# Supplementary material for: Design of the Hydrophobic Core of Self‐Assembling Peptide Fibrils for Enhanced Neural Regeneration
Source: Small Sci. 2025 Sep 4;5(10):2500224. doi: 10.1002/smsc.202500224 (PMC12499481; doi:10.1002/smsc.202500224)
Supplement: Supplementary file 1 — Supplementary Material [file SMSC-5-2500224-s001.zip]

Archive with 27 entries (26 files):
- Representative-structures/
- Representative-structures/EF-C_A_20_dominant.pdb
- Representative-structures/EF-C_A_4_dominant.pdb
- Representative-structures/EF-C_F_20_dominant.pdb
- Representative-structures/EF-C_F_4_dominant.pdb
- Representative-structures/EF-C_F_assembly_dominant.pdb
- Representative-structures/EF-C_G_20_dominant.pdb
- Representative-structures/EF-C_G_4_dominant.pdb
- Representative-structures/EF-C_I_20_dominant.pdb
- Representative-structures/EF-C_I_4_dominant.pdb
- Representative-structures/EF-C_I_assembly_dominant.pdb
- Representative-structures/EF-C_L_20_dominant.pdb
- Representative-structures/EF-C_L_4_dominant.pdb
- Representative-structures/EF-C_L_assembly_dominant.pdb
- Representative-structures/EF-C_P_20_dominant.pdb
- Representative-structures/EF-C_P_4_dominant.pdb
- Representative-structures/EF-C_V_20_dominant.pdb
- Representative-structures/EF-C_V_4_dominant.pdb
- Representative-structures/EF-C_V_assembly_dominant.pdb
- Representative-structures/EF-C_W_20_dominant.pdb
- Representative-structures/EF-C_W_4_dominant.pdb
- Representative-structures/EF-C_W_assembly_dominant.pdb
- Representative-structures/EF-C_Y_20_dominant.pdb
- Representative-structures/EF-C_Y_4_dominant.pdb
- Representative-structures/EF-C_Y_assembly_dominant.pdb
- Representative-structures/readme.txt.txt
- 3_SI_EF-C_Manuscript.pdf
