# Supplementary material for: Design of the Hydrophobic Core of Self‐Assembling Peptide Fibrils for Enhanced Neural Regeneration
Source: Small Sci. 2025 Sep 4;5(10):2500224. doi: 10.1002/smsc.202500224 (PMC12499481; doi:10.1002/smsc.202500224)
Supplement: Supplementary file 1 — Supplementary Material [file SMSC-5-2500224-s001.zip › Representative-structures/EF-C_A_20_dominant.pdb]

CRYST1   68.960   68.960   68.960  90.00  90.00  90.00 P 1           1
ATOM      1  N   LYS A   1     -13.202   3.354   5.748  1.00  0.00            
ATOM      2  H1  LYS A   1     -14.003   3.833   6.207  1.00  0.00            
ATOM      3  H2  LYS A   1     -13.570   2.570   5.181  1.00  0.00            
ATOM      4  H3  LYS A   1     -12.735   2.892   6.553  1.00  0.00            
ATOM      5  CA  LYS A   1     -12.364   4.301   5.034  1.00  0.00            
ATOM      6  HA  LYS A   1     -11.839   3.690   4.318  1.00  0.00            
ATOM      7  CB  LYS A   1     -13.239   5.286   4.250  1.00  0.00            
ATOM      8  HB1 LYS A   1     -12.530   6.007   3.791  1.00  0.00            
ATOM      9  HB2 LYS A   1     -13.818   5.920   4.968  1.00  0.00            
ATOM     10  CG  LYS A   1     -14.169   4.763   3.072  1.00  0.00            
ATOM     11  HG1 LYS A   1     -14.974   4.100   3.462  1.00  0.00            
ATOM     12  HG2 LYS A   1     -13.612   4.246   2.261  1.00  0.00            
ATOM     13  CD  LYS A   1     -14.816   6.007   2.378  1.00  0.00            
ATOM     14  HD1 LYS A   1     -15.489   6.402   3.161  1.00  0.00            
ATOM     15  HD2 LYS A   1     -14.025   6.759   2.147  1.00  0.00            
ATOM     16  CE  LYS A   1     -15.683   5.536   1.229  1.00  0.00            
ATOM     17  HE1 LYS A   1     -16.444   4.830   1.620  1.00  0.00            
ATOM     18  HE2 LYS A   1     -15.080   4.924   0.526  1.00  0.00            
ATOM     19  NZ  LYS A   1     -16.392   6.684   0.575  1.00  0.00            
ATOM     20  HZ1 LYS A   1     -16.299   7.626   1.024  1.00  0.00            
ATOM     21  HZ2 LYS A   1     -15.980   6.849  -0.365  1.00  0.00            
ATOM     22  HZ3 LYS A   1     -17.391   6.434   0.386  1.00  0.00            
ATOM     23  C   LYS A   1     -11.287   5.021   5.909  1.00  0.00            
ATOM     24  O   LYS A   1     -11.499   5.319   7.068  1.00  0.00            
ATOM     25  N   ALA A   2     -10.187   5.185   5.252  1.00  0.00            
ATOM     26  HN  ALA A   2     -10.055   4.840   4.337  1.00  0.00            
ATOM     27  CA  ALA A   2      -9.007   5.938   5.756  1.00  0.00            
ATOM     28  HA  ALA A   2      -8.670   5.364   6.607  1.00  0.00            
ATOM     29  CB  ALA A   2      -7.911   5.834   4.738  1.00  0.00            
ATOM     30  HB1 ALA A   2      -8.066   6.529   3.885  1.00  0.00            
ATOM     31  HB2 ALA A   2      -6.909   6.063   5.152  1.00  0.00            
ATOM     32  HB3 ALA A   2      -7.902   4.865   4.187  1.00  0.00            
ATOM     33  C   ALA A   2      -9.190   7.444   6.097  1.00  0.00            
ATOM     34  O   ALA A   2     -10.023   8.092   5.482  1.00  0.00            
ATOM     35  N   LYS A   3      -8.463   7.889   7.135  1.00  0.00            
ATOM     36  HN  LYS A   3      -7.850   7.263   7.602  1.00  0.00            
ATOM     37  CA  LYS A   3      -8.519   9.271   7.515  1.00  0.00            
ATOM     38  HA  LYS A   3      -9.566   9.505   7.604  1.00  0.00            
ATOM     39  CB  LYS A   3      -7.819   9.554   8.944  1.00  0.00            
ATOM     40  HB1 LYS A   3      -7.949  10.593   9.293  1.00  0.00            
ATOM     41  HB2 LYS A   3      -6.732   9.378   8.765  1.00  0.00            
ATOM     42  CG  LYS A   3      -8.403   8.683  10.135  1.00  0.00            
ATOM     43  HG1 LYS A   3      -8.075   9.247  11.035  1.00  0.00            
ATOM     44  HG2 LYS A   3      -7.851   7.732  10.238  1.00  0.00            
ATOM     45  CD  LYS A   3      -9.889   8.563  10.201  1.00  0.00            
ATOM     46  HD1 LYS A   3     -10.270   9.605  10.217  1.00  0.00            
ATOM     47  HD2 LYS A   3     -10.298   8.166   9.254  1.00  0.00            
ATOM     48  CE  LYS A   3     -10.397   7.785  11.405  1.00  0.00            
ATOM     49  HE1 LYS A   3     -10.251   8.370  12.335  1.00  0.00            
ATOM     50  HE2 LYS A   3      -9.831   6.843  11.552  1.00  0.00            
ATOM     51  NZ  LYS A   3     -11.803   7.355  11.170  1.00  0.00            
ATOM     52  HZ1 LYS A   3     -11.798   6.945  10.221  1.00  0.00            
ATOM     53  HZ2 LYS A   3     -12.239   6.700  11.847  1.00  0.00            
ATOM     54  HZ3 LYS A   3     -12.466   8.154  11.136  1.00  0.00            
ATOM     55  C   LYS A   3      -7.989  10.282   6.437  1.00  0.00            
ATOM     56  O   LYS A   3      -7.234   9.856   5.539  1.00  0.00            
ATOM     57  N   ALA A   4      -8.415  11.540   6.479  1.00  0.00            
ATOM     58  HN  ALA A   4      -8.919  11.948   7.237  1.00  0.00            
ATOM     59  CA  ALA A   4      -8.082  12.627   5.551  1.00  0.00            
ATOM     60  HA  ALA A   4      -7.976  12.127   4.603  1.00  0.00            
ATOM     61  CB  ALA A   4      -9.206  13.608   5.519  1.00  0.00            
ATOM     62  HB1 ALA A   4     -10.073  13.092   5.050  1.00  0.00            
ATOM     63  HB2 ALA A   4      -9.573  13.835   6.545  1.00  0.00            
ATOM     64  HB3 ALA A   4      -9.035  14.494   4.873  1.00  0.00            
ATOM     65  C   ALA A   4      -6.783  13.307   6.056  1.00  0.00            
ATOM     66  O   ALA A   4      -6.619  13.556   7.235  1.00  0.00            
ATOM     67  N   GLN A   5      -5.929  13.595   5.134  1.00  0.00            
ATOM     68  HN  GLN A   5      -6.075  13.577   4.149  1.00  0.00            
ATOM     69  CA  GLN A   5      -4.683  14.318   5.430  1.00  0.00            
ATOM     70  HA  GLN A   5      -4.146  13.856   6.243  1.00  0.00            
ATOM     71  CB  GLN A   5      -3.794  14.301   4.239  1.00  0.00            
ATOM     72  HB1 GLN A   5      -2.789  14.754   4.403  1.00  0.00            
ATOM     73  HB2 GLN A   5      -4.207  14.967   3.450  1.00  0.00            
ATOM     74  CG  GLN A   5      -3.587  12.934   3.682  1.00  0.00            
ATOM     75  HG1 GLN A   5      -2.969  13.008   2.773  1.00  0.00            
ATOM     76  HG2 GLN A   5      -4.521  12.450   3.303  1.00  0.00            
ATOM     77  CD  GLN A   5      -2.872  11.987   4.651  1.00  0.00            
ATOM     78  OE1 GLN A   5      -3.390  10.976   5.102  1.00  0.00            
ATOM     79  NE2 GLN A   5      -1.654  12.348   5.014  1.00  0.00            
ATOM     80 HE21 GLN A   5      -1.354  13.260   4.719  1.00  0.00            
ATOM     81 HE22 GLN A   5      -1.132  11.916   5.748  1.00  0.00            
ATOM     82  C   GLN A   5      -4.754  15.776   5.980  1.00  0.00            
ATOM     83  O   GLN A   5      -5.606  16.531   5.604  1.00  0.00            
ATOM     84  N   ALA A   6      -3.807  16.115   6.775  1.00  0.00            
ATOM     85  HN  ALA A   6      -3.058  15.533   7.104  1.00  0.00            
ATOM     86  CA  ALA A   6      -3.706  17.504   7.182  1.00  0.00            
ATOM     87  HA  ALA A   6      -4.719  17.823   7.388  1.00  0.00            
ATOM     88  CB  ALA A   6      -3.023  17.566   8.524  1.00  0.00            
ATOM     89  HB1 ALA A   6      -1.982  17.195   8.663  1.00  0.00            
ATOM     90  HB2 ALA A   6      -3.065  18.623   8.880  1.00  0.00            
ATOM     91  HB3 ALA A   6      -3.641  17.086   9.304  1.00  0.00            
ATOM     92  C   ALA A   6      -3.126  18.507   6.240  1.00  0.00            
ATOM     93  O   ALA A   6      -2.391  18.246   5.276  1.00  0.00            
ATOM     94  N   ASN A   7      -3.653  19.776   6.314  1.00  0.00            
ATOM     95  HN  ASN A   7      -4.176  20.044   7.116  1.00  0.00            
ATOM     96  CA  ASN A   7      -3.532  20.738   5.334  1.00  0.00            
ATOM     97  HA  ASN A   7      -3.131  20.311   4.429  1.00  0.00            
ATOM     98  CB  ASN A   7      -4.939  21.294   4.938  1.00  0.00            
ATOM     99  HB1 ASN A   7      -5.210  21.950   5.789  1.00  0.00            
ATOM    100  HB2 ASN A   7      -5.690  20.498   4.793  1.00  0.00            
ATOM    101  CG  ASN A   7      -4.996  22.058   3.643  1.00  0.00            
ATOM    102  OD1 ASN A   7      -6.033  22.634   3.299  1.00  0.00            
ATOM    103  ND2 ASN A   7      -3.879  22.276   2.951  1.00  0.00            
ATOM    104 HD21 ASN A   7      -3.010  22.260   3.453  1.00  0.00            
ATOM    105 HD22 ASN A   7      -3.977  22.673   2.043  1.00  0.00            
ATOM    106  C   ASN A   7      -2.611  21.920   5.760  1.00  0.00            
ATOM    107  OT1 ASN A   7      -1.659  22.214   5.063  1.00  0.00            
ATOM    108  OT2 ASN A   7      -2.881  22.481   6.832  1.00  0.00            
ATOM    109  N   LYS B   1      10.541  34.897  25.829  1.00  0.00            
ATOM    110  H1  LYS B   1      11.156  34.292  26.404  1.00  0.00            
ATOM    111  H2  LYS B   1      10.840  34.610  24.877  1.00  0.00            
ATOM    112  H3  LYS B   1      10.807  35.902  25.869  1.00  0.00            
ATOM    113  CA  LYS B   1       9.125  34.557  25.967  1.00  0.00            
ATOM    114  HA  LYS B   1       8.852  34.974  26.915  1.00  0.00            
ATOM    115  CB  LYS B   1       8.323  35.238  24.855  1.00  0.00            
ATOM    116  HB1 LYS B   1       8.314  34.567  23.972  1.00  0.00            
ATOM    117  HB2 LYS B   1       8.804  36.193  24.532  1.00  0.00            
ATOM    118  CG  LYS B   1       6.936  35.795  25.318  1.00  0.00            
ATOM    119  HG1 LYS B   1       7.208  36.434  26.175  1.00  0.00            
ATOM    120  HG2 LYS B   1       6.319  34.956  25.713  1.00  0.00            
ATOM    121  CD  LYS B   1       6.135  36.573  24.245  1.00  0.00            
ATOM    122  HD1 LYS B   1       6.632  37.546  24.027  1.00  0.00            
ATOM    123  HD2 LYS B   1       6.082  35.914  23.359  1.00  0.00            
ATOM    124  CE  LYS B   1       4.683  36.760  24.646  1.00  0.00            
ATOM    125  HE1 LYS B   1       4.610  37.346  25.593  1.00  0.00            
ATOM    126  HE2 LYS B   1       4.186  35.793  24.888  1.00  0.00            
ATOM    127  NZ  LYS B   1       3.936  37.564  23.642  1.00  0.00            
ATOM    128  HZ1 LYS B   1       4.164  37.235  22.680  1.00  0.00            
ATOM    129  HZ2 LYS B   1       2.936  37.468  23.915  1.00  0.00            
ATOM    130  HZ3 LYS B   1       4.212  38.552  23.758  1.00  0.00            
ATOM    131  C   LYS B   1       8.831  33.059  26.072  1.00  0.00            
ATOM    132  O   LYS B   1       9.693  32.250  25.772  1.00  0.00            
ATOM    133  N   ALA B   2       7.633  32.680  26.556  1.00  0.00            
ATOM    134  HN  ALA B   2       6.975  33.380  26.816  1.00  0.00            
ATOM    135  CA  ALA B   2       7.180  31.294  26.790  1.00  0.00            
ATOM    136  HA  ALA B   2       7.857  30.847  27.502  1.00  0.00            
ATOM    137  CB  ALA B   2       5.686  31.398  27.351  1.00  0.00            
ATOM    138  HB1 ALA B   2       5.012  31.392  26.475  1.00  0.00            
ATOM    139  HB2 ALA B   2       5.478  30.657  28.166  1.00  0.00            
ATOM    140  HB3 ALA B   2       5.564  32.310  27.972  1.00  0.00            
ATOM    141  C   ALA B   2       7.303  30.412  25.618  1.00  0.00            
ATOM    142  O   ALA B   2       7.291  30.780  24.410  1.00  0.00            
ATOM    143  N   LYS B   3       7.314  29.123  25.918  1.00  0.00            
ATOM    144  HN  LYS B   3       7.325  28.807  26.857  1.00  0.00            
ATOM    145  CA  LYS B   3       7.093  28.025  24.916  1.00  0.00            
ATOM    146  HA  LYS B   3       7.739  28.074  24.046  1.00  0.00            
ATOM    147  CB  LYS B   3       7.390  26.652  25.602  1.00  0.00            
ATOM    148  HB1 LYS B   3       7.078  25.849  24.893  1.00  0.00            
ATOM    149  HB2 LYS B   3       6.799  26.616  26.553  1.00  0.00            
ATOM    150  CG  LYS B   3       8.849  26.327  25.872  1.00  0.00            
ATOM    151  HG1 LYS B   3       9.002  25.303  26.243  1.00  0.00            
ATOM    152  HG2 LYS B   3       9.199  27.045  26.649  1.00  0.00            
ATOM    153  CD  LYS B   3       9.659  26.351  24.574  1.00  0.00            
ATOM    154  HD1 LYS B   3       9.072  26.031  23.685  1.00  0.00            
ATOM    155  HD2 LYS B   3       9.843  27.444  24.542  1.00  0.00            
ATOM    156  CE  LYS B   3      11.008  25.479  24.608  1.00  0.00            
ATOM    157  HE1 LYS B   3      11.632  25.645  23.704  1.00  0.00            
ATOM    158  HE2 LYS B   3      10.806  24.388  24.711  1.00  0.00            
ATOM    159  NZ  LYS B   3      11.802  25.897  25.804  1.00  0.00            
ATOM    160  HZ1 LYS B   3      11.849  26.934  25.921  1.00  0.00            
ATOM    161  HZ2 LYS B   3      11.367  25.493  26.653  1.00  0.00            
ATOM    162  HZ3 LYS B   3      12.750  25.516  25.627  1.00  0.00            
ATOM    163  C   LYS B   3       5.807  27.997  24.225  1.00  0.00            
ATOM    164  O   LYS B   3       4.770  27.751  24.789  1.00  0.00            
ATOM    165  N   ALA B   4       5.801  28.278  22.912  1.00  0.00            
ATOM    166  HN  ALA B   4       6.643  28.547  22.441  1.00  0.00            
ATOM    167  CA  ALA B   4       4.568  28.539  22.169  1.00  0.00            
ATOM    168  HA  ALA B   4       3.876  28.976  22.871  1.00  0.00            
ATOM    169  CB  ALA B   4       4.967  29.564  21.033  1.00  0.00            
ATOM    170  HB1 ALA B   4       5.726  30.264  21.451  1.00  0.00            
ATOM    171  HB2 ALA B   4       5.458  29.004  20.204  1.00  0.00            
ATOM    172  HB3 ALA B   4       4.093  30.085  20.590  1.00  0.00            
ATOM    173  C   ALA B   4       3.847  27.335  21.643  1.00  0.00            
ATOM    174  O   ALA B   4       4.329  26.235  21.404  1.00  0.00            
ATOM    175  N   GLN B   5       2.494  27.546  21.553  1.00  0.00            
ATOM    176  HN  GLN B   5       2.098  28.456  21.674  1.00  0.00            
ATOM    177  CA  GLN B   5       1.641  26.453  21.230  1.00  0.00            
ATOM    178  HA  GLN B   5       2.005  25.652  21.856  1.00  0.00            
ATOM    179  CB  GLN B   5       0.171  26.944  21.546  1.00  0.00            
ATOM    180  HB1 GLN B   5      -0.596  26.161  21.355  1.00  0.00            
ATOM    181  HB2 GLN B   5      -0.003  27.900  21.007  1.00  0.00            
ATOM    182  CG  GLN B   5      -0.091  27.286  23.099  1.00  0.00            
ATOM    183  HG1 GLN B   5      -1.170  27.506  23.250  1.00  0.00            
ATOM    184  HG2 GLN B   5       0.481  28.216  23.337  1.00  0.00            
ATOM    185  CD  GLN B   5       0.386  26.245  24.117  1.00  0.00            
ATOM    186  OE1 GLN B   5       1.175  26.509  25.024  1.00  0.00            
ATOM    187  NE2 GLN B   5      -0.094  24.976  24.044  1.00  0.00            
ATOM    188 HE21 GLN B   5      -0.865  24.765  23.443  1.00  0.00            
ATOM    189 HE22 GLN B   5       0.211  24.296  24.719  1.00  0.00            
ATOM    190  C   GLN B   5       1.655  25.923  19.789  1.00  0.00            
ATOM    191  O   GLN B   5       1.856  26.697  18.865  1.00  0.00            
ATOM    192  N   ALA B   6       1.507  24.575  19.566  1.00  0.00            
ATOM    193  HN  ALA B   6       1.299  23.872  20.241  1.00  0.00            
ATOM    194  CA  ALA B   6       1.320  24.001  18.246  1.00  0.00            
ATOM    195  HA  ALA B   6       1.333  24.709  17.427  1.00  0.00            
ATOM    196  CB  ALA B   6       2.393  22.911  18.091  1.00  0.00            
ATOM    197  HB1 ALA B   6       2.383  22.555  17.040  1.00  0.00            
ATOM    198  HB2 ALA B   6       3.364  23.378  18.340  1.00  0.00            
ATOM    199  HB3 ALA B   6       2.211  22.087  18.814  1.00  0.00            
ATOM    200  C   ALA B   6      -0.051  23.339  18.191  1.00  0.00            
ATOM    201  O   ALA B   6      -0.650  23.065  19.189  1.00  0.00            
ATOM    202  N   ASN B   7      -0.629  23.115  17.004  1.00  0.00            
ATOM    203  HN  ASN B   7      -0.210  23.339  16.129  1.00  0.00            
ATOM    204  CA  ASN B   7      -1.976  22.567  16.920  1.00  0.00            
ATOM    205  HA  ASN B   7      -2.405  22.181  17.832  1.00  0.00            
ATOM    206  CB  ASN B   7      -3.026  23.589  16.347  1.00  0.00            
ATOM    207  HB1 ASN B   7      -3.386  24.266  17.154  1.00  0.00            
ATOM    208  HB2 ASN B   7      -3.948  23.141  15.929  1.00  0.00            
ATOM    209  CG  ASN B   7      -2.498  24.480  15.240  1.00  0.00            
ATOM    210  OD1 ASN B   7      -2.345  25.699  15.416  1.00  0.00            
ATOM    211  ND2 ASN B   7      -2.044  23.822  14.208  1.00  0.00            
ATOM    212 HD21 ASN B   7      -2.027  22.822  14.250  1.00  0.00            
ATOM    213 HD22 ASN B   7      -1.713  24.300  13.392  1.00  0.00            
ATOM    214  C   ASN B   7      -1.965  21.238  16.102  1.00  0.00            
ATOM    215  OT1 ASN B   7      -2.393  20.173  16.655  1.00  0.00            
ATOM    216  OT2 ASN B   7      -1.533  21.245  14.911  1.00  0.00            
ATOM    217  N   LYS C   1     -18.393 -14.157   1.060  1.00  0.00            
ATOM    218  H1  LYS C   1     -18.640 -15.167   1.126  1.00  0.00            
ATOM    219  H2  LYS C   1     -19.029 -13.763   0.348  1.00  0.00            
ATOM    220  H3  LYS C   1     -17.403 -14.124   0.744  1.00  0.00            
ATOM    221  CA  LYS C   1     -18.573 -13.353   2.276  1.00  0.00            
ATOM    222  HA  LYS C   1     -19.619 -13.459   2.556  1.00  0.00            
ATOM    223  CB  LYS C   1     -17.700 -13.991   3.398  1.00  0.00            
ATOM    224  HB1 LYS C   1     -17.771 -13.488   4.391  1.00  0.00            
ATOM    225  HB2 LYS C   1     -16.625 -13.888   3.149  1.00  0.00            
ATOM    226  CG  LYS C   1     -17.963 -15.452   3.818  1.00  0.00            
ATOM    227  HG1 LYS C   1     -17.062 -15.819   4.353  1.00  0.00            
ATOM    228  HG2 LYS C   1     -17.960 -16.100   2.908  1.00  0.00            
ATOM    229  CD  LYS C   1     -19.294 -15.723   4.528  1.00  0.00            
ATOM    230  HD1 LYS C   1     -19.575 -15.099   5.395  1.00  0.00            
ATOM    231  HD2 LYS C   1     -20.135 -15.473   3.862  1.00  0.00            
ATOM    232  CE  LYS C   1     -19.478 -17.229   4.690  1.00  0.00            
ATOM    233  HE1 LYS C   1     -19.125 -17.854   3.844  1.00  0.00            
ATOM    234  HE2 LYS C   1     -20.528 -17.515   4.926  1.00  0.00            
ATOM    235  NZ  LYS C   1     -18.643 -17.602   5.795  1.00  0.00            
ATOM    236  HZ1 LYS C   1     -18.975 -18.510   6.165  1.00  0.00            
ATOM    237  HZ2 LYS C   1     -17.668 -17.823   5.510  1.00  0.00            
ATOM    238  HZ3 LYS C   1     -18.681 -16.896   6.556  1.00  0.00            
ATOM    239  C   LYS C   1     -18.394 -11.892   2.134  1.00  0.00            
ATOM    240  O   LYS C   1     -18.719 -11.312   1.126  1.00  0.00            
ATOM    241  N   ALA C   2     -17.846 -11.183   3.187  1.00  0.00            
ATOM    242  HN  ALA C   2     -17.602 -11.657   4.030  1.00  0.00            
ATOM    243  CA  ALA C   2     -17.631  -9.749   3.030  1.00  0.00            
ATOM    244  HA  ALA C   2     -18.579  -9.379   2.655  1.00  0.00            
ATOM    245  CB  ALA C   2     -17.316  -9.159   4.312  1.00  0.00            
ATOM    246  HB1 ALA C   2     -17.416  -8.054   4.328  1.00  0.00            
ATOM    247  HB2 ALA C   2     -18.048  -9.578   5.035  1.00  0.00            
ATOM    248  HB3 ALA C   2     -16.380  -9.571   4.761  1.00  0.00            
ATOM    249  C   ALA C   2     -16.494  -9.368   2.062  1.00  0.00            
ATOM    250  O   ALA C   2     -15.662 -10.210   1.812  1.00  0.00            
ATOM    251  N   LYS C   3     -16.503  -8.186   1.431  1.00  0.00            
ATOM    252  HN  LYS C   3     -17.314  -7.614   1.522  1.00  0.00            
ATOM    253  CA  LYS C   3     -15.583  -7.793   0.423  1.00  0.00            
ATOM    254  HA  LYS C   3     -15.859  -6.760   0.281  1.00  0.00            
ATOM    255  CB  LYS C   3     -14.093  -7.822   0.803  1.00  0.00            
ATOM    256  HB1 LYS C   3     -13.532  -7.321  -0.012  1.00  0.00            
ATOM    257  HB2 LYS C   3     -13.793  -8.895   0.841  1.00  0.00            
ATOM    258  CG  LYS C   3     -13.713  -7.115   2.152  1.00  0.00            
ATOM    259  HG1 LYS C   3     -12.630  -7.274   2.335  1.00  0.00            
ATOM    260  HG2 LYS C   3     -14.339  -7.592   2.927  1.00  0.00            
ATOM    261  CD  LYS C   3     -13.859  -5.607   2.210  1.00  0.00            
ATOM    262  HD1 LYS C   3     -13.453  -5.139   1.286  1.00  0.00            
ATOM    263  HD2 LYS C   3     -14.939  -5.463   1.993  1.00  0.00            
ATOM    264  CE  LYS C   3     -13.295  -4.891   3.483  1.00  0.00            
ATOM    265  HE1 LYS C   3     -13.538  -5.341   4.474  1.00  0.00            
ATOM    266  HE2 LYS C   3     -13.633  -3.844   3.410  1.00  0.00            
ATOM    267  NZ  LYS C   3     -11.843  -4.870   3.371  1.00  0.00            
ATOM    268  HZ1 LYS C   3     -11.498  -4.361   4.210  1.00  0.00            
ATOM    269  HZ2 LYS C   3     -11.413  -5.811   3.316  1.00  0.00            
ATOM    270  HZ3 LYS C   3     -11.432  -4.506   2.494  1.00  0.00            
ATOM    271  C   LYS C   3     -15.879  -8.207  -0.983  1.00  0.00            
ATOM    272  O   LYS C   3     -14.979  -8.416  -1.784  1.00  0.00            
ATOM    273  N   ALA C   4     -17.170  -8.460  -1.259  1.00  0.00            
ATOM    274  HN  ALA C   4     -17.825  -8.270  -0.529  1.00  0.00            
ATOM    275  CA  ALA C   4     -17.623  -9.159  -2.441  1.00  0.00            
ATOM    276  HA  ALA C   4     -17.128 -10.125  -2.456  1.00  0.00            
ATOM    277  CB  ALA C   4     -19.169  -9.501  -2.171  1.00  0.00            
ATOM    278  HB1 ALA C   4     -19.264  -9.951  -1.160  1.00  0.00            
ATOM    279  HB2 ALA C   4     -19.723  -8.535  -2.240  1.00  0.00            
ATOM    280  HB3 ALA C   4     -19.691 -10.074  -2.980  1.00  0.00            
ATOM    281  C   ALA C   4     -17.277  -8.537  -3.820  1.00  0.00            
ATOM    282  O   ALA C   4     -16.659  -9.166  -4.679  1.00  0.00            
ATOM    283  N   GLN C   5     -17.601  -7.208  -3.901  1.00  0.00            
ATOM    284  HN  GLN C   5     -18.024  -6.751  -3.127  1.00  0.00            
ATOM    285  CA  GLN C   5     -17.390  -6.427  -5.101  1.00  0.00            
ATOM    286  HA  GLN C   5     -16.720  -6.998  -5.726  1.00  0.00            
ATOM    287  CB  GLN C   5     -18.652  -6.064  -5.895  1.00  0.00            
ATOM    288  HB1 GLN C   5     -18.303  -5.717  -6.881  1.00  0.00            
ATOM    289  HB2 GLN C   5     -19.336  -5.304  -5.473  1.00  0.00            
ATOM    290  CG  GLN C   5     -19.459  -7.357  -6.336  1.00  0.00            
ATOM    291  HG1 GLN C   5     -19.843  -7.935  -5.473  1.00  0.00            
ATOM    292  HG2 GLN C   5     -18.842  -8.040  -6.962  1.00  0.00            
ATOM    293  CD  GLN C   5     -20.680  -6.788  -7.169  1.00  0.00            
ATOM    294  OE1 GLN C   5     -20.657  -6.546  -8.372  1.00  0.00            
ATOM    295  NE2 GLN C   5     -21.857  -6.697  -6.531  1.00  0.00            
ATOM    296 HE21 GLN C   5     -21.837  -7.202  -5.662  1.00  0.00            
ATOM    297 HE22 GLN C   5     -22.678  -6.452  -7.031  1.00  0.00            
ATOM    298  C   GLN C   5     -16.674  -5.179  -4.741  1.00  0.00            
ATOM    299  O   GLN C   5     -17.014  -4.581  -3.712  1.00  0.00            
ATOM    300  N   ALA C   6     -15.793  -4.780  -5.620  1.00  0.00            
ATOM    301  HN  ALA C   6     -15.679  -5.351  -6.424  1.00  0.00            
ATOM    302  CA  ALA C   6     -14.980  -3.599  -5.543  1.00  0.00            
ATOM    303  HA  ALA C   6     -14.312  -3.691  -4.697  1.00  0.00            
ATOM    304  CB  ALA C   6     -14.118  -3.621  -6.833  1.00  0.00            
ATOM    305  HB1 ALA C   6     -14.668  -3.947  -7.747  1.00  0.00            
ATOM    306  HB2 ALA C   6     -13.690  -2.595  -6.905  1.00  0.00            
ATOM    307  HB3 ALA C   6     -13.329  -4.390  -6.685  1.00  0.00            
ATOM    308  C   ALA C   6     -15.752  -2.246  -5.359  1.00  0.00            
ATOM    309  O   ALA C   6     -16.698  -1.871  -6.098  1.00  0.00            
ATOM    310  N   ASN C   7     -15.214  -1.513  -4.418  1.00  0.00            
ATOM    311  HN  ASN C   7     -14.385  -1.908  -4.022  1.00  0.00            
ATOM    312  CA  ASN C   7     -15.666  -0.239  -3.980  1.00  0.00            
ATOM    313  HA  ASN C   7     -16.745  -0.276  -3.966  1.00  0.00            
ATOM    314  CB  ASN C   7     -15.280   0.030  -2.487  1.00  0.00            
ATOM    315  HB1 ASN C   7     -15.810  -0.728  -1.860  1.00  0.00            
ATOM    316  HB2 ASN C   7     -15.711   1.016  -2.220  1.00  0.00            
ATOM    317  CG  ASN C   7     -13.766  -0.173  -2.273  1.00  0.00            
ATOM    318  OD1 ASN C   7     -13.331  -0.618  -1.241  1.00  0.00            
ATOM    319  ND2 ASN C   7     -12.885   0.294  -3.233  1.00  0.00            
ATOM    320 HD21 ASN C   7     -13.217   0.678  -4.086  1.00  0.00            
ATOM    321 HD22 ASN C   7     -11.902   0.088  -3.278  1.00  0.00            
ATOM    322  C   ASN C   7     -15.330   0.986  -4.867  1.00  0.00            
ATOM    323  OT1 ASN C   7     -16.155   1.950  -4.997  1.00  0.00            
ATOM    324  OT2 ASN C   7     -14.202   1.080  -5.413  1.00  0.00            
ATOM    325  N   LYS D   1      -1.397  18.802  13.868  1.00  0.00            
ATOM    326  H1  LYS D   1      -0.962  17.989  14.349  1.00  0.00            
ATOM    327  H2  LYS D   1      -0.765  19.118  13.104  1.00  0.00            
ATOM    328  H3  LYS D   1      -1.449  19.672  14.449  1.00  0.00            
ATOM    329  CA  LYS D   1      -2.638  18.438  13.279  1.00  0.00            
ATOM    330  HA  LYS D   1      -3.337  18.925  13.942  1.00  0.00            
ATOM    331  CB  LYS D   1      -2.749  19.245  11.939  1.00  0.00            
ATOM    332  HB1 LYS D   1      -2.256  18.708  11.100  1.00  0.00            
ATOM    333  HB2 LYS D   1      -2.271  20.244  12.051  1.00  0.00            
ATOM    334  CG  LYS D   1      -4.190  19.378  11.440  1.00  0.00            
ATOM    335  HG1 LYS D   1      -4.725  18.398  11.411  1.00  0.00            
ATOM    336  HG2 LYS D   1      -4.089  19.759  10.396  1.00  0.00            
ATOM    337  CD  LYS D   1      -5.039  20.385  12.225  1.00  0.00            
ATOM    338  HD1 LYS D   1      -5.428  19.892  13.147  1.00  0.00            
ATOM    339  HD2 LYS D   1      -4.428  21.258  12.545  1.00  0.00            
ATOM    340  CE  LYS D   1      -6.295  20.833  11.473  1.00  0.00            
ATOM    341  HE1 LYS D   1      -7.020  20.040  11.166  1.00  0.00            
ATOM    342  HE2 LYS D   1      -5.788  21.372  10.648  1.00  0.00            
ATOM    343  NZ  LYS D   1      -6.963  21.883  12.230  1.00  0.00            
ATOM    344  HZ1 LYS D   1      -7.719  22.333  11.669  1.00  0.00            
ATOM    345  HZ2 LYS D   1      -7.409  21.356  13.021  1.00  0.00            
ATOM    346  HZ3 LYS D   1      -6.332  22.672  12.466  1.00  0.00            
ATOM    347  C   LYS D   1      -3.005  16.918  13.209  1.00  0.00            
ATOM    348  O   LYS D   1      -2.433  16.285  12.381  1.00  0.00            
ATOM    349  N   ALA D   2      -3.904  16.361  14.061  1.00  0.00            
ATOM    350  HN  ALA D   2      -4.086  16.663  14.992  1.00  0.00            
ATOM    351  CA  ALA D   2      -4.282  14.995  13.860  1.00  0.00            
ATOM    352  HA  ALA D   2      -3.431  14.434  13.488  1.00  0.00            
ATOM    353  CB  ALA D   2      -4.619  14.393  15.175  1.00  0.00            
ATOM    354  HB1 ALA D   2      -4.558  13.289  15.041  1.00  0.00            
ATOM    355  HB2 ALA D   2      -3.881  14.741  15.935  1.00  0.00            
ATOM    356  HB3 ALA D   2      -5.691  14.521  15.421  1.00  0.00            
ATOM    357  C   ALA D   2      -5.277  14.687  12.800  1.00  0.00            
ATOM    358  O   ALA D   2      -6.284  15.376  12.597  1.00  0.00            
ATOM    359  N   LYS D   3      -5.083  13.564  12.030  1.00  0.00            
ATOM    360  HN  LYS D   3      -4.350  12.926  12.231  1.00  0.00            
ATOM    361  CA  LYS D   3      -5.760  13.285  10.769  1.00  0.00            
ATOM    362  HA  LYS D   3      -5.882  14.183  10.189  1.00  0.00            
ATOM    363  CB  LYS D   3      -5.080  12.142   9.875  1.00  0.00            
ATOM    364  HB1 LYS D   3      -5.719  11.875   9.002  1.00  0.00            
ATOM    365  HB2 LYS D   3      -4.946  11.226  10.485  1.00  0.00            
ATOM    366  CG  LYS D   3      -3.770  12.573   9.239  1.00  0.00            
ATOM    367  HG1 LYS D   3      -3.015  12.654  10.049  1.00  0.00            
ATOM    368  HG2 LYS D   3      -3.909  13.637   8.971  1.00  0.00            
ATOM    369  CD  LYS D   3      -3.284  11.546   8.170  1.00  0.00            
ATOM    370  HD1 LYS D   3      -4.028  11.569   7.346  1.00  0.00            
ATOM    371  HD2 LYS D   3      -2.325  12.070   7.967  1.00  0.00            
ATOM    372  CE  LYS D   3      -2.967  10.193   8.775  1.00  0.00            
ATOM    373  HE1 LYS D   3      -3.880   9.574   8.864  1.00  0.00            
ATOM    374  HE2 LYS D   3      -2.386  10.199   9.723  1.00  0.00            
ATOM    375  NZ  LYS D   3      -2.237   9.309   7.838  1.00  0.00            
ATOM    376  HZ1 LYS D   3      -1.761   8.584   8.406  1.00  0.00            
ATOM    377  HZ2 LYS D   3      -2.957   8.855   7.227  1.00  0.00            
ATOM    378  HZ3 LYS D   3      -1.536   9.713   7.177  1.00  0.00            
ATOM    379  C   LYS D   3      -7.181  12.765  11.087  1.00  0.00            
ATOM    380  O   LYS D   3      -7.268  11.673  11.649  1.00  0.00            
ATOM    381  N   ALA D   4      -8.258  13.410  10.710  1.00  0.00            
ATOM    382  HN  ALA D   4      -8.194  14.251  10.173  1.00  0.00            
ATOM    383  CA  ALA D   4      -9.617  13.036  11.058  1.00  0.00            
ATOM    384  HA  ALA D   4      -9.632  12.163  11.695  1.00  0.00            
ATOM    385  CB  ALA D   4     -10.149  14.376  11.708  1.00  0.00            
ATOM    386  HB1 ALA D   4      -9.571  14.730  12.593  1.00  0.00            
ATOM    387  HB2 ALA D   4     -10.063  15.223  10.997  1.00  0.00            
ATOM    388  HB3 ALA D   4     -11.140  14.533  12.181  1.00  0.00            
ATOM    389  C   ALA D   4     -10.405  12.698   9.821  1.00  0.00            
ATOM    390  O   ALA D   4      -9.926  12.344   8.754  1.00  0.00            
ATOM    391  N   GLN D   5     -11.745  12.690  10.039  1.00  0.00            
ATOM    392  HN  GLN D   5     -11.921  12.967  10.984  1.00  0.00            
ATOM    393  CA  GLN D   5     -12.745  12.282   9.127  1.00  0.00            
ATOM    394  HA  GLN D   5     -12.602  11.221   8.985  1.00  0.00            
ATOM    395  CB  GLN D   5     -14.204  12.507   9.665  1.00  0.00            
ATOM    396  HB1 GLN D   5     -14.899  12.155   8.873  1.00  0.00            
ATOM    397  HB2 GLN D   5     -14.477  13.567   9.879  1.00  0.00            
ATOM    398  CG  GLN D   5     -14.511  11.637  10.968  1.00  0.00            
ATOM    399  HG1 GLN D   5     -15.550  11.653  11.373  1.00  0.00            
ATOM    400  HG2 GLN D   5     -13.973  12.093  11.819  1.00  0.00            
ATOM    401  CD  GLN D   5     -14.175  10.160  10.817  1.00  0.00            
ATOM    402  OE1 GLN D   5     -13.273   9.608  11.501  1.00  0.00            
ATOM    403  NE2 GLN D   5     -14.963   9.457  10.063  1.00  0.00            
ATOM    404 HE21 GLN D   5     -15.384   9.905   9.274  1.00  0.00            
ATOM    405 HE22 GLN D   5     -14.915   8.473  10.206  1.00  0.00            
ATOM    406  C   GLN D   5     -12.707  12.834   7.707  1.00  0.00            
ATOM    407  O   GLN D   5     -12.514  14.010   7.389  1.00  0.00            
ATOM    408  N   ALA D   6     -12.989  11.917   6.778  1.00  0.00            
ATOM    409  HN  ALA D   6     -13.276  10.972   6.950  1.00  0.00            
ATOM    410  CA  ALA D   6     -12.987  12.251   5.342  1.00  0.00            
ATOM    411  HA  ALA D   6     -12.290  13.071   5.267  1.00  0.00            
ATOM    412  CB  ALA D   6     -12.599  11.032   4.477  1.00  0.00            
ATOM    413  HB1 ALA D   6     -13.397  10.258   4.503  1.00  0.00            
ATOM    414  HB2 ALA D   6     -12.535  11.160   3.380  1.00  0.00            
ATOM    415  HB3 ALA D   6     -11.598  10.627   4.744  1.00  0.00            
ATOM    416  C   ALA D   6     -14.391  12.872   5.044  1.00  0.00            
ATOM    417  O   ALA D   6     -15.449  12.336   5.280  1.00  0.00            
ATOM    418  N   ASN D   7     -14.312  14.139   4.623  1.00  0.00            
ATOM    419  HN  ASN D   7     -13.511  14.743   4.547  1.00  0.00            
ATOM    420  CA  ASN D   7     -15.536  14.822   4.308  1.00  0.00            
ATOM    421  HA  ASN D   7     -16.455  14.271   4.430  1.00  0.00            
ATOM    422  CB  ASN D   7     -15.651  16.139   5.109  1.00  0.00            
ATOM    423  HB1 ASN D   7     -16.471  16.766   4.701  1.00  0.00            
ATOM    424  HB2 ASN D   7     -14.788  16.833   5.086  1.00  0.00            
ATOM    425  CG  ASN D   7     -15.969  15.713   6.582  1.00  0.00            
ATOM    426  OD1 ASN D   7     -17.105  15.505   6.967  1.00  0.00            
ATOM    427  ND2 ASN D   7     -14.945  15.477   7.420  1.00  0.00            
ATOM    428 HD21 ASN D   7     -14.012  15.704   7.157  1.00  0.00            
ATOM    429 HD22 ASN D   7     -15.211  14.888   8.180  1.00  0.00            
ATOM    430  C   ASN D   7     -15.451  15.173   2.829  1.00  0.00            
ATOM    431  OT1 ASN D   7     -14.416  15.446   2.184  1.00  0.00            
ATOM    432  OT2 ASN D   7     -16.522  14.962   2.197  1.00  0.00            
ATOM    433  N   LYS E   1      13.339   0.945   0.688  1.00  0.00            
ATOM    434  H1  LYS E   1      12.533   1.560   0.936  1.00  0.00            
ATOM    435  H2  LYS E   1      12.987   0.341  -0.076  1.00  0.00            
ATOM    436  H3  LYS E   1      13.527   0.287   1.468  1.00  0.00            
ATOM    437  CA  LYS E   1      14.496   1.708   0.225  1.00  0.00            
ATOM    438  HA  LYS E   1      15.278   0.978   0.065  1.00  0.00            
ATOM    439  CB  LYS E   1      14.343   2.476  -1.071  1.00  0.00            
ATOM    440  HB1 LYS E   1      14.253   1.717  -1.877  1.00  0.00            
ATOM    441  HB2 LYS E   1      15.266   3.048  -1.307  1.00  0.00            
ATOM    442  CG  LYS E   1      13.102   3.325  -1.297  1.00  0.00            
ATOM    443  HG1 LYS E   1      13.016   4.074  -0.471  1.00  0.00            
ATOM    444  HG2 LYS E   1      12.277   2.576  -1.311  1.00  0.00            
ATOM    445  CD  LYS E   1      13.258   4.009  -2.687  1.00  0.00            
ATOM    446  HD1 LYS E   1      14.097   4.748  -2.641  1.00  0.00            
ATOM    447  HD2 LYS E   1      13.629   3.326  -3.476  1.00  0.00            
ATOM    448  CE  LYS E   1      12.120   4.976  -3.069  1.00  0.00            
ATOM    449  HE1 LYS E   1      12.430   5.559  -3.967  1.00  0.00            
ATOM    450  HE2 LYS E   1      11.815   5.682  -2.274  1.00  0.00            
ATOM    451  NZ  LYS E   1      10.902   4.235  -3.362  1.00  0.00            
ATOM    452  HZ1 LYS E   1      10.311   4.794  -4.005  1.00  0.00            
ATOM    453  HZ2 LYS E   1      11.013   3.265  -3.719  1.00  0.00            
ATOM    454  HZ3 LYS E   1      10.310   4.156  -2.518  1.00  0.00            
ATOM    455  C   LYS E   1      15.096   2.580   1.291  1.00  0.00            
ATOM    456  O   LYS E   1      14.427   3.187   2.059  1.00  0.00            
ATOM    457  N   ALA E   2      16.448   2.616   1.516  1.00  0.00            
ATOM    458  HN  ALA E   2      17.025   2.126   0.872  1.00  0.00            
ATOM    459  CA  ALA E   2      17.067   3.165   2.656  1.00  0.00            
ATOM    460  HA  ALA E   2      16.340   3.887   3.003  1.00  0.00            
ATOM    461  CB  ALA E   2      17.364   2.025   3.607  1.00  0.00            
ATOM    462  HB1 ALA E   2      18.059   2.378   4.400  1.00  0.00            
ATOM    463  HB2 ALA E   2      16.353   1.676   3.902  1.00  0.00            
ATOM    464  HB3 ALA E   2      17.915   1.139   3.205  1.00  0.00            
ATOM    465  C   ALA E   2      18.338   3.971   2.417  1.00  0.00            
ATOM    466  O   ALA E   2      18.901   3.873   1.328  1.00  0.00            
ATOM    467  N   LYS E   3      18.712   4.710   3.551  1.00  0.00            
ATOM    468  HN  LYS E   3      17.936   4.858   4.170  1.00  0.00            
ATOM    469  CA  LYS E   3      20.045   5.223   3.837  1.00  0.00            
ATOM    470  HA  LYS E   3      19.997   5.096   4.910  1.00  0.00            
ATOM    471  CB  LYS E   3      21.273   4.360   3.326  1.00  0.00            
ATOM    472  HB1 LYS E   3      22.199   4.921   3.585  1.00  0.00            
ATOM    473  HB2 LYS E   3      21.221   4.298   2.222  1.00  0.00            
ATOM    474  CG  LYS E   3      21.349   2.911   3.885  1.00  0.00            
ATOM    475  HG1 LYS E   3      22.287   2.473   3.465  1.00  0.00            
ATOM    476  HG2 LYS E   3      20.465   2.271   3.650  1.00  0.00            
ATOM    477  CD  LYS E   3      21.469   2.851   5.428  1.00  0.00            
ATOM    478  HD1 LYS E   3      22.119   3.693   5.748  1.00  0.00            
ATOM    479  HD2 LYS E   3      20.483   3.046   5.918  1.00  0.00            
ATOM    480  CE  LYS E   3      21.920   1.502   5.998  1.00  0.00            
ATOM    481  HE1 LYS E   3      22.206   1.712   7.051  1.00  0.00            
ATOM    482  HE2 LYS E   3      22.840   1.160   5.487  1.00  0.00            
ATOM    483  NZ  LYS E   3      20.898   0.421   5.900  1.00  0.00            
ATOM    484  HZ1 LYS E   3      21.107  -0.446   6.417  1.00  0.00            
ATOM    485  HZ2 LYS E   3      20.019   0.730   6.365  1.00  0.00            
ATOM    486  HZ3 LYS E   3      20.685   0.202   4.904  1.00  0.00            
ATOM    487  C   LYS E   3      20.116   6.727   3.618  1.00  0.00            
ATOM    488  O   LYS E   3      21.216   7.326   3.715  1.00  0.00            
ATOM    489  N   ALA E   4      18.981   7.383   3.322  1.00  0.00            
ATOM    490  HN  ALA E   4      18.171   6.814   3.393  1.00  0.00            
ATOM    491  CA  ALA E   4      18.868   8.811   3.034  1.00  0.00            
ATOM    492  HA  ALA E   4      19.626   9.029   2.285  1.00  0.00            
ATOM    493  CB  ALA E   4      17.476   9.148   2.500  1.00  0.00            
ATOM    494  HB1 ALA E   4      17.328   8.659   1.512  1.00  0.00            
ATOM    495  HB2 ALA E   4      16.762   8.752   3.247  1.00  0.00            
ATOM    496  HB3 ALA E   4      17.279  10.216   2.290  1.00  0.00            
ATOM    497  C   ALA E   4      19.271   9.641   4.258  1.00  0.00            
ATOM    498  O   ALA E   4      18.842   9.458   5.376  1.00  0.00            
ATOM    499  N   GLN E   5      20.248  10.527   4.006  1.00  0.00            
ATOM    500  HN  GLN E   5      20.668  10.474   3.099  1.00  0.00            
ATOM    501  CA  GLN E   5      20.888  11.483   4.957  1.00  0.00            
ATOM    502  HA  GLN E   5      21.445  12.125   4.296  1.00  0.00            
ATOM    503  CB  GLN E   5      19.930  12.485   5.757  1.00  0.00            
ATOM    504  HB1 GLN E   5      20.532  13.189   6.373  1.00  0.00            
ATOM    505  HB2 GLN E   5      19.350  11.789   6.402  1.00  0.00            
ATOM    506  CG  GLN E   5      18.797  13.158   4.922  1.00  0.00            
ATOM    507  HG1 GLN E   5      18.229  13.922   5.498  1.00  0.00            
ATOM    508  HG2 GLN E   5      18.098  12.322   4.749  1.00  0.00            
ATOM    509  CD  GLN E   5      19.383  13.768   3.667  1.00  0.00            
ATOM    510  OE1 GLN E   5      19.130  13.250   2.532  1.00  0.00            
ATOM    511  NE2 GLN E   5      20.220  14.842   3.721  1.00  0.00            
ATOM    512 HE21 GLN E   5      20.475  15.206   4.618  1.00  0.00            
ATOM    513 HE22 GLN E   5      20.533  15.181   2.830  1.00  0.00            
ATOM    514  C   GLN E   5      21.890  10.835   5.900  1.00  0.00            
ATOM    515  O   GLN E   5      22.296  11.335   6.917  1.00  0.00            
ATOM    516  N   ALA E   6      22.300   9.578   5.483  1.00  0.00            
ATOM    517  HN  ALA E   6      21.955   9.200   4.624  1.00  0.00            
ATOM    518  CA  ALA E   6      23.421   8.839   6.073  1.00  0.00            
ATOM    519  HA  ALA E   6      23.115   8.603   7.077  1.00  0.00            
ATOM    520  CB  ALA E   6      23.695   7.520   5.335  1.00  0.00            
ATOM    521  HB1 ALA E   6      24.494   6.868   5.741  1.00  0.00            
ATOM    522  HB2 ALA E   6      22.779   6.892   5.363  1.00  0.00            
ATOM    523  HB3 ALA E   6      23.955   7.747   4.279  1.00  0.00            
ATOM    524  C   ALA E   6      24.731   9.649   6.318  1.00  0.00            
ATOM    525  O   ALA E   6      24.900  10.593   5.591  1.00  0.00            
ATOM    526  N   ASN E   7      25.628   9.120   7.105  1.00  0.00            
ATOM    527  HN  ASN E   7      25.481   8.219   7.518  1.00  0.00            
ATOM    528  CA  ASN E   7      26.877   9.678   7.434  1.00  0.00            
ATOM    529  HA  ASN E   7      26.793  10.754   7.530  1.00  0.00            
ATOM    530  CB  ASN E   7      27.376   9.173   8.810  1.00  0.00            
ATOM    531  HB1 ASN E   7      28.363   9.609   9.092  1.00  0.00            
ATOM    532  HB2 ASN E   7      27.445   8.071   8.764  1.00  0.00            
ATOM    533  CG  ASN E   7      26.374   9.582   9.861  1.00  0.00            
ATOM    534  OD1 ASN E   7      25.609   8.689  10.245  1.00  0.00            
ATOM    535  ND2 ASN E   7      26.475  10.810  10.393  1.00  0.00            
ATOM    536 HD21 ASN E   7      26.100  10.966  11.306  1.00  0.00            
ATOM    537 HD22 ASN E   7      27.174  11.407   9.995  1.00  0.00            
ATOM    538  C   ASN E   7      28.050   9.520   6.379  1.00  0.00            
ATOM    539  OT1 ASN E   7      28.608  10.523   5.917  1.00  0.00            
ATOM    540  OT2 ASN E   7      28.466   8.372   6.098  1.00  0.00            
ATOM    541  N   LYS F   1      15.002  15.101 -32.453  1.00  0.00            
ATOM    542  H1  LYS F   1      14.136  15.059 -33.036  1.00  0.00            
ATOM    543  H2  LYS F   1      15.830  14.980 -33.061  1.00  0.00            
ATOM    544  H3  LYS F   1      14.957  14.189 -31.953  1.00  0.00            
ATOM    545  CA  LYS F   1      14.950  16.254 -31.476  1.00  0.00            
ATOM    546  HA  LYS F   1      14.796  17.151 -32.064  1.00  0.00            
ATOM    547  CB  LYS F   1      13.637  16.171 -30.620  1.00  0.00            
ATOM    548  HB1 LYS F   1      12.744  16.030 -31.259  1.00  0.00            
ATOM    549  HB2 LYS F   1      13.508  17.148 -30.108  1.00  0.00            
ATOM    550  CG  LYS F   1      13.607  15.216 -29.360  1.00  0.00            
ATOM    551  HG1 LYS F   1      14.199  15.747 -28.591  1.00  0.00            
ATOM    552  HG2 LYS F   1      14.136  14.287 -29.671  1.00  0.00            
ATOM    553  CD  LYS F   1      12.139  14.953 -28.947  1.00  0.00            
ATOM    554  HD1 LYS F   1      11.703  15.956 -28.764  1.00  0.00            
ATOM    555  HD2 LYS F   1      11.542  14.508 -29.775  1.00  0.00            
ATOM    556  CE  LYS F   1      12.052  13.970 -27.793  1.00  0.00            
ATOM    557  HE1 LYS F   1      12.675  14.342 -26.951  1.00  0.00            
ATOM    558  HE2 LYS F   1      12.399  12.980 -28.147  1.00  0.00            
ATOM    559  NZ  LYS F   1      10.699  13.723 -27.237  1.00  0.00            
ATOM    560  HZ1 LYS F   1      10.787  13.197 -26.351  1.00  0.00            
ATOM    561  HZ2 LYS F   1      10.265  14.658 -27.138  1.00  0.00            
ATOM    562  HZ3 LYS F   1      10.116  13.207 -27.929  1.00  0.00            
ATOM    563  C   LYS F   1      16.199  16.251 -30.621  1.00  0.00            
ATOM    564  O   LYS F   1      17.087  15.439 -30.884  1.00  0.00            
ATOM    565  N   ALA F   2      16.320  17.233 -29.649  1.00  0.00            
ATOM    566  HN  ALA F   2      15.541  17.836 -29.490  1.00  0.00            
ATOM    567  CA  ALA F   2      17.341  17.358 -28.602  1.00  0.00            
ATOM    568  HA  ALA F   2      18.295  17.168 -29.076  1.00  0.00            
ATOM    569  CB  ALA F   2      17.176  18.707 -27.843  1.00  0.00            
ATOM    570  HB1 ALA F   2      17.696  18.733 -26.863  1.00  0.00            
ATOM    571  HB2 ALA F   2      17.268  19.579 -28.527  1.00  0.00            
ATOM    572  HB3 ALA F   2      16.129  18.732 -27.479  1.00  0.00            
ATOM    573  C   ALA F   2      17.203  16.242 -27.567  1.00  0.00            
ATOM    574  O   ALA F   2      16.115  15.783 -27.253  1.00  0.00            
ATOM    575  N   LYS F   3      18.359  15.864 -26.933  1.00  0.00            
ATOM    576  HN  LYS F   3      19.241  16.303 -27.081  1.00  0.00            
ATOM    577  CA  LYS F   3      18.346  14.877 -25.863  1.00  0.00            
ATOM    578  HA  LYS F   3      17.850  14.047 -26.346  1.00  0.00            
ATOM    579  CB  LYS F   3      19.720  14.382 -25.356  1.00  0.00            
ATOM    580  HB1 LYS F   3      19.662  13.971 -24.322  1.00  0.00            
ATOM    581  HB2 LYS F   3      20.334  15.296 -25.257  1.00  0.00            
ATOM    582  CG  LYS F   3      20.423  13.374 -26.326  1.00  0.00            
ATOM    583  HG1 LYS F   3      21.476  13.206 -25.997  1.00  0.00            
ATOM    584  HG2 LYS F   3      20.442  14.032 -27.225  1.00  0.00            
ATOM    585  CD  LYS F   3      19.755  12.086 -26.869  1.00  0.00            
ATOM    586  HD1 LYS F   3      19.477  11.541 -25.939  1.00  0.00            
ATOM    587  HD2 LYS F   3      18.851  12.308 -27.469  1.00  0.00            
ATOM    588  CE  LYS F   3      20.722  11.172 -27.649  1.00  0.00            
ATOM    589  HE1 LYS F   3      20.208  10.238 -27.946  1.00  0.00            
ATOM    590  HE2 LYS F   3      21.594  10.832 -27.049  1.00  0.00            
ATOM    591  NZ  LYS F   3      21.296  11.765 -28.854  1.00  0.00            
ATOM    592  HZ1 LYS F   3      21.842  12.589 -28.517  1.00  0.00            
ATOM    593  HZ2 LYS F   3      21.776  11.137 -29.527  1.00  0.00            
ATOM    594  HZ3 LYS F   3      20.546  12.140 -29.472  1.00  0.00            
ATOM    595  C   LYS F   3      17.544  15.215 -24.597  1.00  0.00            
ATOM    596  O   LYS F   3      17.723  16.298 -23.962  1.00  0.00            
ATOM    597  N   ALA F   4      16.649  14.303 -24.153  1.00  0.00            
ATOM    598  HN  ALA F   4      16.502  13.410 -24.563  1.00  0.00            
ATOM    599  CA  ALA F   4      15.960  14.351 -22.849  1.00  0.00            
ATOM    600  HA  ALA F   4      15.431  15.294 -22.832  1.00  0.00            
ATOM    601  CB  ALA F   4      14.848  13.273 -22.837  1.00  0.00            
ATOM    602  HB1 ALA F   4      14.090  13.673 -22.131  1.00  0.00            
ATOM    603  HB2 ALA F   4      14.327  13.107 -23.799  1.00  0.00            
ATOM    604  HB3 ALA F   4      15.253  12.308 -22.461  1.00  0.00            
ATOM    605  C   ALA F   4      16.895  14.345 -21.600  1.00  0.00            
ATOM    606  O   ALA F   4      17.689  13.453 -21.475  1.00  0.00            
ATOM    607  N   GLN F   5      16.871  15.423 -20.715  1.00  0.00            
ATOM    608  HN  GLN F   5      16.337  16.237 -20.951  1.00  0.00            
ATOM    609  CA  GLN F   5      17.592  15.418 -19.457  1.00  0.00            
ATOM    610  HA  GLN F   5      18.583  15.038 -19.643  1.00  0.00            
ATOM    611  CB  GLN F   5      17.800  16.802 -18.784  1.00  0.00            
ATOM    612  HB1 GLN F   5      18.168  16.587 -17.763  1.00  0.00            
ATOM    613  HB2 GLN F   5      16.826  17.299 -18.573  1.00  0.00            
ATOM    614  CG  GLN F   5      18.703  17.798 -19.574  1.00  0.00            
ATOM    615  HG1 GLN F   5      18.842  18.762 -19.026  1.00  0.00            
ATOM    616  HG2 GLN F   5      18.054  18.115 -20.413  1.00  0.00            
ATOM    617  CD  GLN F   5      19.958  17.238 -20.225  1.00  0.00            
ATOM    618  OE1 GLN F   5      20.100  17.284 -21.442  1.00  0.00            
ATOM    619  NE2 GLN F   5      20.799  16.543 -19.430  1.00  0.00            
ATOM    620 HE21 GLN F   5      21.535  16.076 -19.918  1.00  0.00            
ATOM    621 HE22 GLN F   5      20.869  16.851 -18.485  1.00  0.00            
ATOM    622  C   GLN F   5      16.889  14.400 -18.545  1.00  0.00            
ATOM    623  O   GLN F   5      15.662  14.258 -18.555  1.00  0.00            
ATOM    624  N   ALA F   6      17.727  13.739 -17.704  1.00  0.00            
ATOM    625  HN  ALA F   6      18.692  13.931 -17.878  1.00  0.00            
ATOM    626  CA  ALA F   6      17.391  12.767 -16.598  1.00  0.00            
ATOM    627  HA  ALA F   6      18.283  12.724 -15.989  1.00  0.00            
ATOM    628  CB  ALA F   6      16.161  13.115 -15.632  1.00  0.00            
ATOM    629  HB1 ALA F   6      16.222  12.618 -14.644  1.00  0.00            
ATOM    630  HB2 ALA F   6      16.177  14.173 -15.310  1.00  0.00            
ATOM    631  HB3 ALA F   6      15.245  12.887 -16.228  1.00  0.00            
ATOM    632  C   ALA F   6      17.427  11.316 -17.087  1.00  0.00            
ATOM    633  O   ALA F   6      16.795  10.502 -16.407  1.00  0.00            
ATOM    634  N   ASN F   7      18.134  11.038 -18.198  1.00  0.00            
ATOM    635  HN  ASN F   7      18.524  11.726 -18.820  1.00  0.00            
ATOM    636  CA  ASN F   7      18.454   9.690 -18.567  1.00  0.00            
ATOM    637  HA  ASN F   7      17.671   9.016 -18.259  1.00  0.00            
ATOM    638  CB  ASN F   7      18.592   9.557 -20.109  1.00  0.00            
ATOM    639  HB1 ASN F   7      19.376  10.107 -20.655  1.00  0.00            
ATOM    640  HB2 ASN F   7      17.702  10.108 -20.467  1.00  0.00            
ATOM    641  CG  ASN F   7      18.563   8.118 -20.685  1.00  0.00            
ATOM    642  OD1 ASN F   7      17.810   7.999 -21.683  1.00  0.00            
ATOM    643  ND2 ASN F   7      19.337   7.186 -20.208  1.00  0.00            
ATOM    644 HD21 ASN F   7      19.815   7.340 -19.344  1.00  0.00            
ATOM    645 HD22 ASN F   7      19.383   6.260 -20.594  1.00  0.00            
ATOM    646  C   ASN F   7      19.871   9.263 -17.926  1.00  0.00            
ATOM    647  OT1 ASN F   7      20.969   9.773 -18.245  1.00  0.00            
ATOM    648  OT2 ASN F   7      19.840   8.206 -17.234  1.00  0.00            
ATOM    649  N   LYS G   1     -22.767 -15.690  -5.710  1.00  0.00            
ATOM    650  H1  LYS G   1     -22.969 -15.335  -4.755  1.00  0.00            
ATOM    651  H2  LYS G   1     -22.319 -16.610  -5.518  1.00  0.00            
ATOM    652  H3  LYS G   1     -22.093 -15.071  -6.193  1.00  0.00            
ATOM    653  CA  LYS G   1     -24.004 -15.996  -6.613  1.00  0.00            
ATOM    654  HA  LYS G   1     -24.572 -15.076  -6.586  1.00  0.00            
ATOM    655  CB  LYS G   1     -23.639 -16.251  -8.159  1.00  0.00            
ATOM    656  HB1 LYS G   1     -22.824 -16.993  -8.299  1.00  0.00            
ATOM    657  HB2 LYS G   1     -23.237 -15.294  -8.553  1.00  0.00            
ATOM    658  CG  LYS G   1     -24.824 -16.715  -9.022  1.00  0.00            
ATOM    659  HG1 LYS G   1     -25.629 -16.052  -8.643  1.00  0.00            
ATOM    660  HG2 LYS G   1     -25.049 -17.767  -8.755  1.00  0.00            
ATOM    661  CD  LYS G   1     -24.679 -16.592 -10.540  1.00  0.00            
ATOM    662  HD1 LYS G   1     -24.352 -15.538 -10.731  1.00  0.00            
ATOM    663  HD2 LYS G   1     -23.859 -17.210 -10.956  1.00  0.00            
ATOM    664  CE  LYS G   1     -25.852 -16.897 -11.427  1.00  0.00            
ATOM    665  HE1 LYS G   1     -26.813 -16.525 -11.011  1.00  0.00            
ATOM    666  HE2 LYS G   1     -25.919 -17.998 -11.511  1.00  0.00            
ATOM    667  NZ  LYS G   1     -25.721 -16.381 -12.778  1.00  0.00            
ATOM    668  HZ1 LYS G   1     -26.598 -16.504 -13.312  1.00  0.00            
ATOM    669  HZ2 LYS G   1     -25.482 -15.370 -12.790  1.00  0.00            
ATOM    670  HZ3 LYS G   1     -25.006 -16.844 -13.372  1.00  0.00            
ATOM    671  C   LYS G   1     -24.783 -17.156  -6.128  1.00  0.00            
ATOM    672  O   LYS G   1     -25.955 -17.003  -5.824  1.00  0.00            
ATOM    673  N   ALA G   2     -24.084 -18.354  -5.976  1.00  0.00            
ATOM    674  HN  ALA G   2     -23.103 -18.496  -6.079  1.00  0.00            
ATOM    675  CA  ALA G   2     -24.819 -19.588  -6.053  1.00  0.00            
ATOM    676  HA  ALA G   2     -25.860 -19.346  -6.232  1.00  0.00            
ATOM    677  CB  ALA G   2     -24.294 -20.560  -7.132  1.00  0.00            
ATOM    678  HB1 ALA G   2     -23.900 -20.023  -8.014  1.00  0.00            
ATOM    679  HB2 ALA G   2     -23.334 -21.043  -6.846  1.00  0.00            
ATOM    680  HB3 ALA G   2     -25.032 -21.296  -7.503  1.00  0.00            
ATOM    681  C   ALA G   2     -24.775 -20.354  -4.777  1.00  0.00            
ATOM    682  O   ALA G   2     -25.210 -21.478  -4.736  1.00  0.00            
ATOM    683  N   LYS G   3     -24.372 -19.624  -3.696  1.00  0.00            
ATOM    684  HN  LYS G   3     -24.206 -18.653  -3.837  1.00  0.00            
ATOM    685  CA  LYS G   3     -24.214 -20.249  -2.381  1.00  0.00            
ATOM    686  HA  LYS G   3     -24.857 -21.112  -2.321  1.00  0.00            
ATOM    687  CB  LYS G   3     -22.690 -20.580  -2.060  1.00  0.00            
ATOM    688  HB1 LYS G   3     -22.545 -21.037  -1.065  1.00  0.00            
ATOM    689  HB2 LYS G   3     -22.263 -19.566  -2.178  1.00  0.00            
ATOM    690  CG  LYS G   3     -21.995 -21.604  -3.046  1.00  0.00            
ATOM    691  HG1 LYS G   3     -22.068 -21.212  -4.080  1.00  0.00            
ATOM    692  HG2 LYS G   3     -22.483 -22.606  -2.964  1.00  0.00            
ATOM    693  CD  LYS G   3     -20.595 -22.024  -2.698  1.00  0.00            
ATOM    694  HD1 LYS G   3     -19.937 -21.129  -2.783  1.00  0.00            
ATOM    695  HD2 LYS G   3     -20.591 -22.450  -1.672  1.00  0.00            
ATOM    696  CE  LYS G   3     -20.102 -23.109  -3.693  1.00  0.00            
ATOM    697  HE1 LYS G   3     -20.845 -23.901  -3.928  1.00  0.00            
ATOM    698  HE2 LYS G   3     -19.157 -23.408  -3.188  1.00  0.00            
ATOM    699  NZ  LYS G   3     -19.721 -22.557  -5.030  1.00  0.00            
ATOM    700  HZ1 LYS G   3     -20.621 -22.308  -5.498  1.00  0.00            
ATOM    701  HZ2 LYS G   3     -19.297 -21.650  -4.743  1.00  0.00            
ATOM    702  HZ3 LYS G   3     -19.044 -23.061  -5.626  1.00  0.00            
ATOM    703  C   LYS G   3     -24.663 -19.393  -1.235  1.00  0.00            
ATOM    704  O   LYS G   3     -24.842 -18.168  -1.358  1.00  0.00            
ATOM    705  N   ALA G   4     -24.986 -20.011  -0.076  1.00  0.00            
ATOM    706  HN  ALA G   4     -24.733 -20.957   0.077  1.00  0.00            
ATOM    707  CA  ALA G   4     -25.313 -19.397   1.185  1.00  0.00            
ATOM    708  HA  ALA G   4     -25.997 -18.636   0.819  1.00  0.00            
ATOM    709  CB  ALA G   4     -25.967 -20.312   2.202  1.00  0.00            
ATOM    710  HB1 ALA G   4     -26.475 -19.734   3.010  1.00  0.00            
ATOM    711  HB2 ALA G   4     -26.856 -20.803   1.744  1.00  0.00            
ATOM    712  HB3 ALA G   4     -25.254 -21.083   2.575  1.00  0.00            
ATOM    713  C   ALA G   4     -24.134 -18.569   1.738  1.00  0.00            
ATOM    714  O   ALA G   4     -22.960 -18.837   1.480  1.00  0.00            
ATOM    715  N   GLN G   5     -24.369 -17.591   2.667  1.00  0.00            
ATOM    716  HN  GLN G   5     -25.313 -17.429   2.946  1.00  0.00            
ATOM    717  CA  GLN G   5     -23.330 -16.789   3.272  1.00  0.00            
ATOM    718  HA  GLN G   5     -22.350 -17.040   2.919  1.00  0.00            
ATOM    719  CB  GLN G   5     -23.738 -15.334   2.920  1.00  0.00            
ATOM    720  HB1 GLN G   5     -22.905 -14.811   3.450  1.00  0.00            
ATOM    721  HB2 GLN G   5     -24.706 -15.030   3.365  1.00  0.00            
ATOM    722  CG  GLN G   5     -23.663 -15.052   1.434  1.00  0.00            
ATOM    723  HG1 GLN G   5     -23.611 -13.946   1.344  1.00  0.00            
ATOM    724  HG2 GLN G   5     -24.612 -15.272   0.899  1.00  0.00            
ATOM    725  CD  GLN G   5     -22.332 -15.539   0.844  1.00  0.00            
ATOM    726  OE1 GLN G   5     -21.270 -15.126   1.253  1.00  0.00            
ATOM    727  NE2 GLN G   5     -22.415 -16.441  -0.162  1.00  0.00            
ATOM    728 HE21 GLN G   5     -23.306 -16.887  -0.244  1.00  0.00            
ATOM    729 HE22 GLN G   5     -21.577 -16.777  -0.595  1.00  0.00            
ATOM    730  C   GLN G   5     -23.303 -17.021   4.741  1.00  0.00            
ATOM    731  O   GLN G   5     -22.760 -16.231   5.487  1.00  0.00            
ATOM    732  N   ALA G   6     -23.987 -18.084   5.253  1.00  0.00            
ATOM    733  HN  ALA G   6     -24.389 -18.868   4.783  1.00  0.00            
ATOM    734  CA  ALA G   6     -24.214 -18.219   6.614  1.00  0.00            
ATOM    735  HA  ALA G   6     -24.136 -17.243   7.066  1.00  0.00            
ATOM    736  CB  ALA G   6     -25.646 -18.771   6.890  1.00  0.00            
ATOM    737  HB1 ALA G   6     -25.863 -18.867   7.976  1.00  0.00            
ATOM    738  HB2 ALA G   6     -26.359 -17.994   6.541  1.00  0.00            
ATOM    739  HB3 ALA G   6     -25.700 -19.755   6.393  1.00  0.00            
ATOM    740  C   ALA G   6     -23.282 -19.238   7.221  1.00  0.00            
ATOM    741  O   ALA G   6     -23.408 -19.529   8.381  1.00  0.00            
ATOM    742  N   ASN G   7     -22.383 -19.858   6.430  1.00  0.00            
ATOM    743  HN  ASN G   7     -22.205 -19.453   5.540  1.00  0.00            
ATOM    744  CA  ASN G   7     -21.452 -20.863   6.907  1.00  0.00            
ATOM    745  HA  ASN G   7     -21.423 -20.947   7.981  1.00  0.00            
ATOM    746  CB  ASN G   7     -21.657 -22.250   6.248  1.00  0.00            
ATOM    747  HB1 ASN G   7     -20.862 -22.983   6.531  1.00  0.00            
ATOM    748  HB2 ASN G   7     -21.673 -22.020   5.162  1.00  0.00            
ATOM    749  CG  ASN G   7     -22.965 -22.905   6.621  1.00  0.00            
ATOM    750  OD1 ASN G   7     -23.387 -23.911   5.967  1.00  0.00            
ATOM    751  ND2 ASN G   7     -23.574 -22.533   7.771  1.00  0.00            
ATOM    752 HD21 ASN G   7     -24.523 -22.847   7.905  1.00  0.00            
ATOM    753 HD22 ASN G   7     -23.213 -21.883   8.448  1.00  0.00            
ATOM    754  C   ASN G   7     -20.027 -20.341   6.686  1.00  0.00            
ATOM    755  OT1 ASN G   7     -19.566 -19.472   7.513  1.00  0.00            
ATOM    756  OT2 ASN G   7     -19.442 -20.489   5.550  1.00  0.00            
ATOM    757  N   LYS H   1       5.436  16.094 -12.466  1.00  0.00            
ATOM    758  H1  LYS H   1       5.797  16.730 -13.213  1.00  0.00            
ATOM    759  H2  LYS H   1       5.282  16.655 -11.605  1.00  0.00            
ATOM    760  H3  LYS H   1       6.165  15.362 -12.318  1.00  0.00            
ATOM    761  CA  LYS H   1       4.172  15.418 -12.926  1.00  0.00            
ATOM    762  HA  LYS H   1       3.475  16.194 -13.182  1.00  0.00            
ATOM    763  CB  LYS H   1       4.366  14.548 -14.206  1.00  0.00            
ATOM    764  HB1 LYS H   1       4.617  15.080 -15.141  1.00  0.00            
ATOM    765  HB2 LYS H   1       3.338  14.164 -14.370  1.00  0.00            
ATOM    766  CG  LYS H   1       5.323  13.379 -14.117  1.00  0.00            
ATOM    767  HG1 LYS H   1       4.908  12.848 -13.236  1.00  0.00            
ATOM    768  HG2 LYS H   1       6.358  13.712 -13.856  1.00  0.00            
ATOM    769  CD  LYS H   1       5.227  12.357 -15.358  1.00  0.00            
ATOM    770  HD1 LYS H   1       5.718  12.845 -16.228  1.00  0.00            
ATOM    771  HD2 LYS H   1       5.767  11.450 -15.026  1.00  0.00            
ATOM    772  CE  LYS H   1       3.805  11.951 -15.755  1.00  0.00            
ATOM    773  HE1 LYS H   1       3.210  12.791 -16.158  1.00  0.00            
ATOM    774  HE2 LYS H   1       3.451  11.449 -14.835  1.00  0.00            
ATOM    775  NZ  LYS H   1       3.901  10.908 -16.818  1.00  0.00            
ATOM    776  HZ1 LYS H   1       4.058  11.368 -17.743  1.00  0.00            
ATOM    777  HZ2 LYS H   1       4.752  10.346 -16.625  1.00  0.00            
ATOM    778  HZ3 LYS H   1       3.070  10.276 -16.832  1.00  0.00            
ATOM    779  C   LYS H   1       3.413  14.683 -11.828  1.00  0.00            
ATOM    780  O   LYS H   1       4.038  14.423 -10.813  1.00  0.00            
ATOM    781  N   ALA H   2       2.056  14.689 -11.938  1.00  0.00            
ATOM    782  HN  ALA H   2       1.558  15.100 -12.704  1.00  0.00            
ATOM    783  CA  ALA H   2       1.148  13.970 -11.049  1.00  0.00            
ATOM    784  HA  ALA H   2       0.200  14.236 -11.487  1.00  0.00            
ATOM    785  CB  ALA H   2       1.313  12.428 -11.179  1.00  0.00            
ATOM    786  HB1 ALA H   2       2.391  12.219 -11.000  1.00  0.00            
ATOM    787  HB2 ALA H   2       0.650  11.863 -10.499  1.00  0.00            
ATOM    788  HB3 ALA H   2       1.127  12.129 -12.231  1.00  0.00            
ATOM    789  C   ALA H   2       1.113  14.407  -9.589  1.00  0.00            
ATOM    790  O   ALA H   2       1.992  15.032  -8.992  1.00  0.00            
ATOM    791  N   LYS H   3       0.002  14.145  -8.954  1.00  0.00            
ATOM    792  HN  LYS H   3      -0.837  13.739  -9.320  1.00  0.00            
ATOM    793  CA  LYS H   3      -0.242  14.430  -7.568  1.00  0.00            
ATOM    794  HA  LYS H   3       0.345  15.300  -7.310  1.00  0.00            
ATOM    795  CB  LYS H   3      -1.816  14.872  -7.294  1.00  0.00            
ATOM    796  HB1 LYS H   3      -1.937  14.926  -6.191  1.00  0.00            
ATOM    797  HB2 LYS H   3      -2.524  14.109  -7.671  1.00  0.00            
ATOM    798  CG  LYS H   3      -2.184  16.263  -7.812  1.00  0.00            
ATOM    799  HG1 LYS H   3      -1.855  16.282  -8.867  1.00  0.00            
ATOM    800  HG2 LYS H   3      -1.454  16.959  -7.330  1.00  0.00            
ATOM    801  CD  LYS H   3      -3.668  16.592  -7.674  1.00  0.00            
ATOM    802  HD1 LYS H   3      -4.077  16.010  -6.814  1.00  0.00            
ATOM    803  HD2 LYS H   3      -3.690  17.607  -7.235  1.00  0.00            
ATOM    804  CE  LYS H   3      -4.484  16.501  -9.016  1.00  0.00            
ATOM    805  HE1 LYS H   3      -3.894  17.037  -9.777  1.00  0.00            
ATOM    806  HE2 LYS H   3      -5.468  17.008  -8.904  1.00  0.00            
ATOM    807  NZ  LYS H   3      -4.753  15.172  -9.454  1.00  0.00            
ATOM    808  HZ1 LYS H   3      -5.298  15.144 -10.333  1.00  0.00            
ATOM    809  HZ2 LYS H   3      -3.901  14.628  -9.695  1.00  0.00            
ATOM    810  HZ3 LYS H   3      -5.264  14.688  -8.690  1.00  0.00            
ATOM    811  C   LYS H   3       0.159  13.284  -6.611  1.00  0.00            
ATOM    812  O   LYS H   3      -0.317  12.159  -6.561  1.00  0.00            
ATOM    813  N   ALA H   4       1.079  13.665  -5.726  1.00  0.00            
ATOM    814  HN  ALA H   4       1.648  14.465  -5.905  1.00  0.00            
ATOM    815  CA  ALA H   4       1.541  12.863  -4.675  1.00  0.00            
ATOM    816  HA  ALA H   4       0.613  12.389  -4.391  1.00  0.00            
ATOM    817  CB  ALA H   4       2.516  11.712  -5.150  1.00  0.00            
ATOM    818  HB1 ALA H   4       3.026  11.190  -4.309  1.00  0.00            
ATOM    819  HB2 ALA H   4       1.969  10.946  -5.734  1.00  0.00            
ATOM    820  HB3 ALA H   4       3.229  12.312  -5.751  1.00  0.00            
ATOM    821  C   ALA H   4       2.174  13.716  -3.554  1.00  0.00            
ATOM    822  O   ALA H   4       3.367  13.944  -3.515  1.00  0.00            
ATOM    823  N   GLN H   5       1.387  14.061  -2.572  1.00  0.00            
ATOM    824  HN  GLN H   5       0.471  13.710  -2.454  1.00  0.00            
ATOM    825  CA  GLN H   5       1.857  14.673  -1.289  1.00  0.00            
ATOM    826  HA  GLN H   5       2.477  15.531  -1.457  1.00  0.00            
ATOM    827  CB  GLN H   5       0.681  15.131  -0.427  1.00  0.00            
ATOM    828  HB1 GLN H   5       0.963  15.532   0.570  1.00  0.00            
ATOM    829  HB2 GLN H   5      -0.060  14.354  -0.131  1.00  0.00            
ATOM    830  CG  GLN H   5      -0.234  16.199  -1.092  1.00  0.00            
ATOM    831  HG1 GLN H   5      -0.597  16.952  -0.355  1.00  0.00            
ATOM    832  HG2 GLN H   5      -1.087  15.629  -1.518  1.00  0.00            
ATOM    833  CD  GLN H   5       0.420  17.033  -2.240  1.00  0.00            
ATOM    834  OE1 GLN H   5       0.045  16.807  -3.420  1.00  0.00            
ATOM    835  NE2 GLN H   5       1.393  17.874  -1.968  1.00  0.00            
ATOM    836 HE21 GLN H   5       1.764  17.938  -1.043  1.00  0.00            
ATOM    837 HE22 GLN H   5       1.733  18.471  -2.705  1.00  0.00            
ATOM    838  C   GLN H   5       2.728  13.772  -0.387  1.00  0.00            
ATOM    839  O   GLN H   5       2.610  12.538  -0.530  1.00  0.00            
ATOM    840  N   ALA H   6       3.538  14.388   0.520  1.00  0.00            
ATOM    841  HN  ALA H   6       3.709  15.366   0.499  1.00  0.00            
ATOM    842  CA  ALA H   6       4.251  13.580   1.537  1.00  0.00            
ATOM    843  HA  ALA H   6       4.477  12.665   1.005  1.00  0.00            
ATOM    844  CB  ALA H   6       5.526  14.269   2.028  1.00  0.00            
ATOM    845  HB1 ALA H   6       6.007  13.667   2.826  1.00  0.00            
ATOM    846  HB2 ALA H   6       6.219  14.338   1.153  1.00  0.00            
ATOM    847  HB3 ALA H   6       5.136  15.245   2.402  1.00  0.00            
ATOM    848  C   ALA H   6       3.482  13.251   2.782  1.00  0.00            
ATOM    849  O   ALA H   6       3.345  14.142   3.698  1.00  0.00            
ATOM    850  N   ASN H   7       3.013  11.999   2.821  1.00  0.00            
ATOM    851  HN  ASN H   7       3.120  11.332   2.092  1.00  0.00            
ATOM    852  CA  ASN H   7       2.019  11.575   3.770  1.00  0.00            
ATOM    853  HA  ASN H   7       1.726  12.404   4.400  1.00  0.00            
ATOM    854  CB  ASN H   7       0.888  10.963   2.948  1.00  0.00            
ATOM    855  HB1 ASN H   7       0.177  10.460   3.647  1.00  0.00            
ATOM    856  HB2 ASN H   7       1.298  10.256   2.182  1.00  0.00            
ATOM    857  CG  ASN H   7       0.281  12.058   2.157  1.00  0.00            
ATOM    858  OD1 ASN H   7       0.362  13.242   2.451  1.00  0.00            
ATOM    859  ND2 ASN H   7      -0.569  11.630   1.148  1.00  0.00            
ATOM    860 HD21 ASN H   7      -0.538  10.683   0.836  1.00  0.00            
ATOM    861 HD22 ASN H   7      -1.242  12.262   0.785  1.00  0.00            
ATOM    862  C   ASN H   7       2.652  10.469   4.695  1.00  0.00            
ATOM    863  OT1 ASN H   7       3.818  10.745   5.130  1.00  0.00            
ATOM    864  OT2 ASN H   7       2.224   9.325   4.775  1.00  0.00            
ATOM    865  N   LYS I   1      18.062   9.998  -6.087  1.00  0.00            
ATOM    866  H1  LYS I   1      18.695  10.365  -5.345  1.00  0.00            
ATOM    867  H2  LYS I   1      17.817  10.764  -6.747  1.00  0.00            
ATOM    868  H3  LYS I   1      17.196   9.546  -5.730  1.00  0.00            
ATOM    869  CA  LYS I   1      18.793   8.970  -6.934  1.00  0.00            
ATOM    870  HA  LYS I   1      19.752   9.366  -7.236  1.00  0.00            
ATOM    871  CB  LYS I   1      19.349   7.822  -6.070  1.00  0.00            
ATOM    872  HB1 LYS I   1      19.851   7.083  -6.745  1.00  0.00            
ATOM    873  HB2 LYS I   1      18.507   7.324  -5.558  1.00  0.00            
ATOM    874  CG  LYS I   1      20.282   8.126  -4.850  1.00  0.00            
ATOM    875  HG1 LYS I   1      20.472   7.146  -4.371  1.00  0.00            
ATOM    876  HG2 LYS I   1      19.801   8.704  -4.025  1.00  0.00            
ATOM    877  CD  LYS I   1      21.657   8.710  -5.276  1.00  0.00            
ATOM    878  HD1 LYS I   1      22.230   8.113  -6.021  1.00  0.00            
ATOM    879  HD2 LYS I   1      21.508   9.669  -5.813  1.00  0.00            
ATOM    880  CE  LYS I   1      22.646   8.896  -4.119  1.00  0.00            
ATOM    881  HE1 LYS I   1      22.290   9.438  -3.219  1.00  0.00            
ATOM    882  HE2 LYS I   1      23.490   9.428  -4.593  1.00  0.00            
ATOM    883  NZ  LYS I   1      23.198   7.586  -3.673  1.00  0.00            
ATOM    884  HZ1 LYS I   1      23.965   7.783  -2.993  1.00  0.00            
ATOM    885  HZ2 LYS I   1      22.514   6.935  -3.232  1.00  0.00            
ATOM    886  HZ3 LYS I   1      23.525   7.083  -4.520  1.00  0.00            
ATOM    887  C   LYS I   1      18.061   8.525  -8.187  1.00  0.00            
ATOM    888  O   LYS I   1      16.833   8.663  -8.285  1.00  0.00            
ATOM    889  N   ALA I   2      18.815   8.101  -9.203  1.00  0.00            
ATOM    890  HN  ALA I   2      19.792   7.994  -9.037  1.00  0.00            
ATOM    891  CA  ALA I   2      18.178   7.585 -10.435  1.00  0.00            
ATOM    892  HA  ALA I   2      17.867   8.437 -11.015  1.00  0.00            
ATOM    893  CB  ALA I   2      19.178   6.938 -11.387  1.00  0.00            
ATOM    894  HB1 ALA I   2      20.100   7.559 -11.388  1.00  0.00            
ATOM    895  HB2 ALA I   2      19.514   5.922 -11.090  1.00  0.00            
ATOM    896  HB3 ALA I   2      18.747   6.854 -12.408  1.00  0.00            
ATOM    897  C   ALA I   2      16.985   6.635 -10.211  1.00  0.00            
ATOM    898  O   ALA I   2      16.927   5.798  -9.318  1.00  0.00            
ATOM    899  N   LYS I   3      15.978   6.661 -11.186  1.00  0.00            
ATOM    900  HN  LYS I   3      16.102   7.232 -11.988  1.00  0.00            
ATOM    901  CA  LYS I   3      14.904   5.718 -11.112  1.00  0.00            
ATOM    902  HA  LYS I   3      14.466   5.761 -10.123  1.00  0.00            
ATOM    903  CB  LYS I   3      13.865   6.156 -12.166  1.00  0.00            
ATOM    904  HB1 LYS I   3      13.193   5.296 -12.359  1.00  0.00            
ATOM    905  HB2 LYS I   3      14.418   6.378 -13.100  1.00  0.00            
ATOM    906  CG  LYS I   3      12.930   7.329 -11.805  1.00  0.00            
ATOM    907  HG1 LYS I   3      13.513   8.273 -11.878  1.00  0.00            
ATOM    908  HG2 LYS I   3      12.573   7.255 -10.758  1.00  0.00            
ATOM    909  CD  LYS I   3      11.752   7.487 -12.800  1.00  0.00            
ATOM    910  HD1 LYS I   3      12.156   7.619 -13.829  1.00  0.00            
ATOM    911  HD2 LYS I   3      11.129   6.577 -12.682  1.00  0.00            
ATOM    912  CE  LYS I   3      10.817   8.648 -12.487  1.00  0.00            
ATOM    913  HE1 LYS I   3      10.661   8.797 -11.392  1.00  0.00            
ATOM    914  HE2 LYS I   3       9.852   8.416 -12.985  1.00  0.00            
ATOM    915  NZ  LYS I   3      11.236   9.951 -13.121  1.00  0.00            
ATOM    916  HZ1 LYS I   3      11.148   9.929 -14.163  1.00  0.00            
ATOM    917  HZ2 LYS I   3      10.602  10.704 -12.786  1.00  0.00            
ATOM    918  HZ3 LYS I   3      12.175  10.195 -12.757  1.00  0.00            
ATOM    919  C   LYS I   3      15.159   4.259 -11.301  1.00  0.00            
ATOM    920  O   LYS I   3      16.161   3.885 -11.927  1.00  0.00            
ATOM    921  N   ALA I   4      14.331   3.438 -10.707  1.00  0.00            
ATOM    922  HN  ALA I   4      13.558   3.793 -10.187  1.00  0.00            
ATOM    923  CA  ALA I   4      14.295   1.944 -10.701  1.00  0.00            
ATOM    924  HA  ALA I   4      13.333   1.582 -10.353  1.00  0.00            
ATOM    925  CB  ALA I   4      14.391   1.333 -12.105  1.00  0.00            
ATOM    926  HB1 ALA I   4      15.404   1.280 -12.550  1.00  0.00            
ATOM    927  HB2 ALA I   4      14.030   0.281 -12.099  1.00  0.00            
ATOM    928  HB3 ALA I   4      13.660   1.829 -12.779  1.00  0.00            
ATOM    929  C   ALA I   4      15.422   1.420  -9.866  1.00  0.00            
ATOM    930  O   ALA I   4      15.653   0.216  -9.815  1.00  0.00            
ATOM    931  N   GLN I   5      16.137   2.286  -9.152  1.00  0.00            
ATOM    932  HN  GLN I   5      16.150   3.269  -9.316  1.00  0.00            
ATOM    933  CA  GLN I   5      17.277   2.005  -8.290  1.00  0.00            
ATOM    934  HA  GLN I   5      17.392   0.926  -8.297  1.00  0.00            
ATOM    935  CB  GLN I   5      18.519   2.850  -8.580  1.00  0.00            
ATOM    936  HB1 GLN I   5      19.319   2.560  -7.871  1.00  0.00            
ATOM    937  HB2 GLN I   5      18.400   3.939  -8.400  1.00  0.00            
ATOM    938  CG  GLN I   5      19.085   2.874 -10.041  1.00  0.00            
ATOM    939  HG1 GLN I   5      20.117   3.278  -9.933  1.00  0.00            
ATOM    940  HG2 GLN I   5      18.464   3.552 -10.665  1.00  0.00            
ATOM    941  CD  GLN I   5      19.177   1.489 -10.623  1.00  0.00            
ATOM    942  OE1 GLN I   5      19.970   0.616 -10.263  1.00  0.00            
ATOM    943  NE2 GLN I   5      18.206   1.221 -11.536  1.00  0.00            
ATOM    944 HE21 GLN I   5      18.310   0.476 -12.187  1.00  0.00            
ATOM    945 HE22 GLN I   5      17.370   1.772 -11.579  1.00  0.00            
ATOM    946  C   GLN I   5      16.817   2.281  -6.838  1.00  0.00            
ATOM    947  O   GLN I   5      16.233   3.299  -6.583  1.00  0.00            
ATOM    948  N   ALA I   6      17.070   1.327  -5.862  1.00  0.00            
ATOM    949  HN  ALA I   6      17.471   0.474  -6.179  1.00  0.00            
ATOM    950  CA  ALA I   6      16.565   1.211  -4.496  1.00  0.00            
ATOM    951  HA  ALA I   6      17.185   0.440  -4.051  1.00  0.00            
ATOM    952  CB  ALA I   6      16.949   2.463  -3.588  1.00  0.00            
ATOM    953  HB1 ALA I   6      16.847   2.243  -2.504  1.00  0.00            
ATOM    954  HB2 ALA I   6      18.046   2.628  -3.693  1.00  0.00            
ATOM    955  HB3 ALA I   6      16.365   3.377  -3.841  1.00  0.00            
ATOM    956  C   ALA I   6      15.165   0.728  -4.351  1.00  0.00            
ATOM    957  O   ALA I   6      14.256   1.376  -4.801  1.00  0.00            
ATOM    958  N   ASN I   7      14.976  -0.464  -3.784  1.00  0.00            
ATOM    959  HN  ASN I   7      15.776  -0.907  -3.373  1.00  0.00            
ATOM    960  CA  ASN I   7      13.736  -1.060  -3.427  1.00  0.00            
ATOM    961  HA  ASN I   7      13.039  -0.485  -4.007  1.00  0.00            
ATOM    962  CB  ASN I   7      13.660  -2.562  -3.763  1.00  0.00            
ATOM    963  HB1 ASN I   7      12.786  -3.085  -3.295  1.00  0.00            
ATOM    964  HB2 ASN I   7      14.451  -3.150  -3.243  1.00  0.00            
ATOM    965  CG  ASN I   7      13.508  -2.830  -5.194  1.00  0.00            
ATOM    966  OD1 ASN I   7      12.782  -2.143  -5.941  1.00  0.00            
ATOM    967  ND2 ASN I   7      14.168  -3.897  -5.685  1.00  0.00            
ATOM    968 HD21 ASN I   7      14.747  -4.361  -5.023  1.00  0.00            
ATOM    969 HD22 ASN I   7      14.188  -4.009  -6.676  1.00  0.00            
ATOM    970  C   ASN I   7      13.551  -0.829  -1.947  1.00  0.00            
ATOM    971  OT1 ASN I   7      14.250  -1.467  -1.086  1.00  0.00            
ATOM    972  OT2 ASN I   7      12.586  -0.102  -1.630  1.00  0.00            
ATOM    973  N   LYS J   1     -11.947  10.577  -5.023  1.00  0.00            
ATOM    974  H1  LYS J   1     -12.191  11.561  -4.782  1.00  0.00            
ATOM    975  H2  LYS J   1     -12.294  10.164  -5.920  1.00  0.00            
ATOM    976  H3  LYS J   1     -12.541  10.076  -4.334  1.00  0.00            
ATOM    977  CA  LYS J   1     -10.558  10.196  -4.975  1.00  0.00            
ATOM    978  HA  LYS J   1     -10.501   9.170  -5.297  1.00  0.00            
ATOM    979  CB  LYS J   1      -9.730  11.098  -5.943  1.00  0.00            
ATOM    980  HB1 LYS J   1      -8.652  10.840  -5.895  1.00  0.00            
ATOM    981  HB2 LYS J   1      -9.753  12.152  -5.598  1.00  0.00            
ATOM    982  CG  LYS J   1     -10.157  10.993  -7.468  1.00  0.00            
ATOM    983  HG1 LYS J   1     -11.111  11.457  -7.775  1.00  0.00            
ATOM    984  HG2 LYS J   1     -10.245   9.910  -7.729  1.00  0.00            
ATOM    985  CD  LYS J   1      -9.198  11.667  -8.408  1.00  0.00            
ATOM    986  HD1 LYS J   1      -9.123  12.740  -8.132  1.00  0.00            
ATOM    987  HD2 LYS J   1      -8.197  11.201  -8.543  1.00  0.00            
ATOM    988  CE  LYS J   1      -9.855  11.625  -9.839  1.00  0.00            
ATOM    989  HE1 LYS J   1     -10.876  12.015 -10.001  1.00  0.00            
ATOM    990  HE2 LYS J   1      -9.918  10.538 -10.062  1.00  0.00            
ATOM    991  NZ  LYS J   1      -9.093  12.356 -10.924  1.00  0.00            
ATOM    992  HZ1 LYS J   1      -9.222  13.377 -10.810  1.00  0.00            
ATOM    993  HZ2 LYS J   1      -8.107  12.042 -10.840  1.00  0.00            
ATOM    994  HZ3 LYS J   1      -9.511  11.980 -11.804  1.00  0.00            
ATOM    995  C   LYS J   1      -9.854   9.939  -3.582  1.00  0.00            
ATOM    996  O   LYS J   1     -10.172  10.474  -2.529  1.00  0.00            
ATOM    997  N   ALA J   2      -8.802   9.106  -3.625  1.00  0.00            
ATOM    998  HN  ALA J   2      -8.428   8.772  -4.485  1.00  0.00            
ATOM    999  CA  ALA J   2      -8.013   8.674  -2.479  1.00  0.00            
ATOM   1000  HA  ALA J   2      -8.701   8.612  -1.648  1.00  0.00            
ATOM   1001  CB  ALA J   2      -7.271   7.286  -2.717  1.00  0.00            
ATOM   1002  HB1 ALA J   2      -6.468   6.987  -2.018  1.00  0.00            
ATOM   1003  HB2 ALA J   2      -8.019   6.469  -2.697  1.00  0.00            
ATOM   1004  HB3 ALA J   2      -6.787   7.463  -3.707  1.00  0.00            
ATOM   1005  C   ALA J   2      -6.952   9.661  -2.160  1.00  0.00            
ATOM   1006  O   ALA J   2      -6.439  10.462  -2.996  1.00  0.00            
ATOM   1007  N   LYS J   3      -6.665   9.702  -0.828  1.00  0.00            
ATOM   1008  HN  LYS J   3      -7.214   9.250  -0.123  1.00  0.00            
ATOM   1009  CA  LYS J   3      -5.573  10.488  -0.320  1.00  0.00            
ATOM   1010  HA  LYS J   3      -5.607  10.295   0.748  1.00  0.00            
ATOM   1011  CB  LYS J   3      -4.210  10.100  -0.922  1.00  0.00            
ATOM   1012  HB1 LYS J   3      -3.576  10.942  -0.577  1.00  0.00            
ATOM   1013  HB2 LYS J   3      -4.261  10.093  -2.036  1.00  0.00            
ATOM   1014  CG  LYS J   3      -3.620   8.674  -0.468  1.00  0.00            
ATOM   1015  HG1 LYS J   3      -4.254   7.833  -0.813  1.00  0.00            
ATOM   1016  HG2 LYS J   3      -3.628   8.582   0.642  1.00  0.00            
ATOM   1017  CD  LYS J   3      -2.194   8.419  -0.969  1.00  0.00            
ATOM   1018  HD1 LYS J   3      -1.513   9.213  -0.609  1.00  0.00            
ATOM   1019  HD2 LYS J   3      -1.826   7.435  -0.605  1.00  0.00            
ATOM   1020  CE  LYS J   3      -2.104   8.383  -2.514  1.00  0.00            
ATOM   1021  HE1 LYS J   3      -1.052   8.199  -2.822  1.00  0.00            
ATOM   1022  HE2 LYS J   3      -2.562   9.320  -2.901  1.00  0.00            
ATOM   1023  NZ  LYS J   3      -2.805   7.186  -3.111  1.00  0.00            
ATOM   1024  HZ1 LYS J   3      -2.971   6.454  -2.399  1.00  0.00            
ATOM   1025  HZ2 LYS J   3      -3.725   7.365  -3.569  1.00  0.00            
ATOM   1026  HZ3 LYS J   3      -2.143   6.729  -3.773  1.00  0.00            
ATOM   1027  C   LYS J   3      -5.976  12.027  -0.184  1.00  0.00            
ATOM   1028  O   LYS J   3      -5.164  12.947  -0.386  1.00  0.00            
ATOM   1029  N   ALA J   4      -7.191  12.186   0.315  1.00  0.00            
ATOM   1030  HN  ALA J   4      -7.879  11.509   0.565  1.00  0.00            
ATOM   1031  CA  ALA J   4      -7.689  13.525   0.586  1.00  0.00            
ATOM   1032  HA  ALA J   4      -7.756  14.103  -0.322  1.00  0.00            
ATOM   1033  CB  ALA J   4      -9.208  13.418   1.078  1.00  0.00            
ATOM   1034  HB1 ALA J   4      -9.702  14.408   1.188  1.00  0.00            
ATOM   1035  HB2 ALA J   4      -9.823  12.858   0.329  1.00  0.00            
ATOM   1036  HB3 ALA J   4      -9.107  12.913   2.056  1.00  0.00            
ATOM   1037  C   ALA J   4      -7.002  14.441   1.577  1.00  0.00            
ATOM   1038  O   ALA J   4      -6.464  13.892   2.518  1.00  0.00            
ATOM   1039  N   GLN J   5      -7.050  15.796   1.421  1.00  0.00            
ATOM   1040  HN  GLN J   5      -7.337  16.172   0.548  1.00  0.00            
ATOM   1041  CA  GLN J   5      -6.580  16.796   2.316  1.00  0.00            
ATOM   1042  HA  GLN J   5      -5.842  16.373   2.984  1.00  0.00            
ATOM   1043  CB  GLN J   5      -5.866  18.049   1.651  1.00  0.00            
ATOM   1044  HB1 GLN J   5      -5.346  18.686   2.402  1.00  0.00            
ATOM   1045  HB2 GLN J   5      -6.587  18.748   1.166  1.00  0.00            
ATOM   1046  CG  GLN J   5      -4.752  17.846   0.582  1.00  0.00            
ATOM   1047  HG1 GLN J   5      -4.200  18.781   0.373  1.00  0.00            
ATOM   1048  HG2 GLN J   5      -5.197  17.316  -0.284  1.00  0.00            
ATOM   1049  CD  GLN J   5      -3.661  16.888   1.148  1.00  0.00            
ATOM   1050  OE1 GLN J   5      -3.350  15.786   0.604  1.00  0.00            
ATOM   1051  NE2 GLN J   5      -3.092  17.315   2.276  1.00  0.00            
ATOM   1052 HE21 GLN J   5      -3.373  18.137   2.760  1.00  0.00            
ATOM   1053 HE22 GLN J   5      -2.527  16.637   2.748  1.00  0.00            
ATOM   1054  C   GLN J   5      -7.758  17.301   3.048  1.00  0.00            
ATOM   1055  O   GLN J   5      -8.883  17.299   2.493  1.00  0.00            
ATOM   1056  N   ALA J   6      -7.711  17.682   4.358  1.00  0.00            
ATOM   1057  HN  ALA J   6      -6.950  17.387   4.926  1.00  0.00            
ATOM   1058  CA  ALA J   6      -8.794  18.265   5.045  1.00  0.00            
ATOM   1059  HA  ALA J   6      -9.698  17.697   4.847  1.00  0.00            
ATOM   1060  CB  ALA J   6      -8.463  17.973   6.524  1.00  0.00            
ATOM   1061  HB1 ALA J   6      -7.396  18.164   6.766  1.00  0.00            
ATOM   1062  HB2 ALA J   6      -9.068  18.563   7.236  1.00  0.00            
ATOM   1063  HB3 ALA J   6      -8.601  16.871   6.596  1.00  0.00            
ATOM   1064  C   ALA J   6      -9.018  19.769   4.784  1.00  0.00            
ATOM   1065  O   ALA J   6      -8.138  20.622   5.117  1.00  0.00            
ATOM   1066  N   ASN J   7     -10.179  20.054   4.262  1.00  0.00            
ATOM   1067  HN  ASN J   7     -10.849  19.389   3.923  1.00  0.00            
ATOM   1068  CA  ASN J   7     -10.490  21.442   4.073  1.00  0.00            
ATOM   1069  HA  ASN J   7      -9.617  22.050   4.266  1.00  0.00            
ATOM   1070  CB  ASN J   7     -10.884  21.681   2.625  1.00  0.00            
ATOM   1071  HB1 ASN J   7     -10.940  22.762   2.374  1.00  0.00            
ATOM   1072  HB2 ASN J   7     -11.885  21.211   2.487  1.00  0.00            
ATOM   1073  CG  ASN J   7      -9.884  20.929   1.729  1.00  0.00            
ATOM   1074  OD1 ASN J   7     -10.239  20.025   1.049  1.00  0.00            
ATOM   1075  ND2 ASN J   7      -8.664  21.366   1.790  1.00  0.00            
ATOM   1076 HD21 ASN J   7      -8.369  22.098   2.404  1.00  0.00            
ATOM   1077 HD22 ASN J   7      -8.046  21.058   1.070  1.00  0.00            
ATOM   1078  C   ASN J   7     -11.619  21.896   5.058  1.00  0.00            
ATOM   1079  OT1 ASN J   7     -11.306  22.045   6.232  1.00  0.00            
ATOM   1080  OT2 ASN J   7     -12.736  21.971   4.699  1.00  0.00            
ATOM   1081  N   LYS K   1      -9.507 -22.771 -23.582  1.00  0.00            
ATOM   1082  H1  LYS K   1      -8.769 -23.237 -23.021  1.00  0.00            
ATOM   1083  H2  LYS K   1      -9.637 -23.318 -24.454  1.00  0.00            
ATOM   1084  H3  LYS K   1      -9.269 -21.794 -23.855  1.00  0.00            
ATOM   1085  CA  LYS K   1     -10.822 -22.500 -22.930  1.00  0.00            
ATOM   1086  HA  LYS K   1     -11.586 -22.250 -23.642  1.00  0.00            
ATOM   1087  CB  LYS K   1     -11.321 -23.724 -22.155  1.00  0.00            
ATOM   1088  HB1 LYS K   1     -11.195 -24.623 -22.796  1.00  0.00            
ATOM   1089  HB2 LYS K   1     -12.403 -23.512 -22.065  1.00  0.00            
ATOM   1090  CG  LYS K   1     -10.685 -24.083 -20.796  1.00  0.00            
ATOM   1091  HG1 LYS K   1     -10.949 -23.238 -20.124  1.00  0.00            
ATOM   1092  HG2 LYS K   1      -9.596 -24.272 -20.904  1.00  0.00            
ATOM   1093  CD  LYS K   1     -11.340 -25.341 -20.130  1.00  0.00            
ATOM   1094  HD1 LYS K   1     -12.396 -25.029 -19.940  1.00  0.00            
ATOM   1095  HD2 LYS K   1     -11.269 -26.177 -20.863  1.00  0.00            
ATOM   1096  CE  LYS K   1     -10.803 -25.810 -18.776  1.00  0.00            
ATOM   1097  HE1 LYS K   1      -9.833 -26.358 -18.769  1.00  0.00            
ATOM   1098  HE2 LYS K   1     -11.640 -26.490 -18.526  1.00  0.00            
ATOM   1099  NZ  LYS K   1     -10.728 -24.608 -17.956  1.00  0.00            
ATOM   1100  HZ1 LYS K   1     -11.666 -24.201 -17.819  1.00  0.00            
ATOM   1101  HZ2 LYS K   1     -10.557 -24.890 -16.976  1.00  0.00            
ATOM   1102  HZ3 LYS K   1     -10.020 -23.930 -18.298  1.00  0.00            
ATOM   1103  C   LYS K   1     -10.739 -21.264 -22.021  1.00  0.00            
ATOM   1104  O   LYS K   1      -9.727 -20.628 -22.000  1.00  0.00            
ATOM   1105  N   ALA K   2     -11.869 -20.869 -21.332  1.00  0.00            
ATOM   1106  HN  ALA K   2     -12.663 -21.438 -21.510  1.00  0.00            
ATOM   1107  CA  ALA K   2     -12.137 -19.674 -20.559  1.00  0.00            
ATOM   1108  HA  ALA K   2     -11.822 -18.877 -21.212  1.00  0.00            
ATOM   1109  CB  ALA K   2     -13.560 -19.392 -20.208  1.00  0.00            
ATOM   1110  HB1 ALA K   2     -14.212 -19.305 -21.103  1.00  0.00            
ATOM   1111  HB2 ALA K   2     -13.938 -20.272 -19.643  1.00  0.00            
ATOM   1112  HB3 ALA K   2     -13.689 -18.415 -19.696  1.00  0.00            
ATOM   1113  C   ALA K   2     -11.258 -19.520 -19.364  1.00  0.00            
ATOM   1114  O   ALA K   2     -10.762 -20.476 -18.767  1.00  0.00            
ATOM   1115  N   LYS K   3     -10.907 -18.290 -18.960  1.00  0.00            
ATOM   1116  HN  LYS K   3     -11.175 -17.591 -19.624  1.00  0.00            
ATOM   1117  CA  LYS K   3     -10.174 -18.025 -17.758  1.00  0.00            
ATOM   1118  HA  LYS K   3      -9.190 -18.441 -17.914  1.00  0.00            
ATOM   1119  CB  LYS K   3      -9.856 -16.469 -17.706  1.00  0.00            
ATOM   1120  HB1 LYS K   3      -9.369 -16.288 -16.718  1.00  0.00            
ATOM   1121  HB2 LYS K   3     -10.750 -15.808 -17.747  1.00  0.00            
ATOM   1122  CG  LYS K   3      -8.884 -15.919 -18.783  1.00  0.00            
ATOM   1123  HG1 LYS K   3      -8.765 -14.828 -18.609  1.00  0.00            
ATOM   1124  HG2 LYS K   3      -9.405 -16.018 -19.767  1.00  0.00            
ATOM   1125  CD  LYS K   3      -7.398 -16.515 -18.846  1.00  0.00            
ATOM   1126  HD1 LYS K   3      -6.989 -16.438 -17.814  1.00  0.00            
ATOM   1127  HD2 LYS K   3      -7.423 -17.583 -19.161  1.00  0.00            
ATOM   1128  CE  LYS K   3      -6.448 -15.911 -19.794  1.00  0.00            
ATOM   1129  HE1 LYS K   3      -6.554 -14.818 -19.593  1.00  0.00            
ATOM   1130  HE2 LYS K   3      -6.682 -16.198 -20.840  1.00  0.00            
ATOM   1131  NZ  LYS K   3      -5.013 -16.234 -19.503  1.00  0.00            
ATOM   1132  HZ1 LYS K   3      -4.758 -17.155 -19.924  1.00  0.00            
ATOM   1133  HZ2 LYS K   3      -4.449 -15.478 -19.945  1.00  0.00            
ATOM   1134  HZ3 LYS K   3      -4.810 -16.269 -18.485  1.00  0.00            
ATOM   1135  C   LYS K   3     -10.803 -18.457 -16.383  1.00  0.00            
ATOM   1136  O   LYS K   3     -11.931 -18.230 -16.146  1.00  0.00            
ATOM   1137  N   ALA K   4      -9.971 -19.031 -15.438  1.00  0.00            
ATOM   1138  HN  ALA K   4      -8.988 -19.162 -15.598  1.00  0.00            
ATOM   1139  CA  ALA K   4     -10.376 -19.501 -14.172  1.00  0.00            
ATOM   1140  HA  ALA K   4     -11.127 -20.228 -14.457  1.00  0.00            
ATOM   1141  CB  ALA K   4      -9.252 -20.280 -13.429  1.00  0.00            
ATOM   1142  HB1 ALA K   4      -8.341 -19.739 -13.097  1.00  0.00            
ATOM   1143  HB2 ALA K   4      -9.653 -20.710 -12.489  1.00  0.00            
ATOM   1144  HB3 ALA K   4      -8.900 -21.107 -14.093  1.00  0.00            
ATOM   1145  C   ALA K   4     -10.946 -18.365 -13.282  1.00  0.00            
ATOM   1146  O   ALA K   4     -10.486 -17.209 -13.306  1.00  0.00            
ATOM   1147  N   GLN K   5     -11.911 -18.736 -12.489  1.00  0.00            
ATOM   1148  HN  GLN K   5     -12.256 -19.671 -12.458  1.00  0.00            
ATOM   1149  CA  GLN K   5     -12.599 -17.844 -11.596  1.00  0.00            
ATOM   1150  HA  GLN K   5     -12.100 -16.886 -11.684  1.00  0.00            
ATOM   1151  CB  GLN K   5     -13.970 -17.475 -12.104  1.00  0.00            
ATOM   1152  HB1 GLN K   5     -14.543 -16.878 -11.360  1.00  0.00            
ATOM   1153  HB2 GLN K   5     -14.532 -18.429 -12.173  1.00  0.00            
ATOM   1154  CG  GLN K   5     -13.942 -16.825 -13.528  1.00  0.00            
ATOM   1155  HG1 GLN K   5     -13.520 -17.504 -14.297  1.00  0.00            
ATOM   1156  HG2 GLN K   5     -13.316 -15.912 -13.550  1.00  0.00            
ATOM   1157  CD  GLN K   5     -15.359 -16.572 -13.973  1.00  0.00            
ATOM   1158  OE1 GLN K   5     -15.739 -15.390 -13.811  1.00  0.00            
ATOM   1159  NE2 GLN K   5     -16.146 -17.584 -14.535  1.00  0.00            
ATOM   1160 HE21 GLN K   5     -17.108 -17.329 -14.676  1.00  0.00            
ATOM   1161 HE22 GLN K   5     -15.827 -18.512 -14.682  1.00  0.00            
ATOM   1162  C   GLN K   5     -12.622 -18.160 -10.114  1.00  0.00            
ATOM   1163  O   GLN K   5     -13.672 -18.274  -9.508  1.00  0.00            
ATOM   1164  N   ALA K   6     -11.383 -18.515  -9.663  1.00  0.00            
ATOM   1165  HN  ALA K   6     -10.588 -18.321 -10.225  1.00  0.00            
ATOM   1166  CA  ALA K   6     -11.135 -19.069  -8.350  1.00  0.00            
ATOM   1167  HA  ALA K   6     -11.733 -19.959  -8.321  1.00  0.00            
ATOM   1168  CB  ALA K   6      -9.620 -19.396  -8.316  1.00  0.00            
ATOM   1169  HB1 ALA K   6      -9.341 -20.141  -9.093  1.00  0.00            
ATOM   1170  HB2 ALA K   6      -9.012 -18.493  -8.538  1.00  0.00            
ATOM   1171  HB3 ALA K   6      -9.256 -19.828  -7.362  1.00  0.00            
ATOM   1172  C   ALA K   6     -11.477 -18.124  -7.206  1.00  0.00            
ATOM   1173  O   ALA K   6     -11.301 -16.900  -7.427  1.00  0.00            
ATOM   1174  N   ASN K   7     -12.021 -18.596  -6.015  1.00  0.00            
ATOM   1175  HN  ASN K   7     -12.210 -19.573  -5.924  1.00  0.00            
ATOM   1176  CA  ASN K   7     -12.479 -17.841  -4.877  1.00  0.00            
ATOM   1177  HA  ASN K   7     -12.886 -16.912  -5.232  1.00  0.00            
ATOM   1178  CB  ASN K   7     -13.486 -18.579  -3.980  1.00  0.00            
ATOM   1179  HB1 ASN K   7     -13.814 -17.975  -3.107  1.00  0.00            
ATOM   1180  HB2 ASN K   7     -13.181 -19.553  -3.525  1.00  0.00            
ATOM   1181  CG  ASN K   7     -14.782 -18.781  -4.740  1.00  0.00            
ATOM   1182  OD1 ASN K   7     -15.117 -18.104  -5.693  1.00  0.00            
ATOM   1183  ND2 ASN K   7     -15.595 -19.786  -4.306  1.00  0.00            
ATOM   1184 HD21 ASN K   7     -15.285 -20.421  -3.591  1.00  0.00            
ATOM   1185 HD22 ASN K   7     -16.354 -20.066  -4.889  1.00  0.00            
ATOM   1186  C   ASN K   7     -11.277 -17.515  -3.925  1.00  0.00            
ATOM   1187  OT1 ASN K   7     -10.713 -16.402  -4.086  1.00  0.00            
ATOM   1188  OT2 ASN K   7     -10.926 -18.302  -2.965  1.00  0.00            
ATOM   1189  N   LYS L   1      -4.692 -13.065  -7.302  1.00  0.00            
ATOM   1190  H1  LYS L   1      -5.535 -12.604  -7.693  1.00  0.00            
ATOM   1191  H2  LYS L   1      -4.341 -12.323  -6.653  1.00  0.00            
ATOM   1192  H3  LYS L   1      -4.074 -13.305  -8.103  1.00  0.00            
ATOM   1193  CA  LYS L   1      -5.016 -14.266  -6.560  1.00  0.00            
ATOM   1194  HA  LYS L   1      -5.313 -13.932  -5.582  1.00  0.00            
ATOM   1195  CB  LYS L   1      -6.207 -14.963  -7.234  1.00  0.00            
ATOM   1196  HB1 LYS L   1      -5.863 -15.010  -8.293  1.00  0.00            
ATOM   1197  HB2 LYS L   1      -7.051 -14.243  -7.159  1.00  0.00            
ATOM   1198  CG  LYS L   1      -6.696 -16.401  -6.953  1.00  0.00            
ATOM   1199  HG1 LYS L   1      -5.933 -17.208  -7.068  1.00  0.00            
ATOM   1200  HG2 LYS L   1      -7.550 -16.531  -7.649  1.00  0.00            
ATOM   1201  CD  LYS L   1      -7.243 -16.495  -5.483  1.00  0.00            
ATOM   1202  HD1 LYS L   1      -6.375 -16.412  -4.779  1.00  0.00            
ATOM   1203  HD2 LYS L   1      -7.991 -15.718  -5.230  1.00  0.00            
ATOM   1204  CE  LYS L   1      -7.828 -17.924  -5.120  1.00  0.00            
ATOM   1205  HE1 LYS L   1      -7.078 -18.729  -5.173  1.00  0.00            
ATOM   1206  HE2 LYS L   1      -8.660 -18.176  -5.806  1.00  0.00            
ATOM   1207  NZ  LYS L   1      -8.358 -17.883  -3.718  1.00  0.00            
ATOM   1208  HZ1 LYS L   1      -8.047 -18.771  -3.280  1.00  0.00            
ATOM   1209  HZ2 LYS L   1      -7.853 -17.074  -3.301  1.00  0.00            
ATOM   1210  HZ3 LYS L   1      -9.398 -17.828  -3.630  1.00  0.00            
ATOM   1211  C   LYS L   1      -3.826 -15.180  -6.250  1.00  0.00            
ATOM   1212  O   LYS L   1      -3.187 -14.969  -5.190  1.00  0.00            
ATOM   1213  N   ALA L   2      -3.516 -16.170  -7.109  1.00  0.00            
ATOM   1214  HN  ALA L   2      -4.036 -16.350  -7.941  1.00  0.00            
ATOM   1215  CA  ALA L   2      -2.359 -16.997  -6.934  1.00  0.00            
ATOM   1216  HA  ALA L   2      -2.470 -17.350  -5.919  1.00  0.00            
ATOM   1217  CB  ALA L   2      -2.425 -18.221  -7.762  1.00  0.00            
ATOM   1218  HB1 ALA L   2      -1.484 -18.805  -7.690  1.00  0.00            
ATOM   1219  HB2 ALA L   2      -3.230 -18.944  -7.551  1.00  0.00            
ATOM   1220  HB3 ALA L   2      -2.423 -17.956  -8.835  1.00  0.00            
ATOM   1221  C   ALA L   2      -0.989 -16.310  -7.067  1.00  0.00            
ATOM   1222  O   ALA L   2      -0.735 -15.620  -8.008  1.00  0.00            
ATOM   1223  N   LYS L   3      -0.094 -16.547  -6.097  1.00  0.00            
ATOM   1224  HN  LYS L   3      -0.360 -17.118  -5.325  1.00  0.00            
ATOM   1225  CA  LYS L   3       1.206 -16.058  -5.973  1.00  0.00            
ATOM   1226  HA  LYS L   3       1.545 -15.595  -6.892  1.00  0.00            
ATOM   1227  CB  LYS L   3       1.346 -15.110  -4.790  1.00  0.00            
ATOM   1228  HB1 LYS L   3       2.421 -14.995  -4.546  1.00  0.00            
ATOM   1229  HB2 LYS L   3       0.846 -15.539  -3.888  1.00  0.00            
ATOM   1230  CG  LYS L   3       0.763 -13.662  -4.980  1.00  0.00            
ATOM   1231  HG1 LYS L   3       1.199 -13.133  -4.097  1.00  0.00            
ATOM   1232  HG2 LYS L   3      -0.344 -13.729  -4.938  1.00  0.00            
ATOM   1233  CD  LYS L   3       1.122 -12.918  -6.243  1.00  0.00            
ATOM   1234  HD1 LYS L   3       2.230 -12.852  -6.227  1.00  0.00            
ATOM   1235  HD2 LYS L   3       0.847 -13.554  -7.113  1.00  0.00            
ATOM   1236  CE  LYS L   3       0.538 -11.518  -6.400  1.00  0.00            
ATOM   1237  HE1 LYS L   3       1.031 -10.888  -5.631  1.00  0.00            
ATOM   1238  HE2 LYS L   3      -0.533 -11.810  -6.436  1.00  0.00            
ATOM   1239  NZ  LYS L   3       0.827 -11.059  -7.785  1.00  0.00            
ATOM   1240  HZ1 LYS L   3       1.771 -10.635  -7.824  1.00  0.00            
ATOM   1241  HZ2 LYS L   3       0.835 -11.743  -8.564  1.00  0.00            
ATOM   1242  HZ3 LYS L   3       0.040 -10.433  -8.066  1.00  0.00            
ATOM   1243  C   LYS L   3       2.195 -17.202  -5.840  1.00  0.00            
ATOM   1244  O   LYS L   3       1.780 -18.335  -5.553  1.00  0.00            
ATOM   1245  N   ALA L   4       3.475 -17.052  -6.115  1.00  0.00            
ATOM   1246  HN  ALA L   4       3.784 -16.131  -6.357  1.00  0.00            
ATOM   1247  CA  ALA L   4       4.457 -18.126  -6.067  1.00  0.00            
ATOM   1248  HA  ALA L   4       3.943 -18.924  -6.584  1.00  0.00            
ATOM   1249  CB  ALA L   4       5.735 -17.714  -6.783  1.00  0.00            
ATOM   1250  HB1 ALA L   4       6.483 -18.536  -6.743  1.00  0.00            
ATOM   1251  HB2 ALA L   4       5.587 -17.433  -7.842  1.00  0.00            
ATOM   1252  HB3 ALA L   4       6.193 -16.766  -6.426  1.00  0.00            
ATOM   1253  C   ALA L   4       4.725 -18.494  -4.653  1.00  0.00            
ATOM   1254  O   ALA L   4       4.569 -17.678  -3.751  1.00  0.00            
ATOM   1255  N   GLN L   5       5.145 -19.672  -4.332  1.00  0.00            
ATOM   1256  HN  GLN L   5       5.229 -20.382  -5.030  1.00  0.00            
ATOM   1257  CA  GLN L   5       5.348 -20.145  -2.997  1.00  0.00            
ATOM   1258  HA  GLN L   5       5.023 -19.397  -2.284  1.00  0.00            
ATOM   1259  CB  GLN L   5       4.469 -21.518  -2.803  1.00  0.00            
ATOM   1260  HB1 GLN L   5       4.486 -21.947  -1.781  1.00  0.00            
ATOM   1261  HB2 GLN L   5       4.959 -22.212  -3.531  1.00  0.00            
ATOM   1262  CG  GLN L   5       2.948 -21.443  -3.165  1.00  0.00            
ATOM   1263  HG1 GLN L   5       2.500 -22.391  -2.810  1.00  0.00            
ATOM   1264  HG2 GLN L   5       2.803 -21.418  -4.265  1.00  0.00            
ATOM   1265  CD  GLN L   5       2.312 -20.374  -2.388  1.00  0.00            
ATOM   1266  OE1 GLN L   5       2.588 -20.381  -1.170  1.00  0.00            
ATOM   1267  NE2 GLN L   5       1.554 -19.442  -3.054  1.00  0.00            
ATOM   1268 HE21 GLN L   5       1.108 -18.735  -2.510  1.00  0.00            
ATOM   1269 HE22 GLN L   5       1.423 -19.494  -4.042  1.00  0.00            
ATOM   1270  C   GLN L   5       6.823 -20.347  -2.738  1.00  0.00            
ATOM   1271  O   GLN L   5       7.531 -21.034  -3.578  1.00  0.00            
ATOM   1272  N   ALA L   6       7.468 -19.822  -1.677  1.00  0.00            
ATOM   1273  HN  ALA L   6       7.025 -19.298  -0.948  1.00  0.00            
ATOM   1274  CA  ALA L   6       8.914 -20.070  -1.519  1.00  0.00            
ATOM   1275  HA  ALA L   6       9.371 -20.462  -2.412  1.00  0.00            
ATOM   1276  CB  ALA L   6       9.681 -18.781  -1.338  1.00  0.00            
ATOM   1277  HB1 ALA L   6       9.479 -18.169  -2.246  1.00  0.00            
ATOM   1278  HB2 ALA L   6       9.415 -18.224  -0.417  1.00  0.00            
ATOM   1279  HB3 ALA L   6      10.775 -18.964  -1.431  1.00  0.00            
ATOM   1280  C   ALA L   6       9.164 -21.052  -0.393  1.00  0.00            
ATOM   1281  O   ALA L   6       8.499 -21.037   0.608  1.00  0.00            
ATOM   1282  N   ASN L   7      10.051 -22.030  -0.718  1.00  0.00            
ATOM   1283  HN  ASN L   7      10.505 -22.024  -1.601  1.00  0.00            
ATOM   1284  CA  ASN L   7      10.525 -23.062   0.252  1.00  0.00            
ATOM   1285  HA  ASN L   7      10.215 -22.836   1.266  1.00  0.00            
ATOM   1286  CB  ASN L   7      10.045 -24.496  -0.167  1.00  0.00            
ATOM   1287  HB1 ASN L   7      10.577 -25.265   0.446  1.00  0.00            
ATOM   1288  HB2 ASN L   7      10.309 -24.668  -1.232  1.00  0.00            
ATOM   1289  CG  ASN L   7       8.559 -24.738   0.047  1.00  0.00            
ATOM   1290  OD1 ASN L   7       7.833 -23.962   0.608  1.00  0.00            
ATOM   1291  ND2 ASN L   7       8.147 -25.979  -0.324  1.00  0.00            
ATOM   1292 HD21 ASN L   7       8.704 -26.434  -1.016  1.00  0.00            
ATOM   1293 HD22 ASN L   7       7.156 -26.103  -0.306  1.00  0.00            
ATOM   1294  C   ASN L   7      12.046 -23.099   0.133  1.00  0.00            
ATOM   1295  OT1 ASN L   7      12.720 -22.877   1.203  1.00  0.00            
ATOM   1296  OT2 ASN L   7      12.516 -23.227  -1.003  1.00  0.00            
ATOM   1297  N   LYS M   1       9.101  25.501   8.210  1.00  0.00            
ATOM   1298  H1  LYS M   1       9.841  25.792   7.536  1.00  0.00            
ATOM   1299  H2  LYS M   1       8.395  24.913   7.734  1.00  0.00            
ATOM   1300  H3  LYS M   1       8.752  26.350   8.701  1.00  0.00            
ATOM   1301  CA  LYS M   1       9.516  24.640   9.360  1.00  0.00            
ATOM   1302  HA  LYS M   1      10.498  24.983   9.636  1.00  0.00            
ATOM   1303  CB  LYS M   1       8.352  24.727  10.501  1.00  0.00            
ATOM   1304  HB1 LYS M   1       8.184  23.678  10.838  1.00  0.00            
ATOM   1305  HB2 LYS M   1       7.393  25.079  10.071  1.00  0.00            
ATOM   1306  CG  LYS M   1       8.594  25.559  11.768  1.00  0.00            
ATOM   1307  HG1 LYS M   1       8.715  26.601  11.425  1.00  0.00            
ATOM   1308  HG2 LYS M   1       9.655  25.376  12.054  1.00  0.00            
ATOM   1309  CD  LYS M   1       7.640  25.212  12.862  1.00  0.00            
ATOM   1310  HD1 LYS M   1       6.589  25.427  12.559  1.00  0.00            
ATOM   1311  HD2 LYS M   1       7.613  24.109  13.014  1.00  0.00            
ATOM   1312  CE  LYS M   1       7.990  25.923  14.180  1.00  0.00            
ATOM   1313  HE1 LYS M   1       7.161  25.761  14.898  1.00  0.00            
ATOM   1314  HE2 LYS M   1       8.030  26.994  13.905  1.00  0.00            
ATOM   1315  NZ  LYS M   1       9.217  25.476  14.797  1.00  0.00            
ATOM   1316  HZ1 LYS M   1       9.284  25.866  15.755  1.00  0.00            
ATOM   1317  HZ2 LYS M   1       9.370  24.447  14.698  1.00  0.00            
ATOM   1318  HZ3 LYS M   1       9.944  25.950  14.236  1.00  0.00            
ATOM   1319  C   LYS M   1       9.891  23.219   8.858  1.00  0.00            
ATOM   1320  O   LYS M   1       9.460  22.877   7.759  1.00  0.00            
ATOM   1321  N   ALA M   2      10.702  22.424   9.561  1.00  0.00            
ATOM   1322  HN  ALA M   2      11.071  22.663  10.455  1.00  0.00            
ATOM   1323  CA  ALA M   2      11.205  21.110   9.095  1.00  0.00            
ATOM   1324  HA  ALA M   2      11.529  21.362   8.091  1.00  0.00            
ATOM   1325  CB  ALA M   2      12.273  20.639  10.060  1.00  0.00            
ATOM   1326  HB1 ALA M   2      11.876  20.297  11.028  1.00  0.00            
ATOM   1327  HB2 ALA M   2      12.965  19.896   9.596  1.00  0.00            
ATOM   1328  HB3 ALA M   2      12.787  21.617  10.181  1.00  0.00            
ATOM   1329  C   ALA M   2      10.048  19.985   8.971  1.00  0.00            
ATOM   1330  O   ALA M   2       9.033  20.114   9.629  1.00  0.00            
ATOM   1331  N   LYS M   3      10.365  18.950   8.115  1.00  0.00            
ATOM   1332  HN  LYS M   3      11.248  19.062   7.641  1.00  0.00            
ATOM   1333  CA  LYS M   3       9.513  17.874   7.699  1.00  0.00            
ATOM   1334  HA  LYS M   3       8.551  17.865   8.186  1.00  0.00            
ATOM   1335  CB  LYS M   3       9.281  18.036   6.160  1.00  0.00            
ATOM   1336  HB1 LYS M   3      10.272  18.205   5.684  1.00  0.00            
ATOM   1337  HB2 LYS M   3       8.679  18.970   6.108  1.00  0.00            
ATOM   1338  CG  LYS M   3       8.445  16.968   5.461  1.00  0.00            
ATOM   1339  HG1 LYS M   3       8.981  15.998   5.518  1.00  0.00            
ATOM   1340  HG2 LYS M   3       8.329  17.152   4.371  1.00  0.00            
ATOM   1341  CD  LYS M   3       7.011  16.801   6.039  1.00  0.00            
ATOM   1342  HD1 LYS M   3       6.935  16.484   7.101  1.00  0.00            
ATOM   1343  HD2 LYS M   3       6.572  17.821   5.914  1.00  0.00            
ATOM   1344  CE  LYS M   3       6.068  15.854   5.288  1.00  0.00            
ATOM   1345  HE1 LYS M   3       6.475  14.827   5.218  1.00  0.00            
ATOM   1346  HE2 LYS M   3       6.133  16.294   4.259  1.00  0.00            
ATOM   1347  NZ  LYS M   3       4.685  15.821   5.703  1.00  0.00            
ATOM   1348  HZ1 LYS M   3       4.589  15.403   6.655  1.00  0.00            
ATOM   1349  HZ2 LYS M   3       4.248  16.765   5.812  1.00  0.00            
ATOM   1350  HZ3 LYS M   3       4.105  15.375   4.967  1.00  0.00            
ATOM   1351  C   LYS M   3      10.045  16.496   8.036  1.00  0.00            
ATOM   1352  O   LYS M   3      11.166  16.080   7.695  1.00  0.00            
ATOM   1353  N   ALA M   4       9.308  15.725   8.853  1.00  0.00            
ATOM   1354  HN  ALA M   4       8.414  16.058   9.156  1.00  0.00            
ATOM   1355  CA  ALA M   4       9.653  14.354   9.240  1.00  0.00            
ATOM   1356  HA  ALA M   4      10.584  14.231   9.776  1.00  0.00            
ATOM   1357  CB  ALA M   4       8.682  13.885  10.225  1.00  0.00            
ATOM   1358  HB1 ALA M   4       7.728  13.732   9.678  1.00  0.00            
ATOM   1359  HB2 ALA M   4       8.917  12.842  10.529  1.00  0.00            
ATOM   1360  HB3 ALA M   4       8.572  14.413  11.196  1.00  0.00            
ATOM   1361  C   ALA M   4       9.834  13.407   8.055  1.00  0.00            
ATOM   1362  O   ALA M   4       9.076  13.502   7.036  1.00  0.00            
ATOM   1363  N   GLN M   5      10.826  12.470   8.089  1.00  0.00            
ATOM   1364  HN  GLN M   5      11.391  12.420   8.908  1.00  0.00            
ATOM   1365  CA  GLN M   5      11.072  11.449   7.095  1.00  0.00            
ATOM   1366  HA  GLN M   5      11.137  11.957   6.150  1.00  0.00            
ATOM   1367  CB  GLN M   5      12.288  10.510   7.386  1.00  0.00            
ATOM   1368  HB1 GLN M   5      13.139  11.224   7.497  1.00  0.00            
ATOM   1369  HB2 GLN M   5      12.417   9.855   6.507  1.00  0.00            
ATOM   1370  CG  GLN M   5      12.136   9.638   8.655  1.00  0.00            
ATOM   1371  HG1 GLN M   5      11.504   8.750   8.440  1.00  0.00            
ATOM   1372  HG2 GLN M   5      11.632  10.354   9.340  1.00  0.00            
ATOM   1373  CD  GLN M   5      13.449   9.149   9.266  1.00  0.00            
ATOM   1374  OE1 GLN M   5      14.670   9.459   9.006  1.00  0.00            
ATOM   1375  NE2 GLN M   5      13.300   8.237  10.242  1.00  0.00            
ATOM   1376 HE21 GLN M   5      12.405   8.028  10.635  1.00  0.00            
ATOM   1377 HE22 GLN M   5      14.103   7.803  10.655  1.00  0.00            
ATOM   1378  C   GLN M   5       9.885  10.535   6.947  1.00  0.00            
ATOM   1379  O   GLN M   5       9.027  10.449   7.861  1.00  0.00            
ATOM   1380  N   ALA M   6       9.832   9.704   5.915  1.00  0.00            
ATOM   1381  HN  ALA M   6      10.498   9.736   5.164  1.00  0.00            
ATOM   1382  CA  ALA M   6       8.757   8.720   5.764  1.00  0.00            
ATOM   1383  HA  ALA M   6       7.829   9.258   5.864  1.00  0.00            
ATOM   1384  CB  ALA M   6       8.834   8.106   4.348  1.00  0.00            
ATOM   1385  HB1 ALA M   6       9.830   7.783   3.966  1.00  0.00            
ATOM   1386  HB2 ALA M   6       8.140   7.240   4.329  1.00  0.00            
ATOM   1387  HB3 ALA M   6       8.489   8.887   3.639  1.00  0.00            
ATOM   1388  C   ALA M   6       8.878   7.619   6.866  1.00  0.00            
ATOM   1389  O   ALA M   6       9.911   7.183   7.364  1.00  0.00            
ATOM   1390  N   ASN M   7       7.676   7.283   7.302  1.00  0.00            
ATOM   1391  HN  ASN M   7       6.852   7.612   6.860  1.00  0.00            
ATOM   1392  CA  ASN M   7       7.456   6.180   8.217  1.00  0.00            
ATOM   1393  HA  ASN M   7       8.417   5.709   8.386  1.00  0.00            
ATOM   1394  CB  ASN M   7       6.984   6.754   9.611  1.00  0.00            
ATOM   1395  HB1 ASN M   7       6.031   7.295   9.449  1.00  0.00            
ATOM   1396  HB2 ASN M   7       7.646   7.557  10.007  1.00  0.00            
ATOM   1397  CG  ASN M   7       6.807   5.687  10.718  1.00  0.00            
ATOM   1398  OD1 ASN M   7       7.531   5.913  11.749  1.00  0.00            
ATOM   1399  ND2 ASN M   7       5.848   4.695  10.674  1.00  0.00            
ATOM   1400 HD21 ASN M   7       5.728   4.243  11.563  1.00  0.00            
ATOM   1401 HD22 ASN M   7       5.522   4.425   9.770  1.00  0.00            
ATOM   1402  C   ASN M   7       6.565   5.124   7.636  1.00  0.00            
ATOM   1403  OT1 ASN M   7       5.465   5.562   7.168  1.00  0.00            
ATOM   1404  OT2 ASN M   7       6.860   3.873   7.572  1.00  0.00            
ATOM   1405  N   LYS N   1       2.630  -8.437   8.999  1.00  0.00            
ATOM   1406  H1  LYS N   1       2.437  -7.913   9.882  1.00  0.00            
ATOM   1407  H2  LYS N   1       1.793  -8.327   8.402  1.00  0.00            
ATOM   1408  H3  LYS N   1       2.680  -9.442   9.248  1.00  0.00            
ATOM   1409  CA  LYS N   1       3.848  -7.939   8.354  1.00  0.00            
ATOM   1410  HA  LYS N   1       4.599  -7.946   9.136  1.00  0.00            
ATOM   1411  CB  LYS N   1       4.307  -8.955   7.316  1.00  0.00            
ATOM   1412  HB1 LYS N   1       4.971  -8.471   6.564  1.00  0.00            
ATOM   1413  HB2 LYS N   1       3.413  -9.360   6.799  1.00  0.00            
ATOM   1414  CG  LYS N   1       5.212 -10.022   7.939  1.00  0.00            
ATOM   1415  HG1 LYS N   1       4.701 -10.642   8.700  1.00  0.00            
ATOM   1416  HG2 LYS N   1       6.035  -9.550   8.533  1.00  0.00            
ATOM   1417  CD  LYS N   1       5.787 -10.935   6.976  1.00  0.00            
ATOM   1418  HD1 LYS N   1       5.068 -11.754   6.744  1.00  0.00            
ATOM   1419  HD2 LYS N   1       6.010 -10.329   6.073  1.00  0.00            
ATOM   1420  CE  LYS N   1       7.065 -11.550   7.526  1.00  0.00            
ATOM   1421  HE1 LYS N   1       6.902 -12.255   8.370  1.00  0.00            
ATOM   1422  HE2 LYS N   1       7.753 -10.794   7.972  1.00  0.00            
ATOM   1423  NZ  LYS N   1       7.969 -12.262   6.489  1.00  0.00            
ATOM   1424  HZ1 LYS N   1       8.706 -12.868   6.904  1.00  0.00            
ATOM   1425  HZ2 LYS N   1       7.347 -12.789   5.854  1.00  0.00            
ATOM   1426  HZ3 LYS N   1       8.458 -11.494   5.977  1.00  0.00            
ATOM   1427  C   LYS N   1       3.712  -6.484   7.899  1.00  0.00            
ATOM   1428  O   LYS N   1       2.766  -5.778   8.192  1.00  0.00            
ATOM   1429  N   ALA N   2       4.684  -5.978   7.056  1.00  0.00            
ATOM   1430  HN  ALA N   2       5.394  -6.565   6.679  1.00  0.00            
ATOM   1431  CA  ALA N   2       4.851  -4.546   6.694  1.00  0.00            
ATOM   1432  HA  ALA N   2       4.899  -3.998   7.621  1.00  0.00            
ATOM   1433  CB  ALA N   2       6.142  -4.377   5.968  1.00  0.00            
ATOM   1434  HB1 ALA N   2       6.933  -4.736   6.670  1.00  0.00            
ATOM   1435  HB2 ALA N   2       5.983  -4.934   5.019  1.00  0.00            
ATOM   1436  HB3 ALA N   2       6.360  -3.303   5.768  1.00  0.00            
ATOM   1437  C   ALA N   2       3.691  -3.922   5.935  1.00  0.00            
ATOM   1438  O   ALA N   2       2.920  -4.540   5.206  1.00  0.00            
ATOM   1439  N   LYS N   3       3.439  -2.597   6.216  1.00  0.00            
ATOM   1440  HN  LYS N   3       4.048  -2.153   6.864  1.00  0.00            
ATOM   1441  CA  LYS N   3       2.281  -1.829   5.745  1.00  0.00            
ATOM   1442  HA  LYS N   3       2.126  -1.205   6.607  1.00  0.00            
ATOM   1443  CB  LYS N   3       2.616  -0.812   4.628  1.00  0.00            
ATOM   1444  HB1 LYS N   3       1.677  -0.297   4.309  1.00  0.00            
ATOM   1445  HB2 LYS N   3       2.926  -1.419   3.744  1.00  0.00            
ATOM   1446  CG  LYS N   3       3.695   0.223   4.948  1.00  0.00            
ATOM   1447  HG1 LYS N   3       3.902   0.841   4.058  1.00  0.00            
ATOM   1448  HG2 LYS N   3       4.614  -0.372   5.111  1.00  0.00            
ATOM   1449  CD  LYS N   3       3.421   1.270   6.125  1.00  0.00            
ATOM   1450  HD1 LYS N   3       2.348   1.552   6.163  1.00  0.00            
ATOM   1451  HD2 LYS N   3       3.504   0.711   7.078  1.00  0.00            
ATOM   1452  CE  LYS N   3       4.375   2.496   6.161  1.00  0.00            
ATOM   1453  HE1 LYS N   3       4.544   2.966   5.162  1.00  0.00            
ATOM   1454  HE2 LYS N   3       5.362   2.155   6.550  1.00  0.00            
ATOM   1455  NZ  LYS N   3       3.765   3.498   7.035  1.00  0.00            
ATOM   1456  HZ1 LYS N   3       2.901   3.945   6.690  1.00  0.00            
ATOM   1457  HZ2 LYS N   3       3.572   3.097   7.975  1.00  0.00            
ATOM   1458  HZ3 LYS N   3       4.531   4.183   7.187  1.00  0.00            
ATOM   1459  C   LYS N   3       0.947  -2.581   5.616  1.00  0.00            
ATOM   1460  O   LYS N   3       0.316  -2.587   4.568  1.00  0.00            
ATOM   1461  N   ALA N   4       0.498  -3.167   6.722  1.00  0.00            
ATOM   1462  HN  ALA N   4       1.083  -3.060   7.522  1.00  0.00            
ATOM   1463  CA  ALA N   4      -0.704  -3.959   6.956  1.00  0.00            
ATOM   1464  HA  ALA N   4      -0.566  -4.321   7.961  1.00  0.00            
ATOM   1465  CB  ALA N   4      -1.874  -3.019   7.035  1.00  0.00            
ATOM   1466  HB1 ALA N   4      -2.032  -2.615   6.008  1.00  0.00            
ATOM   1467  HB2 ALA N   4      -2.778  -3.556   7.402  1.00  0.00            
ATOM   1468  HB3 ALA N   4      -1.650  -2.133   7.657  1.00  0.00            
ATOM   1469  C   ALA N   4      -0.962  -5.126   6.035  1.00  0.00            
ATOM   1470  O   ALA N   4      -2.141  -5.474   5.778  1.00  0.00            
ATOM   1471  N   GLN N   5       0.214  -5.709   5.499  1.00  0.00            
ATOM   1472  HN  GLN N   5       1.065  -5.186   5.452  1.00  0.00            
ATOM   1473  CA  GLN N   5       0.324  -6.972   4.862  1.00  0.00            
ATOM   1474  HA  GLN N   5      -0.700  -7.082   4.519  1.00  0.00            
ATOM   1475  CB  GLN N   5       1.371  -7.117   3.799  1.00  0.00            
ATOM   1476  HB1 GLN N   5       1.448  -8.141   3.383  1.00  0.00            
ATOM   1477  HB2 GLN N   5       2.380  -7.088   4.259  1.00  0.00            
ATOM   1478  CG  GLN N   5       1.345  -6.167   2.587  1.00  0.00            
ATOM   1479  HG1 GLN N   5       1.879  -6.719   1.773  1.00  0.00            
ATOM   1480  HG2 GLN N   5       1.838  -5.190   2.743  1.00  0.00            
ATOM   1481  CD  GLN N   5      -0.063  -5.910   2.111  1.00  0.00            
ATOM   1482  OE1 GLN N   5      -0.790  -6.832   1.707  1.00  0.00            
ATOM   1483  NE2 GLN N   5      -0.550  -4.658   2.269  1.00  0.00            
ATOM   1484 HE21 GLN N   5      -0.473  -4.230   3.175  1.00  0.00            
ATOM   1485 HE22 GLN N   5      -1.429  -4.624   1.796  1.00  0.00            
ATOM   1486  C   GLN N   5       0.367  -8.046   5.928  1.00  0.00            
ATOM   1487  O   GLN N   5       1.211  -8.102   6.789  1.00  0.00            
ATOM   1488  N   ALA N   6      -0.582  -9.024   5.855  1.00  0.00            
ATOM   1489  HN  ALA N   6      -1.128  -9.113   5.021  1.00  0.00            
ATOM   1490  CA  ALA N   6      -0.678 -10.089   6.730  1.00  0.00            
ATOM   1491  HA  ALA N   6      -0.772  -9.640   7.708  1.00  0.00            
ATOM   1492  CB  ALA N   6      -1.932 -10.814   6.346  1.00  0.00            
ATOM   1493  HB1 ALA N   6      -2.147 -11.707   6.976  1.00  0.00            
ATOM   1494  HB2 ALA N   6      -2.847 -10.187   6.398  1.00  0.00            
ATOM   1495  HB3 ALA N   6      -1.906 -11.236   5.315  1.00  0.00            
ATOM   1496  C   ALA N   6       0.548 -11.106   6.754  1.00  0.00            
ATOM   1497  O   ALA N   6       1.274 -11.190   5.813  1.00  0.00            
ATOM   1498  N   ASN N   7       0.750 -11.837   7.953  1.00  0.00            
ATOM   1499  HN  ASN N   7       0.074 -11.862   8.686  1.00  0.00            
ATOM   1500  CA  ASN N   7       1.831 -12.794   8.030  1.00  0.00            
ATOM   1501  HA  ASN N   7       2.748 -12.339   7.692  1.00  0.00            
ATOM   1502  CB  ASN N   7       1.919 -13.303   9.493  1.00  0.00            
ATOM   1503  HB1 ASN N   7       2.849 -13.905   9.451  1.00  0.00            
ATOM   1504  HB2 ASN N   7       1.089 -13.969   9.820  1.00  0.00            
ATOM   1505  CG  ASN N   7       2.093 -12.091  10.399  1.00  0.00            
ATOM   1506  OD1 ASN N   7       2.648 -11.005  10.055  1.00  0.00            
ATOM   1507  ND2 ASN N   7       1.514 -12.210  11.601  1.00  0.00            
ATOM   1508 HD21 ASN N   7       1.016 -13.058  11.776  1.00  0.00            
ATOM   1509 HD22 ASN N   7       1.458 -11.458  12.258  1.00  0.00            
ATOM   1510  C   ASN N   7       1.537 -14.049   7.295  1.00  0.00            
ATOM   1511  OT1 ASN N   7       0.528 -14.783   7.451  1.00  0.00            
ATOM   1512  OT2 ASN N   7       2.482 -14.506   6.632  1.00  0.00            
ATOM   1513  N   LYS O   1      12.156 -24.496 -10.694  1.00  0.00            
ATOM   1514  H1  LYS O   1      11.118 -24.463 -10.664  1.00  0.00            
ATOM   1515  H2  LYS O   1      12.451 -24.939 -11.594  1.00  0.00            
ATOM   1516  H3  LYS O   1      12.383 -25.126  -9.900  1.00  0.00            
ATOM   1517  CA  LYS O   1      12.657 -23.172 -10.499  1.00  0.00            
ATOM   1518  HA  LYS O   1      12.197 -22.526 -11.224  1.00  0.00            
ATOM   1519  CB  LYS O   1      12.385 -22.756  -8.986  1.00  0.00            
ATOM   1520  HB1 LYS O   1      11.396 -23.094  -8.619  1.00  0.00            
ATOM   1521  HB2 LYS O   1      12.371 -21.657  -8.893  1.00  0.00            
ATOM   1522  CG  LYS O   1      13.530 -23.099  -8.029  1.00  0.00            
ATOM   1523  HG1 LYS O   1      14.274 -22.319  -8.288  1.00  0.00            
ATOM   1524  HG2 LYS O   1      13.965 -24.065  -8.351  1.00  0.00            
ATOM   1525  CD  LYS O   1      13.168 -22.989  -6.497  1.00  0.00            
ATOM   1526  HD1 LYS O   1      12.732 -22.003  -6.222  1.00  0.00            
ATOM   1527  HD2 LYS O   1      12.372 -23.728  -6.269  1.00  0.00            
ATOM   1528  CE  LYS O   1      14.407 -23.104  -5.593  1.00  0.00            
ATOM   1529  HE1 LYS O   1      14.027 -23.023  -4.555  1.00  0.00            
ATOM   1530  HE2 LYS O   1      15.129 -22.306  -5.865  1.00  0.00            
ATOM   1531  NZ  LYS O   1      14.904 -24.479  -5.783  1.00  0.00            
ATOM   1532  HZ1 LYS O   1      15.575 -24.367  -6.576  1.00  0.00            
ATOM   1533  HZ2 LYS O   1      15.307 -24.758  -4.860  1.00  0.00            
ATOM   1534  HZ3 LYS O   1      14.136 -25.145  -5.982  1.00  0.00            
ATOM   1535  C   LYS O   1      14.146 -23.111 -10.870  1.00  0.00            
ATOM   1536  O   LYS O   1      14.835 -24.117 -10.885  1.00  0.00            
ATOM   1537  N   ALA O   2      14.639 -21.874 -11.201  1.00  0.00            
ATOM   1538  HN  ALA O   2      13.972 -21.144 -11.311  1.00  0.00            
ATOM   1539  CA  ALA O   2      16.063 -21.554 -11.465  1.00  0.00            
ATOM   1540  HA  ALA O   2      16.057 -21.643 -12.541  1.00  0.00            
ATOM   1541  CB  ALA O   2      16.254 -20.076 -11.211  1.00  0.00            
ATOM   1542  HB1 ALA O   2      16.316 -19.878 -10.120  1.00  0.00            
ATOM   1543  HB2 ALA O   2      17.136 -19.773 -11.809  1.00  0.00            
ATOM   1544  HB3 ALA O   2      15.394 -19.480 -11.573  1.00  0.00            
ATOM   1545  C   ALA O   2      17.186 -22.351 -10.793  1.00  0.00            
ATOM   1546  O   ALA O   2      17.202 -22.508  -9.540  1.00  0.00            
ATOM   1547  N   LYS O   3      18.190 -22.751 -11.559  1.00  0.00            
ATOM   1548  HN  LYS O   3      18.157 -22.681 -12.553  1.00  0.00            
ATOM   1549  CA  LYS O   3      19.388 -23.491 -11.015  1.00  0.00            
ATOM   1550  HA  LYS O   3      19.148 -24.251 -10.279  1.00  0.00            
ATOM   1551  CB  LYS O   3      20.208 -24.187 -12.186  1.00  0.00            
ATOM   1552  HB1 LYS O   3      20.676 -23.421 -12.827  1.00  0.00            
ATOM   1553  HB2 LYS O   3      19.400 -24.765 -12.690  1.00  0.00            
ATOM   1554  CG  LYS O   3      21.288 -25.182 -11.746  1.00  0.00            
ATOM   1555  HG1 LYS O   3      21.840 -24.755 -10.875  1.00  0.00            
ATOM   1556  HG2 LYS O   3      22.080 -25.219 -12.527  1.00  0.00            
ATOM   1557  CD  LYS O   3      20.791 -26.581 -11.327  1.00  0.00            
ATOM   1558  HD1 LYS O   3      19.865 -26.497 -10.722  1.00  0.00            
ATOM   1559  HD2 LYS O   3      20.546 -27.047 -12.304  1.00  0.00            
ATOM   1560  CE  LYS O   3      21.887 -27.532 -10.806  1.00  0.00            
ATOM   1561  HE1 LYS O   3      22.766 -27.569 -11.486  1.00  0.00            
ATOM   1562  HE2 LYS O   3      21.475 -28.569 -10.808  1.00  0.00            
ATOM   1563  NZ  LYS O   3      22.272 -27.157  -9.428  1.00  0.00            
ATOM   1564  HZ1 LYS O   3      22.722 -26.217  -9.406  1.00  0.00            
ATOM   1565  HZ2 LYS O   3      21.434 -27.073  -8.827  1.00  0.00            
ATOM   1566  HZ3 LYS O   3      22.969 -27.750  -8.920  1.00  0.00            
ATOM   1567  C   LYS O   3      20.201 -22.397 -10.423  1.00  0.00            
ATOM   1568  O   LYS O   3      20.414 -21.349 -11.038  1.00  0.00            
ATOM   1569  N   ALA O   4      20.707 -22.634  -9.199  1.00  0.00            
ATOM   1570  HN  ALA O   4      20.673 -23.557  -8.823  1.00  0.00            
ATOM   1571  CA  ALA O   4      21.564 -21.668  -8.537  1.00  0.00            
ATOM   1572  HA  ALA O   4      21.022 -20.735  -8.505  1.00  0.00            
ATOM   1573  CB  ALA O   4      21.846 -22.176  -7.071  1.00  0.00            
ATOM   1574  HB1 ALA O   4      20.988 -22.243  -6.368  1.00  0.00            
ATOM   1575  HB2 ALA O   4      22.294 -23.187  -7.116  1.00  0.00            
ATOM   1576  HB3 ALA O   4      22.577 -21.506  -6.565  1.00  0.00            
ATOM   1577  C   ALA O   4      22.915 -21.463  -9.259  1.00  0.00            
ATOM   1578  O   ALA O   4      23.343 -22.370  -9.996  1.00  0.00            
ATOM   1579  N   GLN O   5      23.505 -20.251  -9.037  1.00  0.00            
ATOM   1580  HN  GLN O   5      23.125 -19.589  -8.407  1.00  0.00            
ATOM   1581  CA  GLN O   5      24.743 -19.986  -9.758  1.00  0.00            
ATOM   1582  HA  GLN O   5      24.530 -20.420 -10.725  1.00  0.00            
ATOM   1583  CB  GLN O   5      25.056 -18.497  -9.617  1.00  0.00            
ATOM   1584  HB1 GLN O   5      26.138 -18.315  -9.789  1.00  0.00            
ATOM   1585  HB2 GLN O   5      24.763 -18.014  -8.655  1.00  0.00            
ATOM   1586  CG  GLN O   5      24.323 -17.788 -10.803  1.00  0.00            
ATOM   1587  HG1 GLN O   5      24.474 -16.684 -10.796  1.00  0.00            
ATOM   1588  HG2 GLN O   5      23.239 -17.944 -10.654  1.00  0.00            
ATOM   1589  CD  GLN O   5      24.708 -18.208 -12.223  1.00  0.00            
ATOM   1590  OE1 GLN O   5      25.659 -18.962 -12.432  1.00  0.00            
ATOM   1591  NE2 GLN O   5      23.994 -17.632 -13.178  1.00  0.00            
ATOM   1592 HE21 GLN O   5      24.130 -17.919 -14.125  1.00  0.00            
ATOM   1593 HE22 GLN O   5      23.222 -17.062 -12.910  1.00  0.00            
ATOM   1594  C   GLN O   5      25.961 -20.827  -9.369  1.00  0.00            
ATOM   1595  O   GLN O   5      26.080 -21.359  -8.276  1.00  0.00            
ATOM   1596  N   ALA O   6      26.986 -20.919 -10.243  1.00  0.00            
ATOM   1597  HN  ALA O   6      26.942 -20.515 -11.153  1.00  0.00            
ATOM   1598  CA  ALA O   6      28.258 -21.642 -10.112  1.00  0.00            
ATOM   1599  HA  ALA O   6      28.560 -21.864 -11.131  1.00  0.00            
ATOM   1600  CB  ALA O   6      29.233 -20.613  -9.504  1.00  0.00            
ATOM   1601  HB1 ALA O   6      28.929 -19.560  -9.710  1.00  0.00            
ATOM   1602  HB2 ALA O   6      29.144 -20.590  -8.394  1.00  0.00            
ATOM   1603  HB3 ALA O   6      30.302 -20.817  -9.731  1.00  0.00            
ATOM   1604  C   ALA O   6      28.326 -23.095  -9.464  1.00  0.00            
ATOM   1605  O   ALA O   6      27.326 -23.832  -9.303  1.00  0.00            
ATOM   1606  N   ASN O   7      29.551 -23.415  -9.068  1.00  0.00            
ATOM   1607  HN  ASN O   7      30.314 -22.810  -9.262  1.00  0.00            
ATOM   1608  CA  ASN O   7      29.850 -24.617  -8.340  1.00  0.00            
ATOM   1609  HA  ASN O   7      29.065 -25.351  -8.270  1.00  0.00            
ATOM   1610  CB  ASN O   7      30.995 -25.399  -8.948  1.00  0.00            
ATOM   1611  HB1 ASN O   7      31.209 -26.345  -8.407  1.00  0.00            
ATOM   1612  HB2 ASN O   7      31.934 -24.797  -8.927  1.00  0.00            
ATOM   1613  CG  ASN O   7      30.633 -25.843 -10.384  1.00  0.00            
ATOM   1614  OD1 ASN O   7      29.476 -26.012 -10.728  1.00  0.00            
ATOM   1615  ND2 ASN O   7      31.696 -25.810 -11.243  1.00  0.00            
ATOM   1616 HD21 ASN O   7      32.576 -25.568 -10.845  1.00  0.00            
ATOM   1617 HD22 ASN O   7      31.511 -25.968 -12.209  1.00  0.00            
ATOM   1618  C   ASN O   7      30.075 -24.216  -6.826  1.00  0.00            
ATOM   1619  OT1 ASN O   7      29.159 -23.835  -6.135  1.00  0.00            
ATOM   1620  OT2 ASN O   7      31.259 -24.355  -6.333  1.00  0.00            
ATOM   1621  N   LYS P   1     -20.247   0.090 -13.201  1.00  0.00            
ATOM   1622  H1  LYS P   1     -19.991   0.939 -12.654  1.00  0.00            
ATOM   1623  H2  LYS P   1     -19.400  -0.325 -13.618  1.00  0.00            
ATOM   1624  H3  LYS P   1     -20.955   0.356 -13.914  1.00  0.00            
ATOM   1625  CA  LYS P   1     -20.693  -0.943 -12.236  1.00  0.00            
ATOM   1626  HA  LYS P   1     -21.264  -0.435 -11.469  1.00  0.00            
ATOM   1627  CB  LYS P   1     -21.741  -1.913 -12.888  1.00  0.00            
ATOM   1628  HB1 LYS P   1     -22.678  -1.364 -13.111  1.00  0.00            
ATOM   1629  HB2 LYS P   1     -22.016  -2.676 -12.138  1.00  0.00            
ATOM   1630  CG  LYS P   1     -21.186  -2.668 -14.106  1.00  0.00            
ATOM   1631  HG1 LYS P   1     -20.352  -3.340 -13.809  1.00  0.00            
ATOM   1632  HG2 LYS P   1     -20.800  -1.962 -14.871  1.00  0.00            
ATOM   1633  CD  LYS P   1     -22.320  -3.491 -14.748  1.00  0.00            
ATOM   1634  HD1 LYS P   1     -22.980  -3.881 -13.944  1.00  0.00            
ATOM   1635  HD2 LYS P   1     -23.060  -2.777 -15.174  1.00  0.00            
ATOM   1636  CE  LYS P   1     -21.740  -4.601 -15.620  1.00  0.00            
ATOM   1637  HE1 LYS P   1     -21.283  -5.378 -14.971  1.00  0.00            
ATOM   1638  HE2 LYS P   1     -20.863  -4.253 -16.221  1.00  0.00            
ATOM   1639  NZ  LYS P   1     -22.738  -5.189 -16.524  1.00  0.00            
ATOM   1640  HZ1 LYS P   1     -23.386  -5.912 -16.145  1.00  0.00            
ATOM   1641  HZ2 LYS P   1     -23.344  -4.491 -16.997  1.00  0.00            
ATOM   1642  HZ3 LYS P   1     -22.224  -5.683 -17.290  1.00  0.00            
ATOM   1643  C   LYS P   1     -19.590  -1.687 -11.598  1.00  0.00            
ATOM   1644  O   LYS P   1     -18.561  -1.949 -12.239  1.00  0.00            
ATOM   1645  N   ALA P   2     -19.787  -2.139 -10.380  1.00  0.00            
ATOM   1646  HN  ALA P   2     -20.567  -2.023  -9.753  1.00  0.00            
ATOM   1647  CA  ALA P   2     -18.680  -2.751  -9.607  1.00  0.00            
ATOM   1648  HA  ALA P   2     -17.865  -2.057  -9.730  1.00  0.00            
ATOM   1649  CB  ALA P   2     -19.092  -2.930  -8.090  1.00  0.00            
ATOM   1650  HB1 ALA P   2     -18.194  -3.213  -7.496  1.00  0.00            
ATOM   1651  HB2 ALA P   2     -19.354  -1.982  -7.579  1.00  0.00            
ATOM   1652  HB3 ALA P   2     -19.899  -3.669  -7.905  1.00  0.00            
ATOM   1653  C   ALA P   2     -18.152  -4.111 -10.142  1.00  0.00            
ATOM   1654  O   ALA P   2     -18.962  -4.981 -10.538  1.00  0.00            
ATOM   1655  N   LYS P   3     -16.815  -4.439 -10.077  1.00  0.00            
ATOM   1656  HN  LYS P   3     -16.111  -3.844  -9.695  1.00  0.00            
ATOM   1657  CA  LYS P   3     -16.222  -5.775 -10.441  1.00  0.00            
ATOM   1658  HA  LYS P   3     -16.995  -6.329 -10.947  1.00  0.00            
ATOM   1659  CB  LYS P   3     -15.034  -5.618 -11.349  1.00  0.00            
ATOM   1660  HB1 LYS P   3     -14.219  -6.355 -11.465  1.00  0.00            
ATOM   1661  HB2 LYS P   3     -14.440  -4.707 -11.097  1.00  0.00            
ATOM   1662  CG  LYS P   3     -15.576  -5.570 -12.753  1.00  0.00            
ATOM   1663  HG1 LYS P   3     -16.286  -4.735 -12.969  1.00  0.00            
ATOM   1664  HG2 LYS P   3     -16.150  -6.510 -12.934  1.00  0.00            
ATOM   1665  CD  LYS P   3     -14.487  -5.695 -13.812  1.00  0.00            
ATOM   1666  HD1 LYS P   3     -13.938  -6.655 -13.711  1.00  0.00            
ATOM   1667  HD2 LYS P   3     -14.955  -5.552 -14.814  1.00  0.00            
ATOM   1668  CE  LYS P   3     -13.399  -4.627 -13.791  1.00  0.00            
ATOM   1669  HE1 LYS P   3     -12.648  -4.852 -14.579  1.00  0.00            
ATOM   1670  HE2 LYS P   3     -13.011  -4.661 -12.752  1.00  0.00            
ATOM   1671  NZ  LYS P   3     -13.874  -3.239 -14.034  1.00  0.00            
ATOM   1672  HZ1 LYS P   3     -14.495  -2.963 -13.246  1.00  0.00            
ATOM   1673  HZ2 LYS P   3     -13.016  -2.650 -14.051  1.00  0.00            
ATOM   1674  HZ3 LYS P   3     -14.419  -3.040 -14.895  1.00  0.00            
ATOM   1675  C   LYS P   3     -16.030  -6.617  -9.194  1.00  0.00            
ATOM   1676  O   LYS P   3     -16.156  -6.139  -8.046  1.00  0.00            
ATOM   1677  N   ALA P   4     -15.729  -7.987  -9.363  1.00  0.00            
ATOM   1678  HN  ALA P   4     -15.660  -8.470 -10.239  1.00  0.00            
ATOM   1679  CA  ALA P   4     -15.354  -8.845  -8.285  1.00  0.00            
ATOM   1680  HA  ALA P   4     -16.186  -8.855  -7.589  1.00  0.00            
ATOM   1681  CB  ALA P   4     -14.810 -10.223  -8.857  1.00  0.00            
ATOM   1682  HB1 ALA P   4     -15.693 -10.567  -9.436  1.00  0.00            
ATOM   1683  HB2 ALA P   4     -14.067  -9.964  -9.637  1.00  0.00            
ATOM   1684  HB3 ALA P   4     -14.589 -11.054  -8.156  1.00  0.00            
ATOM   1685  C   ALA P   4     -14.246  -8.479  -7.354  1.00  0.00            
ATOM   1686  O   ALA P   4     -13.206  -7.916  -7.707  1.00  0.00            
ATOM   1687  N   GLN P   5     -14.406  -8.776  -6.062  1.00  0.00            
ATOM   1688  HN  GLN P   5     -15.210  -9.236  -5.690  1.00  0.00            
ATOM   1689  CA  GLN P   5     -13.402  -8.713  -4.945  1.00  0.00            
ATOM   1690  HA  GLN P   5     -13.970  -8.985  -4.058  1.00  0.00            
ATOM   1691  CB  GLN P   5     -12.241  -9.790  -5.175  1.00  0.00            
ATOM   1692  HB1 GLN P   5     -11.519  -9.672  -4.349  1.00  0.00            
ATOM   1693  HB2 GLN P   5     -11.678  -9.562  -6.102  1.00  0.00            
ATOM   1694  CG  GLN P   5     -12.739 -11.248  -5.113  1.00  0.00            
ATOM   1695  HG1 GLN P   5     -11.844 -11.890  -5.283  1.00  0.00            
ATOM   1696  HG2 GLN P   5     -13.553 -11.411  -5.855  1.00  0.00            
ATOM   1697  CD  GLN P   5     -13.307 -11.670  -3.711  1.00  0.00            
ATOM   1698  OE1 GLN P   5     -14.507 -11.485  -3.483  1.00  0.00            
ATOM   1699  NE2 GLN P   5     -12.460 -12.236  -2.827  1.00  0.00            
ATOM   1700 HE21 GLN P   5     -11.492 -12.017  -2.928  1.00  0.00            
ATOM   1701 HE22 GLN P   5     -12.809 -12.755  -2.046  1.00  0.00            
ATOM   1702  C   GLN P   5     -12.969  -7.256  -4.578  1.00  0.00            
ATOM   1703  O   GLN P   5     -12.289  -6.525  -5.325  1.00  0.00            
ATOM   1704  N   ALA P   6     -13.381  -6.811  -3.362  1.00  0.00            
ATOM   1705  HN  ALA P   6     -13.929  -7.364  -2.740  1.00  0.00            
ATOM   1706  CA  ALA P   6     -13.035  -5.527  -2.795  1.00  0.00            
ATOM   1707  HA  ALA P   6     -13.051  -4.848  -3.644  1.00  0.00            
ATOM   1708  CB  ALA P   6     -14.238  -4.970  -2.029  1.00  0.00            
ATOM   1709  HB1 ALA P   6     -15.202  -5.401  -2.367  1.00  0.00            
ATOM   1710  HB2 ALA P   6     -14.066  -5.247  -0.967  1.00  0.00            
ATOM   1711  HB3 ALA P   6     -14.318  -3.881  -2.237  1.00  0.00            
ATOM   1712  C   ALA P   6     -11.684  -5.455  -1.981  1.00  0.00            
ATOM   1713  O   ALA P   6     -11.055  -6.481  -1.750  1.00  0.00            
ATOM   1714  N   ASN P   7     -11.203  -4.244  -1.602  1.00  0.00            
ATOM   1715  HN  ASN P   7     -11.804  -3.453  -1.681  1.00  0.00            
ATOM   1716  CA  ASN P   7     -10.019  -4.211  -0.740  1.00  0.00            
ATOM   1717  HA  ASN P   7      -9.384  -5.088  -0.748  1.00  0.00            
ATOM   1718  CB  ASN P   7      -9.085  -2.974  -1.068  1.00  0.00            
ATOM   1719  HB1 ASN P   7      -8.247  -2.930  -0.337  1.00  0.00            
ATOM   1720  HB2 ASN P   7      -9.731  -2.064  -1.102  1.00  0.00            
ATOM   1721  CG  ASN P   7      -8.507  -2.994  -2.476  1.00  0.00            
ATOM   1722  OD1 ASN P   7      -8.100  -1.957  -2.971  1.00  0.00            
ATOM   1723  ND2 ASN P   7      -8.427  -4.217  -3.119  1.00  0.00            
ATOM   1724 HD21 ASN P   7      -8.162  -4.188  -4.083  1.00  0.00            
ATOM   1725 HD22 ASN P   7      -8.633  -5.113  -2.707  1.00  0.00            
ATOM   1726  C   ASN P   7     -10.478  -3.935   0.713  1.00  0.00            
ATOM   1727  OT1 ASN P   7     -11.557  -3.294   0.922  1.00  0.00            
ATOM   1728  OT2 ASN P   7      -9.708  -4.266   1.627  1.00  0.00            
ATOM   1729  N   LYS Q   1     -30.666 -19.352   0.699  1.00  0.00            
ATOM   1730  H1  LYS Q   1     -29.732 -19.082   0.320  1.00  0.00            
ATOM   1731  H2  LYS Q   1     -30.647 -19.259   1.737  1.00  0.00            
ATOM   1732  H3  LYS Q   1     -30.824 -20.356   0.503  1.00  0.00            
ATOM   1733  CA  LYS Q   1     -31.732 -18.557   0.074  1.00  0.00            
ATOM   1734  HA  LYS Q   1     -32.709 -18.847   0.450  1.00  0.00            
ATOM   1735  CB  LYS Q   1     -31.606 -17.099   0.522  1.00  0.00            
ATOM   1736  HB1 LYS Q   1     -32.170 -16.454  -0.173  1.00  0.00            
ATOM   1737  HB2 LYS Q   1     -30.539 -16.864   0.307  1.00  0.00            
ATOM   1738  CG  LYS Q   1     -32.095 -16.735   1.935  1.00  0.00            
ATOM   1739  HG1 LYS Q   1     -31.452 -17.112   2.769  1.00  0.00            
ATOM   1740  HG2 LYS Q   1     -33.111 -17.145   2.060  1.00  0.00            
ATOM   1741  CD  LYS Q   1     -32.402 -15.273   2.069  1.00  0.00            
ATOM   1742  HD1 LYS Q   1     -32.945 -14.908   1.166  1.00  0.00            
ATOM   1743  HD2 LYS Q   1     -33.135 -15.228   2.898  1.00  0.00            
ATOM   1744  CE  LYS Q   1     -31.147 -14.437   2.421  1.00  0.00            
ATOM   1745  HE1 LYS Q   1     -30.323 -14.566   1.692  1.00  0.00            
ATOM   1746  HE2 LYS Q   1     -30.728 -14.581   3.441  1.00  0.00            
ATOM   1747  NZ  LYS Q   1     -31.477 -13.017   2.363  1.00  0.00            
ATOM   1748  HZ1 LYS Q   1     -32.473 -12.821   2.587  1.00  0.00            
ATOM   1749  HZ2 LYS Q   1     -30.969 -12.366   3.001  1.00  0.00            
ATOM   1750  HZ3 LYS Q   1     -31.274 -12.726   1.379  1.00  0.00            
ATOM   1751  C   LYS Q   1     -31.865 -18.761  -1.390  1.00  0.00            
ATOM   1752  O   LYS Q   1     -31.290 -19.737  -1.908  1.00  0.00            
ATOM   1753  N   ALA Q   2     -32.623 -17.964  -2.119  1.00  0.00            
ATOM   1754  HN  ALA Q   2     -33.059 -17.121  -1.812  1.00  0.00            
ATOM   1755  CA  ALA Q   2     -33.075 -18.418  -3.434  1.00  0.00            
ATOM   1756  HA  ALA Q   2     -33.457 -19.409  -3.275  1.00  0.00            
ATOM   1757  CB  ALA Q   2     -34.187 -17.503  -3.850  1.00  0.00            
ATOM   1758  HB1 ALA Q   2     -33.828 -16.462  -4.021  1.00  0.00            
ATOM   1759  HB2 ALA Q   2     -34.671 -17.830  -4.792  1.00  0.00            
ATOM   1760  HB3 ALA Q   2     -34.907 -17.474  -3.012  1.00  0.00            
ATOM   1761  C   ALA Q   2     -32.087 -18.502  -4.625  1.00  0.00            
ATOM   1762  O   ALA Q   2     -31.064 -17.811  -4.690  1.00  0.00            
ATOM   1763  N   LYS Q   3     -32.373 -19.409  -5.604  1.00  0.00            
ATOM   1764  HN  LYS Q   3     -33.128 -20.053  -5.547  1.00  0.00            
ATOM   1765  CA  LYS Q   3     -31.540 -19.522  -6.761  1.00  0.00            
ATOM   1766  HA  LYS Q   3     -30.512 -19.706  -6.484  1.00  0.00            
ATOM   1767  CB  LYS Q   3     -31.923 -20.881  -7.495  1.00  0.00            
ATOM   1768  HB1 LYS Q   3     -31.566 -20.826  -8.554  1.00  0.00            
ATOM   1769  HB2 LYS Q   3     -33.030 -20.941  -7.429  1.00  0.00            
ATOM   1770  CG  LYS Q   3     -31.185 -22.062  -6.931  1.00  0.00            
ATOM   1771  HG1 LYS Q   3     -31.513 -22.094  -5.864  1.00  0.00            
ATOM   1772  HG2 LYS Q   3     -30.078 -22.100  -6.976  1.00  0.00            
ATOM   1773  CD  LYS Q   3     -31.587 -23.387  -7.592  1.00  0.00            
ATOM   1774  HD1 LYS Q   3     -32.695 -23.446  -7.645  1.00  0.00            
ATOM   1775  HD2 LYS Q   3     -31.352 -23.496  -8.673  1.00  0.00            
ATOM   1776  CE  LYS Q   3     -30.938 -24.591  -6.896  1.00  0.00            
ATOM   1777  HE1 LYS Q   3     -31.254 -24.562  -5.832  1.00  0.00            
ATOM   1778  HE2 LYS Q   3     -29.826 -24.597  -6.890  1.00  0.00            
ATOM   1779  NZ  LYS Q   3     -31.358 -25.815  -7.566  1.00  0.00            
ATOM   1780  HZ1 LYS Q   3     -30.955 -25.973  -8.509  1.00  0.00            
ATOM   1781  HZ2 LYS Q   3     -31.066 -26.670  -7.057  1.00  0.00            
ATOM   1782  HZ3 LYS Q   3     -32.385 -25.713  -7.634  1.00  0.00            
ATOM   1783  C   LYS Q   3     -31.446 -18.388  -7.671  1.00  0.00            
ATOM   1784  O   LYS Q   3     -32.406 -17.610  -7.796  1.00  0.00            
ATOM   1785  N   ALA Q   4     -30.258 -18.207  -8.261  1.00  0.00            
ATOM   1786  HN  ALA Q   4     -29.492 -18.810  -8.074  1.00  0.00            
ATOM   1787  CA  ALA Q   4     -29.979 -17.134  -9.211  1.00  0.00            
ATOM   1788  HA  ALA Q   4     -30.517 -16.219  -9.035  1.00  0.00            
ATOM   1789  CB  ALA Q   4     -28.510 -16.762  -9.033  1.00  0.00            
ATOM   1790  HB1 ALA Q   4     -27.812 -17.545  -9.411  1.00  0.00            
ATOM   1791  HB2 ALA Q   4     -28.312 -15.857  -9.649  1.00  0.00            
ATOM   1792  HB3 ALA Q   4     -28.193 -16.593  -7.974  1.00  0.00            
ATOM   1793  C   ALA Q   4     -30.160 -17.579 -10.664  1.00  0.00            
ATOM   1794  O   ALA Q   4     -29.899 -18.743 -10.982  1.00  0.00            
ATOM   1795  N   GLN Q   5     -30.666 -16.715 -11.541  1.00  0.00            
ATOM   1796  HN  GLN Q   5     -30.830 -15.797 -11.170  1.00  0.00            
ATOM   1797  CA  GLN Q   5     -30.750 -16.931 -12.951  1.00  0.00            
ATOM   1798  HA  GLN Q   5     -31.284 -17.849 -13.084  1.00  0.00            
ATOM   1799  CB  GLN Q   5     -31.552 -15.801 -13.604  1.00  0.00            
ATOM   1800  HB1 GLN Q   5     -31.516 -15.980 -14.704  1.00  0.00            
ATOM   1801  HB2 GLN Q   5     -30.941 -14.877 -13.553  1.00  0.00            
ATOM   1802  CG  GLN Q   5     -33.007 -15.519 -13.260  1.00  0.00            
ATOM   1803  HG1 GLN Q   5     -33.501 -15.093 -14.166  1.00  0.00            
ATOM   1804  HG2 GLN Q   5     -33.049 -14.794 -12.420  1.00  0.00            
ATOM   1805  CD  GLN Q   5     -33.891 -16.689 -12.852  1.00  0.00            
ATOM   1806  OE1 GLN Q   5     -34.131 -16.907 -11.701  1.00  0.00            
ATOM   1807  NE2 GLN Q   5     -34.504 -17.484 -13.748  1.00  0.00            
ATOM   1808 HE21 GLN Q   5     -34.403 -17.294 -14.727  1.00  0.00            
ATOM   1809 HE22 GLN Q   5     -35.021 -18.263 -13.419  1.00  0.00            
ATOM   1810  C   GLN Q   5     -29.425 -17.214 -13.669  1.00  0.00            
ATOM   1811  O   GLN Q   5     -28.454 -16.488 -13.565  1.00  0.00            
ATOM   1812  N   ALA Q   6     -29.426 -18.239 -14.521  1.00  0.00            
ATOM   1813  HN  ALA Q   6     -30.264 -18.783 -14.549  1.00  0.00            
ATOM   1814  CA  ALA Q   6     -28.378 -18.719 -15.369  1.00  0.00            
ATOM   1815  HA  ALA Q   6     -28.711 -19.605 -15.893  1.00  0.00            
ATOM   1816  CB  ALA Q   6     -28.138 -17.645 -16.496  1.00  0.00            
ATOM   1817  HB1 ALA Q   6     -27.907 -16.669 -16.031  1.00  0.00            
ATOM   1818  HB2 ALA Q   6     -27.208 -17.968 -17.012  1.00  0.00            
ATOM   1819  HB3 ALA Q   6     -29.020 -17.472 -17.142  1.00  0.00            
ATOM   1820  C   ALA Q   6     -27.197 -19.163 -14.533  1.00  0.00            
ATOM   1821  O   ALA Q   6     -27.282 -19.262 -13.283  1.00  0.00            
ATOM   1822  N   ASN Q   7     -26.067 -19.565 -15.245  1.00  0.00            
ATOM   1823  HN  ASN Q   7     -25.951 -19.441 -16.228  1.00  0.00            
ATOM   1824  CA  ASN Q   7     -24.829 -19.893 -14.654  1.00  0.00            
ATOM   1825  HA  ASN Q   7     -24.998 -20.598 -13.860  1.00  0.00            
ATOM   1826  CB  ASN Q   7     -23.837 -20.686 -15.603  1.00  0.00            
ATOM   1827  HB1 ASN Q   7     -23.451 -19.999 -16.380  1.00  0.00            
ATOM   1828  HB2 ASN Q   7     -24.480 -21.492 -16.011  1.00  0.00            
ATOM   1829  CG  ASN Q   7     -22.727 -21.211 -14.801  1.00  0.00            
ATOM   1830  OD1 ASN Q   7     -22.927 -22.243 -14.178  1.00  0.00            
ATOM   1831  ND2 ASN Q   7     -21.512 -20.692 -14.883  1.00  0.00            
ATOM   1832 HD21 ASN Q   7     -21.358 -19.964 -15.555  1.00  0.00            
ATOM   1833 HD22 ASN Q   7     -20.858 -21.051 -14.218  1.00  0.00            
ATOM   1834  C   ASN Q   7     -24.096 -18.697 -13.990  1.00  0.00            
ATOM   1835  OT1 ASN Q   7     -24.036 -17.580 -14.592  1.00  0.00            
ATOM   1836  OT2 ASN Q   7     -23.542 -18.919 -12.854  1.00  0.00            
ATOM   1837  N   LYS R   1     -10.554   0.998  -8.169  1.00  0.00            
ATOM   1838  H1  LYS R   1     -11.015   1.517  -7.393  1.00  0.00            
ATOM   1839  H2  LYS R   1     -10.798   1.325  -9.123  1.00  0.00            
ATOM   1840  H3  LYS R   1     -10.910   0.020  -8.065  1.00  0.00            
ATOM   1841  CA  LYS R   1      -9.107   1.112  -8.154  1.00  0.00            
ATOM   1842  HA  LYS R   1      -8.766   0.383  -8.881  1.00  0.00            
ATOM   1843  CB  LYS R   1      -8.693   2.488  -8.612  1.00  0.00            
ATOM   1844  HB1 LYS R   1      -9.346   3.268  -8.170  1.00  0.00            
ATOM   1845  HB2 LYS R   1      -8.866   2.550  -9.705  1.00  0.00            
ATOM   1846  CG  LYS R   1      -7.196   2.890  -8.522  1.00  0.00            
ATOM   1847  HG1 LYS R   1      -6.566   2.253  -9.185  1.00  0.00            
ATOM   1848  HG2 LYS R   1      -6.885   2.696  -7.476  1.00  0.00            
ATOM   1849  CD  LYS R   1      -6.918   4.364  -8.920  1.00  0.00            
ATOM   1850  HD1 LYS R   1      -7.245   4.662  -9.937  1.00  0.00            
ATOM   1851  HD2 LYS R   1      -7.588   4.947  -8.248  1.00  0.00            
ATOM   1852  CE  LYS R   1      -5.501   4.745  -8.551  1.00  0.00            
ATOM   1853  HE1 LYS R   1      -5.292   4.500  -7.488  1.00  0.00            
ATOM   1854  HE2 LYS R   1      -5.375   5.829  -8.736  1.00  0.00            
ATOM   1855  NZ  LYS R   1      -4.593   4.060  -9.455  1.00  0.00            
ATOM   1856  HZ1 LYS R   1      -5.046   4.186 -10.390  1.00  0.00            
ATOM   1857  HZ2 LYS R   1      -3.615   4.377  -9.535  1.00  0.00            
ATOM   1858  HZ3 LYS R   1      -4.550   3.042  -9.245  1.00  0.00            
ATOM   1859  C   LYS R   1      -8.478   0.829  -6.796  1.00  0.00            
ATOM   1860  O   LYS R   1      -8.956   1.274  -5.715  1.00  0.00            
ATOM   1861  N   ALA R   2      -7.363   0.018  -6.765  1.00  0.00            
ATOM   1862  HN  ALA R   2      -7.031  -0.189  -7.682  1.00  0.00            
ATOM   1863  CA  ALA R   2      -6.764  -0.700  -5.626  1.00  0.00            
ATOM   1864  HA  ALA R   2      -7.455  -1.312  -5.048  1.00  0.00            
ATOM   1865  CB  ALA R   2      -5.685  -1.597  -6.196  1.00  0.00            
ATOM   1866  HB1 ALA R   2      -4.780  -1.147  -6.659  1.00  0.00            
ATOM   1867  HB2 ALA R   2      -5.303  -2.315  -5.427  1.00  0.00            
ATOM   1868  HB3 ALA R   2      -6.159  -2.268  -6.943  1.00  0.00            
ATOM   1869  C   ALA R   2      -6.181   0.402  -4.753  1.00  0.00            
ATOM   1870  O   ALA R   2      -5.586   1.456  -5.203  1.00  0.00            
ATOM   1871  N   LYS R   3      -6.358   0.278  -3.466  1.00  0.00            
ATOM   1872  HN  LYS R   3      -6.899  -0.491  -3.152  1.00  0.00            
ATOM   1873  CA  LYS R   3      -6.057   1.248  -2.454  1.00  0.00            
ATOM   1874  HA  LYS R   3      -5.287   1.857  -2.901  1.00  0.00            
ATOM   1875  CB  LYS R   3      -7.286   2.044  -1.862  1.00  0.00            
ATOM   1876  HB1 LYS R   3      -7.844   2.628  -2.626  1.00  0.00            
ATOM   1877  HB2 LYS R   3      -6.829   2.820  -1.205  1.00  0.00            
ATOM   1878  CG  LYS R   3      -8.371   1.126  -1.230  1.00  0.00            
ATOM   1879  HG1 LYS R   3      -7.996   0.700  -0.269  1.00  0.00            
ATOM   1880  HG2 LYS R   3      -8.615   0.275  -1.898  1.00  0.00            
ATOM   1881  CD  LYS R   3      -9.662   1.913  -1.006  1.00  0.00            
ATOM   1882  HD1 LYS R   3      -9.331   2.863  -0.540  1.00  0.00            
ATOM   1883  HD2 LYS R   3      -9.981   2.110  -2.057  1.00  0.00            
ATOM   1884  CE  LYS R   3     -10.795   1.165  -0.270  1.00  0.00            
ATOM   1885  HE1 LYS R   3     -10.901   0.170  -0.751  1.00  0.00            
ATOM   1886  HE2 LYS R   3     -11.749   1.732  -0.232  1.00  0.00            
ATOM   1887  NZ  LYS R   3     -10.376   0.953   1.113  1.00  0.00            
ATOM   1888  HZ1 LYS R   3     -10.355   1.889   1.575  1.00  0.00            
ATOM   1889  HZ2 LYS R   3     -10.987   0.348   1.705  1.00  0.00            
ATOM   1890  HZ3 LYS R   3      -9.419   0.567   1.282  1.00  0.00            
ATOM   1891  C   LYS R   3      -5.320   0.603  -1.275  1.00  0.00            
ATOM   1892  O   LYS R   3      -5.457  -0.561  -1.039  1.00  0.00            
ATOM   1893  N   ALA R   4      -4.344   1.266  -0.570  1.00  0.00            
ATOM   1894  HN  ALA R   4      -4.106   2.205  -0.808  1.00  0.00            
ATOM   1895  CA  ALA R   4      -3.617   0.669   0.533  1.00  0.00            
ATOM   1896  HA  ALA R   4      -3.145  -0.183   0.060  1.00  0.00            
ATOM   1897  CB  ALA R   4      -2.568   1.737   0.941  1.00  0.00            
ATOM   1898  HB1 ALA R   4      -1.939   1.241   1.704  1.00  0.00            
ATOM   1899  HB2 ALA R   4      -2.032   1.997  -0.002  1.00  0.00            
ATOM   1900  HB3 ALA R   4      -3.119   2.643   1.296  1.00  0.00            
ATOM   1901  C   ALA R   4      -4.438   0.245   1.742  1.00  0.00            
ATOM   1902  O   ALA R   4      -5.544   0.737   2.048  1.00  0.00            
ATOM   1903  N   GLN R   5      -3.926  -0.792   2.465  1.00  0.00            
ATOM   1904  HN  GLN R   5      -3.024  -1.090   2.191  1.00  0.00            
ATOM   1905  CA  GLN R   5      -4.431  -1.321   3.737  1.00  0.00            
ATOM   1906  HA  GLN R   5      -5.505  -1.425   3.600  1.00  0.00            
ATOM   1907  CB  GLN R   5      -3.769  -2.754   3.907  1.00  0.00            
ATOM   1908  HB1 GLN R   5      -3.918  -3.142   4.944  1.00  0.00            
ATOM   1909  HB2 GLN R   5      -2.677  -2.601   3.763  1.00  0.00            
ATOM   1910  CG  GLN R   5      -4.289  -3.864   3.048  1.00  0.00            
ATOM   1911  HG1 GLN R   5      -5.367  -4.051   3.188  1.00  0.00            
ATOM   1912  HG2 GLN R   5      -3.861  -4.849   3.333  1.00  0.00            
ATOM   1913  CD  GLN R   5      -4.108  -3.684   1.566  1.00  0.00            
ATOM   1914  OE1 GLN R   5      -2.944  -3.649   1.169  1.00  0.00            
ATOM   1915  NE2 GLN R   5      -5.190  -3.549   0.842  1.00  0.00            
ATOM   1916 HE21 GLN R   5      -6.102  -3.566   1.241  1.00  0.00            
ATOM   1917 HE22 GLN R   5      -5.100  -3.167  -0.080  1.00  0.00            
ATOM   1918  C   GLN R   5      -4.170  -0.386   4.936  1.00  0.00            
ATOM   1919  O   GLN R   5      -5.053  -0.241   5.771  1.00  0.00            
ATOM   1920  N   ALA R   6      -3.008   0.290   5.039  1.00  0.00            
ATOM   1921  HN  ALA R   6      -2.314   0.246   4.314  1.00  0.00            
ATOM   1922  CA  ALA R   6      -2.702   1.347   5.975  1.00  0.00            
ATOM   1923  HA  ALA R   6      -3.610   1.892   6.229  1.00  0.00            
ATOM   1924  CB  ALA R   6      -2.011   0.736   7.091  1.00  0.00            
ATOM   1925  HB1 ALA R   6      -1.075   0.227   6.773  1.00  0.00            
ATOM   1926  HB2 ALA R   6      -1.678   1.447   7.870  1.00  0.00            
ATOM   1927  HB3 ALA R   6      -2.631   0.005   7.639  1.00  0.00            
ATOM   1928  C   ALA R   6      -1.781   2.304   5.254  1.00  0.00            
ATOM   1929  O   ALA R   6      -1.322   2.083   4.179  1.00  0.00            
ATOM   1930  N   ASN R   7      -1.505   3.413   6.009  1.00  0.00            
ATOM   1931  HN  ASN R   7      -1.908   3.546   6.916  1.00  0.00            
ATOM   1932  CA  ASN R   7      -0.608   4.495   5.665  1.00  0.00            
ATOM   1933  HA  ASN R   7      -0.627   4.630   4.586  1.00  0.00            
ATOM   1934  CB  ASN R   7      -1.077   5.788   6.304  1.00  0.00            
ATOM   1935  HB1 ASN R   7      -0.948   5.905   7.399  1.00  0.00            
ATOM   1936  HB2 ASN R   7      -2.181   5.865   6.247  1.00  0.00            
ATOM   1937  CG  ASN R   7      -0.552   7.070   5.524  1.00  0.00            
ATOM   1938  OD1 ASN R   7      -1.300   8.046   5.336  1.00  0.00            
ATOM   1939  ND2 ASN R   7       0.732   7.098   5.107  1.00  0.00            
ATOM   1940 HD21 ASN R   7       1.041   8.038   4.936  1.00  0.00            
ATOM   1941 HD22 ASN R   7       1.372   6.332   5.058  1.00  0.00            
ATOM   1942  C   ASN R   7       0.867   4.238   6.052  1.00  0.00            
ATOM   1943  OT1 ASN R   7       1.796   4.299   5.228  1.00  0.00            
ATOM   1944  OT2 ASN R   7       1.082   3.998   7.248  1.00  0.00            
ATOM   1945  N   LYS S   1       4.126  16.875  32.037  1.00  0.00            
ATOM   1946  H1  LYS S   1       4.221  17.684  32.683  1.00  0.00            
ATOM   1947  H2  LYS S   1       3.173  16.745  31.644  1.00  0.00            
ATOM   1948  H3  LYS S   1       4.420  16.042  32.595  1.00  0.00            
ATOM   1949  CA  LYS S   1       5.050  17.152  30.910  1.00  0.00            
ATOM   1950  HA  LYS S   1       4.746  18.149  30.609  1.00  0.00            
ATOM   1951  CB  LYS S   1       6.528  17.087  31.329  1.00  0.00            
ATOM   1952  HB1 LYS S   1       6.579  16.387  32.188  1.00  0.00            
ATOM   1953  HB2 LYS S   1       6.682  18.127  31.676  1.00  0.00            
ATOM   1954  CG  LYS S   1       7.532  16.780  30.236  1.00  0.00            
ATOM   1955  HG1 LYS S   1       7.312  15.854  29.662  1.00  0.00            
ATOM   1956  HG2 LYS S   1       8.502  16.558  30.747  1.00  0.00            
ATOM   1957  CD  LYS S   1       7.812  17.927  29.230  1.00  0.00            
ATOM   1958  HD1 LYS S   1       6.907  17.960  28.576  1.00  0.00            
ATOM   1959  HD2 LYS S   1       7.941  18.864  29.818  1.00  0.00            
ATOM   1960  CE  LYS S   1       8.936  17.583  28.280  1.00  0.00            
ATOM   1961  HE1 LYS S   1       8.726  16.669  27.678  1.00  0.00            
ATOM   1962  HE2 LYS S   1       9.895  17.502  28.836  1.00  0.00            
ATOM   1963  NZ  LYS S   1       9.005  18.721  27.332  1.00  0.00            
ATOM   1964  HZ1 LYS S   1       8.087  18.831  26.849  1.00  0.00            
ATOM   1965  HZ2 LYS S   1       9.294  19.552  27.875  1.00  0.00            
ATOM   1966  HZ3 LYS S   1       9.731  18.599  26.589  1.00  0.00            
ATOM   1967  C   LYS S   1       4.700  16.306  29.588  1.00  0.00            
ATOM   1968  O   LYS S   1       4.679  15.078  29.553  1.00  0.00            
ATOM   1969  N   ALA S   2       4.290  17.068  28.509  1.00  0.00            
ATOM   1970  HN  ALA S   2       4.183  18.058  28.529  1.00  0.00            
ATOM   1971  CA  ALA S   2       3.804  16.419  27.332  1.00  0.00            
ATOM   1972  HA  ALA S   2       3.135  15.597  27.542  1.00  0.00            
ATOM   1973  CB  ALA S   2       2.853  17.348  26.558  1.00  0.00            
ATOM   1974  HB1 ALA S   2       3.462  17.869  25.797  1.00  0.00            
ATOM   1975  HB2 ALA S   2       2.142  16.730  25.972  1.00  0.00            
ATOM   1976  HB3 ALA S   2       2.201  17.985  27.196  1.00  0.00            
ATOM   1977  C   ALA S   2       4.883  15.841  26.454  1.00  0.00            
ATOM   1978  O   ALA S   2       6.007  16.365  26.364  1.00  0.00            
ATOM   1979  N   LYS S   3       4.638  14.691  25.765  1.00  0.00            
ATOM   1980  HN  LYS S   3       3.744  14.290  25.612  1.00  0.00            
ATOM   1981  CA  LYS S   3       5.628  13.701  25.303  1.00  0.00            
ATOM   1982  HA  LYS S   3       6.603  13.929  25.700  1.00  0.00            
ATOM   1983  CB  LYS S   3       5.276  12.195  25.701  1.00  0.00            
ATOM   1984  HB1 LYS S   3       6.007  11.480  25.251  1.00  0.00            
ATOM   1985  HB2 LYS S   3       4.246  11.875  25.420  1.00  0.00            
ATOM   1986  CG  LYS S   3       5.402  12.030  27.233  1.00  0.00            
ATOM   1987  HG1 LYS S   3       5.034  11.015  27.495  1.00  0.00            
ATOM   1988  HG2 LYS S   3       4.746  12.764  27.753  1.00  0.00            
ATOM   1989  CD  LYS S   3       6.808  12.103  27.693  1.00  0.00            
ATOM   1990  HD1 LYS S   3       7.388  11.189  27.449  1.00  0.00            
ATOM   1991  HD2 LYS S   3       7.381  12.885  27.152  1.00  0.00            
ATOM   1992  CE  LYS S   3       6.963  12.436  29.221  1.00  0.00            
ATOM   1993  HE1 LYS S   3       6.723  13.470  29.525  1.00  0.00            
ATOM   1994  HE2 LYS S   3       7.984  12.278  29.648  1.00  0.00            
ATOM   1995  NZ  LYS S   3       6.028  11.678  30.068  1.00  0.00            
ATOM   1996  HZ1 LYS S   3       6.165  11.971  31.055  1.00  0.00            
ATOM   1997  HZ2 LYS S   3       5.042  11.906  29.830  1.00  0.00            
ATOM   1998  HZ3 LYS S   3       6.201  10.651  30.041  1.00  0.00            
ATOM   1999  C   LYS S   3       5.726  13.835  23.791  1.00  0.00            
ATOM   2000  O   LYS S   3       6.322  12.953  23.135  1.00  0.00            
ATOM   2001  N   ALA S   4       5.092  14.911  23.253  1.00  0.00            
ATOM   2002  HN  ALA S   4       4.639  15.650  23.746  1.00  0.00            
ATOM   2003  CA  ALA S   4       4.939  15.149  21.812  1.00  0.00            
ATOM   2004  HA  ALA S   4       5.937  15.019  21.403  1.00  0.00            
ATOM   2005  CB  ALA S   4       4.131  13.926  21.113  1.00  0.00            
ATOM   2006  HB1 ALA S   4       4.146  14.189  20.037  1.00  0.00            
ATOM   2007  HB2 ALA S   4       4.738  13.005  21.263  1.00  0.00            
ATOM   2008  HB3 ALA S   4       3.119  13.954  21.582  1.00  0.00            
ATOM   2009  C   ALA S   4       4.408  16.533  21.558  1.00  0.00            
ATOM   2010  O   ALA S   4       3.572  17.070  22.314  1.00  0.00            
ATOM   2011  N   GLN S   5       4.903  17.208  20.472  1.00  0.00            
ATOM   2012  HN  GLN S   5       5.463  16.835  19.725  1.00  0.00            
ATOM   2013  CA  GLN S   5       4.357  18.491  20.099  1.00  0.00            
ATOM   2014  HA  GLN S   5       3.514  18.717  20.737  1.00  0.00            
ATOM   2015  CB  GLN S   5       5.387  19.515  20.271  1.00  0.00            
ATOM   2016  HB1 GLN S   5       5.245  20.465  19.716  1.00  0.00            
ATOM   2017  HB2 GLN S   5       6.351  19.240  19.789  1.00  0.00            
ATOM   2018  CG  GLN S   5       5.708  19.900  21.738  1.00  0.00            
ATOM   2019  HG1 GLN S   5       6.541  20.641  21.674  1.00  0.00            
ATOM   2020  HG2 GLN S   5       6.059  19.051  22.355  1.00  0.00            
ATOM   2021  CD  GLN S   5       4.554  20.538  22.454  1.00  0.00            
ATOM   2022  OE1 GLN S   5       4.335  21.758  22.353  1.00  0.00            
ATOM   2023  NE2 GLN S   5       3.774  19.748  23.149  1.00  0.00            
ATOM   2024 HE21 GLN S   5       3.940  18.765  23.118  1.00  0.00            
ATOM   2025 HE22 GLN S   5       3.042  20.186  23.673  1.00  0.00            
ATOM   2026  C   GLN S   5       3.903  18.300  18.626  1.00  0.00            
ATOM   2027  O   GLN S   5       4.540  17.575  17.858  1.00  0.00            
ATOM   2028  N   ALA S   6       2.787  18.915  18.294  1.00  0.00            
ATOM   2029  HN  ALA S   6       2.242  19.438  18.947  1.00  0.00            
ATOM   2030  CA  ALA S   6       2.135  18.713  17.038  1.00  0.00            
ATOM   2031  HA  ALA S   6       2.112  17.649  16.865  1.00  0.00            
ATOM   2032  CB  ALA S   6       0.679  19.274  17.071  1.00  0.00            
ATOM   2033  HB1 ALA S   6       0.174  18.985  16.127  1.00  0.00            
ATOM   2034  HB2 ALA S   6       0.141  18.852  17.938  1.00  0.00            
ATOM   2035  HB3 ALA S   6       0.634  20.379  17.180  1.00  0.00            
ATOM   2036  C   ALA S   6       2.762  19.314  15.772  1.00  0.00            
ATOM   2037  O   ALA S   6       3.460  20.311  15.703  1.00  0.00            
ATOM   2038  N   ASN S   7       2.423  18.573  14.660  1.00  0.00            
ATOM   2039  HN  ASN S   7       1.927  17.709  14.741  1.00  0.00            
ATOM   2040  CA  ASN S   7       2.782  18.995  13.318  1.00  0.00            
ATOM   2041  HA  ASN S   7       3.703  19.550  13.338  1.00  0.00            
ATOM   2042  CB  ASN S   7       2.979  17.795  12.336  1.00  0.00            
ATOM   2043  HB1 ASN S   7       3.471  18.196  11.428  1.00  0.00            
ATOM   2044  HB2 ASN S   7       2.023  17.274  12.130  1.00  0.00            
ATOM   2045  CG  ASN S   7       3.925  16.737  12.856  1.00  0.00            
ATOM   2046  OD1 ASN S   7       4.454  16.733  13.983  1.00  0.00            
ATOM   2047  ND2 ASN S   7       4.192  15.728  11.934  1.00  0.00            
ATOM   2048 HD21 ASN S   7       4.774  14.965  12.226  1.00  0.00            
ATOM   2049 HD22 ASN S   7       3.542  15.651  11.178  1.00  0.00            
ATOM   2050  C   ASN S   7       1.750  19.936  12.706  1.00  0.00            
ATOM   2051  OT1 ASN S   7       2.053  21.109  12.526  1.00  0.00            
ATOM   2052  OT2 ASN S   7       0.652  19.452  12.272  1.00  0.00            
ATOM   2053  N   LYS T   1      29.148 -24.224  -3.506  1.00  0.00            
ATOM   2054  H1  LYS T   1      28.406 -23.496  -3.392  1.00  0.00            
ATOM   2055  H2  LYS T   1      29.922 -24.004  -2.845  1.00  0.00            
ATOM   2056  H3  LYS T   1      29.434 -24.162  -4.504  1.00  0.00            
ATOM   2057  CA  LYS T   1      28.558 -25.542  -3.167  1.00  0.00            
ATOM   2058  HA  LYS T   1      28.769 -26.235  -3.962  1.00  0.00            
ATOM   2059  CB  LYS T   1      29.276 -26.265  -1.944  1.00  0.00            
ATOM   2060  HB1 LYS T   1      30.387 -26.201  -1.973  1.00  0.00            
ATOM   2061  HB2 LYS T   1      28.870 -27.302  -1.895  1.00  0.00            
ATOM   2062  CG  LYS T   1      28.936 -25.637  -0.572  1.00  0.00            
ATOM   2063  HG1 LYS T   1      27.882 -25.801  -0.253  1.00  0.00            
ATOM   2064  HG2 LYS T   1      28.941 -24.533  -0.526  1.00  0.00            
ATOM   2065  CD  LYS T   1      29.786 -26.316   0.522  1.00  0.00            
ATOM   2066  HD1 LYS T   1      29.829 -27.431   0.471  1.00  0.00            
ATOM   2067  HD2 LYS T   1      30.830 -25.975   0.389  1.00  0.00            
ATOM   2068  CE  LYS T   1      29.453 -25.962   1.996  1.00  0.00            
ATOM   2069  HE1 LYS T   1      30.061 -26.719   2.551  1.00  0.00            
ATOM   2070  HE2 LYS T   1      28.358 -26.062   2.199  1.00  0.00            
ATOM   2071  NZ  LYS T   1      29.926 -24.606   2.397  1.00  0.00            
ATOM   2072  HZ1 LYS T   1      29.380 -23.828   1.976  1.00  0.00            
ATOM   2073  HZ2 LYS T   1      29.829 -24.598   3.431  1.00  0.00            
ATOM   2074  HZ3 LYS T   1      30.941 -24.405   2.266  1.00  0.00            
ATOM   2075  C   LYS T   1      27.095 -25.460  -3.035  1.00  0.00            
ATOM   2076  O   LYS T   1      26.633 -24.334  -2.854  1.00  0.00            
ATOM   2077  N   ALA T   2      26.369 -26.573  -3.092  1.00  0.00            
ATOM   2078  HN  ALA T   2      26.808 -27.383  -3.466  1.00  0.00            
ATOM   2079  CA  ALA T   2      24.887 -26.753  -2.990  1.00  0.00            
ATOM   2080  HA  ALA T   2      24.363 -26.072  -3.648  1.00  0.00            
ATOM   2081  CB  ALA T   2      24.596 -28.241  -3.388  1.00  0.00            
ATOM   2082  HB1 ALA T   2      23.502 -28.254  -3.253  1.00  0.00            
ATOM   2083  HB2 ALA T   2      24.674 -28.400  -4.485  1.00  0.00            
ATOM   2084  HB3 ALA T   2      25.196 -29.044  -2.910  1.00  0.00            
ATOM   2085  C   ALA T   2      24.339 -26.549  -1.477  1.00  0.00            
ATOM   2086  O   ALA T   2      23.350 -25.900  -1.329  1.00  0.00            
ATOM   2087  N   LYS T   3      25.021 -27.046  -0.398  1.00  0.00            
ATOM   2088  HN  LYS T   3      25.829 -27.627  -0.550  1.00  0.00            
ATOM   2089  CA  LYS T   3      24.610 -26.850   0.964  1.00  0.00            
ATOM   2090  HA  LYS T   3      23.589 -27.199   0.994  1.00  0.00            
ATOM   2091  CB  LYS T   3      25.329 -27.825   1.970  1.00  0.00            
ATOM   2092  HB1 LYS T   3      26.344 -28.159   1.671  1.00  0.00            
ATOM   2093  HB2 LYS T   3      24.584 -28.659   2.015  1.00  0.00            
ATOM   2094  CG  LYS T   3      25.340 -27.342   3.401  1.00  0.00            
ATOM   2095  HG1 LYS T   3      24.386 -26.868   3.707  1.00  0.00            
ATOM   2096  HG2 LYS T   3      26.092 -26.528   3.395  1.00  0.00            
ATOM   2097  CD  LYS T   3      25.699 -28.349   4.454  1.00  0.00            
ATOM   2098  HD1 LYS T   3      24.940 -29.155   4.538  1.00  0.00            
ATOM   2099  HD2 LYS T   3      26.668 -28.840   4.216  1.00  0.00            
ATOM   2100  CE  LYS T   3      25.891 -27.706   5.790  1.00  0.00            
ATOM   2101  HE1 LYS T   3      26.147 -28.435   6.575  1.00  0.00            
ATOM   2102  HE2 LYS T   3      24.998 -27.110   6.089  1.00  0.00            
ATOM   2103  NZ  LYS T   3      27.077 -26.724   5.798  1.00  0.00            
ATOM   2104  HZ1 LYS T   3      27.302 -26.432   6.780  1.00  0.00            
ATOM   2105  HZ2 LYS T   3      27.778 -27.331   5.321  1.00  0.00            
ATOM   2106  HZ3 LYS T   3      26.879 -25.882   5.229  1.00  0.00            
ATOM   2107  C   LYS T   3      24.719 -25.365   1.297  1.00  0.00            
ATOM   2108  O   LYS T   3      25.761 -24.719   1.053  1.00  0.00            
ATOM   2109  N   ALA T   4      23.603 -24.745   1.776  1.00  0.00            
ATOM   2110  HN  ALA T   4      22.777 -25.284   1.874  1.00  0.00            
ATOM   2111  CA  ALA T   4      23.362 -23.327   1.996  1.00  0.00            
ATOM   2112  HA  ALA T   4      23.546 -22.725   1.115  1.00  0.00            
ATOM   2113  CB  ALA T   4      21.942 -23.115   2.442  1.00  0.00            
ATOM   2114  HB1 ALA T   4      21.275 -23.518   1.653  1.00  0.00            
ATOM   2115  HB2 ALA T   4      21.769 -23.680   3.389  1.00  0.00            
ATOM   2116  HB3 ALA T   4      21.721 -22.040   2.558  1.00  0.00            
ATOM   2117  C   ALA T   4      24.235 -22.697   3.072  1.00  0.00            
ATOM   2118  O   ALA T   4      24.703 -23.363   3.954  1.00  0.00            
ATOM   2119  N   GLN T   5      24.517 -21.387   2.871  1.00  0.00            
ATOM   2120  HN  GLN T   5      24.217 -20.924   2.052  1.00  0.00            
ATOM   2121  CA  GLN T   5      25.315 -20.573   3.799  1.00  0.00            
ATOM   2122  HA  GLN T   5      26.230 -21.139   3.925  1.00  0.00            
ATOM   2123  CB  GLN T   5      25.572 -19.223   3.137  1.00  0.00            
ATOM   2124  HB1 GLN T   5      26.012 -18.521   3.876  1.00  0.00            
ATOM   2125  HB2 GLN T   5      24.619 -18.896   2.662  1.00  0.00            
ATOM   2126  CG  GLN T   5      26.762 -19.426   2.185  1.00  0.00            
ATOM   2127  HG1 GLN T   5      26.478 -20.268   1.527  1.00  0.00            
ATOM   2128  HG2 GLN T   5      27.634 -19.951   2.651  1.00  0.00            
ATOM   2129  CD  GLN T   5      27.329 -18.204   1.441  1.00  0.00            
ATOM   2130  OE1 GLN T   5      26.531 -17.258   1.092  1.00  0.00            
ATOM   2131  NE2 GLN T   5      28.661 -18.083   1.245  1.00  0.00            
ATOM   2132 HE21 GLN T   5      29.330 -18.625   1.750  1.00  0.00            
ATOM   2133 HE22 GLN T   5      29.001 -17.480   0.531  1.00  0.00            
ATOM   2134  C   GLN T   5      24.715 -20.409   5.149  1.00  0.00            
ATOM   2135  O   GLN T   5      23.497 -20.647   5.307  1.00  0.00            
ATOM   2136  N   ALA T   6      25.480 -20.204   6.181  1.00  0.00            
ATOM   2137  HN  ALA T   6      26.441 -19.966   6.041  1.00  0.00            
ATOM   2138  CA  ALA T   6      25.013 -20.376   7.510  1.00  0.00            
ATOM   2139  HA  ALA T   6      24.283 -21.172   7.613  1.00  0.00            
ATOM   2140  CB  ALA T   6      26.175 -20.762   8.453  1.00  0.00            
ATOM   2141  HB1 ALA T   6      26.750 -21.503   7.859  1.00  0.00            
ATOM   2142  HB2 ALA T   6      26.864 -19.890   8.504  1.00  0.00            
ATOM   2143  HB3 ALA T   6      25.894 -21.181   9.444  1.00  0.00            
ATOM   2144  C   ALA T   6      24.251 -19.190   8.119  1.00  0.00            
ATOM   2145  O   ALA T   6      24.682 -18.056   8.029  1.00  0.00            
ATOM   2146  N   ASN T   7      22.997 -19.461   8.559  1.00  0.00            
ATOM   2147  HN  ASN T   7      22.745 -20.421   8.483  1.00  0.00            
ATOM   2148  CA  ASN T   7      22.169 -18.563   9.283  1.00  0.00            
ATOM   2149  HA  ASN T   7      22.327 -17.546   8.963  1.00  0.00            
ATOM   2150  CB  ASN T   7      20.655 -18.884   9.009  1.00  0.00            
ATOM   2151  HB1 ASN T   7      20.002 -18.247   9.646  1.00  0.00            
ATOM   2152  HB2 ASN T   7      20.470 -19.969   9.169  1.00  0.00            
ATOM   2153  CG  ASN T   7      20.237 -18.649   7.557  1.00  0.00            
ATOM   2154  OD1 ASN T   7      19.347 -19.379   7.034  1.00  0.00            
ATOM   2155  ND2 ASN T   7      20.816 -17.589   6.934  1.00  0.00            
ATOM   2156 HD21 ASN T   7      21.410 -16.924   7.378  1.00  0.00            
ATOM   2157 HD22 ASN T   7      20.465 -17.337   6.030  1.00  0.00            
ATOM   2158  C   ASN T   7      22.413 -18.646  10.832  1.00  0.00            
ATOM   2159  OT1 ASN T   7      22.588 -19.776  11.403  1.00  0.00            
ATOM   2160  OT2 ASN T   7      22.264 -17.574  11.475  1.00  0.00            
END
