# Supplementary material for: Design of the Hydrophobic Core of Self‐Assembling Peptide Fibrils for Enhanced Neural Regeneration
Source: Small Sci. 2025 Sep 4;5(10):2500224. doi: 10.1002/smsc.202500224 (PMC12499481; doi:10.1002/smsc.202500224)
Supplement: Supplementary file 1 — Supplementary Material [file SMSC-5-2500224-s001.zip › Representative-structures/EF-C_A_4_dominant.pdb]

CRYST1   49.166   49.166   49.166  90.00  90.00  90.00 P 1           1
ATOM      1  N   LYS A   1      -5.550  21.563  -9.829  1.00  0.00            
ATOM      2  H1  LYS A   1      -6.175  22.000  -9.136  1.00  0.00            
ATOM      3  H2  LYS A   1      -5.532  22.116 -10.710  1.00  0.00            
ATOM      4  H3  LYS A   1      -6.016  20.658 -10.067  1.00  0.00            
ATOM      5  CA  LYS A   1      -4.194  21.289  -9.157  1.00  0.00            
ATOM      6  HA  LYS A   1      -3.749  22.274  -9.158  1.00  0.00            
ATOM      7  CB  LYS A   1      -4.433  20.542  -7.837  1.00  0.00            
ATOM      8  HB1 LYS A   1      -5.311  21.045  -7.382  1.00  0.00            
ATOM      9  HB2 LYS A   1      -3.541  20.773  -7.211  1.00  0.00            
ATOM     10  CG  LYS A   1      -4.490  19.035  -7.877  1.00  0.00            
ATOM     11  HG1 LYS A   1      -3.466  18.628  -7.997  1.00  0.00            
ATOM     12  HG2 LYS A   1      -5.012  18.602  -8.754  1.00  0.00            
ATOM     13  CD  LYS A   1      -4.859  18.365  -6.544  1.00  0.00            
ATOM     14  HD1 LYS A   1      -4.130  18.670  -5.757  1.00  0.00            
ATOM     15  HD2 LYS A   1      -5.856  18.754  -6.252  1.00  0.00            
ATOM     16  CE  LYS A   1      -4.939  16.780  -6.599  1.00  0.00            
ATOM     17  HE1 LYS A   1      -5.164  16.399  -5.576  1.00  0.00            
ATOM     18  HE2 LYS A   1      -4.053  16.309  -7.073  1.00  0.00            
ATOM     19  NZ  LYS A   1      -6.112  16.438  -7.390  1.00  0.00            
ATOM     20  HZ1 LYS A   1      -6.024  16.574  -8.412  1.00  0.00            
ATOM     21  HZ2 LYS A   1      -6.350  15.437  -7.264  1.00  0.00            
ATOM     22  HZ3 LYS A   1      -6.921  16.952  -6.990  1.00  0.00            
ATOM     23  C   LYS A   1      -3.425  20.485 -10.133  1.00  0.00            
ATOM     24  O   LYS A   1      -3.888  20.114 -11.204  1.00  0.00            
ATOM     25  N   ALA A   2      -2.189  20.100  -9.795  1.00  0.00            
ATOM     26  HN  ALA A   2      -1.738  20.452  -8.976  1.00  0.00            
ATOM     27  CA  ALA A   2      -1.316  19.275 -10.564  1.00  0.00            
ATOM     28  HA  ALA A   2      -1.318  19.730 -11.541  1.00  0.00            
ATOM     29  CB  ALA A   2       0.176  19.286 -10.082  1.00  0.00            
ATOM     30  HB1 ALA A   2       0.811  18.691 -10.780  1.00  0.00            
ATOM     31  HB2 ALA A   2       0.603  20.308  -9.993  1.00  0.00            
ATOM     32  HB3 ALA A   2       0.156  18.716  -9.121  1.00  0.00            
ATOM     33  C   ALA A   2      -1.883  17.871 -10.828  1.00  0.00            
ATOM     34  O   ALA A   2      -2.496  17.222  -9.974  1.00  0.00            
ATOM     35  N   LYS A   3      -1.619  17.370 -12.081  1.00  0.00            
ATOM     36  HN  LYS A   3      -1.077  17.880 -12.735  1.00  0.00            
ATOM     37  CA  LYS A   3      -2.098  15.974 -12.389  1.00  0.00            
ATOM     38  HA  LYS A   3      -3.003  15.863 -11.808  1.00  0.00            
ATOM     39  CB  LYS A   3      -2.316  15.869 -13.944  1.00  0.00            
ATOM     40  HB1 LYS A   3      -3.107  15.108 -14.121  1.00  0.00            
ATOM     41  HB2 LYS A   3      -1.467  15.390 -14.471  1.00  0.00            
ATOM     42  CG  LYS A   3      -2.872  17.029 -14.735  1.00  0.00            
ATOM     43  HG1 LYS A   3      -2.405  17.998 -14.434  1.00  0.00            
ATOM     44  HG2 LYS A   3      -3.933  17.080 -14.420  1.00  0.00            
ATOM     45  CD  LYS A   3      -2.812  16.692 -16.218  1.00  0.00            
ATOM     46  HD1 LYS A   3      -1.769  16.402 -16.483  1.00  0.00            
ATOM     47  HD2 LYS A   3      -3.398  15.755 -16.326  1.00  0.00            
ATOM     48  CE  LYS A   3      -3.404  17.770 -17.035  1.00  0.00            
ATOM     49  HE1 LYS A   3      -2.861  18.733 -16.929  1.00  0.00            
ATOM     50  HE2 LYS A   3      -4.448  17.949 -16.694  1.00  0.00            
ATOM     51  NZ  LYS A   3      -3.376  17.404 -18.491  1.00  0.00            
ATOM     52  HZ1 LYS A   3      -2.379  17.196 -18.706  1.00  0.00            
ATOM     53  HZ2 LYS A   3      -4.067  16.637 -18.631  1.00  0.00            
ATOM     54  HZ3 LYS A   3      -3.603  18.190 -19.141  1.00  0.00            
ATOM     55  C   LYS A   3      -1.140  14.854 -11.888  1.00  0.00            
ATOM     56  O   LYS A   3       0.048  14.798 -12.214  1.00  0.00            
ATOM     57  N   ALA A   4      -1.679  13.897 -11.090  1.00  0.00            
ATOM     58  HN  ALA A   4      -2.653  13.712 -10.958  1.00  0.00            
ATOM     59  CA  ALA A   4      -0.842  12.904 -10.393  1.00  0.00            
ATOM     60  HA  ALA A   4       0.100  13.328 -10.067  1.00  0.00            
ATOM     61  CB  ALA A   4      -1.462  12.297  -9.137  1.00  0.00            
ATOM     62  HB1 ALA A   4      -1.785  13.063  -8.390  1.00  0.00            
ATOM     63  HB2 ALA A   4      -2.310  11.663  -9.453  1.00  0.00            
ATOM     64  HB3 ALA A   4      -0.769  11.613  -8.589  1.00  0.00            
ATOM     65  C   ALA A   4      -0.443  11.709 -11.311  1.00  0.00            
ATOM     66  O   ALA A   4      -1.264  11.346 -12.137  1.00  0.00            
ATOM     67  N   GLN A   5       0.730  11.077 -11.067  1.00  0.00            
ATOM     68  HN  GLN A   5       1.297  11.547 -10.405  1.00  0.00            
ATOM     69  CA  GLN A   5       1.224   9.901 -11.766  1.00  0.00            
ATOM     70  HA  GLN A   5       1.257  10.234 -12.795  1.00  0.00            
ATOM     71  CB  GLN A   5       2.586   9.544 -11.267  1.00  0.00            
ATOM     72  HB1 GLN A   5       2.867   8.512 -11.596  1.00  0.00            
ATOM     73  HB2 GLN A   5       2.471   9.430 -10.166  1.00  0.00            
ATOM     74  CG  GLN A   5       3.653  10.537 -11.674  1.00  0.00            
ATOM     75  HG1 GLN A   5       4.678  10.225 -11.379  1.00  0.00            
ATOM     76  HG2 GLN A   5       3.416  11.519 -11.193  1.00  0.00            
ATOM     77  CD  GLN A   5       3.622  10.762 -13.203  1.00  0.00            
ATOM     78  OE1 GLN A   5       3.468  11.844 -13.847  1.00  0.00            
ATOM     79  NE2 GLN A   5       3.817   9.630 -13.953  1.00  0.00            
ATOM     80 HE21 GLN A   5       4.055   9.707 -14.926  1.00  0.00            
ATOM     81 HE22 GLN A   5       4.131   8.817 -13.468  1.00  0.00            
ATOM     82  C   GLN A   5       0.202   8.605 -11.719  1.00  0.00            
ATOM     83  O   GLN A   5      -0.525   8.371 -10.798  1.00  0.00            
ATOM     84  N   ALA A   6       0.210   7.869 -12.799  1.00  0.00            
ATOM     85  HN  ALA A   6       0.619   8.161 -13.661  1.00  0.00            
ATOM     86  CA  ALA A   6      -0.333   6.562 -12.857  1.00  0.00            
ATOM     87  HA  ALA A   6      -1.339   6.692 -12.475  1.00  0.00            
ATOM     88  CB  ALA A   6      -0.586   6.118 -14.297  1.00  0.00            
ATOM     89  HB1 ALA A   6      -1.061   5.129 -14.439  1.00  0.00            
ATOM     90  HB2 ALA A   6      -1.173   6.901 -14.823  1.00  0.00            
ATOM     91  HB3 ALA A   6       0.364   6.073 -14.871  1.00  0.00            
ATOM     92  C   ALA A   6       0.319   5.491 -11.976  1.00  0.00            
ATOM     93  O   ALA A   6       1.551   5.286 -11.953  1.00  0.00            
ATOM     94  N   ASN A   7      -0.542   4.710 -11.256  1.00  0.00            
ATOM     95  HN  ASN A   7      -1.539   4.726 -11.268  1.00  0.00            
ATOM     96  CA  ASN A   7       0.017   3.589 -10.533  1.00  0.00            
ATOM     97  HA  ASN A   7       0.943   3.956 -10.100  1.00  0.00            
ATOM     98  CB  ASN A   7      -0.952   3.152  -9.357  1.00  0.00            
ATOM     99  HB1 ASN A   7      -0.331   2.386  -8.837  1.00  0.00            
ATOM    100  HB2 ASN A   7      -1.852   2.638  -9.753  1.00  0.00            
ATOM    101  CG  ASN A   7      -1.238   4.260  -8.494  1.00  0.00            
ATOM    102  OD1 ASN A   7      -0.321   4.939  -8.090  1.00  0.00            
ATOM    103  ND2 ASN A   7      -2.479   4.565  -8.093  1.00  0.00            
ATOM    104 HD21 ASN A   7      -3.282   4.095  -8.460  1.00  0.00            
ATOM    105 HD22 ASN A   7      -2.564   5.363  -7.497  1.00  0.00            
ATOM    106  C   ASN A   7       0.308   2.426 -11.468  1.00  0.00            
ATOM    107  OT1 ASN A   7       0.162   2.580 -12.717  1.00  0.00            
ATOM    108  OT2 ASN A   7       0.775   1.360 -11.031  1.00  0.00            
ATOM    109  N   LYS B   1      -9.652  -2.980   3.822  1.00  0.00            
ATOM    110  H1  LYS B   1      -9.556  -2.032   4.246  1.00  0.00            
ATOM    111  H2  LYS B   1     -10.571  -2.915   3.335  1.00  0.00            
ATOM    112  H3  LYS B   1      -9.704  -3.613   4.648  1.00  0.00            
ATOM    113  CA  LYS B   1      -8.470  -3.290   2.905  1.00  0.00            
ATOM    114  HA  LYS B   1      -7.487  -3.331   3.337  1.00  0.00            
ATOM    115  CB  LYS B   1      -8.769  -4.775   2.376  1.00  0.00            
ATOM    116  HB1 LYS B   1      -8.393  -4.917   1.345  1.00  0.00            
ATOM    117  HB2 LYS B   1      -9.834  -5.052   2.297  1.00  0.00            
ATOM    118  CG  LYS B   1      -7.960  -5.843   3.199  1.00  0.00            
ATOM    119  HG1 LYS B   1      -6.887  -5.638   2.955  1.00  0.00            
ATOM    120  HG2 LYS B   1      -8.212  -6.883   2.891  1.00  0.00            
ATOM    121  CD  LYS B   1      -8.420  -5.802   4.652  1.00  0.00            
ATOM    122  HD1 LYS B   1      -7.916  -4.882   5.004  1.00  0.00            
ATOM    123  HD2 LYS B   1      -9.531  -5.748   4.592  1.00  0.00            
ATOM    124  CE  LYS B   1      -7.777  -6.911   5.481  1.00  0.00            
ATOM    125  HE1 LYS B   1      -8.026  -6.730   6.543  1.00  0.00            
ATOM    126  HE2 LYS B   1      -6.671  -6.911   5.362  1.00  0.00            
ATOM    127  NZ  LYS B   1      -8.225  -8.298   5.136  1.00  0.00            
ATOM    128  HZ1 LYS B   1      -9.175  -8.482   5.510  1.00  0.00            
ATOM    129  HZ2 LYS B   1      -8.307  -8.481   4.110  1.00  0.00            
ATOM    130  HZ3 LYS B   1      -7.670  -9.065   5.570  1.00  0.00            
ATOM    131  C   LYS B   1      -8.384  -2.257   1.795  1.00  0.00            
ATOM    132  O   LYS B   1      -9.413  -1.624   1.492  1.00  0.00            
ATOM    133  N   ALA B   2      -7.183  -2.150   1.095  1.00  0.00            
ATOM    134  HN  ALA B   2      -6.326  -2.584   1.383  1.00  0.00            
ATOM    135  CA  ALA B   2      -7.073  -1.601  -0.281  1.00  0.00            
ATOM    136  HA  ALA B   2      -6.110  -1.902  -0.683  1.00  0.00            
ATOM    137  CB  ALA B   2      -7.994  -2.321  -1.299  1.00  0.00            
ATOM    138  HB1 ALA B   2      -7.913  -3.423  -1.304  1.00  0.00            
ATOM    139  HB2 ALA B   2      -9.051  -2.077  -1.087  1.00  0.00            
ATOM    140  HB3 ALA B   2      -7.648  -1.969  -2.294  1.00  0.00            
ATOM    141  C   ALA B   2      -7.207  -0.083  -0.265  1.00  0.00            
ATOM    142  O   ALA B   2      -7.493   0.578  -1.245  1.00  0.00            
ATOM    143  N   LYS B   3      -6.912   0.580   0.905  1.00  0.00            
ATOM    144  HN  LYS B   3      -6.524   0.231   1.754  1.00  0.00            
ATOM    145  CA  LYS B   3      -7.010   1.996   1.050  1.00  0.00            
ATOM    146  HA  LYS B   3      -7.366   2.471   0.149  1.00  0.00            
ATOM    147  CB  LYS B   3      -7.959   2.292   2.276  1.00  0.00            
ATOM    148  HB1 LYS B   3      -8.144   3.391   2.222  1.00  0.00            
ATOM    149  HB2 LYS B   3      -7.477   1.949   3.212  1.00  0.00            
ATOM    150  CG  LYS B   3      -9.415   1.677   2.195  1.00  0.00            
ATOM    151  HG1 LYS B   3      -9.551   0.986   3.063  1.00  0.00            
ATOM    152  HG2 LYS B   3      -9.400   1.027   1.300  1.00  0.00            
ATOM    153  CD  LYS B   3     -10.519   2.630   2.099  1.00  0.00            
ATOM    154  HD1 LYS B   3     -10.744   3.058   3.102  1.00  0.00            
ATOM    155  HD2 LYS B   3     -10.404   3.409   1.313  1.00  0.00            
ATOM    156  CE  LYS B   3     -11.792   1.854   1.786  1.00  0.00            
ATOM    157  HE1 LYS B   3     -12.649   2.301   2.331  1.00  0.00            
ATOM    158  HE2 LYS B   3     -11.648   0.832   2.200  1.00  0.00            
ATOM    159  NZ  LYS B   3     -12.153   1.681   0.398  1.00  0.00            
ATOM    160  HZ1 LYS B   3     -11.412   1.819  -0.315  1.00  0.00            
ATOM    161  HZ2 LYS B   3     -12.431   0.689   0.271  1.00  0.00            
ATOM    162  HZ3 LYS B   3     -12.921   2.298   0.073  1.00  0.00            
ATOM    163  C   LYS B   3      -5.697   2.680   1.333  1.00  0.00            
ATOM    164  O   LYS B   3      -5.514   3.910   1.121  1.00  0.00            
ATOM    165  N   ALA B   4      -4.684   1.948   1.692  1.00  0.00            
ATOM    166  HN  ALA B   4      -4.858   0.983   1.904  1.00  0.00            
ATOM    167  CA  ALA B   4      -3.355   2.445   1.718  1.00  0.00            
ATOM    168  HA  ALA B   4      -3.500   3.421   2.155  1.00  0.00            
ATOM    169  CB  ALA B   4      -2.351   1.600   2.524  1.00  0.00            
ATOM    170  HB1 ALA B   4      -2.817   1.437   3.517  1.00  0.00            
ATOM    171  HB2 ALA B   4      -2.206   0.618   2.016  1.00  0.00            
ATOM    172  HB3 ALA B   4      -1.370   2.089   2.634  1.00  0.00            
ATOM    173  C   ALA B   4      -2.765   2.582   0.282  1.00  0.00            
ATOM    174  O   ALA B   4      -3.416   2.066  -0.648  1.00  0.00            
ATOM    175  N   GLN B   5      -1.677   3.272  -0.004  1.00  0.00            
ATOM    176  HN  GLN B   5      -1.267   3.708   0.805  1.00  0.00            
ATOM    177  CA  GLN B   5      -0.964   3.493  -1.237  1.00  0.00            
ATOM    178  HA  GLN B   5      -1.675   3.565  -2.040  1.00  0.00            
ATOM    179  CB  GLN B   5      -0.222   4.845  -1.343  1.00  0.00            
ATOM    180  HB1 GLN B   5       0.601   4.961  -2.091  1.00  0.00            
ATOM    181  HB2 GLN B   5       0.258   4.967  -0.350  1.00  0.00            
ATOM    182  CG  GLN B   5      -1.117   6.055  -1.545  1.00  0.00            
ATOM    183  HG1 GLN B   5      -0.664   6.534  -2.437  1.00  0.00            
ATOM    184  HG2 GLN B   5      -1.126   6.788  -0.706  1.00  0.00            
ATOM    185  CD  GLN B   5      -2.632   5.704  -1.700  1.00  0.00            
ATOM    186  OE1 GLN B   5      -3.371   5.670  -0.703  1.00  0.00            
ATOM    187  NE2 GLN B   5      -3.100   5.634  -2.982  1.00  0.00            
ATOM    188 HE21 GLN B   5      -2.517   5.223  -3.686  1.00  0.00            
ATOM    189 HE22 GLN B   5      -4.079   5.407  -3.012  1.00  0.00            
ATOM    190  C   GLN B   5      -0.093   2.378  -1.726  1.00  0.00            
ATOM    191  O   GLN B   5       0.197   1.473  -0.955  1.00  0.00            
ATOM    192  N   ALA B   6       0.380   2.379  -2.945  1.00  0.00            
ATOM    193  HN  ALA B   6       0.059   3.134  -3.513  1.00  0.00            
ATOM    194  CA  ALA B   6       1.246   1.470  -3.647  1.00  0.00            
ATOM    195  HA  ALA B   6       0.513   0.801  -4.087  1.00  0.00            
ATOM    196  CB  ALA B   6       1.993   2.222  -4.748  1.00  0.00            
ATOM    197  HB1 ALA B   6       2.620   1.544  -5.369  1.00  0.00            
ATOM    198  HB2 ALA B   6       1.190   2.597  -5.426  1.00  0.00            
ATOM    199  HB3 ALA B   6       2.516   3.117  -4.376  1.00  0.00            
ATOM    200  C   ALA B   6       2.316   0.672  -2.895  1.00  0.00            
ATOM    201  O   ALA B   6       3.183   1.290  -2.237  1.00  0.00            
ATOM    202  N   ASN B   7       2.215  -0.641  -2.982  1.00  0.00            
ATOM    203  HN  ASN B   7       1.285  -0.918  -3.191  1.00  0.00            
ATOM    204  CA  ASN B   7       3.030  -1.718  -2.389  1.00  0.00            
ATOM    205  HA  ASN B   7       3.559  -1.333  -1.533  1.00  0.00            
ATOM    206  CB  ASN B   7       2.127  -2.867  -2.007  1.00  0.00            
ATOM    207  HB1 ASN B   7       1.535  -3.223  -2.876  1.00  0.00            
ATOM    208  HB2 ASN B   7       1.411  -2.424  -1.291  1.00  0.00            
ATOM    209  CG  ASN B   7       2.746  -3.996  -1.180  1.00  0.00            
ATOM    210  OD1 ASN B   7       2.126  -4.337  -0.175  1.00  0.00            
ATOM    211  ND2 ASN B   7       3.912  -4.560  -1.586  1.00  0.00            
ATOM    212 HD21 ASN B   7       4.338  -4.097  -2.361  1.00  0.00            
ATOM    213 HD22 ASN B   7       4.375  -5.193  -0.963  1.00  0.00            
ATOM    214  C   ASN B   7       4.140  -2.132  -3.346  1.00  0.00            
ATOM    215  OT1 ASN B   7       5.349  -1.998  -3.001  1.00  0.00            
ATOM    216  OT2 ASN B   7       3.884  -2.743  -4.441  1.00  0.00            
ATOM    217  N   LYS C   1      12.461  -1.663  15.347  1.00  0.00            
ATOM    218  H1  LYS C   1      13.229  -1.346  15.977  1.00  0.00            
ATOM    219  H2  LYS C   1      11.566  -1.384  15.793  1.00  0.00            
ATOM    220  H3  LYS C   1      12.570  -2.700  15.357  1.00  0.00            
ATOM    221  CA  LYS C   1      12.577  -1.266  13.915  1.00  0.00            
ATOM    222  HA  LYS C   1      12.529  -0.191  13.851  1.00  0.00            
ATOM    223  CB  LYS C   1      13.772  -1.956  13.276  1.00  0.00            
ATOM    224  HB1 LYS C   1      13.526  -2.142  12.207  1.00  0.00            
ATOM    225  HB2 LYS C   1      14.007  -2.962  13.687  1.00  0.00            
ATOM    226  CG  LYS C   1      15.112  -1.224  13.351  1.00  0.00            
ATOM    227  HG1 LYS C   1      15.043  -0.333  12.687  1.00  0.00            
ATOM    228  HG2 LYS C   1      15.908  -1.894  12.964  1.00  0.00            
ATOM    229  CD  LYS C   1      15.479  -0.862  14.807  1.00  0.00            
ATOM    230  HD1 LYS C   1      14.951   0.005  15.251  1.00  0.00            
ATOM    231  HD2 LYS C   1      15.262  -1.814  15.327  1.00  0.00            
ATOM    232  CE  LYS C   1      17.022  -0.440  15.037  1.00  0.00            
ATOM    233  HE1 LYS C   1      17.150   0.611  14.684  1.00  0.00            
ATOM    234  HE2 LYS C   1      17.697  -1.077  14.431  1.00  0.00            
ATOM    235  NZ  LYS C   1      17.416  -0.558  16.456  1.00  0.00            
ATOM    236  HZ1 LYS C   1      17.270  -1.547  16.750  1.00  0.00            
ATOM    237  HZ2 LYS C   1      18.363  -0.190  16.710  1.00  0.00            
ATOM    238  HZ3 LYS C   1      16.707   0.015  16.957  1.00  0.00            
ATOM    239  C   LYS C   1      11.200  -1.587  13.240  1.00  0.00            
ATOM    240  O   LYS C   1      10.316  -2.225  13.813  1.00  0.00            
ATOM    241  N   ALA C   2      11.061  -0.951  12.049  1.00  0.00            
ATOM    242  HN  ALA C   2      11.836  -0.460  11.653  1.00  0.00            
ATOM    243  CA  ALA C   2       9.815  -0.671  11.365  1.00  0.00            
ATOM    244  HA  ALA C   2       9.297   0.086  11.917  1.00  0.00            
ATOM    245  CB  ALA C   2      10.249  -0.225   9.999  1.00  0.00            
ATOM    246  HB1 ALA C   2      10.950  -0.961   9.542  1.00  0.00            
ATOM    247  HB2 ALA C   2       9.346  -0.167   9.352  1.00  0.00            
ATOM    248  HB3 ALA C   2      10.584   0.824  10.153  1.00  0.00            
ATOM    249  C   ALA C   2       8.983  -1.929  11.117  1.00  0.00            
ATOM    250  O   ALA C   2       9.532  -3.023  11.007  1.00  0.00            
ATOM    251  N   LYS C   3       7.640  -1.911  11.058  1.00  0.00            
ATOM    252  HN  LYS C   3       7.200  -1.024  11.169  1.00  0.00            
ATOM    253  CA  LYS C   3       6.808  -3.010  10.876  1.00  0.00            
ATOM    254  HA  LYS C   3       7.292  -3.821  10.350  1.00  0.00            
ATOM    255  CB  LYS C   3       6.325  -3.556  12.235  1.00  0.00            
ATOM    256  HB1 LYS C   3       5.714  -4.478  12.126  1.00  0.00            
ATOM    257  HB2 LYS C   3       5.839  -2.710  12.772  1.00  0.00            
ATOM    258  CG  LYS C   3       7.455  -4.001  13.235  1.00  0.00            
ATOM    259  HG1 LYS C   3       7.049  -4.179  14.252  1.00  0.00            
ATOM    260  HG2 LYS C   3       8.112  -3.120  13.357  1.00  0.00            
ATOM    261  CD  LYS C   3       8.188  -5.225  12.793  1.00  0.00            
ATOM    262  HD1 LYS C   3       7.426  -6.040  12.777  1.00  0.00            
ATOM    263  HD2 LYS C   3       8.594  -5.105  11.764  1.00  0.00            
ATOM    264  CE  LYS C   3       9.388  -5.527  13.663  1.00  0.00            
ATOM    265  HE1 LYS C   3       9.235  -5.984  14.658  1.00  0.00            
ATOM    266  HE2 LYS C   3       9.975  -4.589  13.751  1.00  0.00            
ATOM    267  NZ  LYS C   3      10.209  -6.607  12.961  1.00  0.00            
ATOM    268  HZ1 LYS C   3       9.902  -7.528  13.316  1.00  0.00            
ATOM    269  HZ2 LYS C   3      10.317  -6.518  11.929  1.00  0.00            
ATOM    270  HZ3 LYS C   3      11.186  -6.605  13.334  1.00  0.00            
ATOM    271  C   LYS C   3       5.680  -2.632   9.954  1.00  0.00            
ATOM    272  O   LYS C   3       5.419  -1.461   9.717  1.00  0.00            
ATOM    273  N   ALA C   4       5.040  -3.667   9.297  1.00  0.00            
ATOM    274  HN  ALA C   4       5.030  -4.601   9.643  1.00  0.00            
ATOM    275  CA  ALA C   4       4.215  -3.544   8.136  1.00  0.00            
ATOM    276  HA  ALA C   4       4.798  -3.093   7.343  1.00  0.00            
ATOM    277  CB  ALA C   4       3.827  -5.003   7.803  1.00  0.00            
ATOM    278  HB1 ALA C   4       3.112  -5.077   6.955  1.00  0.00            
ATOM    279  HB2 ALA C   4       4.733  -5.613   7.587  1.00  0.00            
ATOM    280  HB3 ALA C   4       3.361  -5.608   8.609  1.00  0.00            
ATOM    281  C   ALA C   4       2.958  -2.781   8.343  1.00  0.00            
ATOM    282  O   ALA C   4       2.376  -2.757   9.475  1.00  0.00            
ATOM    283  N   GLN C   5       2.540  -2.049   7.325  1.00  0.00            
ATOM    284  HN  GLN C   5       2.927  -2.067   6.410  1.00  0.00            
ATOM    285  CA  GLN C   5       1.345  -1.202   7.329  1.00  0.00            
ATOM    286  HA  GLN C   5       1.317  -0.503   8.145  1.00  0.00            
ATOM    287  CB  GLN C   5       1.126  -0.220   6.085  1.00  0.00            
ATOM    288  HB1 GLN C   5       0.125   0.259   6.159  1.00  0.00            
ATOM    289  HB2 GLN C   5       1.150  -0.801   5.142  1.00  0.00            
ATOM    290  CG  GLN C   5       2.117   0.955   5.880  1.00  0.00            
ATOM    291  HG1 GLN C   5       1.763   1.718   5.160  1.00  0.00            
ATOM    292  HG2 GLN C   5       3.019   0.657   5.324  1.00  0.00            
ATOM    293  CD  GLN C   5       2.485   1.613   7.156  1.00  0.00            
ATOM    294  OE1 GLN C   5       1.629   2.336   7.751  1.00  0.00            
ATOM    295  NE2 GLN C   5       3.692   1.349   7.656  1.00  0.00            
ATOM    296 HE21 GLN C   5       4.400   1.033   7.015  1.00  0.00            
ATOM    297 HE22 GLN C   5       3.969   1.743   8.524  1.00  0.00            
ATOM    298  C   GLN C   5       0.086  -2.144   7.512  1.00  0.00            
ATOM    299  O   GLN C   5       0.028  -3.255   6.935  1.00  0.00            
ATOM    300  N   ALA C   6      -0.794  -1.750   8.324  1.00  0.00            
ATOM    301  HN  ALA C   6      -0.644  -0.884   8.789  1.00  0.00            
ATOM    302  CA  ALA C   6      -1.991  -2.440   8.682  1.00  0.00            
ATOM    303  HA  ALA C   6      -1.771  -2.985   9.581  1.00  0.00            
ATOM    304  CB  ALA C   6      -3.009  -1.301   9.121  1.00  0.00            
ATOM    305  HB1 ALA C   6      -2.464  -0.685   9.876  1.00  0.00            
ATOM    306  HB2 ALA C   6      -3.311  -0.798   8.184  1.00  0.00            
ATOM    307  HB3 ALA C   6      -3.924  -1.748   9.579  1.00  0.00            
ATOM    308  C   ALA C   6      -2.735  -3.269   7.694  1.00  0.00            
ATOM    309  O   ALA C   6      -3.095  -2.755   6.632  1.00  0.00            
ATOM    310  N   ASN C   7      -2.931  -4.612   7.971  1.00  0.00            
ATOM    311  HN  ASN C   7      -2.496  -5.044   8.759  1.00  0.00            
ATOM    312  CA  ASN C   7      -3.797  -5.527   7.211  1.00  0.00            
ATOM    313  HA  ASN C   7      -3.729  -5.563   6.141  1.00  0.00            
ATOM    314  CB  ASN C   7      -3.377  -6.961   7.630  1.00  0.00            
ATOM    315  HB1 ASN C   7      -4.008  -7.735   7.144  1.00  0.00            
ATOM    316  HB2 ASN C   7      -3.498  -7.106   8.730  1.00  0.00            
ATOM    317  CG  ASN C   7      -1.927  -7.271   7.194  1.00  0.00            
ATOM    318  OD1 ASN C   7      -1.148  -7.792   7.985  1.00  0.00            
ATOM    319  ND2 ASN C   7      -1.582  -6.907   5.918  1.00  0.00            
ATOM    320 HD21 ASN C   7      -2.221  -6.406   5.348  1.00  0.00            
ATOM    321 HD22 ASN C   7      -0.695  -7.138   5.514  1.00  0.00            
ATOM    322  C   ASN C   7      -5.222  -5.260   7.567  1.00  0.00            
ATOM    323  OT1 ASN C   7      -5.783  -5.811   8.569  1.00  0.00            
ATOM    324  OT2 ASN C   7      -5.798  -4.462   6.761  1.00  0.00            
ATOM    325  N   LYS D   1      -4.490 -15.547   8.234  1.00  0.00            
ATOM    326  H1  LYS D   1      -4.070 -16.163   8.965  1.00  0.00            
ATOM    327  H2  LYS D   1      -5.510 -15.386   8.335  1.00  0.00            
ATOM    328  H3  LYS D   1      -4.375 -16.070   7.340  1.00  0.00            
ATOM    329  CA  LYS D   1      -3.732 -14.268   8.327  1.00  0.00            
ATOM    330  HA  LYS D   1      -4.191 -13.630   9.060  1.00  0.00            
ATOM    331  CB  LYS D   1      -2.253 -14.508   8.829  1.00  0.00            
ATOM    332  HB1 LYS D   1      -1.537 -14.084   8.095  1.00  0.00            
ATOM    333  HB2 LYS D   1      -2.009 -15.557   8.568  1.00  0.00            
ATOM    334  CG  LYS D   1      -2.131 -13.920  10.194  1.00  0.00            
ATOM    335  HG1 LYS D   1      -2.928 -14.291  10.864  1.00  0.00            
ATOM    336  HG2 LYS D   1      -2.239 -12.815  10.067  1.00  0.00            
ATOM    337  CD  LYS D   1      -0.824 -14.279  10.830  1.00  0.00            
ATOM    338  HD1 LYS D   1      -0.705 -15.327  11.191  1.00  0.00            
ATOM    339  HD2 LYS D   1      -0.070 -14.106  10.029  1.00  0.00            
ATOM    340  CE  LYS D   1      -0.424 -13.311  11.938  1.00  0.00            
ATOM    341  HE1 LYS D   1      -1.039 -13.437  12.862  1.00  0.00            
ATOM    342  HE2 LYS D   1      -0.573 -12.250  11.645  1.00  0.00            
ATOM    343  NZ  LYS D   1       0.915 -13.525  12.290  1.00  0.00            
ATOM    344  HZ1 LYS D   1       1.153 -12.964  13.131  1.00  0.00            
ATOM    345  HZ2 LYS D   1       1.069 -14.526  12.515  1.00  0.00            
ATOM    346  HZ3 LYS D   1       1.501 -13.284  11.469  1.00  0.00            
ATOM    347  C   LYS D   1      -3.731 -13.602   7.048  1.00  0.00            
ATOM    348  O   LYS D   1      -4.152 -14.169   6.052  1.00  0.00            
ATOM    349  N   ALA D   2      -3.377 -12.326   7.001  1.00  0.00            
ATOM    350  HN  ALA D   2      -3.284 -11.721   7.792  1.00  0.00            
ATOM    351  CA  ALA D   2      -3.279 -11.514   5.794  1.00  0.00            
ATOM    352  HA  ALA D   2      -3.192 -12.140   4.924  1.00  0.00            
ATOM    353  CB  ALA D   2      -4.377 -10.394   5.754  1.00  0.00            
ATOM    354  HB1 ALA D   2      -5.301 -10.885   6.109  1.00  0.00            
ATOM    355  HB2 ALA D   2      -4.154  -9.543   6.434  1.00  0.00            
ATOM    356  HB3 ALA D   2      -4.375  -9.995   4.715  1.00  0.00            
ATOM    357  C   ALA D   2      -1.938 -10.831   5.747  1.00  0.00            
ATOM    358  O   ALA D   2      -1.459 -10.486   6.869  1.00  0.00            
ATOM    359  N   LYS D   3      -1.277 -10.610   4.600  1.00  0.00            
ATOM    360  HN  LYS D   3      -1.682 -10.774   3.711  1.00  0.00            
ATOM    361  CA  LYS D   3       0.045 -10.092   4.566  1.00  0.00            
ATOM    362  HA  LYS D   3       0.256  -9.568   5.484  1.00  0.00            
ATOM    363  CB  LYS D   3       1.051 -11.231   4.368  1.00  0.00            
ATOM    364  HB1 LYS D   3       2.033 -10.835   4.033  1.00  0.00            
ATOM    365  HB2 LYS D   3       0.613 -11.886   3.579  1.00  0.00            
ATOM    366  CG  LYS D   3       1.237 -12.074   5.595  1.00  0.00            
ATOM    367  HG1 LYS D   3       0.328 -12.534   6.032  1.00  0.00            
ATOM    368  HG2 LYS D   3       1.802 -11.467   6.321  1.00  0.00            
ATOM    369  CD  LYS D   3       2.131 -13.222   5.187  1.00  0.00            
ATOM    370  HD1 LYS D   3       1.600 -13.798   4.394  1.00  0.00            
ATOM    371  HD2 LYS D   3       3.077 -12.899   4.707  1.00  0.00            
ATOM    372  CE  LYS D   3       2.395 -14.112   6.408  1.00  0.00            
ATOM    373  HE1 LYS D   3       1.531 -14.761   6.681  1.00  0.00            
ATOM    374  HE2 LYS D   3       2.709 -13.519   7.285  1.00  0.00            
ATOM    375  NZ  LYS D   3       3.494 -15.103   6.141  1.00  0.00            
ATOM    376  HZ1 LYS D   3       4.338 -14.717   5.656  1.00  0.00            
ATOM    377  HZ2 LYS D   3       3.726 -15.471   7.078  1.00  0.00            
ATOM    378  HZ3 LYS D   3       3.036 -15.795   5.520  1.00  0.00            
ATOM    379  C   LYS D   3       0.124  -9.090   3.455  1.00  0.00            
ATOM    380  O   LYS D   3      -0.683  -9.054   2.514  1.00  0.00            
ATOM    381  N   ALA D   4       1.038  -8.157   3.497  1.00  0.00            
ATOM    382  HN  ALA D   4       1.785  -8.181   4.163  1.00  0.00            
ATOM    383  CA  ALA D   4       1.103  -7.025   2.611  1.00  0.00            
ATOM    384  HA  ALA D   4       0.095  -6.802   2.293  1.00  0.00            
ATOM    385  CB  ALA D   4       1.696  -5.859   3.450  1.00  0.00            
ATOM    386  HB1 ALA D   4       1.602  -4.902   2.886  1.00  0.00            
ATOM    387  HB2 ALA D   4       1.144  -5.685   4.389  1.00  0.00            
ATOM    388  HB3 ALA D   4       2.760  -6.008   3.744  1.00  0.00            
ATOM    389  C   ALA D   4       1.928  -7.424   1.423  1.00  0.00            
ATOM    390  O   ALA D   4       3.089  -7.752   1.617  1.00  0.00            
ATOM    391  N   GLN D   5       1.336  -7.498   0.232  1.00  0.00            
ATOM    392  HN  GLN D   5       0.364  -7.287   0.228  1.00  0.00            
ATOM    393  CA  GLN D   5       2.084  -7.910  -0.952  1.00  0.00            
ATOM    394  HA  GLN D   5       3.050  -7.431  -0.893  1.00  0.00            
ATOM    395  CB  GLN D   5       2.106  -9.389  -1.055  1.00  0.00            
ATOM    396  HB1 GLN D   5       1.029  -9.669  -1.155  1.00  0.00            
ATOM    397  HB2 GLN D   5       2.482  -9.766  -0.068  1.00  0.00            
ATOM    398  CG  GLN D   5       2.901 -10.052  -2.235  1.00  0.00            
ATOM    399  HG1 GLN D   5       2.411  -9.682  -3.161  1.00  0.00            
ATOM    400  HG2 GLN D   5       2.828 -11.138  -2.010  1.00  0.00            
ATOM    401  CD  GLN D   5       4.384  -9.611  -2.220  1.00  0.00            
ATOM    402  OE1 GLN D   5       4.813  -8.905  -3.155  1.00  0.00            
ATOM    403  NE2 GLN D   5       5.079 -10.013  -1.130  1.00  0.00            
ATOM    404 HE21 GLN D   5       4.565 -10.432  -0.380  1.00  0.00            
ATOM    405 HE22 GLN D   5       6.070  -9.868  -1.181  1.00  0.00            
ATOM    406  C   GLN D   5       1.516  -7.292  -2.195  1.00  0.00            
ATOM    407  O   GLN D   5       0.350  -6.896  -2.176  1.00  0.00            
ATOM    408  N   ALA D   6       2.400  -7.018  -3.183  1.00  0.00            
ATOM    409  HN  ALA D   6       3.365  -7.226  -3.019  1.00  0.00            
ATOM    410  CA  ALA D   6       2.169  -6.403  -4.432  1.00  0.00            
ATOM    411  HA  ALA D   6       1.825  -5.407  -4.210  1.00  0.00            
ATOM    412  CB  ALA D   6       3.503  -6.350  -5.164  1.00  0.00            
ATOM    413  HB1 ALA D   6       3.515  -6.014  -6.215  1.00  0.00            
ATOM    414  HB2 ALA D   6       4.182  -5.683  -4.588  1.00  0.00            
ATOM    415  HB3 ALA D   6       3.943  -7.378  -5.130  1.00  0.00            
ATOM    416  C   ALA D   6       1.115  -7.026  -5.366  1.00  0.00            
ATOM    417  O   ALA D   6       0.923  -8.244  -5.515  1.00  0.00            
ATOM    418  N   ASN D   7       0.497  -6.208  -6.254  1.00  0.00            
ATOM    419  HN  ASN D   7       0.648  -5.233  -6.127  1.00  0.00            
ATOM    420  CA  ASN D   7      -0.381  -6.631  -7.358  1.00  0.00            
ATOM    421  HA  ASN D   7      -0.346  -7.709  -7.305  1.00  0.00            
ATOM    422  CB  ASN D   7      -1.860  -6.187  -7.049  1.00  0.00            
ATOM    423  HB1 ASN D   7      -2.637  -6.637  -7.705  1.00  0.00            
ATOM    424  HB2 ASN D   7      -1.963  -5.095  -7.197  1.00  0.00            
ATOM    425  CG  ASN D   7      -2.195  -6.538  -5.582  1.00  0.00            
ATOM    426  OD1 ASN D   7      -2.078  -5.651  -4.698  1.00  0.00            
ATOM    427  ND2 ASN D   7      -2.551  -7.776  -5.283  1.00  0.00            
ATOM    428 HD21 ASN D   7      -2.905  -8.382  -5.994  1.00  0.00            
ATOM    429 HD22 ASN D   7      -2.823  -7.992  -4.348  1.00  0.00            
ATOM    430  C   ASN D   7       0.072  -6.157  -8.772  1.00  0.00            
ATOM    431  OT1 ASN D   7       0.628  -7.004  -9.515  1.00  0.00            
ATOM    432  OT2 ASN D   7      -0.070  -4.985  -9.030  1.00  0.00            
END
