# Supplementary material for: Design of the Hydrophobic Core of Self‐Assembling Peptide Fibrils for Enhanced Neural Regeneration
Source: Small Sci. 2025 Sep 4;5(10):2500224. doi: 10.1002/smsc.202500224 (PMC12499481; doi:10.1002/smsc.202500224)
Supplement: Supplementary file 1 — Supplementary Material [file SMSC-5-2500224-s001.zip › Representative-structures/EF-C_F_20_dominant.pdb]

CRYST1   69.048   69.048   69.048  90.00  90.00  90.00 P 1           1
ATOM      1  N   LYS A   1      -3.865  10.671 -11.484  1.00  0.00            
ATOM      2  H1  LYS A   1      -3.007  11.135 -11.110  1.00  0.00            
ATOM      3  H2  LYS A   1      -3.630  10.157 -12.351  1.00  0.00            
ATOM      4  H3  LYS A   1      -4.587  11.414 -11.573  1.00  0.00            
ATOM      5  CA  LYS A   1      -4.257   9.754 -10.380  1.00  0.00            
ATOM      6  HA  LYS A   1      -4.440  10.547  -9.661  1.00  0.00            
ATOM      7  CB  LYS A   1      -5.454   8.891 -10.813  1.00  0.00            
ATOM      8  HB1 LYS A   1      -5.143   7.837 -10.979  1.00  0.00            
ATOM      9  HB2 LYS A   1      -5.934   9.307 -11.721  1.00  0.00            
ATOM     10  CG  LYS A   1      -6.584   8.843  -9.762  1.00  0.00            
ATOM     11  HG1 LYS A   1      -6.989   9.873  -9.658  1.00  0.00            
ATOM     12  HG2 LYS A   1      -6.189   8.688  -8.727  1.00  0.00            
ATOM     13  CD  LYS A   1      -7.717   7.766  -9.976  1.00  0.00            
ATOM     14  HD1 LYS A   1      -8.384   7.874  -9.099  1.00  0.00            
ATOM     15  HD2 LYS A   1      -8.237   7.947 -10.943  1.00  0.00            
ATOM     16  CE  LYS A   1      -7.248   6.327 -10.076  1.00  0.00            
ATOM     17  HE1 LYS A   1      -6.559   5.957  -9.291  1.00  0.00            
ATOM     18  HE2 LYS A   1      -6.682   6.263 -11.025  1.00  0.00            
ATOM     19  NZ  LYS A   1      -8.393   5.417 -10.209  1.00  0.00            
ATOM     20  HZ1 LYS A   1      -9.036   5.625 -11.004  1.00  0.00            
ATOM     21  HZ2 LYS A   1      -7.958   4.471 -10.246  1.00  0.00            
ATOM     22  HZ3 LYS A   1      -8.922   5.244  -9.337  1.00  0.00            
ATOM     23  C   LYS A   1      -3.115   8.929  -9.881  1.00  0.00            
ATOM     24  O   LYS A   1      -2.070   8.716 -10.534  1.00  0.00            
ATOM     25  N   PHE A   2      -3.260   8.269  -8.699  1.00  0.00            
ATOM     26  HN  PHE A   2      -4.022   8.392  -8.065  1.00  0.00            
ATOM     27  CA  PHE A   2      -2.491   7.159  -8.185  1.00  0.00            
ATOM     28  HA  PHE A   2      -1.437   7.403  -8.134  1.00  0.00            
ATOM     29  CB  PHE A   2      -2.979   6.806  -6.730  1.00  0.00            
ATOM     30  HB1 PHE A   2      -2.597   7.560  -6.005  1.00  0.00            
ATOM     31  HB2 PHE A   2      -2.536   5.803  -6.563  1.00  0.00            
ATOM     32  CG  PHE A   2      -4.424   6.721  -6.602  1.00  0.00            
ATOM     33  CD1 PHE A   2      -5.105   5.568  -6.743  1.00  0.00            
ATOM     34  HD1 PHE A   2      -4.712   4.615  -7.059  1.00  0.00            
ATOM     35  CE1 PHE A   2      -6.503   5.558  -6.469  1.00  0.00            
ATOM     36  HE1 PHE A   2      -7.082   4.654  -6.589  1.00  0.00            
ATOM     37  CZ  PHE A   2      -7.190   6.738  -6.025  1.00  0.00            
ATOM     38  HZ  PHE A   2      -8.187   6.638  -5.644  1.00  0.00            
ATOM     39  CD2 PHE A   2      -5.096   7.841  -6.183  1.00  0.00            
ATOM     40  HD2 PHE A   2      -4.442   8.696  -6.102  1.00  0.00            
ATOM     41  CE2 PHE A   2      -6.447   7.902  -5.794  1.00  0.00            
ATOM     42  HE2 PHE A   2      -6.941   8.810  -5.474  1.00  0.00            
ATOM     43  C   PHE A   2      -2.551   5.830  -9.041  1.00  0.00            
ATOM     44  O   PHE A   2      -3.636   5.432  -9.606  1.00  0.00            
ATOM     45  N   LYS A   3      -1.412   5.141  -9.055  1.00  0.00            
ATOM     46  HN  LYS A   3      -0.607   5.460  -8.548  1.00  0.00            
ATOM     47  CA  LYS A   3      -1.286   3.800  -9.555  1.00  0.00            
ATOM     48  HA  LYS A   3      -2.212   3.268  -9.336  1.00  0.00            
ATOM     49  CB  LYS A   3      -0.847   3.766 -11.026  1.00  0.00            
ATOM     50  HB1 LYS A   3      -1.586   4.345 -11.618  1.00  0.00            
ATOM     51  HB2 LYS A   3      -0.852   2.704 -11.342  1.00  0.00            
ATOM     52  CG  LYS A   3       0.447   4.393 -11.484  1.00  0.00            
ATOM     53  HG1 LYS A   3       1.286   3.845 -10.999  1.00  0.00            
ATOM     54  HG2 LYS A   3       0.524   5.431 -11.083  1.00  0.00            
ATOM     55  CD  LYS A   3       0.454   4.400 -13.036  1.00  0.00            
ATOM     56  HD1 LYS A   3       0.266   3.345 -13.329  1.00  0.00            
ATOM     57  HD2 LYS A   3      -0.423   5.035 -13.282  1.00  0.00            
ATOM     58  CE  LYS A   3       1.768   4.759 -13.628  1.00  0.00            
ATOM     59  HE1 LYS A   3       2.588   4.158 -13.203  1.00  0.00            
ATOM     60  HE2 LYS A   3       2.040   5.801 -13.339  1.00  0.00            
ATOM     61  NZ  LYS A   3       1.795   4.547 -15.120  1.00  0.00            
ATOM     62  HZ1 LYS A   3       2.793   4.653 -15.404  1.00  0.00            
ATOM     63  HZ2 LYS A   3       1.461   3.613 -15.422  1.00  0.00            
ATOM     64  HZ3 LYS A   3       1.257   5.252 -15.664  1.00  0.00            
ATOM     65  C   LYS A   3      -0.234   2.955  -8.827  1.00  0.00            
ATOM     66  O   LYS A   3       0.819   3.525  -8.393  1.00  0.00            
ATOM     67  N   PHE A   4      -0.565   1.660  -8.524  1.00  0.00            
ATOM     68  HN  PHE A   4      -1.425   1.294  -8.861  1.00  0.00            
ATOM     69  CA  PHE A   4       0.390   0.746  -7.811  1.00  0.00            
ATOM     70  HA  PHE A   4       1.352   1.252  -7.775  1.00  0.00            
ATOM     71  CB  PHE A   4       0.074   0.513  -6.329  1.00  0.00            
ATOM     72  HB1 PHE A   4       0.399   1.462  -5.867  1.00  0.00            
ATOM     73  HB2 PHE A   4       0.606  -0.411  -6.016  1.00  0.00            
ATOM     74  CG  PHE A   4      -1.367   0.208  -5.884  1.00  0.00            
ATOM     75  CD1 PHE A   4      -2.213   1.267  -5.578  1.00  0.00            
ATOM     76  HD1 PHE A   4      -1.960   2.291  -5.808  1.00  0.00            
ATOM     77  CE1 PHE A   4      -3.401   0.994  -4.915  1.00  0.00            
ATOM     78  HE1 PHE A   4      -4.114   1.800  -4.814  1.00  0.00            
ATOM     79  CZ  PHE A   4      -3.692  -0.296  -4.400  1.00  0.00            
ATOM     80  HZ  PHE A   4      -4.588  -0.518  -3.835  1.00  0.00            
ATOM     81  CD2 PHE A   4      -1.732  -1.087  -5.556  1.00  0.00            
ATOM     82  HD2 PHE A   4      -0.978  -1.801  -5.800  1.00  0.00            
ATOM     83  CE2 PHE A   4      -2.885  -1.341  -4.786  1.00  0.00            
ATOM     84  HE2 PHE A   4      -3.156  -2.371  -4.579  1.00  0.00            
ATOM     85  C   PHE A   4       0.779  -0.535  -8.523  1.00  0.00            
ATOM     86  O   PHE A   4      -0.063  -1.388  -8.874  1.00  0.00            
ATOM     87  N   GLN A   5       2.067  -0.813  -8.726  1.00  0.00            
ATOM     88  HN  GLN A   5       2.803  -0.243  -8.383  1.00  0.00            
ATOM     89  CA  GLN A   5       2.582  -2.011  -9.396  1.00  0.00            
ATOM     90  HA  GLN A   5       1.875  -2.768  -9.710  1.00  0.00            
ATOM     91  CB  GLN A   5       3.396  -1.601 -10.668  1.00  0.00            
ATOM     92  HB1 GLN A   5       4.128  -0.871 -10.253  1.00  0.00            
ATOM     93  HB2 GLN A   5       2.664  -1.064 -11.308  1.00  0.00            
ATOM     94  CG  GLN A   5       4.080  -2.754 -11.486  1.00  0.00            
ATOM     95  HG1 GLN A   5       4.901  -3.194 -10.885  1.00  0.00            
ATOM     96  HG2 GLN A   5       4.590  -2.327 -12.379  1.00  0.00            
ATOM     97  CD  GLN A   5       3.107  -3.900 -11.893  1.00  0.00            
ATOM     98  OE1 GLN A   5       3.093  -5.016 -11.350  1.00  0.00            
ATOM     99  NE2 GLN A   5       2.222  -3.532 -12.815  1.00  0.00            
ATOM    100 HE21 GLN A   5       2.322  -2.646 -13.265  1.00  0.00            
ATOM    101 HE22 GLN A   5       1.502  -4.149 -13.149  1.00  0.00            
ATOM    102  C   GLN A   5       3.311  -2.975  -8.425  1.00  0.00            
ATOM    103  O   GLN A   5       4.061  -2.511  -7.562  1.00  0.00            
ATOM    104  N   PHE A   6       3.068  -4.287  -8.512  1.00  0.00            
ATOM    105  HN  PHE A   6       2.390  -4.681  -9.125  1.00  0.00            
ATOM    106  CA  PHE A   6       3.632  -5.304  -7.598  1.00  0.00            
ATOM    107  HA  PHE A   6       3.850  -4.875  -6.626  1.00  0.00            
ATOM    108  CB  PHE A   6       2.555  -6.391  -7.248  1.00  0.00            
ATOM    109  HB1 PHE A   6       2.949  -7.226  -6.618  1.00  0.00            
ATOM    110  HB2 PHE A   6       2.123  -6.785  -8.192  1.00  0.00            
ATOM    111  CG  PHE A   6       1.402  -5.752  -6.450  1.00  0.00            
ATOM    112  CD1 PHE A   6       0.116  -5.794  -6.903  1.00  0.00            
ATOM    113  HD1 PHE A   6      -0.100  -6.323  -7.821  1.00  0.00            
ATOM    114  CE1 PHE A   6      -0.932  -4.983  -6.328  1.00  0.00            
ATOM    115  HE1 PHE A   6      -1.912  -5.010  -6.781  1.00  0.00            
ATOM    116  CZ  PHE A   6      -0.577  -4.374  -5.085  1.00  0.00            
ATOM    117  HZ  PHE A   6      -1.325  -3.835  -4.504  1.00  0.00            
ATOM    118  CD2 PHE A   6       1.668  -5.082  -5.271  1.00  0.00            
ATOM    119  HD2 PHE A   6       2.677  -5.061  -4.887  1.00  0.00            
ATOM    120  CE2 PHE A   6       0.729  -4.427  -4.555  1.00  0.00            
ATOM    121  HE2 PHE A   6       0.907  -3.932  -3.596  1.00  0.00            
ATOM    122  C   PHE A   6       4.865  -6.006  -8.080  1.00  0.00            
ATOM    123  O   PHE A   6       5.555  -6.678  -7.305  1.00  0.00            
ATOM    124  N   ASN A   7       5.244  -5.671  -9.337  1.00  0.00            
ATOM    125  HN  ASN A   7       4.705  -5.054  -9.896  1.00  0.00            
ATOM    126  CA  ASN A   7       6.454  -6.098  -9.941  1.00  0.00            
ATOM    127  HA  ASN A   7       6.757  -7.033  -9.497  1.00  0.00            
ATOM    128  CB  ASN A   7       6.252  -6.535 -11.453  1.00  0.00            
ATOM    129  HB1 ASN A   7       6.422  -5.701 -12.167  1.00  0.00            
ATOM    130  HB2 ASN A   7       5.253  -7.021 -11.473  1.00  0.00            
ATOM    131  CG  ASN A   7       7.313  -7.634 -11.938  1.00  0.00            
ATOM    132  OD1 ASN A   7       8.267  -8.014 -11.248  1.00  0.00            
ATOM    133  ND2 ASN A   7       7.074  -8.043 -13.216  1.00  0.00            
ATOM    134 HD21 ASN A   7       6.477  -7.459 -13.765  1.00  0.00            
ATOM    135 HD22 ASN A   7       7.743  -8.686 -13.609  1.00  0.00            
ATOM    136  C   ASN A   7       7.626  -5.123  -9.874  1.00  0.00            
ATOM    137  OT1 ASN A   7       8.695  -5.487  -9.308  1.00  0.00            
ATOM    138  OT2 ASN A   7       7.574  -3.956 -10.418  1.00  0.00            
ATOM    139  N   LYS B   1       9.406  -5.366  -6.757  1.00  0.00            
ATOM    140  H1  LYS B   1       8.920  -5.303  -7.670  1.00  0.00            
ATOM    141  H2  LYS B   1      10.005  -4.515  -6.619  1.00  0.00            
ATOM    142  H3  LYS B   1       9.975  -6.225  -6.883  1.00  0.00            
ATOM    143  CA  LYS B   1       8.473  -5.470  -5.573  1.00  0.00            
ATOM    144  HA  LYS B   1       7.960  -6.416  -5.473  1.00  0.00            
ATOM    145  CB  LYS B   1       9.310  -5.302  -4.220  1.00  0.00            
ATOM    146  HB1 LYS B   1       8.685  -4.863  -3.421  1.00  0.00            
ATOM    147  HB2 LYS B   1      10.086  -4.521  -4.349  1.00  0.00            
ATOM    148  CG  LYS B   1       9.880  -6.628  -3.731  1.00  0.00            
ATOM    149  HG1 LYS B   1      10.645  -6.923  -4.473  1.00  0.00            
ATOM    150  HG2 LYS B   1       9.082  -7.380  -3.848  1.00  0.00            
ATOM    151  CD  LYS B   1      10.537  -6.601  -2.338  1.00  0.00            
ATOM    152  HD1 LYS B   1       9.753  -6.383  -1.569  1.00  0.00            
ATOM    153  HD2 LYS B   1      10.850  -7.646  -2.128  1.00  0.00            
ATOM    154  CE  LYS B   1      11.658  -5.609  -2.264  1.00  0.00            
ATOM    155  HE1 LYS B   1      11.156  -4.622  -2.355  1.00  0.00            
ATOM    156  HE2 LYS B   1      12.356  -5.717  -3.114  1.00  0.00            
ATOM    157  NZ  LYS B   1      12.329  -5.587  -0.921  1.00  0.00            
ATOM    158  HZ1 LYS B   1      12.748  -6.505  -0.693  1.00  0.00            
ATOM    159  HZ2 LYS B   1      13.026  -4.812  -0.879  1.00  0.00            
ATOM    160  HZ3 LYS B   1      11.700  -5.351  -0.131  1.00  0.00            
ATOM    161  C   LYS B   1       7.350  -4.404  -5.643  1.00  0.00            
ATOM    162  O   LYS B   1       7.260  -3.813  -6.749  1.00  0.00            
ATOM    163  N   PHE B   2       6.651  -4.174  -4.595  1.00  0.00            
ATOM    164  HN  PHE B   2       6.841  -4.765  -3.817  1.00  0.00            
ATOM    165  CA  PHE B   2       5.652  -3.152  -4.495  1.00  0.00            
ATOM    166  HA  PHE B   2       4.991  -3.241  -5.354  1.00  0.00            
ATOM    167  CB  PHE B   2       4.780  -3.404  -3.186  1.00  0.00            
ATOM    168  HB1 PHE B   2       5.437  -3.766  -2.369  1.00  0.00            
ATOM    169  HB2 PHE B   2       4.098  -4.244  -3.440  1.00  0.00            
ATOM    170  CG  PHE B   2       3.810  -2.235  -2.826  1.00  0.00            
ATOM    171  CD1 PHE B   2       3.964  -1.783  -1.482  1.00  0.00            
ATOM    172  HD1 PHE B   2       4.724  -2.242  -0.873  1.00  0.00            
ATOM    173  CE1 PHE B   2       3.221  -0.696  -0.996  1.00  0.00            
ATOM    174  HE1 PHE B   2       3.355  -0.384   0.024  1.00  0.00            
ATOM    175  CZ  PHE B   2       2.298  -0.127  -1.789  1.00  0.00            
ATOM    176  HZ  PHE B   2       1.774   0.729  -1.405  1.00  0.00            
ATOM    177  CD2 PHE B   2       2.858  -1.618  -3.663  1.00  0.00            
ATOM    178  HD2 PHE B   2       2.513  -1.956  -4.623  1.00  0.00            
ATOM    179  CE2 PHE B   2       2.105  -0.524  -3.115  1.00  0.00            
ATOM    180  HE2 PHE B   2       1.447   0.035  -3.753  1.00  0.00            
ATOM    181  C   PHE B   2       6.138  -1.721  -4.699  1.00  0.00            
ATOM    182  O   PHE B   2       6.993  -1.238  -3.927  1.00  0.00            
ATOM    183  N   LYS B   3       5.611  -0.937  -5.661  1.00  0.00            
ATOM    184  HN  LYS B   3       4.920  -1.311  -6.280  1.00  0.00            
ATOM    185  CA  LYS B   3       6.014   0.359  -6.003  1.00  0.00            
ATOM    186  HA  LYS B   3       6.404   0.822  -5.110  1.00  0.00            
ATOM    187  CB  LYS B   3       7.011   0.436  -7.219  1.00  0.00            
ATOM    188  HB1 LYS B   3       7.932  -0.052  -6.824  1.00  0.00            
ATOM    189  HB2 LYS B   3       7.217   1.471  -7.555  1.00  0.00            
ATOM    190  CG  LYS B   3       6.528  -0.398  -8.403  1.00  0.00            
ATOM    191  HG1 LYS B   3       5.565   0.062  -8.710  1.00  0.00            
ATOM    192  HG2 LYS B   3       6.314  -1.453  -8.158  1.00  0.00            
ATOM    193  CD  LYS B   3       7.515  -0.330  -9.621  1.00  0.00            
ATOM    194  HD1 LYS B   3       7.088  -0.956 -10.429  1.00  0.00            
ATOM    195  HD2 LYS B   3       7.689   0.662 -10.084  1.00  0.00            
ATOM    196  CE  LYS B   3       8.879  -0.968  -9.221  1.00  0.00            
ATOM    197  HE1 LYS B   3       9.363  -0.321  -8.459  1.00  0.00            
ATOM    198  HE2 LYS B   3       9.524  -1.018 -10.124  1.00  0.00            
ATOM    199  NZ  LYS B   3       8.721  -2.322  -8.634  1.00  0.00            
ATOM    200  HZ1 LYS B   3       8.289  -2.948  -9.334  1.00  0.00            
ATOM    201  HZ2 LYS B   3       9.654  -2.744  -8.444  1.00  0.00            
ATOM    202  HZ3 LYS B   3       8.130  -2.388  -7.775  1.00  0.00            
ATOM    203  C   LYS B   3       4.708   1.077  -6.285  1.00  0.00            
ATOM    204  O   LYS B   3       3.784   0.470  -6.718  1.00  0.00            
ATOM    205  N   PHE B   4       4.545   2.408  -5.990  1.00  0.00            
ATOM    206  HN  PHE B   4       5.290   2.978  -5.649  1.00  0.00            
ATOM    207  CA  PHE B   4       3.288   3.107  -5.975  1.00  0.00            
ATOM    208  HA  PHE B   4       2.643   2.702  -6.740  1.00  0.00            
ATOM    209  CB  PHE B   4       2.662   3.119  -4.529  1.00  0.00            
ATOM    210  HB1 PHE B   4       3.410   3.413  -3.757  1.00  0.00            
ATOM    211  HB2 PHE B   4       2.652   2.030  -4.309  1.00  0.00            
ATOM    212  CG  PHE B   4       1.245   3.727  -4.287  1.00  0.00            
ATOM    213  CD1 PHE B   4       0.862   5.041  -4.632  1.00  0.00            
ATOM    214  HD1 PHE B   4       1.437   5.722  -5.236  1.00  0.00            
ATOM    215  CE1 PHE B   4      -0.503   5.437  -4.454  1.00  0.00            
ATOM    216  HE1 PHE B   4      -0.924   6.342  -4.876  1.00  0.00            
ATOM    217  CZ  PHE B   4      -1.324   4.624  -3.753  1.00  0.00            
ATOM    218  HZ  PHE B   4      -2.332   4.974  -3.589  1.00  0.00            
ATOM    219  CD2 PHE B   4       0.316   2.901  -3.502  1.00  0.00            
ATOM    220  HD2 PHE B   4       0.572   1.934  -3.105  1.00  0.00            
ATOM    221  CE2 PHE B   4      -0.968   3.404  -3.286  1.00  0.00            
ATOM    222  HE2 PHE B   4      -1.644   2.832  -2.652  1.00  0.00            
ATOM    223  C   PHE B   4       3.758   4.410  -6.522  1.00  0.00            
ATOM    224  O   PHE B   4       4.954   4.743  -6.443  1.00  0.00            
ATOM    225  N   GLN B   5       2.886   5.037  -7.342  1.00  0.00            
ATOM    226  HN  GLN B   5       2.019   4.605  -7.582  1.00  0.00            
ATOM    227  CA  GLN B   5       3.105   6.295  -8.038  1.00  0.00            
ATOM    228  HA  GLN B   5       3.908   6.879  -7.591  1.00  0.00            
ATOM    229  CB  GLN B   5       3.343   5.989  -9.577  1.00  0.00            
ATOM    230  HB1 GLN B   5       2.671   5.136  -9.833  1.00  0.00            
ATOM    231  HB2 GLN B   5       4.402   5.637  -9.592  1.00  0.00            
ATOM    232  CG  GLN B   5       3.333   7.095 -10.593  1.00  0.00            
ATOM    233  HG1 GLN B   5       2.275   7.441 -10.729  1.00  0.00            
ATOM    234  HG2 GLN B   5       3.593   6.666 -11.589  1.00  0.00            
ATOM    235  CD  GLN B   5       4.211   8.336 -10.420  1.00  0.00            
ATOM    236  OE1 GLN B   5       4.876   8.496  -9.416  1.00  0.00            
ATOM    237  NE2 GLN B   5       4.225   9.208 -11.428  1.00  0.00            
ATOM    238 HE21 GLN B   5       5.005   9.837 -11.411  1.00  0.00            
ATOM    239 HE22 GLN B   5       3.704   8.952 -12.244  1.00  0.00            
ATOM    240  C   GLN B   5       1.860   7.156  -7.905  1.00  0.00            
ATOM    241  O   GLN B   5       0.757   6.728  -7.696  1.00  0.00            
ATOM    242  N   PHE B   6       2.062   8.496  -8.149  1.00  0.00            
ATOM    243  HN  PHE B   6       2.991   8.836  -8.201  1.00  0.00            
ATOM    244  CA  PHE B   6       0.954   9.487  -8.309  1.00  0.00            
ATOM    245  HA  PHE B   6       0.035   8.923  -8.381  1.00  0.00            
ATOM    246  CB  PHE B   6       0.867  10.548  -7.117  1.00  0.00            
ATOM    247  HB1 PHE B   6       0.127  11.342  -7.345  1.00  0.00            
ATOM    248  HB2 PHE B   6       1.835  11.029  -6.851  1.00  0.00            
ATOM    249  CG  PHE B   6       0.365   9.890  -5.930  1.00  0.00            
ATOM    250  CD1 PHE B   6       1.252   9.109  -5.089  1.00  0.00            
ATOM    251  HD1 PHE B   6       2.308   8.998  -5.325  1.00  0.00            
ATOM    252  CE1 PHE B   6       0.712   8.566  -3.931  1.00  0.00            
ATOM    253  HE1 PHE B   6       1.382   8.121  -3.211  1.00  0.00            
ATOM    254  CZ  PHE B   6      -0.581   8.856  -3.585  1.00  0.00            
ATOM    255  HZ  PHE B   6      -0.985   8.311  -2.745  1.00  0.00            
ATOM    256  CD2 PHE B   6      -0.934  10.120  -5.549  1.00  0.00            
ATOM    257  HD2 PHE B   6      -1.575  10.645  -6.233  1.00  0.00            
ATOM    258  CE2 PHE B   6      -1.434   9.577  -4.367  1.00  0.00            
ATOM    259  HE2 PHE B   6      -2.483   9.640  -4.117  1.00  0.00            
ATOM    260  C   PHE B   6       1.183  10.290  -9.596  1.00  0.00            
ATOM    261  O   PHE B   6       2.122  11.083  -9.646  1.00  0.00            
ATOM    262  N   ASN B   7       0.261  10.036 -10.589  1.00  0.00            
ATOM    263  HN  ASN B   7      -0.379   9.263 -10.650  1.00  0.00            
ATOM    264  CA  ASN B   7       0.117  10.847 -11.820  1.00  0.00            
ATOM    265  HA  ASN B   7       1.083  11.323 -11.900  1.00  0.00            
ATOM    266  CB  ASN B   7      -0.106  10.011 -13.144  1.00  0.00            
ATOM    267  HB1 ASN B   7      -0.434  10.715 -13.940  1.00  0.00            
ATOM    268  HB2 ASN B   7      -1.007   9.358 -13.146  1.00  0.00            
ATOM    269  CG  ASN B   7       1.061   9.124 -13.413  1.00  0.00            
ATOM    270  OD1 ASN B   7       0.922   7.921 -13.153  1.00  0.00            
ATOM    271  ND2 ASN B   7       2.154   9.619 -14.015  1.00  0.00            
ATOM    272 HD21 ASN B   7       2.177  10.590 -14.212  1.00  0.00            
ATOM    273 HD22 ASN B   7       2.919   8.981 -14.124  1.00  0.00            
ATOM    274  C   ASN B   7      -0.872  11.979 -11.615  1.00  0.00            
ATOM    275  OT1 ASN B   7      -0.659  13.057 -12.263  1.00  0.00            
ATOM    276  OT2 ASN B   7      -1.755  11.967 -10.735  1.00  0.00            
ATOM    277  N   LYS C   1       4.415  14.947  -8.348  1.00  0.00            
ATOM    278  H1  LYS C   1       4.340  14.144  -9.017  1.00  0.00            
ATOM    279  H2  LYS C   1       3.933  15.728  -8.841  1.00  0.00            
ATOM    280  H3  LYS C   1       5.384  15.301  -8.219  1.00  0.00            
ATOM    281  CA  LYS C   1       3.774  14.571  -6.997  1.00  0.00            
ATOM    282  HA  LYS C   1       3.451  15.464  -6.489  1.00  0.00            
ATOM    283  CB  LYS C   1       2.495  13.811  -7.254  1.00  0.00            
ATOM    284  HB1 LYS C   1       2.019  13.458  -6.316  1.00  0.00            
ATOM    285  HB2 LYS C   1       2.729  13.001  -7.979  1.00  0.00            
ATOM    286  CG  LYS C   1       1.387  14.774  -7.818  1.00  0.00            
ATOM    287  HG1 LYS C   1       1.818  15.279  -8.713  1.00  0.00            
ATOM    288  HG2 LYS C   1       1.071  15.498  -7.035  1.00  0.00            
ATOM    289  CD  LYS C   1       0.058  14.064  -8.399  1.00  0.00            
ATOM    290  HD1 LYS C   1       0.378  13.270  -9.119  1.00  0.00            
ATOM    291  HD2 LYS C   1      -0.401  13.483  -7.565  1.00  0.00            
ATOM    292  CE  LYS C   1      -0.993  15.040  -8.857  1.00  0.00            
ATOM    293  HE1 LYS C   1      -0.564  15.607  -9.717  1.00  0.00            
ATOM    294  HE2 LYS C   1      -1.492  15.697  -8.122  1.00  0.00            
ATOM    295  NZ  LYS C   1      -2.045  14.185  -9.484  1.00  0.00            
ATOM    296  HZ1 LYS C   1      -1.799  13.472 -10.192  1.00  0.00            
ATOM    297  HZ2 LYS C   1      -2.620  13.715  -8.757  1.00  0.00            
ATOM    298  HZ3 LYS C   1      -2.764  14.749  -9.989  1.00  0.00            
ATOM    299  C   LYS C   1       4.802  13.812  -6.206  1.00  0.00            
ATOM    300  O   LYS C   1       5.774  14.356  -5.642  1.00  0.00            
ATOM    301  N   PHE C   2       4.686  12.482  -6.144  1.00  0.00            
ATOM    302  HN  PHE C   2       3.910  12.011  -6.528  1.00  0.00            
ATOM    303  CA  PHE C   2       5.565  11.595  -5.342  1.00  0.00            
ATOM    304  HA  PHE C   2       6.567  11.785  -5.695  1.00  0.00            
ATOM    305  CB  PHE C   2       5.440  11.781  -3.768  1.00  0.00            
ATOM    306  HB1 PHE C   2       5.771  12.797  -3.494  1.00  0.00            
ATOM    307  HB2 PHE C   2       6.066  11.042  -3.217  1.00  0.00            
ATOM    308  CG  PHE C   2       4.088  11.610  -3.135  1.00  0.00            
ATOM    309  CD1 PHE C   2       3.766  10.441  -2.449  1.00  0.00            
ATOM    310  HD1 PHE C   2       4.431   9.587  -2.450  1.00  0.00            
ATOM    311  CE1 PHE C   2       2.596  10.368  -1.705  1.00  0.00            
ATOM    312  HE1 PHE C   2       2.359   9.429  -1.231  1.00  0.00            
ATOM    313  CZ  PHE C   2       1.827  11.547  -1.468  1.00  0.00            
ATOM    314  HZ  PHE C   2       0.917  11.366  -0.905  1.00  0.00            
ATOM    315  CD2 PHE C   2       3.171  12.693  -3.126  1.00  0.00            
ATOM    316  HD2 PHE C   2       3.347  13.580  -3.723  1.00  0.00            
ATOM    317  CE2 PHE C   2       2.017  12.673  -2.268  1.00  0.00            
ATOM    318  HE2 PHE C   2       1.383  13.549  -2.236  1.00  0.00            
ATOM    319  C   PHE C   2       5.301  10.135  -5.759  1.00  0.00            
ATOM    320  O   PHE C   2       4.512   9.771  -6.596  1.00  0.00            
ATOM    321  N   LYS C   3       6.063   9.284  -5.136  1.00  0.00            
ATOM    322  HN  LYS C   3       6.852   9.564  -4.587  1.00  0.00            
ATOM    323  CA  LYS C   3       5.989   7.852  -5.274  1.00  0.00            
ATOM    324  HA  LYS C   3       4.941   7.602  -5.372  1.00  0.00            
ATOM    325  CB  LYS C   3       6.714   7.192  -6.492  1.00  0.00            
ATOM    326  HB1 LYS C   3       6.152   7.462  -7.415  1.00  0.00            
ATOM    327  HB2 LYS C   3       6.711   6.079  -6.505  1.00  0.00            
ATOM    328  CG  LYS C   3       8.208   7.581  -6.681  1.00  0.00            
ATOM    329  HG1 LYS C   3       8.807   7.059  -5.901  1.00  0.00            
ATOM    330  HG2 LYS C   3       8.261   8.684  -6.525  1.00  0.00            
ATOM    331  CD  LYS C   3       8.919   7.263  -8.014  1.00  0.00            
ATOM    332  HD1 LYS C   3       9.904   7.746  -8.162  1.00  0.00            
ATOM    333  HD2 LYS C   3       9.237   6.202  -7.976  1.00  0.00            
ATOM    334  CE  LYS C   3       8.087   7.435  -9.305  1.00  0.00            
ATOM    335  HE1 LYS C   3       7.752   8.442  -9.615  1.00  0.00            
ATOM    336  HE2 LYS C   3       7.140   6.841  -9.310  1.00  0.00            
ATOM    337  NZ  LYS C   3       8.896   6.878 -10.357  1.00  0.00            
ATOM    338  HZ1 LYS C   3       8.704   5.866 -10.286  1.00  0.00            
ATOM    339  HZ2 LYS C   3       8.531   7.209 -11.281  1.00  0.00            
ATOM    340  HZ3 LYS C   3       9.870   7.225 -10.184  1.00  0.00            
ATOM    341  C   LYS C   3       6.549   7.199  -4.013  1.00  0.00            
ATOM    342  O   LYS C   3       7.223   7.941  -3.210  1.00  0.00            
ATOM    343  N   PHE C   4       6.363   5.901  -3.781  1.00  0.00            
ATOM    344  HN  PHE C   4       5.754   5.424  -4.418  1.00  0.00            
ATOM    345  CA  PHE C   4       7.032   5.204  -2.700  1.00  0.00            
ATOM    346  HA  PHE C   4       8.065   5.532  -2.604  1.00  0.00            
ATOM    347  CB  PHE C   4       6.381   5.325  -1.279  1.00  0.00            
ATOM    348  HB1 PHE C   4       6.577   6.367  -0.934  1.00  0.00            
ATOM    349  HB2 PHE C   4       6.744   4.581  -0.541  1.00  0.00            
ATOM    350  CG  PHE C   4       4.945   5.166  -1.383  1.00  0.00            
ATOM    351  CD1 PHE C   4       4.356   3.921  -1.116  1.00  0.00            
ATOM    352  HD1 PHE C   4       4.937   3.004  -1.093  1.00  0.00            
ATOM    353  CE1 PHE C   4       2.938   3.787  -1.102  1.00  0.00            
ATOM    354  HE1 PHE C   4       2.409   2.852  -1.172  1.00  0.00            
ATOM    355  CZ  PHE C   4       2.136   4.937  -1.151  1.00  0.00            
ATOM    356  HZ  PHE C   4       1.064   4.859  -1.080  1.00  0.00            
ATOM    357  CD2 PHE C   4       4.138   6.307  -1.542  1.00  0.00            
ATOM    358  HD2 PHE C   4       4.626   7.268  -1.620  1.00  0.00            
ATOM    359  CE2 PHE C   4       2.727   6.213  -1.408  1.00  0.00            
ATOM    360  HE2 PHE C   4       2.083   7.074  -1.317  1.00  0.00            
ATOM    361  C   PHE C   4       7.130   3.750  -3.172  1.00  0.00            
ATOM    362  O   PHE C   4       6.287   3.261  -3.939  1.00  0.00            
ATOM    363  N   GLN C   5       8.286   3.157  -2.816  1.00  0.00            
ATOM    364  HN  GLN C   5       8.905   3.670  -2.234  1.00  0.00            
ATOM    365  CA  GLN C   5       8.435   1.843  -3.396  1.00  0.00            
ATOM    366  HA  GLN C   5       7.559   1.231  -3.323  1.00  0.00            
ATOM    367  CB  GLN C   5       8.914   1.917  -4.891  1.00  0.00            
ATOM    368  HB1 GLN C   5       8.068   2.398  -5.438  1.00  0.00            
ATOM    369  HB2 GLN C   5       8.995   0.877  -5.262  1.00  0.00            
ATOM    370  CG  GLN C   5      10.178   2.689  -5.107  1.00  0.00            
ATOM    371  HG1 GLN C   5      10.893   2.521  -4.283  1.00  0.00            
ATOM    372  HG2 GLN C   5       9.860   3.759  -5.085  1.00  0.00            
ATOM    373  CD  GLN C   5      10.703   2.416  -6.453  1.00  0.00            
ATOM    374  OE1 GLN C   5      11.786   1.802  -6.559  1.00  0.00            
ATOM    375  NE2 GLN C   5      10.045   2.859  -7.509  1.00  0.00            
ATOM    376 HE21 GLN C   5       9.205   3.405  -7.442  1.00  0.00            
ATOM    377 HE22 GLN C   5      10.498   2.584  -8.354  1.00  0.00            
ATOM    378  C   GLN C   5       9.435   1.044  -2.507  1.00  0.00            
ATOM    379  O   GLN C   5      10.214   1.669  -1.847  1.00  0.00            
ATOM    380  N   PHE C   6       9.307  -0.324  -2.456  1.00  0.00            
ATOM    381  HN  PHE C   6       8.540  -0.768  -2.902  1.00  0.00            
ATOM    382  CA  PHE C   6      10.280  -1.109  -1.704  1.00  0.00            
ATOM    383  HA  PHE C   6      10.864  -0.557  -0.974  1.00  0.00            
ATOM    384  CB  PHE C   6       9.593  -2.237  -0.993  1.00  0.00            
ATOM    385  HB1 PHE C   6      10.308  -2.976  -0.555  1.00  0.00            
ATOM    386  HB2 PHE C   6       9.002  -2.840  -1.720  1.00  0.00            
ATOM    387  CG  PHE C   6       8.688  -1.792   0.102  1.00  0.00            
ATOM    388  CD1 PHE C   6       9.036  -1.946   1.432  1.00  0.00            
ATOM    389  HD1 PHE C   6       9.912  -2.459   1.786  1.00  0.00            
ATOM    390  CE1 PHE C   6       8.070  -1.574   2.402  1.00  0.00            
ATOM    391  HE1 PHE C   6       8.167  -1.784   3.456  1.00  0.00            
ATOM    392  CZ  PHE C   6       6.959  -0.881   2.067  1.00  0.00            
ATOM    393  HZ  PHE C   6       6.365  -0.501   2.888  1.00  0.00            
ATOM    394  CD2 PHE C   6       7.447  -1.197  -0.286  1.00  0.00            
ATOM    395  HD2 PHE C   6       7.144  -1.205  -1.324  1.00  0.00            
ATOM    396  CE2 PHE C   6       6.657  -0.586   0.735  1.00  0.00            
ATOM    397  HE2 PHE C   6       5.807   0.004   0.405  1.00  0.00            
ATOM    398  C   PHE C   6      11.291  -1.879  -2.628  1.00  0.00            
ATOM    399  O   PHE C   6      10.930  -2.391  -3.689  1.00  0.00            
ATOM    400  N   ASN C   7      12.603  -1.904  -2.263  1.00  0.00            
ATOM    401  HN  ASN C   7      12.766  -1.526  -1.362  1.00  0.00            
ATOM    402  CA  ASN C   7      13.682  -2.488  -3.083  1.00  0.00            
ATOM    403  HA  ASN C   7      13.176  -3.104  -3.813  1.00  0.00            
ATOM    404  CB  ASN C   7      14.555  -1.422  -3.754  1.00  0.00            
ATOM    405  HB1 ASN C   7      15.144  -1.935  -4.544  1.00  0.00            
ATOM    406  HB2 ASN C   7      15.276  -0.974  -3.038  1.00  0.00            
ATOM    407  CG  ASN C   7      13.689  -0.308  -4.425  1.00  0.00            
ATOM    408  OD1 ASN C   7      13.350   0.709  -3.791  1.00  0.00            
ATOM    409  ND2 ASN C   7      13.506  -0.459  -5.751  1.00  0.00            
ATOM    410 HD21 ASN C   7      13.719  -1.310  -6.236  1.00  0.00            
ATOM    411 HD22 ASN C   7      13.223   0.370  -6.244  1.00  0.00            
ATOM    412  C   ASN C   7      14.585  -3.454  -2.193  1.00  0.00            
ATOM    413  OT1 ASN C   7      14.269  -3.716  -1.022  1.00  0.00            
ATOM    414  OT2 ASN C   7      15.627  -3.941  -2.647  1.00  0.00            
ATOM    415  N   LYS D   1      14.965  -2.919   1.396  1.00  0.00            
ATOM    416  H1  LYS D   1      14.154  -3.428   1.800  1.00  0.00            
ATOM    417  H2  LYS D   1      14.850  -3.088   0.360  1.00  0.00            
ATOM    418  H3  LYS D   1      15.837  -3.432   1.645  1.00  0.00            
ATOM    419  CA  LYS D   1      15.041  -1.409   1.580  1.00  0.00            
ATOM    420  HA  LYS D   1      15.177  -1.178   2.628  1.00  0.00            
ATOM    421  CB  LYS D   1      16.197  -0.848   0.742  1.00  0.00            
ATOM    422  HB1 LYS D   1      16.208   0.253   0.558  1.00  0.00            
ATOM    423  HB2 LYS D   1      16.136  -1.249  -0.294  1.00  0.00            
ATOM    424  CG  LYS D   1      17.608  -1.101   1.302  1.00  0.00            
ATOM    425  HG1 LYS D   1      18.361  -0.520   0.739  1.00  0.00            
ATOM    426  HG2 LYS D   1      17.926  -2.161   1.249  1.00  0.00            
ATOM    427  CD  LYS D   1      17.677  -0.812   2.869  1.00  0.00            
ATOM    428  HD1 LYS D   1      17.186   0.157   3.117  1.00  0.00            
ATOM    429  HD2 LYS D   1      17.102  -1.616   3.365  1.00  0.00            
ATOM    430  CE  LYS D   1      19.120  -0.884   3.426  1.00  0.00            
ATOM    431  HE1 LYS D   1      19.115  -0.606   4.498  1.00  0.00            
ATOM    432  HE2 LYS D   1      19.756  -0.194   2.845  1.00  0.00            
ATOM    433  NZ  LYS D   1      19.676  -2.228   3.379  1.00  0.00            
ATOM    434  HZ1 LYS D   1      20.066  -2.479   2.445  1.00  0.00            
ATOM    435  HZ2 LYS D   1      20.454  -2.354   4.054  1.00  0.00            
ATOM    436  HZ3 LYS D   1      19.022  -3.017   3.521  1.00  0.00            
ATOM    437  C   LYS D   1      13.803  -0.688   1.222  1.00  0.00            
ATOM    438  O   LYS D   1      13.008  -1.156   0.412  1.00  0.00            
ATOM    439  N   PHE D   2      13.520   0.488   1.826  1.00  0.00            
ATOM    440  HN  PHE D   2      14.078   0.770   2.595  1.00  0.00            
ATOM    441  CA  PHE D   2      12.240   1.181   1.554  1.00  0.00            
ATOM    442  HA  PHE D   2      11.837   0.854   0.612  1.00  0.00            
ATOM    443  CB  PHE D   2      11.223   0.993   2.758  1.00  0.00            
ATOM    444  HB1 PHE D   2      11.711   1.154   3.738  1.00  0.00            
ATOM    445  HB2 PHE D   2      10.912  -0.078   2.751  1.00  0.00            
ATOM    446  CG  PHE D   2      10.000   1.844   2.705  1.00  0.00            
ATOM    447  CD1 PHE D   2       9.308   1.920   1.564  1.00  0.00            
ATOM    448  HD1 PHE D   2       9.644   1.141   0.890  1.00  0.00            
ATOM    449  CE1 PHE D   2       8.120   2.622   1.343  1.00  0.00            
ATOM    450  HE1 PHE D   2       7.539   2.512   0.438  1.00  0.00            
ATOM    451  CZ  PHE D   2       7.874   3.604   2.338  1.00  0.00            
ATOM    452  HZ  PHE D   2       7.191   4.417   2.156  1.00  0.00            
ATOM    453  CD2 PHE D   2       9.711   2.814   3.694  1.00  0.00            
ATOM    454  HD2 PHE D   2      10.252   2.838   4.626  1.00  0.00            
ATOM    455  CE2 PHE D   2       8.651   3.722   3.478  1.00  0.00            
ATOM    456  HE2 PHE D   2       8.416   4.488   4.196  1.00  0.00            
ATOM    457  C   PHE D   2      12.550   2.695   1.403  1.00  0.00            
ATOM    458  O   PHE D   2      13.284   3.361   2.124  1.00  0.00            
ATOM    459  N   LYS D   3      12.050   3.262   0.303  1.00  0.00            
ATOM    460  HN  LYS D   3      11.454   2.852  -0.380  1.00  0.00            
ATOM    461  CA  LYS D   3      12.169   4.691   0.079  1.00  0.00            
ATOM    462  HA  LYS D   3      12.320   5.094   1.069  1.00  0.00            
ATOM    463  CB  LYS D   3      13.358   5.207  -0.793  1.00  0.00            
ATOM    464  HB1 LYS D   3      14.298   4.864  -0.294  1.00  0.00            
ATOM    465  HB2 LYS D   3      13.436   6.310  -0.751  1.00  0.00            
ATOM    466  CG  LYS D   3      13.347   4.561  -2.182  1.00  0.00            
ATOM    467  HG1 LYS D   3      12.407   4.908  -2.652  1.00  0.00            
ATOM    468  HG2 LYS D   3      13.347   3.468  -1.995  1.00  0.00            
ATOM    469  CD  LYS D   3      14.525   4.868  -3.053  1.00  0.00            
ATOM    470  HD1 LYS D   3      14.493   5.953  -3.273  1.00  0.00            
ATOM    471  HD2 LYS D   3      15.433   4.626  -2.477  1.00  0.00            
ATOM    472  CE  LYS D   3      14.396   4.258  -4.409  1.00  0.00            
ATOM    473  HE1 LYS D   3      15.102   4.818  -5.050  1.00  0.00            
ATOM    474  HE2 LYS D   3      13.381   4.357  -4.856  1.00  0.00            
ATOM    475  NZ  LYS D   3      14.807   2.853  -4.487  1.00  0.00            
ATOM    476  HZ1 LYS D   3      14.286   2.267  -3.804  1.00  0.00            
ATOM    477  HZ2 LYS D   3      14.727   2.373  -5.406  1.00  0.00            
ATOM    478  HZ3 LYS D   3      15.828   2.831  -4.259  1.00  0.00            
ATOM    479  C   LYS D   3      10.838   5.415  -0.400  1.00  0.00            
ATOM    480  O   LYS D   3      10.043   4.941  -1.148  1.00  0.00            
ATOM    481  N   PHE D   4      10.580   6.657   0.101  1.00  0.00            
ATOM    482  HN  PHE D   4      11.331   6.980   0.670  1.00  0.00            
ATOM    483  CA  PHE D   4       9.453   7.571  -0.033  1.00  0.00            
ATOM    484  HA  PHE D   4       8.751   7.207  -0.771  1.00  0.00            
ATOM    485  CB  PHE D   4       8.696   7.858   1.319  1.00  0.00            
ATOM    486  HB1 PHE D   4       9.319   8.584   1.878  1.00  0.00            
ATOM    487  HB2 PHE D   4       8.566   6.869   1.819  1.00  0.00            
ATOM    488  CG  PHE D   4       7.266   8.334   1.135  1.00  0.00            
ATOM    489  CD1 PHE D   4       6.107   7.470   1.490  1.00  0.00            
ATOM    490  HD1 PHE D   4       6.452   6.476   1.741  1.00  0.00            
ATOM    491  CE1 PHE D   4       4.779   7.909   1.384  1.00  0.00            
ATOM    492  HE1 PHE D   4       3.915   7.286   1.523  1.00  0.00            
ATOM    493  CZ  PHE D   4       4.602   9.325   1.065  1.00  0.00            
ATOM    494  HZ  PHE D   4       3.590   9.661   0.878  1.00  0.00            
ATOM    495  CD2 PHE D   4       6.986   9.667   0.752  1.00  0.00            
ATOM    496  HD2 PHE D   4       7.792  10.361   0.545  1.00  0.00            
ATOM    497  CE2 PHE D   4       5.665  10.165   0.702  1.00  0.00            
ATOM    498  HE2 PHE D   4       5.497  11.164   0.322  1.00  0.00            
ATOM    499  C   PHE D   4      10.050   8.791  -0.744  1.00  0.00            
ATOM    500  O   PHE D   4      10.917   9.416  -0.197  1.00  0.00            
ATOM    501  N   GLN D   5       9.584   9.105  -1.933  1.00  0.00            
ATOM    502  HN  GLN D   5       8.768   8.649  -2.277  1.00  0.00            
ATOM    503  CA  GLN D   5      10.276  10.109  -2.768  1.00  0.00            
ATOM    504  HA  GLN D   5      10.794  10.712  -2.039  1.00  0.00            
ATOM    505  CB  GLN D   5      11.406   9.483  -3.666  1.00  0.00            
ATOM    506  HB1 GLN D   5      12.321   9.189  -3.106  1.00  0.00            
ATOM    507  HB2 GLN D   5      11.753  10.298  -4.330  1.00  0.00            
ATOM    508  CG  GLN D   5      10.826   8.171  -4.244  1.00  0.00            
ATOM    509  HG1 GLN D   5       9.898   8.323  -4.829  1.00  0.00            
ATOM    510  HG2 GLN D   5      10.696   7.418  -3.430  1.00  0.00            
ATOM    511  CD  GLN D   5      11.842   7.567  -5.161  1.00  0.00            
ATOM    512  OE1 GLN D   5      12.517   6.634  -4.805  1.00  0.00            
ATOM    513  NE2 GLN D   5      12.101   8.194  -6.292  1.00  0.00            
ATOM    514 HE21 GLN D   5      11.612   9.010  -6.585  1.00  0.00            
ATOM    515 HE22 GLN D   5      13.021   7.974  -6.601  1.00  0.00            
ATOM    516  C   GLN D   5       9.379  11.051  -3.678  1.00  0.00            
ATOM    517  O   GLN D   5       8.433  10.662  -4.330  1.00  0.00            
ATOM    518  N   PHE D   6       9.700  12.379  -3.635  1.00  0.00            
ATOM    519  HN  PHE D   6      10.526  12.721  -3.185  1.00  0.00            
ATOM    520  CA  PHE D   6       8.904  13.475  -4.229  1.00  0.00            
ATOM    521  HA  PHE D   6       7.898  13.087  -4.316  1.00  0.00            
ATOM    522  CB  PHE D   6       9.026  14.711  -3.363  1.00  0.00            
ATOM    523  HB1 PHE D   6       8.650  15.685  -3.736  1.00  0.00            
ATOM    524  HB2 PHE D   6      10.129  14.869  -3.397  1.00  0.00            
ATOM    525  CG  PHE D   6       8.637  14.421  -1.884  1.00  0.00            
ATOM    526  CD1 PHE D   6       9.562  14.167  -0.888  1.00  0.00            
ATOM    527  HD1 PHE D   6      10.608  14.314  -1.120  1.00  0.00            
ATOM    528  CE1 PHE D   6       9.042  13.804   0.413  1.00  0.00            
ATOM    529  HE1 PHE D   6       9.705  13.528   1.228  1.00  0.00            
ATOM    530  CZ  PHE D   6       7.644  13.631   0.601  1.00  0.00            
ATOM    531  HZ  PHE D   6       7.227  13.232   1.520  1.00  0.00            
ATOM    532  CD2 PHE D   6       7.257  14.187  -1.683  1.00  0.00            
ATOM    533  HD2 PHE D   6       6.595  14.471  -2.492  1.00  0.00            
ATOM    534  CE2 PHE D   6       6.792  13.674  -0.518  1.00  0.00            
ATOM    535  HE2 PHE D   6       5.727  13.538  -0.403  1.00  0.00            
ATOM    536  C   PHE D   6       9.334  13.804  -5.615  1.00  0.00            
ATOM    537  O   PHE D   6      10.559  13.839  -5.895  1.00  0.00            
ATOM    538  N   ASN D   7       8.379  14.108  -6.533  1.00  0.00            
ATOM    539  HN  ASN D   7       7.451  14.206  -6.171  1.00  0.00            
ATOM    540  CA  ASN D   7       8.611  14.451  -7.939  1.00  0.00            
ATOM    541  HA  ASN D   7       9.674  14.421  -8.116  1.00  0.00            
ATOM    542  CB  ASN D   7       7.788  13.420  -8.907  1.00  0.00            
ATOM    543  HB1 ASN D   7       8.134  13.640  -9.937  1.00  0.00            
ATOM    544  HB2 ASN D   7       6.741  13.728  -8.707  1.00  0.00            
ATOM    545  CG  ASN D   7       7.993  11.982  -8.511  1.00  0.00            
ATOM    546  OD1 ASN D   7       8.983  11.500  -7.914  1.00  0.00            
ATOM    547  ND2 ASN D   7       7.009  11.110  -8.848  1.00  0.00            
ATOM    548 HD21 ASN D   7       6.155  11.375  -9.295  1.00  0.00            
ATOM    549 HD22 ASN D   7       7.035  10.143  -8.600  1.00  0.00            
ATOM    550  C   ASN D   7       8.125  15.854  -8.296  1.00  0.00            
ATOM    551  OT1 ASN D   7       6.947  16.147  -8.110  1.00  0.00            
ATOM    552  OT2 ASN D   7       8.894  16.639  -8.906  1.00  0.00            
ATOM    553  N   LYS E   1      15.717  13.606  -6.994  1.00  0.00            
ATOM    554  H1  LYS E   1      16.607  13.172  -6.651  1.00  0.00            
ATOM    555  H2  LYS E   1      15.147  12.842  -7.405  1.00  0.00            
ATOM    556  H3  LYS E   1      15.991  14.185  -7.812  1.00  0.00            
ATOM    557  CA  LYS E   1      15.053  14.462  -6.004  1.00  0.00            
ATOM    558  HA  LYS E   1      15.613  15.386  -6.032  1.00  0.00            
ATOM    559  CB  LYS E   1      13.564  14.728  -6.419  1.00  0.00            
ATOM    560  HB1 LYS E   1      12.886  15.149  -5.653  1.00  0.00            
ATOM    561  HB2 LYS E   1      13.061  13.741  -6.513  1.00  0.00            
ATOM    562  CG  LYS E   1      13.413  15.667  -7.655  1.00  0.00            
ATOM    563  HG1 LYS E   1      12.401  15.524  -8.093  1.00  0.00            
ATOM    564  HG2 LYS E   1      14.022  15.218  -8.470  1.00  0.00            
ATOM    565  CD  LYS E   1      13.554  17.257  -7.514  1.00  0.00            
ATOM    566  HD1 LYS E   1      12.653  17.431  -6.879  1.00  0.00            
ATOM    567  HD2 LYS E   1      14.424  17.550  -6.881  1.00  0.00            
ATOM    568  CE  LYS E   1      13.543  18.049  -8.824  1.00  0.00            
ATOM    569  HE1 LYS E   1      12.523  17.971  -9.247  1.00  0.00            
ATOM    570  HE2 LYS E   1      14.324  17.804  -9.572  1.00  0.00            
ATOM    571  NZ  LYS E   1      13.622  19.491  -8.455  1.00  0.00            
ATOM    572  HZ1 LYS E   1      13.676  20.112  -9.289  1.00  0.00            
ATOM    573  HZ2 LYS E   1      12.904  19.763  -7.762  1.00  0.00            
ATOM    574  HZ3 LYS E   1      14.538  19.532  -7.968  1.00  0.00            
ATOM    575  C   LYS E   1      15.055  14.096  -4.507  1.00  0.00            
ATOM    576  O   LYS E   1      15.482  13.017  -4.155  1.00  0.00            
ATOM    577  N   PHE E   2      14.632  15.010  -3.577  1.00  0.00            
ATOM    578  HN  PHE E   2      14.302  15.900  -3.860  1.00  0.00            
ATOM    579  CA  PHE E   2      14.525  14.751  -2.167  1.00  0.00            
ATOM    580  HA  PHE E   2      15.543  14.636  -1.839  1.00  0.00            
ATOM    581  CB  PHE E   2      13.970  16.086  -1.469  1.00  0.00            
ATOM    582  HB1 PHE E   2      12.986  16.300  -1.932  1.00  0.00            
ATOM    583  HB2 PHE E   2      14.616  16.947  -1.750  1.00  0.00            
ATOM    584  CG  PHE E   2      13.789  16.004   0.026  1.00  0.00            
ATOM    585  CD1 PHE E   2      14.906  16.119   0.863  1.00  0.00            
ATOM    586  HD1 PHE E   2      15.938  16.247   0.556  1.00  0.00            
ATOM    587  CE1 PHE E   2      14.713  16.219   2.225  1.00  0.00            
ATOM    588  HE1 PHE E   2      15.588  16.212   2.863  1.00  0.00            
ATOM    589  CZ  PHE E   2      13.403  16.116   2.803  1.00  0.00            
ATOM    590  HZ  PHE E   2      13.319  16.250   3.873  1.00  0.00            
ATOM    591  CD2 PHE E   2      12.439  15.989   0.594  1.00  0.00            
ATOM    592  HD2 PHE E   2      11.594  16.126  -0.061  1.00  0.00            
ATOM    593  CE2 PHE E   2      12.288  16.071   1.953  1.00  0.00            
ATOM    594  HE2 PHE E   2      11.263  16.086   2.301  1.00  0.00            
ATOM    595  C   PHE E   2      13.660  13.625  -1.730  1.00  0.00            
ATOM    596  O   PHE E   2      12.561  13.447  -2.306  1.00  0.00            
ATOM    597  N   LYS E   3      14.147  12.883  -0.693  1.00  0.00            
ATOM    598  HN  LYS E   3      15.037  13.074  -0.292  1.00  0.00            
ATOM    599  CA  LYS E   3      13.501  11.667  -0.277  1.00  0.00            
ATOM    600  HA  LYS E   3      12.434  11.783  -0.256  1.00  0.00            
ATOM    601  CB  LYS E   3      13.892  10.448  -1.219  1.00  0.00            
ATOM    602  HB1 LYS E   3      13.554  10.800  -2.216  1.00  0.00            
ATOM    603  HB2 LYS E   3      13.336   9.543  -0.901  1.00  0.00            
ATOM    604  CG  LYS E   3      15.393  10.109  -1.180  1.00  0.00            
ATOM    605  HG1 LYS E   3      15.618   9.817  -0.133  1.00  0.00            
ATOM    606  HG2 LYS E   3      16.003  10.995  -1.468  1.00  0.00            
ATOM    607  CD  LYS E   3      15.909   9.024  -2.172  1.00  0.00            
ATOM    608  HD1 LYS E   3      16.997   8.833  -2.021  1.00  0.00            
ATOM    609  HD2 LYS E   3      15.401   8.044  -2.061  1.00  0.00            
ATOM    610  CE  LYS E   3      15.703   9.339  -3.683  1.00  0.00            
ATOM    611  HE1 LYS E   3      14.654   9.411  -4.047  1.00  0.00            
ATOM    612  HE2 LYS E   3      16.131   8.483  -4.254  1.00  0.00            
ATOM    613  NZ  LYS E   3      16.533  10.447  -4.226  1.00  0.00            
ATOM    614  HZ1 LYS E   3      17.443  10.504  -3.725  1.00  0.00            
ATOM    615  HZ2 LYS E   3      16.834  10.241  -5.198  1.00  0.00            
ATOM    616  HZ3 LYS E   3      16.022  11.346  -4.171  1.00  0.00            
ATOM    617  C   LYS E   3      13.783  11.326   1.145  1.00  0.00            
ATOM    618  O   LYS E   3      14.721  11.896   1.768  1.00  0.00            
ATOM    619  N   PHE E   4      12.909  10.463   1.684  1.00  0.00            
ATOM    620  HN  PHE E   4      12.023  10.189   1.348  1.00  0.00            
ATOM    621  CA  PHE E   4      13.114   9.819   2.994  1.00  0.00            
ATOM    622  HA  PHE E   4      13.913  10.319   3.510  1.00  0.00            
ATOM    623  CB  PHE E   4      11.901   9.668   3.880  1.00  0.00            
ATOM    624  HB1 PHE E   4      12.421   9.545   4.853  1.00  0.00            
ATOM    625  HB2 PHE E   4      11.253   8.791   3.688  1.00  0.00            
ATOM    626  CG  PHE E   4      11.007  10.810   3.992  1.00  0.00            
ATOM    627  CD1 PHE E   4      11.381  12.164   3.824  1.00  0.00            
ATOM    628  HD1 PHE E   4      12.437  12.369   3.752  1.00  0.00            
ATOM    629  CE1 PHE E   4      10.483  13.195   3.971  1.00  0.00            
ATOM    630  HE1 PHE E   4      10.614  14.269   3.917  1.00  0.00            
ATOM    631  CZ  PHE E   4       9.079  12.894   4.062  1.00  0.00            
ATOM    632  HZ  PHE E   4       8.441  13.758   4.113  1.00  0.00            
ATOM    633  CD2 PHE E   4       9.651  10.594   4.143  1.00  0.00            
ATOM    634  HD2 PHE E   4       9.168   9.631   4.205  1.00  0.00            
ATOM    635  CE2 PHE E   4       8.669  11.577   4.258  1.00  0.00            
ATOM    636  HE2 PHE E   4       7.642  11.253   4.333  1.00  0.00            
ATOM    637  C   PHE E   4      13.596   8.434   2.602  1.00  0.00            
ATOM    638  O   PHE E   4      12.981   7.720   1.759  1.00  0.00            
ATOM    639  N   GLN E   5      14.722   7.916   3.159  1.00  0.00            
ATOM    640  HN  GLN E   5      15.199   8.453   3.852  1.00  0.00            
ATOM    641  CA  GLN E   5      15.160   6.537   2.946  1.00  0.00            
ATOM    642  HA  GLN E   5      14.476   5.959   2.353  1.00  0.00            
ATOM    643  CB  GLN E   5      16.520   6.468   2.336  1.00  0.00            
ATOM    644  HB1 GLN E   5      16.666   5.375   2.270  1.00  0.00            
ATOM    645  HB2 GLN E   5      17.329   6.930   2.938  1.00  0.00            
ATOM    646  CG  GLN E   5      16.569   7.187   0.973  1.00  0.00            
ATOM    647  HG1 GLN E   5      16.593   8.299   1.016  1.00  0.00            
ATOM    648  HG2 GLN E   5      15.602   6.873   0.519  1.00  0.00            
ATOM    649  CD  GLN E   5      17.714   6.883   0.014  1.00  0.00            
ATOM    650  OE1 GLN E   5      18.465   7.812  -0.321  1.00  0.00            
ATOM    651  NE2 GLN E   5      17.757   5.612  -0.440  1.00  0.00            
ATOM    652 HE21 GLN E   5      17.227   4.979   0.118  1.00  0.00            
ATOM    653 HE22 GLN E   5      18.283   5.439  -1.274  1.00  0.00            
ATOM    654  C   GLN E   5      15.283   5.693   4.266  1.00  0.00            
ATOM    655  O   GLN E   5      15.874   6.129   5.247  1.00  0.00            
ATOM    656  N   PHE E   6      14.649   4.480   4.285  1.00  0.00            
ATOM    657  HN  PHE E   6      14.076   4.209   3.503  1.00  0.00            
ATOM    658  CA  PHE E   6      14.672   3.654   5.499  1.00  0.00            
ATOM    659  HA  PHE E   6      15.189   4.099   6.330  1.00  0.00            
ATOM    660  CB  PHE E   6      13.222   3.356   5.953  1.00  0.00            
ATOM    661  HB1 PHE E   6      13.176   2.678   6.832  1.00  0.00            
ATOM    662  HB2 PHE E   6      12.609   2.813   5.201  1.00  0.00            
ATOM    663  CG  PHE E   6      12.412   4.565   6.229  1.00  0.00            
ATOM    664  CD1 PHE E   6      12.294   5.068   7.557  1.00  0.00            
ATOM    665  HD1 PHE E   6      12.860   4.648   8.376  1.00  0.00            
ATOM    666  CE1 PHE E   6      11.447   6.197   7.746  1.00  0.00            
ATOM    667  HE1 PHE E   6      11.350   6.524   8.773  1.00  0.00            
ATOM    668  CZ  PHE E   6      10.706   6.808   6.719  1.00  0.00            
ATOM    669  HZ  PHE E   6      10.066   7.656   6.916  1.00  0.00            
ATOM    670  CD2 PHE E   6      11.664   5.220   5.158  1.00  0.00            
ATOM    671  HD2 PHE E   6      11.675   4.728   4.196  1.00  0.00            
ATOM    672  CE2 PHE E   6      10.764   6.236   5.452  1.00  0.00            
ATOM    673  HE2 PHE E   6      10.111   6.626   4.683  1.00  0.00            
ATOM    674  C   PHE E   6      15.304   2.251   5.233  1.00  0.00            
ATOM    675  O   PHE E   6      15.302   1.804   4.086  1.00  0.00            
ATOM    676  N   ASN E   7      15.781   1.553   6.280  1.00  0.00            
ATOM    677  HN  ASN E   7      15.932   2.044   7.128  1.00  0.00            
ATOM    678  CA  ASN E   7      16.261   0.144   6.187  1.00  0.00            
ATOM    679  HA  ASN E   7      16.785   0.077   5.237  1.00  0.00            
ATOM    680  CB  ASN E   7      17.112  -0.358   7.453  1.00  0.00            
ATOM    681  HB1 ASN E   7      16.436  -0.407   8.345  1.00  0.00            
ATOM    682  HB2 ASN E   7      17.924   0.387   7.613  1.00  0.00            
ATOM    683  CG  ASN E   7      17.775  -1.712   7.161  1.00  0.00            
ATOM    684  OD1 ASN E   7      18.099  -2.077   6.019  1.00  0.00            
ATOM    685  ND2 ASN E   7      17.873  -2.607   8.187  1.00  0.00            
ATOM    686 HD21 ASN E   7      17.665  -2.270   9.106  1.00  0.00            
ATOM    687 HD22 ASN E   7      18.217  -3.536   8.133  1.00  0.00            
ATOM    688  C   ASN E   7      15.098  -0.868   6.047  1.00  0.00            
ATOM    689  OT1 ASN E   7      14.980  -1.592   5.047  1.00  0.00            
ATOM    690  OT2 ASN E   7      14.196  -0.834   6.970  1.00  0.00            
ATOM    691  N   LYS F   1      18.179   5.668  12.517  1.00  0.00            
ATOM    692  H1  LYS F   1      17.713   4.893  12.005  1.00  0.00            
ATOM    693  H2  LYS F   1      19.178   5.738  12.230  1.00  0.00            
ATOM    694  H3  LYS F   1      18.249   5.391  13.515  1.00  0.00            
ATOM    695  CA  LYS F   1      17.484   6.929  12.209  1.00  0.00            
ATOM    696  HA  LYS F   1      16.658   7.003  12.896  1.00  0.00            
ATOM    697  CB  LYS F   1      18.353   8.147  12.382  1.00  0.00            
ATOM    698  HB1 LYS F   1      17.660   8.961  12.112  1.00  0.00            
ATOM    699  HB2 LYS F   1      19.242   8.343  11.733  1.00  0.00            
ATOM    700  CG  LYS F   1      18.710   8.394  13.859  1.00  0.00            
ATOM    701  HG1 LYS F   1      19.445   7.606  14.133  1.00  0.00            
ATOM    702  HG2 LYS F   1      17.772   8.212  14.431  1.00  0.00            
ATOM    703  CD  LYS F   1      19.153   9.841  14.211  1.00  0.00            
ATOM    704  HD1 LYS F   1      19.864  10.187  13.431  1.00  0.00            
ATOM    705  HD2 LYS F   1      18.239  10.446  14.036  1.00  0.00            
ATOM    706  CE  LYS F   1      19.750  10.067  15.582  1.00  0.00            
ATOM    707  HE1 LYS F   1      19.169   9.492  16.336  1.00  0.00            
ATOM    708  HE2 LYS F   1      19.755  11.159  15.748  1.00  0.00            
ATOM    709  NZ  LYS F   1      21.151   9.583  15.679  1.00  0.00            
ATOM    710  HZ1 LYS F   1      21.798  10.136  15.081  1.00  0.00            
ATOM    711  HZ2 LYS F   1      21.401   9.597  16.688  1.00  0.00            
ATOM    712  HZ3 LYS F   1      21.415   8.604  15.418  1.00  0.00            
ATOM    713  C   LYS F   1      16.945   6.936  10.824  1.00  0.00            
ATOM    714  O   LYS F   1      17.469   6.222   9.970  1.00  0.00            
ATOM    715  N   PHE F   2      15.956   7.785  10.497  1.00  0.00            
ATOM    716  HN  PHE F   2      15.516   8.296  11.229  1.00  0.00            
ATOM    717  CA  PHE F   2      15.451   8.070   9.129  1.00  0.00            
ATOM    718  HA  PHE F   2      15.245   7.129   8.641  1.00  0.00            
ATOM    719  CB  PHE F   2      14.150   9.042   9.172  1.00  0.00            
ATOM    720  HB1 PHE F   2      13.559   8.843   8.255  1.00  0.00            
ATOM    721  HB2 PHE F   2      14.488  10.095   9.196  1.00  0.00            
ATOM    722  CG  PHE F   2      13.267   8.734  10.351  1.00  0.00            
ATOM    723  CD1 PHE F   2      12.985   7.406  10.794  1.00  0.00            
ATOM    724  HD1 PHE F   2      13.438   6.555  10.297  1.00  0.00            
ATOM    725  CE1 PHE F   2      12.306   7.202  11.963  1.00  0.00            
ATOM    726  HE1 PHE F   2      12.054   6.173  12.163  1.00  0.00            
ATOM    727  CZ  PHE F   2      11.656   8.260  12.589  1.00  0.00            
ATOM    728  HZ  PHE F   2      11.224   8.176  13.571  1.00  0.00            
ATOM    729  CD2 PHE F   2      12.631   9.816  10.991  1.00  0.00            
ATOM    730  HD2 PHE F   2      12.864  10.808  10.638  1.00  0.00            
ATOM    731  CE2 PHE F   2      11.827   9.588  12.070  1.00  0.00            
ATOM    732  HE2 PHE F   2      11.476  10.438  12.647  1.00  0.00            
ATOM    733  C   PHE F   2      16.493   8.860   8.418  1.00  0.00            
ATOM    734  O   PHE F   2      17.072   9.845   8.917  1.00  0.00            
ATOM    735  N   LYS F   3      16.691   8.503   7.159  1.00  0.00            
ATOM    736  HN  LYS F   3      16.324   7.706   6.685  1.00  0.00            
ATOM    737  CA  LYS F   3      17.610   9.272   6.334  1.00  0.00            
ATOM    738  HA  LYS F   3      18.253   9.958   6.855  1.00  0.00            
ATOM    739  CB  LYS F   3      18.410   8.329   5.449  1.00  0.00            
ATOM    740  HB1 LYS F   3      19.069   8.852   4.731  1.00  0.00            
ATOM    741  HB2 LYS F   3      17.702   7.676   4.899  1.00  0.00            
ATOM    742  CG  LYS F   3      19.478   7.565   6.235  1.00  0.00            
ATOM    743  HG1 LYS F   3      19.932   6.774   5.598  1.00  0.00            
ATOM    744  HG2 LYS F   3      18.930   6.910   6.953  1.00  0.00            
ATOM    745  CD  LYS F   3      20.489   8.422   6.958  1.00  0.00            
ATOM    746  HD1 LYS F   3      20.577   9.253   6.220  1.00  0.00            
ATOM    747  HD2 LYS F   3      19.958   8.918   7.792  1.00  0.00            
ATOM    748  CE  LYS F   3      21.855   7.962   7.297  1.00  0.00            
ATOM    749  HE1 LYS F   3      21.832   7.104   8.003  1.00  0.00            
ATOM    750  HE2 LYS F   3      22.417   8.814   7.726  1.00  0.00            
ATOM    751  NZ  LYS F   3      22.571   7.568   6.089  1.00  0.00            
ATOM    752  HZ1 LYS F   3      22.311   6.602   5.813  1.00  0.00            
ATOM    753  HZ2 LYS F   3      22.450   8.211   5.272  1.00  0.00            
ATOM    754  HZ3 LYS F   3      23.587   7.581   6.306  1.00  0.00            
ATOM    755  C   LYS F   3      16.833  10.216   5.405  1.00  0.00            
ATOM    756  O   LYS F   3      15.931   9.873   4.641  1.00  0.00            
ATOM    757  N   PHE F   4      17.165  11.512   5.473  1.00  0.00            
ATOM    758  HN  PHE F   4      17.993  11.755   5.978  1.00  0.00            
ATOM    759  CA  PHE F   4      16.640  12.516   4.548  1.00  0.00            
ATOM    760  HA  PHE F   4      15.787  12.116   4.010  1.00  0.00            
ATOM    761  CB  PHE F   4      16.219  13.756   5.345  1.00  0.00            
ATOM    762  HB1 PHE F   4      15.930  14.657   4.752  1.00  0.00            
ATOM    763  HB2 PHE F   4      17.059  14.116   5.962  1.00  0.00            
ATOM    764  CG  PHE F   4      15.109  13.396   6.255  1.00  0.00            
ATOM    765  CD1 PHE F   4      15.088  14.028   7.514  1.00  0.00            
ATOM    766  HD1 PHE F   4      15.824  14.778   7.758  1.00  0.00            
ATOM    767  CE1 PHE F   4      14.065  13.747   8.411  1.00  0.00            
ATOM    768  HE1 PHE F   4      13.993  14.359   9.304  1.00  0.00            
ATOM    769  CZ  PHE F   4      13.180  12.721   8.248  1.00  0.00            
ATOM    770  HZ  PHE F   4      12.438  12.407   8.973  1.00  0.00            
ATOM    771  CD2 PHE F   4      14.041  12.456   6.003  1.00  0.00            
ATOM    772  HD2 PHE F   4      13.960  11.942   5.045  1.00  0.00            
ATOM    773  CE2 PHE F   4      13.092  12.124   6.952  1.00  0.00            
ATOM    774  HE2 PHE F   4      12.424  11.300   6.742  1.00  0.00            
ATOM    775  C   PHE F   4      17.638  12.902   3.437  1.00  0.00            
ATOM    776  O   PHE F   4      18.637  13.652   3.556  1.00  0.00            
ATOM    777  N   GLN F   5      17.438  12.450   2.176  1.00  0.00            
ATOM    778  HN  GLN F   5      16.518  12.243   1.840  1.00  0.00            
ATOM    779  CA  GLN F   5      18.380  12.398   1.212  1.00  0.00            
ATOM    780  HA  GLN F   5      19.287  12.841   1.604  1.00  0.00            
ATOM    781  CB  GLN F   5      18.829  10.983   0.783  1.00  0.00            
ATOM    782  HB1 GLN F   5      19.525  11.001  -0.088  1.00  0.00            
ATOM    783  HB2 GLN F   5      17.939  10.390   0.480  1.00  0.00            
ATOM    784  CG  GLN F   5      19.519  10.074   1.863  1.00  0.00            
ATOM    785  HG1 GLN F   5      20.179   9.329   1.369  1.00  0.00            
ATOM    786  HG2 GLN F   5      18.798   9.622   2.567  1.00  0.00            
ATOM    787  CD  GLN F   5      20.472  10.764   2.824  1.00  0.00            
ATOM    788  OE1 GLN F   5      20.377  10.704   4.052  1.00  0.00            
ATOM    789  NE2 GLN F   5      21.605  11.281   2.250  1.00  0.00            
ATOM    790 HE21 GLN F   5      22.002  10.901   1.411  1.00  0.00            
ATOM    791 HE22 GLN F   5      22.122  11.913   2.830  1.00  0.00            
ATOM    792  C   GLN F   5      18.033  13.252   0.012  1.00  0.00            
ATOM    793  O   GLN F   5      16.881  13.375  -0.273  1.00  0.00            
ATOM    794  N   PHE F   6      19.039  13.975  -0.593  1.00  0.00            
ATOM    795  HN  PHE F   6      19.908  14.143  -0.134  1.00  0.00            
ATOM    796  CA  PHE F   6      18.866  14.675  -1.833  1.00  0.00            
ATOM    797  HA  PHE F   6      17.794  14.800  -1.948  1.00  0.00            
ATOM    798  CB  PHE F   6      19.442  16.139  -1.861  1.00  0.00            
ATOM    799  HB1 PHE F   6      19.419  16.446  -2.933  1.00  0.00            
ATOM    800  HB2 PHE F   6      20.464  16.322  -1.449  1.00  0.00            
ATOM    801  CG  PHE F   6      18.507  16.995  -1.044  1.00  0.00            
ATOM    802  CD1 PHE F   6      18.833  17.311   0.288  1.00  0.00            
ATOM    803  HD1 PHE F   6      19.637  16.822   0.805  1.00  0.00            
ATOM    804  CE1 PHE F   6      18.064  18.213   1.011  1.00  0.00            
ATOM    805  HE1 PHE F   6      18.013  18.351   2.085  1.00  0.00            
ATOM    806  CZ  PHE F   6      16.927  18.810   0.466  1.00  0.00            
ATOM    807  HZ  PHE F   6      16.238  19.387   1.067  1.00  0.00            
ATOM    808  CD2 PHE F   6      17.503  17.744  -1.614  1.00  0.00            
ATOM    809  HD2 PHE F   6      17.287  17.494  -2.647  1.00  0.00            
ATOM    810  CE2 PHE F   6      16.760  18.644  -0.877  1.00  0.00            
ATOM    811  HE2 PHE F   6      15.947  19.084  -1.428  1.00  0.00            
ATOM    812  C   PHE F   6      19.527  13.810  -2.987  1.00  0.00            
ATOM    813  O   PHE F   6      19.167  13.973  -4.201  1.00  0.00            
ATOM    814  N   ASN F   7      20.382  12.832  -2.668  1.00  0.00            
ATOM    815  HN  ASN F   7      20.682  12.706  -1.719  1.00  0.00            
ATOM    816  CA  ASN F   7      20.907  11.854  -3.620  1.00  0.00            
ATOM    817  HA  ASN F   7      21.318  12.454  -4.435  1.00  0.00            
ATOM    818  CB  ASN F   7      22.069  11.128  -2.987  1.00  0.00            
ATOM    819  HB1 ASN F   7      22.595  10.436  -3.679  1.00  0.00            
ATOM    820  HB2 ASN F   7      21.779  10.331  -2.277  1.00  0.00            
ATOM    821  CG  ASN F   7      23.163  12.108  -2.622  1.00  0.00            
ATOM    822  OD1 ASN F   7      23.558  13.046  -3.315  1.00  0.00            
ATOM    823  ND2 ASN F   7      23.697  11.872  -1.438  1.00  0.00            
ATOM    824 HD21 ASN F   7      23.353  11.106  -0.882  1.00  0.00            
ATOM    825 HD22 ASN F   7      24.533  12.314  -1.099  1.00  0.00            
ATOM    826  C   ASN F   7      19.742  10.902  -4.095  1.00  0.00            
ATOM    827  OT1 ASN F   7      19.759  10.702  -5.336  1.00  0.00            
ATOM    828  OT2 ASN F   7      19.021  10.244  -3.325  1.00  0.00            
ATOM    829  N   LYS G   1     -10.854 -26.051  -8.731  1.00  0.00            
ATOM    830  H1  LYS G   1     -11.189 -26.744  -8.016  1.00  0.00            
ATOM    831  H2  LYS G   1     -11.262 -25.125  -8.495  1.00  0.00            
ATOM    832  H3  LYS G   1     -11.253 -26.372  -9.630  1.00  0.00            
ATOM    833  CA  LYS G   1      -9.407 -26.132  -8.658  1.00  0.00            
ATOM    834  HA  LYS G   1      -9.317 -27.206  -8.609  1.00  0.00            
ATOM    835  CB  LYS G   1      -8.816 -25.540  -9.969  1.00  0.00            
ATOM    836  HB1 LYS G   1      -9.487 -24.884 -10.567  1.00  0.00            
ATOM    837  HB2 LYS G   1      -8.548 -26.307 -10.713  1.00  0.00            
ATOM    838  CG  LYS G   1      -7.479 -24.720  -9.938  1.00  0.00            
ATOM    839  HG1 LYS G   1      -7.609 -23.811  -9.294  1.00  0.00            
ATOM    840  HG2 LYS G   1      -7.387 -24.210 -10.924  1.00  0.00            
ATOM    841  CD  LYS G   1      -6.183 -25.446  -9.500  1.00  0.00            
ATOM    842  HD1 LYS G   1      -5.311 -24.772  -9.484  1.00  0.00            
ATOM    843  HD2 LYS G   1      -6.238 -25.733  -8.435  1.00  0.00            
ATOM    844  CE  LYS G   1      -5.844 -26.594 -10.460  1.00  0.00            
ATOM    845  HE1 LYS G   1      -5.768 -26.297 -11.525  1.00  0.00            
ATOM    846  HE2 LYS G   1      -6.555 -27.451 -10.309  1.00  0.00            
ATOM    847  NZ  LYS G   1      -4.461 -27.120 -10.296  1.00  0.00            
ATOM    848  HZ1 LYS G   1      -3.685 -26.441 -10.438  1.00  0.00            
ATOM    849  HZ2 LYS G   1      -4.326 -27.332  -9.285  1.00  0.00            
ATOM    850  HZ3 LYS G   1      -4.222 -27.939 -10.886  1.00  0.00            
ATOM    851  C   LYS G   1      -8.697 -25.690  -7.362  1.00  0.00            
ATOM    852  O   LYS G   1      -8.011 -26.535  -6.744  1.00  0.00            
ATOM    853  N   PHE G   2      -8.785 -24.449  -6.887  1.00  0.00            
ATOM    854  HN  PHE G   2      -9.280 -23.750  -7.400  1.00  0.00            
ATOM    855  CA  PHE G   2      -8.133 -24.011  -5.730  1.00  0.00            
ATOM    856  HA  PHE G   2      -7.456 -24.814  -5.472  1.00  0.00            
ATOM    857  CB  PHE G   2      -7.505 -22.546  -5.791  1.00  0.00            
ATOM    858  HB1 PHE G   2      -7.286 -22.204  -4.767  1.00  0.00            
ATOM    859  HB2 PHE G   2      -8.331 -21.891  -6.132  1.00  0.00            
ATOM    860  CG  PHE G   2      -6.303 -22.721  -6.632  1.00  0.00            
ATOM    861  CD1 PHE G   2      -6.060 -22.002  -7.765  1.00  0.00            
ATOM    862  HD1 PHE G   2      -6.738 -21.237  -8.092  1.00  0.00            
ATOM    863  CE1 PHE G   2      -4.859 -22.133  -8.508  1.00  0.00            
ATOM    864  HE1 PHE G   2      -4.702 -21.516  -9.384  1.00  0.00            
ATOM    865  CZ  PHE G   2      -3.879 -23.007  -8.090  1.00  0.00            
ATOM    866  HZ  PHE G   2      -2.941 -22.977  -8.621  1.00  0.00            
ATOM    867  CD2 PHE G   2      -5.268 -23.636  -6.240  1.00  0.00            
ATOM    868  HD2 PHE G   2      -5.356 -24.181  -5.309  1.00  0.00            
ATOM    869  CE2 PHE G   2      -4.085 -23.800  -6.948  1.00  0.00            
ATOM    870  HE2 PHE G   2      -3.334 -24.469  -6.549  1.00  0.00            
ATOM    871  C   PHE G   2      -9.210 -24.038  -4.617  1.00  0.00            
ATOM    872  O   PHE G   2     -10.230 -23.376  -4.721  1.00  0.00            
ATOM    873  N   LYS G   3      -9.083 -24.904  -3.658  1.00  0.00            
ATOM    874  HN  LYS G   3      -8.329 -25.550  -3.770  1.00  0.00            
ATOM    875  CA  LYS G   3     -10.037 -25.081  -2.575  1.00  0.00            
ATOM    876  HA  LYS G   3     -10.994 -25.184  -3.068  1.00  0.00            
ATOM    877  CB  LYS G   3      -9.798 -26.470  -1.798  1.00  0.00            
ATOM    878  HB1 LYS G   3     -10.584 -26.402  -1.025  1.00  0.00            
ATOM    879  HB2 LYS G   3      -8.781 -26.543  -1.371  1.00  0.00            
ATOM    880  CG  LYS G   3     -10.020 -27.749  -2.592  1.00  0.00            
ATOM    881  HG1 LYS G   3      -9.736 -28.626  -1.979  1.00  0.00            
ATOM    882  HG2 LYS G   3      -9.436 -27.754  -3.543  1.00  0.00            
ATOM    883  CD  LYS G   3     -11.509 -27.912  -2.942  1.00  0.00            
ATOM    884  HD1 LYS G   3     -12.004 -27.973  -1.958  1.00  0.00            
ATOM    885  HD2 LYS G   3     -11.864 -27.088  -3.584  1.00  0.00            
ATOM    886  CE  LYS G   3     -11.920 -29.246  -3.589  1.00  0.00            
ATOM    887  HE1 LYS G   3     -11.869 -30.122  -2.912  1.00  0.00            
ATOM    888  HE2 LYS G   3     -11.382 -29.533  -4.528  1.00  0.00            
ATOM    889  NZ  LYS G   3     -13.382 -29.115  -4.066  1.00  0.00            
ATOM    890  HZ1 LYS G   3     -13.352 -28.349  -4.766  1.00  0.00            
ATOM    891  HZ2 LYS G   3     -13.701 -29.967  -4.561  1.00  0.00            
ATOM    892  HZ3 LYS G   3     -14.086 -28.827  -3.365  1.00  0.00            
ATOM    893  C   LYS G   3     -10.136 -23.943  -1.596  1.00  0.00            
ATOM    894  O   LYS G   3      -9.256 -23.721  -0.757  1.00  0.00            
ATOM    895  N   PHE G   4     -11.237 -23.229  -1.681  1.00  0.00            
ATOM    896  HN  PHE G   4     -11.949 -23.536  -2.320  1.00  0.00            
ATOM    897  CA  PHE G   4     -11.496 -22.067  -0.887  1.00  0.00            
ATOM    898  HA  PHE G   4     -10.710 -21.846  -0.198  1.00  0.00            
ATOM    899  CB  PHE G   4     -11.864 -20.851  -1.788  1.00  0.00            
ATOM    900  HB1 PHE G   4     -12.094 -19.863  -1.335  1.00  0.00            
ATOM    901  HB2 PHE G   4     -12.724 -21.166  -2.428  1.00  0.00            
ATOM    902  CG  PHE G   4     -10.720 -20.468  -2.811  1.00  0.00            
ATOM    903  CD1 PHE G   4      -9.438 -20.464  -2.530  1.00  0.00            
ATOM    904  HD1 PHE G   4      -9.157 -20.765  -1.538  1.00  0.00            
ATOM    905  CE1 PHE G   4      -8.435 -19.941  -3.326  1.00  0.00            
ATOM    906  HE1 PHE G   4      -7.396 -19.851  -3.032  1.00  0.00            
ATOM    907  CZ  PHE G   4      -8.801 -19.570  -4.589  1.00  0.00            
ATOM    908  HZ  PHE G   4      -8.122 -19.123  -5.293  1.00  0.00            
ATOM    909  CD2 PHE G   4     -11.107 -20.048  -4.067  1.00  0.00            
ATOM    910  HD2 PHE G   4     -12.155 -20.002  -4.306  1.00  0.00            
ATOM    911  CE2 PHE G   4     -10.169 -19.553  -4.965  1.00  0.00            
ATOM    912  HE2 PHE G   4     -10.453 -19.268  -5.968  1.00  0.00            
ATOM    913  C   PHE G   4     -12.718 -22.228   0.034  1.00  0.00            
ATOM    914  O   PHE G   4     -13.074 -21.199   0.619  1.00  0.00            
ATOM    915  N   GLN G   5     -13.360 -23.413   0.157  1.00  0.00            
ATOM    916  HN  GLN G   5     -13.247 -24.200  -0.427  1.00  0.00            
ATOM    917  CA  GLN G   5     -14.488 -23.637   1.124  1.00  0.00            
ATOM    918  HA  GLN G   5     -14.525 -24.704   1.266  1.00  0.00            
ATOM    919  CB  GLN G   5     -14.413 -23.180   2.608  1.00  0.00            
ATOM    920  HB1 GLN G   5     -15.354 -23.356   3.172  1.00  0.00            
ATOM    921  HB2 GLN G   5     -14.230 -22.097   2.739  1.00  0.00            
ATOM    922  CG  GLN G   5     -13.365 -23.844   3.503  1.00  0.00            
ATOM    923  HG1 GLN G   5     -13.887 -24.744   3.892  1.00  0.00            
ATOM    924  HG2 GLN G   5     -13.194 -23.280   4.452  1.00  0.00            
ATOM    925  CD  GLN G   5     -12.030 -24.240   2.837  1.00  0.00            
ATOM    926  OE1 GLN G   5     -11.831 -25.387   2.392  1.00  0.00            
ATOM    927  NE2 GLN G   5     -11.023 -23.271   2.976  1.00  0.00            
ATOM    928 HE21 GLN G   5     -11.276 -22.331   3.202  1.00  0.00            
ATOM    929 HE22 GLN G   5     -10.103 -23.563   2.717  1.00  0.00            
ATOM    930  C   GLN G   5     -15.878 -23.283   0.608  1.00  0.00            
ATOM    931  O   GLN G   5     -16.872 -23.083   1.284  1.00  0.00            
ATOM    932  N   PHE G   6     -16.047 -23.333  -0.725  1.00  0.00            
ATOM    933  HN  PHE G   6     -15.303 -23.537  -1.362  1.00  0.00            
ATOM    934  CA  PHE G   6     -17.290 -23.070  -1.381  1.00  0.00            
ATOM    935  HA  PHE G   6     -18.090 -23.486  -0.777  1.00  0.00            
ATOM    936  CB  PHE G   6     -17.631 -21.560  -1.578  1.00  0.00            
ATOM    937  HB1 PHE G   6     -17.708 -21.050  -0.589  1.00  0.00            
ATOM    938  HB2 PHE G   6     -18.657 -21.582  -2.009  1.00  0.00            
ATOM    939  CG  PHE G   6     -16.709 -20.773  -2.482  1.00  0.00            
ATOM    940  CD1 PHE G   6     -15.633 -19.983  -1.980  1.00  0.00            
ATOM    941  HD1 PHE G   6     -15.439 -19.960  -0.916  1.00  0.00            
ATOM    942  CE1 PHE G   6     -14.820 -19.221  -2.836  1.00  0.00            
ATOM    943  HE1 PHE G   6     -14.026 -18.542  -2.523  1.00  0.00            
ATOM    944  CZ  PHE G   6     -15.075 -19.261  -4.232  1.00  0.00            
ATOM    945  HZ  PHE G   6     -14.406 -18.721  -4.889  1.00  0.00            
ATOM    946  CD2 PHE G   6     -16.813 -20.832  -3.872  1.00  0.00            
ATOM    947  HD2 PHE G   6     -17.585 -21.443  -4.325  1.00  0.00            
ATOM    948  CE2 PHE G   6     -16.013 -20.157  -4.777  1.00  0.00            
ATOM    949  HE2 PHE G   6     -16.183 -20.213  -5.836  1.00  0.00            
ATOM    950  C   PHE G   6     -17.268 -23.825  -2.747  1.00  0.00            
ATOM    951  O   PHE G   6     -16.193 -23.952  -3.426  1.00  0.00            
ATOM    952  N   ASN G   7     -18.429 -24.276  -3.233  1.00  0.00            
ATOM    953  HN  ASN G   7     -19.287 -24.148  -2.756  1.00  0.00            
ATOM    954  CA  ASN G   7     -18.649 -24.932  -4.551  1.00  0.00            
ATOM    955  HA  ASN G   7     -17.808 -25.554  -4.809  1.00  0.00            
ATOM    956  CB  ASN G   7     -19.935 -25.795  -4.410  1.00  0.00            
ATOM    957  HB1 ASN G   7     -20.320 -26.080  -5.419  1.00  0.00            
ATOM    958  HB2 ASN G   7     -20.687 -25.182  -3.863  1.00  0.00            
ATOM    959  CG  ASN G   7     -19.680 -27.186  -3.706  1.00  0.00            
ATOM    960  OD1 ASN G   7     -18.532 -27.445  -3.420  1.00  0.00            
ATOM    961  ND2 ASN G   7     -20.726 -27.986  -3.476  1.00  0.00            
ATOM    962 HD21 ASN G   7     -21.649 -27.703  -3.751  1.00  0.00            
ATOM    963 HD22 ASN G   7     -20.597 -28.885  -3.071  1.00  0.00            
ATOM    964  C   ASN G   7     -18.851 -23.958  -5.715  1.00  0.00            
ATOM    965  OT1 ASN G   7     -19.670 -23.035  -5.628  1.00  0.00            
ATOM    966  OT2 ASN G   7     -18.109 -24.127  -6.720  1.00  0.00            
ATOM    967  N   LYS H   1       5.442  23.879  -1.547  1.00  0.00            
ATOM    968  H1  LYS H   1       5.329  24.373  -2.455  1.00  0.00            
ATOM    969  H2  LYS H   1       5.516  22.845  -1.660  1.00  0.00            
ATOM    970  H3  LYS H   1       4.501  24.052  -1.148  1.00  0.00            
ATOM    971  CA  LYS H   1       6.491  24.514  -0.746  1.00  0.00            
ATOM    972  HA  LYS H   1       7.282  24.704  -1.466  1.00  0.00            
ATOM    973  CB  LYS H   1       6.049  25.852   0.005  1.00  0.00            
ATOM    974  HB1 LYS H   1       6.933  26.122   0.614  1.00  0.00            
ATOM    975  HB2 LYS H   1       5.164  25.588   0.626  1.00  0.00            
ATOM    976  CG  LYS H   1       5.775  27.011  -0.910  1.00  0.00            
ATOM    977  HG1 LYS H   1       5.297  27.767  -0.253  1.00  0.00            
ATOM    978  HG2 LYS H   1       4.972  26.659  -1.601  1.00  0.00            
ATOM    979  CD  LYS H   1       6.857  27.637  -1.894  1.00  0.00            
ATOM    980  HD1 LYS H   1       7.637  28.030  -1.202  1.00  0.00            
ATOM    981  HD2 LYS H   1       7.396  26.849  -2.468  1.00  0.00            
ATOM    982  CE  LYS H   1       6.330  28.768  -2.840  1.00  0.00            
ATOM    983  HE1 LYS H   1       5.943  29.624  -2.245  1.00  0.00            
ATOM    984  HE2 LYS H   1       5.542  28.342  -3.500  1.00  0.00            
ATOM    985  NZ  LYS H   1       7.465  29.333  -3.679  1.00  0.00            
ATOM    986  HZ1 LYS H   1       7.755  28.632  -4.382  1.00  0.00            
ATOM    987  HZ2 LYS H   1       7.210  30.196  -4.210  1.00  0.00            
ATOM    988  HZ3 LYS H   1       8.209  29.496  -2.967  1.00  0.00            
ATOM    989  C   LYS H   1       7.087  23.543   0.271  1.00  0.00            
ATOM    990  O   LYS H   1       6.398  22.999   1.116  1.00  0.00            
ATOM    991  N   PHE H   2       8.415  23.306   0.282  1.00  0.00            
ATOM    992  HN  PHE H   2       8.988  23.578  -0.477  1.00  0.00            
ATOM    993  CA  PHE H   2       9.084  22.298   1.137  1.00  0.00            
ATOM    994  HA  PHE H   2       8.434  21.505   1.445  1.00  0.00            
ATOM    995  CB  PHE H   2      10.283  21.722   0.448  1.00  0.00            
ATOM    996  HB1 PHE H   2      10.778  20.946   1.073  1.00  0.00            
ATOM    997  HB2 PHE H   2      11.038  22.509   0.227  1.00  0.00            
ATOM    998  CG  PHE H   2       9.932  21.132  -0.874  1.00  0.00            
ATOM    999  CD1 PHE H   2      10.790  21.346  -1.984  1.00  0.00            
ATOM   1000  HD1 PHE H   2      11.785  21.742  -1.833  1.00  0.00            
ATOM   1001  CE1 PHE H   2      10.468  20.938  -3.256  1.00  0.00            
ATOM   1002  HE1 PHE H   2      11.253  21.166  -3.959  1.00  0.00            
ATOM   1003  CZ  PHE H   2       9.226  20.379  -3.531  1.00  0.00            
ATOM   1004  HZ  PHE H   2       8.890  20.171  -4.538  1.00  0.00            
ATOM   1005  CD2 PHE H   2       8.697  20.526  -1.135  1.00  0.00            
ATOM   1006  HD2 PHE H   2       7.963  20.442  -0.353  1.00  0.00            
ATOM   1007  CE2 PHE H   2       8.345  20.152  -2.396  1.00  0.00            
ATOM   1008  HE2 PHE H   2       7.391  19.700  -2.618  1.00  0.00            
ATOM   1009  C   PHE H   2       9.506  22.980   2.398  1.00  0.00            
ATOM   1010  O   PHE H   2      10.104  24.044   2.317  1.00  0.00            
ATOM   1011  N   LYS H   3       9.163  22.525   3.587  1.00  0.00            
ATOM   1012  HN  LYS H   3       8.543  21.737   3.613  1.00  0.00            
ATOM   1013  CA  LYS H   3       9.739  22.954   4.832  1.00  0.00            
ATOM   1014  HA  LYS H   3      10.810  23.100   4.735  1.00  0.00            
ATOM   1015  CB  LYS H   3       9.184  24.334   5.288  1.00  0.00            
ATOM   1016  HB1 LYS H   3       9.205  25.049   4.433  1.00  0.00            
ATOM   1017  HB2 LYS H   3       9.732  24.630   6.217  1.00  0.00            
ATOM   1018  CG  LYS H   3       7.720  24.267   5.609  1.00  0.00            
ATOM   1019  HG1 LYS H   3       7.563  23.583   6.473  1.00  0.00            
ATOM   1020  HG2 LYS H   3       7.079  23.924   4.771  1.00  0.00            
ATOM   1021  CD  LYS H   3       7.178  25.624   6.253  1.00  0.00            
ATOM   1022  HD1 LYS H   3       7.714  25.966   7.156  1.00  0.00            
ATOM   1023  HD2 LYS H   3       7.271  26.405   5.461  1.00  0.00            
ATOM   1024  CE  LYS H   3       5.682  25.566   6.605  1.00  0.00            
ATOM   1025  HE1 LYS H   3       5.644  24.832   7.439  1.00  0.00            
ATOM   1026  HE2 LYS H   3       4.977  25.164   5.853  1.00  0.00            
ATOM   1027  NZ  LYS H   3       5.110  26.901   7.007  1.00  0.00            
ATOM   1028  HZ1 LYS H   3       5.899  27.437   7.437  1.00  0.00            
ATOM   1029  HZ2 LYS H   3       4.834  27.485   6.191  1.00  0.00            
ATOM   1030  HZ3 LYS H   3       4.265  26.833   7.619  1.00  0.00            
ATOM   1031  C   LYS H   3       9.500  21.922   5.935  1.00  0.00            
ATOM   1032  O   LYS H   3       8.642  21.025   5.900  1.00  0.00            
ATOM   1033  N   PHE H   4      10.209  22.067   7.002  1.00  0.00            
ATOM   1034  HN  PHE H   4      10.996  22.652   6.850  1.00  0.00            
ATOM   1035  CA  PHE H   4       9.904  21.437   8.307  1.00  0.00            
ATOM   1036  HA  PHE H   4       9.121  20.690   8.267  1.00  0.00            
ATOM   1037  CB  PHE H   4      11.248  20.724   8.856  1.00  0.00            
ATOM   1038  HB1 PHE H   4      10.976  20.552   9.920  1.00  0.00            
ATOM   1039  HB2 PHE H   4      12.121  21.410   8.906  1.00  0.00            
ATOM   1040  CG  PHE H   4      11.589  19.390   8.305  1.00  0.00            
ATOM   1041  CD1 PHE H   4      11.738  19.230   6.900  1.00  0.00            
ATOM   1042  HD1 PHE H   4      11.575  20.061   6.231  1.00  0.00            
ATOM   1043  CE1 PHE H   4      12.027  17.917   6.385  1.00  0.00            
ATOM   1044  HE1 PHE H   4      12.091  17.760   5.318  1.00  0.00            
ATOM   1045  CZ  PHE H   4      12.059  16.846   7.223  1.00  0.00            
ATOM   1046  HZ  PHE H   4      12.042  15.849   6.817  1.00  0.00            
ATOM   1047  CD2 PHE H   4      11.851  18.260   9.128  1.00  0.00            
ATOM   1048  HD2 PHE H   4      11.850  18.452  10.199  1.00  0.00            
ATOM   1049  CE2 PHE H   4      12.115  17.006   8.642  1.00  0.00            
ATOM   1050  HE2 PHE H   4      12.085  16.147   9.298  1.00  0.00            
ATOM   1051  C   PHE H   4       9.433  22.471   9.361  1.00  0.00            
ATOM   1052  O   PHE H   4       9.595  23.660   9.292  1.00  0.00            
ATOM   1053  N   GLN H   5       8.676  21.905  10.346  1.00  0.00            
ATOM   1054  HN  GLN H   5       8.674  20.913  10.388  1.00  0.00            
ATOM   1055  CA  GLN H   5       7.821  22.788  11.154  1.00  0.00            
ATOM   1056  HA  GLN H   5       8.258  23.732  11.450  1.00  0.00            
ATOM   1057  CB  GLN H   5       6.406  23.135  10.443  1.00  0.00            
ATOM   1058  HB1 GLN H   5       5.662  22.314  10.410  1.00  0.00            
ATOM   1059  HB2 GLN H   5       6.605  23.454   9.400  1.00  0.00            
ATOM   1060  CG  GLN H   5       5.813  24.302  11.250  1.00  0.00            
ATOM   1061  HG1 GLN H   5       5.719  24.005  12.322  1.00  0.00            
ATOM   1062  HG2 GLN H   5       4.746  24.287  10.945  1.00  0.00            
ATOM   1063  CD  GLN H   5       6.491  25.688  10.952  1.00  0.00            
ATOM   1064  OE1 GLN H   5       6.569  26.034   9.779  1.00  0.00            
ATOM   1065  NE2 GLN H   5       6.986  26.379  11.968  1.00  0.00            
ATOM   1066 HE21 GLN H   5       6.848  26.081  12.911  1.00  0.00            
ATOM   1067 HE22 GLN H   5       7.133  27.361  11.917  1.00  0.00            
ATOM   1068  C   GLN H   5       7.707  21.885  12.268  1.00  0.00            
ATOM   1069  O   GLN H   5       7.860  20.649  12.141  1.00  0.00            
ATOM   1070  N   PHE H   6       7.464  22.436  13.457  1.00  0.00            
ATOM   1071  HN  PHE H   6       7.417  23.427  13.552  1.00  0.00            
ATOM   1072  CA  PHE H   6       7.627  21.599  14.648  1.00  0.00            
ATOM   1073  HA  PHE H   6       8.492  20.998  14.371  1.00  0.00            
ATOM   1074  CB  PHE H   6       7.632  22.571  15.908  1.00  0.00            
ATOM   1075  HB1 PHE H   6       6.710  23.177  16.053  1.00  0.00            
ATOM   1076  HB2 PHE H   6       8.494  23.177  15.546  1.00  0.00            
ATOM   1077  CG  PHE H   6       8.052  21.861  17.218  1.00  0.00            
ATOM   1078  CD1 PHE H   6       9.352  21.264  17.346  1.00  0.00            
ATOM   1079  HD1 PHE H   6      10.006  21.045  16.507  1.00  0.00            
ATOM   1080  CE1 PHE H   6       9.904  20.961  18.603  1.00  0.00            
ATOM   1081  HE1 PHE H   6      10.911  20.566  18.522  1.00  0.00            
ATOM   1082  CZ  PHE H   6       9.074  20.996  19.736  1.00  0.00            
ATOM   1083  HZ  PHE H   6       9.359  20.627  20.701  1.00  0.00            
ATOM   1084  CD2 PHE H   6       7.215  21.868  18.359  1.00  0.00            
ATOM   1085  HD2 PHE H   6       6.286  22.413  18.380  1.00  0.00            
ATOM   1086  CE2 PHE H   6       7.699  21.363  19.605  1.00  0.00            
ATOM   1087  HE2 PHE H   6       7.124  21.498  20.508  1.00  0.00            
ATOM   1088  C   PHE H   6       6.401  20.678  14.801  1.00  0.00            
ATOM   1089  O   PHE H   6       5.375  20.826  14.145  1.00  0.00            
ATOM   1090  N   ASN H   7       6.480  19.654  15.629  1.00  0.00            
ATOM   1091  HN  ASN H   7       7.351  19.484  16.077  1.00  0.00            
ATOM   1092  CA  ASN H   7       5.488  18.742  16.095  1.00  0.00            
ATOM   1093  HA  ASN H   7       4.604  19.350  16.227  1.00  0.00            
ATOM   1094  CB  ASN H   7       5.253  17.665  15.013  1.00  0.00            
ATOM   1095  HB1 ASN H   7       6.026  16.866  15.027  1.00  0.00            
ATOM   1096  HB2 ASN H   7       5.237  18.234  14.060  1.00  0.00            
ATOM   1097  CG  ASN H   7       3.938  16.980  15.065  1.00  0.00            
ATOM   1098  OD1 ASN H   7       3.386  16.563  14.044  1.00  0.00            
ATOM   1099  ND2 ASN H   7       3.250  16.842  16.248  1.00  0.00            
ATOM   1100 HD21 ASN H   7       3.591  17.382  17.009  1.00  0.00            
ATOM   1101 HD22 ASN H   7       2.294  16.541  16.287  1.00  0.00            
ATOM   1102  C   ASN H   7       5.983  18.111  17.359  1.00  0.00            
ATOM   1103  OT1 ASN H   7       7.078  17.505  17.504  1.00  0.00            
ATOM   1104  OT2 ASN H   7       5.046  18.024  18.255  1.00  0.00            
ATOM   1105  N   LYS I   1       9.068  15.596  17.361  1.00  0.00            
ATOM   1106  H1  LYS I   1       8.767  14.772  16.801  1.00  0.00            
ATOM   1107  H2  LYS I   1       9.422  15.278  18.286  1.00  0.00            
ATOM   1108  H3  LYS I   1       8.167  16.035  17.633  1.00  0.00            
ATOM   1109  CA  LYS I   1       9.986  16.596  16.753  1.00  0.00            
ATOM   1110  HA  LYS I   1      10.314  17.247  17.552  1.00  0.00            
ATOM   1111  CB  LYS I   1      11.211  15.765  16.228  1.00  0.00            
ATOM   1112  HB1 LYS I   1      11.848  16.403  15.581  1.00  0.00            
ATOM   1113  HB2 LYS I   1      10.970  14.978  15.477  1.00  0.00            
ATOM   1114  CG  LYS I   1      12.258  15.307  17.271  1.00  0.00            
ATOM   1115  HG1 LYS I   1      13.076  14.707  16.827  1.00  0.00            
ATOM   1116  HG2 LYS I   1      11.793  14.560  17.940  1.00  0.00            
ATOM   1117  CD  LYS I   1      12.974  16.446  18.007  1.00  0.00            
ATOM   1118  HD1 LYS I   1      13.336  17.138  17.216  1.00  0.00            
ATOM   1119  HD2 LYS I   1      12.286  16.954  18.725  1.00  0.00            
ATOM   1120  CE  LYS I   1      14.261  15.853  18.682  1.00  0.00            
ATOM   1121  HE1 LYS I   1      14.900  15.717  17.781  1.00  0.00            
ATOM   1122  HE2 LYS I   1      14.040  14.957  19.302  1.00  0.00            
ATOM   1123  NZ  LYS I   1      14.914  16.921  19.625  1.00  0.00            
ATOM   1124  HZ1 LYS I   1      14.841  17.902  19.301  1.00  0.00            
ATOM   1125  HZ2 LYS I   1      14.420  16.830  20.547  1.00  0.00            
ATOM   1126  HZ3 LYS I   1      15.901  16.692  19.878  1.00  0.00            
ATOM   1127  C   LYS I   1       9.432  17.474  15.663  1.00  0.00            
ATOM   1128  O   LYS I   1       9.322  18.684  15.727  1.00  0.00            
ATOM   1129  N   PHE I   2       9.041  16.822  14.493  1.00  0.00            
ATOM   1130  HN  PHE I   2       8.964  15.835  14.408  1.00  0.00            
ATOM   1131  CA  PHE I   2       8.806  17.473  13.252  1.00  0.00            
ATOM   1132  HA  PHE I   2       8.568  18.500  13.473  1.00  0.00            
ATOM   1133  CB  PHE I   2      10.077  17.563  12.403  1.00  0.00            
ATOM   1134  HB1 PHE I   2      10.779  18.278  12.884  1.00  0.00            
ATOM   1135  HB2 PHE I   2       9.894  17.925  11.367  1.00  0.00            
ATOM   1136  CG  PHE I   2      10.757  16.320  12.176  1.00  0.00            
ATOM   1137  CD1 PHE I   2      10.218  15.411  11.220  1.00  0.00            
ATOM   1138  HD1 PHE I   2       9.251  15.579  10.767  1.00  0.00            
ATOM   1139  CE1 PHE I   2      10.808  14.148  11.065  1.00  0.00            
ATOM   1140  HE1 PHE I   2      10.406  13.451  10.352  1.00  0.00            
ATOM   1141  CZ  PHE I   2      12.075  13.868  11.633  1.00  0.00            
ATOM   1142  HZ  PHE I   2      12.693  13.026  11.343  1.00  0.00            
ATOM   1143  CD2 PHE I   2      12.000  16.019  12.763  1.00  0.00            
ATOM   1144  HD2 PHE I   2      12.515  16.717  13.408  1.00  0.00            
ATOM   1145  CE2 PHE I   2      12.624  14.769  12.526  1.00  0.00            
ATOM   1146  HE2 PHE I   2      13.588  14.541  12.960  1.00  0.00            
ATOM   1147  C   PHE I   2       7.620  17.008  12.474  1.00  0.00            
ATOM   1148  O   PHE I   2       7.080  15.953  12.790  1.00  0.00            
ATOM   1149  N   LYS I   3       7.200  17.883  11.528  1.00  0.00            
ATOM   1150  HN  LYS I   3       7.548  18.814  11.532  1.00  0.00            
ATOM   1151  CA  LYS I   3       6.256  17.555  10.488  1.00  0.00            
ATOM   1152  HA  LYS I   3       6.234  16.498  10.276  1.00  0.00            
ATOM   1153  CB  LYS I   3       4.806  18.044  10.928  1.00  0.00            
ATOM   1154  HB1 LYS I   3       4.681  17.460  11.870  1.00  0.00            
ATOM   1155  HB2 LYS I   3       4.102  17.535  10.223  1.00  0.00            
ATOM   1156  CG  LYS I   3       4.545  19.545  11.023  1.00  0.00            
ATOM   1157  HG1 LYS I   3       4.972  20.104  10.157  1.00  0.00            
ATOM   1158  HG2 LYS I   3       5.048  20.036  11.881  1.00  0.00            
ATOM   1159  CD  LYS I   3       2.984  19.793  11.043  1.00  0.00            
ATOM   1160  HD1 LYS I   3       2.898  20.787  10.562  1.00  0.00            
ATOM   1161  HD2 LYS I   3       2.664  19.216  10.153  1.00  0.00            
ATOM   1162  CE  LYS I   3       2.173  19.644  12.330  1.00  0.00            
ATOM   1163  HE1 LYS I   3       2.439  18.633  12.716  1.00  0.00            
ATOM   1164  HE2 LYS I   3       1.063  19.689  12.339  1.00  0.00            
ATOM   1165  NZ  LYS I   3       2.623  20.606  13.374  1.00  0.00            
ATOM   1166  HZ1 LYS I   3       2.347  21.571  13.075  1.00  0.00            
ATOM   1167  HZ2 LYS I   3       2.098  20.493  14.264  1.00  0.00            
ATOM   1168  HZ3 LYS I   3       3.639  20.637  13.565  1.00  0.00            
ATOM   1169  C   LYS I   3       6.839  18.236   9.262  1.00  0.00            
ATOM   1170  O   LYS I   3       7.284  19.386   9.332  1.00  0.00            
ATOM   1171  N   PHE I   4       6.874  17.578   8.162  1.00  0.00            
ATOM   1172  HN  PHE I   4       6.401  16.703   8.077  1.00  0.00            
ATOM   1173  CA  PHE I   4       7.248  18.084   6.855  1.00  0.00            
ATOM   1174  HA  PHE I   4       8.044  18.818   6.840  1.00  0.00            
ATOM   1175  CB  PHE I   4       7.646  16.843   5.959  1.00  0.00            
ATOM   1176  HB1 PHE I   4       6.857  16.058   5.957  1.00  0.00            
ATOM   1177  HB2 PHE I   4       8.555  16.447   6.455  1.00  0.00            
ATOM   1178  CG  PHE I   4       8.095  17.211   4.635  1.00  0.00            
ATOM   1179  CD1 PHE I   4       7.583  16.630   3.433  1.00  0.00            
ATOM   1180  HD1 PHE I   4       6.794  15.896   3.498  1.00  0.00            
ATOM   1181  CE1 PHE I   4       7.941  17.097   2.168  1.00  0.00            
ATOM   1182  HE1 PHE I   4       7.519  16.653   1.275  1.00  0.00            
ATOM   1183  CZ  PHE I   4       9.021  17.965   2.043  1.00  0.00            
ATOM   1184  HZ  PHE I   4       9.326  18.325   1.071  1.00  0.00            
ATOM   1185  CD2 PHE I   4       9.070  18.178   4.468  1.00  0.00            
ATOM   1186  HD2 PHE I   4       9.521  18.507   5.394  1.00  0.00            
ATOM   1187  CE2 PHE I   4       9.621  18.513   3.251  1.00  0.00            
ATOM   1188  HE2 PHE I   4      10.437  19.212   3.229  1.00  0.00            
ATOM   1189  C   PHE I   4       5.978  18.701   6.230  1.00  0.00            
ATOM   1190  O   PHE I   4       4.858  18.146   6.466  1.00  0.00            
ATOM   1191  N   GLN I   5       6.115  19.788   5.394  1.00  0.00            
ATOM   1192  HN  GLN I   5       6.985  20.269   5.315  1.00  0.00            
ATOM   1193  CA  GLN I   5       5.032  20.385   4.604  1.00  0.00            
ATOM   1194  HA  GLN I   5       4.217  19.682   4.597  1.00  0.00            
ATOM   1195  CB  GLN I   5       4.646  21.803   5.065  1.00  0.00            
ATOM   1196  HB1 GLN I   5       3.893  22.076   4.296  1.00  0.00            
ATOM   1197  HB2 GLN I   5       5.569  22.419   5.096  1.00  0.00            
ATOM   1198  CG  GLN I   5       4.152  21.778   6.459  1.00  0.00            
ATOM   1199  HG1 GLN I   5       3.905  22.758   6.925  1.00  0.00            
ATOM   1200  HG2 GLN I   5       4.835  21.353   7.217  1.00  0.00            
ATOM   1201  CD  GLN I   5       2.766  21.113   6.553  1.00  0.00            
ATOM   1202  OE1 GLN I   5       2.411  20.382   5.664  1.00  0.00            
ATOM   1203  NE2 GLN I   5       1.972  21.320   7.660  1.00  0.00            
ATOM   1204 HE21 GLN I   5       2.322  21.789   8.468  1.00  0.00            
ATOM   1205 HE22 GLN I   5       1.048  20.952   7.662  1.00  0.00            
ATOM   1206  C   GLN I   5       5.465  20.465   3.131  1.00  0.00            
ATOM   1207  O   GLN I   5       6.616  20.555   2.829  1.00  0.00            
ATOM   1208  N   PHE I   6       4.589  20.427   2.117  1.00  0.00            
ATOM   1209  HN  PHE I   6       3.609  20.457   2.288  1.00  0.00            
ATOM   1210  CA  PHE I   6       4.965  19.856   0.849  1.00  0.00            
ATOM   1211  HA  PHE I   6       6.021  19.940   0.670  1.00  0.00            
ATOM   1212  CB  PHE I   6       4.540  18.298   0.813  1.00  0.00            
ATOM   1213  HB1 PHE I   6       3.621  18.142   1.412  1.00  0.00            
ATOM   1214  HB2 PHE I   6       5.323  17.846   1.459  1.00  0.00            
ATOM   1215  CG  PHE I   6       4.497  17.688  -0.602  1.00  0.00            
ATOM   1216  CD1 PHE I   6       3.190  17.404  -1.181  1.00  0.00            
ATOM   1217  HD1 PHE I   6       2.265  17.554  -0.648  1.00  0.00            
ATOM   1218  CE1 PHE I   6       3.093  17.052  -2.561  1.00  0.00            
ATOM   1219  HE1 PHE I   6       2.153  16.982  -3.088  1.00  0.00            
ATOM   1220  CZ  PHE I   6       4.295  16.856  -3.248  1.00  0.00            
ATOM   1221  HZ  PHE I   6       4.277  16.526  -4.273  1.00  0.00            
ATOM   1222  CD2 PHE I   6       5.662  17.531  -1.298  1.00  0.00            
ATOM   1223  HD2 PHE I   6       6.612  17.771  -0.841  1.00  0.00            
ATOM   1224  CE2 PHE I   6       5.546  17.008  -2.605  1.00  0.00            
ATOM   1225  HE2 PHE I   6       6.474  16.891  -3.153  1.00  0.00            
ATOM   1226  C   PHE I   6       4.286  20.650  -0.245  1.00  0.00            
ATOM   1227  O   PHE I   6       5.018  21.154  -1.098  1.00  0.00            
ATOM   1228  N   ASN I   7       3.008  20.916  -0.293  1.00  0.00            
ATOM   1229  HN  ASN I   7       2.495  20.521   0.468  1.00  0.00            
ATOM   1230  CA  ASN I   7       2.316  21.722  -1.242  1.00  0.00            
ATOM   1231  HA  ASN I   7       2.749  21.494  -2.201  1.00  0.00            
ATOM   1232  CB  ASN I   7       0.836  21.296  -1.481  1.00  0.00            
ATOM   1233  HB1 ASN I   7       0.367  22.032  -2.160  1.00  0.00            
ATOM   1234  HB2 ASN I   7       0.319  21.418  -0.506  1.00  0.00            
ATOM   1235  CG  ASN I   7       0.694  19.965  -2.083  1.00  0.00            
ATOM   1236  OD1 ASN I   7      -0.011  19.041  -1.643  1.00  0.00            
ATOM   1237  ND2 ASN I   7       1.288  19.780  -3.307  1.00  0.00            
ATOM   1238 HD21 ASN I   7       1.292  18.858  -3.702  1.00  0.00            
ATOM   1239 HD22 ASN I   7       1.562  20.559  -3.880  1.00  0.00            
ATOM   1240  C   ASN I   7       2.473  23.162  -0.891  1.00  0.00            
ATOM   1241  OT1 ASN I   7       2.806  23.967  -1.782  1.00  0.00            
ATOM   1242  OT2 ASN I   7       2.423  23.500   0.337  1.00  0.00            
ATOM   1243  N   LYS J   1       4.787   8.942  16.292  1.00  0.00            
ATOM   1244  H1  LYS J   1       4.412   8.715  17.234  1.00  0.00            
ATOM   1245  H2  LYS J   1       4.138   9.608  15.851  1.00  0.00            
ATOM   1246  H3  LYS J   1       4.705   8.027  15.803  1.00  0.00            
ATOM   1247  CA  LYS J   1       6.148   9.509  16.237  1.00  0.00            
ATOM   1248  HA  LYS J   1       6.141  10.193  17.082  1.00  0.00            
ATOM   1249  CB  LYS J   1       7.170   8.429  16.533  1.00  0.00            
ATOM   1250  HB1 LYS J   1       6.764   7.507  16.056  1.00  0.00            
ATOM   1251  HB2 LYS J   1       7.310   8.085  17.572  1.00  0.00            
ATOM   1252  CG  LYS J   1       8.670   8.632  16.185  1.00  0.00            
ATOM   1253  HG1 LYS J   1       8.666   8.772  15.082  1.00  0.00            
ATOM   1254  HG2 LYS J   1       9.255   7.710  16.373  1.00  0.00            
ATOM   1255  CD  LYS J   1       9.277   9.777  16.941  1.00  0.00            
ATOM   1256  HD1 LYS J   1       8.867  10.739  16.559  1.00  0.00            
ATOM   1257  HD2 LYS J   1       9.193   9.715  18.045  1.00  0.00            
ATOM   1258  CE  LYS J   1      10.813   9.962  16.539  1.00  0.00            
ATOM   1259  HE1 LYS J   1      11.085  10.999  16.799  1.00  0.00            
ATOM   1260  HE2 LYS J   1      11.070   9.766  15.473  1.00  0.00            
ATOM   1261  NZ  LYS J   1      11.648   9.034  17.392  1.00  0.00            
ATOM   1262  HZ1 LYS J   1      11.359   8.031  17.336  1.00  0.00            
ATOM   1263  HZ2 LYS J   1      12.621   8.979  17.045  1.00  0.00            
ATOM   1264  HZ3 LYS J   1      11.545   9.369  18.374  1.00  0.00            
ATOM   1265  C   LYS J   1       6.547  10.266  15.007  1.00  0.00            
ATOM   1266  O   LYS J   1       7.034  11.353  15.066  1.00  0.00            
ATOM   1267  N   PHE J   2       6.286   9.714  13.799  1.00  0.00            
ATOM   1268  HN  PHE J   2       5.904   8.800  13.728  1.00  0.00            
ATOM   1269  CA  PHE J   2       6.427  10.536  12.598  1.00  0.00            
ATOM   1270  HA  PHE J   2       6.218  11.564  12.810  1.00  0.00            
ATOM   1271  CB  PHE J   2       7.942  10.483  12.100  1.00  0.00            
ATOM   1272  HB1 PHE J   2       8.363   9.464  12.013  1.00  0.00            
ATOM   1273  HB2 PHE J   2       8.551  10.960  12.895  1.00  0.00            
ATOM   1274  CG  PHE J   2       8.276  11.105  10.726  1.00  0.00            
ATOM   1275  CD1 PHE J   2       7.793  12.378  10.360  1.00  0.00            
ATOM   1276  HD1 PHE J   2       7.160  12.830  11.107  1.00  0.00            
ATOM   1277  CE1 PHE J   2       7.950  12.922   9.165  1.00  0.00            
ATOM   1278  HE1 PHE J   2       7.589  13.889   8.833  1.00  0.00            
ATOM   1279  CZ  PHE J   2       8.708  12.247   8.225  1.00  0.00            
ATOM   1280  HZ  PHE J   2       8.839  12.713   7.255  1.00  0.00            
ATOM   1281  CD2 PHE J   2       9.087  10.453   9.758  1.00  0.00            
ATOM   1282  HD2 PHE J   2       9.522   9.488   9.996  1.00  0.00            
ATOM   1283  CE2 PHE J   2       9.393  11.040   8.512  1.00  0.00            
ATOM   1284  HE2 PHE J   2      10.006  10.526   7.790  1.00  0.00            
ATOM   1285  C   PHE J   2       5.548  10.027  11.446  1.00  0.00            
ATOM   1286  O   PHE J   2       5.419   8.812  11.207  1.00  0.00            
ATOM   1287  N   LYS J   3       4.844  10.921  10.782  1.00  0.00            
ATOM   1288  HN  LYS J   3       4.872  11.880  11.061  1.00  0.00            
ATOM   1289  CA  LYS J   3       3.790  10.617   9.736  1.00  0.00            
ATOM   1290  HA  LYS J   3       4.133   9.725   9.222  1.00  0.00            
ATOM   1291  CB  LYS J   3       2.327  10.479  10.265  1.00  0.00            
ATOM   1292  HB1 LYS J   3       2.402   9.658  11.015  1.00  0.00            
ATOM   1293  HB2 LYS J   3       1.685  10.074   9.446  1.00  0.00            
ATOM   1294  CG  LYS J   3       1.774  11.774  10.931  1.00  0.00            
ATOM   1295  HG1 LYS J   3       1.241  12.418  10.206  1.00  0.00            
ATOM   1296  HG2 LYS J   3       2.670  12.310  11.333  1.00  0.00            
ATOM   1297  CD  LYS J   3       0.786  11.675  12.140  1.00  0.00            
ATOM   1298  HD1 LYS J   3      -0.206  11.435  11.713  1.00  0.00            
ATOM   1299  HD2 LYS J   3       1.120  10.756  12.676  1.00  0.00            
ATOM   1300  CE  LYS J   3       0.557  12.911  13.033  1.00  0.00            
ATOM   1301  HE1 LYS J   3       0.042  13.630  12.372  1.00  0.00            
ATOM   1302  HE2 LYS J   3       1.471  13.272  13.557  1.00  0.00            
ATOM   1303  NZ  LYS J   3      -0.390  12.457  14.032  1.00  0.00            
ATOM   1304  HZ1 LYS J   3      -0.805  13.209  14.624  1.00  0.00            
ATOM   1305  HZ2 LYS J   3      -1.158  12.029  13.494  1.00  0.00            
ATOM   1306  HZ3 LYS J   3       0.082  11.787  14.669  1.00  0.00            
ATOM   1307  C   LYS J   3       3.770  11.869   8.743  1.00  0.00            
ATOM   1308  O   LYS J   3       4.371  12.932   9.070  1.00  0.00            
ATOM   1309  N   PHE J   4       3.061  11.712   7.640  1.00  0.00            
ATOM   1310  HN  PHE J   4       2.426  10.961   7.475  1.00  0.00            
ATOM   1311  CA  PHE J   4       2.920  12.749   6.633  1.00  0.00            
ATOM   1312  HA  PHE J   4       3.105  13.750   7.005  1.00  0.00            
ATOM   1313  CB  PHE J   4       4.100  12.557   5.576  1.00  0.00            
ATOM   1314  HB1 PHE J   4       4.153  11.458   5.421  1.00  0.00            
ATOM   1315  HB2 PHE J   4       5.041  12.835   6.104  1.00  0.00            
ATOM   1316  CG  PHE J   4       3.980  13.330   4.253  1.00  0.00            
ATOM   1317  CD1 PHE J   4       3.945  14.757   4.073  1.00  0.00            
ATOM   1318  HD1 PHE J   4       4.028  15.415   4.930  1.00  0.00            
ATOM   1319  CE1 PHE J   4       3.869  15.380   2.828  1.00  0.00            
ATOM   1320  HE1 PHE J   4       3.780  16.451   2.750  1.00  0.00            
ATOM   1321  CZ  PHE J   4       3.814  14.650   1.642  1.00  0.00            
ATOM   1322  HZ  PHE J   4       3.705  15.249   0.760  1.00  0.00            
ATOM   1323  CD2 PHE J   4       4.029  12.627   3.034  1.00  0.00            
ATOM   1324  HD2 PHE J   4       4.256  11.575   2.994  1.00  0.00            
ATOM   1325  CE2 PHE J   4       3.936  13.259   1.711  1.00  0.00            
ATOM   1326  HE2 PHE J   4       3.771  12.727   0.784  1.00  0.00            
ATOM   1327  C   PHE J   4       1.518  12.586   6.013  1.00  0.00            
ATOM   1328  O   PHE J   4       0.896  11.537   6.272  1.00  0.00            
ATOM   1329  N   GLN J   5       1.038  13.665   5.286  1.00  0.00            
ATOM   1330  HN  GLN J   5       1.626  14.410   4.977  1.00  0.00            
ATOM   1331  CA  GLN J   5      -0.319  13.661   4.850  1.00  0.00            
ATOM   1332  HA  GLN J   5      -0.695  12.661   4.724  1.00  0.00            
ATOM   1333  CB  GLN J   5      -1.225  14.301   5.845  1.00  0.00            
ATOM   1334  HB1 GLN J   5      -0.941  13.848   6.825  1.00  0.00            
ATOM   1335  HB2 GLN J   5      -2.255  13.925   5.658  1.00  0.00            
ATOM   1336  CG  GLN J   5      -0.941  15.811   5.990  1.00  0.00            
ATOM   1337  HG1 GLN J   5      -1.317  16.409   5.130  1.00  0.00            
ATOM   1338  HG2 GLN J   5       0.156  15.963   5.967  1.00  0.00            
ATOM   1339  CD  GLN J   5      -1.741  16.370   7.160  1.00  0.00            
ATOM   1340  OE1 GLN J   5      -2.249  15.625   7.979  1.00  0.00            
ATOM   1341  NE2 GLN J   5      -1.685  17.705   7.230  1.00  0.00            
ATOM   1342 HE21 GLN J   5      -0.845  18.142   6.904  1.00  0.00            
ATOM   1343 HE22 GLN J   5      -2.291  18.120   7.898  1.00  0.00            
ATOM   1344  C   GLN J   5      -0.307  14.342   3.498  1.00  0.00            
ATOM   1345  O   GLN J   5       0.626  15.029   3.106  1.00  0.00            
ATOM   1346  N   PHE J   6      -1.369  14.081   2.712  1.00  0.00            
ATOM   1347  HN  PHE J   6      -2.094  13.548   3.145  1.00  0.00            
ATOM   1348  CA  PHE J   6      -1.554  14.620   1.353  1.00  0.00            
ATOM   1349  HA  PHE J   6      -1.184  15.638   1.402  1.00  0.00            
ATOM   1350  CB  PHE J   6      -0.695  13.990   0.251  1.00  0.00            
ATOM   1351  HB1 PHE J   6      -1.093  12.951   0.275  1.00  0.00            
ATOM   1352  HB2 PHE J   6       0.390  14.012   0.488  1.00  0.00            
ATOM   1353  CG  PHE J   6      -0.922  14.495  -1.172  1.00  0.00            
ATOM   1354  CD1 PHE J   6      -1.457  13.652  -2.171  1.00  0.00            
ATOM   1355  HD1 PHE J   6      -1.788  12.663  -1.883  1.00  0.00            
ATOM   1356  CE1 PHE J   6      -1.517  14.039  -3.524  1.00  0.00            
ATOM   1357  HE1 PHE J   6      -1.721  13.329  -4.309  1.00  0.00            
ATOM   1358  CZ  PHE J   6      -1.133  15.388  -3.883  1.00  0.00            
ATOM   1359  HZ  PHE J   6      -1.103  15.677  -4.925  1.00  0.00            
ATOM   1360  CD2 PHE J   6      -0.506  15.749  -1.511  1.00  0.00            
ATOM   1361  HD2 PHE J   6      -0.098  16.435  -0.783  1.00  0.00            
ATOM   1362  CE2 PHE J   6      -0.709  16.175  -2.845  1.00  0.00            
ATOM   1363  HE2 PHE J   6      -0.421  17.139  -3.228  1.00  0.00            
ATOM   1364  C   PHE J   6      -3.095  14.604   1.056  1.00  0.00            
ATOM   1365  O   PHE J   6      -3.787  13.637   1.339  1.00  0.00            
ATOM   1366  N   ASN J   7      -3.666  15.587   0.422  1.00  0.00            
ATOM   1367  HN  ASN J   7      -3.091  16.383   0.236  1.00  0.00            
ATOM   1368  CA  ASN J   7      -5.085  15.850   0.149  1.00  0.00            
ATOM   1369  HA  ASN J   7      -5.639  14.920   0.131  1.00  0.00            
ATOM   1370  CB  ASN J   7      -5.599  16.890   1.171  1.00  0.00            
ATOM   1371  HB1 ASN J   7      -5.129  17.884   1.138  1.00  0.00            
ATOM   1372  HB2 ASN J   7      -5.434  16.351   2.130  1.00  0.00            
ATOM   1373  CG  ASN J   7      -7.097  17.129   1.186  1.00  0.00            
ATOM   1374  OD1 ASN J   7      -7.929  16.413   0.635  1.00  0.00            
ATOM   1375  ND2 ASN J   7      -7.468  18.208   1.829  1.00  0.00            
ATOM   1376 HD21 ASN J   7      -6.816  18.862   2.216  1.00  0.00            
ATOM   1377 HD22 ASN J   7      -8.466  18.284   1.923  1.00  0.00            
ATOM   1378  C   ASN J   7      -5.282  16.441  -1.299  1.00  0.00            
ATOM   1379  OT1 ASN J   7      -4.698  17.502  -1.547  1.00  0.00            
ATOM   1380  OT2 ASN J   7      -5.968  15.851  -2.177  1.00  0.00            
ATOM   1381  N   LYS K   1      -8.227  12.169   1.212  1.00  0.00            
ATOM   1382  H1  LYS K   1      -8.845  13.002   1.284  1.00  0.00            
ATOM   1383  H2  LYS K   1      -8.145  11.902   0.210  1.00  0.00            
ATOM   1384  H3  LYS K   1      -8.732  11.434   1.734  1.00  0.00            
ATOM   1385  CA  LYS K   1      -6.825  12.410   1.721  1.00  0.00            
ATOM   1386  HA  LYS K   1      -6.303  12.777   0.856  1.00  0.00            
ATOM   1387  CB  LYS K   1      -6.785  13.434   2.968  1.00  0.00            
ATOM   1388  HB1 LYS K   1      -7.234  14.422   2.753  1.00  0.00            
ATOM   1389  HB2 LYS K   1      -5.721  13.629   3.228  1.00  0.00            
ATOM   1390  CG  LYS K   1      -7.476  13.022   4.350  1.00  0.00            
ATOM   1391  HG1 LYS K   1      -7.092  12.041   4.714  1.00  0.00            
ATOM   1392  HG2 LYS K   1      -8.558  12.886   4.169  1.00  0.00            
ATOM   1393  CD  LYS K   1      -7.231  14.149   5.375  1.00  0.00            
ATOM   1394  HD1 LYS K   1      -6.273  14.678   5.220  1.00  0.00            
ATOM   1395  HD2 LYS K   1      -7.927  14.952   5.032  1.00  0.00            
ATOM   1396  CE  LYS K   1      -7.508  13.806   6.864  1.00  0.00            
ATOM   1397  HE1 LYS K   1      -6.591  13.301   7.247  1.00  0.00            
ATOM   1398  HE2 LYS K   1      -8.464  13.271   7.026  1.00  0.00            
ATOM   1399  NZ  LYS K   1      -7.741  15.140   7.544  1.00  0.00            
ATOM   1400  HZ1 LYS K   1      -8.007  14.958   8.533  1.00  0.00            
ATOM   1401  HZ2 LYS K   1      -6.807  15.592   7.524  1.00  0.00            
ATOM   1402  HZ3 LYS K   1      -8.461  15.734   7.102  1.00  0.00            
ATOM   1403  C   LYS K   1      -6.084  11.080   1.905  1.00  0.00            
ATOM   1404  O   LYS K   1      -6.626  10.002   2.059  1.00  0.00            
ATOM   1405  N   PHE K   2      -4.768  11.204   1.843  1.00  0.00            
ATOM   1406  HN  PHE K   2      -4.312  12.085   1.781  1.00  0.00            
ATOM   1407  CA  PHE K   2      -3.891  10.075   2.142  1.00  0.00            
ATOM   1408  HA  PHE K   2      -4.421   9.136   2.254  1.00  0.00            
ATOM   1409  CB  PHE K   2      -2.700   9.747   1.188  1.00  0.00            
ATOM   1410  HB1 PHE K   2      -1.921   9.016   1.475  1.00  0.00            
ATOM   1411  HB2 PHE K   2      -2.163  10.698   1.004  1.00  0.00            
ATOM   1412  CG  PHE K   2      -3.174   9.223  -0.143  1.00  0.00            
ATOM   1413  CD1 PHE K   2      -2.923   7.923  -0.488  1.00  0.00            
ATOM   1414  HD1 PHE K   2      -2.419   7.313   0.248  1.00  0.00            
ATOM   1415  CE1 PHE K   2      -3.542   7.270  -1.612  1.00  0.00            
ATOM   1416  HE1 PHE K   2      -3.199   6.255  -1.772  1.00  0.00            
ATOM   1417  CZ  PHE K   2      -4.224   8.092  -2.499  1.00  0.00            
ATOM   1418  HZ  PHE K   2      -4.499   7.661  -3.451  1.00  0.00            
ATOM   1419  CD2 PHE K   2      -3.683  10.072  -1.168  1.00  0.00            
ATOM   1420  HD2 PHE K   2      -3.837  11.116  -0.978  1.00  0.00            
ATOM   1421  CE2 PHE K   2      -4.355   9.432  -2.261  1.00  0.00            
ATOM   1422  HE2 PHE K   2      -4.785  10.060  -3.025  1.00  0.00            
ATOM   1423  C   PHE K   2      -3.263  10.306   3.479  1.00  0.00            
ATOM   1424  O   PHE K   2      -2.986  11.428   3.829  1.00  0.00            
ATOM   1425  N   LYS K   3      -2.996   9.230   4.170  1.00  0.00            
ATOM   1426  HN  LYS K   3      -3.429   8.387   3.870  1.00  0.00            
ATOM   1427  CA  LYS K   3      -2.459   9.301   5.497  1.00  0.00            
ATOM   1428  HA  LYS K   3      -1.997  10.273   5.622  1.00  0.00            
ATOM   1429  CB  LYS K   3      -3.459   8.945   6.512  1.00  0.00            
ATOM   1430  HB1 LYS K   3      -3.022   8.892   7.531  1.00  0.00            
ATOM   1431  HB2 LYS K   3      -3.829   7.937   6.219  1.00  0.00            
ATOM   1432  CG  LYS K   3      -4.612   9.983   6.721  1.00  0.00            
ATOM   1433  HG1 LYS K   3      -5.382   9.575   7.411  1.00  0.00            
ATOM   1434  HG2 LYS K   3      -5.149  10.237   5.777  1.00  0.00            
ATOM   1435  CD  LYS K   3      -4.084  11.253   7.604  1.00  0.00            
ATOM   1436  HD1 LYS K   3      -3.110  11.590   7.189  1.00  0.00            
ATOM   1437  HD2 LYS K   3      -4.841  12.044   7.420  1.00  0.00            
ATOM   1438  CE  LYS K   3      -4.165  11.060   9.160  1.00  0.00            
ATOM   1439  HE1 LYS K   3      -3.737  10.083   9.470  1.00  0.00            
ATOM   1440  HE2 LYS K   3      -5.233  11.014   9.465  1.00  0.00            
ATOM   1441  NZ  LYS K   3      -3.497  12.168   9.812  1.00  0.00            
ATOM   1442  HZ1 LYS K   3      -3.334  11.913  10.805  1.00  0.00            
ATOM   1443  HZ2 LYS K   3      -2.544  12.252   9.395  1.00  0.00            
ATOM   1444  HZ3 LYS K   3      -3.982  13.093   9.732  1.00  0.00            
ATOM   1445  C   LYS K   3      -1.366   8.252   5.605  1.00  0.00            
ATOM   1446  O   LYS K   3      -1.554   7.029   5.658  1.00  0.00            
ATOM   1447  N   PHE K   4      -0.096   8.747   5.767  1.00  0.00            
ATOM   1448  HN  PHE K   4       0.047   9.738   5.829  1.00  0.00            
ATOM   1449  CA  PHE K   4       1.139   7.957   5.678  1.00  0.00            
ATOM   1450  HA  PHE K   4       0.852   6.942   5.441  1.00  0.00            
ATOM   1451  CB  PHE K   4       2.198   8.560   4.593  1.00  0.00            
ATOM   1452  HB1 PHE K   4       2.990   7.825   4.332  1.00  0.00            
ATOM   1453  HB2 PHE K   4       2.608   9.480   5.053  1.00  0.00            
ATOM   1454  CG  PHE K   4       1.562   8.823   3.363  1.00  0.00            
ATOM   1455  CD1 PHE K   4       1.380  10.106   2.918  1.00  0.00            
ATOM   1456  HD1 PHE K   4       1.458  10.915   3.629  1.00  0.00            
ATOM   1457  CE1 PHE K   4       0.762  10.326   1.674  1.00  0.00            
ATOM   1458  HE1 PHE K   4       0.515  11.340   1.402  1.00  0.00            
ATOM   1459  CZ  PHE K   4       0.548   9.241   0.775  1.00  0.00            
ATOM   1460  HZ  PHE K   4       0.290   9.431  -0.259  1.00  0.00            
ATOM   1461  CD2 PHE K   4       1.221   7.750   2.588  1.00  0.00            
ATOM   1462  HD2 PHE K   4       1.356   6.743   2.934  1.00  0.00            
ATOM   1463  CE2 PHE K   4       0.792   7.957   1.276  1.00  0.00            
ATOM   1464  HE2 PHE K   4       0.510   7.200   0.563  1.00  0.00            
ATOM   1465  C   PHE K   4       1.842   7.986   7.054  1.00  0.00            
ATOM   1466  O   PHE K   4       2.415   8.943   7.560  1.00  0.00            
ATOM   1467  N   GLN K   5       1.948   6.824   7.754  1.00  0.00            
ATOM   1468  HN  GLN K   5       1.543   5.960   7.440  1.00  0.00            
ATOM   1469  CA  GLN K   5       2.606   6.638   9.061  1.00  0.00            
ATOM   1470  HA  GLN K   5       2.856   7.551   9.576  1.00  0.00            
ATOM   1471  CB  GLN K   5       1.688   5.787   9.967  1.00  0.00            
ATOM   1472  HB1 GLN K   5       2.034   5.643  11.016  1.00  0.00            
ATOM   1473  HB2 GLN K   5       1.687   4.770   9.514  1.00  0.00            
ATOM   1474  CG  GLN K   5       0.155   6.194   9.874  1.00  0.00            
ATOM   1475  HG1 GLN K   5      -0.264   5.483  10.620  1.00  0.00            
ATOM   1476  HG2 GLN K   5      -0.123   6.083   8.801  1.00  0.00            
ATOM   1477  CD  GLN K   5      -0.319   7.600  10.201  1.00  0.00            
ATOM   1478  OE1 GLN K   5      -0.864   8.301   9.327  1.00  0.00            
ATOM   1479  NE2 GLN K   5       0.007   8.087  11.466  1.00  0.00            
ATOM   1480 HE21 GLN K   5       0.362   7.431  12.132  1.00  0.00            
ATOM   1481 HE22 GLN K   5      -0.166   9.066  11.561  1.00  0.00            
ATOM   1482  C   GLN K   5       3.927   5.918   8.953  1.00  0.00            
ATOM   1483  O   GLN K   5       4.097   4.801   8.490  1.00  0.00            
ATOM   1484  N   PHE K   6       5.067   6.572   9.313  1.00  0.00            
ATOM   1485  HN  PHE K   6       5.054   7.489   9.682  1.00  0.00            
ATOM   1486  CA  PHE K   6       6.373   5.947   9.179  1.00  0.00            
ATOM   1487  HA  PHE K   6       6.394   5.084   8.533  1.00  0.00            
ATOM   1488  CB  PHE K   6       7.609   6.905   8.933  1.00  0.00            
ATOM   1489  HB1 PHE K   6       8.550   6.335   8.821  1.00  0.00            
ATOM   1490  HB2 PHE K   6       7.720   7.690   9.706  1.00  0.00            
ATOM   1491  CG  PHE K   6       7.378   7.609   7.651  1.00  0.00            
ATOM   1492  CD1 PHE K   6       7.281   6.935   6.379  1.00  0.00            
ATOM   1493  HD1 PHE K   6       7.635   5.923   6.282  1.00  0.00            
ATOM   1494  CE1 PHE K   6       6.890   7.581   5.206  1.00  0.00            
ATOM   1495  HE1 PHE K   6       6.866   6.974   4.313  1.00  0.00            
ATOM   1496  CZ  PHE K   6       6.427   8.932   5.341  1.00  0.00            
ATOM   1497  HZ  PHE K   6       6.071   9.388   4.430  1.00  0.00            
ATOM   1498  CD2 PHE K   6       6.928   8.934   7.696  1.00  0.00            
ATOM   1499  HD2 PHE K   6       6.936   9.552   8.577  1.00  0.00            
ATOM   1500  CE2 PHE K   6       6.514   9.599   6.520  1.00  0.00            
ATOM   1501  HE2 PHE K   6       6.191  10.623   6.679  1.00  0.00            
ATOM   1502  C   PHE K   6       6.710   5.391  10.574  1.00  0.00            
ATOM   1503  O   PHE K   6       7.384   4.361  10.698  1.00  0.00            
ATOM   1504  N   ASN K   7       6.223   6.067  11.595  1.00  0.00            
ATOM   1505  HN  ASN K   7       5.795   6.961  11.458  1.00  0.00            
ATOM   1506  CA  ASN K   7       6.197   5.686  12.946  1.00  0.00            
ATOM   1507  HA  ASN K   7       6.283   4.605  12.951  1.00  0.00            
ATOM   1508  CB  ASN K   7       7.504   6.231  13.594  1.00  0.00            
ATOM   1509  HB1 ASN K   7       7.362   7.330  13.703  1.00  0.00            
ATOM   1510  HB2 ASN K   7       8.328   6.093  12.858  1.00  0.00            
ATOM   1511  CG  ASN K   7       7.894   5.407  14.828  1.00  0.00            
ATOM   1512  OD1 ASN K   7       9.048   5.506  15.308  1.00  0.00            
ATOM   1513  ND2 ASN K   7       7.017   4.606  15.493  1.00  0.00            
ATOM   1514 HD21 ASN K   7       6.077   4.428  15.226  1.00  0.00            
ATOM   1515 HD22 ASN K   7       7.342   4.063  16.270  1.00  0.00            
ATOM   1516  C   ASN K   7       4.913   6.116  13.673  1.00  0.00            
ATOM   1517  OT1 ASN K   7       4.777   7.294  14.091  1.00  0.00            
ATOM   1518  OT2 ASN K   7       3.989   5.252  13.821  1.00  0.00            
ATOM   1519  N   LYS L   1       7.850  -0.264  11.257  1.00  0.00            
ATOM   1520  H1  LYS L   1       8.104   0.726  11.396  1.00  0.00            
ATOM   1521  H2  LYS L   1       7.043  -0.507  11.864  1.00  0.00            
ATOM   1522  H3  LYS L   1       8.712  -0.747  11.573  1.00  0.00            
ATOM   1523  CA  LYS L   1       7.510  -0.529   9.890  1.00  0.00            
ATOM   1524  HA  LYS L   1       8.402  -0.353   9.305  1.00  0.00            
ATOM   1525  CB  LYS L   1       7.284  -2.051   9.728  1.00  0.00            
ATOM   1526  HB1 LYS L   1       6.685  -2.263   8.817  1.00  0.00            
ATOM   1527  HB2 LYS L   1       6.623  -2.441  10.522  1.00  0.00            
ATOM   1528  CG  LYS L   1       8.515  -2.962   9.547  1.00  0.00            
ATOM   1529  HG1 LYS L   1       9.147  -2.848  10.449  1.00  0.00            
ATOM   1530  HG2 LYS L   1       9.097  -2.590   8.676  1.00  0.00            
ATOM   1531  CD  LYS L   1       8.273  -4.468   9.402  1.00  0.00            
ATOM   1532  HD1 LYS L   1       7.707  -4.821  10.295  1.00  0.00            
ATOM   1533  HD2 LYS L   1       7.651  -4.596   8.499  1.00  0.00            
ATOM   1534  CE  LYS L   1       9.617  -5.212   9.268  1.00  0.00            
ATOM   1535  HE1 LYS L   1      10.216  -5.053  10.204  1.00  0.00            
ATOM   1536  HE2 LYS L   1      10.226  -4.772   8.453  1.00  0.00            
ATOM   1537  NZ  LYS L   1       9.538  -6.650   8.929  1.00  0.00            
ATOM   1538  HZ1 LYS L   1       8.597  -6.996   8.638  1.00  0.00            
ATOM   1539  HZ2 LYS L   1      10.185  -6.904   8.159  1.00  0.00            
ATOM   1540  HZ3 LYS L   1       9.779  -7.220   9.769  1.00  0.00            
ATOM   1541  C   LYS L   1       6.356   0.470   9.411  1.00  0.00            
ATOM   1542  O   LYS L   1       5.422   0.749  10.152  1.00  0.00            
ATOM   1543  N   PHE L   2       6.441   0.900   8.115  1.00  0.00            
ATOM   1544  HN  PHE L   2       7.192   0.617   7.520  1.00  0.00            
ATOM   1545  CA  PHE L   2       5.527   1.810   7.397  1.00  0.00            
ATOM   1546  HA  PHE L   2       5.556   2.719   7.980  1.00  0.00            
ATOM   1547  CB  PHE L   2       6.049   1.985   5.923  1.00  0.00            
ATOM   1548  HB1 PHE L   2       6.028   0.959   5.471  1.00  0.00            
ATOM   1549  HB2 PHE L   2       7.122   2.278   6.005  1.00  0.00            
ATOM   1550  CG  PHE L   2       5.304   2.892   5.020  1.00  0.00            
ATOM   1551  CD1 PHE L   2       5.119   4.282   5.290  1.00  0.00            
ATOM   1552  HD1 PHE L   2       5.425   4.579   6.285  1.00  0.00            
ATOM   1553  CE1 PHE L   2       4.444   5.103   4.333  1.00  0.00            
ATOM   1554  HE1 PHE L   2       4.148   6.094   4.656  1.00  0.00            
ATOM   1555  CZ  PHE L   2       3.974   4.605   3.141  1.00  0.00            
ATOM   1556  HZ  PHE L   2       3.354   5.183   2.464  1.00  0.00            
ATOM   1557  CD2 PHE L   2       4.770   2.396   3.826  1.00  0.00            
ATOM   1558  HD2 PHE L   2       4.824   1.342   3.588  1.00  0.00            
ATOM   1559  CE2 PHE L   2       4.151   3.227   2.909  1.00  0.00            
ATOM   1560  HE2 PHE L   2       3.642   2.815   2.047  1.00  0.00            
ATOM   1561  C   PHE L   2       4.061   1.347   7.348  1.00  0.00            
ATOM   1562  O   PHE L   2       3.730   0.147   7.143  1.00  0.00            
ATOM   1563  N   LYS L   3       3.096   2.258   7.440  1.00  0.00            
ATOM   1564  HN  LYS L   3       3.328   3.197   7.692  1.00  0.00            
ATOM   1565  CA  LYS L   3       1.689   1.879   7.235  1.00  0.00            
ATOM   1566  HA  LYS L   3       1.666   1.169   6.420  1.00  0.00            
ATOM   1567  CB  LYS L   3       0.916   1.179   8.400  1.00  0.00            
ATOM   1568  HB1 LYS L   3       1.383   0.189   8.542  1.00  0.00            
ATOM   1569  HB2 LYS L   3      -0.131   0.986   8.096  1.00  0.00            
ATOM   1570  CG  LYS L   3       1.127   1.900   9.732  1.00  0.00            
ATOM   1571  HG1 LYS L   3       0.704   2.908   9.535  1.00  0.00            
ATOM   1572  HG2 LYS L   3       2.223   1.991   9.886  1.00  0.00            
ATOM   1573  CD  LYS L   3       0.648   1.192  10.950  1.00  0.00            
ATOM   1574  HD1 LYS L   3      -0.463   1.220  10.985  1.00  0.00            
ATOM   1575  HD2 LYS L   3       0.848   0.114  10.796  1.00  0.00            
ATOM   1576  CE  LYS L   3       1.258   1.675  12.303  1.00  0.00            
ATOM   1577  HE1 LYS L   3       0.640   1.257  13.125  1.00  0.00            
ATOM   1578  HE2 LYS L   3       1.330   2.775  12.173  1.00  0.00            
ATOM   1579  NZ  LYS L   3       2.654   1.209  12.481  1.00  0.00            
ATOM   1580  HZ1 LYS L   3       3.203   1.861  11.891  1.00  0.00            
ATOM   1581  HZ2 LYS L   3       2.926   1.094  13.475  1.00  0.00            
ATOM   1582  HZ3 LYS L   3       2.755   0.292  12.000  1.00  0.00            
ATOM   1583  C   LYS L   3       0.834   3.069   6.790  1.00  0.00            
ATOM   1584  O   LYS L   3       1.190   4.211   7.125  1.00  0.00            
ATOM   1585  N   PHE L   4      -0.175   2.931   5.867  1.00  0.00            
ATOM   1586  HN  PHE L   4      -0.497   2.021   5.632  1.00  0.00            
ATOM   1587  CA  PHE L   4      -0.922   4.112   5.334  1.00  0.00            
ATOM   1588  HA  PHE L   4      -0.824   4.808   6.149  1.00  0.00            
ATOM   1589  CB  PHE L   4      -0.358   4.732   4.041  1.00  0.00            
ATOM   1590  HB1 PHE L   4       0.682   5.060   4.188  1.00  0.00            
ATOM   1591  HB2 PHE L   4      -0.968   5.622   3.746  1.00  0.00            
ATOM   1592  CG  PHE L   4      -0.509   3.691   2.902  1.00  0.00            
ATOM   1593  CD1 PHE L   4       0.617   3.076   2.396  1.00  0.00            
ATOM   1594  HD1 PHE L   4       1.480   3.199   3.046  1.00  0.00            
ATOM   1595  CE1 PHE L   4       0.609   2.407   1.199  1.00  0.00            
ATOM   1596  HE1 PHE L   4       1.472   1.847   0.862  1.00  0.00            
ATOM   1597  CZ  PHE L   4      -0.572   2.276   0.454  1.00  0.00            
ATOM   1598  HZ  PHE L   4      -0.586   1.566  -0.365  1.00  0.00            
ATOM   1599  CD2 PHE L   4      -1.741   3.574   2.134  1.00  0.00            
ATOM   1600  HD2 PHE L   4      -2.628   4.009   2.568  1.00  0.00            
ATOM   1601  CE2 PHE L   4      -1.786   2.801   0.937  1.00  0.00            
ATOM   1602  HE2 PHE L   4      -2.719   2.880   0.389  1.00  0.00            
ATOM   1603  C   PHE L   4      -2.387   3.755   5.273  1.00  0.00            
ATOM   1604  O   PHE L   4      -2.786   2.646   5.310  1.00  0.00            
ATOM   1605  N   GLN L   5      -3.210   4.814   5.149  1.00  0.00            
ATOM   1606  HN  GLN L   5      -2.880   5.720   5.404  1.00  0.00            
ATOM   1607  CA  GLN L   5      -4.617   4.760   4.957  1.00  0.00            
ATOM   1608  HA  GLN L   5      -4.726   3.836   4.419  1.00  0.00            
ATOM   1609  CB  GLN L   5      -5.340   4.603   6.284  1.00  0.00            
ATOM   1610  HB1 GLN L   5      -5.077   3.640   6.761  1.00  0.00            
ATOM   1611  HB2 GLN L   5      -6.436   4.486   6.096  1.00  0.00            
ATOM   1612  CG  GLN L   5      -5.016   5.636   7.403  1.00  0.00            
ATOM   1613  HG1 GLN L   5      -5.260   6.625   6.953  1.00  0.00            
ATOM   1614  HG2 GLN L   5      -3.931   5.716   7.646  1.00  0.00            
ATOM   1615  CD  GLN L   5      -5.871   5.436   8.616  1.00  0.00            
ATOM   1616  OE1 GLN L   5      -6.757   6.276   8.927  1.00  0.00            
ATOM   1617  NE2 GLN L   5      -5.640   4.253   9.186  1.00  0.00            
ATOM   1618 HE21 GLN L   5      -4.909   3.616   8.945  1.00  0.00            
ATOM   1619 HE22 GLN L   5      -6.165   3.978   9.991  1.00  0.00            
ATOM   1620  C   GLN L   5      -5.009   5.885   4.035  1.00  0.00            
ATOM   1621  O   GLN L   5      -4.336   6.915   3.859  1.00  0.00            
ATOM   1622  N   PHE L   6      -6.123   5.668   3.289  1.00  0.00            
ATOM   1623  HN  PHE L   6      -6.631   4.822   3.385  1.00  0.00            
ATOM   1624  CA  PHE L   6      -6.596   6.540   2.308  1.00  0.00            
ATOM   1625  HA  PHE L   6      -6.133   7.503   2.465  1.00  0.00            
ATOM   1626  CB  PHE L   6      -6.508   5.789   0.919  1.00  0.00            
ATOM   1627  HB1 PHE L   6      -6.979   4.781   1.008  1.00  0.00            
ATOM   1628  HB2 PHE L   6      -5.472   5.658   0.557  1.00  0.00            
ATOM   1629  CG  PHE L   6      -7.191   6.521  -0.261  1.00  0.00            
ATOM   1630  CD1 PHE L   6      -6.886   7.840  -0.574  1.00  0.00            
ATOM   1631  HD1 PHE L   6      -6.195   8.217   0.165  1.00  0.00            
ATOM   1632  CE1 PHE L   6      -7.434   8.537  -1.582  1.00  0.00            
ATOM   1633  HE1 PHE L   6      -7.153   9.577  -1.666  1.00  0.00            
ATOM   1634  CZ  PHE L   6      -8.308   7.904  -2.489  1.00  0.00            
ATOM   1635  HZ  PHE L   6      -8.644   8.383  -3.402  1.00  0.00            
ATOM   1636  CD2 PHE L   6      -8.010   5.865  -1.167  1.00  0.00            
ATOM   1637  HD2 PHE L   6      -8.099   4.791  -1.142  1.00  0.00            
ATOM   1638  CE2 PHE L   6      -8.532   6.534  -2.285  1.00  0.00            
ATOM   1639  HE2 PHE L   6      -9.237   6.105  -2.980  1.00  0.00            
ATOM   1640  C   PHE L   6      -8.043   6.731   2.715  1.00  0.00            
ATOM   1641  O   PHE L   6      -8.796   5.815   2.890  1.00  0.00            
ATOM   1642  N   ASN L   7      -8.427   8.030   2.886  1.00  0.00            
ATOM   1643  HN  ASN L   7      -7.771   8.736   2.614  1.00  0.00            
ATOM   1644  CA  ASN L   7      -9.783   8.382   3.303  1.00  0.00            
ATOM   1645  HA  ASN L   7     -10.390   7.518   3.541  1.00  0.00            
ATOM   1646  CB  ASN L   7      -9.779   9.335   4.589  1.00  0.00            
ATOM   1647  HB1 ASN L   7     -10.828   9.649   4.781  1.00  0.00            
ATOM   1648  HB2 ASN L   7      -9.209  10.264   4.375  1.00  0.00            
ATOM   1649  CG  ASN L   7      -9.303   8.686   5.885  1.00  0.00            
ATOM   1650  OD1 ASN L   7      -8.785   9.325   6.773  1.00  0.00            
ATOM   1651  ND2 ASN L   7      -9.445   7.348   6.056  1.00  0.00            
ATOM   1652 HD21 ASN L   7      -9.693   6.733   5.307  1.00  0.00            
ATOM   1653 HD22 ASN L   7      -9.534   7.131   7.029  1.00  0.00            
ATOM   1654  C   ASN L   7     -10.471   9.067   2.102  1.00  0.00            
ATOM   1655  OT1 ASN L   7     -10.086  10.246   1.756  1.00  0.00            
ATOM   1656  OT2 ASN L   7     -11.456   8.456   1.584  1.00  0.00            
ATOM   1657  N   LYS M   1     -12.017   2.703  -0.825  1.00  0.00            
ATOM   1658  H1  LYS M   1     -11.692   2.294  -1.725  1.00  0.00            
ATOM   1659  H2  LYS M   1     -12.455   1.977  -0.229  1.00  0.00            
ATOM   1660  H3  LYS M   1     -12.791   3.351  -1.047  1.00  0.00            
ATOM   1661  CA  LYS M   1     -10.752   3.276  -0.206  1.00  0.00            
ATOM   1662  HA  LYS M   1     -10.158   3.717  -1.002  1.00  0.00            
ATOM   1663  CB  LYS M   1     -11.076   4.485   0.716  1.00  0.00            
ATOM   1664  HB1 LYS M   1     -11.553   5.288   0.119  1.00  0.00            
ATOM   1665  HB2 LYS M   1     -10.108   4.934   1.010  1.00  0.00            
ATOM   1666  CG  LYS M   1     -11.946   4.122   1.953  1.00  0.00            
ATOM   1667  HG1 LYS M   1     -11.522   3.378   2.656  1.00  0.00            
ATOM   1668  HG2 LYS M   1     -12.825   3.561   1.566  1.00  0.00            
ATOM   1669  CD  LYS M   1     -12.363   5.292   2.815  1.00  0.00            
ATOM   1670  HD1 LYS M   1     -12.486   4.923   3.855  1.00  0.00            
ATOM   1671  HD2 LYS M   1     -11.441   5.888   2.963  1.00  0.00            
ATOM   1672  CE  LYS M   1     -13.590   6.081   2.373  1.00  0.00            
ATOM   1673  HE1 LYS M   1     -14.475   5.474   2.637  1.00  0.00            
ATOM   1674  HE2 LYS M   1     -13.484   6.139   1.270  1.00  0.00            
ATOM   1675  NZ  LYS M   1     -13.628   7.441   2.946  1.00  0.00            
ATOM   1676  HZ1 LYS M   1     -13.566   7.375   3.979  1.00  0.00            
ATOM   1677  HZ2 LYS M   1     -12.873   8.083   2.613  1.00  0.00            
ATOM   1678  HZ3 LYS M   1     -14.540   7.898   2.788  1.00  0.00            
ATOM   1679  C   LYS M   1     -10.038   2.219   0.620  1.00  0.00            
ATOM   1680  O   LYS M   1     -10.577   1.122   0.837  1.00  0.00            
ATOM   1681  N   PHE M   2      -8.775   2.421   1.152  1.00  0.00            
ATOM   1682  HN  PHE M   2      -8.371   3.334   1.253  1.00  0.00            
ATOM   1683  CA  PHE M   2      -7.990   1.263   1.518  1.00  0.00            
ATOM   1684  HA  PHE M   2      -8.630   0.641   2.125  1.00  0.00            
ATOM   1685  CB  PHE M   2      -7.376   0.526   0.335  1.00  0.00            
ATOM   1686  HB1 PHE M   2      -8.173  -0.095  -0.130  1.00  0.00            
ATOM   1687  HB2 PHE M   2      -6.581  -0.203   0.579  1.00  0.00            
ATOM   1688  CG  PHE M   2      -6.894   1.461  -0.750  1.00  0.00            
ATOM   1689  CD1 PHE M   2      -7.592   1.537  -1.941  1.00  0.00            
ATOM   1690  HD1 PHE M   2      -8.499   0.989  -2.163  1.00  0.00            
ATOM   1691  CE1 PHE M   2      -7.207   2.446  -2.943  1.00  0.00            
ATOM   1692  HE1 PHE M   2      -7.784   2.473  -3.850  1.00  0.00            
ATOM   1693  CZ  PHE M   2      -5.988   3.129  -2.842  1.00  0.00            
ATOM   1694  HZ  PHE M   2      -5.599   3.760  -3.624  1.00  0.00            
ATOM   1695  CD2 PHE M   2      -5.738   2.228  -0.573  1.00  0.00            
ATOM   1696  HD2 PHE M   2      -5.233   2.213   0.371  1.00  0.00            
ATOM   1697  CE2 PHE M   2      -5.187   2.942  -1.643  1.00  0.00            
ATOM   1698  HE2 PHE M   2      -4.274   3.517  -1.586  1.00  0.00            
ATOM   1699  C   PHE M   2      -6.930   1.623   2.499  1.00  0.00            
ATOM   1700  O   PHE M   2      -6.759   2.796   2.822  1.00  0.00            
ATOM   1701  N   LYS M   3      -6.256   0.638   3.000  1.00  0.00            
ATOM   1702  HN  LYS M   3      -6.607  -0.279   2.836  1.00  0.00            
ATOM   1703  CA  LYS M   3      -5.172   0.753   3.955  1.00  0.00            
ATOM   1704  HA  LYS M   3      -4.605   1.622   3.631  1.00  0.00            
ATOM   1705  CB  LYS M   3      -5.686   0.983   5.447  1.00  0.00            
ATOM   1706  HB1 LYS M   3      -6.280   1.931   5.454  1.00  0.00            
ATOM   1707  HB2 LYS M   3      -4.757   1.126   6.048  1.00  0.00            
ATOM   1708  CG  LYS M   3      -6.442  -0.106   6.083  1.00  0.00            
ATOM   1709  HG1 LYS M   3      -5.714  -0.936   6.208  1.00  0.00            
ATOM   1710  HG2 LYS M   3      -7.250  -0.456   5.409  1.00  0.00            
ATOM   1711  CD  LYS M   3      -7.055   0.235   7.462  1.00  0.00            
ATOM   1712  HD1 LYS M   3      -7.596  -0.681   7.792  1.00  0.00            
ATOM   1713  HD2 LYS M   3      -6.237   0.572   8.135  1.00  0.00            
ATOM   1714  CE  LYS M   3      -8.068   1.385   7.506  1.00  0.00            
ATOM   1715  HE1 LYS M   3      -8.802   1.264   6.677  1.00  0.00            
ATOM   1716  HE2 LYS M   3      -7.737   2.445   7.418  1.00  0.00            
ATOM   1717  NZ  LYS M   3      -8.904   1.208   8.715  1.00  0.00            
ATOM   1718  HZ1 LYS M   3      -8.208   1.253   9.487  1.00  0.00            
ATOM   1719  HZ2 LYS M   3      -9.566   2.003   8.748  1.00  0.00            
ATOM   1720  HZ3 LYS M   3      -9.368   0.270   8.684  1.00  0.00            
ATOM   1721  C   LYS M   3      -4.097  -0.332   3.818  1.00  0.00            
ATOM   1722  O   LYS M   3      -4.412  -1.377   3.279  1.00  0.00            
ATOM   1723  N   PHE M   4      -2.861  -0.018   4.196  1.00  0.00            
ATOM   1724  HN  PHE M   4      -2.661   0.846   4.654  1.00  0.00            
ATOM   1725  CA  PHE M   4      -1.813  -0.953   3.975  1.00  0.00            
ATOM   1726  HA  PHE M   4      -2.159  -1.965   3.841  1.00  0.00            
ATOM   1727  CB  PHE M   4      -1.060  -0.564   2.644  1.00  0.00            
ATOM   1728  HB1 PHE M   4      -0.717   0.478   2.525  1.00  0.00            
ATOM   1729  HB2 PHE M   4      -1.834  -0.690   1.852  1.00  0.00            
ATOM   1730  CG  PHE M   4       0.158  -1.416   2.435  1.00  0.00            
ATOM   1731  CD1 PHE M   4       1.412  -1.076   2.931  1.00  0.00            
ATOM   1732  HD1 PHE M   4       1.444  -0.301   3.687  1.00  0.00            
ATOM   1733  CE1 PHE M   4       2.634  -1.664   2.554  1.00  0.00            
ATOM   1734  HE1 PHE M   4       3.599  -1.357   2.911  1.00  0.00            
ATOM   1735  CZ  PHE M   4       2.475  -2.844   1.865  1.00  0.00            
ATOM   1736  HZ  PHE M   4       3.317  -3.343   1.411  1.00  0.00            
ATOM   1737  CD2 PHE M   4       0.127  -2.595   1.657  1.00  0.00            
ATOM   1738  HD2 PHE M   4      -0.805  -2.969   1.263  1.00  0.00            
ATOM   1739  CE2 PHE M   4       1.238  -3.343   1.398  1.00  0.00            
ATOM   1740  HE2 PHE M   4       1.171  -4.281   0.886  1.00  0.00            
ATOM   1741  C   PHE M   4      -0.948  -0.964   5.259  1.00  0.00            
ATOM   1742  O   PHE M   4      -0.766   0.078   5.873  1.00  0.00            
ATOM   1743  N   GLN M   5      -0.304  -2.093   5.621  1.00  0.00            
ATOM   1744  HN  GLN M   5      -0.448  -2.944   5.113  1.00  0.00            
ATOM   1745  CA  GLN M   5       0.596  -2.267   6.739  1.00  0.00            
ATOM   1746  HA  GLN M   5       1.118  -1.335   6.942  1.00  0.00            
ATOM   1747  CB  GLN M   5      -0.146  -2.762   8.024  1.00  0.00            
ATOM   1748  HB1 GLN M   5       0.586  -2.813   8.853  1.00  0.00            
ATOM   1749  HB2 GLN M   5      -0.415  -3.833   7.830  1.00  0.00            
ATOM   1750  CG  GLN M   5      -1.389  -2.012   8.547  1.00  0.00            
ATOM   1751  HG1 GLN M   5      -1.534  -0.973   8.176  1.00  0.00            
ATOM   1752  HG2 GLN M   5      -1.334  -1.889   9.648  1.00  0.00            
ATOM   1753  CD  GLN M   5      -2.775  -2.755   8.383  1.00  0.00            
ATOM   1754  OE1 GLN M   5      -3.052  -3.678   9.110  1.00  0.00            
ATOM   1755  NE2 GLN M   5      -3.668  -2.268   7.450  1.00  0.00            
ATOM   1756 HE21 GLN M   5      -3.405  -1.498   6.875  1.00  0.00            
ATOM   1757 HE22 GLN M   5      -4.559  -2.728   7.382  1.00  0.00            
ATOM   1758  C   GLN M   5       1.765  -3.244   6.492  1.00  0.00            
ATOM   1759  O   GLN M   5       1.626  -4.108   5.629  1.00  0.00            
ATOM   1760  N   PHE M   6       2.792  -3.163   7.245  1.00  0.00            
ATOM   1761  HN  PHE M   6       2.827  -2.446   7.942  1.00  0.00            
ATOM   1762  CA  PHE M   6       4.021  -3.930   7.018  1.00  0.00            
ATOM   1763  HA  PHE M   6       3.863  -4.805   6.404  1.00  0.00            
ATOM   1764  CB  PHE M   6       5.061  -3.055   6.255  1.00  0.00            
ATOM   1765  HB1 PHE M   6       5.117  -2.154   6.913  1.00  0.00            
ATOM   1766  HB2 PHE M   6       4.680  -2.816   5.239  1.00  0.00            
ATOM   1767  CG  PHE M   6       6.526  -3.498   6.082  1.00  0.00            
ATOM   1768  CD1 PHE M   6       7.485  -2.534   5.958  1.00  0.00            
ATOM   1769  HD1 PHE M   6       7.212  -1.510   6.139  1.00  0.00            
ATOM   1770  CE1 PHE M   6       8.841  -2.897   5.665  1.00  0.00            
ATOM   1771  HE1 PHE M   6       9.660  -2.208   5.620  1.00  0.00            
ATOM   1772  CZ  PHE M   6       9.101  -4.298   5.673  1.00  0.00            
ATOM   1773  HZ  PHE M   6      10.120  -4.639   5.511  1.00  0.00            
ATOM   1774  CD2 PHE M   6       6.761  -4.897   5.865  1.00  0.00            
ATOM   1775  HD2 PHE M   6       6.064  -5.718   5.906  1.00  0.00            
ATOM   1776  CE2 PHE M   6       8.093  -5.262   5.776  1.00  0.00            
ATOM   1777  HE2 PHE M   6       8.218  -6.332   5.683  1.00  0.00            
ATOM   1778  C   PHE M   6       4.427  -4.476   8.433  1.00  0.00            
ATOM   1779  O   PHE M   6       4.522  -3.739   9.492  1.00  0.00            
ATOM   1780  N   ASN M   7       4.692  -5.831   8.463  1.00  0.00            
ATOM   1781  HN  ASN M   7       4.687  -6.416   7.658  1.00  0.00            
ATOM   1782  CA  ASN M   7       5.042  -6.631   9.585  1.00  0.00            
ATOM   1783  HA  ASN M   7       5.521  -5.976  10.302  1.00  0.00            
ATOM   1784  CB  ASN M   7       3.739  -7.322  10.102  1.00  0.00            
ATOM   1785  HB1 ASN M   7       4.059  -8.066  10.870  1.00  0.00            
ATOM   1786  HB2 ASN M   7       3.247  -7.785   9.221  1.00  0.00            
ATOM   1787  CG  ASN M   7       2.755  -6.299  10.710  1.00  0.00            
ATOM   1788  OD1 ASN M   7       1.541  -6.329  10.344  1.00  0.00            
ATOM   1789  ND2 ASN M   7       3.244  -5.511  11.658  1.00  0.00            
ATOM   1790 HD21 ASN M   7       2.626  -4.799  11.992  1.00  0.00            
ATOM   1791 HD22 ASN M   7       4.230  -5.582  11.808  1.00  0.00            
ATOM   1792  C   ASN M   7       6.070  -7.685   9.134  1.00  0.00            
ATOM   1793  OT1 ASN M   7       6.774  -7.504   8.097  1.00  0.00            
ATOM   1794  OT2 ASN M   7       6.058  -8.825   9.711  1.00  0.00            
ATOM   1795  N   LYS N   1       6.193  -9.001   5.979  1.00  0.00            
ATOM   1796  H1  LYS N   1       6.889  -9.764   6.050  1.00  0.00            
ATOM   1797  H2  LYS N   1       6.562  -8.341   5.266  1.00  0.00            
ATOM   1798  H3  LYS N   1       6.333  -8.449   6.865  1.00  0.00            
ATOM   1799  CA  LYS N   1       4.750  -9.323   5.739  1.00  0.00            
ATOM   1800  HA  LYS N   1       4.677  -9.980   4.879  1.00  0.00            
ATOM   1801  CB  LYS N   1       4.211 -10.148   6.983  1.00  0.00            
ATOM   1802  HB1 LYS N   1       3.101 -10.189   6.886  1.00  0.00            
ATOM   1803  HB2 LYS N   1       4.341  -9.516   7.881  1.00  0.00            
ATOM   1804  CG  LYS N   1       4.953 -11.495   7.259  1.00  0.00            
ATOM   1805  HG1 LYS N   1       4.432 -12.034   8.070  1.00  0.00            
ATOM   1806  HG2 LYS N   1       5.969 -11.353   7.680  1.00  0.00            
ATOM   1807  CD  LYS N   1       4.962 -12.441   6.013  1.00  0.00            
ATOM   1808  HD1 LYS N   1       3.931 -12.676   5.658  1.00  0.00            
ATOM   1809  HD2 LYS N   1       5.538 -11.947   5.199  1.00  0.00            
ATOM   1810  CE  LYS N   1       5.652 -13.814   6.289  1.00  0.00            
ATOM   1811  HE1 LYS N   1       6.621 -13.637   6.795  1.00  0.00            
ATOM   1812  HE2 LYS N   1       5.775 -14.394   5.334  1.00  0.00            
ATOM   1813  NZ  LYS N   1       4.952 -14.654   7.279  1.00  0.00            
ATOM   1814  HZ1 LYS N   1       4.184 -15.154   6.790  1.00  0.00            
ATOM   1815  HZ2 LYS N   1       5.552 -15.401   7.689  1.00  0.00            
ATOM   1816  HZ3 LYS N   1       4.428 -14.201   8.064  1.00  0.00            
ATOM   1817  C   LYS N   1       3.946  -8.152   5.378  1.00  0.00            
ATOM   1818  O   LYS N   1       3.785  -7.148   6.159  1.00  0.00            
ATOM   1819  N   PHE N   2       3.338  -8.160   4.192  1.00  0.00            
ATOM   1820  HN  PHE N   2       3.584  -8.797   3.464  1.00  0.00            
ATOM   1821  CA  PHE N   2       2.632  -7.075   3.767  1.00  0.00            
ATOM   1822  HA  PHE N   2       2.862  -6.208   4.373  1.00  0.00            
ATOM   1823  CB  PHE N   2       2.966  -6.611   2.337  1.00  0.00            
ATOM   1824  HB1 PHE N   2       2.424  -5.687   2.028  1.00  0.00            
ATOM   1825  HB2 PHE N   2       2.660  -7.443   1.668  1.00  0.00            
ATOM   1826  CG  PHE N   2       4.319  -6.105   2.002  1.00  0.00            
ATOM   1827  CD1 PHE N   2       4.973  -5.075   2.664  1.00  0.00            
ATOM   1828  HD1 PHE N   2       4.521  -4.740   3.582  1.00  0.00            
ATOM   1829  CE1 PHE N   2       6.170  -4.495   2.194  1.00  0.00            
ATOM   1830  HE1 PHE N   2       6.711  -3.812   2.817  1.00  0.00            
ATOM   1831  CZ  PHE N   2       6.812  -5.086   1.113  1.00  0.00            
ATOM   1832  HZ  PHE N   2       7.772  -4.658   0.854  1.00  0.00            
ATOM   1833  CD2 PHE N   2       5.052  -6.681   0.910  1.00  0.00            
ATOM   1834  HD2 PHE N   2       4.479  -7.438   0.401  1.00  0.00            
ATOM   1835  CE2 PHE N   2       6.263  -6.149   0.504  1.00  0.00            
ATOM   1836  HE2 PHE N   2       6.906  -6.736  -0.140  1.00  0.00            
ATOM   1837  C   PHE N   2       1.072  -7.298   3.754  1.00  0.00            
ATOM   1838  O   PHE N   2       0.514  -8.339   3.401  1.00  0.00            
ATOM   1839  N   LYS N   3       0.287  -6.259   4.232  1.00  0.00            
ATOM   1840  HN  LYS N   3       0.677  -5.416   4.562  1.00  0.00            
ATOM   1841  CA  LYS N   3      -1.122  -6.348   4.462  1.00  0.00            
ATOM   1842  HA  LYS N   3      -1.617  -7.224   4.068  1.00  0.00            
ATOM   1843  CB  LYS N   3      -1.420  -6.115   6.033  1.00  0.00            
ATOM   1844  HB1 LYS N   3      -2.519  -6.170   6.184  1.00  0.00            
ATOM   1845  HB2 LYS N   3      -1.196  -5.089   6.395  1.00  0.00            
ATOM   1846  CG  LYS N   3      -0.726  -7.243   6.878  1.00  0.00            
ATOM   1847  HG1 LYS N   3       0.325  -7.058   6.607  1.00  0.00            
ATOM   1848  HG2 LYS N   3      -1.068  -8.268   6.601  1.00  0.00            
ATOM   1849  CD  LYS N   3      -0.946  -7.051   8.362  1.00  0.00            
ATOM   1850  HD1 LYS N   3      -0.376  -7.840   8.895  1.00  0.00            
ATOM   1851  HD2 LYS N   3      -0.429  -6.101   8.645  1.00  0.00            
ATOM   1852  CE  LYS N   3      -2.322  -7.235   8.861  1.00  0.00            
ATOM   1853  HE1 LYS N   3      -2.582  -8.234   8.455  1.00  0.00            
ATOM   1854  HE2 LYS N   3      -3.061  -6.475   8.541  1.00  0.00            
ATOM   1855  NZ  LYS N   3      -2.258  -7.371  10.261  1.00  0.00            
ATOM   1856  HZ1 LYS N   3      -3.238  -7.344  10.615  1.00  0.00            
ATOM   1857  HZ2 LYS N   3      -1.900  -8.284  10.622  1.00  0.00            
ATOM   1858  HZ3 LYS N   3      -1.686  -6.537  10.501  1.00  0.00            
ATOM   1859  C   LYS N   3      -1.882  -5.246   3.728  1.00  0.00            
ATOM   1860  O   LYS N   3      -1.654  -4.152   4.114  1.00  0.00            
ATOM   1861  N   PHE N   4      -2.864  -5.534   2.799  1.00  0.00            
ATOM   1862  HN  PHE N   4      -2.990  -6.502   2.576  1.00  0.00            
ATOM   1863  CA  PHE N   4      -3.624  -4.536   2.143  1.00  0.00            
ATOM   1864  HA  PHE N   4      -3.343  -3.599   2.598  1.00  0.00            
ATOM   1865  CB  PHE N   4      -3.209  -4.497   0.644  1.00  0.00            
ATOM   1866  HB1 PHE N   4      -3.971  -5.073   0.069  1.00  0.00            
ATOM   1867  HB2 PHE N   4      -2.233  -5.002   0.517  1.00  0.00            
ATOM   1868  CG  PHE N   4      -3.031  -3.204   0.016  1.00  0.00            
ATOM   1869  CD1 PHE N   4      -2.006  -2.973  -0.880  1.00  0.00            
ATOM   1870  HD1 PHE N   4      -1.295  -3.750  -1.076  1.00  0.00            
ATOM   1871  CE1 PHE N   4      -1.845  -1.661  -1.461  1.00  0.00            
ATOM   1872  HE1 PHE N   4      -1.018  -1.571  -2.154  1.00  0.00            
ATOM   1873  CZ  PHE N   4      -2.812  -0.687  -1.213  1.00  0.00            
ATOM   1874  HZ  PHE N   4      -2.751   0.258  -1.735  1.00  0.00            
ATOM   1875  CD2 PHE N   4      -3.975  -2.178   0.308  1.00  0.00            
ATOM   1876  HD2 PHE N   4      -4.789  -2.376   0.992  1.00  0.00            
ATOM   1877  CE2 PHE N   4      -3.820  -0.921  -0.299  1.00  0.00            
ATOM   1878  HE2 PHE N   4      -4.425  -0.049  -0.057  1.00  0.00            
ATOM   1879  C   PHE N   4      -5.111  -4.822   2.395  1.00  0.00            
ATOM   1880  O   PHE N   4      -5.587  -5.927   2.305  1.00  0.00            
ATOM   1881  N   GLN N   5      -5.854  -3.784   2.844  1.00  0.00            
ATOM   1882  HN  GLN N   5      -5.435  -2.906   3.045  1.00  0.00            
ATOM   1883  CA  GLN N   5      -7.173  -3.865   3.428  1.00  0.00            
ATOM   1884  HA  GLN N   5      -7.493  -4.884   3.279  1.00  0.00            
ATOM   1885  CB  GLN N   5      -7.138  -3.544   4.993  1.00  0.00            
ATOM   1886  HB1 GLN N   5      -8.171  -3.571   5.404  1.00  0.00            
ATOM   1887  HB2 GLN N   5      -6.861  -2.480   5.179  1.00  0.00            
ATOM   1888  CG  GLN N   5      -6.210  -4.483   5.749  1.00  0.00            
ATOM   1889  HG1 GLN N   5      -5.158  -4.266   5.451  1.00  0.00            
ATOM   1890  HG2 GLN N   5      -6.428  -5.539   5.520  1.00  0.00            
ATOM   1891  CD  GLN N   5      -6.305  -4.326   7.250  1.00  0.00            
ATOM   1892  OE1 GLN N   5      -6.951  -3.461   7.833  1.00  0.00            
ATOM   1893  NE2 GLN N   5      -5.698  -5.219   7.940  1.00  0.00            
ATOM   1894 HE21 GLN N   5      -5.665  -5.156   8.938  1.00  0.00            
ATOM   1895 HE22 GLN N   5      -5.319  -6.021   7.482  1.00  0.00            
ATOM   1896  C   GLN N   5      -8.010  -2.871   2.640  1.00  0.00            
ATOM   1897  O   GLN N   5      -7.540  -1.740   2.409  1.00  0.00            
ATOM   1898  N   PHE N   6      -9.174  -3.278   2.215  1.00  0.00            
ATOM   1899  HN  PHE N   6      -9.484  -4.214   2.351  1.00  0.00            
ATOM   1900  CA  PHE N   6      -9.977  -2.548   1.211  1.00  0.00            
ATOM   1901  HA  PHE N   6      -9.575  -1.550   1.102  1.00  0.00            
ATOM   1902  CB  PHE N   6     -10.068  -3.204  -0.195  1.00  0.00            
ATOM   1903  HB1 PHE N   6     -10.657  -2.528  -0.861  1.00  0.00            
ATOM   1904  HB2 PHE N   6     -10.616  -4.154  -0.045  1.00  0.00            
ATOM   1905  CG  PHE N   6      -8.727  -3.346  -0.749  1.00  0.00            
ATOM   1906  CD1 PHE N   6      -8.284  -2.358  -1.633  1.00  0.00            
ATOM   1907  HD1 PHE N   6      -8.998  -1.610  -1.944  1.00  0.00            
ATOM   1908  CE1 PHE N   6      -7.071  -2.567  -2.320  1.00  0.00            
ATOM   1909  HE1 PHE N   6      -6.795  -1.791  -3.014  1.00  0.00            
ATOM   1910  CZ  PHE N   6      -6.310  -3.683  -2.203  1.00  0.00            
ATOM   1911  HZ  PHE N   6      -5.374  -3.759  -2.723  1.00  0.00            
ATOM   1912  CD2 PHE N   6      -7.961  -4.492  -0.590  1.00  0.00            
ATOM   1913  HD2 PHE N   6      -8.233  -5.300   0.078  1.00  0.00            
ATOM   1914  CE2 PHE N   6      -6.756  -4.639  -1.293  1.00  0.00            
ATOM   1915  HE2 PHE N   6      -6.200  -5.551  -1.218  1.00  0.00            
ATOM   1916  C   PHE N   6     -11.397  -2.416   1.747  1.00  0.00            
ATOM   1917  O   PHE N   6     -11.943  -3.344   2.308  1.00  0.00            
ATOM   1918  N   ASN N   7     -11.886  -1.189   1.572  1.00  0.00            
ATOM   1919  HN  ASN N   7     -11.288  -0.534   1.124  1.00  0.00            
ATOM   1920  CA  ASN N   7     -13.246  -0.806   1.857  1.00  0.00            
ATOM   1921  HA  ASN N   7     -13.793  -1.705   2.111  1.00  0.00            
ATOM   1922  CB  ASN N   7     -13.223   0.200   2.991  1.00  0.00            
ATOM   1923  HB1 ASN N   7     -12.734   1.148   2.666  1.00  0.00            
ATOM   1924  HB2 ASN N   7     -12.511  -0.087   3.792  1.00  0.00            
ATOM   1925  CG  ASN N   7     -14.612   0.446   3.603  1.00  0.00            
ATOM   1926  OD1 ASN N   7     -15.598  -0.243   3.500  1.00  0.00            
ATOM   1927  ND2 ASN N   7     -14.660   1.574   4.424  1.00  0.00            
ATOM   1928 HD21 ASN N   7     -15.531   1.815   4.848  1.00  0.00            
ATOM   1929 HD22 ASN N   7     -13.781   2.034   4.549  1.00  0.00            
ATOM   1930  C   ASN N   7     -13.742  -0.122   0.569  1.00  0.00            
ATOM   1931  OT1 ASN N   7     -14.449  -0.880  -0.115  1.00  0.00            
ATOM   1932  OT2 ASN N   7     -13.682   1.158   0.398  1.00  0.00            
ATOM   1933  N   LYS O   1     -16.140  -4.750   1.476  1.00  0.00            
ATOM   1934  H1  LYS O   1     -16.119  -4.983   0.459  1.00  0.00            
ATOM   1935  H2  LYS O   1     -16.790  -5.457   1.890  1.00  0.00            
ATOM   1936  H3  LYS O   1     -16.579  -3.818   1.623  1.00  0.00            
ATOM   1937  CA  LYS O   1     -14.837  -4.972   2.128  1.00  0.00            
ATOM   1938  HA  LYS O   1     -14.314  -4.050   1.901  1.00  0.00            
ATOM   1939  CB  LYS O   1     -14.982  -5.169   3.653  1.00  0.00            
ATOM   1940  HB1 LYS O   1     -14.012  -5.452   4.094  1.00  0.00            
ATOM   1941  HB2 LYS O   1     -15.650  -5.957   4.064  1.00  0.00            
ATOM   1942  CG  LYS O   1     -15.427  -3.809   4.302  1.00  0.00            
ATOM   1943  HG1 LYS O   1     -16.465  -3.496   4.068  1.00  0.00            
ATOM   1944  HG2 LYS O   1     -14.700  -3.051   3.937  1.00  0.00            
ATOM   1945  CD  LYS O   1     -15.230  -3.792   5.835  1.00  0.00            
ATOM   1946  HD1 LYS O   1     -15.891  -4.445   6.440  1.00  0.00            
ATOM   1947  HD2 LYS O   1     -14.190  -4.084   6.111  1.00  0.00            
ATOM   1948  CE  LYS O   1     -15.356  -2.354   6.409  1.00  0.00            
ATOM   1949  HE1 LYS O   1     -16.335  -1.889   6.151  1.00  0.00            
ATOM   1950  HE2 LYS O   1     -14.562  -1.809   5.869  1.00  0.00            
ATOM   1951  NZ  LYS O   1     -15.205  -2.266   7.817  1.00  0.00            
ATOM   1952  HZ1 LYS O   1     -14.298  -2.567   8.229  1.00  0.00            
ATOM   1953  HZ2 LYS O   1     -15.312  -1.285   8.138  1.00  0.00            
ATOM   1954  HZ3 LYS O   1     -15.922  -2.822   8.334  1.00  0.00            
ATOM   1955  C   LYS O   1     -13.999  -6.089   1.517  1.00  0.00            
ATOM   1956  O   LYS O   1     -14.549  -7.045   0.951  1.00  0.00            
ATOM   1957  N   PHE O   2     -12.672  -6.029   1.598  1.00  0.00            
ATOM   1958  HN  PHE O   2     -12.326  -5.162   1.924  1.00  0.00            
ATOM   1959  CA  PHE O   2     -11.808  -7.120   1.156  1.00  0.00            
ATOM   1960  HA  PHE O   2     -12.176  -8.045   1.558  1.00  0.00            
ATOM   1961  CB  PHE O   2     -11.547  -7.026  -0.413  1.00  0.00            
ATOM   1962  HB1 PHE O   2     -11.085  -6.075  -0.753  1.00  0.00            
ATOM   1963  HB2 PHE O   2     -12.464  -7.023  -1.051  1.00  0.00            
ATOM   1964  CG  PHE O   2     -10.654  -8.139  -0.990  1.00  0.00            
ATOM   1965  CD1 PHE O   2     -10.977  -9.452  -0.665  1.00  0.00            
ATOM   1966  HD1 PHE O   2     -11.849  -9.751  -0.103  1.00  0.00            
ATOM   1967  CE1 PHE O   2     -10.204 -10.511  -1.181  1.00  0.00            
ATOM   1968  HE1 PHE O   2     -10.488 -11.531  -0.949  1.00  0.00            
ATOM   1969  CZ  PHE O   2      -9.118 -10.298  -1.997  1.00  0.00            
ATOM   1970  HZ  PHE O   2      -8.546 -11.150  -2.330  1.00  0.00            
ATOM   1971  CD2 PHE O   2      -9.483  -7.910  -1.800  1.00  0.00            
ATOM   1972  HD2 PHE O   2      -9.402  -6.848  -2.001  1.00  0.00            
ATOM   1973  CE2 PHE O   2      -8.771  -8.987  -2.345  1.00  0.00            
ATOM   1974  HE2 PHE O   2      -7.989  -8.752  -3.055  1.00  0.00            
ATOM   1975  C   PHE O   2     -10.535  -6.929   1.807  1.00  0.00            
ATOM   1976  O   PHE O   2     -10.243  -5.825   2.321  1.00  0.00            
ATOM   1977  N   LYS O   3      -9.790  -7.985   1.950  1.00  0.00            
ATOM   1978  HN  LYS O   3     -10.046  -8.862   1.544  1.00  0.00            
ATOM   1979  CA  LYS O   3      -8.465  -7.934   2.487  1.00  0.00            
ATOM   1980  HA  LYS O   3      -8.118  -6.918   2.439  1.00  0.00            
ATOM   1981  CB  LYS O   3      -8.474  -8.330   3.978  1.00  0.00            
ATOM   1982  HB1 LYS O   3      -7.447  -8.591   4.283  1.00  0.00            
ATOM   1983  HB2 LYS O   3      -9.179  -9.165   4.183  1.00  0.00            
ATOM   1984  CG  LYS O   3      -8.852  -7.152   4.923  1.00  0.00            
ATOM   1985  HG1 LYS O   3      -9.913  -6.892   4.735  1.00  0.00            
ATOM   1986  HG2 LYS O   3      -8.238  -6.264   4.648  1.00  0.00            
ATOM   1987  CD  LYS O   3      -8.694  -7.486   6.385  1.00  0.00            
ATOM   1988  HD1 LYS O   3      -9.430  -8.248   6.724  1.00  0.00            
ATOM   1989  HD2 LYS O   3      -7.765  -8.028   6.643  1.00  0.00            
ATOM   1990  CE  LYS O   3      -9.159  -6.320   7.354  1.00  0.00            
ATOM   1991  HE1 LYS O   3     -10.164  -5.988   7.029  1.00  0.00            
ATOM   1992  HE2 LYS O   3      -8.619  -5.355   7.272  1.00  0.00            
ATOM   1993  NZ  LYS O   3      -9.317  -6.615   8.794  1.00  0.00            
ATOM   1994  HZ1 LYS O   3     -10.234  -7.119   8.795  1.00  0.00            
ATOM   1995  HZ2 LYS O   3      -8.614  -7.250   9.212  1.00  0.00            
ATOM   1996  HZ3 LYS O   3      -9.303  -5.740   9.358  1.00  0.00            
ATOM   1997  C   LYS O   3      -7.544  -8.799   1.722  1.00  0.00            
ATOM   1998  O   LYS O   3      -7.848  -9.853   1.211  1.00  0.00            
ATOM   1999  N   PHE O   4      -6.235  -8.455   1.542  1.00  0.00            
ATOM   2000  HN  PHE O   4      -5.852  -7.642   1.970  1.00  0.00            
ATOM   2001  CA  PHE O   4      -5.181  -9.089   0.640  1.00  0.00            
ATOM   2002  HA  PHE O   4      -5.461 -10.126   0.541  1.00  0.00            
ATOM   2003  CB  PHE O   4      -5.042  -8.285  -0.692  1.00  0.00            
ATOM   2004  HB1 PHE O   4      -4.682  -7.244  -0.515  1.00  0.00            
ATOM   2005  HB2 PHE O   4      -6.005  -8.136  -1.226  1.00  0.00            
ATOM   2006  CG  PHE O   4      -4.022  -8.883  -1.566  1.00  0.00            
ATOM   2007  CD1 PHE O   4      -4.256 -10.076  -2.198  1.00  0.00            
ATOM   2008  HD1 PHE O   4      -5.151 -10.630  -1.955  1.00  0.00            
ATOM   2009  CE1 PHE O   4      -3.270 -10.611  -3.011  1.00  0.00            
ATOM   2010  HE1 PHE O   4      -3.223 -11.619  -3.383  1.00  0.00            
ATOM   2011  CZ  PHE O   4      -2.032  -9.988  -3.200  1.00  0.00            
ATOM   2012  HZ  PHE O   4      -1.205 -10.448  -3.723  1.00  0.00            
ATOM   2013  CD2 PHE O   4      -2.828  -8.155  -1.841  1.00  0.00            
ATOM   2014  HD2 PHE O   4      -2.663  -7.200  -1.380  1.00  0.00            
ATOM   2015  CE2 PHE O   4      -1.813  -8.794  -2.548  1.00  0.00            
ATOM   2016  HE2 PHE O   4      -0.883  -8.321  -2.827  1.00  0.00            
ATOM   2017  C   PHE O   4      -3.823  -9.102   1.419  1.00  0.00            
ATOM   2018  O   PHE O   4      -3.242  -8.067   1.652  1.00  0.00            
ATOM   2019  N   GLN O   5      -3.376 -10.318   1.749  1.00  0.00            
ATOM   2020  HN  GLN O   5      -3.953 -11.136   1.682  1.00  0.00            
ATOM   2021  CA  GLN O   5      -2.084 -10.505   2.406  1.00  0.00            
ATOM   2022  HA  GLN O   5      -1.695  -9.573   2.804  1.00  0.00            
ATOM   2023  CB  GLN O   5      -2.261 -11.348   3.682  1.00  0.00            
ATOM   2024  HB1 GLN O   5      -1.251 -11.630   4.057  1.00  0.00            
ATOM   2025  HB2 GLN O   5      -2.751 -12.320   3.476  1.00  0.00            
ATOM   2026  CG  GLN O   5      -3.009 -10.566   4.819  1.00  0.00            
ATOM   2027  HG1 GLN O   5      -2.462  -9.623   5.034  1.00  0.00            
ATOM   2028  HG2 GLN O   5      -3.007 -11.256   5.684  1.00  0.00            
ATOM   2029  CD  GLN O   5      -4.424  -9.996   4.478  1.00  0.00            
ATOM   2030  OE1 GLN O   5      -4.600  -8.789   4.564  1.00  0.00            
ATOM   2031  NE2 GLN O   5      -5.318 -10.860   4.034  1.00  0.00            
ATOM   2032 HE21 GLN O   5      -5.055 -11.808   4.206  1.00  0.00            
ATOM   2033 HE22 GLN O   5      -6.210 -10.507   3.735  1.00  0.00            
ATOM   2034  C   GLN O   5      -1.044 -11.159   1.520  1.00  0.00            
ATOM   2035  O   GLN O   5      -1.277 -12.106   0.800  1.00  0.00            
ATOM   2036  N   PHE O   6       0.212 -10.733   1.661  1.00  0.00            
ATOM   2037  HN  PHE O   6       0.441 -10.037   2.334  1.00  0.00            
ATOM   2038  CA  PHE O   6       1.255 -11.105   0.793  1.00  0.00            
ATOM   2039  HA  PHE O   6       1.151 -12.178   0.679  1.00  0.00            
ATOM   2040  CB  PHE O   6       1.080 -10.548  -0.596  1.00  0.00            
ATOM   2041  HB1 PHE O   6       0.059 -10.745  -1.006  1.00  0.00            
ATOM   2042  HB2 PHE O   6       1.706 -11.072  -1.343  1.00  0.00            
ATOM   2043  CG  PHE O   6       1.396  -9.027  -0.758  1.00  0.00            
ATOM   2044  CD1 PHE O   6       2.549  -8.640  -1.505  1.00  0.00            
ATOM   2045  HD1 PHE O   6       3.174  -9.448  -1.863  1.00  0.00            
ATOM   2046  CE1 PHE O   6       2.795  -7.312  -1.867  1.00  0.00            
ATOM   2047  HE1 PHE O   6       3.604  -7.138  -2.568  1.00  0.00            
ATOM   2048  CZ  PHE O   6       1.918  -6.272  -1.472  1.00  0.00            
ATOM   2049  HZ  PHE O   6       2.105  -5.249  -1.770  1.00  0.00            
ATOM   2050  CD2 PHE O   6       0.559  -8.021  -0.219  1.00  0.00            
ATOM   2051  HD2 PHE O   6      -0.335  -8.227   0.358  1.00  0.00            
ATOM   2052  CE2 PHE O   6       0.875  -6.687  -0.591  1.00  0.00            
ATOM   2053  HE2 PHE O   6       0.263  -5.895  -0.196  1.00  0.00            
ATOM   2054  C   PHE O   6       2.634 -10.889   1.450  1.00  0.00            
ATOM   2055  O   PHE O   6       2.693 -10.374   2.589  1.00  0.00            
ATOM   2056  N   ASN O   7       3.706 -11.201   0.737  1.00  0.00            
ATOM   2057  HN  ASN O   7       3.610 -11.567  -0.181  1.00  0.00            
ATOM   2058  CA  ASN O   7       5.129 -11.084   1.169  1.00  0.00            
ATOM   2059  HA  ASN O   7       5.137 -10.466   2.050  1.00  0.00            
ATOM   2060  CB  ASN O   7       5.800 -12.480   1.448  1.00  0.00            
ATOM   2061  HB1 ASN O   7       6.879 -12.438   1.729  1.00  0.00            
ATOM   2062  HB2 ASN O   7       5.764 -13.021   0.465  1.00  0.00            
ATOM   2063  CG  ASN O   7       5.061 -13.259   2.486  1.00  0.00            
ATOM   2064  OD1 ASN O   7       4.153 -12.799   3.172  1.00  0.00            
ATOM   2065  ND2 ASN O   7       5.384 -14.595   2.561  1.00  0.00            
ATOM   2066 HD21 ASN O   7       4.714 -15.175   3.028  1.00  0.00            
ATOM   2067 HD22 ASN O   7       5.987 -14.932   1.835  1.00  0.00            
ATOM   2068  C   ASN O   7       6.069 -10.302   0.162  1.00  0.00            
ATOM   2069  OT1 ASN O   7       5.678  -9.885  -0.950  1.00  0.00            
ATOM   2070  OT2 ASN O   7       7.312 -10.252   0.492  1.00  0.00            
ATOM   2071  N   LYS P   1     -13.573 -10.127   7.867  1.00  0.00            
ATOM   2072  H1  LYS P   1     -12.810 -10.764   8.181  1.00  0.00            
ATOM   2073  H2  LYS P   1     -13.176  -9.196   7.643  1.00  0.00            
ATOM   2074  H3  LYS P   1     -14.243 -10.110   8.663  1.00  0.00            
ATOM   2075  CA  LYS P   1     -14.213 -10.833   6.737  1.00  0.00            
ATOM   2076  HA  LYS P   1     -14.354 -11.846   7.078  1.00  0.00            
ATOM   2077  CB  LYS P   1     -15.646 -10.277   6.615  1.00  0.00            
ATOM   2078  HB1 LYS P   1     -16.149 -10.309   7.613  1.00  0.00            
ATOM   2079  HB2 LYS P   1     -16.311 -11.017   6.088  1.00  0.00            
ATOM   2080  CG  LYS P   1     -15.784  -8.907   5.944  1.00  0.00            
ATOM   2081  HG1 LYS P   1     -15.649  -9.102   4.859  1.00  0.00            
ATOM   2082  HG2 LYS P   1     -14.978  -8.192   6.201  1.00  0.00            
ATOM   2083  CD  LYS P   1     -17.221  -8.180   6.021  1.00  0.00            
ATOM   2084  HD1 LYS P   1     -17.331  -7.768   7.053  1.00  0.00            
ATOM   2085  HD2 LYS P   1     -17.242  -7.369   5.270  1.00  0.00            
ATOM   2086  CE  LYS P   1     -18.388  -9.116   5.666  1.00  0.00            
ATOM   2087  HE1 LYS P   1     -18.322 -10.015   6.319  1.00  0.00            
ATOM   2088  HE2 LYS P   1     -18.342  -9.299   4.571  1.00  0.00            
ATOM   2089  NZ  LYS P   1     -19.647  -8.478   5.910  1.00  0.00            
ATOM   2090  HZ1 LYS P   1     -19.863  -7.744   5.200  1.00  0.00            
ATOM   2091  HZ2 LYS P   1     -20.394  -9.185   5.979  1.00  0.00            
ATOM   2092  HZ3 LYS P   1     -19.749  -8.049   6.845  1.00  0.00            
ATOM   2093  C   LYS P   1     -13.402 -10.754   5.409  1.00  0.00            
ATOM   2094  O   LYS P   1     -12.759  -9.744   5.111  1.00  0.00            
ATOM   2095  N   PHE P   2     -13.422 -11.827   4.617  1.00  0.00            
ATOM   2096  HN  PHE P   2     -14.019 -12.576   4.900  1.00  0.00            
ATOM   2097  CA  PHE P   2     -12.846 -11.987   3.220  1.00  0.00            
ATOM   2098  HA  PHE P   2     -12.951 -13.035   2.981  1.00  0.00            
ATOM   2099  CB  PHE P   2     -13.690 -11.189   2.165  1.00  0.00            
ATOM   2100  HB1 PHE P   2     -13.235 -11.503   1.197  1.00  0.00            
ATOM   2101  HB2 PHE P   2     -13.553 -10.091   2.286  1.00  0.00            
ATOM   2102  CG  PHE P   2     -15.079 -11.568   2.045  1.00  0.00            
ATOM   2103  CD1 PHE P   2     -15.992 -10.577   1.864  1.00  0.00            
ATOM   2104  HD1 PHE P   2     -15.616  -9.563   1.777  1.00  0.00            
ATOM   2105  CE1 PHE P   2     -17.358 -10.800   1.710  1.00  0.00            
ATOM   2106  HE1 PHE P   2     -17.926  -9.887   1.601  1.00  0.00            
ATOM   2107  CZ  PHE P   2     -17.886 -12.098   1.716  1.00  0.00            
ATOM   2108  HZ  PHE P   2     -18.943 -12.168   1.524  1.00  0.00            
ATOM   2109  CD2 PHE P   2     -15.615 -12.936   2.172  1.00  0.00            
ATOM   2110  HD2 PHE P   2     -14.972 -13.777   2.387  1.00  0.00            
ATOM   2111  CE2 PHE P   2     -17.008 -13.137   1.940  1.00  0.00            
ATOM   2112  HE2 PHE P   2     -17.229 -14.187   2.073  1.00  0.00            
ATOM   2113  C   PHE P   2     -11.375 -11.656   3.048  1.00  0.00            
ATOM   2114  O   PHE P   2     -11.031 -10.623   2.500  1.00  0.00            
ATOM   2115  N   LYS P   3     -10.532 -12.564   3.465  1.00  0.00            
ATOM   2116  HN  LYS P   3     -10.845 -13.360   3.986  1.00  0.00            
ATOM   2117  CA  LYS P   3      -9.070 -12.364   3.591  1.00  0.00            
ATOM   2118  HA  LYS P   3      -8.934 -11.323   3.299  1.00  0.00            
ATOM   2119  CB  LYS P   3      -8.615 -12.613   5.098  1.00  0.00            
ATOM   2120  HB1 LYS P   3      -7.576 -12.276   5.304  1.00  0.00            
ATOM   2121  HB2 LYS P   3      -8.606 -13.638   5.504  1.00  0.00            
ATOM   2122  CG  LYS P   3      -9.453 -11.671   5.996  1.00  0.00            
ATOM   2123  HG1 LYS P   3     -10.472 -12.021   6.246  1.00  0.00            
ATOM   2124  HG2 LYS P   3      -9.622 -10.716   5.451  1.00  0.00            
ATOM   2125  CD  LYS P   3      -8.778 -11.313   7.333  1.00  0.00            
ATOM   2126  HD1 LYS P   3      -7.830 -10.771   7.179  1.00  0.00            
ATOM   2127  HD2 LYS P   3      -9.432 -10.581   7.842  1.00  0.00            
ATOM   2128  CE  LYS P   3      -8.441 -12.513   8.271  1.00  0.00            
ATOM   2129  HE1 LYS P   3      -7.681 -12.247   9.044  1.00  0.00            
ATOM   2130  HE2 LYS P   3      -8.079 -13.408   7.721  1.00  0.00            
ATOM   2131  NZ  LYS P   3      -9.584 -12.903   9.143  1.00  0.00            
ATOM   2132  HZ1 LYS P   3      -9.680 -12.274   9.967  1.00  0.00            
ATOM   2133  HZ2 LYS P   3     -10.480 -12.925   8.624  1.00  0.00            
ATOM   2134  HZ3 LYS P   3      -9.382 -13.817   9.602  1.00  0.00            
ATOM   2135  C   LYS P   3      -8.409 -13.384   2.660  1.00  0.00            
ATOM   2136  O   LYS P   3      -8.656 -14.591   2.760  1.00  0.00            
ATOM   2137  N   PHE P   4      -7.620 -12.911   1.696  1.00  0.00            
ATOM   2138  HN  PHE P   4      -7.367 -11.948   1.642  1.00  0.00            
ATOM   2139  CA  PHE P   4      -7.097 -13.767   0.601  1.00  0.00            
ATOM   2140  HA  PHE P   4      -7.423 -14.773   0.807  1.00  0.00            
ATOM   2141  CB  PHE P   4      -7.526 -13.304  -0.830  1.00  0.00            
ATOM   2142  HB1 PHE P   4      -7.058 -12.306  -0.991  1.00  0.00            
ATOM   2143  HB2 PHE P   4      -8.628 -13.222  -0.822  1.00  0.00            
ATOM   2144  CG  PHE P   4      -7.134 -14.281  -1.890  1.00  0.00            
ATOM   2145  CD1 PHE P   4      -5.858 -14.311  -2.463  1.00  0.00            
ATOM   2146  HD1 PHE P   4      -5.209 -13.576  -2.013  1.00  0.00            
ATOM   2147  CE1 PHE P   4      -5.416 -15.327  -3.321  1.00  0.00            
ATOM   2148  HE1 PHE P   4      -4.472 -15.286  -3.833  1.00  0.00            
ATOM   2149  CZ  PHE P   4      -6.421 -16.323  -3.706  1.00  0.00            
ATOM   2150  HZ  PHE P   4      -6.161 -17.099  -4.415  1.00  0.00            
ATOM   2151  CD2 PHE P   4      -8.061 -15.275  -2.263  1.00  0.00            
ATOM   2152  HD2 PHE P   4      -9.024 -15.307  -1.776  1.00  0.00            
ATOM   2153  CE2 PHE P   4      -7.653 -16.325  -3.134  1.00  0.00            
ATOM   2154  HE2 PHE P   4      -8.408 -17.026  -3.426  1.00  0.00            
ATOM   2155  C   PHE P   4      -5.541 -13.695   0.922  1.00  0.00            
ATOM   2156  O   PHE P   4      -5.000 -12.605   1.015  1.00  0.00            
ATOM   2157  N   GLN P   5      -4.899 -14.836   1.091  1.00  0.00            
ATOM   2158  HN  GLN P   5      -5.294 -15.739   0.954  1.00  0.00            
ATOM   2159  CA  GLN P   5      -3.451 -14.933   1.257  1.00  0.00            
ATOM   2160  HA  GLN P   5      -3.013 -13.960   1.404  1.00  0.00            
ATOM   2161  CB  GLN P   5      -3.128 -15.808   2.477  1.00  0.00            
ATOM   2162  HB1 GLN P   5      -2.055 -16.100   2.477  1.00  0.00            
ATOM   2163  HB2 GLN P   5      -3.751 -16.715   2.569  1.00  0.00            
ATOM   2164  CG  GLN P   5      -3.300 -15.123   3.860  1.00  0.00            
ATOM   2165  HG1 GLN P   5      -2.619 -14.264   4.052  1.00  0.00            
ATOM   2166  HG2 GLN P   5      -3.092 -15.899   4.634  1.00  0.00            
ATOM   2167  CD  GLN P   5      -4.706 -14.686   4.203  1.00  0.00            
ATOM   2168  OE1 GLN P   5      -4.835 -13.603   4.810  1.00  0.00            
ATOM   2169  NE2 GLN P   5      -5.728 -15.453   3.831  1.00  0.00            
ATOM   2170 HE21 GLN P   5      -5.635 -16.309   3.334  1.00  0.00            
ATOM   2171 HE22 GLN P   5      -6.598 -14.966   3.956  1.00  0.00            
ATOM   2172  C   GLN P   5      -2.844 -15.496  -0.014  1.00  0.00            
ATOM   2173  O   GLN P   5      -3.156 -16.580  -0.426  1.00  0.00            
ATOM   2174  N   PHE P   6      -1.944 -14.691  -0.672  1.00  0.00            
ATOM   2175  HN  PHE P   6      -1.709 -13.758  -0.412  1.00  0.00            
ATOM   2176  CA  PHE P   6      -1.393 -15.045  -1.891  1.00  0.00            
ATOM   2177  HA  PHE P   6      -2.155 -15.379  -2.584  1.00  0.00            
ATOM   2178  CB  PHE P   6      -0.818 -13.797  -2.600  1.00  0.00            
ATOM   2179  HB1 PHE P   6       0.068 -13.312  -2.141  1.00  0.00            
ATOM   2180  HB2 PHE P   6      -1.613 -13.021  -2.557  1.00  0.00            
ATOM   2181  CG  PHE P   6      -0.401 -13.898  -4.021  1.00  0.00            
ATOM   2182  CD1 PHE P   6      -1.284 -13.688  -5.053  1.00  0.00            
ATOM   2183  HD1 PHE P   6      -2.304 -13.415  -4.811  1.00  0.00            
ATOM   2184  CE1 PHE P   6      -0.881 -13.705  -6.379  1.00  0.00            
ATOM   2185  HE1 PHE P   6      -1.611 -13.699  -7.178  1.00  0.00            
ATOM   2186  CZ  PHE P   6       0.518 -13.709  -6.651  1.00  0.00            
ATOM   2187  HZ  PHE P   6       0.961 -13.719  -7.644  1.00  0.00            
ATOM   2188  CD2 PHE P   6       1.028 -13.995  -4.310  1.00  0.00            
ATOM   2189  HD2 PHE P   6       1.779 -13.973  -3.538  1.00  0.00            
ATOM   2190  CE2 PHE P   6       1.445 -13.853  -5.637  1.00  0.00            
ATOM   2191  HE2 PHE P   6       2.503 -13.961  -5.807  1.00  0.00            
ATOM   2192  C   PHE P   6      -0.322 -16.143  -1.760  1.00  0.00            
ATOM   2193  O   PHE P   6      -0.333 -17.055  -2.537  1.00  0.00            
ATOM   2194  N   ASN P   7       0.538 -15.937  -0.769  1.00  0.00            
ATOM   2195  HN  ASN P   7       0.258 -15.272  -0.071  1.00  0.00            
ATOM   2196  CA  ASN P   7       1.804 -16.557  -0.528  1.00  0.00            
ATOM   2197  HA  ASN P   7       2.033 -17.158  -1.393  1.00  0.00            
ATOM   2198  CB  ASN P   7       2.835 -15.472  -0.084  1.00  0.00            
ATOM   2199  HB1 ASN P   7       3.744 -16.045   0.170  1.00  0.00            
ATOM   2200  HB2 ASN P   7       2.447 -14.869   0.751  1.00  0.00            
ATOM   2201  CG  ASN P   7       3.213 -14.576  -1.172  1.00  0.00            
ATOM   2202  OD1 ASN P   7       3.121 -13.355  -1.147  1.00  0.00            
ATOM   2203  ND2 ASN P   7       3.769 -15.193  -2.228  1.00  0.00            
ATOM   2204 HD21 ASN P   7       3.995 -14.638  -3.033  1.00  0.00            
ATOM   2205 HD22 ASN P   7       4.071 -16.141  -2.189  1.00  0.00            
ATOM   2206  C   ASN P   7       1.599 -17.529   0.621  1.00  0.00            
ATOM   2207  OT1 ASN P   7       1.821 -18.768   0.479  1.00  0.00            
ATOM   2208  OT2 ASN P   7       1.107 -17.141   1.739  1.00  0.00            
ATOM   2209  N   LYS Q   1       1.199 -20.055  -1.699  1.00  0.00            
ATOM   2210  H1  LYS Q   1       1.952 -20.724  -1.972  1.00  0.00            
ATOM   2211  H2  LYS Q   1       1.246 -19.296  -2.411  1.00  0.00            
ATOM   2212  H3  LYS Q   1       1.369 -19.739  -0.729  1.00  0.00            
ATOM   2213  CA  LYS Q   1      -0.059 -20.866  -1.871  1.00  0.00            
ATOM   2214  HA  LYS Q   1      -0.048 -21.188  -2.900  1.00  0.00            
ATOM   2215  CB  LYS Q   1       0.013 -22.202  -1.108  1.00  0.00            
ATOM   2216  HB1 LYS Q   1       0.896 -22.764  -1.481  1.00  0.00            
ATOM   2217  HB2 LYS Q   1      -0.882 -22.843  -1.182  1.00  0.00            
ATOM   2218  CG  LYS Q   1       0.516 -22.186   0.360  1.00  0.00            
ATOM   2219  HG1 LYS Q   1      -0.344 -22.036   1.053  1.00  0.00            
ATOM   2220  HG2 LYS Q   1       1.344 -21.467   0.376  1.00  0.00            
ATOM   2221  CD  LYS Q   1       1.043 -23.546   0.998  1.00  0.00            
ATOM   2222  HD1 LYS Q   1       0.269 -24.232   0.619  1.00  0.00            
ATOM   2223  HD2 LYS Q   1       2.022 -23.672   0.503  1.00  0.00            
ATOM   2224  CE  LYS Q   1       1.130 -23.392   2.507  1.00  0.00            
ATOM   2225  HE1 LYS Q   1       1.348 -24.375   2.972  1.00  0.00            
ATOM   2226  HE2 LYS Q   1       0.107 -23.115   2.832  1.00  0.00            
ATOM   2227  NZ  LYS Q   1       2.154 -22.455   2.970  1.00  0.00            
ATOM   2228  HZ1 LYS Q   1       3.097 -22.707   2.629  1.00  0.00            
ATOM   2229  HZ2 LYS Q   1       1.966 -21.446   2.778  1.00  0.00            
ATOM   2230  HZ3 LYS Q   1       2.351 -22.575   3.990  1.00  0.00            
ATOM   2231  C   LYS Q   1      -1.311 -20.134  -1.622  1.00  0.00            
ATOM   2232  O   LYS Q   1      -1.486 -19.461  -0.682  1.00  0.00            
ATOM   2233  N   PHE Q   2      -2.348 -20.226  -2.498  1.00  0.00            
ATOM   2234  HN  PHE Q   2      -2.355 -20.734  -3.361  1.00  0.00            
ATOM   2235  CA  PHE Q   2      -3.589 -19.495  -2.374  1.00  0.00            
ATOM   2236  HA  PHE Q   2      -3.478 -18.428  -2.148  1.00  0.00            
ATOM   2237  CB  PHE Q   2      -4.423 -19.479  -3.691  1.00  0.00            
ATOM   2238  HB1 PHE Q   2      -5.324 -18.832  -3.576  1.00  0.00            
ATOM   2239  HB2 PHE Q   2      -4.686 -20.544  -3.897  1.00  0.00            
ATOM   2240  CG  PHE Q   2      -3.521 -18.941  -4.781  1.00  0.00            
ATOM   2241  CD1 PHE Q   2      -2.850 -17.703  -4.688  1.00  0.00            
ATOM   2242  HD1 PHE Q   2      -2.914 -17.224  -3.729  1.00  0.00            
ATOM   2243  CE1 PHE Q   2      -1.941 -17.269  -5.649  1.00  0.00            
ATOM   2244  HE1 PHE Q   2      -1.261 -16.454  -5.465  1.00  0.00            
ATOM   2245  CZ  PHE Q   2      -1.701 -18.038  -6.753  1.00  0.00            
ATOM   2246  HZ  PHE Q   2      -1.016 -17.676  -7.513  1.00  0.00            
ATOM   2247  CD2 PHE Q   2      -3.444 -19.611  -6.037  1.00  0.00            
ATOM   2248  HD2 PHE Q   2      -4.023 -20.515  -6.156  1.00  0.00            
ATOM   2249  CE2 PHE Q   2      -2.514 -19.118  -7.052  1.00  0.00            
ATOM   2250  HE2 PHE Q   2      -2.452 -19.802  -7.892  1.00  0.00            
ATOM   2251  C   PHE Q   2      -4.523 -20.072  -1.290  1.00  0.00            
ATOM   2252  O   PHE Q   2      -5.060 -21.156  -1.340  1.00  0.00            
ATOM   2253  N   LYS Q   3      -4.861 -19.210  -0.274  1.00  0.00            
ATOM   2254  HN  LYS Q   3      -4.387 -18.336  -0.189  1.00  0.00            
ATOM   2255  CA  LYS Q   3      -5.750 -19.447   0.804  1.00  0.00            
ATOM   2256  HA  LYS Q   3      -6.317 -20.332   0.602  1.00  0.00            
ATOM   2257  CB  LYS Q   3      -5.071 -19.625   2.202  1.00  0.00            
ATOM   2258  HB1 LYS Q   3      -5.901 -19.910   2.891  1.00  0.00            
ATOM   2259  HB2 LYS Q   3      -4.494 -18.705   2.440  1.00  0.00            
ATOM   2260  CG  LYS Q   3      -4.025 -20.811   2.341  1.00  0.00            
ATOM   2261  HG1 LYS Q   3      -3.477 -20.732   3.300  1.00  0.00            
ATOM   2262  HG2 LYS Q   3      -3.254 -20.601   1.564  1.00  0.00            
ATOM   2263  CD  LYS Q   3      -4.660 -22.175   1.994  1.00  0.00            
ATOM   2264  HD1 LYS Q   3      -5.557 -22.301   2.633  1.00  0.00            
ATOM   2265  HD2 LYS Q   3      -5.088 -22.165   0.965  1.00  0.00            
ATOM   2266  CE  LYS Q   3      -3.725 -23.367   2.210  1.00  0.00            
ATOM   2267  HE1 LYS Q   3      -3.371 -23.475   3.258  1.00  0.00            
ATOM   2268  HE2 LYS Q   3      -2.863 -23.199   1.537  1.00  0.00            
ATOM   2269  NZ  LYS Q   3      -4.286 -24.592   1.731  1.00  0.00            
ATOM   2270  HZ1 LYS Q   3      -4.000 -25.471   2.224  1.00  0.00            
ATOM   2271  HZ2 LYS Q   3      -5.321 -24.566   1.801  1.00  0.00            
ATOM   2272  HZ3 LYS Q   3      -4.107 -24.759   0.717  1.00  0.00            
ATOM   2273  C   LYS Q   3      -6.771 -18.301   0.981  1.00  0.00            
ATOM   2274  O   LYS Q   3      -6.446 -17.122   0.829  1.00  0.00            
ATOM   2275  N   PHE Q   4      -8.025 -18.626   1.260  1.00  0.00            
ATOM   2276  HN  PHE Q   4      -8.239 -19.591   1.270  1.00  0.00            
ATOM   2277  CA  PHE Q   4      -9.131 -17.696   1.434  1.00  0.00            
ATOM   2278  HA  PHE Q   4      -8.736 -16.699   1.524  1.00  0.00            
ATOM   2279  CB  PHE Q   4     -10.262 -17.689   0.300  1.00  0.00            
ATOM   2280  HB1 PHE Q   4     -10.794 -18.675   0.338  1.00  0.00            
ATOM   2281  HB2 PHE Q   4      -9.746 -17.663  -0.693  1.00  0.00            
ATOM   2282  CG  PHE Q   4     -11.223 -16.541   0.403  1.00  0.00            
ATOM   2283  CD1 PHE Q   4     -12.583 -16.791   0.569  1.00  0.00            
ATOM   2284  HD1 PHE Q   4     -12.896 -17.822   0.593  1.00  0.00            
ATOM   2285  CE1 PHE Q   4     -13.473 -15.732   0.497  1.00  0.00            
ATOM   2286  HE1 PHE Q   4     -14.540 -15.870   0.546  1.00  0.00            
ATOM   2287  CZ  PHE Q   4     -12.947 -14.409   0.367  1.00  0.00            
ATOM   2288  HZ  PHE Q   4     -13.638 -13.578   0.320  1.00  0.00            
ATOM   2289  CD2 PHE Q   4     -10.682 -15.227   0.405  1.00  0.00            
ATOM   2290  HD2 PHE Q   4      -9.597 -15.115   0.408  1.00  0.00            
ATOM   2291  CE2 PHE Q   4     -11.581 -14.154   0.281  1.00  0.00            
ATOM   2292  HE2 PHE Q   4     -11.226 -13.140   0.162  1.00  0.00            
ATOM   2293  C   PHE Q   4      -9.776 -17.982   2.817  1.00  0.00            
ATOM   2294  O   PHE Q   4      -9.889 -19.141   3.219  1.00  0.00            
ATOM   2295  N   GLN Q   5      -9.967 -16.933   3.578  1.00  0.00            
ATOM   2296  HN  GLN Q   5      -9.675 -16.039   3.259  1.00  0.00            
ATOM   2297  CA  GLN Q   5     -10.703 -16.929   4.888  1.00  0.00            
ATOM   2298  HA  GLN Q   5     -11.093 -17.908   5.126  1.00  0.00            
ATOM   2299  CB  GLN Q   5      -9.747 -16.474   6.009  1.00  0.00            
ATOM   2300  HB1 GLN Q   5     -10.319 -16.621   6.944  1.00  0.00            
ATOM   2301  HB2 GLN Q   5      -9.479 -15.401   5.955  1.00  0.00            
ATOM   2302  CG  GLN Q   5      -8.438 -17.273   6.319  1.00  0.00            
ATOM   2303  HG1 GLN Q   5      -8.175 -17.227   7.402  1.00  0.00            
ATOM   2304  HG2 GLN Q   5      -7.520 -16.894   5.841  1.00  0.00            
ATOM   2305  CD  GLN Q   5      -8.554 -18.756   6.053  1.00  0.00            
ATOM   2306  OE1 GLN Q   5      -7.816 -19.305   5.257  1.00  0.00            
ATOM   2307  NE2 GLN Q   5      -9.364 -19.425   6.899  1.00  0.00            
ATOM   2308 HE21 GLN Q   5     -10.028 -18.930   7.468  1.00  0.00            
ATOM   2309 HE22 GLN Q   5      -9.354 -20.423   6.787  1.00  0.00            
ATOM   2310  C   GLN Q   5     -11.891 -16.098   4.872  1.00  0.00            
ATOM   2311  O   GLN Q   5     -11.822 -14.910   4.654  1.00  0.00            
ATOM   2312  N   PHE Q   6     -13.077 -16.697   4.941  1.00  0.00            
ATOM   2313  HN  PHE Q   6     -13.257 -17.677   4.928  1.00  0.00            
ATOM   2314  CA  PHE Q   6     -14.333 -15.953   4.963  1.00  0.00            
ATOM   2315  HA  PHE Q   6     -14.368 -15.452   4.005  1.00  0.00            
ATOM   2316  CB  PHE Q   6     -15.590 -16.902   5.146  1.00  0.00            
ATOM   2317  HB1 PHE Q   6     -16.539 -16.338   5.111  1.00  0.00            
ATOM   2318  HB2 PHE Q   6     -15.412 -17.402   6.117  1.00  0.00            
ATOM   2319  CG  PHE Q   6     -15.728 -17.867   4.020  1.00  0.00            
ATOM   2320  CD1 PHE Q   6     -15.716 -19.260   4.262  1.00  0.00            
ATOM   2321  HD1 PHE Q   6     -15.572 -19.591   5.283  1.00  0.00            
ATOM   2322  CE1 PHE Q   6     -16.080 -20.184   3.228  1.00  0.00            
ATOM   2323  HE1 PHE Q   6     -16.137 -21.252   3.376  1.00  0.00            
ATOM   2324  CZ  PHE Q   6     -16.407 -19.712   2.002  1.00  0.00            
ATOM   2325  HZ  PHE Q   6     -16.608 -20.427   1.225  1.00  0.00            
ATOM   2326  CD2 PHE Q   6     -16.163 -17.380   2.821  1.00  0.00            
ATOM   2327  HD2 PHE Q   6     -16.227 -16.355   2.501  1.00  0.00            
ATOM   2328  CE2 PHE Q   6     -16.532 -18.325   1.799  1.00  0.00            
ATOM   2329  HE2 PHE Q   6     -16.881 -18.013   0.828  1.00  0.00            
ATOM   2330  C   PHE Q   6     -14.444 -14.848   6.027  1.00  0.00            
ATOM   2331  O   PHE Q   6     -15.015 -13.761   5.935  1.00  0.00            
ATOM   2332  N   ASN Q   7     -13.977 -15.214   7.150  1.00  0.00            
ATOM   2333  HN  ASN Q   7     -13.496 -16.069   7.324  1.00  0.00            
ATOM   2334  CA  ASN Q   7     -13.952 -14.346   8.270  1.00  0.00            
ATOM   2335  HA  ASN Q   7     -14.658 -13.531   8.269  1.00  0.00            
ATOM   2336  CB  ASN Q   7     -14.135 -15.312   9.546  1.00  0.00            
ATOM   2337  HB1 ASN Q   7     -14.240 -14.563  10.360  1.00  0.00            
ATOM   2338  HB2 ASN Q   7     -13.299 -16.029   9.691  1.00  0.00            
ATOM   2339  CG  ASN Q   7     -15.467 -15.956   9.491  1.00  0.00            
ATOM   2340  OD1 ASN Q   7     -16.384 -15.308   9.007  1.00  0.00            
ATOM   2341  ND2 ASN Q   7     -15.562 -17.214   9.995  1.00  0.00            
ATOM   2342 HD21 ASN Q   7     -14.721 -17.675  10.283  1.00  0.00            
ATOM   2343 HD22 ASN Q   7     -16.486 -17.578  10.027  1.00  0.00            
ATOM   2344  C   ASN Q   7     -12.544 -13.730   8.327  1.00  0.00            
ATOM   2345  OT1 ASN Q   7     -12.311 -12.483   8.316  1.00  0.00            
ATOM   2346  OT2 ASN Q   7     -11.582 -14.548   8.334  1.00  0.00            
ATOM   2347  N   LYS R   1     -21.105 -13.969  -4.009  1.00  0.00            
ATOM   2348  H1  LYS R   1     -21.018 -13.144  -3.394  1.00  0.00            
ATOM   2349  H2  LYS R   1     -21.156 -13.837  -5.035  1.00  0.00            
ATOM   2350  H3  LYS R   1     -22.007 -14.457  -3.805  1.00  0.00            
ATOM   2351  CA  LYS R   1     -19.947 -14.894  -3.725  1.00  0.00            
ATOM   2352  HA  LYS R   1     -19.889 -15.026  -2.649  1.00  0.00            
ATOM   2353  CB  LYS R   1     -20.256 -16.180  -4.558  1.00  0.00            
ATOM   2354  HB1 LYS R   1     -19.359 -16.740  -4.921  1.00  0.00            
ATOM   2355  HB2 LYS R   1     -20.762 -15.827  -5.491  1.00  0.00            
ATOM   2356  CG  LYS R   1     -21.233 -17.149  -3.838  1.00  0.00            
ATOM   2357  HG1 LYS R   1     -22.048 -16.554  -3.387  1.00  0.00            
ATOM   2358  HG2 LYS R   1     -20.725 -17.633  -2.981  1.00  0.00            
ATOM   2359  CD  LYS R   1     -21.855 -18.276  -4.759  1.00  0.00            
ATOM   2360  HD1 LYS R   1     -22.674 -18.797  -4.229  1.00  0.00            
ATOM   2361  HD2 LYS R   1     -22.366 -17.759  -5.590  1.00  0.00            
ATOM   2362  CE  LYS R   1     -20.830 -19.308  -5.311  1.00  0.00            
ATOM   2363  HE1 LYS R   1     -20.100 -19.448  -4.497  1.00  0.00            
ATOM   2364  HE2 LYS R   1     -20.474 -18.908  -6.284  1.00  0.00            
ATOM   2365  NZ  LYS R   1     -21.345 -20.682  -5.553  1.00  0.00            
ATOM   2366  HZ1 LYS R   1     -20.526 -21.190  -5.952  1.00  0.00            
ATOM   2367  HZ2 LYS R   1     -21.598 -21.156  -4.662  1.00  0.00            
ATOM   2368  HZ3 LYS R   1     -22.123 -20.622  -6.239  1.00  0.00            
ATOM   2369  C   LYS R   1     -18.656 -14.380  -4.268  1.00  0.00            
ATOM   2370  O   LYS R   1     -18.612 -13.315  -4.888  1.00  0.00            
ATOM   2371  N   PHE R   2     -17.557 -15.123  -4.071  1.00  0.00            
ATOM   2372  HN  PHE R   2     -17.552 -16.103  -3.852  1.00  0.00            
ATOM   2373  CA  PHE R   2     -16.208 -14.511  -4.310  1.00  0.00            
ATOM   2374  HA  PHE R   2     -16.184 -13.434  -4.427  1.00  0.00            
ATOM   2375  CB  PHE R   2     -15.238 -14.854  -3.164  1.00  0.00            
ATOM   2376  HB1 PHE R   2     -15.278 -15.946  -3.002  1.00  0.00            
ATOM   2377  HB2 PHE R   2     -15.677 -14.310  -2.302  1.00  0.00            
ATOM   2378  CG  PHE R   2     -13.822 -14.374  -3.320  1.00  0.00            
ATOM   2379  CD1 PHE R   2     -13.568 -12.958  -3.368  1.00  0.00            
ATOM   2380  HD1 PHE R   2     -14.405 -12.273  -3.431  1.00  0.00            
ATOM   2381  CE1 PHE R   2     -12.254 -12.489  -3.269  1.00  0.00            
ATOM   2382  HE1 PHE R   2     -12.045 -11.439  -3.344  1.00  0.00            
ATOM   2383  CZ  PHE R   2     -11.213 -13.433  -3.297  1.00  0.00            
ATOM   2384  HZ  PHE R   2     -10.222 -13.017  -3.156  1.00  0.00            
ATOM   2385  CD2 PHE R   2     -12.734 -15.242  -3.294  1.00  0.00            
ATOM   2386  HD2 PHE R   2     -12.888 -16.286  -3.117  1.00  0.00            
ATOM   2387  CE2 PHE R   2     -11.435 -14.810  -3.456  1.00  0.00            
ATOM   2388  HE2 PHE R   2     -10.630 -15.510  -3.522  1.00  0.00            
ATOM   2389  C   PHE R   2     -15.810 -15.164  -5.677  1.00  0.00            
ATOM   2390  O   PHE R   2     -15.973 -16.330  -5.853  1.00  0.00            
ATOM   2391  N   LYS R   3     -15.214 -14.405  -6.610  1.00  0.00            
ATOM   2392  HN  LYS R   3     -15.181 -13.414  -6.466  1.00  0.00            
ATOM   2393  CA  LYS R   3     -14.601 -14.762  -7.896  1.00  0.00            
ATOM   2394  HA  LYS R   3     -14.648 -15.844  -7.906  1.00  0.00            
ATOM   2395  CB  LYS R   3     -15.355 -14.253  -9.128  1.00  0.00            
ATOM   2396  HB1 LYS R   3     -14.665 -14.380 -10.002  1.00  0.00            
ATOM   2397  HB2 LYS R   3     -15.548 -13.167  -9.075  1.00  0.00            
ATOM   2398  CG  LYS R   3     -16.655 -14.988  -9.503  1.00  0.00            
ATOM   2399  HG1 LYS R   3     -17.336 -15.061  -8.628  1.00  0.00            
ATOM   2400  HG2 LYS R   3     -16.327 -16.046  -9.651  1.00  0.00            
ATOM   2401  CD  LYS R   3     -17.392 -14.631 -10.859  1.00  0.00            
ATOM   2402  HD1 LYS R   3     -17.506 -13.535 -10.947  1.00  0.00            
ATOM   2403  HD2 LYS R   3     -16.665 -14.770 -11.690  1.00  0.00            
ATOM   2404  CE  LYS R   3     -18.678 -15.496 -11.088  1.00  0.00            
ATOM   2405  HE1 LYS R   3     -19.325 -14.971 -11.823  1.00  0.00            
ATOM   2406  HE2 LYS R   3     -19.273 -15.690 -10.168  1.00  0.00            
ATOM   2407  NZ  LYS R   3     -18.370 -16.808 -11.609  1.00  0.00            
ATOM   2408  HZ1 LYS R   3     -19.136 -17.453 -11.340  1.00  0.00            
ATOM   2409  HZ2 LYS R   3     -18.328 -16.755 -12.652  1.00  0.00            
ATOM   2410  HZ3 LYS R   3     -17.456 -17.224 -11.315  1.00  0.00            
ATOM   2411  C   LYS R   3     -13.040 -14.493  -7.966  1.00  0.00            
ATOM   2412  O   LYS R   3     -12.531 -13.519  -7.396  1.00  0.00            
ATOM   2413  N   PHE R   4     -12.303 -15.437  -8.603  1.00  0.00            
ATOM   2414  HN  PHE R   4     -12.772 -16.168  -9.054  1.00  0.00            
ATOM   2415  CA  PHE R   4     -10.887 -15.431  -8.610  1.00  0.00            
ATOM   2416  HA  PHE R   4     -10.602 -14.384  -8.650  1.00  0.00            
ATOM   2417  CB  PHE R   4     -10.283 -15.984  -7.327  1.00  0.00            
ATOM   2418  HB1 PHE R   4     -10.744 -16.969  -7.080  1.00  0.00            
ATOM   2419  HB2 PHE R   4     -10.589 -15.323  -6.492  1.00  0.00            
ATOM   2420  CG  PHE R   4      -8.705 -16.071  -7.335  1.00  0.00            
ATOM   2421  CD1 PHE R   4      -7.989 -17.294  -7.547  1.00  0.00            
ATOM   2422  HD1 PHE R   4      -8.683 -18.089  -7.738  1.00  0.00            
ATOM   2423  CE1 PHE R   4      -6.589 -17.365  -7.581  1.00  0.00            
ATOM   2424  HE1 PHE R   4      -6.179 -18.337  -7.786  1.00  0.00            
ATOM   2425  CZ  PHE R   4      -5.813 -16.285  -7.202  1.00  0.00            
ATOM   2426  HZ  PHE R   4      -4.735 -16.264  -7.174  1.00  0.00            
ATOM   2427  CD2 PHE R   4      -7.909 -14.961  -7.021  1.00  0.00            
ATOM   2428  HD2 PHE R   4      -8.379 -14.003  -6.869  1.00  0.00            
ATOM   2429  CE2 PHE R   4      -6.508 -15.035  -7.017  1.00  0.00            
ATOM   2430  HE2 PHE R   4      -5.873 -14.186  -6.869  1.00  0.00            
ATOM   2431  C   PHE R   4     -10.383 -15.958  -9.958  1.00  0.00            
ATOM   2432  O   PHE R   4     -10.882 -16.966 -10.320  1.00  0.00            
ATOM   2433  N   GLN R   5      -9.454 -15.253 -10.639  1.00  0.00            
ATOM   2434  HN  GLN R   5      -9.179 -14.403 -10.181  1.00  0.00            
ATOM   2435  CA  GLN R   5      -8.940 -15.643 -11.938  1.00  0.00            
ATOM   2436  HA  GLN R   5      -9.149 -16.667 -12.199  1.00  0.00            
ATOM   2437  CB  GLN R   5      -9.590 -14.814 -13.161  1.00  0.00            
ATOM   2438  HB1 GLN R   5      -9.205 -15.307 -14.082  1.00  0.00            
ATOM   2439  HB2 GLN R   5      -9.369 -13.724 -13.105  1.00  0.00            
ATOM   2440  CG  GLN R   5     -11.120 -15.000 -13.237  1.00  0.00            
ATOM   2441  HG1 GLN R   5     -11.554 -14.232 -12.573  1.00  0.00            
ATOM   2442  HG2 GLN R   5     -11.604 -15.945 -12.898  1.00  0.00            
ATOM   2443  CD  GLN R   5     -11.566 -14.632 -14.669  1.00  0.00            
ATOM   2444  OE1 GLN R   5     -11.985 -13.528 -15.057  1.00  0.00            
ATOM   2445  NE2 GLN R   5     -11.420 -15.667 -15.560  1.00  0.00            
ATOM   2446 HE21 GLN R   5     -11.185 -16.553 -15.185  1.00  0.00            
ATOM   2447 HE22 GLN R   5     -11.358 -15.363 -16.509  1.00  0.00            
ATOM   2448  C   GLN R   5      -7.456 -15.464 -11.876  1.00  0.00            
ATOM   2449  O   GLN R   5      -7.149 -14.299 -11.650  1.00  0.00            
ATOM   2450  N   PHE R   6      -6.584 -16.439 -12.062  1.00  0.00            
ATOM   2451  HN  PHE R   6      -6.935 -17.326 -12.375  1.00  0.00            
ATOM   2452  CA  PHE R   6      -5.180 -16.331 -11.841  1.00  0.00            
ATOM   2453  HA  PHE R   6      -4.985 -15.395 -11.326  1.00  0.00            
ATOM   2454  CB  PHE R   6      -4.765 -17.549 -10.986  1.00  0.00            
ATOM   2455  HB1 PHE R   6      -5.014 -17.340  -9.926  1.00  0.00            
ATOM   2456  HB2 PHE R   6      -3.673 -17.740 -11.100  1.00  0.00            
ATOM   2457  CG  PHE R   6      -5.464 -18.922 -11.302  1.00  0.00            
ATOM   2458  CD1 PHE R   6      -4.728 -19.796 -12.057  1.00  0.00            
ATOM   2459  HD1 PHE R   6      -3.795 -19.407 -12.428  1.00  0.00            
ATOM   2460  CE1 PHE R   6      -5.184 -21.093 -12.302  1.00  0.00            
ATOM   2461  HE1 PHE R   6      -4.650 -21.875 -12.830  1.00  0.00            
ATOM   2462  CZ  PHE R   6      -6.341 -21.504 -11.783  1.00  0.00            
ATOM   2463  HZ  PHE R   6      -6.693 -22.466 -12.112  1.00  0.00            
ATOM   2464  CD2 PHE R   6      -6.678 -19.328 -10.705  1.00  0.00            
ATOM   2465  HD2 PHE R   6      -7.299 -18.656 -10.136  1.00  0.00            
ATOM   2466  CE2 PHE R   6      -7.131 -20.657 -10.976  1.00  0.00            
ATOM   2467  HE2 PHE R   6      -8.066 -20.980 -10.539  1.00  0.00            
ATOM   2468  C   PHE R   6      -4.314 -16.193 -13.091  1.00  0.00            
ATOM   2469  O   PHE R   6      -3.074 -16.163 -12.960  1.00  0.00            
ATOM   2470  N   ASN R   7      -4.862 -16.204 -14.288  1.00  0.00            
ATOM   2471  HN  ASN R   7      -5.848 -16.230 -14.422  1.00  0.00            
ATOM   2472  CA  ASN R   7      -4.082 -16.354 -15.491  1.00  0.00            
ATOM   2473  HA  ASN R   7      -3.226 -16.970 -15.302  1.00  0.00            
ATOM   2474  CB  ASN R   7      -4.976 -16.978 -16.580  1.00  0.00            
ATOM   2475  HB1 ASN R   7      -4.426 -17.172 -17.532  1.00  0.00            
ATOM   2476  HB2 ASN R   7      -5.807 -16.278 -16.807  1.00  0.00            
ATOM   2477  CG  ASN R   7      -5.605 -18.359 -16.232  1.00  0.00            
ATOM   2478  OD1 ASN R   7      -6.793 -18.580 -16.332  1.00  0.00            
ATOM   2479  ND2 ASN R   7      -4.810 -19.358 -15.813  1.00  0.00            
ATOM   2480 HD21 ASN R   7      -3.862 -19.166 -15.552  1.00  0.00            
ATOM   2481 HD22 ASN R   7      -5.209 -20.228 -15.554  1.00  0.00            
ATOM   2482  C   ASN R   7      -3.768 -14.925 -16.105  1.00  0.00            
ATOM   2483  OT1 ASN R   7      -4.677 -14.214 -16.557  1.00  0.00            
ATOM   2484  OT2 ASN R   7      -2.567 -14.413 -16.141  1.00  0.00            
ATOM   2485  N   LYS S   1      -3.615 -11.784 -16.421  1.00  0.00            
ATOM   2486  H1  LYS S   1      -3.847 -12.797 -16.375  1.00  0.00            
ATOM   2487  H2  LYS S   1      -4.411 -11.308 -16.886  1.00  0.00            
ATOM   2488  H3  LYS S   1      -2.723 -11.738 -16.962  1.00  0.00            
ATOM   2489  CA  LYS S   1      -3.319 -11.183 -15.135  1.00  0.00            
ATOM   2490  HA  LYS S   1      -2.285 -11.387 -14.895  1.00  0.00            
ATOM   2491  CB  LYS S   1      -3.441  -9.628 -15.368  1.00  0.00            
ATOM   2492  HB1 LYS S   1      -3.611  -9.162 -14.378  1.00  0.00            
ATOM   2493  HB2 LYS S   1      -4.285  -9.305 -16.024  1.00  0.00            
ATOM   2494  CG  LYS S   1      -2.175  -9.161 -16.083  1.00  0.00            
ATOM   2495  HG1 LYS S   1      -2.153  -9.764 -17.030  1.00  0.00            
ATOM   2496  HG2 LYS S   1      -1.263  -9.471 -15.535  1.00  0.00            
ATOM   2497  CD  LYS S   1      -2.139  -7.673 -16.388  1.00  0.00            
ATOM   2498  HD1 LYS S   1      -3.134  -7.397 -16.812  1.00  0.00            
ATOM   2499  HD2 LYS S   1      -2.114  -7.162 -15.411  1.00  0.00            
ATOM   2500  CE  LYS S   1      -1.024  -7.283 -17.342  1.00  0.00            
ATOM   2501  HE1 LYS S   1      -1.147  -6.253 -17.741  1.00  0.00            
ATOM   2502  HE2 LYS S   1      -0.951  -7.859 -18.287  1.00  0.00            
ATOM   2503  NZ  LYS S   1       0.257  -7.311 -16.572  1.00  0.00            
ATOM   2504  HZ1 LYS S   1       0.139  -6.890 -15.623  1.00  0.00            
ATOM   2505  HZ2 LYS S   1       0.702  -8.252 -16.424  1.00  0.00            
ATOM   2506  HZ3 LYS S   1       1.001  -6.794 -17.076  1.00  0.00            
ATOM   2507  C   LYS S   1      -4.212 -11.693 -14.016  1.00  0.00            
ATOM   2508  O   LYS S   1      -5.332 -12.124 -14.225  1.00  0.00            
ATOM   2509  N   PHE S   2      -3.784 -11.668 -12.736  1.00  0.00            
ATOM   2510  HN  PHE S   2      -2.858 -11.369 -12.462  1.00  0.00            
ATOM   2511  CA  PHE S   2      -4.699 -11.952 -11.618  1.00  0.00            
ATOM   2512  HA  PHE S   2      -5.255 -12.860 -11.790  1.00  0.00            
ATOM   2513  CB  PHE S   2      -3.833 -11.933 -10.325  1.00  0.00            
ATOM   2514  HB1 PHE S   2      -4.472 -12.019  -9.423  1.00  0.00            
ATOM   2515  HB2 PHE S   2      -3.232 -11.002 -10.232  1.00  0.00            
ATOM   2516  CG  PHE S   2      -2.912 -13.091 -10.208  1.00  0.00            
ATOM   2517  CD1 PHE S   2      -1.549 -12.967 -10.565  1.00  0.00            
ATOM   2518  HD1 PHE S   2      -1.336 -12.005 -11.013  1.00  0.00            
ATOM   2519  CE1 PHE S   2      -0.718 -14.053 -10.333  1.00  0.00            
ATOM   2520  HE1 PHE S   2       0.326 -13.866 -10.533  1.00  0.00            
ATOM   2521  CZ  PHE S   2      -1.192 -15.221  -9.748  1.00  0.00            
ATOM   2522  HZ  PHE S   2      -0.487 -16.013  -9.531  1.00  0.00            
ATOM   2523  CD2 PHE S   2      -3.385 -14.338  -9.723  1.00  0.00            
ATOM   2524  HD2 PHE S   2      -4.434 -14.501  -9.503  1.00  0.00            
ATOM   2525  CE2 PHE S   2      -2.506 -15.409  -9.472  1.00  0.00            
ATOM   2526  HE2 PHE S   2      -2.876 -16.355  -9.110  1.00  0.00            
ATOM   2527  C   PHE S   2      -5.830 -11.021 -11.421  1.00  0.00            
ATOM   2528  O   PHE S   2      -5.690  -9.814 -11.244  1.00  0.00            
ATOM   2529  N   LYS S   3      -7.084 -11.545 -11.387  1.00  0.00            
ATOM   2530  HN  LYS S   3      -7.128 -12.539 -11.437  1.00  0.00            
ATOM   2531  CA  LYS S   3      -8.302 -10.777 -11.005  1.00  0.00            
ATOM   2532  HA  LYS S   3      -8.161  -9.732 -10.755  1.00  0.00            
ATOM   2533  CB  LYS S   3      -9.351 -10.810 -12.121  1.00  0.00            
ATOM   2534  HB1 LYS S   3      -9.791  -9.792 -12.027  1.00  0.00            
ATOM   2535  HB2 LYS S   3     -10.106 -11.620 -12.062  1.00  0.00            
ATOM   2536  CG  LYS S   3      -8.855 -10.841 -13.611  1.00  0.00            
ATOM   2537  HG1 LYS S   3      -9.620 -11.267 -14.295  1.00  0.00            
ATOM   2538  HG2 LYS S   3      -8.097 -11.651 -13.613  1.00  0.00            
ATOM   2539  CD  LYS S   3      -8.198  -9.613 -14.208  1.00  0.00            
ATOM   2540  HD1 LYS S   3      -8.844  -8.728 -14.362  1.00  0.00            
ATOM   2541  HD2 LYS S   3      -7.359  -9.419 -13.494  1.00  0.00            
ATOM   2542  CE  LYS S   3      -7.710  -9.868 -15.657  1.00  0.00            
ATOM   2543  HE1 LYS S   3      -8.614 -10.305 -16.164  1.00  0.00            
ATOM   2544  HE2 LYS S   3      -6.907 -10.611 -15.519  1.00  0.00            
ATOM   2545  NZ  LYS S   3      -7.254  -8.707 -16.386  1.00  0.00            
ATOM   2546  HZ1 LYS S   3      -6.706  -8.951 -17.231  1.00  0.00            
ATOM   2547  HZ2 LYS S   3      -8.061  -8.187 -16.786  1.00  0.00            
ATOM   2548  HZ3 LYS S   3      -6.722  -8.018 -15.821  1.00  0.00            
ATOM   2549  C   LYS S   3      -8.923 -11.474  -9.763  1.00  0.00            
ATOM   2550  O   LYS S   3      -8.947 -12.695  -9.758  1.00  0.00            
ATOM   2551  N   PHE S   4      -9.370 -10.734  -8.773  1.00  0.00            
ATOM   2552  HN  PHE S   4      -9.171  -9.763  -8.892  1.00  0.00            
ATOM   2553  CA  PHE S   4     -10.069 -11.076  -7.559  1.00  0.00            
ATOM   2554  HA  PHE S   4     -10.335 -12.121  -7.616  1.00  0.00            
ATOM   2555  CB  PHE S   4      -9.286 -10.685  -6.211  1.00  0.00            
ATOM   2556  HB1 PHE S   4      -9.738 -11.163  -5.313  1.00  0.00            
ATOM   2557  HB2 PHE S   4      -9.351  -9.590  -6.029  1.00  0.00            
ATOM   2558  CG  PHE S   4      -7.782 -11.028  -6.255  1.00  0.00            
ATOM   2559  CD1 PHE S   4      -7.257 -11.906  -5.246  1.00  0.00            
ATOM   2560  HD1 PHE S   4      -8.051 -12.297  -4.626  1.00  0.00            
ATOM   2561  CE1 PHE S   4      -5.925 -12.050  -5.086  1.00  0.00            
ATOM   2562  HE1 PHE S   4      -5.632 -12.563  -4.182  1.00  0.00            
ATOM   2563  CZ  PHE S   4      -4.993 -11.414  -5.953  1.00  0.00            
ATOM   2564  HZ  PHE S   4      -3.945 -11.416  -5.707  1.00  0.00            
ATOM   2565  CD2 PHE S   4      -6.845 -10.360  -7.099  1.00  0.00            
ATOM   2566  HD2 PHE S   4      -7.242  -9.633  -7.786  1.00  0.00            
ATOM   2567  CE2 PHE S   4      -5.447 -10.643  -6.952  1.00  0.00            
ATOM   2568  HE2 PHE S   4      -4.724 -10.145  -7.582  1.00  0.00            
ATOM   2569  C   PHE S   4     -11.299 -10.184  -7.564  1.00  0.00            
ATOM   2570  O   PHE S   4     -11.304  -8.971  -7.656  1.00  0.00            
ATOM   2571  N   GLN S   5     -12.512 -10.727  -7.442  1.00  0.00            
ATOM   2572  HN  GLN S   5     -12.523 -11.715  -7.368  1.00  0.00            
ATOM   2573  CA  GLN S   5     -13.682  -9.854  -7.525  1.00  0.00            
ATOM   2574  HA  GLN S   5     -13.618  -8.966  -6.905  1.00  0.00            
ATOM   2575  CB  GLN S   5     -14.018  -9.417  -8.998  1.00  0.00            
ATOM   2576  HB1 GLN S   5     -13.216  -8.711  -9.274  1.00  0.00            
ATOM   2577  HB2 GLN S   5     -15.019  -8.937  -9.039  1.00  0.00            
ATOM   2578  CG  GLN S   5     -14.007 -10.573 -10.050  1.00  0.00            
ATOM   2579  HG1 GLN S   5     -14.717 -11.418  -9.864  1.00  0.00            
ATOM   2580  HG2 GLN S   5     -12.969 -10.971 -10.013  1.00  0.00            
ATOM   2581  CD  GLN S   5     -14.111 -10.036 -11.482  1.00  0.00            
ATOM   2582  OE1 GLN S   5     -15.171  -9.411 -11.770  1.00  0.00            
ATOM   2583  NE2 GLN S   5     -13.173 -10.202 -12.441  1.00  0.00            
ATOM   2584 HE21 GLN S   5     -12.473 -10.888 -12.286  1.00  0.00            
ATOM   2585 HE22 GLN S   5     -13.351  -9.791 -13.335  1.00  0.00            
ATOM   2586  C   GLN S   5     -14.951 -10.517  -6.933  1.00  0.00            
ATOM   2587  O   GLN S   5     -15.164 -11.757  -6.990  1.00  0.00            
ATOM   2588  N   PHE S   6     -15.931  -9.742  -6.413  1.00  0.00            
ATOM   2589  HN  PHE S   6     -15.692  -8.801  -6.201  1.00  0.00            
ATOM   2590  CA  PHE S   6     -17.128 -10.322  -5.943  1.00  0.00            
ATOM   2591  HA  PHE S   6     -16.988 -11.285  -5.485  1.00  0.00            
ATOM   2592  CB  PHE S   6     -17.771  -9.429  -4.853  1.00  0.00            
ATOM   2593  HB1 PHE S   6     -18.841  -9.619  -4.605  1.00  0.00            
ATOM   2594  HB2 PHE S   6     -17.661  -8.359  -5.125  1.00  0.00            
ATOM   2595  CG  PHE S   6     -16.918  -9.563  -3.620  1.00  0.00            
ATOM   2596  CD1 PHE S   6     -15.785  -8.724  -3.470  1.00  0.00            
ATOM   2597  HD1 PHE S   6     -15.680  -7.967  -4.232  1.00  0.00            
ATOM   2598  CE1 PHE S   6     -14.839  -8.947  -2.472  1.00  0.00            
ATOM   2599  HE1 PHE S   6     -13.987  -8.282  -2.456  1.00  0.00            
ATOM   2600  CZ  PHE S   6     -14.957 -10.083  -1.589  1.00  0.00            
ATOM   2601  HZ  PHE S   6     -14.162 -10.394  -0.918  1.00  0.00            
ATOM   2602  CD2 PHE S   6     -17.064 -10.683  -2.752  1.00  0.00            
ATOM   2603  HD2 PHE S   6     -17.830 -11.416  -2.959  1.00  0.00            
ATOM   2604  CE2 PHE S   6     -16.053 -10.932  -1.786  1.00  0.00            
ATOM   2605  HE2 PHE S   6     -16.190 -11.719  -1.062  1.00  0.00            
ATOM   2606  C   PHE S   6     -18.205 -10.455  -7.032  1.00  0.00            
ATOM   2607  O   PHE S   6     -18.260  -9.620  -8.003  1.00  0.00            
ATOM   2608  N   ASN S   7     -19.018 -11.496  -7.050  1.00  0.00            
ATOM   2609  HN  ASN S   7     -19.015 -12.048  -6.224  1.00  0.00            
ATOM   2610  CA  ASN S   7     -20.068 -11.675  -7.975  1.00  0.00            
ATOM   2611  HA  ASN S   7     -20.311 -10.658  -8.234  1.00  0.00            
ATOM   2612  CB  ASN S   7     -19.622 -12.512  -9.198  1.00  0.00            
ATOM   2613  HB1 ASN S   7     -19.295 -13.538  -8.912  1.00  0.00            
ATOM   2614  HB2 ASN S   7     -18.678 -12.082  -9.595  1.00  0.00            
ATOM   2615  CG  ASN S   7     -20.588 -12.513 -10.347  1.00  0.00            
ATOM   2616  OD1 ASN S   7     -20.391 -11.690 -11.264  1.00  0.00            
ATOM   2617  ND2 ASN S   7     -21.647 -13.386 -10.379  1.00  0.00            
ATOM   2618 HD21 ASN S   7     -21.842 -13.898  -9.539  1.00  0.00            
ATOM   2619 HD22 ASN S   7     -22.438 -13.084 -10.914  1.00  0.00            
ATOM   2620  C   ASN S   7     -21.264 -12.326  -7.297  1.00  0.00            
ATOM   2621  OT1 ASN S   7     -22.265 -11.591  -6.996  1.00  0.00            
ATOM   2622  OT2 ASN S   7     -21.233 -13.533  -6.972  1.00  0.00            
ATOM   2623  N   LYS T   1     -19.965  -4.961  -8.342  1.00  0.00            
ATOM   2624  H1  LYS T   1     -20.166  -5.841  -8.865  1.00  0.00            
ATOM   2625  H2  LYS T   1     -20.794  -4.347  -8.358  1.00  0.00            
ATOM   2626  H3  LYS T   1     -19.404  -4.288  -8.894  1.00  0.00            
ATOM   2627  CA  LYS T   1     -19.467  -5.212  -6.985  1.00  0.00            
ATOM   2628  HA  LYS T   1     -19.906  -4.640  -6.181  1.00  0.00            
ATOM   2629  CB  LYS T   1     -19.869  -6.666  -6.541  1.00  0.00            
ATOM   2630  HB1 LYS T   1     -19.206  -7.065  -5.743  1.00  0.00            
ATOM   2631  HB2 LYS T   1     -19.659  -7.447  -7.302  1.00  0.00            
ATOM   2632  CG  LYS T   1     -21.359  -6.770  -6.055  1.00  0.00            
ATOM   2633  HG1 LYS T   1     -21.950  -5.959  -6.524  1.00  0.00            
ATOM   2634  HG2 LYS T   1     -21.373  -6.416  -5.000  1.00  0.00            
ATOM   2635  CD  LYS T   1     -21.910  -8.172  -6.068  1.00  0.00            
ATOM   2636  HD1 LYS T   1     -22.277  -8.518  -7.065  1.00  0.00            
ATOM   2637  HD2 LYS T   1     -21.181  -8.967  -5.784  1.00  0.00            
ATOM   2638  CE  LYS T   1     -23.074  -8.471  -5.091  1.00  0.00            
ATOM   2639  HE1 LYS T   1     -23.879  -7.738  -5.302  1.00  0.00            
ATOM   2640  HE2 LYS T   1     -22.768  -8.094  -4.087  1.00  0.00            
ATOM   2641  NZ  LYS T   1     -23.556  -9.856  -5.025  1.00  0.00            
ATOM   2642  HZ1 LYS T   1     -23.161 -10.468  -5.778  1.00  0.00            
ATOM   2643  HZ2 LYS T   1     -23.154 -10.326  -4.196  1.00  0.00            
ATOM   2644  HZ3 LYS T   1     -24.593  -9.907  -5.092  1.00  0.00            
ATOM   2645  C   LYS T   1     -17.936  -4.962  -6.808  1.00  0.00            
ATOM   2646  O   LYS T   1     -17.304  -4.648  -7.821  1.00  0.00            
ATOM   2647  N   PHE T   2     -17.326  -5.036  -5.595  1.00  0.00            
ATOM   2648  HN  PHE T   2     -17.923  -5.319  -4.847  1.00  0.00            
ATOM   2649  CA  PHE T   2     -15.923  -4.729  -5.535  1.00  0.00            
ATOM   2650  HA  PHE T   2     -15.853  -3.695  -5.834  1.00  0.00            
ATOM   2651  CB  PHE T   2     -15.454  -4.779  -4.052  1.00  0.00            
ATOM   2652  HB1 PHE T   2     -15.836  -5.645  -3.466  1.00  0.00            
ATOM   2653  HB2 PHE T   2     -16.039  -3.951  -3.575  1.00  0.00            
ATOM   2654  CG  PHE T   2     -13.992  -4.516  -3.733  1.00  0.00            
ATOM   2655  CD1 PHE T   2     -13.053  -5.559  -3.733  1.00  0.00            
ATOM   2656  HD1 PHE T   2     -13.394  -6.574  -3.883  1.00  0.00            
ATOM   2657  CE1 PHE T   2     -11.704  -5.288  -3.589  1.00  0.00            
ATOM   2658  HE1 PHE T   2     -10.978  -6.088  -3.650  1.00  0.00            
ATOM   2659  CZ  PHE T   2     -11.259  -3.991  -3.590  1.00  0.00            
ATOM   2660  HZ  PHE T   2     -10.206  -3.787  -3.517  1.00  0.00            
ATOM   2661  CD2 PHE T   2     -13.528  -3.219  -3.650  1.00  0.00            
ATOM   2662  HD2 PHE T   2     -14.262  -2.416  -3.609  1.00  0.00            
ATOM   2663  CE2 PHE T   2     -12.166  -2.930  -3.589  1.00  0.00            
ATOM   2664  HE2 PHE T   2     -11.748  -1.948  -3.466  1.00  0.00            
ATOM   2665  C   PHE T   2     -14.990  -5.649  -6.400  1.00  0.00            
ATOM   2666  O   PHE T   2     -15.213  -6.832  -6.660  1.00  0.00            
ATOM   2667  N   LYS T   3     -13.937  -5.024  -6.913  1.00  0.00            
ATOM   2668  HN  LYS T   3     -13.764  -4.048  -6.768  1.00  0.00            
ATOM   2669  CA  LYS T   3     -13.078  -5.738  -7.842  1.00  0.00            
ATOM   2670  HA  LYS T   3     -13.096  -6.792  -7.671  1.00  0.00            
ATOM   2671  CB  LYS T   3     -13.338  -5.432  -9.326  1.00  0.00            
ATOM   2672  HB1 LYS T   3     -12.639  -6.112  -9.851  1.00  0.00            
ATOM   2673  HB2 LYS T   3     -13.106  -4.400  -9.648  1.00  0.00            
ATOM   2674  CG  LYS T   3     -14.785  -5.731  -9.915  1.00  0.00            
ATOM   2675  HG1 LYS T   3     -15.458  -4.944  -9.515  1.00  0.00            
ATOM   2676  HG2 LYS T   3     -15.123  -6.701  -9.493  1.00  0.00            
ATOM   2677  CD  LYS T   3     -14.733  -5.703 -11.456  1.00  0.00            
ATOM   2678  HD1 LYS T   3     -14.237  -4.759 -11.761  1.00  0.00            
ATOM   2679  HD2 LYS T   3     -14.125  -6.534 -11.865  1.00  0.00            
ATOM   2680  CE  LYS T   3     -16.065  -5.841 -12.150  1.00  0.00            
ATOM   2681  HE1 LYS T   3     -16.716  -5.009 -11.802  1.00  0.00            
ATOM   2682  HE2 LYS T   3     -16.549  -6.803 -11.876  1.00  0.00            
ATOM   2683  NZ  LYS T   3     -15.936  -5.830 -13.653  1.00  0.00            
ATOM   2684  HZ1 LYS T   3     -16.815  -5.841 -14.210  1.00  0.00            
ATOM   2685  HZ2 LYS T   3     -15.267  -5.063 -13.910  1.00  0.00            
ATOM   2686  HZ3 LYS T   3     -15.393  -6.675 -13.917  1.00  0.00            
ATOM   2687  C   LYS T   3     -11.626  -5.264  -7.646  1.00  0.00            
ATOM   2688  O   LYS T   3     -11.359  -4.071  -7.502  1.00  0.00            
ATOM   2689  N   PHE T   4     -10.691  -6.161  -7.730  1.00  0.00            
ATOM   2690  HN  PHE T   4     -10.951  -7.120  -7.789  1.00  0.00            
ATOM   2691  CA  PHE T   4      -9.344  -5.919  -7.687  1.00  0.00            
ATOM   2692  HA  PHE T   4      -9.117  -4.875  -7.866  1.00  0.00            
ATOM   2693  CB  PHE T   4      -8.789  -6.099  -6.218  1.00  0.00            
ATOM   2694  HB1 PHE T   4      -9.241  -7.033  -5.816  1.00  0.00            
ATOM   2695  HB2 PHE T   4      -9.333  -5.341  -5.599  1.00  0.00            
ATOM   2696  CG  PHE T   4      -7.300  -6.107  -6.012  1.00  0.00            
ATOM   2697  CD1 PHE T   4      -6.583  -4.904  -6.254  1.00  0.00            
ATOM   2698  HD1 PHE T   4      -7.085  -4.006  -6.572  1.00  0.00            
ATOM   2699  CE1 PHE T   4      -5.186  -4.943  -6.104  1.00  0.00            
ATOM   2700  HE1 PHE T   4      -4.517  -4.132  -6.353  1.00  0.00            
ATOM   2701  CZ  PHE T   4      -4.597  -6.186  -5.703  1.00  0.00            
ATOM   2702  HZ  PHE T   4      -3.519  -6.289  -5.691  1.00  0.00            
ATOM   2703  CD2 PHE T   4      -6.635  -7.222  -5.463  1.00  0.00            
ATOM   2704  HD2 PHE T   4      -7.239  -8.050  -5.119  1.00  0.00            
ATOM   2705  CE2 PHE T   4      -5.256  -7.310  -5.343  1.00  0.00            
ATOM   2706  HE2 PHE T   4      -4.817  -8.243  -5.028  1.00  0.00            
ATOM   2707  C   PHE T   4      -8.601  -6.825  -8.732  1.00  0.00            
ATOM   2708  O   PHE T   4      -8.909  -7.962  -9.016  1.00  0.00            
ATOM   2709  N   GLN T   5      -7.540  -6.272  -9.356  1.00  0.00            
ATOM   2710  HN  GLN T   5      -7.149  -5.378  -9.172  1.00  0.00            
ATOM   2711  CA  GLN T   5      -6.856  -6.891 -10.409  1.00  0.00            
ATOM   2712  HA  GLN T   5      -6.824  -7.940 -10.187  1.00  0.00            
ATOM   2713  CB  GLN T   5      -7.661  -6.851 -11.732  1.00  0.00            
ATOM   2714  HB1 GLN T   5      -8.673  -7.285 -11.629  1.00  0.00            
ATOM   2715  HB2 GLN T   5      -7.079  -7.432 -12.493  1.00  0.00            
ATOM   2716  CG  GLN T   5      -7.849  -5.423 -12.420  1.00  0.00            
ATOM   2717  HG1 GLN T   5      -8.346  -5.759 -13.359  1.00  0.00            
ATOM   2718  HG2 GLN T   5      -6.959  -4.856 -12.770  1.00  0.00            
ATOM   2719  CD  GLN T   5      -8.726  -4.480 -11.638  1.00  0.00            
ATOM   2720  OE1 GLN T   5      -8.279  -3.539 -11.004  1.00  0.00            
ATOM   2721  NE2 GLN T   5     -10.094  -4.670 -11.857  1.00  0.00            
ATOM   2722 HE21 GLN T   5     -10.330  -5.423 -12.465  1.00  0.00            
ATOM   2723 HE22 GLN T   5     -10.677  -3.984 -11.424  1.00  0.00            
ATOM   2724  C   GLN T   5      -5.462  -6.364 -10.467  1.00  0.00            
ATOM   2725  O   GLN T   5      -5.210  -5.411  -9.816  1.00  0.00            
ATOM   2726  N   PHE T   6      -4.532  -7.130 -11.041  1.00  0.00            
ATOM   2727  HN  PHE T   6      -4.830  -8.007 -11.418  1.00  0.00            
ATOM   2728  CA  PHE T   6      -3.171  -6.830 -11.011  1.00  0.00            
ATOM   2729  HA  PHE T   6      -2.921  -6.055 -10.299  1.00  0.00            
ATOM   2730  CB  PHE T   6      -2.364  -8.096 -11.027  1.00  0.00            
ATOM   2731  HB1 PHE T   6      -1.447  -8.037 -11.647  1.00  0.00            
ATOM   2732  HB2 PHE T   6      -2.880  -8.976 -11.482  1.00  0.00            
ATOM   2733  CG  PHE T   6      -1.971  -8.481  -9.627  1.00  0.00            
ATOM   2734  CD1 PHE T   6      -2.787  -8.459  -8.549  1.00  0.00            
ATOM   2735  HD1 PHE T   6      -3.845  -8.239  -8.610  1.00  0.00            
ATOM   2736  CE1 PHE T   6      -2.338  -8.906  -7.271  1.00  0.00            
ATOM   2737  HE1 PHE T   6      -2.995  -8.823  -6.431  1.00  0.00            
ATOM   2738  CZ  PHE T   6      -1.091  -9.400  -7.098  1.00  0.00            
ATOM   2739  HZ  PHE T   6      -0.823  -9.590  -6.068  1.00  0.00            
ATOM   2740  CD2 PHE T   6      -0.689  -9.088  -9.462  1.00  0.00            
ATOM   2741  HD2 PHE T   6       0.010  -9.207 -10.280  1.00  0.00            
ATOM   2742  CE2 PHE T   6      -0.257  -9.473  -8.196  1.00  0.00            
ATOM   2743  HE2 PHE T   6       0.728  -9.899  -8.068  1.00  0.00            
ATOM   2744  C   PHE T   6      -2.939  -6.071 -12.360  1.00  0.00            
ATOM   2745  O   PHE T   6      -3.568  -6.389 -13.341  1.00  0.00            
ATOM   2746  N   ASN T   7      -2.045  -5.082 -12.360  1.00  0.00            
ATOM   2747  HN  ASN T   7      -1.739  -4.729 -11.480  1.00  0.00            
ATOM   2748  CA  ASN T   7      -1.624  -4.266 -13.487  1.00  0.00            
ATOM   2749  HA  ASN T   7      -2.498  -4.104 -14.098  1.00  0.00            
ATOM   2750  CB  ASN T   7      -1.215  -2.896 -12.997  1.00  0.00            
ATOM   2751  HB1 ASN T   7      -0.283  -2.825 -12.399  1.00  0.00            
ATOM   2752  HB2 ASN T   7      -1.961  -2.448 -12.302  1.00  0.00            
ATOM   2753  CG  ASN T   7      -0.886  -1.939 -14.124  1.00  0.00            
ATOM   2754  OD1 ASN T   7       0.148  -1.289 -14.136  1.00  0.00            
ATOM   2755  ND2 ASN T   7      -1.830  -1.834 -15.042  1.00  0.00            
ATOM   2756 HD21 ASN T   7      -1.567  -1.392 -15.909  1.00  0.00            
ATOM   2757 HD22 ASN T   7      -2.781  -2.095 -14.921  1.00  0.00            
ATOM   2758  C   ASN T   7      -0.492  -4.924 -14.411  1.00  0.00            
ATOM   2759  OT1 ASN T   7      -0.798  -4.887 -15.637  1.00  0.00            
ATOM   2760  OT2 ASN T   7       0.582  -5.399 -13.971  1.00  0.00            
END
