# Supplementary material for: Design of the Hydrophobic Core of Self‐Assembling Peptide Fibrils for Enhanced Neural Regeneration
Source: Small Sci. 2025 Sep 4;5(10):2500224. doi: 10.1002/smsc.202500224 (PMC12499481; doi:10.1002/smsc.202500224)
Supplement: Supplementary file 1 — Supplementary Material [file SMSC-5-2500224-s001.zip › Representative-structures/EF-C_F_4_dominant.pdb]

CRYST1   49.250   49.250   49.250  90.00  90.00  90.00 P 1           1
ATOM      1  N   LYS A   1       2.712  -0.107  13.777  1.00  0.00            
ATOM      2  H1  LYS A   1       3.195  -0.724  13.100  1.00  0.00            
ATOM      3  H2  LYS A   1       3.366   0.705  13.784  1.00  0.00            
ATOM      4  H3  LYS A   1       2.567  -0.565  14.699  1.00  0.00            
ATOM      5  CA  LYS A   1       1.360   0.277  13.184  1.00  0.00            
ATOM      6  HA  LYS A   1       0.627   0.251  13.984  1.00  0.00            
ATOM      7  CB  LYS A   1       1.474   1.755  12.720  1.00  0.00            
ATOM      8  HB1 LYS A   1       2.509   2.105  12.885  1.00  0.00            
ATOM      9  HB2 LYS A   1       0.762   2.233  13.430  1.00  0.00            
ATOM     10  CG  LYS A   1       0.992   2.189  11.324  1.00  0.00            
ATOM     11  HG1 LYS A   1       0.015   1.742  11.039  1.00  0.00            
ATOM     12  HG2 LYS A   1       1.703   1.707  10.624  1.00  0.00            
ATOM     13  CD  LYS A   1       1.189   3.736  11.123  1.00  0.00            
ATOM     14  HD1 LYS A   1       0.433   4.375  11.626  1.00  0.00            
ATOM     15  HD2 LYS A   1       2.152   4.134  11.506  1.00  0.00            
ATOM     16  CE  LYS A   1       1.222   4.175   9.620  1.00  0.00            
ATOM     17  HE1 LYS A   1       0.322   3.741   9.126  1.00  0.00            
ATOM     18  HE2 LYS A   1       2.114   3.714   9.160  1.00  0.00            
ATOM     19  NZ  LYS A   1       1.236   5.624   9.490  1.00  0.00            
ATOM     20  HZ1 LYS A   1       0.456   6.129   9.944  1.00  0.00            
ATOM     21  HZ2 LYS A   1       2.159   5.855   9.918  1.00  0.00            
ATOM     22  HZ3 LYS A   1       1.282   5.900   8.484  1.00  0.00            
ATOM     23  C   LYS A   1       0.916  -0.670  12.085  1.00  0.00            
ATOM     24  O   LYS A   1       1.731  -1.412  11.606  1.00  0.00            
ATOM     25  N   PHE A   2      -0.404  -0.712  11.845  1.00  0.00            
ATOM     26  HN  PHE A   2      -0.958  -0.039  12.337  1.00  0.00            
ATOM     27  CA  PHE A   2      -1.100  -1.675  11.064  1.00  0.00            
ATOM     28  HA  PHE A   2      -0.669  -2.591  11.438  1.00  0.00            
ATOM     29  CB  PHE A   2      -2.612  -1.461  11.403  1.00  0.00            
ATOM     30  HB1 PHE A   2      -3.000  -0.451  11.117  1.00  0.00            
ATOM     31  HB2 PHE A   2      -2.786  -1.515  12.505  1.00  0.00            
ATOM     32  CG  PHE A   2      -3.607  -2.309  10.628  1.00  0.00            
ATOM     33  CD1 PHE A   2      -3.511  -3.670  10.842  1.00  0.00            
ATOM     34  HD1 PHE A   2      -2.722  -3.974  11.509  1.00  0.00            
ATOM     35  CE1 PHE A   2      -4.364  -4.615  10.184  1.00  0.00            
ATOM     36  HE1 PHE A   2      -4.210  -5.671  10.357  1.00  0.00            
ATOM     37  CZ  PHE A   2      -5.344  -4.111   9.297  1.00  0.00            
ATOM     38  HZ  PHE A   2      -6.011  -4.746   8.744  1.00  0.00            
ATOM     39  CD2 PHE A   2      -4.501  -1.836   9.659  1.00  0.00            
ATOM     40  HD2 PHE A   2      -4.553  -0.766   9.473  1.00  0.00            
ATOM     41  CE2 PHE A   2      -5.469  -2.712   9.054  1.00  0.00            
ATOM     42  HE2 PHE A   2      -6.163  -2.352   8.315  1.00  0.00            
ATOM     43  C   PHE A   2      -0.721  -1.703   9.610  1.00  0.00            
ATOM     44  O   PHE A   2      -0.495  -0.645   8.959  1.00  0.00            
ATOM     45  N   LYS A   3      -0.754  -2.895   8.964  1.00  0.00            
ATOM     46  HN  LYS A   3      -1.048  -3.658   9.518  1.00  0.00            
ATOM     47  CA  LYS A   3      -0.563  -3.099   7.574  1.00  0.00            
ATOM     48  HA  LYS A   3      -0.500  -2.164   7.053  1.00  0.00            
ATOM     49  CB  LYS A   3       0.667  -3.946   7.156  1.00  0.00            
ATOM     50  HB1 LYS A   3       0.749  -3.811   6.060  1.00  0.00            
ATOM     51  HB2 LYS A   3       0.621  -5.015   7.464  1.00  0.00            
ATOM     52  CG  LYS A   3       2.008  -3.399   7.804  1.00  0.00            
ATOM     53  HG1 LYS A   3       2.016  -2.287   7.840  1.00  0.00            
ATOM     54  HG2 LYS A   3       2.887  -3.622   7.157  1.00  0.00            
ATOM     55  CD  LYS A   3       2.247  -4.091   9.125  1.00  0.00            
ATOM     56  HD1 LYS A   3       1.569  -3.779   9.947  1.00  0.00            
ATOM     57  HD2 LYS A   3       2.136  -5.182   8.982  1.00  0.00            
ATOM     58  CE  LYS A   3       3.649  -3.861   9.777  1.00  0.00            
ATOM     59  HE1 LYS A   3       4.408  -4.342   9.129  1.00  0.00            
ATOM     60  HE2 LYS A   3       3.592  -4.370  10.765  1.00  0.00            
ATOM     61  NZ  LYS A   3       3.952  -2.456  10.038  1.00  0.00            
ATOM     62  HZ1 LYS A   3       4.380  -2.081   9.169  1.00  0.00            
ATOM     63  HZ2 LYS A   3       3.081  -1.961  10.304  1.00  0.00            
ATOM     64  HZ3 LYS A   3       4.644  -2.440  10.810  1.00  0.00            
ATOM     65  C   LYS A   3      -1.748  -3.833   6.989  1.00  0.00            
ATOM     66  O   LYS A   3      -2.179  -4.853   7.585  1.00  0.00            
ATOM     67  N   PHE A   4      -2.189  -3.415   5.862  1.00  0.00            
ATOM     68  HN  PHE A   4      -1.733  -2.587   5.545  1.00  0.00            
ATOM     69  CA  PHE A   4      -3.270  -3.898   4.968  1.00  0.00            
ATOM     70  HA  PHE A   4      -4.190  -4.092   5.498  1.00  0.00            
ATOM     71  CB  PHE A   4      -3.758  -2.771   3.958  1.00  0.00            
ATOM     72  HB1 PHE A   4      -4.626  -3.199   3.415  1.00  0.00            
ATOM     73  HB2 PHE A   4      -3.048  -2.451   3.168  1.00  0.00            
ATOM     74  CG  PHE A   4      -4.296  -1.510   4.548  1.00  0.00            
ATOM     75  CD1 PHE A   4      -5.325  -1.524   5.472  1.00  0.00            
ATOM     76  HD1 PHE A   4      -5.934  -2.419   5.473  1.00  0.00            
ATOM     77  CE1 PHE A   4      -5.729  -0.404   6.167  1.00  0.00            
ATOM     78  HE1 PHE A   4      -6.597  -0.310   6.806  1.00  0.00            
ATOM     79  CZ  PHE A   4      -4.969   0.766   6.146  1.00  0.00            
ATOM     80  HZ  PHE A   4      -5.309   1.620   6.692  1.00  0.00            
ATOM     81  CD2 PHE A   4      -3.479  -0.356   4.437  1.00  0.00            
ATOM     82  HD2 PHE A   4      -2.693  -0.321   3.693  1.00  0.00            
ATOM     83  CE2 PHE A   4      -3.813   0.740   5.265  1.00  0.00            
ATOM     84  HE2 PHE A   4      -3.231   1.643   5.286  1.00  0.00            
ATOM     85  C   PHE A   4      -2.932  -5.141   4.098  1.00  0.00            
ATOM     86  O   PHE A   4      -1.742  -5.300   3.777  1.00  0.00            
ATOM     87  N   GLN A   5      -3.920  -5.908   3.705  1.00  0.00            
ATOM     88  HN  GLN A   5      -4.867  -5.662   3.924  1.00  0.00            
ATOM     89  CA  GLN A   5      -3.922  -7.041   2.833  1.00  0.00            
ATOM     90  HA  GLN A   5      -3.108  -7.593   3.276  1.00  0.00            
ATOM     91  CB  GLN A   5      -5.282  -7.851   2.976  1.00  0.00            
ATOM     92  HB1 GLN A   5      -6.078  -7.135   2.699  1.00  0.00            
ATOM     93  HB2 GLN A   5      -5.444  -8.084   4.057  1.00  0.00            
ATOM     94  CG  GLN A   5      -5.483  -9.165   2.188  1.00  0.00            
ATOM     95  HG1 GLN A   5      -5.565  -9.040   1.087  1.00  0.00            
ATOM     96  HG2 GLN A   5      -6.447  -9.672   2.417  1.00  0.00            
ATOM     97  CD  GLN A   5      -4.420 -10.226   2.508  1.00  0.00            
ATOM     98  OE1 GLN A   5      -3.747 -10.299   3.606  1.00  0.00            
ATOM     99  NE2 GLN A   5      -4.191 -11.206   1.622  1.00  0.00            
ATOM    100 HE21 GLN A   5      -4.750 -11.415   0.815  1.00  0.00            
ATOM    101 HE22 GLN A   5      -3.488 -11.867   1.859  1.00  0.00            
ATOM    102  C   GLN A   5      -3.633  -6.764   1.386  1.00  0.00            
ATOM    103  O   GLN A   5      -4.126  -5.787   0.853  1.00  0.00            
ATOM    104  N   PHE A   6      -2.843  -7.656   0.725  1.00  0.00            
ATOM    105  HN  PHE A   6      -2.458  -8.472   1.154  1.00  0.00            
ATOM    106  CA  PHE A   6      -2.321  -7.430  -0.591  1.00  0.00            
ATOM    107  HA  PHE A   6      -2.202  -6.353  -0.614  1.00  0.00            
ATOM    108  CB  PHE A   6      -0.875  -8.032  -0.719  1.00  0.00            
ATOM    109  HB1 PHE A   6      -0.073  -7.294  -0.502  1.00  0.00            
ATOM    110  HB2 PHE A   6      -0.671  -8.195  -1.803  1.00  0.00            
ATOM    111  CG  PHE A   6      -0.712  -9.371  -0.168  1.00  0.00            
ATOM    112  CD1 PHE A   6      -1.319 -10.449  -0.667  1.00  0.00            
ATOM    113  HD1 PHE A   6      -1.920 -10.311  -1.551  1.00  0.00            
ATOM    114  CE1 PHE A   6      -1.164 -11.836  -0.120  1.00  0.00            
ATOM    115  HE1 PHE A   6      -1.426 -12.751  -0.634  1.00  0.00            
ATOM    116  CZ  PHE A   6      -0.240 -11.982   0.897  1.00  0.00            
ATOM    117  HZ  PHE A   6      -0.022 -12.978   1.257  1.00  0.00            
ATOM    118  CD2 PHE A   6       0.256  -9.604   0.934  1.00  0.00            
ATOM    119  HD2 PHE A   6       0.797  -8.743   1.324  1.00  0.00            
ATOM    120  CE2 PHE A   6       0.395 -10.857   1.446  1.00  0.00            
ATOM    121  HE2 PHE A   6       1.156 -11.127   2.161  1.00  0.00            
ATOM    122  C   PHE A   6      -3.236  -7.920  -1.727  1.00  0.00            
ATOM    123  O   PHE A   6      -4.169  -8.666  -1.469  1.00  0.00            
ATOM    124  N   ASN A   7      -2.954  -7.434  -2.978  1.00  0.00            
ATOM    125  HN  ASN A   7      -2.217  -6.757  -3.016  1.00  0.00            
ATOM    126  CA  ASN A   7      -3.756  -7.657  -4.120  1.00  0.00            
ATOM    127  HA  ASN A   7      -4.745  -8.014  -3.898  1.00  0.00            
ATOM    128  CB  ASN A   7      -3.893  -6.288  -4.821  1.00  0.00            
ATOM    129  HB1 ASN A   7      -2.945  -6.241  -5.400  1.00  0.00            
ATOM    130  HB2 ASN A   7      -4.063  -5.549  -4.005  1.00  0.00            
ATOM    131  CG  ASN A   7      -5.042  -6.246  -5.775  1.00  0.00            
ATOM    132  OD1 ASN A   7      -5.815  -5.244  -5.836  1.00  0.00            
ATOM    133  ND2 ASN A   7      -5.123  -7.178  -6.737  1.00  0.00            
ATOM    134 HD21 ASN A   7      -4.725  -8.073  -6.538  1.00  0.00            
ATOM    135 HD22 ASN A   7      -5.761  -7.058  -7.500  1.00  0.00            
ATOM    136  C   ASN A   7      -3.114  -8.634  -5.071  1.00  0.00            
ATOM    137  OT1 ASN A   7      -2.027  -8.352  -5.658  1.00  0.00            
ATOM    138  OT2 ASN A   7      -3.582  -9.835  -5.184  1.00  0.00            
ATOM    139  N   LYS B   1       4.079 -11.702  -1.931  1.00  0.00            
ATOM    140  H1  LYS B   1       5.090 -11.871  -2.079  1.00  0.00            
ATOM    141  H2  LYS B   1       3.799 -12.233  -1.087  1.00  0.00            
ATOM    142  H3  LYS B   1       3.667 -12.136  -2.786  1.00  0.00            
ATOM    143  CA  LYS B   1       3.730 -10.246  -1.961  1.00  0.00            
ATOM    144  HA  LYS B   1       4.385  -9.837  -2.713  1.00  0.00            
ATOM    145  CB  LYS B   1       2.321 -10.070  -2.397  1.00  0.00            
ATOM    146  HB1 LYS B   1       1.839  -9.114  -2.112  1.00  0.00            
ATOM    147  HB2 LYS B   1       1.704 -10.862  -1.914  1.00  0.00            
ATOM    148  CG  LYS B   1       2.160 -10.076  -3.961  1.00  0.00            
ATOM    149  HG1 LYS B   1       2.910 -10.723  -4.468  1.00  0.00            
ATOM    150  HG2 LYS B   1       2.332  -9.047  -4.362  1.00  0.00            
ATOM    151  CD  LYS B   1       0.819 -10.484  -4.447  1.00  0.00            
ATOM    152  HD1 LYS B   1       0.656 -11.547  -4.140  1.00  0.00            
ATOM    153  HD2 LYS B   1       0.115  -9.820  -3.890  1.00  0.00            
ATOM    154  CE  LYS B   1       0.586 -10.390  -5.970  1.00  0.00            
ATOM    155  HE1 LYS B   1       1.297 -11.022  -6.543  1.00  0.00            
ATOM    156  HE2 LYS B   1       0.711  -9.325  -6.235  1.00  0.00            
ATOM    157  NZ  LYS B   1      -0.778 -10.825  -6.178  1.00  0.00            
ATOM    158  HZ1 LYS B   1      -1.088 -11.700  -5.695  1.00  0.00            
ATOM    159  HZ2 LYS B   1      -1.351 -10.054  -5.798  1.00  0.00            
ATOM    160  HZ3 LYS B   1      -1.184 -10.926  -7.123  1.00  0.00            
ATOM    161  C   LYS B   1       4.062  -9.583  -0.672  1.00  0.00            
ATOM    162  O   LYS B   1       4.129 -10.147   0.453  1.00  0.00            
ATOM    163  N   PHE B   2       4.227  -8.196  -0.688  1.00  0.00            
ATOM    164  HN  PHE B   2       4.237  -7.686  -1.547  1.00  0.00            
ATOM    165  CA  PHE B   2       4.362  -7.367   0.466  1.00  0.00            
ATOM    166  HA  PHE B   2       4.761  -7.913   1.306  1.00  0.00            
ATOM    167  CB  PHE B   2       5.467  -6.342   0.272  1.00  0.00            
ATOM    168  HB1 PHE B   2       5.788  -5.828   1.201  1.00  0.00            
ATOM    169  HB2 PHE B   2       5.214  -5.576  -0.493  1.00  0.00            
ATOM    170  CG  PHE B   2       6.746  -7.029  -0.239  1.00  0.00            
ATOM    171  CD1 PHE B   2       7.314  -8.156   0.374  1.00  0.00            
ATOM    172  HD1 PHE B   2       6.759  -8.705   1.114  1.00  0.00            
ATOM    173  CE1 PHE B   2       8.662  -8.482   0.057  1.00  0.00            
ATOM    174  HE1 PHE B   2       9.123  -9.289   0.604  1.00  0.00            
ATOM    175  CZ  PHE B   2       9.462  -7.757  -0.819  1.00  0.00            
ATOM    176  HZ  PHE B   2      10.436  -8.095  -1.149  1.00  0.00            
ATOM    177  CD2 PHE B   2       7.477  -6.313  -1.129  1.00  0.00            
ATOM    178  HD2 PHE B   2       7.069  -5.493  -1.696  1.00  0.00            
ATOM    179  CE2 PHE B   2       8.806  -6.712  -1.486  1.00  0.00            
ATOM    180  HE2 PHE B   2       9.277  -6.162  -2.282  1.00  0.00            
ATOM    181  C   PHE B   2       3.085  -6.692   0.903  1.00  0.00            
ATOM    182  O   PHE B   2       2.269  -6.162   0.086  1.00  0.00            
ATOM    183  N   LYS B   3       2.745  -6.760   2.189  1.00  0.00            
ATOM    184  HN  LYS B   3       3.272  -7.310   2.831  1.00  0.00            
ATOM    185  CA  LYS B   3       1.716  -5.889   2.750  1.00  0.00            
ATOM    186  HA  LYS B   3       0.838  -6.092   2.150  1.00  0.00            
ATOM    187  CB  LYS B   3       1.305  -6.316   4.137  1.00  0.00            
ATOM    188  HB1 LYS B   3       0.517  -5.640   4.530  1.00  0.00            
ATOM    189  HB2 LYS B   3       2.152  -6.178   4.858  1.00  0.00            
ATOM    190  CG  LYS B   3       0.918  -7.825   4.354  1.00  0.00            
ATOM    191  HG1 LYS B   3       1.793  -8.503   4.289  1.00  0.00            
ATOM    192  HG2 LYS B   3       0.139  -8.200   3.658  1.00  0.00            
ATOM    193  CD  LYS B   3       0.204  -7.889   5.692  1.00  0.00            
ATOM    194  HD1 LYS B   3       0.838  -7.617   6.553  1.00  0.00            
ATOM    195  HD2 LYS B   3      -0.667  -7.208   5.771  1.00  0.00            
ATOM    196  CE  LYS B   3      -0.392  -9.299   5.942  1.00  0.00            
ATOM    197  HE1 LYS B   3       0.456 -10.013   5.855  1.00  0.00            
ATOM    198  HE2 LYS B   3      -1.315  -9.424   5.342  1.00  0.00            
ATOM    199  NZ  LYS B   3      -0.770  -9.422   7.342  1.00  0.00            
ATOM    200  HZ1 LYS B   3      -1.487  -8.744   7.667  1.00  0.00            
ATOM    201  HZ2 LYS B   3      -1.171 -10.372   7.356  1.00  0.00            
ATOM    202  HZ3 LYS B   3       0.055  -9.440   7.980  1.00  0.00            
ATOM    203  C   LYS B   3       1.960  -4.404   2.500  1.00  0.00            
ATOM    204  O   LYS B   3       3.068  -4.050   2.089  1.00  0.00            
ATOM    205  N   PHE B   4       1.011  -3.489   2.822  1.00  0.00            
ATOM    206  HN  PHE B   4       0.104  -3.794   3.106  1.00  0.00            
ATOM    207  CA  PHE B   4       1.232  -2.075   2.692  1.00  0.00            
ATOM    208  HA  PHE B   4       2.239  -1.696   2.800  1.00  0.00            
ATOM    209  CB  PHE B   4       0.780  -1.592   1.223  1.00  0.00            
ATOM    210  HB1 PHE B   4       1.354  -2.199   0.485  1.00  0.00            
ATOM    211  HB2 PHE B   4       0.939  -0.494   1.093  1.00  0.00            
ATOM    212  CG  PHE B   4      -0.653  -1.929   0.897  1.00  0.00            
ATOM    213  CD1 PHE B   4      -1.086  -3.233   0.499  1.00  0.00            
ATOM    214  HD1 PHE B   4      -0.624  -4.208   0.429  1.00  0.00            
ATOM    215  CE1 PHE B   4      -2.375  -3.371   0.057  1.00  0.00            
ATOM    216  HE1 PHE B   4      -2.698  -4.320  -0.348  1.00  0.00            
ATOM    217  CZ  PHE B   4      -3.275  -2.265  -0.015  1.00  0.00            
ATOM    218  HZ  PHE B   4      -4.258  -2.485  -0.411  1.00  0.00            
ATOM    219  CD2 PHE B   4      -1.528  -0.834   0.812  1.00  0.00            
ATOM    220  HD2 PHE B   4      -1.169   0.181   0.860  1.00  0.00            
ATOM    221  CE2 PHE B   4      -2.858  -1.025   0.393  1.00  0.00            
ATOM    222  HE2 PHE B   4      -3.400  -0.089   0.308  1.00  0.00            
ATOM    223  C   PHE B   4       0.494  -1.360   3.779  1.00  0.00            
ATOM    224  O   PHE B   4      -0.340  -1.913   4.466  1.00  0.00            
ATOM    225  N   GLN B   5       0.883  -0.075   4.081  1.00  0.00            
ATOM    226  HN  GLN B   5       1.539   0.440   3.542  1.00  0.00            
ATOM    227  CA  GLN B   5       0.410   0.697   5.223  1.00  0.00            
ATOM    228  HA  GLN B   5      -0.524   0.266   5.540  1.00  0.00            
ATOM    229  CB  GLN B   5       1.393   0.529   6.428  1.00  0.00            
ATOM    230  HB1 GLN B   5       1.334  -0.548   6.697  1.00  0.00            
ATOM    231  HB2 GLN B   5       0.993   1.060   7.322  1.00  0.00            
ATOM    232  CG  GLN B   5       2.889   0.860   6.229  1.00  0.00            
ATOM    233  HG1 GLN B   5       2.873   1.960   6.245  1.00  0.00            
ATOM    234  HG2 GLN B   5       3.209   0.392   5.266  1.00  0.00            
ATOM    235  CD  GLN B   5       3.747   0.245   7.359  1.00  0.00            
ATOM    236  OE1 GLN B   5       3.258  -0.229   8.373  1.00  0.00            
ATOM    237  NE2 GLN B   5       5.090   0.350   7.193  1.00  0.00            
ATOM    238 HE21 GLN B   5       5.439   1.023   6.533  1.00  0.00            
ATOM    239 HE22 GLN B   5       5.713  -0.237   7.705  1.00  0.00            
ATOM    240  C   GLN B   5       0.183   2.125   4.788  1.00  0.00            
ATOM    241  O   GLN B   5       0.757   2.575   3.797  1.00  0.00            
ATOM    242  N   PHE B   6      -0.635   2.918   5.576  1.00  0.00            
ATOM    243  HN  PHE B   6      -1.180   2.566   6.327  1.00  0.00            
ATOM    244  CA  PHE B   6      -0.825   4.334   5.321  1.00  0.00            
ATOM    245  HA  PHE B   6      -1.117   4.361   4.276  1.00  0.00            
ATOM    246  CB  PHE B   6      -1.913   5.004   6.189  1.00  0.00            
ATOM    247  HB1 PHE B   6      -1.784   6.100   6.279  1.00  0.00            
ATOM    248  HB2 PHE B   6      -1.903   4.584   7.220  1.00  0.00            
ATOM    249  CG  PHE B   6      -3.364   4.722   5.706  1.00  0.00            
ATOM    250  CD1 PHE B   6      -3.735   5.061   4.391  1.00  0.00            
ATOM    251  HD1 PHE B   6      -2.962   5.457   3.739  1.00  0.00            
ATOM    252  CE1 PHE B   6      -5.103   5.211   3.948  1.00  0.00            
ATOM    253  HE1 PHE B   6      -5.368   5.690   3.024  1.00  0.00            
ATOM    254  CZ  PHE B   6      -6.128   4.932   4.907  1.00  0.00            
ATOM    255  HZ  PHE B   6      -7.166   5.074   4.631  1.00  0.00            
ATOM    256  CD2 PHE B   6      -4.437   4.399   6.568  1.00  0.00            
ATOM    257  HD2 PHE B   6      -4.078   4.034   7.530  1.00  0.00            
ATOM    258  CE2 PHE B   6      -5.743   4.498   6.176  1.00  0.00            
ATOM    259  HE2 PHE B   6      -6.523   4.309   6.910  1.00  0.00            
ATOM    260  C   PHE B   6       0.398   5.202   5.391  1.00  0.00            
ATOM    261  O   PHE B   6       1.272   5.008   6.252  1.00  0.00            
ATOM    262  N   ASN B   7       0.465   6.202   4.485  1.00  0.00            
ATOM    263  HN  ASN B   7      -0.225   6.389   3.794  1.00  0.00            
ATOM    264  CA  ASN B   7       1.565   7.117   4.269  1.00  0.00            
ATOM    265  HA  ASN B   7       2.167   7.069   5.165  1.00  0.00            
ATOM    266  CB  ASN B   7       2.384   6.643   3.033  1.00  0.00            
ATOM    267  HB1 ASN B   7       1.776   6.781   2.113  1.00  0.00            
ATOM    268  HB2 ASN B   7       2.637   5.565   3.164  1.00  0.00            
ATOM    269  CG  ASN B   7       3.721   7.383   2.941  1.00  0.00            
ATOM    270  OD1 ASN B   7       4.727   6.742   2.675  1.00  0.00            
ATOM    271  ND2 ASN B   7       3.786   8.655   3.169  1.00  0.00            
ATOM    272 HD21 ASN B   7       2.974   9.223   3.311  1.00  0.00            
ATOM    273 HD22 ASN B   7       4.681   9.054   3.384  1.00  0.00            
ATOM    274  C   ASN B   7       0.947   8.504   4.210  1.00  0.00            
ATOM    275  OT1 ASN B   7       0.679   9.125   5.293  1.00  0.00            
ATOM    276  OT2 ASN B   7       0.633   9.026   3.075  1.00  0.00            
ATOM    277  N   LYS C   1      -0.099   8.860   0.411  1.00  0.00            
ATOM    278  H1  LYS C   1      -0.468   9.816   0.213  1.00  0.00            
ATOM    279  H2  LYS C   1       0.275   9.019   1.370  1.00  0.00            
ATOM    280  H3  LYS C   1       0.724   8.647  -0.182  1.00  0.00            
ATOM    281  CA  LYS C   1      -1.084   7.832   0.416  1.00  0.00            
ATOM    282  HA  LYS C   1      -1.800   8.210   1.132  1.00  0.00            
ATOM    283  CB  LYS C   1      -1.811   7.613  -0.916  1.00  0.00            
ATOM    284  HB1 LYS C   1      -1.105   7.518  -1.760  1.00  0.00            
ATOM    285  HB2 LYS C   1      -2.281   8.570  -1.195  1.00  0.00            
ATOM    286  CG  LYS C   1      -2.825   6.458  -1.126  1.00  0.00            
ATOM    287  HG1 LYS C   1      -2.383   5.449  -1.002  1.00  0.00            
ATOM    288  HG2 LYS C   1      -3.344   6.453  -2.107  1.00  0.00            
ATOM    289  CD  LYS C   1      -4.058   6.572  -0.132  1.00  0.00            
ATOM    290  HD1 LYS C   1      -3.862   6.052   0.829  1.00  0.00            
ATOM    291  HD2 LYS C   1      -4.057   7.603   0.269  1.00  0.00            
ATOM    292  CE  LYS C   1      -5.475   6.198  -0.623  1.00  0.00            
ATOM    293  HE1 LYS C   1      -6.164   6.351   0.241  1.00  0.00            
ATOM    294  HE2 LYS C   1      -5.566   5.113  -0.872  1.00  0.00            
ATOM    295  NZ  LYS C   1      -5.917   6.979  -1.859  1.00  0.00            
ATOM    296  HZ1 LYS C   1      -6.081   7.974  -1.624  1.00  0.00            
ATOM    297  HZ2 LYS C   1      -5.180   6.838  -2.574  1.00  0.00            
ATOM    298  HZ3 LYS C   1      -6.797   6.479  -2.090  1.00  0.00            
ATOM    299  C   LYS C   1      -0.835   6.443   1.078  1.00  0.00            
ATOM    300  O   LYS C   1      -1.275   6.140   2.208  1.00  0.00            
ATOM    301  N   PHE C   2      -0.002   5.592   0.501  1.00  0.00            
ATOM    302  HN  PHE C   2       0.359   5.888  -0.384  1.00  0.00            
ATOM    303  CA  PHE C   2       0.379   4.234   0.925  1.00  0.00            
ATOM    304  HA  PHE C   2       0.091   4.100   1.959  1.00  0.00            
ATOM    305  CB  PHE C   2      -0.357   3.040   0.157  1.00  0.00            
ATOM    306  HB1 PHE C   2       0.101   2.086   0.492  1.00  0.00            
ATOM    307  HB2 PHE C   2      -0.113   3.140  -0.923  1.00  0.00            
ATOM    308  CG  PHE C   2      -1.850   2.873   0.383  1.00  0.00            
ATOM    309  CD1 PHE C   2      -2.418   2.906   1.655  1.00  0.00            
ATOM    310  HD1 PHE C   2      -1.749   3.049   2.500  1.00  0.00            
ATOM    311  CE1 PHE C   2      -3.807   2.771   1.811  1.00  0.00            
ATOM    312  HE1 PHE C   2      -4.182   2.918   2.817  1.00  0.00            
ATOM    313  CZ  PHE C   2      -4.659   2.630   0.760  1.00  0.00            
ATOM    314  HZ  PHE C   2      -5.734   2.585   0.858  1.00  0.00            
ATOM    315  CD2 PHE C   2      -2.714   2.617  -0.717  1.00  0.00            
ATOM    316  HD2 PHE C   2      -2.291   2.652  -1.714  1.00  0.00            
ATOM    317  CE2 PHE C   2      -4.116   2.614  -0.507  1.00  0.00            
ATOM    318  HE2 PHE C   2      -4.758   2.592  -1.377  1.00  0.00            
ATOM    319  C   PHE C   2       1.811   4.052   0.817  1.00  0.00            
ATOM    320  O   PHE C   2       2.490   4.835   0.180  1.00  0.00            
ATOM    321  N   LYS C   3       2.370   3.054   1.506  1.00  0.00            
ATOM    322  HN  LYS C   3       1.962   2.510   2.236  1.00  0.00            
ATOM    323  CA  LYS C   3       3.658   2.564   1.188  1.00  0.00            
ATOM    324  HA  LYS C   3       3.941   2.729   0.158  1.00  0.00            
ATOM    325  CB  LYS C   3       4.638   3.214   2.120  1.00  0.00            
ATOM    326  HB1 LYS C   3       4.492   4.314   2.095  1.00  0.00            
ATOM    327  HB2 LYS C   3       5.648   2.965   1.739  1.00  0.00            
ATOM    328  CG  LYS C   3       4.563   2.931   3.628  1.00  0.00            
ATOM    329  HG1 LYS C   3       4.667   1.839   3.787  1.00  0.00            
ATOM    330  HG2 LYS C   3       3.660   3.298   4.164  1.00  0.00            
ATOM    331  CD  LYS C   3       5.647   3.759   4.371  1.00  0.00            
ATOM    332  HD1 LYS C   3       5.434   4.838   4.190  1.00  0.00            
ATOM    333  HD2 LYS C   3       5.454   3.520   5.433  1.00  0.00            
ATOM    334  CE  LYS C   3       7.042   3.440   3.963  1.00  0.00            
ATOM    335  HE1 LYS C   3       7.220   3.695   2.896  1.00  0.00            
ATOM    336  HE2 LYS C   3       7.341   2.369   4.001  1.00  0.00            
ATOM    337  NZ  LYS C   3       8.056   4.206   4.619  1.00  0.00            
ATOM    338  HZ1 LYS C   3       8.908   3.644   4.418  1.00  0.00            
ATOM    339  HZ2 LYS C   3       8.058   5.186   4.260  1.00  0.00            
ATOM    340  HZ3 LYS C   3       7.958   4.065   5.654  1.00  0.00            
ATOM    341  C   LYS C   3       3.668   1.047   1.423  1.00  0.00            
ATOM    342  O   LYS C   3       2.862   0.550   2.188  1.00  0.00            
ATOM    343  N   PHE C   4       4.588   0.311   0.780  1.00  0.00            
ATOM    344  HN  PHE C   4       5.181   0.766   0.122  1.00  0.00            
ATOM    345  CA  PHE C   4       4.701  -1.097   1.119  1.00  0.00            
ATOM    346  HA  PHE C   4       3.680  -1.434   1.234  1.00  0.00            
ATOM    347  CB  PHE C   4       5.489  -1.994   0.150  1.00  0.00            
ATOM    348  HB1 PHE C   4       5.590  -3.047   0.476  1.00  0.00            
ATOM    349  HB2 PHE C   4       6.535  -1.668  -0.047  1.00  0.00            
ATOM    350  CG  PHE C   4       4.746  -1.956  -1.190  1.00  0.00            
ATOM    351  CD1 PHE C   4       5.163  -1.201  -2.274  1.00  0.00            
ATOM    352  HD1 PHE C   4       6.105  -0.668  -2.334  1.00  0.00            
ATOM    353  CE1 PHE C   4       4.334  -1.208  -3.411  1.00  0.00            
ATOM    354  HE1 PHE C   4       4.727  -0.655  -4.251  1.00  0.00            
ATOM    355  CZ  PHE C   4       3.097  -1.853  -3.438  1.00  0.00            
ATOM    356  HZ  PHE C   4       2.409  -1.700  -4.259  1.00  0.00            
ATOM    357  CD2 PHE C   4       3.519  -2.634  -1.176  1.00  0.00            
ATOM    358  HD2 PHE C   4       3.377  -3.405  -0.435  1.00  0.00            
ATOM    359  CE2 PHE C   4       2.711  -2.634  -2.352  1.00  0.00            
ATOM    360  HE2 PHE C   4       1.900  -3.333  -2.369  1.00  0.00            
ATOM    361  C   PHE C   4       5.401  -1.213   2.504  1.00  0.00            
ATOM    362  O   PHE C   4       6.053  -0.265   3.044  1.00  0.00            
ATOM    363  N   GLN C   5       5.235  -2.379   3.209  1.00  0.00            
ATOM    364  HN  GLN C   5       4.556  -2.984   2.806  1.00  0.00            
ATOM    365  CA  GLN C   5       5.832  -2.583   4.546  1.00  0.00            
ATOM    366  HA  GLN C   5       5.305  -1.837   5.113  1.00  0.00            
ATOM    367  CB  GLN C   5       5.448  -3.970   5.177  1.00  0.00            
ATOM    368  HB1 GLN C   5       4.361  -3.789   5.332  1.00  0.00            
ATOM    369  HB2 GLN C   5       6.021  -3.983   6.121  1.00  0.00            
ATOM    370  CG  GLN C   5       5.788  -5.247   4.245  1.00  0.00            
ATOM    371  HG1 GLN C   5       6.835  -5.595   4.135  1.00  0.00            
ATOM    372  HG2 GLN C   5       5.448  -5.178   3.192  1.00  0.00            
ATOM    373  CD  GLN C   5       5.094  -6.379   4.918  1.00  0.00            
ATOM    374  OE1 GLN C   5       4.463  -7.186   4.259  1.00  0.00            
ATOM    375  NE2 GLN C   5       5.255  -6.474   6.260  1.00  0.00            
ATOM    376 HE21 GLN C   5       6.062  -6.070   6.692  1.00  0.00            
ATOM    377 HE22 GLN C   5       4.697  -7.155   6.740  1.00  0.00            
ATOM    378  C   GLN C   5       7.377  -2.320   4.761  1.00  0.00            
ATOM    379  O   GLN C   5       7.730  -1.624   5.674  1.00  0.00            
ATOM    380  N   PHE C   6       8.290  -2.834   3.835  1.00  0.00            
ATOM    381  HN  PHE C   6       7.969  -3.374   3.062  1.00  0.00            
ATOM    382  CA  PHE C   6       9.707  -2.727   4.166  1.00  0.00            
ATOM    383  HA  PHE C   6       9.850  -2.561   5.221  1.00  0.00            
ATOM    384  CB  PHE C   6      10.480  -3.970   3.664  1.00  0.00            
ATOM    385  HB1 PHE C   6      11.498  -3.843   4.119  1.00  0.00            
ATOM    386  HB2 PHE C   6      10.474  -3.820   2.563  1.00  0.00            
ATOM    387  CG  PHE C   6       9.962  -5.329   4.075  1.00  0.00            
ATOM    388  CD1 PHE C   6       9.618  -6.255   3.113  1.00  0.00            
ATOM    389  HD1 PHE C   6       9.720  -6.101   2.052  1.00  0.00            
ATOM    390  CE1 PHE C   6       8.843  -7.372   3.567  1.00  0.00            
ATOM    391  HE1 PHE C   6       8.438  -8.108   2.897  1.00  0.00            
ATOM    392  CZ  PHE C   6       8.687  -7.666   4.944  1.00  0.00            
ATOM    393  HZ  PHE C   6       8.159  -8.549   5.258  1.00  0.00            
ATOM    394  CD2 PHE C   6       9.767  -5.619   5.426  1.00  0.00            
ATOM    395  HD2 PHE C   6      10.264  -5.055   6.213  1.00  0.00            
ATOM    396  CE2 PHE C   6       9.076  -6.742   5.900  1.00  0.00            
ATOM    397  HE2 PHE C   6       8.961  -6.952   6.953  1.00  0.00            
ATOM    398  C   PHE C   6      10.295  -1.446   3.567  1.00  0.00            
ATOM    399  O   PHE C   6      11.516  -1.410   3.439  1.00  0.00            
ATOM    400  N   ASN C   7       9.524  -0.389   3.206  1.00  0.00            
ATOM    401  HN  ASN C   7       8.539  -0.376   3.324  1.00  0.00            
ATOM    402  CA  ASN C   7      10.040   0.800   2.482  1.00  0.00            
ATOM    403  HA  ASN C   7      11.097   0.745   2.251  1.00  0.00            
ATOM    404  CB  ASN C   7       9.236   1.017   1.156  1.00  0.00            
ATOM    405  HB1 ASN C   7       9.461   1.978   0.638  1.00  0.00            
ATOM    406  HB2 ASN C   7       8.178   0.848   1.454  1.00  0.00            
ATOM    407  CG  ASN C   7       9.602  -0.059   0.116  1.00  0.00            
ATOM    408  OD1 ASN C   7      10.699  -0.620   0.176  1.00  0.00            
ATOM    409  ND2 ASN C   7       8.657  -0.353  -0.776  1.00  0.00            
ATOM    410 HD21 ASN C   7       7.841   0.212  -0.897  1.00  0.00            
ATOM    411 HD22 ASN C   7       8.704  -1.292  -1.113  1.00  0.00            
ATOM    412  C   ASN C   7       9.991   2.079   3.410  1.00  0.00            
ATOM    413  OT1 ASN C   7       9.828   1.944   4.653  1.00  0.00            
ATOM    414  OT2 ASN C   7      10.084   3.197   2.873  1.00  0.00            
ATOM    415  N   LYS D   1     -11.112   3.832 -16.405  1.00  0.00            
ATOM    416  H1  LYS D   1     -10.298   3.523 -16.970  1.00  0.00            
ATOM    417  H2  LYS D   1     -11.452   3.046 -15.824  1.00  0.00            
ATOM    418  H3  LYS D   1     -11.873   4.033 -17.077  1.00  0.00            
ATOM    419  CA  LYS D   1     -10.781   4.996 -15.562  1.00  0.00            
ATOM    420  HA  LYS D   1     -10.809   5.878 -16.180  1.00  0.00            
ATOM    421  CB  LYS D   1     -11.681   4.979 -14.339  1.00  0.00            
ATOM    422  HB1 LYS D   1     -11.241   5.756 -13.689  1.00  0.00            
ATOM    423  HB2 LYS D   1     -11.571   3.952 -13.931  1.00  0.00            
ATOM    424  CG  LYS D   1     -13.206   5.124 -14.580  1.00  0.00            
ATOM    425  HG1 LYS D   1     -13.699   4.286 -15.111  1.00  0.00            
ATOM    426  HG2 LYS D   1     -13.405   5.914 -15.337  1.00  0.00            
ATOM    427  CD  LYS D   1     -13.886   5.476 -13.274  1.00  0.00            
ATOM    428  HD1 LYS D   1     -13.935   4.672 -12.503  1.00  0.00            
ATOM    429  HD2 LYS D   1     -13.291   6.344 -12.941  1.00  0.00            
ATOM    430  CE  LYS D   1     -15.359   6.004 -13.539  1.00  0.00            
ATOM    431  HE1 LYS D   1     -15.405   6.849 -14.257  1.00  0.00            
ATOM    432  HE2 LYS D   1     -15.836   6.286 -12.580  1.00  0.00            
ATOM    433  NZ  LYS D   1     -16.182   4.905 -14.146  1.00  0.00            
ATOM    434  HZ1 LYS D   1     -15.600   4.411 -14.849  1.00  0.00            
ATOM    435  HZ2 LYS D   1     -16.454   4.231 -13.397  1.00  0.00            
ATOM    436  HZ3 LYS D   1     -17.047   5.255 -14.609  1.00  0.00            
ATOM    437  C   LYS D   1      -9.392   4.972 -15.120  1.00  0.00            
ATOM    438  O   LYS D   1      -8.752   3.914 -15.118  1.00  0.00            
ATOM    439  N   PHE D   2      -8.767   6.140 -14.833  1.00  0.00            
ATOM    440  HN  PHE D   2      -9.184   7.038 -14.830  1.00  0.00            
ATOM    441  CA  PHE D   2      -7.411   6.368 -14.347  1.00  0.00            
ATOM    442  HA  PHE D   2      -6.844   6.107 -15.226  1.00  0.00            
ATOM    443  CB  PHE D   2      -7.098   7.783 -14.068  1.00  0.00            
ATOM    444  HB1 PHE D   2      -5.998   7.914 -13.949  1.00  0.00            
ATOM    445  HB2 PHE D   2      -7.636   8.073 -13.136  1.00  0.00            
ATOM    446  CG  PHE D   2      -7.536   8.712 -15.092  1.00  0.00            
ATOM    447  CD1 PHE D   2      -8.270   9.859 -14.689  1.00  0.00            
ATOM    448  HD1 PHE D   2      -8.561   9.999 -13.663  1.00  0.00            
ATOM    449  CE1 PHE D   2      -8.542  10.884 -15.619  1.00  0.00            
ATOM    450  HE1 PHE D   2      -9.177  11.704 -15.289  1.00  0.00            
ATOM    451  CZ  PHE D   2      -8.060  10.789 -16.934  1.00  0.00            
ATOM    452  HZ  PHE D   2      -8.308  11.461 -17.735  1.00  0.00            
ATOM    453  CD2 PHE D   2      -7.108   8.604 -16.456  1.00  0.00            
ATOM    454  HD2 PHE D   2      -6.638   7.724 -16.872  1.00  0.00            
ATOM    455  CE2 PHE D   2      -7.375   9.668 -17.365  1.00  0.00            
ATOM    456  HE2 PHE D   2      -7.106   9.553 -18.404  1.00  0.00            
ATOM    457  C   PHE D   2      -6.981   5.589 -13.055  1.00  0.00            
ATOM    458  O   PHE D   2      -7.724   5.436 -12.060  1.00  0.00            
ATOM    459  N   LYS D   3      -5.663   5.182 -13.066  1.00  0.00            
ATOM    460  HN  LYS D   3      -5.148   5.330 -13.903  1.00  0.00            
ATOM    461  CA  LYS D   3      -4.994   4.739 -11.796  1.00  0.00            
ATOM    462  HA  LYS D   3      -5.689   4.094 -11.272  1.00  0.00            
ATOM    463  CB  LYS D   3      -3.709   3.947 -12.054  1.00  0.00            
ATOM    464  HB1 LYS D   3      -3.253   3.588 -11.110  1.00  0.00            
ATOM    465  HB2 LYS D   3      -2.898   4.538 -12.545  1.00  0.00            
ATOM    466  CG  LYS D   3      -3.940   2.723 -12.926  1.00  0.00            
ATOM    467  HG1 LYS D   3      -4.445   3.007 -13.869  1.00  0.00            
ATOM    468  HG2 LYS D   3      -4.727   2.154 -12.387  1.00  0.00            
ATOM    469  CD  LYS D   3      -2.635   1.913 -13.201  1.00  0.00            
ATOM    470  HD1 LYS D   3      -1.917   2.505 -13.806  1.00  0.00            
ATOM    471  HD2 LYS D   3      -2.059   1.635 -12.289  1.00  0.00            
ATOM    472  CE  LYS D   3      -3.038   0.603 -13.993  1.00  0.00            
ATOM    473  HE1 LYS D   3      -3.536   0.813 -14.962  1.00  0.00            
ATOM    474  HE2 LYS D   3      -3.722   0.085 -13.278  1.00  0.00            
ATOM    475  NZ  LYS D   3      -1.871  -0.287 -14.148  1.00  0.00            
ATOM    476  HZ1 LYS D   3      -1.137   0.204 -14.700  1.00  0.00            
ATOM    477  HZ2 LYS D   3      -1.464  -0.513 -13.222  1.00  0.00            
ATOM    478  HZ3 LYS D   3      -2.006  -1.104 -14.775  1.00  0.00            
ATOM    479  C   LYS D   3      -4.735   5.839 -10.736  1.00  0.00            
ATOM    480  O   LYS D   3      -4.573   7.009 -11.033  1.00  0.00            
ATOM    481  N   PHE D   4      -4.567   5.397  -9.433  1.00  0.00            
ATOM    482  HN  PHE D   4      -4.857   4.476  -9.197  1.00  0.00            
ATOM    483  CA  PHE D   4      -4.502   6.377  -8.279  1.00  0.00            
ATOM    484  HA  PHE D   4      -4.744   7.368  -8.623  1.00  0.00            
ATOM    485  CB  PHE D   4      -5.548   5.894  -7.235  1.00  0.00            
ATOM    486  HB1 PHE D   4      -5.446   6.386  -6.246  1.00  0.00            
ATOM    487  HB2 PHE D   4      -5.455   4.808  -7.029  1.00  0.00            
ATOM    488  CG  PHE D   4      -6.970   6.127  -7.678  1.00  0.00            
ATOM    489  CD1 PHE D   4      -7.982   5.251  -7.202  1.00  0.00            
ATOM    490  HD1 PHE D   4      -7.772   4.416  -6.547  1.00  0.00            
ATOM    491  CE1 PHE D   4      -9.272   5.376  -7.658  1.00  0.00            
ATOM    492  HE1 PHE D   4     -10.029   4.685  -7.302  1.00  0.00            
ATOM    493  CZ  PHE D   4      -9.647   6.425  -8.454  1.00  0.00            
ATOM    494  HZ  PHE D   4     -10.641   6.400  -8.877  1.00  0.00            
ATOM    495  CD2 PHE D   4      -7.364   7.172  -8.557  1.00  0.00            
ATOM    496  HD2 PHE D   4      -6.601   7.788  -9.007  1.00  0.00            
ATOM    497  CE2 PHE D   4      -8.707   7.407  -8.851  1.00  0.00            
ATOM    498  HE2 PHE D   4      -9.040   8.103  -9.607  1.00  0.00            
ATOM    499  C   PHE D   4      -3.054   6.363  -7.813  1.00  0.00            
ATOM    500  O   PHE D   4      -2.412   5.325  -7.619  1.00  0.00            
ATOM    501  N   GLN D   5      -2.409   7.528  -7.728  1.00  0.00            
ATOM    502  HN  GLN D   5      -2.906   8.359  -7.973  1.00  0.00            
ATOM    503  CA  GLN D   5      -1.029   7.670  -7.202  1.00  0.00            
ATOM    504  HA  GLN D   5      -0.345   7.126  -7.837  1.00  0.00            
ATOM    505  CB  GLN D   5      -0.541   9.173  -7.194  1.00  0.00            
ATOM    506  HB1 GLN D   5      -1.371   9.813  -6.826  1.00  0.00            
ATOM    507  HB2 GLN D   5      -0.410   9.533  -8.236  1.00  0.00            
ATOM    508  CG  GLN D   5       0.742   9.588  -6.464  1.00  0.00            
ATOM    509  HG1 GLN D   5       0.585   9.379  -5.382  1.00  0.00            
ATOM    510  HG2 GLN D   5       0.863  10.689  -6.553  1.00  0.00            
ATOM    511  CD  GLN D   5       2.035   8.966  -6.939  1.00  0.00            
ATOM    512  OE1 GLN D   5       2.328   7.804  -6.563  1.00  0.00            
ATOM    513  NE2 GLN D   5       2.914   9.758  -7.634  1.00  0.00            
ATOM    514 HE21 GLN D   5       2.604  10.632  -8.001  1.00  0.00            
ATOM    515 HE22 GLN D   5       3.818   9.370  -7.842  1.00  0.00            
ATOM    516  C   GLN D   5      -0.948   7.051  -5.754  1.00  0.00            
ATOM    517  O   GLN D   5      -1.612   7.471  -4.852  1.00  0.00            
ATOM    518  N   PHE D   6      -0.238   5.904  -5.651  1.00  0.00            
ATOM    519  HN  PHE D   6       0.356   5.604  -6.388  1.00  0.00            
ATOM    520  CA  PHE D   6       0.011   5.029  -4.478  1.00  0.00            
ATOM    521  HA  PHE D   6      -0.933   4.674  -4.090  1.00  0.00            
ATOM    522  CB  PHE D   6       0.796   3.784  -4.970  1.00  0.00            
ATOM    523  HB1 PHE D   6       1.778   4.049  -5.421  1.00  0.00            
ATOM    524  HB2 PHE D   6       0.144   3.374  -5.768  1.00  0.00            
ATOM    525  CG  PHE D   6       0.840   2.648  -3.846  1.00  0.00            
ATOM    526  CD1 PHE D   6       2.060   2.414  -3.127  1.00  0.00            
ATOM    527  HD1 PHE D   6       2.904   3.075  -3.249  1.00  0.00            
ATOM    528  CE1 PHE D   6       2.125   1.434  -2.170  1.00  0.00            
ATOM    529  HE1 PHE D   6       3.052   1.285  -1.630  1.00  0.00            
ATOM    530  CZ  PHE D   6       1.021   0.677  -1.817  1.00  0.00            
ATOM    531  HZ  PHE D   6       1.057   0.106  -0.892  1.00  0.00            
ATOM    532  CD2 PHE D   6      -0.231   1.719  -3.553  1.00  0.00            
ATOM    533  HD2 PHE D   6      -1.121   1.881  -4.138  1.00  0.00            
ATOM    534  CE2 PHE D   6      -0.142   0.783  -2.559  1.00  0.00            
ATOM    535  HE2 PHE D   6      -0.968   0.104  -2.409  1.00  0.00            
ATOM    536  C   PHE D   6       0.809   5.580  -3.340  1.00  0.00            
ATOM    537  O   PHE D   6       0.491   5.321  -2.227  1.00  0.00            
ATOM    538  N   ASN D   7       1.861   6.425  -3.633  1.00  0.00            
ATOM    539  HN  ASN D   7       1.942   6.802  -4.549  1.00  0.00            
ATOM    540  CA  ASN D   7       2.777   6.994  -2.694  1.00  0.00            
ATOM    541  HA  ASN D   7       2.984   6.328  -1.874  1.00  0.00            
ATOM    542  CB  ASN D   7       4.104   7.365  -3.406  1.00  0.00            
ATOM    543  HB1 ASN D   7       4.847   7.934  -2.797  1.00  0.00            
ATOM    544  HB2 ASN D   7       3.802   7.992  -4.271  1.00  0.00            
ATOM    545  CG  ASN D   7       4.642   6.162  -4.068  1.00  0.00            
ATOM    546  OD1 ASN D   7       4.728   6.028  -5.301  1.00  0.00            
ATOM    547  ND2 ASN D   7       5.200   5.245  -3.213  1.00  0.00            
ATOM    548 HD21 ASN D   7       5.187   5.300  -2.214  1.00  0.00            
ATOM    549 HD22 ASN D   7       5.866   4.633  -3.647  1.00  0.00            
ATOM    550  C   ASN D   7       2.254   8.347  -2.021  1.00  0.00            
ATOM    551  OT1 ASN D   7       2.344   8.426  -0.758  1.00  0.00            
ATOM    552  OT2 ASN D   7       1.683   9.274  -2.601  1.00  0.00            
END
