# Supplementary material for: Design of the Hydrophobic Core of Self‐Assembling Peptide Fibrils for Enhanced Neural Regeneration
Source: Small Sci. 2025 Sep 4;5(10):2500224. doi: 10.1002/smsc.202500224 (PMC12499481; doi:10.1002/smsc.202500224)
Supplement: Supplementary file 1 — Supplementary Material [file SMSC-5-2500224-s001.zip › Representative-structures/EF-C_F_assembly_dominant.pdb]

CRYST1   39.719   39.719   39.719  90.00  90.00  90.00 P 1           1
ATOM      1  N   LYS A   1      -2.600   7.302   6.594  1.00  0.00            
ATOM      2  H1  LYS A   1      -1.935   6.960   5.874  1.00  0.00            
ATOM      3  H2  LYS A   1      -2.317   8.256   6.919  1.00  0.00            
ATOM      4  H3  LYS A   1      -2.601   6.645   7.399  1.00  0.00            
ATOM      5  CA  LYS A   1      -3.968   7.432   6.006  1.00  0.00            
ATOM      6  HA  LYS A   1      -4.580   7.545   6.878  1.00  0.00            
ATOM      7  CB  LYS A   1      -3.994   8.776   5.076  1.00  0.00            
ATOM      8  HB1 LYS A   1      -3.371   8.662   4.162  1.00  0.00            
ATOM      9  HB2 LYS A   1      -3.499   9.603   5.626  1.00  0.00            
ATOM     10  CG  LYS A   1      -5.367   9.286   4.695  1.00  0.00            
ATOM     11  HG1 LYS A   1      -5.765   8.594   3.912  1.00  0.00            
ATOM     12  HG2 LYS A   1      -5.194  10.262   4.197  1.00  0.00            
ATOM     13  CD  LYS A   1      -6.482   9.495   5.784  1.00  0.00            
ATOM     14  HD1 LYS A   1      -6.793   8.521   6.248  1.00  0.00            
ATOM     15  HD2 LYS A   1      -6.037  10.132   6.578  1.00  0.00            
ATOM     16  CE  LYS A   1      -7.691  10.301   5.352  1.00  0.00            
ATOM     17  HE1 LYS A   1      -8.344   9.822   4.588  1.00  0.00            
ATOM     18  HE2 LYS A   1      -7.302  11.247   4.919  1.00  0.00            
ATOM     19  NZ  LYS A   1      -8.641  10.707   6.466  1.00  0.00            
ATOM     20  HZ1 LYS A   1      -8.166  11.035   7.318  1.00  0.00            
ATOM     21  HZ2 LYS A   1      -9.425  11.343   6.216  1.00  0.00            
ATOM     22  HZ3 LYS A   1      -9.132   9.828   6.726  1.00  0.00            
ATOM     23  C   LYS A   1      -4.386   6.157   5.461  1.00  0.00            
ATOM     24  O   LYS A   1      -4.605   5.169   6.174  1.00  0.00            
ATOM     25  N   PHE A   2      -4.413   6.086   4.110  1.00  0.00            
ATOM     26  HN  PHE A   2      -4.287   6.909   3.554  1.00  0.00            
ATOM     27  CA  PHE A   2      -4.798   4.831   3.431  1.00  0.00            
ATOM     28  HA  PHE A   2      -5.176   4.181   4.199  1.00  0.00            
ATOM     29  CB  PHE A   2      -5.960   5.096   2.404  1.00  0.00            
ATOM     30  HB1 PHE A   2      -6.372   4.121   2.068  1.00  0.00            
ATOM     31  HB2 PHE A   2      -5.495   5.732   1.607  1.00  0.00            
ATOM     32  CG  PHE A   2      -7.076   5.789   3.126  1.00  0.00            
ATOM     33  CD1 PHE A   2      -7.688   6.953   2.520  1.00  0.00            
ATOM     34  HD1 PHE A   2      -7.387   7.341   1.566  1.00  0.00            
ATOM     35  CE1 PHE A   2      -8.861   7.493   3.105  1.00  0.00            
ATOM     36  HE1 PHE A   2      -9.314   8.343   2.623  1.00  0.00            
ATOM     37  CZ  PHE A   2      -9.383   6.960   4.289  1.00  0.00            
ATOM     38  HZ  PHE A   2     -10.308   7.472   4.544  1.00  0.00            
ATOM     39  CD2 PHE A   2      -7.678   5.271   4.285  1.00  0.00            
ATOM     40  HD2 PHE A   2      -7.275   4.385   4.759  1.00  0.00            
ATOM     41  CE2 PHE A   2      -8.868   5.792   4.818  1.00  0.00            
ATOM     42  HE2 PHE A   2      -9.397   5.312   5.624  1.00  0.00            
ATOM     43  C   PHE A   2      -3.613   4.200   2.732  1.00  0.00            
ATOM     44  O   PHE A   2      -2.752   4.803   2.187  1.00  0.00            
ATOM     45  N   LYS A   3      -3.535   2.807   2.941  1.00  0.00            
ATOM     46  HN  LYS A   3      -4.169   2.277   3.488  1.00  0.00            
ATOM     47  CA  LYS A   3      -2.413   1.944   2.390  1.00  0.00            
ATOM     48  HA  LYS A   3      -1.766   2.540   1.764  1.00  0.00            
ATOM     49  CB  LYS A   3      -1.622   1.253   3.585  1.00  0.00            
ATOM     50  HB1 LYS A   3      -0.860   0.544   3.206  1.00  0.00            
ATOM     51  HB2 LYS A   3      -2.315   0.699   4.249  1.00  0.00            
ATOM     52  CG  LYS A   3      -1.044   2.333   4.559  1.00  0.00            
ATOM     53  HG1 LYS A   3      -1.883   2.998   4.860  1.00  0.00            
ATOM     54  HG2 LYS A   3      -0.314   2.967   4.014  1.00  0.00            
ATOM     55  CD  LYS A   3      -0.425   1.794   5.816  1.00  0.00            
ATOM     56  HD1 LYS A   3      -1.106   0.998   6.174  1.00  0.00            
ATOM     57  HD2 LYS A   3       0.448   1.194   5.496  1.00  0.00            
ATOM     58  CE  LYS A   3      -0.034   2.752   7.007  1.00  0.00            
ATOM     59  HE1 LYS A   3       0.612   2.321   7.804  1.00  0.00            
ATOM     60  HE2 LYS A   3      -0.992   3.037   7.493  1.00  0.00            
ATOM     61  NZ  LYS A   3       0.481   4.030   6.565  1.00  0.00            
ATOM     62  HZ1 LYS A   3       1.347   3.938   5.999  1.00  0.00            
ATOM     63  HZ2 LYS A   3      -0.135   4.569   5.918  1.00  0.00            
ATOM     64  HZ3 LYS A   3       0.644   4.664   7.382  1.00  0.00            
ATOM     65  C   LYS A   3      -2.958   0.899   1.399  1.00  0.00            
ATOM     66  O   LYS A   3      -3.904   0.196   1.721  1.00  0.00            
ATOM     67  N   PHE A   4      -2.385   0.749   0.123  1.00  0.00            
ATOM     68  HN  PHE A   4      -1.561   1.247  -0.133  1.00  0.00            
ATOM     69  CA  PHE A   4      -3.015  -0.147  -0.863  1.00  0.00            
ATOM     70  HA  PHE A   4      -3.921  -0.647  -0.537  1.00  0.00            
ATOM     71  CB  PHE A   4      -3.473   0.642  -2.097  1.00  0.00            
ATOM     72  HB1 PHE A   4      -4.020  -0.102  -2.726  1.00  0.00            
ATOM     73  HB2 PHE A   4      -2.586   1.062  -2.615  1.00  0.00            
ATOM     74  CG  PHE A   4      -4.361   1.765  -1.731  1.00  0.00            
ATOM     75  CD1 PHE A   4      -3.837   3.009  -1.414  1.00  0.00            
ATOM     76  HD1 PHE A   4      -2.767   3.101  -1.344  1.00  0.00            
ATOM     77  CE1 PHE A   4      -4.679   4.099  -1.002  1.00  0.00            
ATOM     78  HE1 PHE A   4      -4.335   5.095  -0.769  1.00  0.00            
ATOM     79  CZ  PHE A   4      -6.042   3.884  -1.103  1.00  0.00            
ATOM     80  HZ  PHE A   4      -6.607   4.742  -0.772  1.00  0.00            
ATOM     81  CD2 PHE A   4      -5.742   1.583  -1.850  1.00  0.00            
ATOM     82  HD2 PHE A   4      -6.198   0.673  -2.211  1.00  0.00            
ATOM     83  CE2 PHE A   4      -6.609   2.619  -1.487  1.00  0.00            
ATOM     84  HE2 PHE A   4      -7.683   2.518  -1.423  1.00  0.00            
ATOM     85  C   PHE A   4      -1.927  -1.184  -1.261  1.00  0.00            
ATOM     86  O   PHE A   4      -0.772  -0.830  -1.633  1.00  0.00            
ATOM     87  N   GLN A   5      -2.312  -2.450  -1.081  1.00  0.00            
ATOM     88  HN  GLN A   5      -3.243  -2.659  -0.782  1.00  0.00            
ATOM     89  CA  GLN A   5      -1.588  -3.705  -1.209  1.00  0.00            
ATOM     90  HA  GLN A   5      -1.374  -4.061  -0.212  1.00  0.00            
ATOM     91  CB  GLN A   5      -2.544  -4.815  -1.684  1.00  0.00            
ATOM     92  HB1 GLN A   5      -3.123  -4.412  -2.553  1.00  0.00            
ATOM     93  HB2 GLN A   5      -3.318  -5.025  -0.926  1.00  0.00            
ATOM     94  CG  GLN A   5      -1.995  -6.160  -2.292  1.00  0.00            
ATOM     95  HG1 GLN A   5      -1.296  -5.980  -3.132  1.00  0.00            
ATOM     96  HG2 GLN A   5      -2.867  -6.760  -2.648  1.00  0.00            
ATOM     97  CD  GLN A   5      -1.248  -6.983  -1.197  1.00  0.00            
ATOM     98  OE1 GLN A   5      -1.151  -6.661  -0.022  1.00  0.00            
ATOM     99  NE2 GLN A   5      -0.647  -8.074  -1.666  1.00  0.00            
ATOM    100 HE21 GLN A   5      -0.551  -8.212  -2.661  1.00  0.00            
ATOM    101 HE22 GLN A   5      -0.390  -8.830  -1.059  1.00  0.00            
ATOM    102  C   GLN A   5      -0.409  -3.725  -2.064  1.00  0.00            
ATOM    103  O   GLN A   5      -0.463  -3.466  -3.303  1.00  0.00            
ATOM    104  N   PHE A   6       0.801  -3.964  -1.467  1.00  0.00            
ATOM    105  HN  PHE A   6       0.898  -4.183  -0.489  1.00  0.00            
ATOM    106  CA  PHE A   6       2.003  -4.013  -2.215  1.00  0.00            
ATOM    107  HA  PHE A   6       2.008  -3.054  -2.712  1.00  0.00            
ATOM    108  CB  PHE A   6       3.289  -3.956  -1.425  1.00  0.00            
ATOM    109  HB1 PHE A   6       3.208  -3.206  -0.614  1.00  0.00            
ATOM    110  HB2 PHE A   6       4.140  -3.684  -2.079  1.00  0.00            
ATOM    111  CG  PHE A   6       3.588  -5.281  -0.716  1.00  0.00            
ATOM    112  CD1 PHE A   6       4.979  -5.502  -0.472  1.00  0.00            
ATOM    113  HD1 PHE A   6       5.718  -4.826  -0.866  1.00  0.00            
ATOM    114  CE1 PHE A   6       5.434  -6.430   0.498  1.00  0.00            
ATOM    115  HE1 PHE A   6       6.470  -6.622   0.712  1.00  0.00            
ATOM    116  CZ  PHE A   6       4.476  -7.080   1.228  1.00  0.00            
ATOM    117  HZ  PHE A   6       4.832  -7.871   1.874  1.00  0.00            
ATOM    118  CD2 PHE A   6       2.692  -6.009   0.107  1.00  0.00            
ATOM    119  HD2 PHE A   6       1.620  -5.963  -0.000  1.00  0.00            
ATOM    120  CE2 PHE A   6       3.155  -6.936   1.044  1.00  0.00            
ATOM    121  HE2 PHE A   6       2.448  -7.572   1.551  1.00  0.00            
ATOM    122  C   PHE A   6       2.169  -4.948  -3.417  1.00  0.00            
ATOM    123  O   PHE A   6       2.627  -4.589  -4.478  1.00  0.00            
ATOM    124  N   ASN A   7       1.710  -6.173  -3.350  1.00  0.00            
ATOM    125  HN  ASN A   7       1.271  -6.474  -2.508  1.00  0.00            
ATOM    126  CA  ASN A   7       1.789  -7.173  -4.412  1.00  0.00            
ATOM    127  HA  ASN A   7       2.525  -6.918  -5.164  1.00  0.00            
ATOM    128  CB  ASN A   7       2.101  -8.675  -3.980  1.00  0.00            
ATOM    129  HB1 ASN A   7       2.030  -9.460  -4.768  1.00  0.00            
ATOM    130  HB2 ASN A   7       1.324  -8.831  -3.202  1.00  0.00            
ATOM    131  CG  ASN A   7       3.502  -8.651  -3.337  1.00  0.00            
ATOM    132  OD1 ASN A   7       3.497  -9.016  -2.134  1.00  0.00            
ATOM    133  ND2 ASN A   7       4.571  -8.203  -4.002  1.00  0.00            
ATOM    134 HD21 ASN A   7       4.497  -7.896  -4.945  1.00  0.00            
ATOM    135 HD22 ASN A   7       5.430  -8.237  -3.497  1.00  0.00            
ATOM    136  C   ASN A   7       0.451  -7.198  -5.195  1.00  0.00            
ATOM    137  OT1 ASN A   7      -0.501  -7.891  -4.733  1.00  0.00            
ATOM    138  OT2 ASN A   7       0.291  -6.492  -6.257  1.00  0.00            
ATOM    139  N   LYS B   1      -5.230  -0.238  -9.429  1.00  0.00            
ATOM    140  H1  LYS B   1      -5.825  -0.299 -10.276  1.00  0.00            
ATOM    141  H2  LYS B   1      -4.365   0.294  -9.644  1.00  0.00            
ATOM    142  H3  LYS B   1      -5.043  -1.222  -9.153  1.00  0.00            
ATOM    143  CA  LYS B   1      -5.975   0.323  -8.364  1.00  0.00            
ATOM    144  HA  LYS B   1      -5.477   0.247  -7.405  1.00  0.00            
ATOM    145  CB  LYS B   1      -6.364   1.753  -8.728  1.00  0.00            
ATOM    146  HB1 LYS B   1      -5.419   2.277  -8.999  1.00  0.00            
ATOM    147  HB2 LYS B   1      -6.578   2.247  -7.754  1.00  0.00            
ATOM    148  CG  LYS B   1      -7.534   2.130  -9.683  1.00  0.00            
ATOM    149  HG1 LYS B   1      -8.446   1.569  -9.399  1.00  0.00            
ATOM    150  HG2 LYS B   1      -7.288   1.675 -10.666  1.00  0.00            
ATOM    151  CD  LYS B   1      -7.823   3.608  -9.855  1.00  0.00            
ATOM    152  HD1 LYS B   1      -8.716   3.711 -10.508  1.00  0.00            
ATOM    153  HD2 LYS B   1      -8.043   3.991  -8.836  1.00  0.00            
ATOM    154  CE  LYS B   1      -6.747   4.483 -10.540  1.00  0.00            
ATOM    155  HE1 LYS B   1      -6.696   4.229 -11.631  1.00  0.00            
ATOM    156  HE2 LYS B   1      -5.788   4.490  -9.995  1.00  0.00            
ATOM    157  NZ  LYS B   1      -7.169   5.849 -10.509  1.00  0.00            
ATOM    158  HZ1 LYS B   1      -8.039   6.049 -11.041  1.00  0.00            
ATOM    159  HZ2 LYS B   1      -7.338   6.165  -9.527  1.00  0.00            
ATOM    160  HZ3 LYS B   1      -6.383   6.485 -10.775  1.00  0.00            
ATOM    161  C   LYS B   1      -7.282  -0.473  -8.332  1.00  0.00            
ATOM    162  O   LYS B   1      -7.616  -1.068  -9.338  1.00  0.00            
ATOM    163  N   PHE B   2      -8.019  -0.542  -7.236  1.00  0.00            
ATOM    164  HN  PHE B   2      -7.820  -0.131  -6.351  1.00  0.00            
ATOM    165  CA  PHE B   2      -9.140  -1.465  -7.085  1.00  0.00            
ATOM    166  HA  PHE B   2      -9.237  -2.106  -7.961  1.00  0.00            
ATOM    167  CB  PHE B   2      -8.928  -2.336  -5.742  1.00  0.00            
ATOM    168  HB1 PHE B   2      -9.496  -3.287  -5.770  1.00  0.00            
ATOM    169  HB2 PHE B   2      -9.165  -1.801  -4.790  1.00  0.00            
ATOM    170  CG  PHE B   2      -7.459  -2.676  -5.586  1.00  0.00            
ATOM    171  CD1 PHE B   2      -6.913  -3.747  -6.275  1.00  0.00            
ATOM    172  HD1 PHE B   2      -7.509  -4.274  -7.007  1.00  0.00            
ATOM    173  CE1 PHE B   2      -5.620  -4.179  -6.034  1.00  0.00            
ATOM    174  HE1 PHE B   2      -5.228  -4.992  -6.634  1.00  0.00            
ATOM    175  CZ  PHE B   2      -4.803  -3.481  -5.088  1.00  0.00            
ATOM    176  HZ  PHE B   2      -3.798  -3.787  -4.845  1.00  0.00            
ATOM    177  CD2 PHE B   2      -6.640  -1.918  -4.642  1.00  0.00            
ATOM    178  HD2 PHE B   2      -7.050  -1.078  -4.113  1.00  0.00            
ATOM    179  CE2 PHE B   2      -5.341  -2.408  -4.431  1.00  0.00            
ATOM    180  HE2 PHE B   2      -4.769  -1.867  -3.689  1.00  0.00            
ATOM    181  C   PHE B   2     -10.388  -0.728  -6.977  1.00  0.00            
ATOM    182  O   PHE B   2     -10.474   0.391  -6.497  1.00  0.00            
ATOM    183  N   LYS B   3     -11.491  -1.412  -7.441  1.00  0.00            
ATOM    184  HN  LYS B   3     -11.345  -2.301  -7.880  1.00  0.00            
ATOM    185  CA  LYS B   3     -12.835  -0.923  -7.353  1.00  0.00            
ATOM    186  HA  LYS B   3     -12.817   0.057  -7.811  1.00  0.00            
ATOM    187  CB  LYS B   3     -13.792  -1.723  -8.211  1.00  0.00            
ATOM    188  HB1 LYS B   3     -14.838  -1.541  -7.881  1.00  0.00            
ATOM    189  HB2 LYS B   3     -13.638  -2.806  -8.047  1.00  0.00            
ATOM    190  CG  LYS B   3     -13.729  -1.515  -9.724  1.00  0.00            
ATOM    191  HG1 LYS B   3     -13.963  -0.486 -10.073  1.00  0.00            
ATOM    192  HG2 LYS B   3     -14.586  -2.107 -10.113  1.00  0.00            
ATOM    193  CD  LYS B   3     -12.430  -2.176 -10.328  1.00  0.00            
ATOM    194  HD1 LYS B   3     -11.507  -1.668  -9.977  1.00  0.00            
ATOM    195  HD2 LYS B   3     -12.298  -3.204  -9.947  1.00  0.00            
ATOM    196  CE  LYS B   3     -12.476  -2.165 -11.828  1.00  0.00            
ATOM    197  HE1 LYS B   3     -13.326  -2.738 -12.246  1.00  0.00            
ATOM    198  HE2 LYS B   3     -11.537  -2.603 -12.222  1.00  0.00            
ATOM    199  NZ  LYS B   3     -12.387  -0.843 -12.367  1.00  0.00            
ATOM    200  HZ1 LYS B   3     -13.279  -0.314 -12.277  1.00  0.00            
ATOM    201  HZ2 LYS B   3     -11.616  -0.409 -11.822  1.00  0.00            
ATOM    202  HZ3 LYS B   3     -12.084  -0.854 -13.366  1.00  0.00            
ATOM    203  C   LYS B   3     -13.410  -0.696  -5.998  1.00  0.00            
ATOM    204  O   LYS B   3     -12.960  -1.171  -4.941  1.00  0.00            
ATOM    205  N   PHE B   4     -14.410   0.238  -5.936  1.00  0.00            
ATOM    206  HN  PHE B   4     -14.738   0.542  -6.827  1.00  0.00            
ATOM    207  CA  PHE B   4     -15.060   0.629  -4.711  1.00  0.00            
ATOM    208  HA  PHE B   4     -14.220   0.943  -4.099  1.00  0.00            
ATOM    209  CB  PHE B   4     -16.089   1.750  -5.043  1.00  0.00            
ATOM    210  HB1 PHE B   4     -16.693   1.874  -4.118  1.00  0.00            
ATOM    211  HB2 PHE B   4     -16.792   1.540  -5.876  1.00  0.00            
ATOM    212  CG  PHE B   4     -15.433   3.071  -5.314  1.00  0.00            
ATOM    213  CD1 PHE B   4     -15.653   3.727  -6.581  1.00  0.00            
ATOM    214  HD1 PHE B   4     -16.223   3.242  -7.357  1.00  0.00            
ATOM    215  CE1 PHE B   4     -15.002   4.903  -6.815  1.00  0.00            
ATOM    216  HE1 PHE B   4     -15.203   5.458  -7.725  1.00  0.00            
ATOM    217  CZ  PHE B   4     -14.066   5.460  -5.861  1.00  0.00            
ATOM    218  HZ  PHE B   4     -13.432   6.295  -6.113  1.00  0.00            
ATOM    219  CD2 PHE B   4     -14.490   3.549  -4.425  1.00  0.00            
ATOM    220  HD2 PHE B   4     -14.263   2.992  -3.531  1.00  0.00            
ATOM    221  CE2 PHE B   4     -13.794   4.784  -4.629  1.00  0.00            
ATOM    222  HE2 PHE B   4     -13.138   5.238  -3.909  1.00  0.00            
ATOM    223  C   PHE B   4     -15.800  -0.473  -4.019  1.00  0.00            
ATOM    224  O   PHE B   4     -16.341  -1.436  -4.600  1.00  0.00            
ATOM    225  N   GLN B   5     -16.014  -0.369  -2.694  1.00  0.00            
ATOM    226  HN  GLN B   5     -15.760   0.443  -2.173  1.00  0.00            
ATOM    227  CA  GLN B   5     -16.381  -1.508  -1.864  1.00  0.00            
ATOM    228  HA  GLN B   5     -16.753  -2.250  -2.553  1.00  0.00            
ATOM    229  CB  GLN B   5     -15.303  -2.006  -0.992  1.00  0.00            
ATOM    230  HB1 GLN B   5     -15.781  -2.697  -0.264  1.00  0.00            
ATOM    231  HB2 GLN B   5     -14.875  -1.173  -0.406  1.00  0.00            
ATOM    232  CG  GLN B   5     -14.073  -2.566  -1.810  1.00  0.00            
ATOM    233  HG1 GLN B   5     -13.252  -2.859  -1.117  1.00  0.00            
ATOM    234  HG2 GLN B   5     -13.706  -1.692  -2.396  1.00  0.00            
ATOM    235  CD  GLN B   5     -14.332  -3.813  -2.705  1.00  0.00            
ATOM    236  OE1 GLN B   5     -14.585  -4.927  -2.192  1.00  0.00            
ATOM    237  NE2 GLN B   5     -14.252  -3.561  -4.077  1.00  0.00            
ATOM    238 HE21 GLN B   5     -13.748  -2.720  -4.274  1.00  0.00            
ATOM    239 HE22 GLN B   5     -14.448  -4.328  -4.680  1.00  0.00            
ATOM    240  C   GLN B   5     -17.686  -1.160  -1.087  1.00  0.00            
ATOM    241  O   GLN B   5     -17.683  -0.283  -0.220  1.00  0.00            
ATOM    242  N   PHE B   6     -18.797  -1.870  -1.344  1.00  0.00            
ATOM    243  HN  PHE B   6     -18.870  -2.620  -2.003  1.00  0.00            
ATOM    244  CA  PHE B   6     -20.027  -1.530  -0.545  1.00  0.00            
ATOM    245  HA  PHE B   6     -20.119  -0.504  -0.228  1.00  0.00            
ATOM    246  CB  PHE B   6     -21.201  -1.862  -1.461  1.00  0.00            
ATOM    247  HB1 PHE B   6     -22.080  -1.418  -0.956  1.00  0.00            
ATOM    248  HB2 PHE B   6     -21.335  -2.935  -1.691  1.00  0.00            
ATOM    249  CG  PHE B   6     -21.054  -1.073  -2.785  1.00  0.00            
ATOM    250  CD1 PHE B   6     -21.507  -1.654  -4.047  1.00  0.00            
ATOM    251  HD1 PHE B   6     -21.855  -2.673  -4.028  1.00  0.00            
ATOM    252  CE1 PHE B   6     -21.220  -1.043  -5.220  1.00  0.00            
ATOM    253  HE1 PHE B   6     -21.468  -1.469  -6.176  1.00  0.00            
ATOM    254  CZ  PHE B   6     -20.637   0.204  -5.289  1.00  0.00            
ATOM    255  HZ  PHE B   6     -20.519   0.638  -6.261  1.00  0.00            
ATOM    256  CD2 PHE B   6     -20.597   0.309  -2.862  1.00  0.00            
ATOM    257  HD2 PHE B   6     -20.273   0.794  -1.945  1.00  0.00            
ATOM    258  CE2 PHE B   6     -20.321   0.907  -4.110  1.00  0.00            
ATOM    259  HE2 PHE B   6     -19.803   1.841  -4.297  1.00  0.00            
ATOM    260  C   PHE B   6     -20.057  -2.390   0.713  1.00  0.00            
ATOM    261  O   PHE B   6     -19.180  -3.255   0.892  1.00  0.00            
ATOM    262  N   ASN B   7     -20.995  -2.122   1.710  1.00  0.00            
ATOM    263  HN  ASN B   7     -21.767  -1.520   1.555  1.00  0.00            
ATOM    264  CA  ASN B   7     -20.946  -2.771   3.022  1.00  0.00            
ATOM    265  HA  ASN B   7     -19.936  -2.692   3.394  1.00  0.00            
ATOM    266  CB  ASN B   7     -21.807  -2.094   4.155  1.00  0.00            
ATOM    267  HB1 ASN B   7     -21.613  -2.571   5.131  1.00  0.00            
ATOM    268  HB2 ASN B   7     -22.875  -2.248   3.867  1.00  0.00            
ATOM    269  CG  ASN B   7     -21.634  -0.562   4.303  1.00  0.00            
ATOM    270  OD1 ASN B   7     -22.685   0.142   4.404  1.00  0.00            
ATOM    271  ND2 ASN B   7     -20.382  -0.062   4.259  1.00  0.00            
ATOM    272 HD21 ASN B   7     -19.619  -0.684   4.420  1.00  0.00            
ATOM    273 HD22 ASN B   7     -20.245   0.904   4.056  1.00  0.00            
ATOM    274  C   ASN B   7     -21.437  -4.225   2.844  1.00  0.00            
ATOM    275  OT1 ASN B   7     -20.576  -5.140   3.085  1.00  0.00            
ATOM    276  OT2 ASN B   7     -22.578  -4.423   2.402  1.00  0.00            
ATOM    277  N   LYS C   1      15.046   0.821  -8.651  1.00  0.00            
ATOM    278  H1  LYS C   1      15.086   1.856  -8.605  1.00  0.00            
ATOM    279  H2  LYS C   1      15.838   0.441  -9.214  1.00  0.00            
ATOM    280  H3  LYS C   1      14.194   0.606  -9.207  1.00  0.00            
ATOM    281  CA  LYS C   1      15.156   0.152  -7.294  1.00  0.00            
ATOM    282  HA  LYS C   1      14.948  -0.911  -7.401  1.00  0.00            
ATOM    283  CB  LYS C   1      16.650   0.144  -6.882  1.00  0.00            
ATOM    284  HB1 LYS C   1      17.220   0.687  -7.671  1.00  0.00            
ATOM    285  HB2 LYS C   1      16.955  -0.919  -6.856  1.00  0.00            
ATOM    286  CG  LYS C   1      17.105   0.824  -5.560  1.00  0.00            
ATOM    287  HG1 LYS C   1      16.763   0.258  -4.663  1.00  0.00            
ATOM    288  HG2 LYS C   1      16.810   1.892  -5.453  1.00  0.00            
ATOM    289  CD  LYS C   1      18.627   0.701  -5.515  1.00  0.00            
ATOM    290  HD1 LYS C   1      18.867  -0.370  -5.667  1.00  0.00            
ATOM    291  HD2 LYS C   1      19.180   1.196  -6.354  1.00  0.00            
ATOM    292  CE  LYS C   1      19.198   1.108  -4.152  1.00  0.00            
ATOM    293  HE1 LYS C   1      20.252   0.781  -4.088  1.00  0.00            
ATOM    294  HE2 LYS C   1      18.732   0.541  -3.317  1.00  0.00            
ATOM    295  NZ  LYS C   1      19.097   2.568  -3.940  1.00  0.00            
ATOM    296  HZ1 LYS C   1      18.101   2.837  -3.922  1.00  0.00            
ATOM    297  HZ2 LYS C   1      19.493   2.798  -3.011  1.00  0.00            
ATOM    298  HZ3 LYS C   1      19.667   2.988  -4.711  1.00  0.00            
ATOM    299  C   LYS C   1      14.262   0.908  -6.223  1.00  0.00            
ATOM    300  O   LYS C   1      13.974   2.140  -6.338  1.00  0.00            
ATOM    301  N   PHE C   2      13.792   0.150  -5.211  1.00  0.00            
ATOM    302  HN  PHE C   2      14.139  -0.777  -5.076  1.00  0.00            
ATOM    303  CA  PHE C   2      12.906   0.611  -4.171  1.00  0.00            
ATOM    304  HA  PHE C   2      11.987   0.925  -4.641  1.00  0.00            
ATOM    305  CB  PHE C   2      12.603  -0.581  -3.282  1.00  0.00            
ATOM    306  HB1 PHE C   2      13.592  -0.876  -2.859  1.00  0.00            
ATOM    307  HB2 PHE C   2      12.212  -1.454  -3.844  1.00  0.00            
ATOM    308  CG  PHE C   2      11.620  -0.286  -2.130  1.00  0.00            
ATOM    309  CD1 PHE C   2      12.027  -0.549  -0.816  1.00  0.00            
ATOM    310  HD1 PHE C   2      12.942  -1.102  -0.647  1.00  0.00            
ATOM    311  CE1 PHE C   2      11.158  -0.249   0.228  1.00  0.00            
ATOM    312  HE1 PHE C   2      11.496  -0.361   1.241  1.00  0.00            
ATOM    313  CZ  PHE C   2       9.880   0.302  -0.037  1.00  0.00            
ATOM    314  HZ  PHE C   2       9.207   0.464   0.789  1.00  0.00            
ATOM    315  CD2 PHE C   2      10.386   0.260  -2.394  1.00  0.00            
ATOM    316  HD2 PHE C   2      10.072   0.341  -3.422  1.00  0.00            
ATOM    317  CE2 PHE C   2       9.502   0.535  -1.321  1.00  0.00            
ATOM    318  HE2 PHE C   2       8.481   0.859  -1.464  1.00  0.00            
ATOM    319  C   PHE C   2      13.448   1.828  -3.307  1.00  0.00            
ATOM    320  O   PHE C   2      14.650   2.085  -3.284  1.00  0.00            
ATOM    321  N   LYS C   3      12.569   2.609  -2.620  1.00  0.00            
ATOM    322  HN  LYS C   3      11.586   2.478  -2.665  1.00  0.00            
ATOM    323  CA  LYS C   3      12.969   3.563  -1.613  1.00  0.00            
ATOM    324  HA  LYS C   3      13.958   3.287  -1.276  1.00  0.00            
ATOM    325  CB  LYS C   3      12.979   4.998  -2.119  1.00  0.00            
ATOM    326  HB1 LYS C   3      13.667   5.014  -2.993  1.00  0.00            
ATOM    327  HB2 LYS C   3      13.383   5.611  -1.280  1.00  0.00            
ATOM    328  CG  LYS C   3      11.601   5.521  -2.662  1.00  0.00            
ATOM    329  HG1 LYS C   3      10.806   4.850  -2.272  1.00  0.00            
ATOM    330  HG2 LYS C   3      11.665   5.594  -3.774  1.00  0.00            
ATOM    331  CD  LYS C   3      11.023   6.873  -2.262  1.00  0.00            
ATOM    332  HD1 LYS C   3      11.113   7.022  -1.161  1.00  0.00            
ATOM    333  HD2 LYS C   3      11.712   7.615  -2.718  1.00  0.00            
ATOM    334  CE  LYS C   3       9.590   7.079  -2.754  1.00  0.00            
ATOM    335  HE1 LYS C   3       8.846   6.441  -2.244  1.00  0.00            
ATOM    336  HE2 LYS C   3       9.469   6.938  -3.843  1.00  0.00            
ATOM    337  NZ  LYS C   3       9.262   8.475  -2.480  1.00  0.00            
ATOM    338  HZ1 LYS C   3       8.350   8.690  -2.929  1.00  0.00            
ATOM    339  HZ2 LYS C   3       9.123   8.728  -1.476  1.00  0.00            
ATOM    340  HZ3 LYS C   3      10.115   8.994  -2.793  1.00  0.00            
ATOM    341  C   LYS C   3      12.088   3.429  -0.414  1.00  0.00            
ATOM    342  O   LYS C   3      10.963   2.986  -0.441  1.00  0.00            
ATOM    343  N   PHE C   4      12.644   3.774   0.705  1.00  0.00            
ATOM    344  HN  PHE C   4      13.529   4.233   0.701  1.00  0.00            
ATOM    345  CA  PHE C   4      12.014   3.602   1.979  1.00  0.00            
ATOM    346  HA  PHE C   4      11.243   2.848   1.966  1.00  0.00            
ATOM    347  CB  PHE C   4      13.084   3.486   3.067  1.00  0.00            
ATOM    348  HB1 PHE C   4      12.650   3.452   4.087  1.00  0.00            
ATOM    349  HB2 PHE C   4      13.658   4.438   3.040  1.00  0.00            
ATOM    350  CG  PHE C   4      14.036   2.303   2.941  1.00  0.00            
ATOM    351  CD1 PHE C   4      13.577   1.016   3.123  1.00  0.00            
ATOM    352  HD1 PHE C   4      12.530   0.943   3.405  1.00  0.00            
ATOM    353  CE1 PHE C   4      14.448  -0.041   2.981  1.00  0.00            
ATOM    354  HE1 PHE C   4      14.052  -1.016   3.259  1.00  0.00            
ATOM    355  CZ  PHE C   4      15.783   0.168   2.546  1.00  0.00            
ATOM    356  HZ  PHE C   4      16.532  -0.589   2.394  1.00  0.00            
ATOM    357  CD2 PHE C   4      15.369   2.535   2.662  1.00  0.00            
ATOM    358  HD2 PHE C   4      15.682   3.560   2.488  1.00  0.00            
ATOM    359  CE2 PHE C   4      16.249   1.505   2.456  1.00  0.00            
ATOM    360  HE2 PHE C   4      17.301   1.712   2.286  1.00  0.00            
ATOM    361  C   PHE C   4      11.159   4.781   2.362  1.00  0.00            
ATOM    362  O   PHE C   4      10.584   4.813   3.432  1.00  0.00            
ATOM    363  N   GLN C   5      11.174   5.875   1.568  1.00  0.00            
ATOM    364  HN  GLN C   5      11.702   5.837   0.722  1.00  0.00            
ATOM    365  CA  GLN C   5      10.261   6.998   1.828  1.00  0.00            
ATOM    366  HA  GLN C   5      10.025   6.999   2.880  1.00  0.00            
ATOM    367  CB  GLN C   5      10.899   8.364   1.489  1.00  0.00            
ATOM    368  HB1 GLN C   5      10.475   9.185   2.101  1.00  0.00            
ATOM    369  HB2 GLN C   5      10.822   8.592   0.401  1.00  0.00            
ATOM    370  CG  GLN C   5      12.423   8.539   1.910  1.00  0.00            
ATOM    371  HG1 GLN C   5      12.737   9.594   1.735  1.00  0.00            
ATOM    372  HG2 GLN C   5      13.022   7.949   1.199  1.00  0.00            
ATOM    373  CD  GLN C   5      12.771   8.119   3.275  1.00  0.00            
ATOM    374  OE1 GLN C   5      13.442   7.104   3.534  1.00  0.00            
ATOM    375  NE2 GLN C   5      12.391   8.982   4.245  1.00  0.00            
ATOM    376 HE21 GLN C   5      12.021   9.867   3.935  1.00  0.00            
ATOM    377 HE22 GLN C   5      12.728   8.971   5.184  1.00  0.00            
ATOM    378  C   GLN C   5       8.852   6.811   1.173  1.00  0.00            
ATOM    379  O   GLN C   5       8.674   6.094   0.176  1.00  0.00            
ATOM    380  N   PHE C   6       7.811   7.379   1.755  1.00  0.00            
ATOM    381  HN  PHE C   6       8.003   7.957   2.536  1.00  0.00            
ATOM    382  CA  PHE C   6       6.436   7.247   1.351  1.00  0.00            
ATOM    383  HA  PHE C   6       6.371   6.167   1.341  1.00  0.00            
ATOM    384  CB  PHE C   6       5.587   7.766   2.453  1.00  0.00            
ATOM    385  HB1 PHE C   6       4.519   7.718   2.143  1.00  0.00            
ATOM    386  HB2 PHE C   6       5.737   8.859   2.622  1.00  0.00            
ATOM    387  CG  PHE C   6       5.722   7.031   3.766  1.00  0.00            
ATOM    388  CD1 PHE C   6       6.224   7.675   4.892  1.00  0.00            
ATOM    389  HD1 PHE C   6       6.425   8.733   4.788  1.00  0.00            
ATOM    390  CE1 PHE C   6       6.463   7.041   6.143  1.00  0.00            
ATOM    391  HE1 PHE C   6       6.786   7.627   6.985  1.00  0.00            
ATOM    392  CZ  PHE C   6       6.144   5.694   6.194  1.00  0.00            
ATOM    393  HZ  PHE C   6       6.190   5.205   7.151  1.00  0.00            
ATOM    394  CD2 PHE C   6       5.355   5.693   3.924  1.00  0.00            
ATOM    395  HD2 PHE C   6       4.941   5.183   3.074  1.00  0.00            
ATOM    396  CE2 PHE C   6       5.567   5.008   5.134  1.00  0.00            
ATOM    397  HE2 PHE C   6       5.316   3.962   5.232  1.00  0.00            
ATOM    398  C   PHE C   6       6.016   7.620  -0.078  1.00  0.00            
ATOM    399  O   PHE C   6       6.849   8.324  -0.705  1.00  0.00            
ATOM    400  N   ASN C   7       4.839   7.131  -0.574  1.00  0.00            
ATOM    401  HN  ASN C   7       4.395   6.382  -0.080  1.00  0.00            
ATOM    402  CA  ASN C   7       4.297   7.376  -1.935  1.00  0.00            
ATOM    403  HA  ASN C   7       5.068   7.082  -2.639  1.00  0.00            
ATOM    404  CB  ASN C   7       2.914   6.642  -2.123  1.00  0.00            
ATOM    405  HB1 ASN C   7       2.154   7.134  -1.477  1.00  0.00            
ATOM    406  HB2 ASN C   7       2.977   5.603  -1.733  1.00  0.00            
ATOM    407  CG  ASN C   7       2.474   6.596  -3.594  1.00  0.00            
ATOM    408  OD1 ASN C   7       2.165   5.542  -4.183  1.00  0.00            
ATOM    409  ND2 ASN C   7       2.632   7.737  -4.285  1.00  0.00            
ATOM    410 HD21 ASN C   7       2.547   7.739  -5.270  1.00  0.00            
ATOM    411 HD22 ASN C   7       3.210   8.457  -3.904  1.00  0.00            
ATOM    412  C   ASN C   7       4.268   8.937  -2.091  1.00  0.00            
ATOM    413  OT1 ASN C   7       4.623   9.393  -3.227  1.00  0.00            
ATOM    414  OT2 ASN C   7       3.871   9.680  -1.119  1.00  0.00            
ATOM    415  N   LYS D   1      10.764   6.295   8.789  1.00  0.00            
ATOM    416  H1  LYS D   1      10.780   7.326   8.697  1.00  0.00            
ATOM    417  H2  LYS D   1       9.927   6.073   9.359  1.00  0.00            
ATOM    418  H3  LYS D   1      11.509   6.044   9.468  1.00  0.00            
ATOM    419  CA  LYS D   1      10.831   5.674   7.422  1.00  0.00            
ATOM    420  HA  LYS D   1      10.070   6.194   6.860  1.00  0.00            
ATOM    421  CB  LYS D   1      12.100   6.030   6.677  1.00  0.00            
ATOM    422  HB1 LYS D   1      12.420   7.086   6.802  1.00  0.00            
ATOM    423  HB2 LYS D   1      11.908   5.941   5.582  1.00  0.00            
ATOM    424  CG  LYS D   1      13.318   5.175   7.065  1.00  0.00            
ATOM    425  HG1 LYS D   1      13.290   4.177   6.586  1.00  0.00            
ATOM    426  HG2 LYS D   1      13.374   4.894   8.148  1.00  0.00            
ATOM    427  CD  LYS D   1      14.671   5.776   6.682  1.00  0.00            
ATOM    428  HD1 LYS D   1      14.558   6.502   5.844  1.00  0.00            
ATOM    429  HD2 LYS D   1      15.098   6.307   7.571  1.00  0.00            
ATOM    430  CE  LYS D   1      15.692   4.696   6.075  1.00  0.00            
ATOM    431  HE1 LYS D   1      15.267   4.107   5.232  1.00  0.00            
ATOM    432  HE2 LYS D   1      15.947   3.933   6.840  1.00  0.00            
ATOM    433  NZ  LYS D   1      17.011   5.262   5.709  1.00  0.00            
ATOM    434  HZ1 LYS D   1      17.030   5.860   4.855  1.00  0.00            
ATOM    435  HZ2 LYS D   1      17.385   5.756   6.545  1.00  0.00            
ATOM    436  HZ3 LYS D   1      17.571   4.401   5.545  1.00  0.00            
ATOM    437  C   LYS D   1      10.470   4.223   7.485  1.00  0.00            
ATOM    438  O   LYS D   1      10.455   3.539   8.552  1.00  0.00            
ATOM    439  N   PHE D   2      10.137   3.757   6.281  1.00  0.00            
ATOM    440  HN  PHE D   2      10.123   4.286   5.437  1.00  0.00            
ATOM    441  CA  PHE D   2       9.779   2.363   6.099  1.00  0.00            
ATOM    442  HA  PHE D   2       9.137   2.148   6.945  1.00  0.00            
ATOM    443  CB  PHE D   2       8.990   2.220   4.763  1.00  0.00            
ATOM    444  HB1 PHE D   2       9.536   2.525   3.846  1.00  0.00            
ATOM    445  HB2 PHE D   2       8.081   2.843   4.933  1.00  0.00            
ATOM    446  CG  PHE D   2       8.475   0.853   4.544  1.00  0.00            
ATOM    447  CD1 PHE D   2       9.297  -0.064   3.845  1.00  0.00            
ATOM    448  HD1 PHE D   2      10.174   0.290   3.329  1.00  0.00            
ATOM    449  CE1 PHE D   2       8.928  -1.457   3.682  1.00  0.00            
ATOM    450  HE1 PHE D   2       9.549  -2.173   3.162  1.00  0.00            
ATOM    451  CZ  PHE D   2       7.719  -1.942   4.229  1.00  0.00            
ATOM    452  HZ  PHE D   2       7.415  -2.975   4.187  1.00  0.00            
ATOM    453  CD2 PHE D   2       7.208   0.363   5.002  1.00  0.00            
ATOM    454  HD2 PHE D   2       6.683   1.057   5.631  1.00  0.00            
ATOM    455  CE2 PHE D   2       6.835  -0.976   4.860  1.00  0.00            
ATOM    456  HE2 PHE D   2       5.857  -1.335   5.133  1.00  0.00            
ATOM    457  C   PHE D   2      10.949   1.313   6.224  1.00  0.00            
ATOM    458  O   PHE D   2      12.019   1.611   5.722  1.00  0.00            
ATOM    459  N   LYS D   3      10.714   0.073   6.772  1.00  0.00            
ATOM    460  HN  LYS D   3       9.861  -0.279   7.160  1.00  0.00            
ATOM    461  CA  LYS D   3      11.889  -0.748   7.136  1.00  0.00            
ATOM    462  HA  LYS D   3      12.598  -0.607   6.336  1.00  0.00            
ATOM    463  CB  LYS D   3      12.751  -0.353   8.317  1.00  0.00            
ATOM    464  HB1 LYS D   3      13.232   0.622   8.104  1.00  0.00            
ATOM    465  HB2 LYS D   3      13.650  -1.004   8.424  1.00  0.00            
ATOM    466  CG  LYS D   3      12.067  -0.119   9.699  1.00  0.00            
ATOM    467  HG1 LYS D   3      11.137   0.468   9.534  1.00  0.00            
ATOM    468  HG2 LYS D   3      12.703   0.322  10.497  1.00  0.00            
ATOM    469  CD  LYS D   3      11.750  -1.444  10.396  1.00  0.00            
ATOM    470  HD1 LYS D   3      11.343  -1.170  11.394  1.00  0.00            
ATOM    471  HD2 LYS D   3      10.930  -2.031   9.913  1.00  0.00            
ATOM    472  CE  LYS D   3      12.974  -2.282  10.612  1.00  0.00            
ATOM    473  HE1 LYS D   3      13.757  -1.776  11.208  1.00  0.00            
ATOM    474  HE2 LYS D   3      13.336  -2.670   9.640  1.00  0.00            
ATOM    475  NZ  LYS D   3      12.759  -3.587  11.314  1.00  0.00            
ATOM    476  HZ1 LYS D   3      12.301  -3.358  12.219  1.00  0.00            
ATOM    477  HZ2 LYS D   3      12.189  -4.302  10.811  1.00  0.00            
ATOM    478  HZ3 LYS D   3      13.738  -3.944  11.416  1.00  0.00            
ATOM    479  C   LYS D   3      11.593  -2.258   7.106  1.00  0.00            
ATOM    480  O   LYS D   3      10.469  -2.705   7.402  1.00  0.00            
ATOM    481  N   PHE D   4      12.653  -3.068   6.872  1.00  0.00            
ATOM    482  HN  PHE D   4      13.611  -2.811   6.937  1.00  0.00            
ATOM    483  CA  PHE D   4      12.342  -4.425   6.564  1.00  0.00            
ATOM    484  HA  PHE D   4      11.308  -4.573   6.282  1.00  0.00            
ATOM    485  CB  PHE D   4      13.209  -4.936   5.330  1.00  0.00            
ATOM    486  HB1 PHE D   4      13.067  -6.030   5.219  1.00  0.00            
ATOM    487  HB2 PHE D   4      14.291  -4.808   5.533  1.00  0.00            
ATOM    488  CG  PHE D   4      12.870  -4.301   4.011  1.00  0.00            
ATOM    489  CD1 PHE D   4      11.557  -4.523   3.493  1.00  0.00            
ATOM    490  HD1 PHE D   4      10.823  -5.146   3.966  1.00  0.00            
ATOM    491  CE1 PHE D   4      11.207  -4.142   2.166  1.00  0.00            
ATOM    492  HE1 PHE D   4      10.275  -4.492   1.748  1.00  0.00            
ATOM    493  CZ  PHE D   4      12.154  -3.488   1.365  1.00  0.00            
ATOM    494  HZ  PHE D   4      11.993  -3.279   0.320  1.00  0.00            
ATOM    495  CD2 PHE D   4      13.785  -3.678   3.160  1.00  0.00            
ATOM    496  HD2 PHE D   4      14.814  -3.534   3.488  1.00  0.00            
ATOM    497  CE2 PHE D   4      13.442  -3.298   1.890  1.00  0.00            
ATOM    498  HE2 PHE D   4      14.268  -2.926   1.288  1.00  0.00            
ATOM    499  C   PHE D   4      12.502  -5.379   7.752  1.00  0.00            
ATOM    500  O   PHE D   4      13.260  -5.139   8.719  1.00  0.00            
ATOM    501  N   GLN D   5      11.777  -6.537   7.695  1.00  0.00            
ATOM    502  HN  GLN D   5      11.250  -6.692   6.860  1.00  0.00            
ATOM    503  CA  GLN D   5      11.789  -7.591   8.679  1.00  0.00            
ATOM    504  HA  GLN D   5      12.175  -7.253   9.628  1.00  0.00            
ATOM    505  CB  GLN D   5      10.259  -8.061   8.933  1.00  0.00            
ATOM    506  HB1 GLN D   5      10.336  -8.861   9.705  1.00  0.00            
ATOM    507  HB2 GLN D   5       9.910  -8.448   7.947  1.00  0.00            
ATOM    508  CG  GLN D   5       9.445  -6.834   9.451  1.00  0.00            
ATOM    509  HG1 GLN D   5       8.446  -7.212   9.748  1.00  0.00            
ATOM    510  HG2 GLN D   5       9.300  -6.100   8.624  1.00  0.00            
ATOM    511  CD  GLN D   5      10.074  -6.233  10.680  1.00  0.00            
ATOM    512  OE1 GLN D   5      10.558  -5.072  10.711  1.00  0.00            
ATOM    513  NE2 GLN D   5      10.116  -7.032  11.742  1.00  0.00            
ATOM    514 HE21 GLN D   5       9.768  -7.968  11.682  1.00  0.00            
ATOM    515 HE22 GLN D   5      10.588  -6.676  12.548  1.00  0.00            
ATOM    516  C   GLN D   5      12.592  -8.831   8.320  1.00  0.00            
ATOM    517  O   GLN D   5      12.554  -9.831   9.037  1.00  0.00            
ATOM    518  N   PHE D   6      13.444  -8.873   7.309  1.00  0.00            
ATOM    519  HN  PHE D   6      13.507  -8.055   6.741  1.00  0.00            
ATOM    520  CA  PHE D   6      14.203 -10.062   6.929  1.00  0.00            
ATOM    521  HA  PHE D   6      13.499 -10.810   6.619  1.00  0.00            
ATOM    522  CB  PHE D   6      15.075  -9.736   5.692  1.00  0.00            
ATOM    523  HB1 PHE D   6      15.607 -10.650   5.344  1.00  0.00            
ATOM    524  HB2 PHE D   6      15.873  -9.009   5.979  1.00  0.00            
ATOM    525  CG  PHE D   6      14.206  -9.114   4.574  1.00  0.00            
ATOM    526  CD1 PHE D   6      14.734  -7.949   3.861  1.00  0.00            
ATOM    527  HD1 PHE D   6      15.660  -7.454   4.141  1.00  0.00            
ATOM    528  CE1 PHE D   6      14.094  -7.420   2.692  1.00  0.00            
ATOM    529  HE1 PHE D   6      14.525  -6.582   2.169  1.00  0.00            
ATOM    530  CZ  PHE D   6      12.877  -7.927   2.293  1.00  0.00            
ATOM    531  HZ  PHE D   6      12.216  -7.329   1.689  1.00  0.00            
ATOM    532  CD2 PHE D   6      13.041  -9.677   3.989  1.00  0.00            
ATOM    533  HD2 PHE D   6      12.663 -10.568   4.470  1.00  0.00            
ATOM    534  CE2 PHE D   6      12.327  -9.034   3.011  1.00  0.00            
ATOM    535  HE2 PHE D   6      11.369  -9.379   2.639  1.00  0.00            
ATOM    536  C   PHE D   6      15.039 -10.626   8.071  1.00  0.00            
ATOM    537  O   PHE D   6      15.766  -9.944   8.791  1.00  0.00            
ATOM    538  N   ASN D   7      15.008 -11.957   8.228  1.00  0.00            
ATOM    539  HN  ASN D   7      14.386 -12.451   7.632  1.00  0.00            
ATOM    540  CA  ASN D   7      15.626 -12.682   9.263  1.00  0.00            
ATOM    541  HA  ASN D   7      15.939 -11.943   9.983  1.00  0.00            
ATOM    542  CB  ASN D   7      14.582 -13.703   9.717  1.00  0.00            
ATOM    543  HB1 ASN D   7      14.379 -14.428   8.906  1.00  0.00            
ATOM    544  HB2 ASN D   7      13.751 -13.056  10.072  1.00  0.00            
ATOM    545  CG  ASN D   7      15.095 -14.532  10.903  1.00  0.00            
ATOM    546  OD1 ASN D   7      14.442 -15.503  11.251  1.00  0.00            
ATOM    547  ND2 ASN D   7      16.238 -14.199  11.556  1.00  0.00            
ATOM    548 HD21 ASN D   7      16.940 -13.662  11.089  1.00  0.00            
ATOM    549 HD22 ASN D   7      16.520 -14.708  12.377  1.00  0.00            
ATOM    550  C   ASN D   7      16.874 -13.391   8.655  1.00  0.00            
ATOM    551  OT1 ASN D   7      17.983 -13.307   9.248  1.00  0.00            
ATOM    552  OT2 ASN D   7      16.707 -14.168   7.664  1.00  0.00            
ATOM    553  N   LYS E   1     -13.188  -8.194   1.257  1.00  0.00            
ATOM    554  H1  LYS E   1     -14.002  -8.810   1.077  1.00  0.00            
ATOM    555  H2  LYS E   1     -12.287  -8.703   1.161  1.00  0.00            
ATOM    556  H3  LYS E   1     -13.184  -7.939   2.272  1.00  0.00            
ATOM    557  CA  LYS E   1     -13.257  -6.985   0.340  1.00  0.00            
ATOM    558  HA  LYS E   1     -13.606  -7.351  -0.610  1.00  0.00            
ATOM    559  CB  LYS E   1     -14.217  -5.985   1.017  1.00  0.00            
ATOM    560  HB1 LYS E   1     -14.025  -4.941   0.717  1.00  0.00            
ATOM    561  HB2 LYS E   1     -13.928  -5.861   2.075  1.00  0.00            
ATOM    562  CG  LYS E   1     -15.691  -6.201   0.979  1.00  0.00            
ATOM    563  HG1 LYS E   1     -15.924  -7.286   0.942  1.00  0.00            
ATOM    564  HG2 LYS E   1     -16.050  -5.759   0.023  1.00  0.00            
ATOM    565  CD  LYS E   1     -16.429  -5.539   2.148  1.00  0.00            
ATOM    566  HD1 LYS E   1     -15.860  -5.468   3.095  1.00  0.00            
ATOM    567  HD2 LYS E   1     -16.580  -4.482   1.817  1.00  0.00            
ATOM    568  CE  LYS E   1     -17.871  -6.158   2.418  1.00  0.00            
ATOM    569  HE1 LYS E   1     -18.358  -5.708   3.313  1.00  0.00            
ATOM    570  HE2 LYS E   1     -17.790  -7.240   2.643  1.00  0.00            
ATOM    571  NZ  LYS E   1     -18.774  -5.889   1.284  1.00  0.00            
ATOM    572  HZ1 LYS E   1     -19.742  -5.935   1.661  1.00  0.00            
ATOM    573  HZ2 LYS E   1     -18.558  -4.897   1.056  1.00  0.00            
ATOM    574  HZ3 LYS E   1     -18.684  -6.624   0.557  1.00  0.00            
ATOM    575  C   LYS E   1     -11.882  -6.343   0.111  1.00  0.00            
ATOM    576  O   LYS E   1     -10.918  -6.710   0.835  1.00  0.00            
ATOM    577  N   PHE E   2     -11.653  -5.398  -0.826  1.00  0.00            
ATOM    578  HN  PHE E   2     -12.435  -5.117  -1.383  1.00  0.00            
ATOM    579  CA  PHE E   2     -10.423  -4.690  -1.028  1.00  0.00            
ATOM    580  HA  PHE E   2      -9.587  -5.302  -0.721  1.00  0.00            
ATOM    581  CB  PHE E   2     -10.224  -4.218  -2.507  1.00  0.00            
ATOM    582  HB1 PHE E   2      -9.230  -3.751  -2.655  1.00  0.00            
ATOM    583  HB2 PHE E   2     -10.960  -3.507  -2.943  1.00  0.00            
ATOM    584  CG  PHE E   2     -10.333  -5.426  -3.295  1.00  0.00            
ATOM    585  CD1 PHE E   2      -9.370  -6.383  -3.268  1.00  0.00            
ATOM    586  HD1 PHE E   2      -8.446  -6.305  -2.728  1.00  0.00            
ATOM    587  CE1 PHE E   2      -9.478  -7.654  -4.041  1.00  0.00            
ATOM    588  HE1 PHE E   2      -8.701  -8.395  -3.948  1.00  0.00            
ATOM    589  CZ  PHE E   2     -10.564  -7.811  -4.853  1.00  0.00            
ATOM    590  HZ  PHE E   2     -10.803  -8.709  -5.413  1.00  0.00            
ATOM    591  CD2 PHE E   2     -11.423  -5.644  -4.128  1.00  0.00            
ATOM    592  HD2 PHE E   2     -12.087  -4.794  -4.283  1.00  0.00            
ATOM    593  CE2 PHE E   2     -11.482  -6.762  -4.963  1.00  0.00            
ATOM    594  HE2 PHE E   2     -12.202  -6.823  -5.773  1.00  0.00            
ATOM    595  C   PHE E   2     -10.475  -3.463  -0.143  1.00  0.00            
ATOM    596  O   PHE E   2     -10.993  -2.427  -0.518  1.00  0.00            
ATOM    597  N   LYS E   3     -10.030  -3.559   1.122  1.00  0.00            
ATOM    598  HN  LYS E   3      -9.550  -4.391   1.404  1.00  0.00            
ATOM    599  CA  LYS E   3     -10.089  -2.464   2.139  1.00  0.00            
ATOM    600  HA  LYS E   3     -11.146  -2.309   2.278  1.00  0.00            
ATOM    601  CB  LYS E   3      -9.575  -2.985   3.529  1.00  0.00            
ATOM    602  HB1 LYS E   3      -9.558  -2.077   4.165  1.00  0.00            
ATOM    603  HB2 LYS E   3      -8.546  -3.366   3.310  1.00  0.00            
ATOM    604  CG  LYS E   3     -10.378  -4.148   4.144  1.00  0.00            
ATOM    605  HG1 LYS E   3     -10.187  -5.064   3.550  1.00  0.00            
ATOM    606  HG2 LYS E   3     -11.438  -3.844   3.977  1.00  0.00            
ATOM    607  CD  LYS E   3     -10.365  -4.415   5.665  1.00  0.00            
ATOM    608  HD1 LYS E   3     -10.770  -3.559   6.234  1.00  0.00            
ATOM    609  HD2 LYS E   3     -11.108  -5.241   5.710  1.00  0.00            
ATOM    610  CE  LYS E   3      -8.975  -4.853   6.253  1.00  0.00            
ATOM    611  HE1 LYS E   3      -8.256  -4.012   6.219  1.00  0.00            
ATOM    612  HE2 LYS E   3      -8.500  -5.630   5.613  1.00  0.00            
ATOM    613  NZ  LYS E   3      -9.070  -5.352   7.635  1.00  0.00            
ATOM    614  HZ1 LYS E   3      -9.576  -6.249   7.744  1.00  0.00            
ATOM    615  HZ2 LYS E   3      -8.102  -5.377   8.019  1.00  0.00            
ATOM    616  HZ3 LYS E   3      -9.676  -4.644   8.118  1.00  0.00            
ATOM    617  C   LYS E   3      -9.479  -1.192   1.788  1.00  0.00            
ATOM    618  O   LYS E   3      -8.388  -1.152   1.176  1.00  0.00            
ATOM    619  N   PHE E   4     -10.276  -0.110   2.192  1.00  0.00            
ATOM    620  HN  PHE E   4     -11.190  -0.320   2.517  1.00  0.00            
ATOM    621  CA  PHE E   4      -9.809   1.281   2.046  1.00  0.00            
ATOM    622  HA  PHE E   4     -10.299   1.860   2.820  1.00  0.00            
ATOM    623  CB  PHE E   4      -8.237   1.587   2.346  1.00  0.00            
ATOM    624  HB1 PHE E   4      -7.892   2.640   2.312  1.00  0.00            
ATOM    625  HB2 PHE E   4      -7.580   1.010   1.666  1.00  0.00            
ATOM    626  CG  PHE E   4      -7.908   1.022   3.745  1.00  0.00            
ATOM    627  CD1 PHE E   4      -6.994  -0.021   3.752  1.00  0.00            
ATOM    628  HD1 PHE E   4      -6.539  -0.445   2.872  1.00  0.00            
ATOM    629  CE1 PHE E   4      -6.577  -0.600   5.000  1.00  0.00            
ATOM    630  HE1 PHE E   4      -5.898  -1.434   5.063  1.00  0.00            
ATOM    631  CZ  PHE E   4      -7.261  -0.232   6.215  1.00  0.00            
ATOM    632  HZ  PHE E   4      -7.012  -0.668   7.175  1.00  0.00            
ATOM    633  CD2 PHE E   4      -8.609   1.364   4.967  1.00  0.00            
ATOM    634  HD2 PHE E   4      -9.323   2.166   4.831  1.00  0.00            
ATOM    635  CE2 PHE E   4      -8.336   0.676   6.226  1.00  0.00            
ATOM    636  HE2 PHE E   4      -8.773   0.856   7.189  1.00  0.00            
ATOM    637  C   PHE E   4     -10.228   1.911   0.788  1.00  0.00            
ATOM    638  O   PHE E   4      -9.821   3.003   0.442  1.00  0.00            
ATOM    639  N   GLN E   5     -11.132   1.226   0.105  1.00  0.00            
ATOM    640  HN  GLN E   5     -11.360   0.267   0.238  1.00  0.00            
ATOM    641  CA  GLN E   5     -11.910   1.772  -1.005  1.00  0.00            
ATOM    642  HA  GLN E   5     -11.297   2.587  -1.353  1.00  0.00            
ATOM    643  CB  GLN E   5     -11.950   0.800  -2.206  1.00  0.00            
ATOM    644  HB1 GLN E   5     -12.798   1.201  -2.806  1.00  0.00            
ATOM    645  HB2 GLN E   5     -12.293  -0.224  -1.940  1.00  0.00            
ATOM    646  CG  GLN E   5     -10.680   0.708  -3.142  1.00  0.00            
ATOM    647  HG1 GLN E   5     -10.840  -0.064  -3.924  1.00  0.00            
ATOM    648  HG2 GLN E   5      -9.837   0.416  -2.478  1.00  0.00            
ATOM    649  CD  GLN E   5     -10.391   2.043  -3.783  1.00  0.00            
ATOM    650  OE1 GLN E   5     -11.192   2.941  -4.091  1.00  0.00            
ATOM    651  NE2 GLN E   5      -9.092   2.311  -4.097  1.00  0.00            
ATOM    652 HE21 GLN E   5      -8.323   1.673  -3.994  1.00  0.00            
ATOM    653 HE22 GLN E   5      -8.878   3.229  -4.439  1.00  0.00            
ATOM    654  C   GLN E   5     -13.282   2.363  -0.644  1.00  0.00            
ATOM    655  O   GLN E   5     -14.209   1.581  -0.383  1.00  0.00            
ATOM    656  N   PHE E   6     -13.448   3.687  -0.623  1.00  0.00            
ATOM    657  HN  PHE E   6     -12.791   4.323  -0.987  1.00  0.00            
ATOM    658  CA  PHE E   6     -14.661   4.387  -0.247  1.00  0.00            
ATOM    659  HA  PHE E   6     -15.366   3.630   0.066  1.00  0.00            
ATOM    660  CB  PHE E   6     -14.464   5.391   0.967  1.00  0.00            
ATOM    661  HB1 PHE E   6     -15.411   5.910   1.193  1.00  0.00            
ATOM    662  HB2 PHE E   6     -13.682   6.145   0.728  1.00  0.00            
ATOM    663  CG  PHE E   6     -14.045   4.570   2.183  1.00  0.00            
ATOM    664  CD1 PHE E   6     -15.005   4.009   2.987  1.00  0.00            
ATOM    665  HD1 PHE E   6     -16.020   4.278   2.724  1.00  0.00            
ATOM    666  CE1 PHE E   6     -14.719   3.199   4.033  1.00  0.00            
ATOM    667  HE1 PHE E   6     -15.501   2.960   4.735  1.00  0.00            
ATOM    668  CZ  PHE E   6     -13.383   2.929   4.351  1.00  0.00            
ATOM    669  HZ  PHE E   6     -13.127   2.209   5.110  1.00  0.00            
ATOM    670  CD2 PHE E   6     -12.748   4.292   2.450  1.00  0.00            
ATOM    671  HD2 PHE E   6     -11.954   4.701   1.836  1.00  0.00            
ATOM    672  CE2 PHE E   6     -12.432   3.509   3.615  1.00  0.00            
ATOM    673  HE2 PHE E   6     -11.408   3.323   3.879  1.00  0.00            
ATOM    674  C   PHE E   6     -15.230   5.076  -1.455  1.00  0.00            
ATOM    675  O   PHE E   6     -14.666   6.100  -1.969  1.00  0.00            
ATOM    676  N   ASN E   7     -16.460   4.714  -1.817  1.00  0.00            
ATOM    677  HN  ASN E   7     -16.948   4.004  -1.317  1.00  0.00            
ATOM    678  CA  ASN E   7     -17.197   5.362  -2.848  1.00  0.00            
ATOM    679  HA  ASN E   7     -16.501   5.695  -3.609  1.00  0.00            
ATOM    680  CB  ASN E   7     -18.332   4.498  -3.434  1.00  0.00            
ATOM    681  HB1 ASN E   7     -19.219   4.458  -2.763  1.00  0.00            
ATOM    682  HB2 ASN E   7     -18.025   3.431  -3.417  1.00  0.00            
ATOM    683  CG  ASN E   7     -18.620   4.836  -4.873  1.00  0.00            
ATOM    684  OD1 ASN E   7     -19.200   4.085  -5.629  1.00  0.00            
ATOM    685  ND2 ASN E   7     -18.291   6.109  -5.268  1.00  0.00            
ATOM    686 HD21 ASN E   7     -17.981   6.837  -4.655  1.00  0.00            
ATOM    687 HD22 ASN E   7     -18.506   6.414  -6.200  1.00  0.00            
ATOM    688  C   ASN E   7     -17.791   6.610  -2.188  1.00  0.00            
ATOM    689  OT1 ASN E   7     -17.597   7.777  -2.605  1.00  0.00            
ATOM    690  OT2 ASN E   7     -18.520   6.445  -1.162  1.00  0.00            
ATOM    691  N   LYS F   1       6.683  -5.378 -10.328  1.00  0.00            
ATOM    692  H1  LYS F   1       5.917  -5.677  -9.697  1.00  0.00            
ATOM    693  H2  LYS F   1       6.407  -4.564 -10.908  1.00  0.00            
ATOM    694  H3  LYS F   1       6.914  -6.161 -10.979  1.00  0.00            
ATOM    695  CA  LYS F   1       7.910  -5.013  -9.624  1.00  0.00            
ATOM    696  HA  LYS F   1       8.286  -5.963  -9.284  1.00  0.00            
ATOM    697  CB  LYS F   1       9.063  -4.411 -10.499  1.00  0.00            
ATOM    698  HB1 LYS F   1       9.688  -3.663  -9.952  1.00  0.00            
ATOM    699  HB2 LYS F   1       8.715  -3.884 -11.409  1.00  0.00            
ATOM    700  CG  LYS F   1      10.101  -5.496 -10.878  1.00  0.00            
ATOM    701  HG1 LYS F   1       9.522  -6.369 -11.239  1.00  0.00            
ATOM    702  HG2 LYS F   1      10.588  -5.877  -9.961  1.00  0.00            
ATOM    703  CD  LYS F   1      11.292  -4.981 -11.707  1.00  0.00            
ATOM    704  HD1 LYS F   1      10.987  -4.215 -12.441  1.00  0.00            
ATOM    705  HD2 LYS F   1      11.919  -4.357 -11.031  1.00  0.00            
ATOM    706  CE  LYS F   1      12.112  -6.156 -12.366  1.00  0.00            
ATOM    707  HE1 LYS F   1      13.034  -5.738 -12.820  1.00  0.00            
ATOM    708  HE2 LYS F   1      11.594  -6.708 -13.180  1.00  0.00            
ATOM    709  NZ  LYS F   1      12.569  -7.092 -11.316  1.00  0.00            
ATOM    710  HZ1 LYS F   1      11.832  -7.438 -10.659  1.00  0.00            
ATOM    711  HZ2 LYS F   1      13.133  -7.912 -11.607  1.00  0.00            
ATOM    712  HZ3 LYS F   1      13.188  -6.585 -10.648  1.00  0.00            
ATOM    713  C   LYS F   1       7.668  -4.107  -8.383  1.00  0.00            
ATOM    714  O   LYS F   1       6.537  -3.646  -8.244  1.00  0.00            
ATOM    715  N   PHE F   2       8.647  -3.814  -7.509  1.00  0.00            
ATOM    716  HN  PHE F   2       9.591  -4.107  -7.585  1.00  0.00            
ATOM    717  CA  PHE F   2       8.386  -3.071  -6.261  1.00  0.00            
ATOM    718  HA  PHE F   2       7.850  -3.733  -5.592  1.00  0.00            
ATOM    719  CB  PHE F   2       9.760  -2.878  -5.406  1.00  0.00            
ATOM    720  HB1 PHE F   2       9.405  -2.632  -4.384  1.00  0.00            
ATOM    721  HB2 PHE F   2      10.365  -2.067  -5.866  1.00  0.00            
ATOM    722  CG  PHE F   2      10.541  -4.161  -5.232  1.00  0.00            
ATOM    723  CD1 PHE F   2       9.946  -5.404  -5.233  1.00  0.00            
ATOM    724  HD1 PHE F   2       8.886  -5.525  -5.434  1.00  0.00            
ATOM    725  CE1 PHE F   2      10.628  -6.600  -5.063  1.00  0.00            
ATOM    726  HE1 PHE F   2      10.173  -7.573  -4.955  1.00  0.00            
ATOM    727  CZ  PHE F   2      12.005  -6.554  -4.823  1.00  0.00            
ATOM    728  HZ  PHE F   2      12.550  -7.480  -4.664  1.00  0.00            
ATOM    729  CD2 PHE F   2      11.961  -4.154  -5.021  1.00  0.00            
ATOM    730  HD2 PHE F   2      12.578  -3.269  -4.932  1.00  0.00            
ATOM    731  CE2 PHE F   2      12.676  -5.346  -4.867  1.00  0.00            
ATOM    732  HE2 PHE F   2      13.741  -5.359  -4.698  1.00  0.00            
ATOM    733  C   PHE F   2       7.686  -1.716  -6.224  1.00  0.00            
ATOM    734  O   PHE F   2       7.980  -0.805  -6.954  1.00  0.00            
ATOM    735  N   LYS F   3       6.772  -1.579  -5.279  1.00  0.00            
ATOM    736  HN  LYS F   3       6.399  -2.344  -4.750  1.00  0.00            
ATOM    737  CA  LYS F   3       6.034  -0.383  -5.251  1.00  0.00            
ATOM    738  HA  LYS F   3       6.138   0.252  -6.122  1.00  0.00            
ATOM    739  CB  LYS F   3       4.526  -0.728  -5.044  1.00  0.00            
ATOM    740  HB1 LYS F   3       3.870   0.173  -4.963  1.00  0.00            
ATOM    741  HB2 LYS F   3       4.538  -1.269  -4.074  1.00  0.00            
ATOM    742  CG  LYS F   3       4.098  -1.606  -6.199  1.00  0.00            
ATOM    743  HG1 LYS F   3       3.071  -2.003  -6.056  1.00  0.00            
ATOM    744  HG2 LYS F   3       4.771  -2.486  -6.317  1.00  0.00            
ATOM    745  CD  LYS F   3       4.111  -0.856  -7.605  1.00  0.00            
ATOM    746  HD1 LYS F   3       3.431   0.026  -7.544  1.00  0.00            
ATOM    747  HD2 LYS F   3       5.122  -0.431  -7.797  1.00  0.00            
ATOM    748  CE  LYS F   3       3.764  -1.741  -8.793  1.00  0.00            
ATOM    749  HE1 LYS F   3       4.492  -2.575  -8.895  1.00  0.00            
ATOM    750  HE2 LYS F   3       3.789  -1.130  -9.728  1.00  0.00            
ATOM    751  NZ  LYS F   3       2.387  -2.382  -8.698  1.00  0.00            
ATOM    752  HZ1 LYS F   3       1.656  -1.795  -8.250  1.00  0.00            
ATOM    753  HZ2 LYS F   3       2.034  -2.604  -9.654  1.00  0.00            
ATOM    754  HZ3 LYS F   3       2.457  -3.290  -8.205  1.00  0.00            
ATOM    755  C   LYS F   3       6.374   0.450  -4.043  1.00  0.00            
ATOM    756  O   LYS F   3       6.785  -0.011  -3.000  1.00  0.00            
ATOM    757  N   PHE F   4       6.357   1.768  -4.151  1.00  0.00            
ATOM    758  HN  PHE F   4       6.143   2.138  -5.053  1.00  0.00            
ATOM    759  CA  PHE F   4       6.391   2.666  -2.964  1.00  0.00            
ATOM    760  HA  PHE F   4       7.307   2.372  -2.481  1.00  0.00            
ATOM    761  CB  PHE F   4       6.435   4.165  -3.276  1.00  0.00            
ATOM    762  HB1 PHE F   4       6.515   4.742  -2.334  1.00  0.00            
ATOM    763  HB2 PHE F   4       5.492   4.558  -3.729  1.00  0.00            
ATOM    764  CG  PHE F   4       7.561   4.451  -4.304  1.00  0.00            
ATOM    765  CD1 PHE F   4       8.783   3.819  -4.207  1.00  0.00            
ATOM    766  HD1 PHE F   4       8.893   3.160  -3.353  1.00  0.00            
ATOM    767  CE1 PHE F   4       9.716   3.944  -5.235  1.00  0.00            
ATOM    768  HE1 PHE F   4      10.651   3.403  -5.266  1.00  0.00            
ATOM    769  CZ  PHE F   4       9.499   4.859  -6.287  1.00  0.00            
ATOM    770  HZ  PHE F   4      10.293   4.940  -7.019  1.00  0.00            
ATOM    771  CD2 PHE F   4       7.236   5.254  -5.401  1.00  0.00            
ATOM    772  HD2 PHE F   4       6.284   5.741  -5.574  1.00  0.00            
ATOM    773  CE2 PHE F   4       8.302   5.511  -6.364  1.00  0.00            
ATOM    774  HE2 PHE F   4       8.206   6.238  -7.154  1.00  0.00            
ATOM    775  C   PHE F   4       5.251   2.358  -1.997  1.00  0.00            
ATOM    776  O   PHE F   4       4.161   1.912  -2.436  1.00  0.00            
ATOM    777  N   GLN F   5       5.533   2.593  -0.754  1.00  0.00            
ATOM    778  HN  GLN F   5       6.348   3.029  -0.387  1.00  0.00            
ATOM    779  CA  GLN F   5       4.610   2.335   0.310  1.00  0.00            
ATOM    780  HA  GLN F   5       3.890   1.580   0.032  1.00  0.00            
ATOM    781  CB  GLN F   5       5.508   1.850   1.533  1.00  0.00            
ATOM    782  HB1 GLN F   5       4.977   1.863   2.510  1.00  0.00            
ATOM    783  HB2 GLN F   5       6.420   2.483   1.553  1.00  0.00            
ATOM    784  CG  GLN F   5       6.060   0.316   1.403  1.00  0.00            
ATOM    785  HG1 GLN F   5       6.530   0.024   2.367  1.00  0.00            
ATOM    786  HG2 GLN F   5       6.814   0.402   0.592  1.00  0.00            
ATOM    787  CD  GLN F   5       5.016  -0.704   0.936  1.00  0.00            
ATOM    788  OE1 GLN F   5       5.059  -0.995  -0.274  1.00  0.00            
ATOM    789  NE2 GLN F   5       4.040  -1.209   1.779  1.00  0.00            
ATOM    790 HE21 GLN F   5       4.079  -0.864   2.720  1.00  0.00            
ATOM    791 HE22 GLN F   5       3.254  -1.641   1.352  1.00  0.00            
ATOM    792  C   GLN F   5       3.837   3.594   0.724  1.00  0.00            
ATOM    793  O   GLN F   5       4.252   4.749   0.564  1.00  0.00            
ATOM    794  N   PHE F   6       2.604   3.440   1.194  1.00  0.00            
ATOM    795  HN  PHE F   6       2.200   2.538   1.362  1.00  0.00            
ATOM    796  CA  PHE F   6       1.750   4.436   1.498  1.00  0.00            
ATOM    797  HA  PHE F   6       2.074   5.302   0.938  1.00  0.00            
ATOM    798  CB  PHE F   6       0.290   4.080   1.123  1.00  0.00            
ATOM    799  HB1 PHE F   6      -0.398   4.874   1.506  1.00  0.00            
ATOM    800  HB2 PHE F   6       0.184   3.145   1.708  1.00  0.00            
ATOM    801  CG  PHE F   6       0.060   4.022  -0.436  1.00  0.00            
ATOM    802  CD1 PHE F   6      -0.444   5.191  -1.096  1.00  0.00            
ATOM    803  HD1 PHE F   6      -0.599   6.091  -0.532  1.00  0.00            
ATOM    804  CE1 PHE F   6      -0.746   5.152  -2.448  1.00  0.00            
ATOM    805  HE1 PHE F   6      -0.988   6.001  -3.047  1.00  0.00            
ATOM    806  CZ  PHE F   6      -0.556   3.941  -3.153  1.00  0.00            
ATOM    807  HZ  PHE F   6      -0.816   3.893  -4.203  1.00  0.00            
ATOM    808  CD2 PHE F   6       0.250   2.875  -1.134  1.00  0.00            
ATOM    809  HD2 PHE F   6       0.497   1.962  -0.619  1.00  0.00            
ATOM    810  CE2 PHE F   6      -0.151   2.761  -2.534  1.00  0.00            
ATOM    811  HE2 PHE F   6      -0.007   1.832  -3.056  1.00  0.00            
ATOM    812  C   PHE F   6       1.844   4.929   2.879  1.00  0.00            
ATOM    813  O   PHE F   6       2.120   4.195   3.825  1.00  0.00            
ATOM    814  N   ASN F   7       1.584   6.245   3.046  1.00  0.00            
ATOM    815  HN  ASN F   7       1.336   6.828   2.269  1.00  0.00            
ATOM    816  CA  ASN F   7       1.367   6.891   4.312  1.00  0.00            
ATOM    817  HA  ASN F   7       1.831   6.319   5.103  1.00  0.00            
ATOM    818  CB  ASN F   7       2.005   8.315   4.304  1.00  0.00            
ATOM    819  HB1 ASN F   7       1.539   8.869   3.465  1.00  0.00            
ATOM    820  HB2 ASN F   7       3.106   8.232   4.145  1.00  0.00            
ATOM    821  CG  ASN F   7       1.801   9.117   5.563  1.00  0.00            
ATOM    822  OD1 ASN F   7       1.105   8.685   6.520  1.00  0.00            
ATOM    823  ND2 ASN F   7       2.506  10.278   5.702  1.00  0.00            
ATOM    824 HD21 ASN F   7       3.206  10.444   5.001  1.00  0.00            
ATOM    825 HD22 ASN F   7       2.548  10.692   6.604  1.00  0.00            
ATOM    826  C   ASN F   7      -0.180   6.947   4.599  1.00  0.00            
ATOM    827  OT1 ASN F   7      -0.833   7.986   4.445  1.00  0.00            
ATOM    828  OT2 ASN F   7      -0.789   5.874   4.933  1.00  0.00            
END
ATOM      1  N   LYS A   1       9.120  18.860  -7.844  1.00  0.00            
ATOM      2  H1  LYS A   1       8.382  18.868  -8.586  1.00  0.00            
ATOM      3  H2  LYS A   1       9.507  19.811  -7.906  1.00  0.00            
ATOM      4  H3  LYS A   1       9.830  18.152  -8.125  1.00  0.00            
ATOM      5  CA  LYS A   1       8.474  18.484  -6.573  1.00  0.00            
ATOM      6  HA  LYS A   1       9.159  18.750  -5.778  1.00  0.00            
ATOM      7  CB  LYS A   1       7.259  19.330  -6.296  1.00  0.00            
ATOM      8  HB1 LYS A   1       6.426  18.873  -6.870  1.00  0.00            
ATOM      9  HB2 LYS A   1       7.353  20.325  -6.783  1.00  0.00            
ATOM     10  CG  LYS A   1       6.937  19.528  -4.806  1.00  0.00            
ATOM     11  HG1 LYS A   1       7.128  18.570  -4.247  1.00  0.00            
ATOM     12  HG2 LYS A   1       5.834  19.651  -4.702  1.00  0.00            
ATOM     13  CD  LYS A   1       7.597  20.749  -4.115  1.00  0.00            
ATOM     14  HD1 LYS A   1       8.698  20.627  -4.182  1.00  0.00            
ATOM     15  HD2 LYS A   1       7.194  21.669  -4.589  1.00  0.00            
ATOM     16  CE  LYS A   1       7.287  20.793  -2.603  1.00  0.00            
ATOM     17  HE1 LYS A   1       8.029  21.348  -1.980  1.00  0.00            
ATOM     18  HE2 LYS A   1       7.402  19.767  -2.192  1.00  0.00            
ATOM     19  NZ  LYS A   1       5.951  21.332  -2.376  1.00  0.00            
ATOM     20  HZ1 LYS A   1       5.898  22.236  -2.915  1.00  0.00            
ATOM     21  HZ2 LYS A   1       5.156  20.738  -2.666  1.00  0.00            
ATOM     22  HZ3 LYS A   1       5.860  21.650  -1.397  1.00  0.00            
ATOM     23  C   LYS A   1       8.237  16.995  -6.361  1.00  0.00            
ATOM     24  O   LYS A   1       7.678  16.296  -7.191  1.00  0.00            
ATOM     25  N   PHE A   2       8.728  16.455  -5.201  1.00  0.00            
ATOM     26  HN  PHE A   2       9.199  17.100  -4.608  1.00  0.00            
ATOM     27  CA  PHE A   2       8.698  15.027  -4.835  1.00  0.00            
ATOM     28  HA  PHE A   2       8.634  14.421  -5.726  1.00  0.00            
ATOM     29  CB  PHE A   2       9.969  14.600  -4.097  1.00  0.00            
ATOM     30  HB1 PHE A   2      10.009  13.501  -3.962  1.00  0.00            
ATOM     31  HB2 PHE A   2       9.940  15.147  -3.124  1.00  0.00            
ATOM     32  CG  PHE A   2      11.234  14.903  -4.759  1.00  0.00            
ATOM     33  CD1 PHE A   2      12.153  15.849  -4.199  1.00  0.00            
ATOM     34  HD1 PHE A   2      11.880  16.252  -3.230  1.00  0.00            
ATOM     35  CE1 PHE A   2      13.326  16.127  -4.965  1.00  0.00            
ATOM     36  HE1 PHE A   2      14.059  16.826  -4.584  1.00  0.00            
ATOM     37  CZ  PHE A   2      13.645  15.400  -6.124  1.00  0.00            
ATOM     38  HZ  PHE A   2      14.587  15.602  -6.633  1.00  0.00            
ATOM     39  CD2 PHE A   2      11.606  14.072  -5.821  1.00  0.00            
ATOM     40  HD2 PHE A   2      10.999  13.274  -6.214  1.00  0.00            
ATOM     41  CE2 PHE A   2      12.750  14.402  -6.548  1.00  0.00            
ATOM     42  HE2 PHE A   2      12.965  13.934  -7.491  1.00  0.00            
ATOM     43  C   PHE A   2       7.417  14.686  -4.138  1.00  0.00            
ATOM     44  O   PHE A   2       6.752  15.596  -3.648  1.00  0.00            
ATOM     45  N   LYS A   3       7.139  13.398  -4.002  1.00  0.00            
ATOM     46  HN  LYS A   3       7.627  12.596  -4.349  1.00  0.00            
ATOM     47  CA  LYS A   3       5.855  12.901  -3.533  1.00  0.00            
ATOM     48  HA  LYS A   3       5.329  13.733  -3.088  1.00  0.00            
ATOM     49  CB  LYS A   3       4.928  12.322  -4.654  1.00  0.00            
ATOM     50  HB1 LYS A   3       3.920  12.244  -4.202  1.00  0.00            
ATOM     51  HB2 LYS A   3       5.318  11.350  -5.013  1.00  0.00            
ATOM     52  CG  LYS A   3       4.561  13.186  -5.962  1.00  0.00            
ATOM     53  HG1 LYS A   3       5.578  13.310  -6.406  1.00  0.00            
ATOM     54  HG2 LYS A   3       4.206  14.230  -5.799  1.00  0.00            
ATOM     55  CD  LYS A   3       3.773  12.495  -7.081  1.00  0.00            
ATOM     56  HD1 LYS A   3       4.182  11.495  -7.325  1.00  0.00            
ATOM     57  HD2 LYS A   3       2.831  12.188  -6.588  1.00  0.00            
ATOM     58  CE  LYS A   3       3.523  13.139  -8.405  1.00  0.00            
ATOM     59  HE1 LYS A   3       4.497  13.422  -8.853  1.00  0.00            
ATOM     60  HE2 LYS A   3       3.062  14.118  -8.150  1.00  0.00            
ATOM     61  NZ  LYS A   3       2.536  12.506  -9.378  1.00  0.00            
ATOM     62  HZ1 LYS A   3       2.766  11.497  -9.441  1.00  0.00            
ATOM     63  HZ2 LYS A   3       1.538  12.697  -9.139  1.00  0.00            
ATOM     64  HZ3 LYS A   3       2.643  12.907 -10.338  1.00  0.00            
ATOM     65  C   LYS A   3       6.011  11.905  -2.367  1.00  0.00            
ATOM     66  O   LYS A   3       6.842  11.051  -2.385  1.00  0.00            
ATOM     67  N   PHE A   4       5.076  11.975  -1.348  1.00  0.00            
ATOM     68  HN  PHE A   4       4.263  12.551  -1.412  1.00  0.00            
ATOM     69  CA  PHE A   4       4.948  11.049  -0.278  1.00  0.00            
ATOM     70  HA  PHE A   4       5.756  11.187   0.422  1.00  0.00            
ATOM     71  CB  PHE A   4       3.710  11.351   0.568  1.00  0.00            
ATOM     72  HB1 PHE A   4       2.807  10.906   0.103  1.00  0.00            
ATOM     73  HB2 PHE A   4       3.507  12.444   0.468  1.00  0.00            
ATOM     74  CG  PHE A   4       3.709  11.010   2.092  1.00  0.00            
ATOM     75  CD1 PHE A   4       2.954   9.883   2.440  1.00  0.00            
ATOM     76  HD1 PHE A   4       2.467   9.241   1.726  1.00  0.00            
ATOM     77  CE1 PHE A   4       2.891   9.431   3.771  1.00  0.00            
ATOM     78  HE1 PHE A   4       2.445   8.478   4.032  1.00  0.00            
ATOM     79  CZ  PHE A   4       3.443  10.248   4.812  1.00  0.00            
ATOM     80  HZ  PHE A   4       3.397   9.929   5.844  1.00  0.00            
ATOM     81  CD2 PHE A   4       4.182  11.806   3.118  1.00  0.00            
ATOM     82  HD2 PHE A   4       4.639  12.745   2.847  1.00  0.00            
ATOM     83  CE2 PHE A   4       4.193  11.357   4.501  1.00  0.00            
ATOM     84  HE2 PHE A   4       4.640  11.966   5.277  1.00  0.00            
ATOM     85  C   PHE A   4       4.937   9.539  -0.729  1.00  0.00            
ATOM     86  O   PHE A   4       4.477   9.105  -1.812  1.00  0.00            
ATOM     87  N   GLN A   5       5.339   8.635   0.215  1.00  0.00            
ATOM     88  HN  GLN A   5       5.766   8.965   1.047  1.00  0.00            
ATOM     89  CA  GLN A   5       5.213   7.234  -0.069  1.00  0.00            
ATOM     90  HA  GLN A   5       5.739   7.067  -0.993  1.00  0.00            
ATOM     91  CB  GLN A   5       5.838   6.300   1.049  1.00  0.00            
ATOM     92  HB1 GLN A   5       5.571   5.228   0.885  1.00  0.00            
ATOM     93  HB2 GLN A   5       5.250   6.578   1.956  1.00  0.00            
ATOM     94  CG  GLN A   5       7.386   6.377   1.322  1.00  0.00            
ATOM     95  HG1 GLN A   5       7.812   5.552   1.927  1.00  0.00            
ATOM     96  HG2 GLN A   5       7.565   7.310   1.894  1.00  0.00            
ATOM     97  CD  GLN A   5       8.187   6.555   0.065  1.00  0.00            
ATOM     98  OE1 GLN A   5       8.524   5.517  -0.578  1.00  0.00            
ATOM     99  NE2 GLN A   5       8.499   7.779  -0.305  1.00  0.00            
ATOM    100 HE21 GLN A   5       8.359   8.617   0.239  1.00  0.00            
ATOM    101 HE22 GLN A   5       8.995   7.881  -1.167  1.00  0.00            
ATOM    102  C   GLN A   5       3.791   6.665  -0.358  1.00  0.00            
ATOM    103  O   GLN A   5       2.822   7.101   0.174  1.00  0.00            
ATOM    104  N   PHE A   6       3.550   5.792  -1.393  1.00  0.00            
ATOM    105  HN  PHE A   6       4.287   5.544  -2.007  1.00  0.00            
ATOM    106  CA  PHE A   6       2.254   5.112  -1.678  1.00  0.00            
ATOM    107  HA  PHE A   6       2.492   4.315  -2.354  1.00  0.00            
ATOM    108  CB  PHE A   6       1.627   4.346  -0.496  1.00  0.00            
ATOM    109  HB1 PHE A   6       0.636   3.904  -0.722  1.00  0.00            
ATOM    110  HB2 PHE A   6       1.488   5.124   0.288  1.00  0.00            
ATOM    111  CG  PHE A   6       2.565   3.276  -0.053  1.00  0.00            
ATOM    112  CD1 PHE A   6       3.410   3.512   1.028  1.00  0.00            
ATOM    113  HD1 PHE A   6       3.392   4.481   1.505  1.00  0.00            
ATOM    114  CE1 PHE A   6       4.335   2.492   1.471  1.00  0.00            
ATOM    115  HE1 PHE A   6       4.958   2.728   2.319  1.00  0.00            
ATOM    116  CZ  PHE A   6       4.376   1.285   0.745  1.00  0.00            
ATOM    117  HZ  PHE A   6       5.025   0.480   1.064  1.00  0.00            
ATOM    118  CD2 PHE A   6       2.616   2.056  -0.789  1.00  0.00            
ATOM    119  HD2 PHE A   6       1.995   1.920  -1.651  1.00  0.00            
ATOM    120  CE2 PHE A   6       3.507   0.984  -0.372  1.00  0.00            
ATOM    121  HE2 PHE A   6       3.529   0.043  -0.902  1.00  0.00            
ATOM    122  C   PHE A   6       1.213   6.036  -2.351  1.00  0.00            
ATOM    123  O   PHE A   6      -0.024   5.907  -2.207  1.00  0.00            
ATOM    124  N   ASN A   7       1.679   7.070  -3.074  1.00  0.00            
ATOM    125  HN  ASN A   7       2.632   7.333  -3.179  1.00  0.00            
ATOM    126  CA  ASN A   7       0.867   8.094  -3.739  1.00  0.00            
ATOM    127  HA  ASN A   7      -0.067   8.208  -3.209  1.00  0.00            
ATOM    128  CB  ASN A   7       1.657   9.401  -3.818  1.00  0.00            
ATOM    129  HB1 ASN A   7       2.611   9.384  -4.376  1.00  0.00            
ATOM    130  HB2 ASN A   7       2.028   9.628  -2.787  1.00  0.00            
ATOM    131  CG  ASN A   7       0.821  10.564  -4.418  1.00  0.00            
ATOM    132  OD1 ASN A   7       1.274  11.725  -4.339  1.00  0.00            
ATOM    133  ND2 ASN A   7      -0.408  10.349  -5.020  1.00  0.00            
ATOM    134 HD21 ASN A   7      -0.625   9.474  -5.436  1.00  0.00            
ATOM    135 HD22 ASN A   7      -0.964  11.137  -5.278  1.00  0.00            
ATOM    136  C   ASN A   7       0.464   7.534  -5.126  1.00  0.00            
ATOM    137  OT1 ASN A   7       1.363   7.181  -5.942  1.00  0.00            
ATOM    138  OT2 ASN A   7      -0.740   7.630  -5.487  1.00  0.00            
ATOM    139  N   LYS B   1      -6.909  -4.853  -8.664  1.00  0.00            
ATOM    140  H1  LYS B   1      -5.972  -5.292  -8.713  1.00  0.00            
ATOM    141  H2  LYS B   1      -7.649  -5.582  -8.657  1.00  0.00            
ATOM    142  H3  LYS B   1      -7.069  -4.234  -9.485  1.00  0.00            
ATOM    143  CA  LYS B   1      -7.093  -3.968  -7.478  1.00  0.00            
ATOM    144  HA  LYS B   1      -8.121  -3.636  -7.519  1.00  0.00            
ATOM    145  CB  LYS B   1      -6.951  -4.716  -6.069  1.00  0.00            
ATOM    146  HB1 LYS B   1      -7.648  -4.200  -5.358  1.00  0.00            
ATOM    147  HB2 LYS B   1      -5.924  -4.669  -5.650  1.00  0.00            
ATOM    148  CG  LYS B   1      -7.254  -6.181  -6.037  1.00  0.00            
ATOM    149  HG1 LYS B   1      -6.639  -6.623  -6.853  1.00  0.00            
ATOM    150  HG2 LYS B   1      -8.321  -6.416  -6.246  1.00  0.00            
ATOM    151  CD  LYS B   1      -6.745  -6.907  -4.727  1.00  0.00            
ATOM    152  HD1 LYS B   1      -5.640  -7.000  -4.847  1.00  0.00            
ATOM    153  HD2 LYS B   1      -6.908  -6.171  -3.912  1.00  0.00            
ATOM    154  CE  LYS B   1      -7.398  -8.210  -4.510  1.00  0.00            
ATOM    155  HE1 LYS B   1      -6.989  -8.914  -5.269  1.00  0.00            
ATOM    156  HE2 LYS B   1      -8.503  -8.362  -4.534  1.00  0.00            
ATOM    157  NZ  LYS B   1      -6.847  -8.913  -3.284  1.00  0.00            
ATOM    158  HZ1 LYS B   1      -7.143  -9.893  -3.107  1.00  0.00            
ATOM    159  HZ2 LYS B   1      -5.822  -9.022  -3.389  1.00  0.00            
ATOM    160  HZ3 LYS B   1      -7.073  -8.442  -2.377  1.00  0.00            
ATOM    161  C   LYS B   1      -6.311  -2.713  -7.496  1.00  0.00            
ATOM    162  O   LYS B   1      -6.872  -1.626  -7.509  1.00  0.00            
ATOM    163  N   PHE B   2      -4.997  -2.815  -7.563  1.00  0.00            
ATOM    164  HN  PHE B   2      -4.583  -3.729  -7.582  1.00  0.00            
ATOM    165  CA  PHE B   2      -4.024  -1.760  -7.469  1.00  0.00            
ATOM    166  HA  PHE B   2      -4.411  -1.106  -6.699  1.00  0.00            
ATOM    167  CB  PHE B   2      -2.619  -2.168  -6.931  1.00  0.00            
ATOM    168  HB1 PHE B   2      -1.953  -1.274  -6.902  1.00  0.00            
ATOM    169  HB2 PHE B   2      -2.180  -2.966  -7.573  1.00  0.00            
ATOM    170  CG  PHE B   2      -2.780  -2.697  -5.481  1.00  0.00            
ATOM    171  CD1 PHE B   2      -2.727  -1.797  -4.385  1.00  0.00            
ATOM    172  HD1 PHE B   2      -2.540  -0.733  -4.512  1.00  0.00            
ATOM    173  CE1 PHE B   2      -3.119  -2.213  -3.110  1.00  0.00            
ATOM    174  HE1 PHE B   2      -3.149  -1.507  -2.293  1.00  0.00            
ATOM    175  CZ  PHE B   2      -3.516  -3.521  -2.875  1.00  0.00            
ATOM    176  HZ  PHE B   2      -3.728  -3.915  -1.896  1.00  0.00            
ATOM    177  CD2 PHE B   2      -3.024  -4.045  -5.190  1.00  0.00            
ATOM    178  HD2 PHE B   2      -2.965  -4.786  -5.971  1.00  0.00            
ATOM    179  CE2 PHE B   2      -3.251  -4.515  -3.869  1.00  0.00            
ATOM    180  HE2 PHE B   2      -3.582  -5.524  -3.651  1.00  0.00            
ATOM    181  C   PHE B   2      -3.866  -0.844  -8.672  1.00  0.00            
ATOM    182  O   PHE B   2      -4.085  -1.292  -9.781  1.00  0.00            
ATOM    183  N   LYS B   3      -3.505   0.451  -8.494  1.00  0.00            
ATOM    184  HN  LYS B   3      -3.128   0.819  -7.645  1.00  0.00            
ATOM    185  CA  LYS B   3      -3.344   1.349  -9.649  1.00  0.00            
ATOM    186  HA  LYS B   3      -3.524   0.804 -10.568  1.00  0.00            
ATOM    187  CB  LYS B   3      -4.318   2.510  -9.701  1.00  0.00            
ATOM    188  HB1 LYS B   3      -5.276   2.099 -10.091  1.00  0.00            
ATOM    189  HB2 LYS B   3      -4.132   3.372 -10.386  1.00  0.00            
ATOM    190  CG  LYS B   3      -4.571   3.131  -8.312  1.00  0.00            
ATOM    191  HG1 LYS B   3      -4.771   2.330  -7.545  1.00  0.00            
ATOM    192  HG2 LYS B   3      -5.521   3.701  -8.315  1.00  0.00            
ATOM    193  CD  LYS B   3      -3.426   4.077  -7.792  1.00  0.00            
ATOM    194  HD1 LYS B   3      -3.629   4.215  -6.708  1.00  0.00            
ATOM    195  HD2 LYS B   3      -2.418   3.614  -7.872  1.00  0.00            
ATOM    196  CE  LYS B   3      -3.400   5.495  -8.425  1.00  0.00            
ATOM    197  HE1 LYS B   3      -4.429   5.880  -8.241  1.00  0.00            
ATOM    198  HE2 LYS B   3      -3.165   5.452  -9.503  1.00  0.00            
ATOM    199  NZ  LYS B   3      -2.532   6.497  -7.836  1.00  0.00            
ATOM    200  HZ1 LYS B   3      -1.551   6.174  -7.974  1.00  0.00            
ATOM    201  HZ2 LYS B   3      -2.584   7.413  -8.329  1.00  0.00            
ATOM    202  HZ3 LYS B   3      -2.670   6.647  -6.819  1.00  0.00            
ATOM    203  C   LYS B   3      -1.920   1.767  -9.905  1.00  0.00            
ATOM    204  O   LYS B   3      -1.704   2.694 -10.667  1.00  0.00            
ATOM    205  N   PHE B   4      -0.970   0.971  -9.323  1.00  0.00            
ATOM    206  HN  PHE B   4      -1.218   0.203  -8.730  1.00  0.00            
ATOM    207  CA  PHE B   4       0.408   0.917  -9.665  1.00  0.00            
ATOM    208  HA  PHE B   4       0.584   1.090 -10.720  1.00  0.00            
ATOM    209  CB  PHE B   4       1.172   2.102  -8.916  1.00  0.00            
ATOM    210  HB1 PHE B   4       1.243   1.867  -7.836  1.00  0.00            
ATOM    211  HB2 PHE B   4       0.494   2.976  -9.022  1.00  0.00            
ATOM    212  CG  PHE B   4       2.568   2.356  -9.417  1.00  0.00            
ATOM    213  CD1 PHE B   4       2.808   2.700 -10.792  1.00  0.00            
ATOM    214  HD1 PHE B   4       1.913   2.742 -11.409  1.00  0.00            
ATOM    215  CE1 PHE B   4       4.132   2.856 -11.216  1.00  0.00            
ATOM    216  HE1 PHE B   4       4.380   3.015 -12.256  1.00  0.00            
ATOM    217  CZ  PHE B   4       5.225   2.713 -10.354  1.00  0.00            
ATOM    218  HZ  PHE B   4       6.259   2.844 -10.593  1.00  0.00            
ATOM    219  CD2 PHE B   4       3.640   2.322  -8.487  1.00  0.00            
ATOM    220  HD2 PHE B   4       3.495   2.162  -7.436  1.00  0.00            
ATOM    221  CE2 PHE B   4       4.937   2.536  -9.016  1.00  0.00            
ATOM    222  HE2 PHE B   4       5.678   2.634  -8.234  1.00  0.00            
ATOM    223  C   PHE B   4       0.909  -0.513  -9.233  1.00  0.00            
ATOM    224  O   PHE B   4       0.236  -1.286  -8.565  1.00  0.00            
ATOM    225  N   GLN B   5       2.070  -0.909  -9.700  1.00  0.00            
ATOM    226  HN  GLN B   5       2.647  -0.236 -10.156  1.00  0.00            
ATOM    227  CA  GLN B   5       2.722  -2.067  -9.120  1.00  0.00            
ATOM    228  HA  GLN B   5       2.104  -2.785  -8.585  1.00  0.00            
ATOM    229  CB  GLN B   5       3.467  -2.954 -10.190  1.00  0.00            
ATOM    230  HB1 GLN B   5       4.161  -2.221 -10.665  1.00  0.00            
ATOM    231  HB2 GLN B   5       2.668  -3.341 -10.862  1.00  0.00            
ATOM    232  CG  GLN B   5       4.362  -4.098  -9.553  1.00  0.00            
ATOM    233  HG1 GLN B   5       5.280  -3.774  -9.028  1.00  0.00            
ATOM    234  HG2 GLN B   5       4.673  -4.908 -10.252  1.00  0.00            
ATOM    235  CD  GLN B   5       3.507  -5.004  -8.719  1.00  0.00            
ATOM    236  OE1 GLN B   5       2.667  -5.665  -9.281  1.00  0.00            
ATOM    237  NE2 GLN B   5       3.659  -5.084  -7.365  1.00  0.00            
ATOM    238 HE21 GLN B   5       4.194  -4.397  -6.879  1.00  0.00            
ATOM    239 HE22 GLN B   5       2.943  -5.462  -6.777  1.00  0.00            
ATOM    240  C   GLN B   5       3.800  -1.474  -8.176  1.00  0.00            
ATOM    241  O   GLN B   5       4.754  -0.730  -8.572  1.00  0.00            
ATOM    242  N   PHE B   6       3.591  -1.695  -6.834  1.00  0.00            
ATOM    243  HN  PHE B   6       2.742  -2.124  -6.555  1.00  0.00            
ATOM    244  CA  PHE B   6       4.615  -1.327  -5.882  1.00  0.00            
ATOM    245  HA  PHE B   6       4.724  -0.255  -5.964  1.00  0.00            
ATOM    246  CB  PHE B   6       4.133  -1.798  -4.471  1.00  0.00            
ATOM    247  HB1 PHE B   6       4.934  -1.670  -3.705  1.00  0.00            
ATOM    248  HB2 PHE B   6       3.910  -2.884  -4.510  1.00  0.00            
ATOM    249  CG  PHE B   6       2.916  -0.840  -4.088  1.00  0.00            
ATOM    250  CD1 PHE B   6       3.077   0.534  -4.284  1.00  0.00            
ATOM    251  HD1 PHE B   6       3.969   1.060  -4.591  1.00  0.00            
ATOM    252  CE1 PHE B   6       1.998   1.373  -4.113  1.00  0.00            
ATOM    253  HE1 PHE B   6       2.136   2.429  -4.319  1.00  0.00            
ATOM    254  CZ  PHE B   6       0.720   0.886  -3.710  1.00  0.00            
ATOM    255  HZ  PHE B   6      -0.117   1.518  -3.459  1.00  0.00            
ATOM    256  CD2 PHE B   6       1.678  -1.329  -3.662  1.00  0.00            
ATOM    257  HD2 PHE B   6       1.652  -2.392  -3.525  1.00  0.00            
ATOM    258  CE2 PHE B   6       0.535  -0.489  -3.477  1.00  0.00            
ATOM    259  HE2 PHE B   6      -0.443  -0.836  -3.186  1.00  0.00            
ATOM    260  C   PHE B   6       6.024  -1.944  -6.166  1.00  0.00            
ATOM    261  O   PHE B   6       6.170  -3.095  -6.580  1.00  0.00            
ATOM    262  N   ASN B   7       7.051  -1.116  -5.967  1.00  0.00            
ATOM    263  HN  ASN B   7       6.948  -0.177  -5.636  1.00  0.00            
ATOM    264  CA  ASN B   7       8.447  -1.625  -6.111  1.00  0.00            
ATOM    265  HA  ASN B   7       8.428  -2.334  -6.917  1.00  0.00            
ATOM    266  CB  ASN B   7       9.432  -0.400  -6.352  1.00  0.00            
ATOM    267  HB1 ASN B   7      10.515  -0.625  -6.357  1.00  0.00            
ATOM    268  HB2 ASN B   7       9.171   0.318  -5.536  1.00  0.00            
ATOM    269  CG  ASN B   7       8.868   0.206  -7.637  1.00  0.00            
ATOM    270  OD1 ASN B   7       8.769  -0.416  -8.702  1.00  0.00            
ATOM    271  ND2 ASN B   7       8.484   1.479  -7.616  1.00  0.00            
ATOM    272 HD21 ASN B   7       7.994   1.769  -6.801  1.00  0.00            
ATOM    273 HD22 ASN B   7       8.261   1.916  -8.495  1.00  0.00            
ATOM    274  C   ASN B   7       9.027  -2.346  -4.873  1.00  0.00            
ATOM    275  OT1 ASN B   7       9.128  -3.585  -4.842  1.00  0.00            
ATOM    276  OT2 ASN B   7       9.404  -1.732  -3.881  1.00  0.00            
ATOM    277  N   LYS C   1      15.004  -7.708  -5.041  1.00  0.00            
ATOM    278  H1  LYS C   1      14.812  -7.825  -4.020  1.00  0.00            
ATOM    279  H2  LYS C   1      15.169  -8.657  -5.430  1.00  0.00            
ATOM    280  H3  LYS C   1      15.927  -7.230  -4.974  1.00  0.00            
ATOM    281  CA  LYS C   1      13.931  -6.959  -5.768  1.00  0.00            
ATOM    282  HA  LYS C   1      13.062  -7.600  -5.757  1.00  0.00            
ATOM    283  CB  LYS C   1      13.520  -5.692  -5.018  1.00  0.00            
ATOM    284  HB1 LYS C   1      13.445  -4.731  -5.577  1.00  0.00            
ATOM    285  HB2 LYS C   1      14.307  -5.421  -4.282  1.00  0.00            
ATOM    286  CG  LYS C   1      12.192  -5.766  -4.274  1.00  0.00            
ATOM    287  HG1 LYS C   1      12.246  -6.711  -3.678  1.00  0.00            
ATOM    288  HG2 LYS C   1      11.337  -5.884  -4.970  1.00  0.00            
ATOM    289  CD  LYS C   1      11.918  -4.612  -3.286  1.00  0.00            
ATOM    290  HD1 LYS C   1      12.733  -4.522  -2.535  1.00  0.00            
ATOM    291  HD2 LYS C   1      11.952  -3.747  -3.978  1.00  0.00            
ATOM    292  CE  LYS C   1      10.606  -4.719  -2.541  1.00  0.00            
ATOM    293  HE1 LYS C   1      10.774  -5.328  -1.626  1.00  0.00            
ATOM    294  HE2 LYS C   1       9.814  -5.212  -3.142  1.00  0.00            
ATOM    295  NZ  LYS C   1      10.142  -3.387  -2.091  1.00  0.00            
ATOM    296  HZ1 LYS C   1       9.455  -3.613  -1.342  1.00  0.00            
ATOM    297  HZ2 LYS C   1      10.885  -2.772  -1.685  1.00  0.00            
ATOM    298  HZ3 LYS C   1       9.793  -2.992  -2.987  1.00  0.00            
ATOM    299  C   LYS C   1      14.168  -6.708  -7.299  1.00  0.00            
ATOM    300  O   LYS C   1      15.058  -7.288  -7.898  1.00  0.00            
ATOM    301  N   PHE C   2      13.146  -6.075  -7.876  1.00  0.00            
ATOM    302  HN  PHE C   2      12.552  -5.548  -7.270  1.00  0.00            
ATOM    303  CA  PHE C   2      13.058  -5.700  -9.300  1.00  0.00            
ATOM    304  HA  PHE C   2      13.818  -6.317  -9.750  1.00  0.00            
ATOM    305  CB  PHE C   2      11.720  -5.936 -10.028  1.00  0.00            
ATOM    306  HB1 PHE C   2      10.923  -5.443  -9.432  1.00  0.00            
ATOM    307  HB2 PHE C   2      11.507  -7.013  -9.910  1.00  0.00            
ATOM    308  CG  PHE C   2      11.542  -5.505 -11.446  1.00  0.00            
ATOM    309  CD1 PHE C   2      10.532  -4.633 -11.935  1.00  0.00            
ATOM    310  HD1 PHE C   2       9.773  -4.200 -11.296  1.00  0.00            
ATOM    311  CE1 PHE C   2      10.358  -4.449 -13.311  1.00  0.00            
ATOM    312  HE1 PHE C   2       9.704  -3.748 -13.793  1.00  0.00            
ATOM    313  CZ  PHE C   2      11.217  -5.035 -14.174  1.00  0.00            
ATOM    314  HZ  PHE C   2      11.174  -4.823 -15.234  1.00  0.00            
ATOM    315  CD2 PHE C   2      12.377  -6.226 -12.346  1.00  0.00            
ATOM    316  HD2 PHE C   2      13.185  -6.855 -11.999  1.00  0.00            
ATOM    317  CE2 PHE C   2      12.152  -6.003 -13.731  1.00  0.00            
ATOM    318  HE2 PHE C   2      12.788  -6.573 -14.393  1.00  0.00            
ATOM    319  C   PHE C   2      13.468  -4.196  -9.292  1.00  0.00            
ATOM    320  O   PHE C   2      13.482  -3.511  -8.242  1.00  0.00            
ATOM    321  N   LYS C   3      13.932  -3.653 -10.425  1.00  0.00            
ATOM    322  HN  LYS C   3      13.995  -4.200 -11.262  1.00  0.00            
ATOM    323  CA  LYS C   3      14.285  -2.243 -10.585  1.00  0.00            
ATOM    324  HA  LYS C   3      15.165  -1.953 -10.035  1.00  0.00            
ATOM    325  CB  LYS C   3      14.744  -2.067 -12.099  1.00  0.00            
ATOM    326  HB1 LYS C   3      15.433  -2.924 -12.241  1.00  0.00            
ATOM    327  HB2 LYS C   3      15.267  -1.082 -12.065  1.00  0.00            
ATOM    328  CG  LYS C   3      13.563  -2.160 -13.071  1.00  0.00            
ATOM    329  HG1 LYS C   3      12.822  -1.364 -12.862  1.00  0.00            
ATOM    330  HG2 LYS C   3      13.011  -3.123 -12.928  1.00  0.00            
ATOM    331  CD  LYS C   3      14.011  -1.912 -14.496  1.00  0.00            
ATOM    332  HD1 LYS C   3      14.630  -0.985 -14.579  1.00  0.00            
ATOM    333  HD2 LYS C   3      14.888  -2.586 -14.667  1.00  0.00            
ATOM    334  CE  LYS C   3      12.966  -2.094 -15.621  1.00  0.00            
ATOM    335  HE1 LYS C   3      12.037  -1.569 -15.324  1.00  0.00            
ATOM    336  HE2 LYS C   3      12.869  -3.178 -15.846  1.00  0.00            
ATOM    337  NZ  LYS C   3      13.453  -1.355 -16.735  1.00  0.00            
ATOM    338  HZ1 LYS C   3      13.609  -0.376 -16.427  1.00  0.00            
ATOM    339  HZ2 LYS C   3      14.275  -1.777 -17.205  1.00  0.00            
ATOM    340  HZ3 LYS C   3      12.762  -1.344 -17.513  1.00  0.00            
ATOM    341  C   LYS C   3      13.150  -1.289 -10.192  1.00  0.00            
ATOM    342  O   LYS C   3      11.962  -1.649 -10.379  1.00  0.00            
ATOM    343  N   PHE C   4      13.457  -0.091  -9.663  1.00  0.00            
ATOM    344  HN  PHE C   4      14.438   0.048  -9.573  1.00  0.00            
ATOM    345  CA  PHE C   4      12.570   0.812  -9.137  1.00  0.00            
ATOM    346  HA  PHE C   4      11.748   0.277  -8.688  1.00  0.00            
ATOM    347  CB  PHE C   4      13.363   1.549  -7.935  1.00  0.00            
ATOM    348  HB1 PHE C   4      14.232   2.121  -8.307  1.00  0.00            
ATOM    349  HB2 PHE C   4      13.727   0.723  -7.256  1.00  0.00            
ATOM    350  CG  PHE C   4      12.561   2.506  -7.197  1.00  0.00            
ATOM    351  CD1 PHE C   4      12.471   3.838  -7.520  1.00  0.00            
ATOM    352  HD1 PHE C   4      12.914   4.184  -8.450  1.00  0.00            
ATOM    353  CE1 PHE C   4      11.847   4.809  -6.674  1.00  0.00            
ATOM    354  HE1 PHE C   4      11.745   5.850  -6.914  1.00  0.00            
ATOM    355  CZ  PHE C   4      11.327   4.311  -5.483  1.00  0.00            
ATOM    356  HZ  PHE C   4      10.944   5.075  -4.817  1.00  0.00            
ATOM    357  CD2 PHE C   4      11.982   2.071  -5.995  1.00  0.00            
ATOM    358  HD2 PHE C   4      12.077   1.020  -5.788  1.00  0.00            
ATOM    359  CE2 PHE C   4      11.414   2.973  -5.077  1.00  0.00            
ATOM    360  HE2 PHE C   4      11.263   2.679  -4.050  1.00  0.00            
ATOM    361  C   PHE C   4      12.029   1.659 -10.171  1.00  0.00            
ATOM    362  O   PHE C   4      12.727   2.358 -10.932  1.00  0.00            
ATOM    363  N   GLN C   5      10.702   1.471 -10.379  1.00  0.00            
ATOM    364  HN  GLN C   5      10.259   0.821  -9.772  1.00  0.00            
ATOM    365  CA  GLN C   5       9.983   2.140 -11.418  1.00  0.00            
ATOM    366  HA  GLN C   5      10.666   2.243 -12.244  1.00  0.00            
ATOM    367  CB  GLN C   5       8.783   1.233 -11.908  1.00  0.00            
ATOM    368  HB1 GLN C   5       8.154   1.889 -12.560  1.00  0.00            
ATOM    369  HB2 GLN C   5       8.228   0.994 -10.984  1.00  0.00            
ATOM    370  CG  GLN C   5       9.198  -0.059 -12.602  1.00  0.00            
ATOM    371  HG1 GLN C   5       8.316  -0.733 -12.640  1.00  0.00            
ATOM    372  HG2 GLN C   5      10.070  -0.489 -12.060  1.00  0.00            
ATOM    373  CD  GLN C   5       9.728   0.015 -14.043  1.00  0.00            
ATOM    374  OE1 GLN C   5      10.841   0.485 -14.358  1.00  0.00            
ATOM    375  NE2 GLN C   5       8.822  -0.186 -15.036  1.00  0.00            
ATOM    376 HE21 GLN C   5       7.878  -0.480 -14.880  1.00  0.00            
ATOM    377 HE22 GLN C   5       8.995   0.116 -15.971  1.00  0.00            
ATOM    378  C   GLN C   5       9.447   3.520 -10.968  1.00  0.00            
ATOM    379  O   GLN C   5       8.824   3.598  -9.910  1.00  0.00            
ATOM    380  N   PHE C   6       9.633   4.604 -11.737  1.00  0.00            
ATOM    381  HN  PHE C   6      10.173   4.534 -12.577  1.00  0.00            
ATOM    382  CA  PHE C   6       9.199   5.860 -11.330  1.00  0.00            
ATOM    383  HA  PHE C   6       9.252   6.016 -10.260  1.00  0.00            
ATOM    384  CB  PHE C   6      10.086   6.941 -12.011  1.00  0.00            
ATOM    385  HB1 PHE C   6       9.746   7.946 -11.703  1.00  0.00            
ATOM    386  HB2 PHE C   6      10.123   6.875 -13.127  1.00  0.00            
ATOM    387  CG  PHE C   6      11.539   6.782 -11.501  1.00  0.00            
ATOM    388  CD1 PHE C   6      11.822   6.941 -10.096  1.00  0.00            
ATOM    389  HD1 PHE C   6      11.043   7.278  -9.429  1.00  0.00            
ATOM    390  CE1 PHE C   6      13.128   6.873  -9.567  1.00  0.00            
ATOM    391  HE1 PHE C   6      13.312   7.140  -8.529  1.00  0.00            
ATOM    392  CZ  PHE C   6      14.094   6.444 -10.428  1.00  0.00            
ATOM    393  HZ  PHE C   6      15.118   6.316 -10.113  1.00  0.00            
ATOM    394  CD2 PHE C   6      12.599   6.318 -12.277  1.00  0.00            
ATOM    395  HD2 PHE C   6      12.404   6.076 -13.321  1.00  0.00            
ATOM    396  CE2 PHE C   6      13.846   6.102 -11.768  1.00  0.00            
ATOM    397  HE2 PHE C   6      14.607   5.603 -12.355  1.00  0.00            
ATOM    398  C   PHE C   6       7.726   6.028 -11.536  1.00  0.00            
ATOM    399  O   PHE C   6       7.108   5.522 -12.471  1.00  0.00            
ATOM    400  N   ASN C   7       7.104   6.717 -10.625  1.00  0.00            
ATOM    401  HN  ASN C   7       7.650   6.919  -9.812  1.00  0.00            
ATOM    402  CA  ASN C   7       5.802   7.310 -10.731  1.00  0.00            
ATOM    403  HA  ASN C   7       5.141   6.675 -11.301  1.00  0.00            
ATOM    404  CB  ASN C   7       5.274   7.552  -9.318  1.00  0.00            
ATOM    405  HB1 ASN C   7       4.361   8.175  -9.432  1.00  0.00            
ATOM    406  HB2 ASN C   7       5.980   8.143  -8.681  1.00  0.00            
ATOM    407  CG  ASN C   7       5.018   6.222  -8.629  1.00  0.00            
ATOM    408  OD1 ASN C   7       5.738   5.719  -7.792  1.00  0.00            
ATOM    409  ND2 ASN C   7       3.837   5.633  -8.935  1.00  0.00            
ATOM    410 HD21 ASN C   7       3.591   4.708  -8.681  1.00  0.00            
ATOM    411 HD22 ASN C   7       3.283   6.071  -9.649  1.00  0.00            
ATOM    412  C   ASN C   7       5.821   8.724 -11.405  1.00  0.00            
ATOM    413  OT1 ASN C   7       4.980   9.056 -12.317  1.00  0.00            
ATOM    414  OT2 ASN C   7       6.673   9.560 -11.024  1.00  0.00            
ATOM    415  N   LYS D   1       1.087   8.447  10.728  1.00  0.00            
ATOM    416  H1  LYS D   1       1.675   9.291  10.782  1.00  0.00            
ATOM    417  H2  LYS D   1       0.158   8.716  10.342  1.00  0.00            
ATOM    418  H3  LYS D   1       0.861   8.113  11.690  1.00  0.00            
ATOM    419  CA  LYS D   1       1.601   7.355   9.770  1.00  0.00            
ATOM    420  HA  LYS D   1       2.183   7.828   8.994  1.00  0.00            
ATOM    421  CB  LYS D   1       2.499   6.444  10.591  1.00  0.00            
ATOM    422  HB1 LYS D   1       2.698   5.536   9.984  1.00  0.00            
ATOM    423  HB2 LYS D   1       2.053   5.980  11.497  1.00  0.00            
ATOM    424  CG  LYS D   1       3.922   7.030  10.818  1.00  0.00            
ATOM    425  HG1 LYS D   1       4.355   6.461  11.661  1.00  0.00            
ATOM    426  HG2 LYS D   1       3.821   8.032  11.283  1.00  0.00            
ATOM    427  CD  LYS D   1       4.850   6.962   9.590  1.00  0.00            
ATOM    428  HD1 LYS D   1       4.752   5.926   9.202  1.00  0.00            
ATOM    429  HD2 LYS D   1       4.558   7.652   8.773  1.00  0.00            
ATOM    430  CE  LYS D   1       6.313   7.330   9.917  1.00  0.00            
ATOM    431  HE1 LYS D   1       6.657   6.654  10.731  1.00  0.00            
ATOM    432  HE2 LYS D   1       6.381   8.396  10.215  1.00  0.00            
ATOM    433  NZ  LYS D   1       7.096   7.047   8.706  1.00  0.00            
ATOM    434  HZ1 LYS D   1       8.093   7.236   8.944  1.00  0.00            
ATOM    435  HZ2 LYS D   1       6.988   6.041   8.464  1.00  0.00            
ATOM    436  HZ3 LYS D   1       6.821   7.681   7.922  1.00  0.00            
ATOM    437  C   LYS D   1       0.475   6.529   9.090  1.00  0.00            
ATOM    438  O   LYS D   1      -0.491   6.237   9.695  1.00  0.00            
ATOM    439  N   PHE D   2       0.546   6.176   7.762  1.00  0.00            
ATOM    440  HN  PHE D   2       1.314   6.274   7.130  1.00  0.00            
ATOM    441  CA  PHE D   2      -0.583   5.462   7.066  1.00  0.00            
ATOM    442  HA  PHE D   2      -1.530   5.772   7.454  1.00  0.00            
ATOM    443  CB  PHE D   2      -0.592   5.670   5.494  1.00  0.00            
ATOM    444  HB1 PHE D   2      -1.204   4.885   4.999  1.00  0.00            
ATOM    445  HB2 PHE D   2       0.419   5.613   5.029  1.00  0.00            
ATOM    446  CG  PHE D   2      -1.131   6.996   4.986  1.00  0.00            
ATOM    447  CD1 PHE D   2      -2.430   7.139   4.400  1.00  0.00            
ATOM    448  HD1 PHE D   2      -3.084   6.283   4.412  1.00  0.00            
ATOM    449  CE1 PHE D   2      -2.811   8.448   4.001  1.00  0.00            
ATOM    450  HE1 PHE D   2      -3.829   8.528   3.638  1.00  0.00            
ATOM    451  CZ  PHE D   2      -1.961   9.562   4.027  1.00  0.00            
ATOM    452  HZ  PHE D   2      -2.281  10.554   3.742  1.00  0.00            
ATOM    453  CD2 PHE D   2      -0.231   8.054   4.821  1.00  0.00            
ATOM    454  HD2 PHE D   2       0.702   7.930   5.352  1.00  0.00            
ATOM    455  CE2 PHE D   2      -0.644   9.333   4.488  1.00  0.00            
ATOM    456  HE2 PHE D   2      -0.015  10.211   4.579  1.00  0.00            
ATOM    457  C   PHE D   2      -0.592   3.948   7.331  1.00  0.00            
ATOM    458  O   PHE D   2       0.467   3.317   7.313  1.00  0.00            
ATOM    459  N   LYS D   3      -1.791   3.407   7.594  1.00  0.00            
ATOM    460  HN  LYS D   3      -2.574   4.017   7.692  1.00  0.00            
ATOM    461  CA  LYS D   3      -2.135   1.974   7.401  1.00  0.00            
ATOM    462  HA  LYS D   3      -1.670   1.470   8.229  1.00  0.00            
ATOM    463  CB  LYS D   3      -3.686   1.744   7.450  1.00  0.00            
ATOM    464  HB1 LYS D   3      -3.897   0.668   7.233  1.00  0.00            
ATOM    465  HB2 LYS D   3      -4.129   2.279   6.583  1.00  0.00            
ATOM    466  CG  LYS D   3      -4.493   2.201   8.578  1.00  0.00            
ATOM    467  HG1 LYS D   3      -4.206   3.269   8.726  1.00  0.00            
ATOM    468  HG2 LYS D   3      -4.200   1.698   9.520  1.00  0.00            
ATOM    469  CD  LYS D   3      -5.983   2.296   8.294  1.00  0.00            
ATOM    470  HD1 LYS D   3      -6.175   3.061   7.518  1.00  0.00            
ATOM    471  HD2 LYS D   3      -6.337   1.311   7.922  1.00  0.00            
ATOM    472  CE  LYS D   3      -6.821   2.706   9.511  1.00  0.00            
ATOM    473  HE1 LYS D   3      -6.575   3.656  10.033  1.00  0.00            
ATOM    474  HE2 LYS D   3      -6.668   1.923  10.287  1.00  0.00            
ATOM    475  NZ  LYS D   3      -8.298   2.815   9.201  1.00  0.00            
ATOM    476  HZ1 LYS D   3      -8.697   1.921   8.859  1.00  0.00            
ATOM    477  HZ2 LYS D   3      -8.672   3.102  10.123  1.00  0.00            
ATOM    478  HZ3 LYS D   3      -8.562   3.570   8.543  1.00  0.00            
ATOM    479  C   LYS D   3      -1.464   1.277   6.235  1.00  0.00            
ATOM    480  O   LYS D   3      -1.368   1.781   5.165  1.00  0.00            
ATOM    481  N   PHE D   4      -0.940   0.108   6.499  1.00  0.00            
ATOM    482  HN  PHE D   4      -0.968  -0.208   7.446  1.00  0.00            
ATOM    483  CA  PHE D   4      -0.445  -0.804   5.438  1.00  0.00            
ATOM    484  HA  PHE D   4       0.347  -0.259   4.960  1.00  0.00            
ATOM    485  CB  PHE D   4      -0.035  -2.190   6.127  1.00  0.00            
ATOM    486  HB1 PHE D   4       0.453  -2.903   5.423  1.00  0.00            
ATOM    487  HB2 PHE D   4      -0.950  -2.637   6.579  1.00  0.00            
ATOM    488  CG  PHE D   4       1.023  -1.899   7.159  1.00  0.00            
ATOM    489  CD1 PHE D   4       2.294  -1.364   6.804  1.00  0.00            
ATOM    490  HD1 PHE D   4       2.611  -1.135   5.802  1.00  0.00            
ATOM    491  CE1 PHE D   4       3.218  -1.113   7.809  1.00  0.00            
ATOM    492  HE1 PHE D   4       4.150  -0.611   7.557  1.00  0.00            
ATOM    493  CZ  PHE D   4       3.056  -1.676   9.047  1.00  0.00            
ATOM    494  HZ  PHE D   4       3.788  -1.595   9.842  1.00  0.00            
ATOM    495  CD2 PHE D   4       0.803  -2.399   8.470  1.00  0.00            
ATOM    496  HD2 PHE D   4      -0.058  -3.001   8.733  1.00  0.00            
ATOM    497  CE2 PHE D   4       1.805  -2.256   9.444  1.00  0.00            
ATOM    498  HE2 PHE D   4       1.495  -2.615  10.412  1.00  0.00            
ATOM    499  C   PHE D   4      -1.512  -1.070   4.263  1.00  0.00            
ATOM    500  O   PHE D   4      -2.672  -0.766   4.339  1.00  0.00            
ATOM    501  N   GLN D   5      -1.132  -1.679   3.128  1.00  0.00            
ATOM    502  HN  GLN D   5      -0.170  -1.893   3.021  1.00  0.00            
ATOM    503  CA  GLN D   5      -2.062  -2.034   2.059  1.00  0.00            
ATOM    504  HA  GLN D   5      -2.746  -1.211   1.878  1.00  0.00            
ATOM    505  CB  GLN D   5      -1.185  -2.234   0.797  1.00  0.00            
ATOM    506  HB1 GLN D   5      -1.879  -2.421  -0.052  1.00  0.00            
ATOM    507  HB2 GLN D   5      -0.544  -3.142   0.792  1.00  0.00            
ATOM    508  CG  GLN D   5      -0.392  -0.967   0.341  1.00  0.00            
ATOM    509  HG1 GLN D   5      -0.195  -1.197  -0.724  1.00  0.00            
ATOM    510  HG2 GLN D   5       0.595  -0.789   0.819  1.00  0.00            
ATOM    511  CD  GLN D   5      -1.144   0.342   0.381  1.00  0.00            
ATOM    512  OE1 GLN D   5      -2.139   0.420  -0.368  1.00  0.00            
ATOM    513  NE2 GLN D   5      -0.804   1.351   1.180  1.00  0.00            
ATOM    514 HE21 GLN D   5       0.025   1.281   1.727  1.00  0.00            
ATOM    515 HE22 GLN D   5      -1.395   2.156   1.258  1.00  0.00            
ATOM    516  C   GLN D   5      -3.034  -3.115   2.357  1.00  0.00            
ATOM    517  O   GLN D   5      -2.725  -4.280   2.427  1.00  0.00            
ATOM    518  N   PHE D   6      -4.327  -2.723   2.412  1.00  0.00            
ATOM    519  HN  PHE D   6      -4.623  -1.772   2.445  1.00  0.00            
ATOM    520  CA  PHE D   6      -5.522  -3.633   2.305  1.00  0.00            
ATOM    521  HA  PHE D   6      -5.614  -4.196   3.220  1.00  0.00            
ATOM    522  CB  PHE D   6      -6.813  -2.709   2.516  1.00  0.00            
ATOM    523  HB1 PHE D   6      -6.665  -1.800   1.904  1.00  0.00            
ATOM    524  HB2 PHE D   6      -6.741  -2.410   3.591  1.00  0.00            
ATOM    525  CG  PHE D   6      -8.081  -3.435   2.284  1.00  0.00            
ATOM    526  CD1 PHE D   6      -8.607  -3.281   1.013  1.00  0.00            
ATOM    527  HD1 PHE D   6      -8.005  -2.741   0.286  1.00  0.00            
ATOM    528  CE1 PHE D   6      -9.763  -3.986   0.671  1.00  0.00            
ATOM    529  HE1 PHE D   6     -10.167  -4.009  -0.333  1.00  0.00            
ATOM    530  CZ  PHE D   6     -10.325  -4.834   1.656  1.00  0.00            
ATOM    531  HZ  PHE D   6     -11.097  -5.532   1.351  1.00  0.00            
ATOM    532  CD2 PHE D   6      -8.723  -4.174   3.275  1.00  0.00            
ATOM    533  HD2 PHE D   6      -8.283  -4.211   4.260  1.00  0.00            
ATOM    534  CE2 PHE D   6      -9.920  -4.831   2.944  1.00  0.00            
ATOM    535  HE2 PHE D   6     -10.336  -5.457   3.705  1.00  0.00            
ATOM    536  C   PHE D   6      -5.582  -4.603   1.096  1.00  0.00            
ATOM    537  O   PHE D   6      -5.391  -4.116  -0.050  1.00  0.00            
ATOM    538  N   ASN D   7      -5.713  -5.924   1.331  1.00  0.00            
ATOM    539  HN  ASN D   7      -5.763  -6.329   2.238  1.00  0.00            
ATOM    540  CA  ASN D   7      -5.573  -6.895   0.293  1.00  0.00            
ATOM    541  HA  ASN D   7      -5.148  -6.504  -0.616  1.00  0.00            
ATOM    542  CB  ASN D   7      -4.595  -7.977   0.776  1.00  0.00            
ATOM    543  HB1 ASN D   7      -5.137  -8.669   1.454  1.00  0.00            
ATOM    544  HB2 ASN D   7      -3.810  -7.518   1.414  1.00  0.00            
ATOM    545  CG  ASN D   7      -4.004  -8.806  -0.374  1.00  0.00            
ATOM    546  OD1 ASN D   7      -4.330  -8.730  -1.568  1.00  0.00            
ATOM    547  ND2 ASN D   7      -2.940  -9.546  -0.025  1.00  0.00            
ATOM    548 HD21 ASN D   7      -2.518  -9.468   0.884  1.00  0.00            
ATOM    549 HD22 ASN D   7      -2.642 -10.171  -0.749  1.00  0.00            
ATOM    550  C   ASN D   7      -6.876  -7.568   0.051  1.00  0.00            
ATOM    551  OT1 ASN D   7      -7.447  -8.296   0.925  1.00  0.00            
ATOM    552  OT2 ASN D   7      -7.476  -7.448  -1.033  1.00  0.00            
ATOM    553  N   LYS E   1     -17.310 -10.604  11.514  1.00  0.00            
ATOM    554  H1  LYS E   1     -16.961 -11.310  12.195  1.00  0.00            
ATOM    555  H2  LYS E   1     -18.201 -10.298  11.948  1.00  0.00            
ATOM    556  H3  LYS E   1     -17.537 -10.934  10.555  1.00  0.00            
ATOM    557  CA  LYS E   1     -16.452  -9.345  11.510  1.00  0.00            
ATOM    558  HA  LYS E   1     -16.351  -8.992  12.525  1.00  0.00            
ATOM    559  CB  LYS E   1     -15.139  -9.662  10.901  1.00  0.00            
ATOM    560  HB1 LYS E   1     -14.697 -10.582  11.336  1.00  0.00            
ATOM    561  HB2 LYS E   1     -14.548  -8.749  11.143  1.00  0.00            
ATOM    562  CG  LYS E   1     -15.189  -9.757   9.318  1.00  0.00            
ATOM    563  HG1 LYS E   1     -15.691  -8.889   8.832  1.00  0.00            
ATOM    564  HG2 LYS E   1     -15.829 -10.632   9.092  1.00  0.00            
ATOM    565  CD  LYS E   1     -13.859 -10.071   8.723  1.00  0.00            
ATOM    566  HD1 LYS E   1     -13.116  -9.291   9.026  1.00  0.00            
ATOM    567  HD2 LYS E   1     -13.498 -11.053   9.077  1.00  0.00            
ATOM    568  CE  LYS E   1     -13.804 -10.109   7.193  1.00  0.00            
ATOM    569  HE1 LYS E   1     -14.303  -9.207   6.782  1.00  0.00            
ATOM    570  HE2 LYS E   1     -14.322 -10.993   6.773  1.00  0.00            
ATOM    571  NZ  LYS E   1     -12.346 -10.200   6.649  1.00  0.00            
ATOM    572  HZ1 LYS E   1     -11.645  -9.837   7.329  1.00  0.00            
ATOM    573  HZ2 LYS E   1     -12.130 -11.170   6.342  1.00  0.00            
ATOM    574  HZ3 LYS E   1     -12.298  -9.513   5.875  1.00  0.00            
ATOM    575  C   LYS E   1     -17.145  -8.272  10.707  1.00  0.00            
ATOM    576  O   LYS E   1     -17.981  -8.457   9.824  1.00  0.00            
ATOM    577  N   PHE E   2     -16.883  -7.012  11.046  1.00  0.00            
ATOM    578  HN  PHE E   2     -16.174  -6.726  11.681  1.00  0.00            
ATOM    579  CA  PHE E   2     -17.276  -5.852  10.302  1.00  0.00            
ATOM    580  HA  PHE E   2     -18.180  -5.991   9.740  1.00  0.00            
ATOM    581  CB  PHE E   2     -17.627  -4.825  11.359  1.00  0.00            
ATOM    582  HB1 PHE E   2     -16.784  -4.617  12.060  1.00  0.00            
ATOM    583  HB2 PHE E   2     -18.509  -5.162  11.954  1.00  0.00            
ATOM    584  CG  PHE E   2     -18.091  -3.454  10.809  1.00  0.00            
ATOM    585  CD1 PHE E   2     -19.255  -3.581   9.998  1.00  0.00            
ATOM    586  HD1 PHE E   2     -19.739  -4.537   9.848  1.00  0.00            
ATOM    587  CE1 PHE E   2     -19.808  -2.463   9.399  1.00  0.00            
ATOM    588  HE1 PHE E   2     -20.692  -2.295   8.802  1.00  0.00            
ATOM    589  CZ  PHE E   2     -19.145  -1.199   9.501  1.00  0.00            
ATOM    590  HZ  PHE E   2     -19.545  -0.344   8.980  1.00  0.00            
ATOM    591  CD2 PHE E   2     -17.528  -2.208  11.048  1.00  0.00            
ATOM    592  HD2 PHE E   2     -16.709  -2.083  11.737  1.00  0.00            
ATOM    593  CE2 PHE E   2     -18.064  -1.052  10.415  1.00  0.00            
ATOM    594  HE2 PHE E   2     -17.776  -0.019  10.574  1.00  0.00            
ATOM    595  C   PHE E   2     -16.210  -5.507   9.314  1.00  0.00            
ATOM    596  O   PHE E   2     -15.060  -5.897   9.423  1.00  0.00            
ATOM    597  N   LYS E   3     -16.634  -4.762   8.266  1.00  0.00            
ATOM    598  HN  LYS E   3     -17.595  -4.552   8.084  1.00  0.00            
ATOM    599  CA  LYS E   3     -15.832  -4.345   7.123  1.00  0.00            
ATOM    600  HA  LYS E   3     -15.443  -5.258   6.683  1.00  0.00            
ATOM    601  CB  LYS E   3     -16.706  -3.624   5.951  1.00  0.00            
ATOM    602  HB1 LYS E   3     -17.451  -4.397   5.677  1.00  0.00            
ATOM    603  HB2 LYS E   3     -16.152  -3.321   5.037  1.00  0.00            
ATOM    604  CG  LYS E   3     -17.524  -2.458   6.471  1.00  0.00            
ATOM    605  HG1 LYS E   3     -16.805  -1.668   6.794  1.00  0.00            
ATOM    606  HG2 LYS E   3     -18.125  -2.623   7.387  1.00  0.00            
ATOM    607  CD  LYS E   3     -18.521  -1.891   5.398  1.00  0.00            
ATOM    608  HD1 LYS E   3     -18.890  -0.905   5.779  1.00  0.00            
ATOM    609  HD2 LYS E   3     -17.829  -1.719   4.547  1.00  0.00            
ATOM    610  CE  LYS E   3     -19.668  -2.785   5.003  1.00  0.00            
ATOM    611  HE1 LYS E   3     -20.229  -3.146   5.887  1.00  0.00            
ATOM    612  HE2 LYS E   3     -19.347  -3.621   4.348  1.00  0.00            
ATOM    613  NZ  LYS E   3     -20.740  -2.013   4.305  1.00  0.00            
ATOM    614  HZ1 LYS E   3     -21.322  -2.769   3.882  1.00  0.00            
ATOM    615  HZ2 LYS E   3     -21.389  -1.470   4.911  1.00  0.00            
ATOM    616  HZ3 LYS E   3     -20.216  -1.395   3.649  1.00  0.00            
ATOM    617  C   LYS E   3     -14.675  -3.405   7.526  1.00  0.00            
ATOM    618  O   LYS E   3     -13.582  -3.472   7.041  1.00  0.00            
ATOM    619  N   PHE E   4     -14.843  -2.464   8.554  1.00  0.00            
ATOM    620  HN  PHE E   4     -15.642  -2.323   9.128  1.00  0.00            
ATOM    621  CA  PHE E   4     -13.773  -1.609   8.921  1.00  0.00            
ATOM    622  HA  PHE E   4     -13.084  -1.630   8.091  1.00  0.00            
ATOM    623  CB  PHE E   4     -14.189  -0.163   9.208  1.00  0.00            
ATOM    624  HB1 PHE E   4     -13.232   0.391   9.367  1.00  0.00            
ATOM    625  HB2 PHE E   4     -14.940  -0.013   9.998  1.00  0.00            
ATOM    626  CG  PHE E   4     -14.777   0.425   7.922  1.00  0.00            
ATOM    627  CD1 PHE E   4     -14.034   0.548   6.737  1.00  0.00            
ATOM    628  HD1 PHE E   4     -12.984   0.300   6.629  1.00  0.00            
ATOM    629  CE1 PHE E   4     -14.569   1.190   5.652  1.00  0.00            
ATOM    630  HE1 PHE E   4     -13.919   1.375   4.799  1.00  0.00            
ATOM    631  CZ  PHE E   4     -15.797   1.764   5.630  1.00  0.00            
ATOM    632  HZ  PHE E   4     -16.207   2.352   4.826  1.00  0.00            
ATOM    633  CD2 PHE E   4     -16.078   1.006   7.993  1.00  0.00            
ATOM    634  HD2 PHE E   4     -16.740   1.080   8.838  1.00  0.00            
ATOM    635  CE2 PHE E   4     -16.569   1.692   6.853  1.00  0.00            
ATOM    636  HE2 PHE E   4     -17.371   2.394   7.006  1.00  0.00            
ATOM    637  C   PHE E   4     -13.194  -2.195  10.234  1.00  0.00            
ATOM    638  O   PHE E   4     -13.753  -2.263  11.320  1.00  0.00            
ATOM    639  N   GLN E   5     -11.857  -2.554  10.140  1.00  0.00            
ATOM    640  HN  GLN E   5     -11.304  -2.562   9.308  1.00  0.00            
ATOM    641  CA  GLN E   5     -11.108  -2.958  11.211  1.00  0.00            
ATOM    642  HA  GLN E   5     -11.555  -2.588  12.121  1.00  0.00            
ATOM    643  CB  GLN E   5     -10.919  -4.535  11.216  1.00  0.00            
ATOM    644  HB1 GLN E   5     -10.282  -4.760  12.085  1.00  0.00            
ATOM    645  HB2 GLN E   5     -10.454  -4.744  10.225  1.00  0.00            
ATOM    646  CG  GLN E   5     -12.221  -5.379  11.244  1.00  0.00            
ATOM    647  HG1 GLN E   5     -12.872  -5.193  10.372  1.00  0.00            
ATOM    648  HG2 GLN E   5     -12.750  -5.124  12.184  1.00  0.00            
ATOM    649  CD  GLN E   5     -11.769  -6.904  11.198  1.00  0.00            
ATOM    650  OE1 GLN E   5     -11.007  -7.320  10.362  1.00  0.00            
ATOM    651  NE2 GLN E   5     -12.296  -7.740  12.104  1.00  0.00            
ATOM    652 HE21 GLN E   5     -12.865  -7.306  12.803  1.00  0.00            
ATOM    653 HE22 GLN E   5     -12.084  -8.711  11.972  1.00  0.00            
ATOM    654  C   GLN E   5      -9.783  -2.293  11.112  1.00  0.00            
ATOM    655  O   GLN E   5      -9.354  -1.902  10.029  1.00  0.00            
ATOM    656  N   PHE E   6      -9.081  -2.184  12.213  1.00  0.00            
ATOM    657  HN  PHE E   6      -9.501  -2.500  13.066  1.00  0.00            
ATOM    658  CA  PHE E   6      -7.776  -1.706  12.462  1.00  0.00            
ATOM    659  HA  PHE E   6      -7.549  -1.951  13.483  1.00  0.00            
ATOM    660  CB  PHE E   6      -6.807  -2.334  11.417  1.00  0.00            
ATOM    661  HB1 PHE E   6      -7.012  -1.963  10.389  1.00  0.00            
ATOM    662  HB2 PHE E   6      -6.861  -3.432  11.256  1.00  0.00            
ATOM    663  CG  PHE E   6      -5.342  -2.113  11.686  1.00  0.00            
ATOM    664  CD1 PHE E   6      -4.756  -2.646  12.838  1.00  0.00            
ATOM    665  HD1 PHE E   6      -5.279  -3.183  13.604  1.00  0.00            
ATOM    666  CE1 PHE E   6      -3.382  -2.532  13.115  1.00  0.00            
ATOM    667  HE1 PHE E   6      -2.881  -3.031  13.934  1.00  0.00            
ATOM    668  CZ  PHE E   6      -2.562  -1.872  12.138  1.00  0.00            
ATOM    669  HZ  PHE E   6      -1.492  -1.820  12.300  1.00  0.00            
ATOM    670  CD2 PHE E   6      -4.518  -1.371  10.743  1.00  0.00            
ATOM    671  HD2 PHE E   6      -4.910  -1.020   9.802  1.00  0.00            
ATOM    672  CE2 PHE E   6      -3.125  -1.331  11.041  1.00  0.00            
ATOM    673  HE2 PHE E   6      -2.592  -1.101  10.124  1.00  0.00            
ATOM    674  C   PHE E   6      -7.716  -0.156  12.557  1.00  0.00            
ATOM    675  O   PHE E   6      -6.760   0.488  12.138  1.00  0.00            
ATOM    676  N   ASN E   7      -8.706   0.542  13.170  1.00  0.00            
ATOM    677  HN  ASN E   7      -9.630   0.233  13.388  1.00  0.00            
ATOM    678  CA  ASN E   7      -8.547   2.031  13.468  1.00  0.00            
ATOM    679  HA  ASN E   7      -8.063   2.441  12.596  1.00  0.00            
ATOM    680  CB  ASN E   7      -9.818   2.854  13.443  1.00  0.00            
ATOM    681  HB1 ASN E   7      -9.473   3.895  13.273  1.00  0.00            
ATOM    682  HB2 ASN E   7     -10.366   2.778  14.412  1.00  0.00            
ATOM    683  CG  ASN E   7     -10.645   2.369  12.241  1.00  0.00            
ATOM    684  OD1 ASN E   7     -10.263   2.288  11.072  1.00  0.00            
ATOM    685  ND2 ASN E   7     -11.931   2.055  12.522  1.00  0.00            
ATOM    686 HD21 ASN E   7     -12.355   2.262  13.399  1.00  0.00            
ATOM    687 HD22 ASN E   7     -12.519   1.777  11.767  1.00  0.00            
ATOM    688  C   ASN E   7      -7.799   2.371  14.801  1.00  0.00            
ATOM    689  OT1 ASN E   7      -7.509   3.550  15.043  1.00  0.00            
ATOM    690  OT2 ASN E   7      -7.486   1.361  15.519  1.00  0.00            
ATOM    691  N   LYS F   1      -9.282 -12.065  11.135  1.00  0.00            
ATOM    692  H1  LYS F   1      -9.791 -12.297  10.263  1.00  0.00            
ATOM    693  H2  LYS F   1      -9.385 -12.876  11.781  1.00  0.00            
ATOM    694  H3  LYS F   1      -9.786 -11.271  11.575  1.00  0.00            
ATOM    695  CA  LYS F   1      -7.866 -11.821  10.887  1.00  0.00            
ATOM    696  HA  LYS F   1      -7.439 -11.491  11.819  1.00  0.00            
ATOM    697  CB  LYS F   1      -7.256 -13.226  10.529  1.00  0.00            
ATOM    698  HB1 LYS F   1      -7.601 -14.058  11.188  1.00  0.00            
ATOM    699  HB2 LYS F   1      -6.169 -13.130  10.748  1.00  0.00            
ATOM    700  CG  LYS F   1      -7.372 -13.573   8.960  1.00  0.00            
ATOM    701  HG1 LYS F   1      -6.984 -12.801   8.269  1.00  0.00            
ATOM    702  HG2 LYS F   1      -8.428 -13.704   8.642  1.00  0.00            
ATOM    703  CD  LYS F   1      -6.583 -14.859   8.688  1.00  0.00            
ATOM    704  HD1 LYS F   1      -5.510 -14.672   8.948  1.00  0.00            
ATOM    705  HD2 LYS F   1      -6.962 -15.568   9.462  1.00  0.00            
ATOM    706  CE  LYS F   1      -6.677 -15.457   7.281  1.00  0.00            
ATOM    707  HE1 LYS F   1      -5.999 -14.972   6.550  1.00  0.00            
ATOM    708  HE2 LYS F   1      -7.695 -15.618   6.866  1.00  0.00            
ATOM    709  NZ  LYS F   1      -6.099 -16.783   7.454  1.00  0.00            
ATOM    710  HZ1 LYS F   1      -6.718 -17.360   8.055  1.00  0.00            
ATOM    711  HZ2 LYS F   1      -5.852 -17.163   6.526  1.00  0.00            
ATOM    712  HZ3 LYS F   1      -5.236 -16.636   8.023  1.00  0.00            
ATOM    713  C   LYS F   1      -7.496 -10.821   9.892  1.00  0.00            
ATOM    714  O   LYS F   1      -8.288 -10.545   8.988  1.00  0.00            
ATOM    715  N   PHE F   2      -6.353 -10.125  10.054  1.00  0.00            
ATOM    716  HN  PHE F   2      -5.897 -10.123  10.944  1.00  0.00            
ATOM    717  CA  PHE F   2      -5.775  -9.151   9.174  1.00  0.00            
ATOM    718  HA  PHE F   2      -6.607  -8.618   8.733  1.00  0.00            
ATOM    719  CB  PHE F   2      -4.803  -8.151   9.934  1.00  0.00            
ATOM    720  HB1 PHE F   2      -4.363  -7.383   9.265  1.00  0.00            
ATOM    721  HB2 PHE F   2      -4.066  -8.856  10.388  1.00  0.00            
ATOM    722  CG  PHE F   2      -5.531  -7.426  11.022  1.00  0.00            
ATOM    723  CD1 PHE F   2      -5.108  -7.468  12.389  1.00  0.00            
ATOM    724  HD1 PHE F   2      -4.194  -7.951  12.692  1.00  0.00            
ATOM    725  CE1 PHE F   2      -5.714  -6.782  13.421  1.00  0.00            
ATOM    726  HE1 PHE F   2      -5.285  -6.841  14.403  1.00  0.00            
ATOM    727  CZ  PHE F   2      -6.927  -6.192  13.076  1.00  0.00            
ATOM    728  HZ  PHE F   2      -7.352  -5.685  13.926  1.00  0.00            
ATOM    729  CD2 PHE F   2      -6.711  -6.801  10.764  1.00  0.00            
ATOM    730  HD2 PHE F   2      -7.159  -6.692   9.795  1.00  0.00            
ATOM    731  CE2 PHE F   2      -7.399  -6.089  11.792  1.00  0.00            
ATOM    732  HE2 PHE F   2      -8.307  -5.549  11.618  1.00  0.00            
ATOM    733  C   PHE F   2      -4.965  -9.862   8.133  1.00  0.00            
ATOM    734  O   PHE F   2      -4.517 -10.976   8.202  1.00  0.00            
ATOM    735  N   LYS F   3      -4.898  -9.136   6.990  1.00  0.00            
ATOM    736  HN  LYS F   3      -5.311  -8.245   6.843  1.00  0.00            
ATOM    737  CA  LYS F   3      -3.975  -9.597   5.871  1.00  0.00            
ATOM    738  HA  LYS F   3      -3.020  -9.871   6.290  1.00  0.00            
ATOM    739  CB  LYS F   3      -4.447 -10.722   4.913  1.00  0.00            
ATOM    740  HB1 LYS F   3      -4.180 -11.658   5.463  1.00  0.00            
ATOM    741  HB2 LYS F   3      -3.855 -10.701   3.965  1.00  0.00            
ATOM    742  CG  LYS F   3      -5.944 -10.778   4.667  1.00  0.00            
ATOM    743  HG1 LYS F   3      -6.311 -11.110   5.656  1.00  0.00            
ATOM    744  HG2 LYS F   3      -6.317 -11.612   4.034  1.00  0.00            
ATOM    745  CD  LYS F   3      -6.630  -9.497   4.202  1.00  0.00            
ATOM    746  HD1 LYS F   3      -6.493  -8.733   4.998  1.00  0.00            
ATOM    747  HD2 LYS F   3      -6.032  -9.114   3.347  1.00  0.00            
ATOM    748  CE  LYS F   3      -8.086  -9.625   3.878  1.00  0.00            
ATOM    749  HE1 LYS F   3      -8.545  -9.963   4.839  1.00  0.00            
ATOM    750  HE2 LYS F   3      -8.173 -10.410   3.104  1.00  0.00            
ATOM    751  NZ  LYS F   3      -8.640  -8.490   3.255  1.00  0.00            
ATOM    752  HZ1 LYS F   3      -9.674  -8.449   3.124  1.00  0.00            
ATOM    753  HZ2 LYS F   3      -8.490  -7.663   3.861  1.00  0.00            
ATOM    754  HZ3 LYS F   3      -8.166  -8.213   2.372  1.00  0.00            
ATOM    755  C   LYS F   3      -3.444  -8.451   5.006  1.00  0.00            
ATOM    756  O   LYS F   3      -3.751  -8.243   3.834  1.00  0.00            
ATOM    757  N   PHE F   4      -2.509  -7.678   5.538  1.00  0.00            
ATOM    758  HN  PHE F   4      -2.246  -7.823   6.482  1.00  0.00            
ATOM    759  CA  PHE F   4      -1.855  -6.643   4.813  1.00  0.00            
ATOM    760  HA  PHE F   4      -2.589  -6.073   4.248  1.00  0.00            
ATOM    761  CB  PHE F   4      -1.318  -5.677   5.913  1.00  0.00            
ATOM    762  HB1 PHE F   4      -0.776  -4.869   5.396  1.00  0.00            
ATOM    763  HB2 PHE F   4      -0.625  -6.280   6.541  1.00  0.00            
ATOM    764  CG  PHE F   4      -2.368  -5.051   6.759  1.00  0.00            
ATOM    765  CD1 PHE F   4      -2.404  -5.156   8.146  1.00  0.00            
ATOM    766  HD1 PHE F   4      -1.621  -5.652   8.703  1.00  0.00            
ATOM    767  CE1 PHE F   4      -3.502  -4.633   8.880  1.00  0.00            
ATOM    768  HE1 PHE F   4      -3.552  -4.863   9.927  1.00  0.00            
ATOM    769  CZ  PHE F   4      -4.513  -3.872   8.322  1.00  0.00            
ATOM    770  HZ  PHE F   4      -5.404  -3.549   8.831  1.00  0.00            
ATOM    771  CD2 PHE F   4      -3.412  -4.243   6.161  1.00  0.00            
ATOM    772  HD2 PHE F   4      -3.417  -4.097   5.090  1.00  0.00            
ATOM    773  CE2 PHE F   4      -4.503  -3.680   6.949  1.00  0.00            
ATOM    774  HE2 PHE F   4      -5.390  -3.271   6.478  1.00  0.00            
ATOM    775  C   PHE F   4      -0.821  -7.159   3.825  1.00  0.00            
ATOM    776  O   PHE F   4      -0.091  -8.143   4.073  1.00  0.00            
ATOM    777  N   GLN F   5      -0.700  -6.601   2.608  1.00  0.00            
ATOM    778  HN  GLN F   5      -1.309  -5.827   2.452  1.00  0.00            
ATOM    779  CA  GLN F   5       0.261  -6.987   1.605  1.00  0.00            
ATOM    780  HA  GLN F   5       0.530  -8.016   1.788  1.00  0.00            
ATOM    781  CB  GLN F   5      -0.402  -6.849   0.213  1.00  0.00            
ATOM    782  HB1 GLN F   5      -1.163  -6.037   0.162  1.00  0.00            
ATOM    783  HB2 GLN F   5      -1.032  -7.737  -0.023  1.00  0.00            
ATOM    784  CG  GLN F   5       0.563  -6.836  -1.006  1.00  0.00            
ATOM    785  HG1 GLN F   5       1.447  -6.174  -1.089  1.00  0.00            
ATOM    786  HG2 GLN F   5      -0.051  -6.651  -1.917  1.00  0.00            
ATOM    787  CD  GLN F   5       1.167  -8.258  -1.227  1.00  0.00            
ATOM    788  OE1 GLN F   5       2.352  -8.403  -0.939  1.00  0.00            
ATOM    789  NE2 GLN F   5       0.355  -9.206  -1.753  1.00  0.00            
ATOM    790 HE21 GLN F   5      -0.487  -9.011  -2.244  1.00  0.00            
ATOM    791 HE22 GLN F   5       0.847  -9.992  -2.137  1.00  0.00            
ATOM    792  C   GLN F   5       1.436  -6.097   1.698  1.00  0.00            
ATOM    793  O   GLN F   5       1.340  -4.859   1.654  1.00  0.00            
ATOM    794  N   PHE F   6       2.669  -6.625   1.903  1.00  0.00            
ATOM    795  HN  PHE F   6       2.900  -7.588   1.838  1.00  0.00            
ATOM    796  CA  PHE F   6       3.809  -5.789   2.267  1.00  0.00            
ATOM    797  HA  PHE F   6       3.605  -4.738   2.459  1.00  0.00            
ATOM    798  CB  PHE F   6       4.557  -6.358   3.478  1.00  0.00            
ATOM    799  HB1 PHE F   6       5.395  -5.719   3.813  1.00  0.00            
ATOM    800  HB2 PHE F   6       5.039  -7.330   3.254  1.00  0.00            
ATOM    801  CG  PHE F   6       3.635  -6.654   4.749  1.00  0.00            
ATOM    802  CD1 PHE F   6       3.638  -7.914   5.436  1.00  0.00            
ATOM    803  HD1 PHE F   6       4.232  -8.771   5.134  1.00  0.00            
ATOM    804  CE1 PHE F   6       2.956  -8.077   6.640  1.00  0.00            
ATOM    805  HE1 PHE F   6       2.935  -9.032   7.130  1.00  0.00            
ATOM    806  CZ  PHE F   6       2.194  -7.027   7.136  1.00  0.00            
ATOM    807  HZ  PHE F   6       1.707  -7.031   8.095  1.00  0.00            
ATOM    808  CD2 PHE F   6       2.941  -5.605   5.318  1.00  0.00            
ATOM    809  HD2 PHE F   6       3.061  -4.673   4.784  1.00  0.00            
ATOM    810  CE2 PHE F   6       2.184  -5.743   6.528  1.00  0.00            
ATOM    811  HE2 PHE F   6       1.531  -4.994   6.951  1.00  0.00            
ATOM    812  C   PHE F   6       4.835  -5.722   1.100  1.00  0.00            
ATOM    813  O   PHE F   6       5.354  -6.712   0.602  1.00  0.00            
ATOM    814  N   ASN F   7       5.158  -4.517   0.629  1.00  0.00            
ATOM    815  HN  ASN F   7       4.687  -3.706   0.982  1.00  0.00            
ATOM    816  CA  ASN F   7       6.005  -4.260  -0.509  1.00  0.00            
ATOM    817  HA  ASN F   7       6.279  -5.200  -0.954  1.00  0.00            
ATOM    818  CB  ASN F   7       5.211  -3.560  -1.647  1.00  0.00            
ATOM    819  HB1 ASN F   7       5.891  -3.403  -2.509  1.00  0.00            
ATOM    820  HB2 ASN F   7       4.964  -2.508  -1.404  1.00  0.00            
ATOM    821  CG  ASN F   7       4.087  -4.470  -2.116  1.00  0.00            
ATOM    822  OD1 ASN F   7       2.936  -4.239  -1.833  1.00  0.00            
ATOM    823  ND2 ASN F   7       4.462  -5.437  -2.931  1.00  0.00            
ATOM    824 HD21 ASN F   7       5.441  -5.467  -3.151  1.00  0.00            
ATOM    825 HD22 ASN F   7       3.780  -5.957  -3.441  1.00  0.00            
ATOM    826  C   ASN F   7       7.243  -3.488  -0.131  1.00  0.00            
ATOM    827  OT1 ASN F   7       7.244  -2.311   0.263  1.00  0.00            
ATOM    828  OT2 ASN F   7       8.295  -4.053  -0.385  1.00  0.00            
END
ATOM      1  N   LYS A   1       6.850 -11.223  -1.877  1.00  0.00            
ATOM      2  H1  LYS A   1       7.590 -11.213  -2.615  1.00  0.00            
ATOM      3  H2  LYS A   1       7.178 -11.922  -1.183  1.00  0.00            
ATOM      4  H3  LYS A   1       5.959 -11.589  -2.260  1.00  0.00            
ATOM      5  CA  LYS A   1       6.575  -9.963  -1.076  1.00  0.00            
ATOM      6  HA  LYS A   1       5.935 -10.320  -0.272  1.00  0.00            
ATOM      7  CB  LYS A   1       7.848  -9.328  -0.399  1.00  0.00            
ATOM      8  HB1 LYS A   1       8.717  -9.596  -1.049  1.00  0.00            
ATOM      9  HB2 LYS A   1       8.107  -9.865   0.538  1.00  0.00            
ATOM     10  CG  LYS A   1       7.984  -7.799  -0.119  1.00  0.00            
ATOM     11  HG1 LYS A   1       7.265  -7.453   0.674  1.00  0.00            
ATOM     12  HG2 LYS A   1       7.845  -7.180  -1.034  1.00  0.00            
ATOM     13  CD  LYS A   1       9.435  -7.574   0.300  1.00  0.00            
ATOM     14  HD1 LYS A   1       9.563  -8.194   1.214  1.00  0.00            
ATOM     15  HD2 LYS A   1      10.113  -7.845  -0.543  1.00  0.00            
ATOM     16  CE  LYS A   1       9.960  -6.160   0.490  1.00  0.00            
ATOM     17  HE1 LYS A   1      10.111  -5.602  -0.452  1.00  0.00            
ATOM     18  HE2 LYS A   1      10.940  -6.205   1.004  1.00  0.00            
ATOM     19  NZ  LYS A   1       9.103  -5.286   1.354  1.00  0.00            
ATOM     20  HZ1 LYS A   1       9.706  -4.785   2.040  1.00  0.00            
ATOM     21  HZ2 LYS A   1       8.555  -4.697   0.700  1.00  0.00            
ATOM     22  HZ3 LYS A   1       8.482  -5.868   1.967  1.00  0.00            
ATOM     23  C   LYS A   1       5.708  -9.008  -1.824  1.00  0.00            
ATOM     24  O   LYS A   1       5.798  -8.921  -3.051  1.00  0.00            
ATOM     25  N   PHE A   2       4.922  -8.147  -1.131  1.00  0.00            
ATOM     26  HN  PHE A   2       4.782  -8.232  -0.152  1.00  0.00            
ATOM     27  CA  PHE A   2       3.995  -7.258  -1.786  1.00  0.00            
ATOM     28  HA  PHE A   2       3.963  -7.477  -2.851  1.00  0.00            
ATOM     29  CB  PHE A   2       2.595  -7.385  -1.144  1.00  0.00            
ATOM     30  HB1 PHE A   2       1.997  -6.595  -1.666  1.00  0.00            
ATOM     31  HB2 PHE A   2       2.556  -7.022  -0.094  1.00  0.00            
ATOM     32  CG  PHE A   2       1.930  -8.682  -1.366  1.00  0.00            
ATOM     33  CD1 PHE A   2       1.069  -9.084  -0.317  1.00  0.00            
ATOM     34  HD1 PHE A   2       0.912  -8.409   0.514  1.00  0.00            
ATOM     35  CE1 PHE A   2       0.444 -10.358  -0.338  1.00  0.00            
ATOM     36  HE1 PHE A   2      -0.226 -10.616   0.462  1.00  0.00            
ATOM     37  CZ  PHE A   2       0.531 -11.167  -1.473  1.00  0.00            
ATOM     38  HZ  PHE A   2       0.077 -12.153  -1.473  1.00  0.00            
ATOM     39  CD2 PHE A   2       2.126  -9.552  -2.464  1.00  0.00            
ATOM     40  HD2 PHE A   2       2.717  -9.152  -3.264  1.00  0.00            
ATOM     41  CE2 PHE A   2       1.362 -10.744  -2.527  1.00  0.00            
ATOM     42  HE2 PHE A   2       1.459 -11.410  -3.378  1.00  0.00            
ATOM     43  C   PHE A   2       4.490  -5.801  -1.670  1.00  0.00            
ATOM     44  O   PHE A   2       5.332  -5.371  -0.912  1.00  0.00            
ATOM     45  N   LYS A   3       4.012  -5.022  -2.675  1.00  0.00            
ATOM     46  HN  LYS A   3       3.450  -5.384  -3.413  1.00  0.00            
ATOM     47  CA  LYS A   3       4.497  -3.726  -2.958  1.00  0.00            
ATOM     48  HA  LYS A   3       5.437  -3.593  -2.448  1.00  0.00            
ATOM     49  CB  LYS A   3       4.706  -3.598  -4.466  1.00  0.00            
ATOM     50  HB1 LYS A   3       4.830  -2.540  -4.771  1.00  0.00            
ATOM     51  HB2 LYS A   3       3.814  -4.014  -4.988  1.00  0.00            
ATOM     52  CG  LYS A   3       5.842  -4.606  -4.895  1.00  0.00            
ATOM     53  HG1 LYS A   3       5.459  -5.653  -4.767  1.00  0.00            
ATOM     54  HG2 LYS A   3       6.643  -4.473  -4.151  1.00  0.00            
ATOM     55  CD  LYS A   3       6.182  -4.539  -6.366  1.00  0.00            
ATOM     56  HD1 LYS A   3       5.291  -4.733  -6.981  1.00  0.00            
ATOM     57  HD2 LYS A   3       6.465  -3.484  -6.565  1.00  0.00            
ATOM     58  CE  LYS A   3       7.268  -5.545  -6.731  1.00  0.00            
ATOM     59  HE1 LYS A   3       7.257  -5.596  -7.844  1.00  0.00            
ATOM     60  HE2 LYS A   3       7.055  -6.495  -6.218  1.00  0.00            
ATOM     61  NZ  LYS A   3       8.630  -5.123  -6.216  1.00  0.00            
ATOM     62  HZ1 LYS A   3       8.783  -4.117  -6.426  1.00  0.00            
ATOM     63  HZ2 LYS A   3       8.680  -5.122  -5.179  1.00  0.00            
ATOM     64  HZ3 LYS A   3       9.357  -5.714  -6.677  1.00  0.00            
ATOM     65  C   LYS A   3       3.531  -2.639  -2.621  1.00  0.00            
ATOM     66  O   LYS A   3       2.340  -2.698  -3.073  1.00  0.00            
ATOM     67  N   PHE A   4       3.945  -1.659  -1.733  1.00  0.00            
ATOM     68  HN  PHE A   4       4.875  -1.641  -1.362  1.00  0.00            
ATOM     69  CA  PHE A   4       3.078  -0.715  -1.096  1.00  0.00            
ATOM     70  HA  PHE A   4       2.107  -1.184  -1.055  1.00  0.00            
ATOM     71  CB  PHE A   4       3.751  -0.320   0.262  1.00  0.00            
ATOM     72  HB1 PHE A   4       3.144   0.490   0.736  1.00  0.00            
ATOM     73  HB2 PHE A   4       4.742   0.100  -0.011  1.00  0.00            
ATOM     74  CG  PHE A   4       3.797  -1.367   1.271  1.00  0.00            
ATOM     75  CD1 PHE A   4       4.904  -2.255   1.301  1.00  0.00            
ATOM     76  HD1 PHE A   4       5.735  -2.026   0.654  1.00  0.00            
ATOM     77  CE1 PHE A   4       4.911  -3.383   2.117  1.00  0.00            
ATOM     78  HE1 PHE A   4       5.778  -4.029   2.077  1.00  0.00            
ATOM     79  CZ  PHE A   4       3.790  -3.606   2.942  1.00  0.00            
ATOM     80  HZ  PHE A   4       3.788  -4.483   3.576  1.00  0.00            
ATOM     81  CD2 PHE A   4       2.677  -1.635   2.120  1.00  0.00            
ATOM     82  HD2 PHE A   4       1.829  -0.984   2.103  1.00  0.00            
ATOM     83  CE2 PHE A   4       2.703  -2.762   3.000  1.00  0.00            
ATOM     84  HE2 PHE A   4       1.873  -2.928   3.660  1.00  0.00            
ATOM     85  C   PHE A   4       2.973   0.596  -1.960  1.00  0.00            
ATOM     86  O   PHE A   4       3.933   0.941  -2.637  1.00  0.00            
ATOM     87  N   GLN A   5       1.825   1.328  -1.847  1.00  0.00            
ATOM     88  HN  GLN A   5       1.194   0.934  -1.181  1.00  0.00            
ATOM     89  CA  GLN A   5       1.569   2.618  -2.485  1.00  0.00            
ATOM     90  HA  GLN A   5       2.059   2.537  -3.445  1.00  0.00            
ATOM     91  CB  GLN A   5       0.030   2.830  -2.408  1.00  0.00            
ATOM     92  HB1 GLN A   5      -0.276   3.859  -2.687  1.00  0.00            
ATOM     93  HB2 GLN A   5      -0.271   2.446  -1.415  1.00  0.00            
ATOM     94  CG  GLN A   5      -0.734   1.869  -3.337  1.00  0.00            
ATOM     95  HG1 GLN A   5      -0.437   0.849  -3.000  1.00  0.00            
ATOM     96  HG2 GLN A   5      -0.594   2.007  -4.425  1.00  0.00            
ATOM     97  CD  GLN A   5      -2.253   1.988  -3.105  1.00  0.00            
ATOM     98  OE1 GLN A   5      -3.011   2.818  -3.673  1.00  0.00            
ATOM     99  NE2 GLN A   5      -2.786   1.047  -2.299  1.00  0.00            
ATOM    100 HE21 GLN A   5      -2.158   0.502  -1.747  1.00  0.00            
ATOM    101 HE22 GLN A   5      -3.767   0.859  -2.232  1.00  0.00            
ATOM    102  C   GLN A   5       2.174   3.862  -1.842  1.00  0.00            
ATOM    103  O   GLN A   5       2.864   3.739  -0.860  1.00  0.00            
ATOM    104  N   PHE A   6       2.028   5.049  -2.448  1.00  0.00            
ATOM    105  HN  PHE A   6       1.378   5.074  -3.205  1.00  0.00            
ATOM    106  CA  PHE A   6       2.593   6.331  -2.057  1.00  0.00            
ATOM    107  HA  PHE A   6       2.115   7.022  -2.730  1.00  0.00            
ATOM    108  CB  PHE A   6       2.245   6.782  -0.650  1.00  0.00            
ATOM    109  HB1 PHE A   6       2.749   7.761  -0.579  1.00  0.00            
ATOM    110  HB2 PHE A   6       2.773   6.117   0.054  1.00  0.00            
ATOM    111  CG  PHE A   6       0.856   6.836  -0.339  1.00  0.00            
ATOM    112  CD1 PHE A   6       0.142   5.752   0.105  1.00  0.00            
ATOM    113  HD1 PHE A   6       0.599   4.771   0.098  1.00  0.00            
ATOM    114  CE1 PHE A   6      -1.217   5.875   0.437  1.00  0.00            
ATOM    115  HE1 PHE A   6      -1.830   5.104   0.882  1.00  0.00            
ATOM    116  CZ  PHE A   6      -1.903   7.112   0.156  1.00  0.00            
ATOM    117  HZ  PHE A   6      -2.953   7.093   0.396  1.00  0.00            
ATOM    118  CD2 PHE A   6       0.180   8.038  -0.631  1.00  0.00            
ATOM    119  HD2 PHE A   6       0.773   8.859  -1.001  1.00  0.00            
ATOM    120  CE2 PHE A   6      -1.210   8.138  -0.436  1.00  0.00            
ATOM    121  HE2 PHE A   6      -1.696   9.092  -0.587  1.00  0.00            
ATOM    122  C   PHE A   6       4.083   6.475  -2.285  1.00  0.00            
ATOM    123  O   PHE A   6       4.790   5.522  -2.368  1.00  0.00            
ATOM    124  N   ASN A   7       4.578   7.778  -2.482  1.00  0.00            
ATOM    125  HN  ASN A   7       4.031   8.609  -2.389  1.00  0.00            
ATOM    126  CA  ASN A   7       5.989   8.034  -2.543  1.00  0.00            
ATOM    127  HA  ASN A   7       6.555   7.108  -2.609  1.00  0.00            
ATOM    128  CB  ASN A   7       6.261   8.929  -3.751  1.00  0.00            
ATOM    129  HB1 ASN A   7       7.322   9.271  -3.804  1.00  0.00            
ATOM    130  HB2 ASN A   7       5.634   9.835  -3.772  1.00  0.00            
ATOM    131  CG  ASN A   7       5.838   8.204  -5.006  1.00  0.00            
ATOM    132  OD1 ASN A   7       5.210   8.811  -5.843  1.00  0.00            
ATOM    133  ND2 ASN A   7       6.223   6.925  -5.247  1.00  0.00            
ATOM    134 HD21 ASN A   7       6.702   6.403  -4.544  1.00  0.00            
ATOM    135 HD22 ASN A   7       5.941   6.518  -6.117  1.00  0.00            
ATOM    136  C   ASN A   7       6.492   8.617  -1.209  1.00  0.00            
ATOM    137  OT1 ASN A   7       5.775   9.442  -0.591  1.00  0.00            
ATOM    138  OT2 ASN A   7       7.540   8.225  -0.643  1.00  0.00            
ATOM    139  N   LYS B   1       9.446  16.835  -9.667  1.00  0.00            
ATOM    140  H1  LYS B   1      10.168  17.472 -10.054  1.00  0.00            
ATOM    141  H2  LYS B   1       8.649  17.452  -9.409  1.00  0.00            
ATOM    142  H3  LYS B   1       9.675  16.352  -8.775  1.00  0.00            
ATOM    143  CA  LYS B   1       8.922  15.784 -10.483  1.00  0.00            
ATOM    144  HA  LYS B   1       7.981  15.465 -10.073  1.00  0.00            
ATOM    145  CB  LYS B   1       8.724  16.494 -11.901  1.00  0.00            
ATOM    146  HB1 LYS B   1       9.685  16.961 -12.212  1.00  0.00            
ATOM    147  HB2 LYS B   1       7.916  17.238 -11.773  1.00  0.00            
ATOM    148  CG  LYS B   1       8.340  15.677 -13.079  1.00  0.00            
ATOM    149  HG1 LYS B   1       9.117  14.879 -13.161  1.00  0.00            
ATOM    150  HG2 LYS B   1       8.392  16.289 -14.001  1.00  0.00            
ATOM    151  CD  LYS B   1       6.938  15.072 -12.937  1.00  0.00            
ATOM    152  HD1 LYS B   1       6.827  14.533 -11.972  1.00  0.00            
ATOM    153  HD2 LYS B   1       6.201  15.890 -12.845  1.00  0.00            
ATOM    154  CE  LYS B   1       6.564  14.132 -14.105  1.00  0.00            
ATOM    155  HE1 LYS B   1       6.436  14.798 -14.980  1.00  0.00            
ATOM    156  HE2 LYS B   1       5.583  13.662 -13.829  1.00  0.00            
ATOM    157  NZ  LYS B   1       7.530  13.162 -14.474  1.00  0.00            
ATOM    158  HZ1 LYS B   1       8.252  13.612 -15.056  1.00  0.00            
ATOM    159  HZ2 LYS B   1       7.949  12.605 -13.703  1.00  0.00            
ATOM    160  HZ3 LYS B   1       7.048  12.523 -15.138  1.00  0.00            
ATOM    161  C   LYS B   1       9.787  14.463 -10.509  1.00  0.00            
ATOM    162  O   LYS B   1      10.887  14.373 -11.036  1.00  0.00            
ATOM    163  N   PHE B   2       9.233  13.328  -9.984  1.00  0.00            
ATOM    164  HN  PHE B   2       8.344  13.270  -9.556  1.00  0.00            
ATOM    165  CA  PHE B   2       9.779  12.037 -10.241  1.00  0.00            
ATOM    166  HA  PHE B   2      10.799  12.121  -9.899  1.00  0.00            
ATOM    167  CB  PHE B   2       8.925  11.004  -9.500  1.00  0.00            
ATOM    168  HB1 PHE B   2       9.452  10.022  -9.508  1.00  0.00            
ATOM    169  HB2 PHE B   2       7.865  10.916  -9.814  1.00  0.00            
ATOM    170  CG  PHE B   2       8.997  11.330  -7.992  1.00  0.00            
ATOM    171  CD1 PHE B   2       7.839  11.513  -7.179  1.00  0.00            
ATOM    172  HD1 PHE B   2       6.897  11.226  -7.639  1.00  0.00            
ATOM    173  CE1 PHE B   2       7.950  11.807  -5.866  1.00  0.00            
ATOM    174  HE1 PHE B   2       7.101  11.869  -5.213  1.00  0.00            
ATOM    175  CZ  PHE B   2       9.172  12.083  -5.293  1.00  0.00            
ATOM    176  HZ  PHE B   2       9.273  12.237  -4.227  1.00  0.00            
ATOM    177  CD2 PHE B   2      10.239  11.573  -7.380  1.00  0.00            
ATOM    178  HD2 PHE B   2      11.168  11.484  -7.907  1.00  0.00            
ATOM    179  CE2 PHE B   2      10.361  11.979  -6.042  1.00  0.00            
ATOM    180  HE2 PHE B   2      11.342  12.126  -5.609  1.00  0.00            
ATOM    181  C   PHE B   2       9.857  11.672 -11.717  1.00  0.00            
ATOM    182  O   PHE B   2       9.239  12.355 -12.540  1.00  0.00            
ATOM    183  N   LYS B   3      10.522  10.567 -12.156  1.00  0.00            
ATOM    184  HN  LYS B   3      11.011   9.986 -11.508  1.00  0.00            
ATOM    185  CA  LYS B   3      10.510  10.165 -13.536  1.00  0.00            
ATOM    186  HA  LYS B   3      11.063  10.918 -14.083  1.00  0.00            
ATOM    187  CB  LYS B   3      11.375   8.884 -13.842  1.00  0.00            
ATOM    188  HB1 LYS B   3      12.338   9.434 -13.691  1.00  0.00            
ATOM    189  HB2 LYS B   3      11.313   8.484 -14.874  1.00  0.00            
ATOM    190  CG  LYS B   3      11.322   7.713 -12.873  1.00  0.00            
ATOM    191  HG1 LYS B   3      10.271   7.350 -12.829  1.00  0.00            
ATOM    192  HG2 LYS B   3      11.674   8.014 -11.865  1.00  0.00            
ATOM    193  CD  LYS B   3      12.237   6.521 -13.448  1.00  0.00            
ATOM    194  HD1 LYS B   3      11.605   6.059 -14.244  1.00  0.00            
ATOM    195  HD2 LYS B   3      13.069   6.982 -14.001  1.00  0.00            
ATOM    196  CE  LYS B   3      12.664   5.458 -12.518  1.00  0.00            
ATOM    197  HE1 LYS B   3      13.171   4.651 -13.085  1.00  0.00            
ATOM    198  HE2 LYS B   3      11.763   5.031 -12.019  1.00  0.00            
ATOM    199  NZ  LYS B   3      13.576   5.934 -11.422  1.00  0.00            
ATOM    200  HZ1 LYS B   3      14.258   6.591 -11.865  1.00  0.00            
ATOM    201  HZ2 LYS B   3      12.998   6.393 -10.697  1.00  0.00            
ATOM    202  HZ3 LYS B   3      14.164   5.208 -10.980  1.00  0.00            
ATOM    203  C   LYS B   3       9.099   9.938 -14.083  1.00  0.00            
ATOM    204  O   LYS B   3       8.831  10.561 -15.104  1.00  0.00            
ATOM    205  N   PHE B   4       8.207   9.216 -13.405  1.00  0.00            
ATOM    206  HN  PHE B   4       8.496   8.773 -12.559  1.00  0.00            
ATOM    207  CA  PHE B   4       6.855   8.841 -13.817  1.00  0.00            
ATOM    208  HA  PHE B   4       6.913   8.401 -14.803  1.00  0.00            
ATOM    209  CB  PHE B   4       6.192   7.876 -12.899  1.00  0.00            
ATOM    210  HB1 PHE B   4       5.270   7.410 -13.341  1.00  0.00            
ATOM    211  HB2 PHE B   4       5.885   8.400 -11.969  1.00  0.00            
ATOM    212  CG  PHE B   4       7.068   6.711 -12.484  1.00  0.00            
ATOM    213  CD1 PHE B   4       7.625   5.913 -13.525  1.00  0.00            
ATOM    214  HD1 PHE B   4       7.415   6.175 -14.559  1.00  0.00            
ATOM    215  CE1 PHE B   4       8.381   4.838 -13.158  1.00  0.00            
ATOM    216  HE1 PHE B   4       8.809   4.152 -13.877  1.00  0.00            
ATOM    217  CZ  PHE B   4       8.661   4.506 -11.833  1.00  0.00            
ATOM    218  HZ  PHE B   4       9.308   3.677 -11.578  1.00  0.00            
ATOM    219  CD2 PHE B   4       7.228   6.348 -11.197  1.00  0.00            
ATOM    220  HD2 PHE B   4       6.811   7.033 -10.465  1.00  0.00            
ATOM    221  CE2 PHE B   4       8.024   5.258 -10.817  1.00  0.00            
ATOM    222  HE2 PHE B   4       8.023   4.892  -9.801  1.00  0.00            
ATOM    223  C   PHE B   4       5.950  10.108 -13.810  1.00  0.00            
ATOM    224  O   PHE B   4       6.073  10.982 -12.989  1.00  0.00            
ATOM    225  N   GLN B   5       4.879  10.125 -14.703  1.00  0.00            
ATOM    226  HN  GLN B   5       4.867   9.540 -15.504  1.00  0.00            
ATOM    227  CA  GLN B   5       3.853  11.112 -14.660  1.00  0.00            
ATOM    228  HA  GLN B   5       4.386  12.061 -14.655  1.00  0.00            
ATOM    229  CB  GLN B   5       2.833  11.221 -15.849  1.00  0.00            
ATOM    230  HB1 GLN B   5       1.995  11.947 -15.681  1.00  0.00            
ATOM    231  HB2 GLN B   5       2.349  10.229 -15.936  1.00  0.00            
ATOM    232  CG  GLN B   5       3.594  11.671 -17.107  1.00  0.00            
ATOM    233  HG1 GLN B   5       2.884  11.949 -17.919  1.00  0.00            
ATOM    234  HG2 GLN B   5       4.261  10.871 -17.460  1.00  0.00            
ATOM    235  CD  GLN B   5       4.448  12.872 -16.923  1.00  0.00            
ATOM    236  OE1 GLN B   5       5.708  12.819 -16.857  1.00  0.00            
ATOM    237  NE2 GLN B   5       3.862  14.095 -16.984  1.00  0.00            
ATOM    238 HE21 GLN B   5       2.872  14.086 -17.155  1.00  0.00            
ATOM    239 HE22 GLN B   5       4.455  14.892 -17.023  1.00  0.00            
ATOM    240  C   GLN B   5       3.144  11.279 -13.316  1.00  0.00            
ATOM    241  O   GLN B   5       3.262  10.450 -12.371  1.00  0.00            
ATOM    242  N   PHE B   6       2.428  12.379 -13.133  1.00  0.00            
ATOM    243  HN  PHE B   6       2.561  13.116 -13.795  1.00  0.00            
ATOM    244  CA  PHE B   6       1.570  12.756 -12.053  1.00  0.00            
ATOM    245  HA  PHE B   6       2.181  12.755 -11.159  1.00  0.00            
ATOM    246  CB  PHE B   6       1.005  14.204 -12.250  1.00  0.00            
ATOM    247  HB1 PHE B   6       0.457  14.628 -11.379  1.00  0.00            
ATOM    248  HB2 PHE B   6       0.255  14.150 -13.072  1.00  0.00            
ATOM    249  CG  PHE B   6       2.069  15.165 -12.607  1.00  0.00            
ATOM    250  CD1 PHE B   6       2.239  15.584 -13.967  1.00  0.00            
ATOM    251  HD1 PHE B   6       1.647  15.142 -14.754  1.00  0.00            
ATOM    252  CE1 PHE B   6       3.133  16.589 -14.270  1.00  0.00            
ATOM    253  HE1 PHE B   6       3.293  16.913 -15.290  1.00  0.00            
ATOM    254  CZ  PHE B   6       3.875  17.147 -13.280  1.00  0.00            
ATOM    255  HZ  PHE B   6       4.578  17.941 -13.446  1.00  0.00            
ATOM    256  CD2 PHE B   6       2.951  15.644 -11.696  1.00  0.00            
ATOM    257  HD2 PHE B   6       2.960  15.306 -10.676  1.00  0.00            
ATOM    258  CE2 PHE B   6       3.824  16.681 -11.960  1.00  0.00            
ATOM    259  HE2 PHE B   6       4.417  17.183 -11.209  1.00  0.00            
ATOM    260  C   PHE B   6       0.437  11.725 -11.923  1.00  0.00            
ATOM    261  O   PHE B   6      -0.275  11.421 -12.889  1.00  0.00            
ATOM    262  N   ASN B   7       0.255  11.198 -10.695  1.00  0.00            
ATOM    263  HN  ASN B   7       0.877  11.387  -9.945  1.00  0.00            
ATOM    264  CA  ASN B   7      -0.867  10.381 -10.274  1.00  0.00            
ATOM    265  HA  ASN B   7      -1.170   9.773 -11.120  1.00  0.00            
ATOM    266  CB  ASN B   7      -0.461   9.294  -9.234  1.00  0.00            
ATOM    267  HB1 ASN B   7      -1.243   8.503  -9.109  1.00  0.00            
ATOM    268  HB2 ASN B   7      -0.358   9.760  -8.231  1.00  0.00            
ATOM    269  CG  ASN B   7       0.737   8.539  -9.639  1.00  0.00            
ATOM    270  OD1 ASN B   7       1.918   8.826  -9.335  1.00  0.00            
ATOM    271  ND2 ASN B   7       0.452   7.534 -10.494  1.00  0.00            
ATOM    272 HD21 ASN B   7      -0.528   7.394 -10.621  1.00  0.00            
ATOM    273 HD22 ASN B   7       1.191   7.105 -11.011  1.00  0.00            
ATOM    274  C   ASN B   7      -2.114  11.171  -9.795  1.00  0.00            
ATOM    275  OT1 ASN B   7      -2.112  11.703  -8.665  1.00  0.00            
ATOM    276  OT2 ASN B   7      -3.145  11.131 -10.459  1.00  0.00            
ATOM    277  N   LYS C   1      -5.449   9.980  -9.914  1.00  0.00            
ATOM    278  H1  LYS C   1      -4.497  10.379 -10.039  1.00  0.00            
ATOM    279  H2  LYS C   1      -5.936  10.639  -9.276  1.00  0.00            
ATOM    280  H3  LYS C   1      -5.311   9.109  -9.350  1.00  0.00            
ATOM    281  CA  LYS C   1      -6.060   9.788 -11.245  1.00  0.00            
ATOM    282  HA  LYS C   1      -7.032   9.333 -11.125  1.00  0.00            
ATOM    283  CB  LYS C   1      -6.276  11.145 -11.991  1.00  0.00            
ATOM    284  HB1 LYS C   1      -5.796  11.174 -12.990  1.00  0.00            
ATOM    285  HB2 LYS C   1      -5.932  12.011 -11.398  1.00  0.00            
ATOM    286  CG  LYS C   1      -7.764  11.508 -12.169  1.00  0.00            
ATOM    287  HG1 LYS C   1      -8.011  12.529 -12.520  1.00  0.00            
ATOM    288  HG2 LYS C   1      -8.294  11.432 -11.196  1.00  0.00            
ATOM    289  CD  LYS C   1      -8.528  10.565 -13.061  1.00  0.00            
ATOM    290  HD1 LYS C   1      -8.088  10.688 -14.072  1.00  0.00            
ATOM    291  HD2 LYS C   1      -8.362   9.524 -12.719  1.00  0.00            
ATOM    292  CE  LYS C   1     -10.067  10.790 -13.203  1.00  0.00            
ATOM    293  HE1 LYS C   1     -10.204  11.750 -13.737  1.00  0.00            
ATOM    294  HE2 LYS C   1     -10.656  10.961 -12.277  1.00  0.00            
ATOM    295  NZ  LYS C   1     -10.532   9.766 -14.066  1.00  0.00            
ATOM    296  HZ1 LYS C   1     -10.684   8.878 -13.539  1.00  0.00            
ATOM    297  HZ2 LYS C   1     -11.321  10.025 -14.681  1.00  0.00            
ATOM    298  HZ3 LYS C   1      -9.783   9.530 -14.756  1.00  0.00            
ATOM    299  C   LYS C   1      -5.444   8.751 -12.089  1.00  0.00            
ATOM    300  O   LYS C   1      -6.018   7.697 -12.345  1.00  0.00            
ATOM    301  N   PHE C   2      -4.114   8.932 -12.478  1.00  0.00            
ATOM    302  HN  PHE C   2      -3.581   9.756 -12.279  1.00  0.00            
ATOM    303  CA  PHE C   2      -3.257   7.959 -13.117  1.00  0.00            
ATOM    304  HA  PHE C   2      -3.850   7.457 -13.867  1.00  0.00            
ATOM    305  CB  PHE C   2      -2.075   8.696 -13.821  1.00  0.00            
ATOM    306  HB1 PHE C   2      -1.592   9.402 -13.123  1.00  0.00            
ATOM    307  HB2 PHE C   2      -2.563   9.311 -14.601  1.00  0.00            
ATOM    308  CG  PHE C   2      -0.989   7.788 -14.397  1.00  0.00            
ATOM    309  CD1 PHE C   2       0.301   7.740 -13.870  1.00  0.00            
ATOM    310  HD1 PHE C   2       0.534   8.271 -12.960  1.00  0.00            
ATOM    311  CE1 PHE C   2       1.288   7.045 -14.596  1.00  0.00            
ATOM    312  HE1 PHE C   2       2.269   7.066 -14.175  1.00  0.00            
ATOM    313  CZ  PHE C   2       1.015   6.362 -15.769  1.00  0.00            
ATOM    314  HZ  PHE C   2       1.804   5.992 -16.400  1.00  0.00            
ATOM    315  CD2 PHE C   2      -1.323   6.893 -15.434  1.00  0.00            
ATOM    316  HD2 PHE C   2      -2.343   6.892 -15.767  1.00  0.00            
ATOM    317  CE2 PHE C   2      -0.365   6.234 -16.164  1.00  0.00            
ATOM    318  HE2 PHE C   2      -0.637   5.805 -17.106  1.00  0.00            
ATOM    319  C   PHE C   2      -2.771   6.871 -12.140  1.00  0.00            
ATOM    320  O   PHE C   2      -2.469   7.221 -10.978  1.00  0.00            
ATOM    321  N   LYS C   3      -2.826   5.561 -12.562  1.00  0.00            
ATOM    322  HN  LYS C   3      -3.097   5.229 -13.467  1.00  0.00            
ATOM    323  CA  LYS C   3      -2.609   4.463 -11.693  1.00  0.00            
ATOM    324  HA  LYS C   3      -3.238   4.567 -10.816  1.00  0.00            
ATOM    325  CB  LYS C   3      -2.964   3.106 -12.361  1.00  0.00            
ATOM    326  HB1 LYS C   3      -4.034   3.180 -12.652  1.00  0.00            
ATOM    327  HB2 LYS C   3      -2.917   2.315 -11.576  1.00  0.00            
ATOM    328  CG  LYS C   3      -2.057   2.671 -13.496  1.00  0.00            
ATOM    329  HG1 LYS C   3      -0.977   2.538 -13.260  1.00  0.00            
ATOM    330  HG2 LYS C   3      -2.154   3.469 -14.273  1.00  0.00            
ATOM    331  CD  LYS C   3      -2.522   1.329 -14.084  1.00  0.00            
ATOM    332  HD1 LYS C   3      -2.724   0.606 -13.265  1.00  0.00            
ATOM    333  HD2 LYS C   3      -3.531   1.517 -14.535  1.00  0.00            
ATOM    334  CE  LYS C   3      -1.624   0.816 -15.156  1.00  0.00            
ATOM    335  HE1 LYS C   3      -0.524   0.955 -15.015  1.00  0.00            
ATOM    336  HE2 LYS C   3      -1.873   1.217 -16.162  1.00  0.00            
ATOM    337  NZ  LYS C   3      -1.760  -0.695 -15.320  1.00  0.00            
ATOM    338  HZ1 LYS C   3      -1.381  -1.036 -16.233  1.00  0.00            
ATOM    339  HZ2 LYS C   3      -1.251  -1.274 -14.622  1.00  0.00            
ATOM    340  HZ3 LYS C   3      -2.790  -0.868 -15.251  1.00  0.00            
ATOM    341  C   LYS C   3      -1.159   4.392 -11.224  1.00  0.00            
ATOM    342  O   LYS C   3      -0.209   4.560 -11.990  1.00  0.00            
ATOM    343  N   PHE C   4      -0.939   4.224  -9.905  1.00  0.00            
ATOM    344  HN  PHE C   4      -1.749   4.100  -9.319  1.00  0.00            
ATOM    345  CA  PHE C   4       0.351   4.152  -9.201  1.00  0.00            
ATOM    346  HA  PHE C   4       0.854   5.099  -9.389  1.00  0.00            
ATOM    347  CB  PHE C   4       0.091   3.960  -7.678  1.00  0.00            
ATOM    348  HB1 PHE C   4      -0.272   2.915  -7.578  1.00  0.00            
ATOM    349  HB2 PHE C   4      -0.696   4.578  -7.201  1.00  0.00            
ATOM    350  CG  PHE C   4       1.382   3.986  -6.873  1.00  0.00            
ATOM    351  CD1 PHE C   4       2.168   2.867  -6.638  1.00  0.00            
ATOM    352  HD1 PHE C   4       1.894   1.905  -7.049  1.00  0.00            
ATOM    353  CE1 PHE C   4       3.419   3.034  -5.977  1.00  0.00            
ATOM    354  HE1 PHE C   4       4.056   2.185  -5.730  1.00  0.00            
ATOM    355  CZ  PHE C   4       3.744   4.263  -5.463  1.00  0.00            
ATOM    356  HZ  PHE C   4       4.674   4.418  -4.958  1.00  0.00            
ATOM    357  CD2 PHE C   4       1.797   5.266  -6.454  1.00  0.00            
ATOM    358  HD2 PHE C   4       1.150   6.123  -6.487  1.00  0.00            
ATOM    359  CE2 PHE C   4       2.927   5.361  -5.707  1.00  0.00            
ATOM    360  HE2 PHE C   4       3.191   6.314  -5.276  1.00  0.00            
ATOM    361  C   PHE C   4       1.377   3.169  -9.806  1.00  0.00            
ATOM    362  O   PHE C   4       1.013   2.074 -10.236  1.00  0.00            
ATOM    363  N   GLN C   5       2.629   3.607  -9.758  1.00  0.00            
ATOM    364  HN  GLN C   5       2.822   4.577  -9.730  1.00  0.00            
ATOM    365  CA  GLN C   5       3.726   2.892 -10.351  1.00  0.00            
ATOM    366  HA  GLN C   5       3.363   2.062 -10.948  1.00  0.00            
ATOM    367  CB  GLN C   5       4.559   3.896 -11.158  1.00  0.00            
ATOM    368  HB1 GLN C   5       5.407   3.299 -11.563  1.00  0.00            
ATOM    369  HB2 GLN C   5       5.062   4.667 -10.539  1.00  0.00            
ATOM    370  CG  GLN C   5       3.812   4.764 -12.198  1.00  0.00            
ATOM    371  HG1 GLN C   5       4.474   5.524 -12.674  1.00  0.00            
ATOM    372  HG2 GLN C   5       3.024   5.307 -11.671  1.00  0.00            
ATOM    373  CD  GLN C   5       3.248   3.883 -13.375  1.00  0.00            
ATOM    374  OE1 GLN C   5       4.096   3.399 -14.146  1.00  0.00            
ATOM    375  NE2 GLN C   5       1.967   3.740 -13.616  1.00  0.00            
ATOM    376 HE21 GLN C   5       1.369   4.056 -12.876  1.00  0.00            
ATOM    377 HE22 GLN C   5       1.636   3.501 -14.533  1.00  0.00            
ATOM    378  C   GLN C   5       4.564   2.198  -9.195  1.00  0.00            
ATOM    379  O   GLN C   5       5.516   2.711  -8.572  1.00  0.00            
ATOM    380  N   PHE C   6       4.150   0.945  -9.001  1.00  0.00            
ATOM    381  HN  PHE C   6       3.468   0.497  -9.576  1.00  0.00            
ATOM    382  CA  PHE C   6       4.677   0.020  -7.952  1.00  0.00            
ATOM    383  HA  PHE C   6       4.610   0.594  -7.038  1.00  0.00            
ATOM    384  CB  PHE C   6       3.862  -1.327  -7.795  1.00  0.00            
ATOM    385  HB1 PHE C   6       4.351  -1.816  -6.925  1.00  0.00            
ATOM    386  HB2 PHE C   6       3.690  -1.958  -8.700  1.00  0.00            
ATOM    387  CG  PHE C   6       2.504  -0.884  -7.327  1.00  0.00            
ATOM    388  CD1 PHE C   6       2.316  -0.696  -5.924  1.00  0.00            
ATOM    389  HD1 PHE C   6       3.096  -0.691  -5.178  1.00  0.00            
ATOM    390  CE1 PHE C   6       1.007  -0.473  -5.455  1.00  0.00            
ATOM    391  HE1 PHE C   6       0.898  -0.375  -4.381  1.00  0.00            
ATOM    392  CZ  PHE C   6      -0.053  -0.377  -6.348  1.00  0.00            
ATOM    393  HZ  PHE C   6      -1.072  -0.157  -6.085  1.00  0.00            
ATOM    394  CD2 PHE C   6       1.364  -0.865  -8.234  1.00  0.00            
ATOM    395  HD2 PHE C   6       1.362  -1.223  -9.248  1.00  0.00            
ATOM    396  CE2 PHE C   6       0.115  -0.660  -7.724  1.00  0.00            
ATOM    397  HE2 PHE C   6      -0.775  -0.598  -8.343  1.00  0.00            
ATOM    398  C   PHE C   6       6.085  -0.416  -8.207  1.00  0.00            
ATOM    399  O   PHE C   6       6.474  -0.729  -9.337  1.00  0.00            
ATOM    400  N   ASN C   7       6.886  -0.470  -7.140  1.00  0.00            
ATOM    401  HN  ASN C   7       6.576  -0.451  -6.193  1.00  0.00            
ATOM    402  CA  ASN C   7       8.265  -0.627  -7.261  1.00  0.00            
ATOM    403  HA  ASN C   7       8.526  -0.382  -8.282  1.00  0.00            
ATOM    404  CB  ASN C   7       9.039   0.307  -6.349  1.00  0.00            
ATOM    405  HB1 ASN C   7       8.958  -0.075  -5.306  1.00  0.00            
ATOM    406  HB2 ASN C   7       8.573   1.317  -6.417  1.00  0.00            
ATOM    407  CG  ASN C   7      10.580   0.504  -6.686  1.00  0.00            
ATOM    408  OD1 ASN C   7      11.127  -0.020  -7.631  1.00  0.00            
ATOM    409  ND2 ASN C   7      11.322   1.138  -5.682  1.00  0.00            
ATOM    410 HD21 ASN C   7      12.233   1.424  -5.960  1.00  0.00            
ATOM    411 HD22 ASN C   7      10.884   1.421  -4.824  1.00  0.00            
ATOM    412  C   ASN C   7       8.760  -2.108  -6.933  1.00  0.00            
ATOM    413  OT1 ASN C   7       9.097  -2.893  -7.816  1.00  0.00            
ATOM    414  OT2 ASN C   7       8.730  -2.430  -5.706  1.00  0.00            
ATOM    415  N   LYS D   1       0.402  -6.039  22.202  1.00  0.00            
ATOM    416  H1  LYS D   1       0.601  -6.462  23.135  1.00  0.00            
ATOM    417  H2  LYS D   1       1.195  -5.378  22.094  1.00  0.00            
ATOM    418  H3  LYS D   1      -0.496  -5.550  22.397  1.00  0.00            
ATOM    419  CA  LYS D   1       0.138  -7.059  21.125  1.00  0.00            
ATOM    420  HA  LYS D   1       0.785  -7.908  21.294  1.00  0.00            
ATOM    421  CB  LYS D   1      -1.353  -7.453  21.223  1.00  0.00            
ATOM    422  HB1 LYS D   1      -1.516  -7.957  20.252  1.00  0.00            
ATOM    423  HB2 LYS D   1      -1.960  -6.518  21.269  1.00  0.00            
ATOM    424  CG  LYS D   1      -1.766  -8.511  22.217  1.00  0.00            
ATOM    425  HG1 LYS D   1      -2.867  -8.624  22.093  1.00  0.00            
ATOM    426  HG2 LYS D   1      -1.574  -8.111  23.235  1.00  0.00            
ATOM    427  CD  LYS D   1      -1.001  -9.825  22.107  1.00  0.00            
ATOM    428  HD1 LYS D   1      -1.053 -10.151  21.054  1.00  0.00            
ATOM    429  HD2 LYS D   1       0.029  -9.755  22.526  1.00  0.00            
ATOM    430  CE  LYS D   1      -1.625 -10.967  22.937  1.00  0.00            
ATOM    431  HE1 LYS D   1      -2.705 -11.037  22.675  1.00  0.00            
ATOM    432  HE2 LYS D   1      -1.494 -10.807  24.025  1.00  0.00            
ATOM    433  NZ  LYS D   1      -0.899 -12.219  22.556  1.00  0.00            
ATOM    434  HZ1 LYS D   1       0.051 -12.034  22.893  1.00  0.00            
ATOM    435  HZ2 LYS D   1      -1.332 -13.090  22.928  1.00  0.00            
ATOM    436  HZ3 LYS D   1      -0.901 -12.384  21.524  1.00  0.00            
ATOM    437  C   LYS D   1       0.588  -6.786  19.652  1.00  0.00            
ATOM    438  O   LYS D   1       0.652  -5.690  19.096  1.00  0.00            
ATOM    439  N   PHE D   2       0.894  -7.911  18.921  1.00  0.00            
ATOM    440  HN  PHE D   2       0.851  -8.839  19.274  1.00  0.00            
ATOM    441  CA  PHE D   2       1.483  -7.943  17.583  1.00  0.00            
ATOM    442  HA  PHE D   2       2.136  -7.091  17.485  1.00  0.00            
ATOM    443  CB  PHE D   2       2.268  -9.265  17.415  1.00  0.00            
ATOM    444  HB1 PHE D   2       1.535 -10.060  17.659  1.00  0.00            
ATOM    445  HB2 PHE D   2       3.138  -9.298  18.101  1.00  0.00            
ATOM    446  CG  PHE D   2       2.876  -9.548  16.024  1.00  0.00            
ATOM    447  CD1 PHE D   2       3.949  -8.737  15.596  1.00  0.00            
ATOM    448  HD1 PHE D   2       4.462  -8.118  16.315  1.00  0.00            
ATOM    449  CE1 PHE D   2       4.567  -9.021  14.440  1.00  0.00            
ATOM    450  HE1 PHE D   2       5.350  -8.353  14.105  1.00  0.00            
ATOM    451  CZ  PHE D   2       4.104  -9.960  13.570  1.00  0.00            
ATOM    452  HZ  PHE D   2       4.632 -10.152  12.650  1.00  0.00            
ATOM    453  CD2 PHE D   2       2.323 -10.493  15.147  1.00  0.00            
ATOM    454  HD2 PHE D   2       1.441 -11.056  15.420  1.00  0.00            
ATOM    455  CE2 PHE D   2       2.971 -10.664  13.923  1.00  0.00            
ATOM    456  HE2 PHE D   2       2.588 -11.471  13.307  1.00  0.00            
ATOM    457  C   PHE D   2       0.352  -7.934  16.476  1.00  0.00            
ATOM    458  O   PHE D   2      -0.739  -8.476  16.616  1.00  0.00            
ATOM    459  N   LYS D   3       0.564  -7.233  15.363  1.00  0.00            
ATOM    460  HN  LYS D   3       1.376  -6.629  15.327  1.00  0.00            
ATOM    461  CA  LYS D   3      -0.436  -7.252  14.253  1.00  0.00            
ATOM    462  HA  LYS D   3      -1.020  -8.164  14.153  1.00  0.00            
ATOM    463  CB  LYS D   3      -1.442  -6.120  14.488  1.00  0.00            
ATOM    464  HB1 LYS D   3      -1.732  -6.198  15.553  1.00  0.00            
ATOM    465  HB2 LYS D   3      -2.423  -6.238  13.966  1.00  0.00            
ATOM    466  CG  LYS D   3      -0.807  -4.689  14.275  1.00  0.00            
ATOM    467  HG1 LYS D   3      -0.647  -4.543  13.181  1.00  0.00            
ATOM    468  HG2 LYS D   3       0.213  -4.633  14.692  1.00  0.00            
ATOM    469  CD  LYS D   3      -1.643  -3.591  14.862  1.00  0.00            
ATOM    470  HD1 LYS D   3      -1.763  -3.658  15.957  1.00  0.00            
ATOM    471  HD2 LYS D   3      -1.130  -2.619  14.706  1.00  0.00            
ATOM    472  CE  LYS D   3      -3.043  -3.506  14.175  1.00  0.00            
ATOM    473  HE1 LYS D   3      -3.646  -4.441  14.236  1.00  0.00            
ATOM    474  HE2 LYS D   3      -2.983  -3.262  13.090  1.00  0.00            
ATOM    475  NZ  LYS D   3      -3.839  -2.446  14.779  1.00  0.00            
ATOM    476  HZ1 LYS D   3      -3.396  -1.542  14.524  1.00  0.00            
ATOM    477  HZ2 LYS D   3      -4.759  -2.342  14.321  1.00  0.00            
ATOM    478  HZ3 LYS D   3      -3.809  -2.472  15.814  1.00  0.00            
ATOM    479  C   LYS D   3       0.153  -7.101  12.932  1.00  0.00            
ATOM    480  O   LYS D   3       1.146  -6.416  12.713  1.00  0.00            
ATOM    481  N   PHE D   4      -0.440  -7.855  11.909  1.00  0.00            
ATOM    482  HN  PHE D   4      -1.292  -8.366  12.088  1.00  0.00            
ATOM    483  CA  PHE D   4      -0.031  -7.911  10.540  1.00  0.00            
ATOM    484  HA  PHE D   4       1.018  -8.179  10.550  1.00  0.00            
ATOM    485  CB  PHE D   4      -0.795  -8.976   9.815  1.00  0.00            
ATOM    486  HB1 PHE D   4      -0.396  -9.095   8.795  1.00  0.00            
ATOM    487  HB2 PHE D   4      -1.794  -8.587   9.561  1.00  0.00            
ATOM    488  CG  PHE D   4      -0.880 -10.387  10.385  1.00  0.00            
ATOM    489  CD1 PHE D   4      -1.963 -11.165  10.020  1.00  0.00            
ATOM    490  HD1 PHE D   4      -2.782 -10.860   9.381  1.00  0.00            
ATOM    491  CE1 PHE D   4      -2.037 -12.540  10.444  1.00  0.00            
ATOM    492  HE1 PHE D   4      -2.910 -13.104  10.135  1.00  0.00            
ATOM    493  CZ  PHE D   4      -1.139 -13.013  11.351  1.00  0.00            
ATOM    494  HZ  PHE D   4      -1.352 -13.946  11.838  1.00  0.00            
ATOM    495  CD2 PHE D   4       0.119 -10.872  11.276  1.00  0.00            
ATOM    496  HD2 PHE D   4       1.011 -10.337  11.596  1.00  0.00            
ATOM    497  CE2 PHE D   4      -0.085 -12.201  11.818  1.00  0.00            
ATOM    498  HE2 PHE D   4       0.733 -12.705  12.310  1.00  0.00            
ATOM    499  C   PHE D   4       0.003  -6.597   9.713  1.00  0.00            
ATOM    500  O   PHE D   4      -0.683  -5.625   9.975  1.00  0.00            
ATOM    501  N   GLN D   5       0.763  -6.628   8.580  1.00  0.00            
ATOM    502  HN  GLN D   5       1.340  -7.439   8.496  1.00  0.00            
ATOM    503  CA  GLN D   5       0.976  -5.538   7.639  1.00  0.00            
ATOM    504  HA  GLN D   5       0.930  -4.594   8.169  1.00  0.00            
ATOM    505  CB  GLN D   5       2.426  -5.577   7.017  1.00  0.00            
ATOM    506  HB1 GLN D   5       2.589  -4.605   6.498  1.00  0.00            
ATOM    507  HB2 GLN D   5       2.622  -6.454   6.366  1.00  0.00            
ATOM    508  CG  GLN D   5       3.426  -5.630   8.134  1.00  0.00            
ATOM    509  HG1 GLN D   5       4.436  -5.548   7.687  1.00  0.00            
ATOM    510  HG2 GLN D   5       3.393  -6.629   8.636  1.00  0.00            
ATOM    511  CD  GLN D   5       3.361  -4.514   9.184  1.00  0.00            
ATOM    512  OE1 GLN D   5       3.681  -4.664  10.385  1.00  0.00            
ATOM    513  NE2 GLN D   5       2.975  -3.273   8.769  1.00  0.00            
ATOM    514 HE21 GLN D   5       3.035  -3.116   7.782  1.00  0.00            
ATOM    515 HE22 GLN D   5       2.768  -2.585   9.459  1.00  0.00            
ATOM    516  C   GLN D   5       0.095  -5.699   6.438  1.00  0.00            
ATOM    517  O   GLN D   5       0.462  -6.443   5.508  1.00  0.00            
ATOM    518  N   PHE D   6      -1.013  -4.981   6.407  1.00  0.00            
ATOM    519  HN  PHE D   6      -1.311  -4.542   7.251  1.00  0.00            
ATOM    520  CA  PHE D   6      -1.913  -4.826   5.242  1.00  0.00            
ATOM    521  HA  PHE D   6      -2.197  -5.813   4.879  1.00  0.00            
ATOM    522  CB  PHE D   6      -3.291  -4.301   5.683  1.00  0.00            
ATOM    523  HB1 PHE D   6      -3.843  -5.007   6.334  1.00  0.00            
ATOM    524  HB2 PHE D   6      -3.880  -4.050   4.776  1.00  0.00            
ATOM    525  CG  PHE D   6      -3.076  -2.995   6.431  1.00  0.00            
ATOM    526  CD1 PHE D   6      -3.125  -3.007   7.844  1.00  0.00            
ATOM    527  HD1 PHE D   6      -3.238  -3.913   8.412  1.00  0.00            
ATOM    528  CE1 PHE D   6      -2.820  -1.871   8.590  1.00  0.00            
ATOM    529  HE1 PHE D   6      -2.610  -1.936   9.642  1.00  0.00            
ATOM    530  CZ  PHE D   6      -2.716  -0.645   7.939  1.00  0.00            
ATOM    531  HZ  PHE D   6      -2.483   0.288   8.425  1.00  0.00            
ATOM    532  CD2 PHE D   6      -2.892  -1.784   5.793  1.00  0.00            
ATOM    533  HD2 PHE D   6      -2.892  -1.774   4.707  1.00  0.00            
ATOM    534  CE2 PHE D   6      -2.707  -0.605   6.529  1.00  0.00            
ATOM    535  HE2 PHE D   6      -2.574   0.356   6.059  1.00  0.00            
ATOM    536  C   PHE D   6      -1.311  -4.136   4.008  1.00  0.00            
ATOM    537  O   PHE D   6      -0.547  -3.134   4.202  1.00  0.00            
ATOM    538  N   ASN D   7      -1.554  -4.661   2.808  1.00  0.00            
ATOM    539  HN  ASN D   7      -2.067  -5.508   2.770  1.00  0.00            
ATOM    540  CA  ASN D   7      -1.142  -4.120   1.502  1.00  0.00            
ATOM    541  HA  ASN D   7      -0.619  -3.193   1.668  1.00  0.00            
ATOM    542  CB  ASN D   7      -0.267  -5.158   0.736  1.00  0.00            
ATOM    543  HB1 ASN D   7      -0.870  -6.069   0.544  1.00  0.00            
ATOM    544  HB2 ASN D   7       0.563  -5.453   1.418  1.00  0.00            
ATOM    545  CG  ASN D   7       0.235  -4.615  -0.598  1.00  0.00            
ATOM    546  OD1 ASN D   7      -0.228  -5.105  -1.631  1.00  0.00            
ATOM    547  ND2 ASN D   7       1.258  -3.727  -0.571  1.00  0.00            
ATOM    548 HD21 ASN D   7       1.669  -3.535   0.321  1.00  0.00            
ATOM    549 HD22 ASN D   7       1.539  -3.319  -1.441  1.00  0.00            
ATOM    550  C   ASN D   7      -2.502  -3.785   0.788  1.00  0.00            
ATOM    551  OT1 ASN D   7      -3.454  -4.479   1.106  1.00  0.00            
ATOM    552  OT2 ASN D   7      -2.549  -2.870  -0.098  1.00  0.00            
ATOM    553  N   LYS E   1     -11.574   6.569   2.507  1.00  0.00            
ATOM    554  H1  LYS E   1     -11.965   6.435   1.543  1.00  0.00            
ATOM    555  H2  LYS E   1     -11.290   7.571   2.417  1.00  0.00            
ATOM    556  H3  LYS E   1     -10.786   5.929   2.710  1.00  0.00            
ATOM    557  CA  LYS E   1     -12.644   6.312   3.542  1.00  0.00            
ATOM    558  HA  LYS E   1     -13.542   6.850   3.294  1.00  0.00            
ATOM    559  CB  LYS E   1     -13.179   4.853   3.439  1.00  0.00            
ATOM    560  HB1 LYS E   1     -12.412   4.099   3.127  1.00  0.00            
ATOM    561  HB2 LYS E   1     -13.910   4.750   2.606  1.00  0.00            
ATOM    562  CG  LYS E   1     -13.711   4.154   4.695  1.00  0.00            
ATOM    563  HG1 LYS E   1     -14.398   4.877   5.189  1.00  0.00            
ATOM    564  HG2 LYS E   1     -12.822   3.826   5.274  1.00  0.00            
ATOM    565  CD  LYS E   1     -14.476   2.853   4.359  1.00  0.00            
ATOM    566  HD1 LYS E   1     -14.758   2.271   5.270  1.00  0.00            
ATOM    567  HD2 LYS E   1     -15.445   3.281   4.009  1.00  0.00            
ATOM    568  CE  LYS E   1     -13.680   1.914   3.368  1.00  0.00            
ATOM    569  HE1 LYS E   1     -12.711   1.515   3.721  1.00  0.00            
ATOM    570  HE2 LYS E   1     -13.559   2.426   2.386  1.00  0.00            
ATOM    571  NZ  LYS E   1     -14.554   0.734   3.114  1.00  0.00            
ATOM    572  HZ1 LYS E   1     -14.107   0.093   2.436  1.00  0.00            
ATOM    573  HZ2 LYS E   1     -14.845   0.281   4.009  1.00  0.00            
ATOM    574  HZ3 LYS E   1     -15.434   0.984   2.613  1.00  0.00            
ATOM    575  C   LYS E   1     -12.282   6.619   5.012  1.00  0.00            
ATOM    576  O   LYS E   1     -13.059   7.294   5.716  1.00  0.00            
ATOM    577  N   PHE E   2     -11.113   6.192   5.505  1.00  0.00            
ATOM    578  HN  PHE E   2     -10.506   5.576   5.013  1.00  0.00            
ATOM    579  CA  PHE E   2     -10.762   6.467   6.937  1.00  0.00            
ATOM    580  HA  PHE E   2     -11.118   7.433   7.255  1.00  0.00            
ATOM    581  CB  PHE E   2     -11.216   5.233   7.843  1.00  0.00            
ATOM    582  HB1 PHE E   2     -10.869   4.237   7.472  1.00  0.00            
ATOM    583  HB2 PHE E   2     -12.326   5.248   7.795  1.00  0.00            
ATOM    584  CG  PHE E   2     -10.865   5.189   9.345  1.00  0.00            
ATOM    585  CD1 PHE E   2     -11.280   6.359  10.130  1.00  0.00            
ATOM    586  HD1 PHE E   2     -11.968   7.099   9.767  1.00  0.00            
ATOM    587  CE1 PHE E   2     -10.919   6.415  11.485  1.00  0.00            
ATOM    588  HE1 PHE E   2     -11.276   7.334  11.920  1.00  0.00            
ATOM    589  CZ  PHE E   2     -10.263   5.410  12.171  1.00  0.00            
ATOM    590  HZ  PHE E   2     -10.052   5.479  13.228  1.00  0.00            
ATOM    591  CD2 PHE E   2     -10.138   4.196   9.982  1.00  0.00            
ATOM    592  HD2 PHE E   2      -9.872   3.233   9.557  1.00  0.00            
ATOM    593  CE2 PHE E   2      -9.877   4.318  11.386  1.00  0.00            
ATOM    594  HE2 PHE E   2      -9.299   3.525  11.858  1.00  0.00            
ATOM    595  C   PHE E   2      -9.241   6.743   6.963  1.00  0.00            
ATOM    596  O   PHE E   2      -8.532   6.652   5.945  1.00  0.00            
ATOM    597  N   LYS E   3      -8.639   6.928   8.145  1.00  0.00            
ATOM    598  HN  LYS E   3      -9.139   6.913   9.003  1.00  0.00            
ATOM    599  CA  LYS E   3      -7.168   7.222   8.208  1.00  0.00            
ATOM    600  HA  LYS E   3      -6.728   7.550   7.273  1.00  0.00            
ATOM    601  CB  LYS E   3      -6.823   8.430   9.167  1.00  0.00            
ATOM    602  HB1 LYS E   3      -7.040   9.389   8.647  1.00  0.00            
ATOM    603  HB2 LYS E   3      -5.743   8.487   9.428  1.00  0.00            
ATOM    604  CG  LYS E   3      -7.703   8.352  10.481  1.00  0.00            
ATOM    605  HG1 LYS E   3      -7.646   7.331  10.910  1.00  0.00            
ATOM    606  HG2 LYS E   3      -8.772   8.553  10.266  1.00  0.00            
ATOM    607  CD  LYS E   3      -7.149   9.331  11.447  1.00  0.00            
ATOM    608  HD1 LYS E   3      -6.140   8.936  11.679  1.00  0.00            
ATOM    609  HD2 LYS E   3      -7.196  10.305  10.914  1.00  0.00            
ATOM    610  CE  LYS E   3      -7.928   9.457  12.773  1.00  0.00            
ATOM    611  HE1 LYS E   3      -8.001   8.431  13.180  1.00  0.00            
ATOM    612  HE2 LYS E   3      -8.957   9.836  12.553  1.00  0.00            
ATOM    613  NZ  LYS E   3      -7.234  10.355  13.689  1.00  0.00            
ATOM    614  HZ1 LYS E   3      -7.873  10.655  14.442  1.00  0.00            
ATOM    615  HZ2 LYS E   3      -6.345   9.980  14.086  1.00  0.00            
ATOM    616  HZ3 LYS E   3      -7.001  11.270  13.242  1.00  0.00            
ATOM    617  C   LYS E   3      -6.332   5.988   8.602  1.00  0.00            
ATOM    618  O   LYS E   3      -5.142   6.180   8.933  1.00  0.00            
ATOM    619  N   PHE E   4      -6.977   4.821   8.584  1.00  0.00            
ATOM    620  HN  PHE E   4      -7.897   4.796   8.206  1.00  0.00            
ATOM    621  CA  PHE E   4      -6.371   3.604   8.810  1.00  0.00            
ATOM    622  HA  PHE E   4      -5.371   3.552   8.421  1.00  0.00            
ATOM    623  CB  PHE E   4      -6.381   3.309  10.352  1.00  0.00            
ATOM    624  HB1 PHE E   4      -7.272   2.837  10.798  1.00  0.00            
ATOM    625  HB2 PHE E   4      -6.147   4.303  10.801  1.00  0.00            
ATOM    626  CG  PHE E   4      -5.264   2.393  10.755  1.00  0.00            
ATOM    627  CD1 PHE E   4      -5.468   1.149  11.227  1.00  0.00            
ATOM    628  HD1 PHE E   4      -6.480   0.783  11.157  1.00  0.00            
ATOM    629  CE1 PHE E   4      -4.381   0.276  11.556  1.00  0.00            
ATOM    630  HE1 PHE E   4      -4.535  -0.746  11.858  1.00  0.00            
ATOM    631  CZ  PHE E   4      -3.060   0.687  11.368  1.00  0.00            
ATOM    632  HZ  PHE E   4      -2.202   0.029  11.454  1.00  0.00            
ATOM    633  CD2 PHE E   4      -3.922   2.893  10.596  1.00  0.00            
ATOM    634  HD2 PHE E   4      -3.759   3.941  10.404  1.00  0.00            
ATOM    635  CE2 PHE E   4      -2.825   2.061  11.022  1.00  0.00            
ATOM    636  HE2 PHE E   4      -1.804   2.387  11.137  1.00  0.00            
ATOM    637  C   PHE E   4      -7.035   2.558   8.030  1.00  0.00            
ATOM    638  O   PHE E   4      -7.885   2.761   7.190  1.00  0.00            
ATOM    639  N   GLN E   5      -6.519   1.381   8.209  1.00  0.00            
ATOM    640  HN  GLN E   5      -5.780   1.032   8.794  1.00  0.00            
ATOM    641  CA  GLN E   5      -7.183   0.287   7.417  1.00  0.00            
ATOM    642  HA  GLN E   5      -8.173   0.476   7.030  1.00  0.00            
ATOM    643  CB  GLN E   5      -6.236  -0.204   6.263  1.00  0.00            
ATOM    644  HB1 GLN E   5      -6.659  -1.145   5.861  1.00  0.00            
ATOM    645  HB2 GLN E   5      -5.266  -0.439   6.752  1.00  0.00            
ATOM    646  CG  GLN E   5      -6.032   0.990   5.260  1.00  0.00            
ATOM    647  HG1 GLN E   5      -5.289   1.699   5.697  1.00  0.00            
ATOM    648  HG2 GLN E   5      -6.980   1.537   5.071  1.00  0.00            
ATOM    649  CD  GLN E   5      -5.415   0.414   3.892  1.00  0.00            
ATOM    650  OE1 GLN E   5      -4.323   0.892   3.454  1.00  0.00            
ATOM    651  NE2 GLN E   5      -6.159  -0.563   3.366  1.00  0.00            
ATOM    652 HE21 GLN E   5      -7.080  -0.843   3.653  1.00  0.00            
ATOM    653 HE22 GLN E   5      -5.711  -1.055   2.617  1.00  0.00            
ATOM    654  C   GLN E   5      -7.397  -0.847   8.447  1.00  0.00            
ATOM    655  O   GLN E   5      -6.567  -0.938   9.375  1.00  0.00            
ATOM    656  N   PHE E   6      -8.430  -1.692   8.253  1.00  0.00            
ATOM    657  HN  PHE E   6      -9.040  -1.601   7.467  1.00  0.00            
ATOM    658  CA  PHE E   6      -8.903  -2.715   9.179  1.00  0.00            
ATOM    659  HA  PHE E   6      -9.914  -2.828   8.835  1.00  0.00            
ATOM    660  CB  PHE E   6      -8.248  -4.054   8.975  1.00  0.00            
ATOM    661  HB1 PHE E   6      -7.148  -4.050   9.110  1.00  0.00            
ATOM    662  HB2 PHE E   6      -8.350  -4.365   7.908  1.00  0.00            
ATOM    663  CG  PHE E   6      -8.752  -5.216   9.859  1.00  0.00            
ATOM    664  CD1 PHE E   6     -10.162  -5.446  10.172  1.00  0.00            
ATOM    665  HD1 PHE E   6     -10.910  -4.745   9.840  1.00  0.00            
ATOM    666  CE1 PHE E   6     -10.566  -6.645  10.776  1.00  0.00            
ATOM    667  HE1 PHE E   6     -11.617  -6.776  10.991  1.00  0.00            
ATOM    668  CZ  PHE E   6      -9.559  -7.409  11.378  1.00  0.00            
ATOM    669  HZ  PHE E   6      -9.921  -8.250  11.945  1.00  0.00            
ATOM    670  CD2 PHE E   6      -7.865  -6.237  10.260  1.00  0.00            
ATOM    671  HD2 PHE E   6      -6.865  -6.246   9.861  1.00  0.00            
ATOM    672  CE2 PHE E   6      -8.238  -7.219  11.048  1.00  0.00            
ATOM    673  HE2 PHE E   6      -7.611  -8.035  11.383  1.00  0.00            
ATOM    674  C   PHE E   6      -8.901  -2.236  10.652  1.00  0.00            
ATOM    675  O   PHE E   6      -9.206  -1.113  10.957  1.00  0.00            
ATOM    676  N   ASN E   7      -8.643  -3.052  11.612  1.00  0.00            
ATOM    677  HN  ASN E   7      -8.416  -3.966  11.277  1.00  0.00            
ATOM    678  CA  ASN E   7      -8.591  -2.837  13.017  1.00  0.00            
ATOM    679  HA  ASN E   7      -8.958  -1.822  13.113  1.00  0.00            
ATOM    680  CB  ASN E   7      -9.404  -3.832  13.882  1.00  0.00            
ATOM    681  HB1 ASN E   7      -9.283  -3.550  14.946  1.00  0.00            
ATOM    682  HB2 ASN E   7      -8.868  -4.800  13.734  1.00  0.00            
ATOM    683  CG  ASN E   7     -10.894  -3.750  13.443  1.00  0.00            
ATOM    684  OD1 ASN E   7     -11.381  -2.717  13.058  1.00  0.00            
ATOM    685  ND2 ASN E   7     -11.598  -4.895  13.562  1.00  0.00            
ATOM    686 HD21 ASN E   7     -11.311  -5.591  14.228  1.00  0.00            
ATOM    687 HD22 ASN E   7     -12.449  -4.993  13.049  1.00  0.00            
ATOM    688  C   ASN E   7      -7.141  -2.842  13.535  1.00  0.00            
ATOM    689  OT1 ASN E   7      -6.527  -1.815  13.994  1.00  0.00            
ATOM    690  OT2 ASN E   7      -6.475  -3.931  13.539  1.00  0.00            
ATOM    691  N   LYS F   1     -12.476  -7.931   1.230  1.00  0.00            
ATOM    692  H1  LYS F   1     -12.592  -6.905   1.355  1.00  0.00            
ATOM    693  H2  LYS F   1     -12.227  -8.029   0.233  1.00  0.00            
ATOM    694  H3  LYS F   1     -13.417  -8.299   1.472  1.00  0.00            
ATOM    695  CA  LYS F   1     -11.638  -8.629   2.115  1.00  0.00            
ATOM    696  HA  LYS F   1     -11.907  -8.389   3.125  1.00  0.00            
ATOM    697  CB  LYS F   1     -11.704 -10.171   2.133  1.00  0.00            
ATOM    698  HB1 LYS F   1     -12.604 -10.417   2.742  1.00  0.00            
ATOM    699  HB2 LYS F   1     -10.875 -10.725   2.627  1.00  0.00            
ATOM    700  CG  LYS F   1     -11.967 -10.853   0.712  1.00  0.00            
ATOM    701  HG1 LYS F   1     -12.926 -10.431   0.340  1.00  0.00            
ATOM    702  HG2 LYS F   1     -12.271 -11.905   0.882  1.00  0.00            
ATOM    703  CD  LYS F   1     -10.788 -10.899  -0.344  1.00  0.00            
ATOM    704  HD1 LYS F   1     -11.259 -11.176  -1.308  1.00  0.00            
ATOM    705  HD2 LYS F   1     -10.384  -9.871  -0.495  1.00  0.00            
ATOM    706  CE  LYS F   1      -9.581 -11.828  -0.034  1.00  0.00            
ATOM    707  HE1 LYS F   1     -10.104 -12.805  -0.119  1.00  0.00            
ATOM    708  HE2 LYS F   1      -9.260 -11.738   1.032  1.00  0.00            
ATOM    709  NZ  LYS F   1      -8.531 -11.656  -1.062  1.00  0.00            
ATOM    710  HZ1 LYS F   1      -7.652 -12.167  -0.876  1.00  0.00            
ATOM    711  HZ2 LYS F   1      -8.823 -12.164  -1.913  1.00  0.00            
ATOM    712  HZ3 LYS F   1      -8.367 -10.641  -1.215  1.00  0.00            
ATOM    713  C   LYS F   1     -10.196  -8.108   1.965  1.00  0.00            
ATOM    714  O   LYS F   1      -9.855  -7.480   0.938  1.00  0.00            
ATOM    715  N   PHE F   2      -9.337  -8.355   3.036  1.00  0.00            
ATOM    716  HN  PHE F   2      -9.748  -8.798   3.832  1.00  0.00            
ATOM    717  CA  PHE F   2      -8.065  -7.787   3.224  1.00  0.00            
ATOM    718  HA  PHE F   2      -7.902  -6.920   2.610  1.00  0.00            
ATOM    719  CB  PHE F   2      -7.772  -7.381   4.704  1.00  0.00            
ATOM    720  HB1 PHE F   2      -6.850  -6.764   4.748  1.00  0.00            
ATOM    721  HB2 PHE F   2      -7.675  -8.356   5.237  1.00  0.00            
ATOM    722  CG  PHE F   2      -8.889  -6.517   5.290  1.00  0.00            
ATOM    723  CD1 PHE F   2      -9.465  -5.402   4.643  1.00  0.00            
ATOM    724  HD1 PHE F   2      -9.025  -5.108   3.697  1.00  0.00            
ATOM    725  CE1 PHE F   2     -10.613  -4.770   5.214  1.00  0.00            
ATOM    726  HE1 PHE F   2     -11.010  -3.915   4.677  1.00  0.00            
ATOM    727  CZ  PHE F   2     -11.334  -5.246   6.299  1.00  0.00            
ATOM    728  HZ  PHE F   2     -12.081  -4.588   6.730  1.00  0.00            
ATOM    729  CD2 PHE F   2      -9.570  -6.979   6.454  1.00  0.00            
ATOM    730  HD2 PHE F   2      -9.133  -7.854   6.904  1.00  0.00            
ATOM    731  CE2 PHE F   2     -10.737  -6.309   6.994  1.00  0.00            
ATOM    732  HE2 PHE F   2     -11.128  -6.659   7.934  1.00  0.00            
ATOM    733  C   PHE F   2      -6.918  -8.802   2.865  1.00  0.00            
ATOM    734  O   PHE F   2      -7.143  -9.997   2.674  1.00  0.00            
ATOM    735  N   LYS F   3      -5.607  -8.337   2.710  1.00  0.00            
ATOM    736  HN  LYS F   3      -5.333  -7.386   2.700  1.00  0.00            
ATOM    737  CA  LYS F   3      -4.530  -9.279   2.564  1.00  0.00            
ATOM    738  HA  LYS F   3      -4.663 -10.172   3.147  1.00  0.00            
ATOM    739  CB  LYS F   3      -4.333  -9.751   1.162  1.00  0.00            
ATOM    740  HB1 LYS F   3      -5.255 -10.375   1.033  1.00  0.00            
ATOM    741  HB2 LYS F   3      -3.566 -10.514   0.934  1.00  0.00            
ATOM    742  CG  LYS F   3      -4.279  -8.639   0.060  1.00  0.00            
ATOM    743  HG1 LYS F   3      -5.046  -7.837   0.179  1.00  0.00            
ATOM    744  HG2 LYS F   3      -4.592  -9.267  -0.795  1.00  0.00            
ATOM    745  CD  LYS F   3      -2.847  -8.081  -0.186  1.00  0.00            
ATOM    746  HD1 LYS F   3      -2.605  -7.509   0.742  1.00  0.00            
ATOM    747  HD2 LYS F   3      -2.211  -8.982  -0.221  1.00  0.00            
ATOM    748  CE  LYS F   3      -2.845  -7.153  -1.355  1.00  0.00            
ATOM    749  HE1 LYS F   3      -3.207  -7.723  -2.233  1.00  0.00            
ATOM    750  HE2 LYS F   3      -1.784  -6.941  -1.613  1.00  0.00            
ATOM    751  NZ  LYS F   3      -3.520  -5.891  -1.229  1.00  0.00            
ATOM    752  HZ1 LYS F   3      -3.248  -5.340  -0.388  1.00  0.00            
ATOM    753  HZ2 LYS F   3      -3.329  -5.316  -2.069  1.00  0.00            
ATOM    754  HZ3 LYS F   3      -4.521  -6.161  -1.197  1.00  0.00            
ATOM    755  C   LYS F   3      -3.238  -8.696   3.179  1.00  0.00            
ATOM    756  O   LYS F   3      -2.903  -7.479   3.145  1.00  0.00            
ATOM    757  N   PHE F   4      -2.451  -9.662   3.678  1.00  0.00            
ATOM    758  HN  PHE F   4      -2.784 -10.603   3.653  1.00  0.00            
ATOM    759  CA  PHE F   4      -1.429  -9.412   4.674  1.00  0.00            
ATOM    760  HA  PHE F   4      -1.456  -8.353   4.902  1.00  0.00            
ATOM    761  CB  PHE F   4      -1.631 -10.062   6.005  1.00  0.00            
ATOM    762  HB1 PHE F   4      -0.799  -9.731   6.675  1.00  0.00            
ATOM    763  HB2 PHE F   4      -1.525 -11.171   5.935  1.00  0.00            
ATOM    764  CG  PHE F   4      -2.899  -9.651   6.513  1.00  0.00            
ATOM    765  CD1 PHE F   4      -4.012 -10.496   6.554  1.00  0.00            
ATOM    766  HD1 PHE F   4      -3.936 -11.495   6.147  1.00  0.00            
ATOM    767  CE1 PHE F   4      -5.301 -10.110   6.953  1.00  0.00            
ATOM    768  HE1 PHE F   4      -6.123 -10.807   6.844  1.00  0.00            
ATOM    769  CZ  PHE F   4      -5.446  -8.876   7.581  1.00  0.00            
ATOM    770  HZ  PHE F   4      -6.405  -8.580   8.014  1.00  0.00            
ATOM    771  CD2 PHE F   4      -3.024  -8.380   7.123  1.00  0.00            
ATOM    772  HD2 PHE F   4      -2.142  -7.764   7.181  1.00  0.00            
ATOM    773  CE2 PHE F   4      -4.253  -8.063   7.721  1.00  0.00            
ATOM    774  HE2 PHE F   4      -4.479  -7.138   8.242  1.00  0.00            
ATOM    775  C   PHE F   4      -0.041  -9.739   4.174  1.00  0.00            
ATOM    776  O   PHE F   4       0.165 -10.818   3.561  1.00  0.00            
ATOM    777  N   GLN F   5       0.972  -8.852   4.293  1.00  0.00            
ATOM    778  HN  GLN F   5       0.816  -7.951   4.691  1.00  0.00            
ATOM    779  CA  GLN F   5       2.421  -9.150   3.860  1.00  0.00            
ATOM    780  HA  GLN F   5       2.488  -9.778   2.991  1.00  0.00            
ATOM    781  CB  GLN F   5       3.175  -7.819   3.353  1.00  0.00            
ATOM    782  HB1 GLN F   5       2.989  -7.023   4.110  1.00  0.00            
ATOM    783  HB2 GLN F   5       2.755  -7.678   2.330  1.00  0.00            
ATOM    784  CG  GLN F   5       4.695  -7.950   3.248  1.00  0.00            
ATOM    785  HG1 GLN F   5       5.155  -8.017   4.250  1.00  0.00            
ATOM    786  HG2 GLN F   5       5.118  -7.033   2.774  1.00  0.00            
ATOM    787  CD  GLN F   5       5.200  -9.156   2.466  1.00  0.00            
ATOM    788  OE1 GLN F   5       4.629  -9.454   1.430  1.00  0.00            
ATOM    789  NE2 GLN F   5       6.348  -9.755   2.829  1.00  0.00            
ATOM    790 HE21 GLN F   5       6.881  -9.246   3.509  1.00  0.00            
ATOM    791 HE22 GLN F   5       6.775 -10.556   2.412  1.00  0.00            
ATOM    792  C   GLN F   5       3.179  -9.928   4.930  1.00  0.00            
ATOM    793  O   GLN F   5       3.611  -9.444   5.955  1.00  0.00            
ATOM    794  N   PHE F   6       3.264 -11.265   4.789  1.00  0.00            
ATOM    795  HN  PHE F   6       2.702 -11.699   4.073  1.00  0.00            
ATOM    796  CA  PHE F   6       3.952 -12.109   5.732  1.00  0.00            
ATOM    797  HA  PHE F   6       3.693 -11.769   6.723  1.00  0.00            
ATOM    798  CB  PHE F   6       3.426 -13.574   5.622  1.00  0.00            
ATOM    799  HB1 PHE F   6       4.035 -14.111   6.388  1.00  0.00            
ATOM    800  HB2 PHE F   6       3.634 -14.072   4.644  1.00  0.00            
ATOM    801  CG  PHE F   6       1.946 -13.565   5.957  1.00  0.00            
ATOM    802  CD1 PHE F   6       1.015 -13.832   4.987  1.00  0.00            
ATOM    803  HD1 PHE F   6       1.254 -13.940   3.933  1.00  0.00            
ATOM    804  CE1 PHE F   6      -0.335 -13.832   5.264  1.00  0.00            
ATOM    805  HE1 PHE F   6      -1.046 -13.895   4.449  1.00  0.00            
ATOM    806  CZ  PHE F   6      -0.764 -13.658   6.588  1.00  0.00            
ATOM    807  HZ  PHE F   6      -1.813 -13.605   6.820  1.00  0.00            
ATOM    808  CD2 PHE F   6       1.528 -13.370   7.289  1.00  0.00            
ATOM    809  HD2 PHE F   6       2.279 -13.310   8.055  1.00  0.00            
ATOM    810  CE2 PHE F   6       0.148 -13.391   7.636  1.00  0.00            
ATOM    811  HE2 PHE F   6      -0.050 -13.038   8.642  1.00  0.00            
ATOM    812  C   PHE F   6       5.472 -12.015   5.506  1.00  0.00            
ATOM    813  O   PHE F   6       5.991 -12.171   4.426  1.00  0.00            
ATOM    814  N   ASN F   7       6.233 -11.711   6.536  1.00  0.00            
ATOM    815  HN  ASN F   7       5.704 -11.646   7.380  1.00  0.00            
ATOM    816  CA  ASN F   7       7.714 -11.574   6.613  1.00  0.00            
ATOM    817  HA  ASN F   7       8.073 -11.707   5.606  1.00  0.00            
ATOM    818  CB  ASN F   7       8.179 -10.240   7.285  1.00  0.00            
ATOM    819  HB1 ASN F   7       9.289 -10.145   7.138  1.00  0.00            
ATOM    820  HB2 ASN F   7       7.790 -10.265   8.320  1.00  0.00            
ATOM    821  CG  ASN F   7       7.483  -9.110   6.547  1.00  0.00            
ATOM    822  OD1 ASN F   7       7.552  -9.102   5.333  1.00  0.00            
ATOM    823  ND2 ASN F   7       6.877  -8.168   7.354  1.00  0.00            
ATOM    824 HD21 ASN F   7       6.766  -8.408   8.318  1.00  0.00            
ATOM    825 HD22 ASN F   7       6.499  -7.328   6.972  1.00  0.00            
ATOM    826  C   ASN F   7       8.330 -12.794   7.243  1.00  0.00            
ATOM    827  OT1 ASN F   7       7.979 -13.137   8.411  1.00  0.00            
ATOM    828  OT2 ASN F   7       9.298 -13.365   6.635  1.00  0.00            
END
