# Supplementary material for: Design of the Hydrophobic Core of Self‐Assembling Peptide Fibrils for Enhanced Neural Regeneration
Source: Small Sci. 2025 Sep 4;5(10):2500224. doi: 10.1002/smsc.202500224 (PMC12499481; doi:10.1002/smsc.202500224)
Supplement: Supplementary file 1 — Supplementary Material [file SMSC-5-2500224-s001.zip › Representative-structures/EF-C_G_20_dominant.pdb]

CRYST1   68.830   68.830   68.830  90.00  90.00  90.00 P 1           1
ATOM      1  N   LYS A   1      -2.940 -19.145  -7.348  1.00  0.00            
ATOM      2  H1  LYS A   1      -3.783 -18.802  -7.858  1.00  0.00            
ATOM      3  H2  LYS A   1      -3.195 -20.081  -6.963  1.00  0.00            
ATOM      4  H3  LYS A   1      -2.579 -18.457  -6.659  1.00  0.00            
ATOM      5  CA  LYS A   1      -1.918 -19.470  -8.319  1.00  0.00            
ATOM      6  HA  LYS A   1      -2.411 -20.246  -8.886  1.00  0.00            
ATOM      7  CB  LYS A   1      -1.665 -18.212  -9.214  1.00  0.00            
ATOM      8  HB1 LYS A   1      -1.733 -17.262  -8.639  1.00  0.00            
ATOM      9  HB2 LYS A   1      -2.503 -18.213  -9.939  1.00  0.00            
ATOM     10  CG  LYS A   1      -0.326 -18.158  -9.969  1.00  0.00            
ATOM     11  HG1 LYS A   1       0.564 -18.415  -9.346  1.00  0.00            
ATOM     12  HG2 LYS A   1      -0.131 -17.146 -10.387  1.00  0.00            
ATOM     13  CD  LYS A   1      -0.422 -19.116 -11.172  1.00  0.00            
ATOM     14  HD1 LYS A   1      -0.589 -20.116 -10.708  1.00  0.00            
ATOM     15  HD2 LYS A   1      -1.399 -18.946 -11.665  1.00  0.00            
ATOM     16  CE  LYS A   1       0.766 -19.144 -12.094  1.00  0.00            
ATOM     17  HE1 LYS A   1       1.631 -19.593 -11.565  1.00  0.00            
ATOM     18  HE2 LYS A   1       1.002 -18.133 -12.488  1.00  0.00            
ATOM     19  NZ  LYS A   1       0.536 -19.976 -13.310  1.00  0.00            
ATOM     20  HZ1 LYS A   1      -0.444 -19.999 -13.655  1.00  0.00            
ATOM     21  HZ2 LYS A   1       1.091 -19.717 -14.149  1.00  0.00            
ATOM     22  HZ3 LYS A   1       0.733 -20.963 -13.047  1.00  0.00            
ATOM     23  C   LYS A   1      -0.693 -20.070  -7.677  1.00  0.00            
ATOM     24  O   LYS A   1      -0.212 -21.188  -7.963  1.00  0.00            
ATOM     25  N   GLY A   2      -0.121 -19.345  -6.706  1.00  0.00            
ATOM     26  HN  GLY A   2      -0.537 -18.536  -6.331  1.00  0.00            
ATOM     27  CA  GLY A   2       1.153 -19.735  -5.968  1.00  0.00            
ATOM     28  HA1 GLY A   2       1.877 -20.142  -6.659  1.00  0.00            
ATOM     29  HA2 GLY A   2       1.563 -18.905  -5.407  1.00  0.00            
ATOM     30  C   GLY A   2       1.025 -20.832  -4.996  1.00  0.00            
ATOM     31  O   GLY A   2       1.707 -21.788  -4.905  1.00  0.00            
ATOM     32  N   LYS A   3      -0.013 -20.670  -4.186  1.00  0.00            
ATOM     33  HN  LYS A   3      -0.503 -19.804  -4.261  1.00  0.00            
ATOM     34  CA  LYS A   3      -0.526 -21.637  -3.299  1.00  0.00            
ATOM     35  HA  LYS A   3       0.212 -21.866  -2.542  1.00  0.00            
ATOM     36  CB  LYS A   3      -1.789 -21.101  -2.563  1.00  0.00            
ATOM     37  HB1 LYS A   3      -2.269 -21.909  -1.970  1.00  0.00            
ATOM     38  HB2 LYS A   3      -2.581 -20.793  -3.279  1.00  0.00            
ATOM     39  CG  LYS A   3      -1.559 -20.019  -1.484  1.00  0.00            
ATOM     40  HG1 LYS A   3      -2.524 -19.604  -1.110  1.00  0.00            
ATOM     41  HG2 LYS A   3      -1.102 -19.171  -2.031  1.00  0.00            
ATOM     42  CD  LYS A   3      -0.659 -20.463  -0.298  1.00  0.00            
ATOM     43  HD1 LYS A   3       0.376 -20.764  -0.562  1.00  0.00            
ATOM     44  HD2 LYS A   3      -0.589 -19.580   0.376  1.00  0.00            
ATOM     45  CE  LYS A   3      -1.303 -21.473   0.703  1.00  0.00            
ATOM     46  HE1 LYS A   3      -0.618 -21.810   1.512  1.00  0.00            
ATOM     47  HE2 LYS A   3      -1.544 -22.355   0.059  1.00  0.00            
ATOM     48  NZ  LYS A   3      -2.474 -20.869   1.388  1.00  0.00            
ATOM     49  HZ1 LYS A   3      -2.843 -21.547   2.087  1.00  0.00            
ATOM     50  HZ2 LYS A   3      -2.200 -19.963   1.827  1.00  0.00            
ATOM     51  HZ3 LYS A   3      -3.194 -20.730   0.639  1.00  0.00            
ATOM     52  C   LYS A   3      -0.964 -22.956  -3.937  1.00  0.00            
ATOM     53  O   LYS A   3      -1.592 -22.982  -4.930  1.00  0.00            
ATOM     54  N   GLY A   4      -0.692 -24.114  -3.230  1.00  0.00            
ATOM     55  HN  GLY A   4      -0.189 -24.128  -2.368  1.00  0.00            
ATOM     56  CA  GLY A   4      -1.224 -25.445  -3.595  1.00  0.00            
ATOM     57  HA1 GLY A   4      -0.910 -25.697  -4.593  1.00  0.00            
ATOM     58  HA2 GLY A   4      -0.770 -26.147  -2.915  1.00  0.00            
ATOM     59  C   GLY A   4      -2.740 -25.570  -3.520  1.00  0.00            
ATOM     60  O   GLY A   4      -3.426 -24.606  -3.153  1.00  0.00            
ATOM     61  N   GLN A   5      -3.270 -26.840  -3.654  1.00  0.00            
ATOM     62  HN  GLN A   5      -2.678 -27.620  -3.462  1.00  0.00            
ATOM     63  CA  GLN A   5      -4.680 -27.053  -3.769  1.00  0.00            
ATOM     64  HA  GLN A   5      -5.219 -26.142  -4.017  1.00  0.00            
ATOM     65  CB  GLN A   5      -4.857 -28.121  -4.880  1.00  0.00            
ATOM     66  HB1 GLN A   5      -5.912 -28.465  -4.816  1.00  0.00            
ATOM     67  HB2 GLN A   5      -4.219 -28.969  -4.549  1.00  0.00            
ATOM     68  CG  GLN A   5      -4.519 -27.685  -6.295  1.00  0.00            
ATOM     69  HG1 GLN A   5      -4.865 -28.517  -6.947  1.00  0.00            
ATOM     70  HG2 GLN A   5      -3.439 -27.487  -6.470  1.00  0.00            
ATOM     71  CD  GLN A   5      -5.303 -26.445  -6.694  1.00  0.00            
ATOM     72  OE1 GLN A   5      -6.541 -26.544  -6.887  1.00  0.00            
ATOM     73  NE2 GLN A   5      -4.692 -25.325  -7.102  1.00  0.00            
ATOM     74 HE21 GLN A   5      -3.698 -25.324  -7.183  1.00  0.00            
ATOM     75 HE22 GLN A   5      -5.239 -24.628  -7.568  1.00  0.00            
ATOM     76  C   GLN A   5      -5.363 -27.520  -2.505  1.00  0.00            
ATOM     77  O   GLN A   5      -4.754 -27.974  -1.562  1.00  0.00            
ATOM     78  N   GLY A   6      -6.684 -27.509  -2.390  1.00  0.00            
ATOM     79  HN  GLY A   6      -7.200 -27.262  -3.214  1.00  0.00            
ATOM     80  CA  GLY A   6      -7.497 -27.899  -1.265  1.00  0.00            
ATOM     81  HA1 GLY A   6      -7.250 -27.285  -0.405  1.00  0.00            
ATOM     82  HA2 GLY A   6      -8.498 -27.701  -1.624  1.00  0.00            
ATOM     83  C   GLY A   6      -7.438 -29.307  -0.953  1.00  0.00            
ATOM     84  O   GLY A   6      -6.940 -30.115  -1.721  1.00  0.00            
ATOM     85  N   ASN A   7      -7.960 -29.693   0.208  1.00  0.00            
ATOM     86  HN  ASN A   7      -8.424 -29.019   0.773  1.00  0.00            
ATOM     87  CA  ASN A   7      -8.231 -31.031   0.655  1.00  0.00            
ATOM     88  HA  ASN A   7      -7.591 -31.673   0.073  1.00  0.00            
ATOM     89  CB  ASN A   7      -8.044 -31.063   2.180  1.00  0.00            
ATOM     90  HB1 ASN A   7      -8.822 -30.503   2.750  1.00  0.00            
ATOM     91  HB2 ASN A   7      -7.062 -30.579   2.357  1.00  0.00            
ATOM     92  CG  ASN A   7      -8.055 -32.537   2.663  1.00  0.00            
ATOM     93  OD1 ASN A   7      -7.244 -33.358   2.293  1.00  0.00            
ATOM     94  ND2 ASN A   7      -9.058 -32.871   3.547  1.00  0.00            
ATOM     95 HD21 ASN A   7      -9.093 -33.774   3.974  1.00  0.00            
ATOM     96 HD22 ASN A   7      -9.719 -32.197   3.861  1.00  0.00            
ATOM     97  C   ASN A   7      -9.673 -31.273   0.311  1.00  0.00            
ATOM     98  OT1 ASN A   7     -10.572 -30.576   0.933  1.00  0.00            
ATOM     99  OT2 ASN A   7     -10.031 -32.177  -0.479  1.00  0.00            
ATOM    100  N   LYS B   1       3.889 -18.331  -1.680  1.00  0.00            
ATOM    101  H1  LYS B   1       4.901 -18.446  -1.455  1.00  0.00            
ATOM    102  H2  LYS B   1       3.729 -17.782  -2.551  1.00  0.00            
ATOM    103  H3  LYS B   1       3.414 -17.962  -0.825  1.00  0.00            
ATOM    104  CA  LYS B   1       3.267 -19.679  -1.849  1.00  0.00            
ATOM    105  HA  LYS B   1       2.256 -19.485  -2.175  1.00  0.00            
ATOM    106  CB  LYS B   1       4.083 -20.454  -2.920  1.00  0.00            
ATOM    107  HB1 LYS B   1       3.500 -21.240  -3.442  1.00  0.00            
ATOM    108  HB2 LYS B   1       5.007 -20.947  -2.542  1.00  0.00            
ATOM    109  CG  LYS B   1       4.558 -19.505  -4.055  1.00  0.00            
ATOM    110  HG1 LYS B   1       5.345 -18.845  -3.627  1.00  0.00            
ATOM    111  HG2 LYS B   1       3.765 -18.827  -4.431  1.00  0.00            
ATOM    112  CD  LYS B   1       5.109 -20.332  -5.202  1.00  0.00            
ATOM    113  HD1 LYS B   1       6.017 -20.839  -4.806  1.00  0.00            
ATOM    114  HD2 LYS B   1       4.366 -21.079  -5.555  1.00  0.00            
ATOM    115  CE  LYS B   1       5.534 -19.417  -6.410  1.00  0.00            
ATOM    116  HE1 LYS B   1       6.317 -18.794  -5.925  1.00  0.00            
ATOM    117  HE2 LYS B   1       4.802 -18.715  -6.856  1.00  0.00            
ATOM    118  NZ  LYS B   1       6.102 -20.316  -7.469  1.00  0.00            
ATOM    119  HZ1 LYS B   1       5.500 -20.942  -8.040  1.00  0.00            
ATOM    120  HZ2 LYS B   1       6.600 -19.713  -8.150  1.00  0.00            
ATOM    121  HZ3 LYS B   1       6.755 -21.028  -7.088  1.00  0.00            
ATOM    122  C   LYS B   1       2.994 -20.514  -0.620  1.00  0.00            
ATOM    123  O   LYS B   1       2.595 -20.036   0.426  1.00  0.00            
ATOM    124  N   GLY B   2       3.146 -21.815  -0.748  1.00  0.00            
ATOM    125  HN  GLY B   2       3.532 -22.076  -1.636  1.00  0.00            
ATOM    126  CA  GLY B   2       2.861 -22.799   0.269  1.00  0.00            
ATOM    127  HA1 GLY B   2       3.714 -23.462   0.278  1.00  0.00            
ATOM    128  HA2 GLY B   2       2.668 -22.257   1.194  1.00  0.00            
ATOM    129  C   GLY B   2       1.658 -23.578  -0.080  1.00  0.00            
ATOM    130  O   GLY B   2       0.786 -23.114  -0.870  1.00  0.00            
ATOM    131  N   LYS B   3       1.487 -24.713   0.634  1.00  0.00            
ATOM    132  HN  LYS B   3       2.289 -24.887   1.203  1.00  0.00            
ATOM    133  CA  LYS B   3       0.401 -25.634   0.635  1.00  0.00            
ATOM    134  HA  LYS B   3       0.400 -25.943  -0.400  1.00  0.00            
ATOM    135  CB  LYS B   3       0.582 -26.870   1.573  1.00  0.00            
ATOM    136  HB1 LYS B   3      -0.342 -27.471   1.461  1.00  0.00            
ATOM    137  HB2 LYS B   3       0.635 -26.404   2.573  1.00  0.00            
ATOM    138  CG  LYS B   3       1.849 -27.643   1.188  1.00  0.00            
ATOM    139  HG1 LYS B   3       2.815 -27.138   1.435  1.00  0.00            
ATOM    140  HG2 LYS B   3       1.817 -27.679   0.076  1.00  0.00            
ATOM    141  CD  LYS B   3       1.916 -29.103   1.708  1.00  0.00            
ATOM    142  HD1 LYS B   3       1.087 -29.679   1.233  1.00  0.00            
ATOM    143  HD2 LYS B   3       2.901 -29.479   1.349  1.00  0.00            
ATOM    144  CE  LYS B   3       1.783 -29.036   3.210  1.00  0.00            
ATOM    145  HE1 LYS B   3       0.731 -28.751   3.401  1.00  0.00            
ATOM    146  HE2 LYS B   3       2.501 -28.316   3.674  1.00  0.00            
ATOM    147  NZ  LYS B   3       1.977 -30.436   3.658  1.00  0.00            
ATOM    148  HZ1 LYS B   3       1.227 -31.067   3.298  1.00  0.00            
ATOM    149  HZ2 LYS B   3       2.874 -30.834   3.326  1.00  0.00            
ATOM    150  HZ3 LYS B   3       2.115 -30.437   4.688  1.00  0.00            
ATOM    151  C   LYS B   3      -0.985 -25.001   1.044  1.00  0.00            
ATOM    152  O   LYS B   3      -1.163 -24.316   2.012  1.00  0.00            
ATOM    153  N   GLY B   4      -2.080 -25.205   0.235  1.00  0.00            
ATOM    154  HN  GLY B   4      -1.955 -25.769  -0.578  1.00  0.00            
ATOM    155  CA  GLY B   4      -3.481 -24.810   0.500  1.00  0.00            
ATOM    156  HA1 GLY B   4      -3.573 -23.766   0.256  1.00  0.00            
ATOM    157  HA2 GLY B   4      -4.018 -25.464  -0.182  1.00  0.00            
ATOM    158  C   GLY B   4      -4.141 -25.109   1.824  1.00  0.00            
ATOM    159  O   GLY B   4      -3.549 -25.534   2.833  1.00  0.00            
ATOM    160  N   GLN B   5      -5.437 -25.026   1.821  1.00  0.00            
ATOM    161  HN  GLN B   5      -5.825 -24.622   0.997  1.00  0.00            
ATOM    162  CA  GLN B   5      -6.269 -25.098   2.951  1.00  0.00            
ATOM    163  HA  GLN B   5      -5.671 -24.888   3.828  1.00  0.00            
ATOM    164  CB  GLN B   5      -7.406 -24.013   2.989  1.00  0.00            
ATOM    165  HB1 GLN B   5      -7.949 -24.132   3.955  1.00  0.00            
ATOM    166  HB2 GLN B   5      -8.128 -24.329   2.204  1.00  0.00            
ATOM    167  CG  GLN B   5      -7.008 -22.590   2.702  1.00  0.00            
ATOM    168  HG1 GLN B   5      -6.520 -22.396   1.716  1.00  0.00            
ATOM    169  HG2 GLN B   5      -6.237 -22.189   3.402  1.00  0.00            
ATOM    170  CD  GLN B   5      -8.217 -21.620   2.859  1.00  0.00            
ATOM    171  OE1 GLN B   5      -9.259 -22.018   3.410  1.00  0.00            
ATOM    172  NE2 GLN B   5      -8.023 -20.335   2.445  1.00  0.00            
ATOM    173 HE21 GLN B   5      -7.327 -20.053   1.781  1.00  0.00            
ATOM    174 HE22 GLN B   5      -8.783 -19.703   2.581  1.00  0.00            
ATOM    175  C   GLN B   5      -6.758 -26.502   3.074  1.00  0.00            
ATOM    176  O   GLN B   5      -7.466 -27.048   2.221  1.00  0.00            
ATOM    177  N   GLY B   6      -6.530 -27.117   4.259  1.00  0.00            
ATOM    178  HN  GLY B   6      -5.823 -26.695   4.810  1.00  0.00            
ATOM    179  CA  GLY B   6      -7.296 -28.246   4.712  1.00  0.00            
ATOM    180  HA1 GLY B   6      -7.036 -29.044   4.021  1.00  0.00            
ATOM    181  HA2 GLY B   6      -6.884 -28.458   5.684  1.00  0.00            
ATOM    182  C   GLY B   6      -8.842 -28.114   4.775  1.00  0.00            
ATOM    183  O   GLY B   6      -9.383 -27.065   4.408  1.00  0.00            
ATOM    184  N   ASN B   7      -9.557 -29.153   5.203  1.00  0.00            
ATOM    185  HN  ASN B   7      -9.111 -29.881   5.721  1.00  0.00            
ATOM    186  CA  ASN B   7     -11.047 -28.993   5.327  1.00  0.00            
ATOM    187  HA  ASN B   7     -11.480 -28.279   4.642  1.00  0.00            
ATOM    188  CB  ASN B   7     -11.735 -30.336   5.182  1.00  0.00            
ATOM    189  HB1 ASN B   7     -11.575 -31.014   6.045  1.00  0.00            
ATOM    190  HB2 ASN B   7     -11.275 -30.804   4.275  1.00  0.00            
ATOM    191  CG  ASN B   7     -13.265 -30.243   4.883  1.00  0.00            
ATOM    192  OD1 ASN B   7     -13.691 -29.251   4.313  1.00  0.00            
ATOM    193  ND2 ASN B   7     -14.083 -31.118   5.467  1.00  0.00            
ATOM    194 HD21 ASN B   7     -13.733 -31.680   6.216  1.00  0.00            
ATOM    195 HD22 ASN B   7     -15.067 -30.949   5.454  1.00  0.00            
ATOM    196  C   ASN B   7     -11.423 -28.370   6.703  1.00  0.00            
ATOM    197  OT1 ASN B   7     -11.257 -28.972   7.745  1.00  0.00            
ATOM    198  OT2 ASN B   7     -11.910 -27.201   6.726  1.00  0.00            
ATOM    199  N   LYS C   1     -12.370 -28.316 -13.760  1.00  0.00            
ATOM    200  H1  LYS C   1     -13.070 -27.635 -13.408  1.00  0.00            
ATOM    201  H2  LYS C   1     -12.535 -29.236 -13.306  1.00  0.00            
ATOM    202  H3  LYS C   1     -11.367 -28.058 -13.631  1.00  0.00            
ATOM    203  CA  LYS C   1     -12.561 -28.334 -15.285  1.00  0.00            
ATOM    204  HA  LYS C   1     -12.246 -27.343 -15.604  1.00  0.00            
ATOM    205  CB  LYS C   1     -11.628 -29.359 -16.107  1.00  0.00            
ATOM    206  HB1 LYS C   1     -11.854 -29.368 -17.200  1.00  0.00            
ATOM    207  HB2 LYS C   1     -11.846 -30.381 -15.751  1.00  0.00            
ATOM    208  CG  LYS C   1     -10.120 -29.142 -15.957  1.00  0.00            
ATOM    209  HG1 LYS C   1      -9.831 -28.069 -16.009  1.00  0.00            
ATOM    210  HG2 LYS C   1      -9.638 -29.461 -16.920  1.00  0.00            
ATOM    211  CD  LYS C   1      -9.441 -29.630 -14.725  1.00  0.00            
ATOM    212  HD1 LYS C   1      -9.929 -29.278 -13.784  1.00  0.00            
ATOM    213  HD2 LYS C   1      -9.630 -30.724 -14.658  1.00  0.00            
ATOM    214  CE  LYS C   1      -7.949 -29.427 -14.822  1.00  0.00            
ATOM    215  HE1 LYS C   1      -7.522 -28.398 -14.779  1.00  0.00            
ATOM    216  HE2 LYS C   1      -7.518 -29.815 -15.765  1.00  0.00            
ATOM    217  NZ  LYS C   1      -7.110 -30.232 -13.825  1.00  0.00            
ATOM    218  HZ1 LYS C   1      -7.044 -29.871 -12.856  1.00  0.00            
ATOM    219  HZ2 LYS C   1      -7.511 -31.163 -13.609  1.00  0.00            
ATOM    220  HZ3 LYS C   1      -6.140 -30.389 -14.147  1.00  0.00            
ATOM    221  C   LYS C   1     -14.057 -28.404 -15.579  1.00  0.00            
ATOM    222  O   LYS C   1     -14.914 -28.010 -14.783  1.00  0.00            
ATOM    223  N   GLY C   2     -14.459 -28.803 -16.818  1.00  0.00            
ATOM    224  HN  GLY C   2     -13.834 -28.872 -17.581  1.00  0.00            
ATOM    225  CA  GLY C   2     -15.813 -28.842 -17.195  1.00  0.00            
ATOM    226  HA1 GLY C   2     -16.258 -27.883 -16.988  1.00  0.00            
ATOM    227  HA2 GLY C   2     -15.818 -29.061 -18.258  1.00  0.00            
ATOM    228  C   GLY C   2     -16.704 -29.757 -16.363  1.00  0.00            
ATOM    229  O   GLY C   2     -16.348 -30.823 -15.973  1.00  0.00            
ATOM    230  N   LYS C   3     -17.880 -29.283 -16.080  1.00  0.00            
ATOM    231  HN  LYS C   3     -18.146 -28.423 -16.508  1.00  0.00            
ATOM    232  CA  LYS C   3     -18.856 -29.931 -15.179  1.00  0.00            
ATOM    233  HA  LYS C   3     -19.645 -29.204 -15.289  1.00  0.00            
ATOM    234  CB  LYS C   3     -19.502 -31.304 -15.557  1.00  0.00            
ATOM    235  HB1 LYS C   3     -20.244 -31.644 -14.804  1.00  0.00            
ATOM    236  HB2 LYS C   3     -18.709 -32.085 -15.633  1.00  0.00            
ATOM    237  CG  LYS C   3     -20.178 -31.165 -16.921  1.00  0.00            
ATOM    238  HG1 LYS C   3     -20.390 -32.220 -17.219  1.00  0.00            
ATOM    239  HG2 LYS C   3     -19.563 -30.612 -17.652  1.00  0.00            
ATOM    240  CD  LYS C   3     -21.549 -30.556 -16.819  1.00  0.00            
ATOM    241  HD1 LYS C   3     -21.536 -29.627 -16.223  1.00  0.00            
ATOM    242  HD2 LYS C   3     -21.810 -30.204 -17.842  1.00  0.00            
ATOM    243  CE  LYS C   3     -22.673 -31.460 -16.337  1.00  0.00            
ATOM    244  HE1 LYS C   3     -22.399 -31.723 -15.295  1.00  0.00            
ATOM    245  HE2 LYS C   3     -22.614 -32.318 -17.044  1.00  0.00            
ATOM    246  NZ  LYS C   3     -23.892 -30.824 -16.412  1.00  0.00            
ATOM    247  HZ1 LYS C   3     -23.978 -30.235 -15.554  1.00  0.00            
ATOM    248  HZ2 LYS C   3     -23.979 -30.120 -17.167  1.00  0.00            
ATOM    249  HZ3 LYS C   3     -24.616 -31.559 -16.504  1.00  0.00            
ATOM    250  C   LYS C   3     -18.473 -30.043 -13.661  1.00  0.00            
ATOM    251  O   LYS C   3     -19.139 -30.672 -12.850  1.00  0.00            
ATOM    252  N   GLY C   4     -17.486 -29.236 -13.322  1.00  0.00            
ATOM    253  HN  GLY C   4     -17.040 -28.788 -14.089  1.00  0.00            
ATOM    254  CA  GLY C   4     -16.881 -29.357 -11.982  1.00  0.00            
ATOM    255  HA1 GLY C   4     -16.515 -28.360 -11.809  1.00  0.00            
ATOM    256  HA2 GLY C   4     -17.584 -29.805 -11.308  1.00  0.00            
ATOM    257  C   GLY C   4     -15.661 -30.240 -11.891  1.00  0.00            
ATOM    258  O   GLY C   4     -14.829 -30.032 -11.043  1.00  0.00            
ATOM    259  N   GLN C   5     -15.578 -31.300 -12.666  1.00  0.00            
ATOM    260  HN  GLN C   5     -16.297 -31.446 -13.330  1.00  0.00            
ATOM    261  CA  GLN C   5     -14.444 -32.270 -12.500  1.00  0.00            
ATOM    262  HA  GLN C   5     -14.462 -32.678 -11.503  1.00  0.00            
ATOM    263  CB  GLN C   5     -14.729 -33.417 -13.571  1.00  0.00            
ATOM    264  HB1 GLN C   5     -13.903 -34.154 -13.681  1.00  0.00            
ATOM    265  HB2 GLN C   5     -14.719 -32.942 -14.576  1.00  0.00            
ATOM    266  CG  GLN C   5     -16.111 -34.089 -13.611  1.00  0.00            
ATOM    267  HG1 GLN C   5     -16.098 -34.839 -14.435  1.00  0.00            
ATOM    268  HG2 GLN C   5     -16.966 -33.425 -13.831  1.00  0.00            
ATOM    269  CD  GLN C   5     -16.489 -34.634 -12.255  1.00  0.00            
ATOM    270  OE1 GLN C   5     -16.780 -34.034 -11.202  1.00  0.00            
ATOM    271  NE2 GLN C   5     -16.344 -35.994 -12.216  1.00  0.00            
ATOM    272 HE21 GLN C   5     -16.124 -36.431 -13.086  1.00  0.00            
ATOM    273 HE22 GLN C   5     -16.576 -36.531 -11.403  1.00  0.00            
ATOM    274  C   GLN C   5     -13.077 -31.713 -12.657  1.00  0.00            
ATOM    275  O   GLN C   5     -12.812 -30.872 -13.556  1.00  0.00            
ATOM    276  N   GLY C   6     -12.202 -32.165 -11.745  1.00  0.00            
ATOM    277  HN  GLY C   6     -12.560 -32.862 -11.130  1.00  0.00            
ATOM    278  CA  GLY C   6     -10.745 -31.900 -11.744  1.00  0.00            
ATOM    279  HA1 GLY C   6     -10.319 -32.657 -11.102  1.00  0.00            
ATOM    280  HA2 GLY C   6     -10.388 -31.888 -12.763  1.00  0.00            
ATOM    281  C   GLY C   6     -10.282 -30.577 -11.159  1.00  0.00            
ATOM    282  O   GLY C   6     -10.931 -29.521 -11.061  1.00  0.00            
ATOM    283  N   ASN C   7      -8.980 -30.536 -10.748  1.00  0.00            
ATOM    284  HN  ASN C   7      -8.328 -31.180 -11.122  1.00  0.00            
ATOM    285  CA  ASN C   7      -8.543 -29.272 -10.134  1.00  0.00            
ATOM    286  HA  ASN C   7      -9.327 -28.599  -9.807  1.00  0.00            
ATOM    287  CB  ASN C   7      -7.714 -29.514  -8.887  1.00  0.00            
ATOM    288  HB1 ASN C   7      -7.311 -28.561  -8.485  1.00  0.00            
ATOM    289  HB2 ASN C   7      -6.822 -30.124  -9.134  1.00  0.00            
ATOM    290  CG  ASN C   7      -8.437 -30.193  -7.723  1.00  0.00            
ATOM    291  OD1 ASN C   7      -8.190 -31.350  -7.471  1.00  0.00            
ATOM    292  ND2 ASN C   7      -9.441 -29.399  -7.146  1.00  0.00            
ATOM    293 HD21 ASN C   7     -10.164 -29.839  -6.615  1.00  0.00            
ATOM    294 HD22 ASN C   7      -9.575 -28.448  -7.460  1.00  0.00            
ATOM    295  C   ASN C   7      -7.781 -28.438 -11.102  1.00  0.00            
ATOM    296  OT1 ASN C   7      -8.320 -27.402 -11.578  1.00  0.00            
ATOM    297  OT2 ASN C   7      -6.627 -28.741 -11.507  1.00  0.00            
ATOM    298  N   LYS D   1     -10.759  60.634  27.899  1.00  0.00            
ATOM    299  H1  LYS D   1     -10.113  61.372  27.570  1.00  0.00            
ATOM    300  H2  LYS D   1     -11.685  61.099  27.873  1.00  0.00            
ATOM    301  H3  LYS D   1     -10.549  60.255  28.844  1.00  0.00            
ATOM    302  CA  LYS D   1     -10.776  59.521  26.915  1.00  0.00            
ATOM    303  HA  LYS D   1     -10.386  59.852  25.956  1.00  0.00            
ATOM    304  CB  LYS D   1      -9.676  58.529  27.431  1.00  0.00            
ATOM    305  HB1 LYS D   1      -9.937  58.397  28.501  1.00  0.00            
ATOM    306  HB2 LYS D   1      -8.696  59.062  27.358  1.00  0.00            
ATOM    307  CG  LYS D   1      -9.524  57.223  26.656  1.00  0.00            
ATOM    308  HG1 LYS D   1     -10.491  56.752  26.370  1.00  0.00            
ATOM    309  HG2 LYS D   1      -8.921  56.502  27.250  1.00  0.00            
ATOM    310  CD  LYS D   1      -8.709  57.369  25.319  1.00  0.00            
ATOM    311  HD1 LYS D   1      -9.222  58.015  24.573  1.00  0.00            
ATOM    312  HD2 LYS D   1      -7.796  57.924  25.616  1.00  0.00            
ATOM    313  CE  LYS D   1      -8.403  55.997  24.744  1.00  0.00            
ATOM    314  HE1 LYS D   1      -9.210  55.630  24.087  1.00  0.00            
ATOM    315  HE2 LYS D   1      -8.103  55.310  25.557  1.00  0.00            
ATOM    316  NZ  LYS D   1      -7.333  56.162  23.724  1.00  0.00            
ATOM    317  HZ1 LYS D   1      -7.520  57.027  23.192  1.00  0.00            
ATOM    318  HZ2 LYS D   1      -6.451  56.337  24.244  1.00  0.00            
ATOM    319  HZ3 LYS D   1      -7.163  55.316  23.147  1.00  0.00            
ATOM    320  C   LYS D   1     -12.188  58.888  26.725  1.00  0.00            
ATOM    321  O   LYS D   1     -13.068  59.186  27.565  1.00  0.00            
ATOM    322  N   GLY D   2     -12.431  57.992  25.722  1.00  0.00            
ATOM    323  HN  GLY D   2     -11.732  57.651  25.097  1.00  0.00            
ATOM    324  CA  GLY D   2     -13.733  57.430  25.499  1.00  0.00            
ATOM    325  HA1 GLY D   2     -14.564  58.083  25.701  1.00  0.00            
ATOM    326  HA2 GLY D   2     -13.787  57.082  24.475  1.00  0.00            
ATOM    327  C   GLY D   2     -13.971  56.285  26.501  1.00  0.00            
ATOM    328  O   GLY D   2     -13.344  56.179  27.607  1.00  0.00            
ATOM    329  N   LYS D   3     -14.921  55.379  26.169  1.00  0.00            
ATOM    330  HN  LYS D   3     -15.176  55.312  25.212  1.00  0.00            
ATOM    331  CA  LYS D   3     -15.451  54.415  27.153  1.00  0.00            
ATOM    332  HA  LYS D   3     -15.878  54.975  27.988  1.00  0.00            
ATOM    333  CB  LYS D   3     -16.623  53.576  26.637  1.00  0.00            
ATOM    334  HB1 LYS D   3     -16.896  52.689  27.257  1.00  0.00            
ATOM    335  HB2 LYS D   3     -16.391  53.146  25.651  1.00  0.00            
ATOM    336  CG  LYS D   3     -18.009  54.321  26.230  1.00  0.00            
ATOM    337  HG1 LYS D   3     -18.584  53.599  25.602  1.00  0.00            
ATOM    338  HG2 LYS D   3     -17.731  55.242  25.675  1.00  0.00            
ATOM    339  CD  LYS D   3     -18.927  54.730  27.384  1.00  0.00            
ATOM    340  HD1 LYS D   3     -19.117  53.784  27.950  1.00  0.00            
ATOM    341  HD2 LYS D   3     -18.336  55.445  27.998  1.00  0.00            
ATOM    342  CE  LYS D   3     -20.228  55.452  26.921  1.00  0.00            
ATOM    343  HE1 LYS D   3     -19.960  56.337  26.317  1.00  0.00            
ATOM    344  HE2 LYS D   3     -20.770  55.878  27.787  1.00  0.00            
ATOM    345  NZ  LYS D   3     -21.055  54.596  26.182  1.00  0.00            
ATOM    346  HZ1 LYS D   3     -20.978  53.655  26.632  1.00  0.00            
ATOM    347  HZ2 LYS D   3     -22.053  54.883  26.256  1.00  0.00            
ATOM    348  HZ3 LYS D   3     -20.853  54.466  25.176  1.00  0.00            
ATOM    349  C   LYS D   3     -14.289  53.536  27.675  1.00  0.00            
ATOM    350  O   LYS D   3     -13.411  53.073  26.950  1.00  0.00            
ATOM    351  N   GLY D   4     -14.301  53.214  29.027  1.00  0.00            
ATOM    352  HN  GLY D   4     -15.012  53.551  29.648  1.00  0.00            
ATOM    353  CA  GLY D   4     -13.257  52.470  29.668  1.00  0.00            
ATOM    354  HA1 GLY D   4     -12.283  52.652  29.231  1.00  0.00            
ATOM    355  HA2 GLY D   4     -13.409  52.638  30.716  1.00  0.00            
ATOM    356  C   GLY D   4     -13.432  50.933  29.445  1.00  0.00            
ATOM    357  O   GLY D   4     -13.827  50.402  28.424  1.00  0.00            
ATOM    358  N   GLN D   5     -13.267  50.217  30.535  1.00  0.00            
ATOM    359  HN  GLN D   5     -13.091  50.735  31.365  1.00  0.00            
ATOM    360  CA  GLN D   5     -13.418  48.757  30.720  1.00  0.00            
ATOM    361  HA  GLN D   5     -13.213  48.250  29.791  1.00  0.00            
ATOM    362  CB  GLN D   5     -12.437  48.156  31.835  1.00  0.00            
ATOM    363  HB1 GLN D   5     -12.699  47.101  32.048  1.00  0.00            
ATOM    364  HB2 GLN D   5     -12.636  48.748  32.763  1.00  0.00            
ATOM    365  CG  GLN D   5     -10.907  48.374  31.339  1.00  0.00            
ATOM    366  HG1 GLN D   5     -10.350  47.799  32.104  1.00  0.00            
ATOM    367  HG2 GLN D   5     -10.670  49.433  31.530  1.00  0.00            
ATOM    368  CD  GLN D   5     -10.611  47.946  29.912  1.00  0.00            
ATOM    369  OE1 GLN D   5     -10.888  46.790  29.573  1.00  0.00            
ATOM    370  NE2 GLN D   5     -10.283  48.923  29.016  1.00  0.00            
ATOM    371 HE21 GLN D   5     -10.190  49.795  29.489  1.00  0.00            
ATOM    372 HE22 GLN D   5     -10.524  48.834  28.043  1.00  0.00            
ATOM    373  C   GLN D   5     -14.841  48.317  31.170  1.00  0.00            
ATOM    374  O   GLN D   5     -15.538  48.922  32.016  1.00  0.00            
ATOM    375  N   GLY D   6     -15.341  47.181  30.563  1.00  0.00            
ATOM    376  HN  GLY D   6     -14.653  46.609  30.158  1.00  0.00            
ATOM    377  CA  GLY D   6     -16.715  46.697  30.774  1.00  0.00            
ATOM    378  HA1 GLY D   6     -16.680  45.770  30.223  1.00  0.00            
ATOM    379  HA2 GLY D   6     -16.873  46.532  31.841  1.00  0.00            
ATOM    380  C   GLY D   6     -17.832  47.530  30.122  1.00  0.00            
ATOM    381  O   GLY D   6     -17.798  48.772  29.953  1.00  0.00            
ATOM    382  N   ASN D   7     -18.810  46.798  29.709  1.00  0.00            
ATOM    383  HN  ASN D   7     -18.969  45.856  30.005  1.00  0.00            
ATOM    384  CA  ASN D   7     -20.045  47.263  29.123  1.00  0.00            
ATOM    385  HA  ASN D   7     -19.704  47.991  28.397  1.00  0.00            
ATOM    386  CB  ASN D   7     -20.869  46.057  28.518  1.00  0.00            
ATOM    387  HB1 ASN D   7     -21.941  46.284  28.311  1.00  0.00            
ATOM    388  HB2 ASN D   7     -20.826  45.212  29.240  1.00  0.00            
ATOM    389  CG  ASN D   7     -20.281  45.490  27.276  1.00  0.00            
ATOM    390  OD1 ASN D   7     -19.866  44.305  27.176  1.00  0.00            
ATOM    391  ND2 ASN D   7     -20.384  46.249  26.141  1.00  0.00            
ATOM    392 HD21 ASN D   7     -20.754  47.179  26.180  1.00  0.00            
ATOM    393 HD22 ASN D   7     -20.119  45.834  25.275  1.00  0.00            
ATOM    394  C   ASN D   7     -20.888  48.080  30.172  1.00  0.00            
ATOM    395  OT1 ASN D   7     -21.250  47.546  31.274  1.00  0.00            
ATOM    396  OT2 ASN D   7     -21.222  49.245  29.883  1.00  0.00            
ATOM    397  N   LYS E   1      21.527 -16.489 -12.920  1.00  0.00            
ATOM    398  H1  LYS E   1      21.034 -15.584 -13.011  1.00  0.00            
ATOM    399  H2  LYS E   1      22.562 -16.347 -12.915  1.00  0.00            
ATOM    400  H3  LYS E   1      21.438 -17.096 -13.758  1.00  0.00            
ATOM    401  CA  LYS E   1      21.057 -17.410 -11.835  1.00  0.00            
ATOM    402  HA  LYS E   1      21.682 -18.294 -11.855  1.00  0.00            
ATOM    403  CB  LYS E   1      21.382 -16.561 -10.512  1.00  0.00            
ATOM    404  HB1 LYS E   1      22.354 -16.013 -10.579  1.00  0.00            
ATOM    405  HB2 LYS E   1      21.558 -17.271  -9.683  1.00  0.00            
ATOM    406  CG  LYS E   1      20.203 -15.684 -10.018  1.00  0.00            
ATOM    407  HG1 LYS E   1      19.391 -16.384  -9.715  1.00  0.00            
ATOM    408  HG2 LYS E   1      19.802 -15.140 -10.904  1.00  0.00            
ATOM    409  CD  LYS E   1      20.513 -14.777  -8.892  1.00  0.00            
ATOM    410  HD1 LYS E   1      19.505 -14.433  -8.591  1.00  0.00            
ATOM    411  HD2 LYS E   1      20.960 -15.440  -8.119  1.00  0.00            
ATOM    412  CE  LYS E   1      21.503 -13.674  -9.192  1.00  0.00            
ATOM    413  HE1 LYS E   1      21.008 -13.030  -9.944  1.00  0.00            
ATOM    414  HE2 LYS E   1      22.423 -14.021  -9.705  1.00  0.00            
ATOM    415  NZ  LYS E   1      21.844 -12.978  -7.970  1.00  0.00            
ATOM    416  HZ1 LYS E   1      22.367 -13.590  -7.321  1.00  0.00            
ATOM    417  HZ2 LYS E   1      22.397 -12.098  -8.051  1.00  0.00            
ATOM    418  HZ3 LYS E   1      20.936 -12.724  -7.523  1.00  0.00            
ATOM    419  C   LYS E   1      19.656 -17.871 -12.028  1.00  0.00            
ATOM    420  O   LYS E   1      18.929 -17.429 -12.941  1.00  0.00            
ATOM    421  N   GLY E   2      19.287 -18.839 -11.215  1.00  0.00            
ATOM    422  HN  GLY E   2      19.848 -19.161 -10.458  1.00  0.00            
ATOM    423  CA  GLY E   2      17.919 -19.230 -11.209  1.00  0.00            
ATOM    424  HA1 GLY E   2      17.671 -19.687 -12.162  1.00  0.00            
ATOM    425  HA2 GLY E   2      17.862 -19.953 -10.407  1.00  0.00            
ATOM    426  C   GLY E   2      16.931 -18.199 -10.807  1.00  0.00            
ATOM    427  O   GLY E   2      17.263 -17.179 -10.201  1.00  0.00            
ATOM    428  N   LYS E   3      15.647 -18.449 -11.011  1.00  0.00            
ATOM    429  HN  LYS E   3      15.339 -19.246 -11.533  1.00  0.00            
ATOM    430  CA  LYS E   3      14.505 -17.776 -10.377  1.00  0.00            
ATOM    431  HA  LYS E   3      14.586 -16.725 -10.618  1.00  0.00            
ATOM    432  CB  LYS E   3      13.126 -18.368 -10.837  1.00  0.00            
ATOM    433  HB1 LYS E   3      12.212 -17.962 -10.345  1.00  0.00            
ATOM    434  HB2 LYS E   3      13.120 -19.438 -10.533  1.00  0.00            
ATOM    435  CG  LYS E   3      12.763 -18.275 -12.296  1.00  0.00            
ATOM    436  HG1 LYS E   3      13.531 -18.695 -12.982  1.00  0.00            
ATOM    437  HG2 LYS E   3      12.669 -17.183 -12.470  1.00  0.00            
ATOM    438  CD  LYS E   3      11.426 -18.902 -12.693  1.00  0.00            
ATOM    439  HD1 LYS E   3      10.635 -18.522 -12.006  1.00  0.00            
ATOM    440  HD2 LYS E   3      11.092 -18.429 -13.646  1.00  0.00            
ATOM    441  CE  LYS E   3      11.376 -20.412 -12.750  1.00  0.00            
ATOM    442  HE1 LYS E   3      10.353 -20.807 -12.911  1.00  0.00            
ATOM    443  HE2 LYS E   3      11.795 -20.829 -11.809  1.00  0.00            
ATOM    444  NZ  LYS E   3      12.233 -20.849 -13.804  1.00  0.00            
ATOM    445  HZ1 LYS E   3      12.054 -20.241 -14.620  1.00  0.00            
ATOM    446  HZ2 LYS E   3      13.234 -20.792 -13.521  1.00  0.00            
ATOM    447  HZ3 LYS E   3      12.024 -21.840 -14.046  1.00  0.00            
ATOM    448  C   LYS E   3      14.386 -17.915  -8.855  1.00  0.00            
ATOM    449  O   LYS E   3      14.686 -18.958  -8.328  1.00  0.00            
ATOM    450  N   GLY E   4      13.825 -16.948  -8.144  1.00  0.00            
ATOM    451  HN  GLY E   4      13.780 -16.037  -8.557  1.00  0.00            
ATOM    452  CA  GLY E   4      13.518 -16.957  -6.723  1.00  0.00            
ATOM    453  HA1 GLY E   4      14.063 -17.703  -6.167  1.00  0.00            
ATOM    454  HA2 GLY E   4      13.896 -16.010  -6.359  1.00  0.00            
ATOM    455  C   GLY E   4      12.081 -17.135  -6.390  1.00  0.00            
ATOM    456  O   GLY E   4      11.728 -17.727  -5.339  1.00  0.00            
ATOM    457  N   GLN E   5      11.188 -16.609  -7.191  1.00  0.00            
ATOM    458  HN  GLN E   5      11.590 -16.205  -8.011  1.00  0.00            
ATOM    459  CA  GLN E   5       9.809 -16.393  -7.156  1.00  0.00            
ATOM    460  HA  GLN E   5       9.595 -15.335  -7.240  1.00  0.00            
ATOM    461  CB  GLN E   5       9.108 -16.958  -8.395  1.00  0.00            
ATOM    462  HB1 GLN E   5       8.029 -16.807  -8.196  1.00  0.00            
ATOM    463  HB2 GLN E   5       9.353 -18.037  -8.545  1.00  0.00            
ATOM    464  CG  GLN E   5       9.423 -16.217  -9.755  1.00  0.00            
ATOM    465  HG1 GLN E   5       8.542 -16.328 -10.432  1.00  0.00            
ATOM    466  HG2 GLN E   5      10.293 -16.708 -10.231  1.00  0.00            
ATOM    467  CD  GLN E   5       9.803 -14.758  -9.717  1.00  0.00            
ATOM    468  OE1 GLN E   5      10.773 -14.335  -9.091  1.00  0.00            
ATOM    469  NE2 GLN E   5       8.964 -13.904 -10.341  1.00  0.00            
ATOM    470 HE21 GLN E   5       8.044 -14.301 -10.425  1.00  0.00            
ATOM    471 HE22 GLN E   5       9.240 -12.957 -10.199  1.00  0.00            
ATOM    472  C   GLN E   5       9.011 -16.784  -5.929  1.00  0.00            
ATOM    473  O   GLN E   5       9.043 -17.924  -5.507  1.00  0.00            
ATOM    474  N   GLY E   6       8.346 -15.842  -5.208  1.00  0.00            
ATOM    475  HN  GLY E   6       8.331 -14.909  -5.544  1.00  0.00            
ATOM    476  CA  GLY E   6       7.655 -16.070  -3.951  1.00  0.00            
ATOM    477  HA1 GLY E   6       7.308 -15.093  -3.654  1.00  0.00            
ATOM    478  HA2 GLY E   6       6.824 -16.728  -4.151  1.00  0.00            
ATOM    479  C   GLY E   6       8.348 -16.659  -2.780  1.00  0.00            
ATOM    480  O   GLY E   6       9.481 -17.087  -2.896  1.00  0.00            
ATOM    481  N   ASN E   7       7.601 -16.851  -1.687  1.00  0.00            
ATOM    482  HN  ASN E   7       6.636 -16.663  -1.855  1.00  0.00            
ATOM    483  CA  ASN E   7       8.133 -17.670  -0.592  1.00  0.00            
ATOM    484  HA  ASN E   7       9.200 -17.798  -0.684  1.00  0.00            
ATOM    485  CB  ASN E   7       7.789 -16.959   0.796  1.00  0.00            
ATOM    486  HB1 ASN E   7       6.673 -16.897   0.734  1.00  0.00            
ATOM    487  HB2 ASN E   7       8.318 -15.981   0.863  1.00  0.00            
ATOM    488  CG  ASN E   7       8.084 -17.793   2.002  1.00  0.00            
ATOM    489  OD1 ASN E   7       8.623 -18.929   2.118  1.00  0.00            
ATOM    490  ND2 ASN E   7       7.483 -17.281   3.132  1.00  0.00            
ATOM    491 HD21 ASN E   7       6.860 -16.518   3.032  1.00  0.00            
ATOM    492 HD22 ASN E   7       7.574 -17.797   3.980  1.00  0.00            
ATOM    493  C   ASN E   7       7.568 -19.118  -0.761  1.00  0.00            
ATOM    494  OT1 ASN E   7       6.322 -19.253  -0.790  1.00  0.00            
ATOM    495  OT2 ASN E   7       8.338 -20.067  -0.897  1.00  0.00            
ATOM    496  N   LYS F   1      -1.638  13.164  -6.393  1.00  0.00            
ATOM    497  H1  LYS F   1      -1.135  12.735  -5.598  1.00  0.00            
ATOM    498  H2  LYS F   1      -1.900  14.123  -6.091  1.00  0.00            
ATOM    499  H3  LYS F   1      -2.492  12.570  -6.460  1.00  0.00            
ATOM    500  CA  LYS F   1      -0.846  13.187  -7.654  1.00  0.00            
ATOM    501  HA  LYS F   1       0.106  13.482  -7.227  1.00  0.00            
ATOM    502  CB  LYS F   1      -0.778  11.761  -8.314  1.00  0.00            
ATOM    503  HB1 LYS F   1      -0.725  11.865  -9.423  1.00  0.00            
ATOM    504  HB2 LYS F   1      -1.596  11.071  -8.030  1.00  0.00            
ATOM    505  CG  LYS F   1       0.459  10.928  -7.977  1.00  0.00            
ATOM    506  HG1 LYS F   1       0.560  10.899  -6.870  1.00  0.00            
ATOM    507  HG2 LYS F   1       1.386  11.360  -8.414  1.00  0.00            
ATOM    508  CD  LYS F   1       0.251   9.571  -8.589  1.00  0.00            
ATOM    509  HD1 LYS F   1      -0.682   9.073  -8.246  1.00  0.00            
ATOM    510  HD2 LYS F   1       0.063   9.820  -9.656  1.00  0.00            
ATOM    511  CE  LYS F   1       1.440   8.645  -8.427  1.00  0.00            
ATOM    512  HE1 LYS F   1       1.688   8.460  -7.354  1.00  0.00            
ATOM    513  HE2 LYS F   1       2.317   9.069  -8.969  1.00  0.00            
ATOM    514  NZ  LYS F   1       1.135   7.371  -9.088  1.00  0.00            
ATOM    515  HZ1 LYS F   1       1.598   6.534  -8.679  1.00  0.00            
ATOM    516  HZ2 LYS F   1       0.158   7.027  -9.189  1.00  0.00            
ATOM    517  HZ3 LYS F   1       1.449   7.363 -10.074  1.00  0.00            
ATOM    518  C   LYS F   1      -1.111  14.255  -8.706  1.00  0.00            
ATOM    519  O   LYS F   1      -2.268  14.719  -8.781  1.00  0.00            
ATOM    520  N   GLY F   2      -0.091  14.699  -9.416  1.00  0.00            
ATOM    521  HN  GLY F   2       0.841  14.397  -9.227  1.00  0.00            
ATOM    522  CA  GLY F   2      -0.177  15.725 -10.524  1.00  0.00            
ATOM    523  HA1 GLY F   2      -0.870  16.458 -10.135  1.00  0.00            
ATOM    524  HA2 GLY F   2       0.828  16.055 -10.755  1.00  0.00            
ATOM    525  C   GLY F   2      -0.661  15.049 -11.821  1.00  0.00            
ATOM    526  O   GLY F   2      -1.489  15.584 -12.590  1.00  0.00            
ATOM    527  N   LYS F   3      -0.070  13.858 -12.082  1.00  0.00            
ATOM    528  HN  LYS F   3       0.557  13.456 -11.424  1.00  0.00            
ATOM    529  CA  LYS F   3      -0.341  13.067 -13.300  1.00  0.00            
ATOM    530  HA  LYS F   3      -1.155  13.420 -13.909  1.00  0.00            
ATOM    531  CB  LYS F   3       0.865  12.986 -14.162  1.00  0.00            
ATOM    532  HB1 LYS F   3       0.598  12.679 -15.195  1.00  0.00            
ATOM    533  HB2 LYS F   3       1.650  12.354 -13.699  1.00  0.00            
ATOM    534  CG  LYS F   3       1.623  14.325 -14.414  1.00  0.00            
ATOM    535  HG1 LYS F   3       2.532  14.201 -15.028  1.00  0.00            
ATOM    536  HG2 LYS F   3       1.835  14.772 -13.412  1.00  0.00            
ATOM    537  CD  LYS F   3       0.744  15.406 -14.984  1.00  0.00            
ATOM    538  HD1 LYS F   3       0.850  15.206 -16.067  1.00  0.00            
ATOM    539  HD2 LYS F   3      -0.325  15.231 -14.725  1.00  0.00            
ATOM    540  CE  LYS F   3       1.264  16.778 -14.486  1.00  0.00            
ATOM    541  HE1 LYS F   3       2.265  16.874 -14.948  1.00  0.00            
ATOM    542  HE2 LYS F   3       1.273  16.818 -13.380  1.00  0.00            
ATOM    543  NZ  LYS F   3       0.439  17.839 -14.903  1.00  0.00            
ATOM    544  HZ1 LYS F   3       0.529  18.083 -15.909  1.00  0.00            
ATOM    545  HZ2 LYS F   3      -0.570  17.598 -14.791  1.00  0.00            
ATOM    546  HZ3 LYS F   3       0.444  18.673 -14.284  1.00  0.00            
ATOM    547  C   LYS F   3      -0.631  11.668 -12.865  1.00  0.00            
ATOM    548  O   LYS F   3      -0.068  11.169 -11.921  1.00  0.00            
ATOM    549  N   GLY F   4      -1.614  11.047 -13.401  1.00  0.00            
ATOM    550  HN  GLY F   4      -2.312  11.474 -13.968  1.00  0.00            
ATOM    551  CA  GLY F   4      -1.967   9.729 -12.921  1.00  0.00            
ATOM    552  HA1 GLY F   4      -2.816   9.447 -13.534  1.00  0.00            
ATOM    553  HA2 GLY F   4      -1.135   9.064 -13.088  1.00  0.00            
ATOM    554  C   GLY F   4      -2.494   9.546 -11.516  1.00  0.00            
ATOM    555  O   GLY F   4      -2.863  10.472 -10.825  1.00  0.00            
ATOM    556  N   GLN F   5      -2.635   8.274 -11.133  1.00  0.00            
ATOM    557  HN  GLN F   5      -2.347   7.584 -11.799  1.00  0.00            
ATOM    558  CA  GLN F   5      -3.288   7.915  -9.898  1.00  0.00            
ATOM    559  HA  GLN F   5      -3.344   8.738  -9.206  1.00  0.00            
ATOM    560  CB  GLN F   5      -4.712   7.325 -10.129  1.00  0.00            
ATOM    561  HB1 GLN F   5      -5.350   8.033 -10.698  1.00  0.00            
ATOM    562  HB2 GLN F   5      -5.205   7.226  -9.146  1.00  0.00            
ATOM    563  CG  GLN F   5      -4.716   5.922 -10.844  1.00  0.00            
ATOM    564  HG1 GLN F   5      -5.774   5.585 -10.876  1.00  0.00            
ATOM    565  HG2 GLN F   5      -4.282   5.092 -10.255  1.00  0.00            
ATOM    566  CD  GLN F   5      -4.141   6.027 -12.249  1.00  0.00            
ATOM    567  OE1 GLN F   5      -2.906   5.817 -12.361  1.00  0.00            
ATOM    568  NE2 GLN F   5      -4.865   6.441 -13.327  1.00  0.00            
ATOM    569 HE21 GLN F   5      -5.863   6.446 -13.288  1.00  0.00            
ATOM    570 HE22 GLN F   5      -4.405   6.458 -14.207  1.00  0.00            
ATOM    571  C   GLN F   5      -2.516   6.860  -9.066  1.00  0.00            
ATOM    572  O   GLN F   5      -1.355   6.662  -9.356  1.00  0.00            
ATOM    573  N   GLY F   6      -3.142   6.275  -8.094  1.00  0.00            
ATOM    574  HN  GLY F   6      -4.114   6.324  -7.874  1.00  0.00            
ATOM    575  CA  GLY F   6      -2.443   5.541  -7.026  1.00  0.00            
ATOM    576  HA1 GLY F   6      -3.230   5.447  -6.297  1.00  0.00            
ATOM    577  HA2 GLY F   6      -2.095   4.568  -7.353  1.00  0.00            
ATOM    578  C   GLY F   6      -1.338   6.216  -6.251  1.00  0.00            
ATOM    579  O   GLY F   6      -1.043   7.381  -6.509  1.00  0.00            
ATOM    580  N   ASN F   7      -0.710   5.513  -5.297  1.00  0.00            
ATOM    581  HN  ASN F   7      -0.729   4.520  -5.219  1.00  0.00            
ATOM    582  CA  ASN F   7       0.405   6.033  -4.553  1.00  0.00            
ATOM    583  HA  ASN F   7       0.551   7.016  -4.982  1.00  0.00            
ATOM    584  CB  ASN F   7       0.184   6.118  -3.001  1.00  0.00            
ATOM    585  HB1 ASN F   7       1.014   6.750  -2.623  1.00  0.00            
ATOM    586  HB2 ASN F   7       0.216   5.101  -2.542  1.00  0.00            
ATOM    587  CG  ASN F   7      -1.202   6.784  -2.686  1.00  0.00            
ATOM    588  OD1 ASN F   7      -1.674   7.824  -3.245  1.00  0.00            
ATOM    589  ND2 ASN F   7      -1.789   6.141  -1.684  1.00  0.00            
ATOM    590 HD21 ASN F   7      -1.336   5.320  -1.337  1.00  0.00            
ATOM    591 HD22 ASN F   7      -2.691   6.375  -1.304  1.00  0.00            
ATOM    592  C   ASN F   7       1.691   5.168  -4.809  1.00  0.00            
ATOM    593  OT1 ASN F   7       1.662   4.168  -5.556  1.00  0.00            
ATOM    594  OT2 ASN F   7       2.643   5.406  -4.020  1.00  0.00            
ATOM    595  N   LYS G   1     -14.482 -28.336  -9.052  1.00  0.00            
ATOM    596  H1  LYS G   1     -13.495 -28.084  -9.230  1.00  0.00            
ATOM    597  H2  LYS G   1     -14.756 -29.039  -9.766  1.00  0.00            
ATOM    598  H3  LYS G   1     -15.100 -27.505  -9.180  1.00  0.00            
ATOM    599  CA  LYS G   1     -14.572 -28.924  -7.689  1.00  0.00            
ATOM    600  HA  LYS G   1     -15.637 -28.992  -7.527  1.00  0.00            
ATOM    601  CB  LYS G   1     -13.867 -30.352  -7.737  1.00  0.00            
ATOM    602  HB1 LYS G   1     -12.756 -30.315  -7.709  1.00  0.00            
ATOM    603  HB2 LYS G   1     -14.136 -30.787  -8.724  1.00  0.00            
ATOM    604  CG  LYS G   1     -14.309 -31.345  -6.621  1.00  0.00            
ATOM    605  HG1 LYS G   1     -15.415 -31.230  -6.609  1.00  0.00            
ATOM    606  HG2 LYS G   1     -13.996 -30.989  -5.618  1.00  0.00            
ATOM    607  CD  LYS G   1     -13.875 -32.822  -6.970  1.00  0.00            
ATOM    608  HD1 LYS G   1     -14.078 -33.037  -8.047  1.00  0.00            
ATOM    609  HD2 LYS G   1     -12.765 -32.760  -7.066  1.00  0.00            
ATOM    610  CE  LYS G   1     -14.280 -33.889  -5.972  1.00  0.00            
ATOM    611  HE1 LYS G   1     -15.367 -33.772  -5.730  1.00  0.00            
ATOM    612  HE2 LYS G   1     -13.823 -33.744  -4.973  1.00  0.00            
ATOM    613  NZ  LYS G   1     -14.086 -35.231  -6.418  1.00  0.00            
ATOM    614  HZ1 LYS G   1     -13.089 -35.371  -6.670  1.00  0.00            
ATOM    615  HZ2 LYS G   1     -14.373 -35.773  -5.579  1.00  0.00            
ATOM    616  HZ3 LYS G   1     -14.801 -35.403  -7.156  1.00  0.00            
ATOM    617  C   LYS G   1     -13.860 -28.253  -6.496  1.00  0.00            
ATOM    618  O   LYS G   1     -12.842 -27.574  -6.669  1.00  0.00            
ATOM    619  N   GLY G   2     -14.355 -28.521  -5.224  1.00  0.00            
ATOM    620  HN  GLY G   2     -15.206 -29.028  -5.093  1.00  0.00            
ATOM    621  CA  GLY G   2     -13.666 -28.176  -3.944  1.00  0.00            
ATOM    622  HA1 GLY G   2     -14.379 -28.394  -3.164  1.00  0.00            
ATOM    623  HA2 GLY G   2     -12.803 -28.818  -3.943  1.00  0.00            
ATOM    624  C   GLY G   2     -13.258 -26.700  -3.745  1.00  0.00            
ATOM    625  O   GLY G   2     -13.643 -25.781  -4.395  1.00  0.00            
ATOM    626  N   LYS G   3     -12.389 -26.537  -2.758  1.00  0.00            
ATOM    627  HN  LYS G   3     -11.976 -27.311  -2.297  1.00  0.00            
ATOM    628  CA  LYS G   3     -11.940 -25.158  -2.250  1.00  0.00            
ATOM    629  HA  LYS G   3     -12.740 -24.709  -1.691  1.00  0.00            
ATOM    630  CB  LYS G   3     -10.800 -25.413  -1.174  1.00  0.00            
ATOM    631  HB1 LYS G   3     -10.157 -26.090  -1.772  1.00  0.00            
ATOM    632  HB2 LYS G   3     -11.104 -26.094  -0.355  1.00  0.00            
ATOM    633  CG  LYS G   3      -9.863 -24.330  -0.616  1.00  0.00            
ATOM    634  HG1 LYS G   3      -9.428 -23.612  -1.346  1.00  0.00            
ATOM    635  HG2 LYS G   3      -8.967 -24.788  -0.145  1.00  0.00            
ATOM    636  CD  LYS G   3     -10.547 -23.464   0.569  1.00  0.00            
ATOM    637  HD1 LYS G   3      -9.683 -22.793   0.798  1.00  0.00            
ATOM    638  HD2 LYS G   3     -11.433 -22.876   0.248  1.00  0.00            
ATOM    639  CE  LYS G   3     -10.965 -24.474   1.636  1.00  0.00            
ATOM    640  HE1 LYS G   3     -10.106 -25.158   1.843  1.00  0.00            
ATOM    641  HE2 LYS G   3     -11.818 -25.124   1.346  1.00  0.00            
ATOM    642  NZ  LYS G   3     -11.349 -23.828   2.957  1.00  0.00            
ATOM    643  HZ1 LYS G   3     -10.532 -23.612   3.554  1.00  0.00            
ATOM    644  HZ2 LYS G   3     -11.981 -22.998   2.849  1.00  0.00            
ATOM    645  HZ3 LYS G   3     -11.834 -24.596   3.468  1.00  0.00            
ATOM    646  C   LYS G   3     -11.493 -24.252  -3.367  1.00  0.00            
ATOM    647  O   LYS G   3     -10.812 -24.639  -4.268  1.00  0.00            
ATOM    648  N   GLY G   4     -11.816 -22.958  -3.296  1.00  0.00            
ATOM    649  HN  GLY G   4     -12.355 -22.665  -2.515  1.00  0.00            
ATOM    650  CA  GLY G   4     -11.281 -21.978  -4.241  1.00  0.00            
ATOM    651  HA1 GLY G   4     -11.375 -22.329  -5.259  1.00  0.00            
ATOM    652  HA2 GLY G   4     -11.883 -21.089  -4.129  1.00  0.00            
ATOM    653  C   GLY G   4      -9.838 -21.566  -4.041  1.00  0.00            
ATOM    654  O   GLY G   4      -9.090 -22.138  -3.250  1.00  0.00            
ATOM    655  N   GLN G   5      -9.341 -20.618  -4.880  1.00  0.00            
ATOM    656  HN  GLN G   5     -10.055 -20.018  -5.229  1.00  0.00            
ATOM    657  CA  GLN G   5      -7.904 -20.382  -5.165  1.00  0.00            
ATOM    658  HA  GLN G   5      -7.409 -21.288  -4.863  1.00  0.00            
ATOM    659  CB  GLN G   5      -7.707 -20.066  -6.682  1.00  0.00            
ATOM    660  HB1 GLN G   5      -6.676 -19.667  -6.766  1.00  0.00            
ATOM    661  HB2 GLN G   5      -8.387 -19.254  -7.035  1.00  0.00            
ATOM    662  CG  GLN G   5      -8.010 -21.229  -7.682  1.00  0.00            
ATOM    663  HG1 GLN G   5      -7.594 -20.892  -8.656  1.00  0.00            
ATOM    664  HG2 GLN G   5      -9.067 -21.528  -7.837  1.00  0.00            
ATOM    665  CD  GLN G   5      -7.191 -22.578  -7.519  1.00  0.00            
ATOM    666  OE1 GLN G   5      -6.128 -22.626  -8.135  1.00  0.00            
ATOM    667  NE2 GLN G   5      -7.807 -23.599  -6.879  1.00  0.00            
ATOM    668 HE21 GLN G   5      -8.724 -23.583  -6.472  1.00  0.00            
ATOM    669 HE22 GLN G   5      -7.319 -24.465  -7.016  1.00  0.00            
ATOM    670  C   GLN G   5      -7.418 -19.352  -4.193  1.00  0.00            
ATOM    671  O   GLN G   5      -7.794 -18.156  -4.105  1.00  0.00            
ATOM    672  N   GLY G   6      -6.304 -19.711  -3.492  1.00  0.00            
ATOM    673  HN  GLY G   6      -6.111 -20.675  -3.338  1.00  0.00            
ATOM    674  CA  GLY G   6      -5.424 -18.742  -2.835  1.00  0.00            
ATOM    675  HA1 GLY G   6      -6.024 -18.104  -2.199  1.00  0.00            
ATOM    676  HA2 GLY G   6      -4.720 -19.348  -2.279  1.00  0.00            
ATOM    677  C   GLY G   6      -4.623 -17.932  -3.867  1.00  0.00            
ATOM    678  O   GLY G   6      -4.921 -17.866  -5.027  1.00  0.00            
ATOM    679  N   ASN G   7      -3.577 -17.268  -3.429  1.00  0.00            
ATOM    680  HN  ASN G   7      -3.294 -17.203  -2.483  1.00  0.00            
ATOM    681  CA  ASN G   7      -2.816 -16.429  -4.281  1.00  0.00            
ATOM    682  HA  ASN G   7      -3.487 -15.997  -5.010  1.00  0.00            
ATOM    683  CB  ASN G   7      -2.213 -15.397  -3.372  1.00  0.00            
ATOM    684  HB1 ASN G   7      -1.539 -14.734  -3.960  1.00  0.00            
ATOM    685  HB2 ASN G   7      -1.619 -15.886  -2.581  1.00  0.00            
ATOM    686  CG  ASN G   7      -3.268 -14.425  -2.790  1.00  0.00            
ATOM    687  OD1 ASN G   7      -4.491 -14.580  -2.960  1.00  0.00            
ATOM    688  ND2 ASN G   7      -2.769 -13.490  -2.029  1.00  0.00            
ATOM    689 HD21 ASN G   7      -1.873 -13.477  -1.588  1.00  0.00            
ATOM    690 HD22 ASN G   7      -3.304 -12.669  -1.839  1.00  0.00            
ATOM    691  C   ASN G   7      -1.650 -17.233  -4.971  1.00  0.00            
ATOM    692  OT1 ASN G   7      -0.935 -18.019  -4.321  1.00  0.00            
ATOM    693  OT2 ASN G   7      -1.527 -17.006  -6.204  1.00  0.00            
ATOM    694  N   LYS H   1      12.587 -15.820   5.029  1.00  0.00            
ATOM    695  H1  LYS H   1      13.235 -16.062   5.808  1.00  0.00            
ATOM    696  H2  LYS H   1      12.929 -14.911   4.655  1.00  0.00            
ATOM    697  H3  LYS H   1      11.664 -15.695   5.489  1.00  0.00            
ATOM    698  CA  LYS H   1      12.716 -16.830   3.959  1.00  0.00            
ATOM    699  HA  LYS H   1      13.764 -16.840   3.705  1.00  0.00            
ATOM    700  CB  LYS H   1      12.428 -18.226   4.576  1.00  0.00            
ATOM    701  HB1 LYS H   1      13.334 -18.547   5.136  1.00  0.00            
ATOM    702  HB2 LYS H   1      12.266 -18.972   3.769  1.00  0.00            
ATOM    703  CG  LYS H   1      11.089 -18.283   5.361  1.00  0.00            
ATOM    704  HG1 LYS H   1      10.197 -17.943   4.807  1.00  0.00            
ATOM    705  HG2 LYS H   1      11.049 -17.714   6.321  1.00  0.00            
ATOM    706  CD  LYS H   1      10.783 -19.747   5.707  1.00  0.00            
ATOM    707  HD1 LYS H   1      10.792 -20.320   4.749  1.00  0.00            
ATOM    708  HD2 LYS H   1      11.577 -20.063   6.428  1.00  0.00            
ATOM    709  CE  LYS H   1       9.416 -19.926   6.411  1.00  0.00            
ATOM    710  HE1 LYS H   1       8.651 -19.868   5.610  1.00  0.00            
ATOM    711  HE2 LYS H   1       9.247 -19.109   7.141  1.00  0.00            
ATOM    712  NZ  LYS H   1       9.205 -21.255   7.051  1.00  0.00            
ATOM    713  HZ1 LYS H   1       8.287 -21.198   7.534  1.00  0.00            
ATOM    714  HZ2 LYS H   1       9.231 -21.942   6.280  1.00  0.00            
ATOM    715  HZ3 LYS H   1       9.953 -21.453   7.741  1.00  0.00            
ATOM    716  C   LYS H   1      12.074 -16.645   2.652  1.00  0.00            
ATOM    717  O   LYS H   1      11.342 -15.703   2.393  1.00  0.00            
ATOM    718  N   GLY H   2      12.432 -17.561   1.693  1.00  0.00            
ATOM    719  HN  GLY H   2      12.977 -18.374   1.851  1.00  0.00            
ATOM    720  CA  GLY H   2      12.042 -17.407   0.292  1.00  0.00            
ATOM    721  HA1 GLY H   2      12.443 -18.226  -0.269  1.00  0.00            
ATOM    722  HA2 GLY H   2      10.962 -17.445   0.291  1.00  0.00            
ATOM    723  C   GLY H   2      12.418 -16.078  -0.391  1.00  0.00            
ATOM    724  O   GLY H   2      13.152 -15.253   0.185  1.00  0.00            
ATOM    725  N   LYS H   3      11.829 -15.795  -1.570  1.00  0.00            
ATOM    726  HN  LYS H   3      11.156 -16.404  -1.991  1.00  0.00            
ATOM    727  CA  LYS H   3      11.952 -14.461  -2.072  1.00  0.00            
ATOM    728  HA  LYS H   3      12.849 -13.943  -1.753  1.00  0.00            
ATOM    729  CB  LYS H   3      12.090 -14.403  -3.645  1.00  0.00            
ATOM    730  HB1 LYS H   3      11.228 -15.052  -3.931  1.00  0.00            
ATOM    731  HB2 LYS H   3      13.014 -14.940  -3.935  1.00  0.00            
ATOM    732  CG  LYS H   3      11.920 -13.112  -4.417  1.00  0.00            
ATOM    733  HG1 LYS H   3      12.397 -12.220  -3.945  1.00  0.00            
ATOM    734  HG2 LYS H   3      10.859 -12.802  -4.347  1.00  0.00            
ATOM    735  CD  LYS H   3      12.371 -13.147  -5.903  1.00  0.00            
ATOM    736  HD1 LYS H   3      13.462 -13.335  -5.946  1.00  0.00            
ATOM    737  HD2 LYS H   3      12.017 -13.986  -6.546  1.00  0.00            
ATOM    738  CE  LYS H   3      12.168 -11.783  -6.544  1.00  0.00            
ATOM    739  HE1 LYS H   3      12.453 -11.972  -7.605  1.00  0.00            
ATOM    740  HE2 LYS H   3      12.826 -11.009  -6.111  1.00  0.00            
ATOM    741  NZ  LYS H   3      10.798 -11.383  -6.548  1.00  0.00            
ATOM    742  HZ1 LYS H   3      10.551 -10.703  -5.800  1.00  0.00            
ATOM    743  HZ2 LYS H   3      10.501 -10.903  -7.429  1.00  0.00            
ATOM    744  HZ3 LYS H   3      10.110 -12.146  -6.421  1.00  0.00            
ATOM    745  C   LYS H   3      10.721 -13.729  -1.578  1.00  0.00            
ATOM    746  O   LYS H   3       9.609 -14.203  -1.616  1.00  0.00            
ATOM    747  N   GLY H   4      10.950 -12.562  -0.962  1.00  0.00            
ATOM    748  HN  GLY H   4      11.909 -12.278  -0.927  1.00  0.00            
ATOM    749  CA  GLY H   4       9.850 -11.832  -0.310  1.00  0.00            
ATOM    750  HA1 GLY H   4       9.328 -12.533   0.324  1.00  0.00            
ATOM    751  HA2 GLY H   4      10.224 -11.094   0.376  1.00  0.00            
ATOM    752  C   GLY H   4       8.828 -11.082  -1.215  1.00  0.00            
ATOM    753  O   GLY H   4       8.761 -11.160  -2.414  1.00  0.00            
ATOM    754  N   GLN H   5       7.996 -10.274  -0.574  1.00  0.00            
ATOM    755  HN  GLN H   5       7.980 -10.158   0.418  1.00  0.00            
ATOM    756  CA  GLN H   5       6.918  -9.496  -1.227  1.00  0.00            
ATOM    757  HA  GLN H   5       6.182 -10.191  -1.596  1.00  0.00            
ATOM    758  CB  GLN H   5       6.370  -8.510  -0.189  1.00  0.00            
ATOM    759  HB1 GLN H   5       5.523  -8.015  -0.708  1.00  0.00            
ATOM    760  HB2 GLN H   5       7.160  -7.768   0.055  1.00  0.00            
ATOM    761  CG  GLN H   5       5.953  -9.107   1.156  1.00  0.00            
ATOM    762  HG1 GLN H   5       5.318  -8.375   1.707  1.00  0.00            
ATOM    763  HG2 GLN H   5       6.911  -9.342   1.668  1.00  0.00            
ATOM    764  CD  GLN H   5       5.268 -10.494   0.911  1.00  0.00            
ATOM    765  OE1 GLN H   5       4.579 -10.778  -0.085  1.00  0.00            
ATOM    766  NE2 GLN H   5       5.535 -11.462   1.859  1.00  0.00            
ATOM    767 HE21 GLN H   5       6.282 -11.384   2.524  1.00  0.00            
ATOM    768 HE22 GLN H   5       5.054 -12.332   1.757  1.00  0.00            
ATOM    769  C   GLN H   5       7.439  -8.624  -2.309  1.00  0.00            
ATOM    770  O   GLN H   5       8.426  -7.847  -2.172  1.00  0.00            
ATOM    771  N   GLY H   6       6.780  -8.691  -3.496  1.00  0.00            
ATOM    772  HN  GLY H   6       5.975  -9.274  -3.578  1.00  0.00            
ATOM    773  CA  GLY H   6       7.220  -8.092  -4.720  1.00  0.00            
ATOM    774  HA1 GLY H   6       6.382  -7.448  -4.919  1.00  0.00            
ATOM    775  HA2 GLY H   6       8.142  -7.554  -4.573  1.00  0.00            
ATOM    776  C   GLY H   6       7.621  -8.985  -5.887  1.00  0.00            
ATOM    777  O   GLY H   6       7.712 -10.228  -5.755  1.00  0.00            
ATOM    778  N   ASN H   7       7.884  -8.356  -7.074  1.00  0.00            
ATOM    779  HN  ASN H   7       7.761  -7.377  -7.189  1.00  0.00            
ATOM    780  CA  ASN H   7       8.082  -9.089  -8.331  1.00  0.00            
ATOM    781  HA  ASN H   7       7.599 -10.052  -8.335  1.00  0.00            
ATOM    782  CB  ASN H   7       7.373  -8.379  -9.483  1.00  0.00            
ATOM    783  HB1 ASN H   7       7.370  -9.039 -10.368  1.00  0.00            
ATOM    784  HB2 ASN H   7       7.929  -7.456  -9.770  1.00  0.00            
ATOM    785  CG  ASN H   7       5.904  -8.077  -9.211  1.00  0.00            
ATOM    786  OD1 ASN H   7       5.629  -7.178  -8.406  1.00  0.00            
ATOM    787  ND2 ASN H   7       4.950  -8.891  -9.837  1.00  0.00            
ATOM    788 HD21 ASN H   7       3.963  -8.718  -9.772  1.00  0.00            
ATOM    789 HD22 ASN H   7       5.314  -9.670 -10.332  1.00  0.00            
ATOM    790  C   ASN H   7       9.602  -9.369  -8.495  1.00  0.00            
ATOM    791  OT1 ASN H   7      10.367  -8.362  -8.429  1.00  0.00            
ATOM    792  OT2 ASN H   7       9.937 -10.468  -8.893  1.00  0.00            
ATOM    793  N   LYS I   1      -9.456  15.957   7.808  1.00  0.00            
ATOM    794  H1  LYS I   1      -9.545  16.225   8.806  1.00  0.00            
ATOM    795  H2  LYS I   1      -8.494  16.216   7.503  1.00  0.00            
ATOM    796  H3  LYS I   1     -10.071  16.613   7.282  1.00  0.00            
ATOM    797  CA  LYS I   1      -9.693  14.483   7.550  1.00  0.00            
ATOM    798  HA  LYS I   1      -9.666  14.282   6.486  1.00  0.00            
ATOM    799  CB  LYS I   1      -8.484  13.737   8.322  1.00  0.00            
ATOM    800  HB1 LYS I   1      -8.790  12.737   8.698  1.00  0.00            
ATOM    801  HB2 LYS I   1      -8.171  14.286   9.231  1.00  0.00            
ATOM    802  CG  LYS I   1      -7.199  13.686   7.377  1.00  0.00            
ATOM    803  HG1 LYS I   1      -7.078  14.718   6.988  1.00  0.00            
ATOM    804  HG2 LYS I   1      -7.410  12.930   6.586  1.00  0.00            
ATOM    805  CD  LYS I   1      -6.076  13.153   8.196  1.00  0.00            
ATOM    806  HD1 LYS I   1      -6.592  12.347   8.748  1.00  0.00            
ATOM    807  HD2 LYS I   1      -5.369  12.751   7.428  1.00  0.00            
ATOM    808  CE  LYS I   1      -5.439  14.103   9.246  1.00  0.00            
ATOM    809  HE1 LYS I   1      -5.053  13.482  10.078  1.00  0.00            
ATOM    810  HE2 LYS I   1      -6.170  14.839   9.649  1.00  0.00            
ATOM    811  NZ  LYS I   1      -4.352  14.760   8.504  1.00  0.00            
ATOM    812  HZ1 LYS I   1      -3.516  14.138   8.488  1.00  0.00            
ATOM    813  HZ2 LYS I   1      -4.728  14.929   7.550  1.00  0.00            
ATOM    814  HZ3 LYS I   1      -4.215  15.689   8.943  1.00  0.00            
ATOM    815  C   LYS I   1     -10.983  13.996   7.966  1.00  0.00            
ATOM    816  O   LYS I   1     -11.779  14.685   8.551  1.00  0.00            
ATOM    817  N   GLY I   2     -11.250  12.713   7.707  1.00  0.00            
ATOM    818  HN  GLY I   2     -10.668  12.157   7.123  1.00  0.00            
ATOM    819  CA  GLY I   2     -12.397  11.877   8.080  1.00  0.00            
ATOM    820  HA1 GLY I   2     -12.018  10.934   7.717  1.00  0.00            
ATOM    821  HA2 GLY I   2     -12.506  11.913   9.158  1.00  0.00            
ATOM    822  C   GLY I   2     -13.768  12.177   7.504  1.00  0.00            
ATOM    823  O   GLY I   2     -13.895  12.634   6.331  1.00  0.00            
ATOM    824  N   LYS I   3     -14.838  11.796   8.213  1.00  0.00            
ATOM    825  HN  LYS I   3     -14.810  11.392   9.133  1.00  0.00            
ATOM    826  CA  LYS I   3     -16.176  12.319   7.863  1.00  0.00            
ATOM    827  HA  LYS I   3     -16.412  12.263   6.810  1.00  0.00            
ATOM    828  CB  LYS I   3     -17.332  11.572   8.490  1.00  0.00            
ATOM    829  HB1 LYS I   3     -18.307  12.046   8.240  1.00  0.00            
ATOM    830  HB2 LYS I   3     -17.270  11.598   9.597  1.00  0.00            
ATOM    831  CG  LYS I   3     -17.320  10.135   8.060  1.00  0.00            
ATOM    832  HG1 LYS I   3     -16.394   9.652   8.470  1.00  0.00            
ATOM    833  HG2 LYS I   3     -17.376  10.014   6.956  1.00  0.00            
ATOM    834  CD  LYS I   3     -18.368   9.251   8.746  1.00  0.00            
ATOM    835  HD1 LYS I   3     -19.351   9.763   8.643  1.00  0.00            
ATOM    836  HD2 LYS I   3     -18.492   8.299   8.201  1.00  0.00            
ATOM    837  CE  LYS I   3     -18.133   8.922  10.254  1.00  0.00            
ATOM    838  HE1 LYS I   3     -18.017   9.862  10.838  1.00  0.00            
ATOM    839  HE2 LYS I   3     -17.193   8.333  10.222  1.00  0.00            
ATOM    840  NZ  LYS I   3     -19.171   8.022  10.736  1.00  0.00            
ATOM    841  HZ1 LYS I   3     -19.097   7.211  10.093  1.00  0.00            
ATOM    842  HZ2 LYS I   3     -19.190   7.750  11.735  1.00  0.00            
ATOM    843  HZ3 LYS I   3     -20.074   8.459  10.485  1.00  0.00            
ATOM    844  C   LYS I   3     -16.335  13.911   8.182  1.00  0.00            
ATOM    845  O   LYS I   3     -15.690  14.501   9.027  1.00  0.00            
ATOM    846  N   GLY I   4     -17.109  14.609   7.385  1.00  0.00            
ATOM    847  HN  GLY I   4     -17.659  14.104   6.727  1.00  0.00            
ATOM    848  CA  GLY I   4     -17.251  16.097   7.299  1.00  0.00            
ATOM    849  HA1 GLY I   4     -17.811  16.197   6.381  1.00  0.00            
ATOM    850  HA2 GLY I   4     -17.695  16.462   8.212  1.00  0.00            
ATOM    851  C   GLY I   4     -15.987  16.876   7.081  1.00  0.00            
ATOM    852  O   GLY I   4     -15.013  16.374   6.597  1.00  0.00            
ATOM    853  N   GLN I   5     -15.957  18.127   7.516  1.00  0.00            
ATOM    854  HN  GLN I   5     -16.711  18.642   7.925  1.00  0.00            
ATOM    855  CA  GLN I   5     -15.007  19.082   6.869  1.00  0.00            
ATOM    856  HA  GLN I   5     -14.544  18.667   5.987  1.00  0.00            
ATOM    857  CB  GLN I   5     -15.917  20.260   6.252  1.00  0.00            
ATOM    858  HB1 GLN I   5     -15.235  21.115   6.030  1.00  0.00            
ATOM    859  HB2 GLN I   5     -16.572  20.674   7.042  1.00  0.00            
ATOM    860  CG  GLN I   5     -16.755  19.841   4.958  1.00  0.00            
ATOM    861  HG1 GLN I   5     -17.265  20.762   4.610  1.00  0.00            
ATOM    862  HG2 GLN I   5     -17.516  19.091   5.264  1.00  0.00            
ATOM    863  CD  GLN I   5     -15.862  19.435   3.850  1.00  0.00            
ATOM    864  OE1 GLN I   5     -15.092  20.207   3.272  1.00  0.00            
ATOM    865  NE2 GLN I   5     -15.813  18.073   3.626  1.00  0.00            
ATOM    866 HE21 GLN I   5     -14.964  17.690   3.276  1.00  0.00            
ATOM    867 HE22 GLN I   5     -16.519  17.484   4.026  1.00  0.00            
ATOM    868  C   GLN I   5     -13.914  19.580   7.731  1.00  0.00            
ATOM    869  O   GLN I   5     -13.074  20.333   7.231  1.00  0.00            
ATOM    870  N   GLY I   6     -13.869  19.144   9.028  1.00  0.00            
ATOM    871  HN  GLY I   6     -14.573  18.483   9.269  1.00  0.00            
ATOM    872  CA  GLY I   6     -12.811  19.564  10.017  1.00  0.00            
ATOM    873  HA1 GLY I   6     -12.711  20.640  10.001  1.00  0.00            
ATOM    874  HA2 GLY I   6     -13.071  19.437  11.058  1.00  0.00            
ATOM    875  C   GLY I   6     -11.491  18.888   9.669  1.00  0.00            
ATOM    876  O   GLY I   6     -11.297  18.065   8.800  1.00  0.00            
ATOM    877  N   ASN I   7     -10.444  19.280  10.514  1.00  0.00            
ATOM    878  HN  ASN I   7     -10.555  20.019  11.187  1.00  0.00            
ATOM    879  CA  ASN I   7      -9.172  18.577  10.657  1.00  0.00            
ATOM    880  HA  ASN I   7      -8.738  18.358   9.690  1.00  0.00            
ATOM    881  CB  ASN I   7      -8.103  19.461  11.353  1.00  0.00            
ATOM    882  HB1 ASN I   7      -7.172  18.871  11.446  1.00  0.00            
ATOM    883  HB2 ASN I   7      -8.477  19.785  12.348  1.00  0.00            
ATOM    884  CG  ASN I   7      -7.784  20.698  10.499  1.00  0.00            
ATOM    885  OD1 ASN I   7      -7.962  21.830  10.940  1.00  0.00            
ATOM    886  ND2 ASN I   7      -7.264  20.488   9.238  1.00  0.00            
ATOM    887 HD21 ASN I   7      -7.015  21.336   8.764  1.00  0.00            
ATOM    888 HD22 ASN I   7      -7.163  19.529   8.962  1.00  0.00            
ATOM    889  C   ASN I   7      -9.257  17.154  11.251  1.00  0.00            
ATOM    890  OT1 ASN I   7      -9.434  16.138  10.484  1.00  0.00            
ATOM    891  OT2 ASN I   7      -9.243  16.991  12.470  1.00  0.00            
ATOM    892  N   LYS J   1      -9.804 -28.657   9.990  1.00  0.00            
ATOM    893  H1  LYS J   1     -10.093 -29.182   9.146  1.00  0.00            
ATOM    894  H2  LYS J   1      -9.686 -29.281  10.817  1.00  0.00            
ATOM    895  H3  LYS J   1     -10.637 -28.063  10.198  1.00  0.00            
ATOM    896  CA  LYS J   1      -8.543 -28.061   9.740  1.00  0.00            
ATOM    897  HA  LYS J   1      -8.707 -27.291   8.994  1.00  0.00            
ATOM    898  CB  LYS J   1      -7.855 -27.356  10.918  1.00  0.00            
ATOM    899  HB1 LYS J   1      -6.764 -27.210  10.844  1.00  0.00            
ATOM    900  HB2 LYS J   1      -7.988 -27.811  11.931  1.00  0.00            
ATOM    901  CG  LYS J   1      -8.476 -25.999  11.303  1.00  0.00            
ATOM    902  HG1 LYS J   1      -9.405 -26.339  11.802  1.00  0.00            
ATOM    903  HG2 LYS J   1      -8.621 -25.303  10.446  1.00  0.00            
ATOM    904  CD  LYS J   1      -7.518 -25.245  12.304  1.00  0.00            
ATOM    905  HD1 LYS J   1      -7.146 -25.925  13.108  1.00  0.00            
ATOM    906  HD2 LYS J   1      -6.587 -24.931  11.784  1.00  0.00            
ATOM    907  CE  LYS J   1      -7.997 -23.850  12.867  1.00  0.00            
ATOM    908  HE1 LYS J   1      -8.222 -23.168  12.027  1.00  0.00            
ATOM    909  HE2 LYS J   1      -7.159 -23.524  13.529  1.00  0.00            
ATOM    910  NZ  LYS J   1      -9.221 -24.116  13.657  1.00  0.00            
ATOM    911  HZ1 LYS J   1      -9.573 -23.253  14.110  1.00  0.00            
ATOM    912  HZ2 LYS J   1     -10.049 -24.393  13.099  1.00  0.00            
ATOM    913  HZ3 LYS J   1      -9.114 -24.830  14.411  1.00  0.00            
ATOM    914  C   LYS J   1      -7.600 -28.936   8.919  1.00  0.00            
ATOM    915  O   LYS J   1      -7.952 -29.269   7.834  1.00  0.00            
ATOM    916  N   GLY J   2      -6.376 -29.261   9.389  1.00  0.00            
ATOM    917  HN  GLY J   2      -5.938 -28.901  10.205  1.00  0.00            
ATOM    918  CA  GLY J   2      -5.448 -30.019   8.564  1.00  0.00            
ATOM    919  HA1 GLY J   2      -4.857 -30.647   9.224  1.00  0.00            
ATOM    920  HA2 GLY J   2      -5.979 -30.683   7.900  1.00  0.00            
ATOM    921  C   GLY J   2      -4.521 -29.191   7.758  1.00  0.00            
ATOM    922  O   GLY J   2      -4.522 -27.957   7.729  1.00  0.00            
ATOM    923  N   LYS J   3      -3.784 -29.981   6.970  1.00  0.00            
ATOM    924  HN  LYS J   3      -3.762 -30.975   7.073  1.00  0.00            
ATOM    925  CA  LYS J   3      -2.979 -29.443   5.973  1.00  0.00            
ATOM    926  HA  LYS J   3      -2.783 -28.384   6.049  1.00  0.00            
ATOM    927  CB  LYS J   3      -1.644 -30.067   6.070  1.00  0.00            
ATOM    928  HB1 LYS J   3      -0.929 -29.620   5.338  1.00  0.00            
ATOM    929  HB2 LYS J   3      -1.678 -31.183   6.010  1.00  0.00            
ATOM    930  CG  LYS J   3      -0.912 -29.753   7.382  1.00  0.00            
ATOM    931  HG1 LYS J   3       0.069 -30.271   7.425  1.00  0.00            
ATOM    932  HG2 LYS J   3      -1.471 -30.260   8.201  1.00  0.00            
ATOM    933  CD  LYS J   3      -0.638 -28.308   7.660  1.00  0.00            
ATOM    934  HD1 LYS J   3      -0.011 -27.830   6.889  1.00  0.00            
ATOM    935  HD2 LYS J   3      -1.633 -27.812   7.733  1.00  0.00            
ATOM    936  CE  LYS J   3      -0.049 -28.209   9.091  1.00  0.00            
ATOM    937  HE1 LYS J   3       0.727 -28.999   9.148  1.00  0.00            
ATOM    938  HE2 LYS J   3      -0.822 -28.548   9.817  1.00  0.00            
ATOM    939  NZ  LYS J   3       0.334 -26.839   9.302  1.00  0.00            
ATOM    940  HZ1 LYS J   3       1.147 -26.677   9.928  1.00  0.00            
ATOM    941  HZ2 LYS J   3       0.426 -26.337   8.402  1.00  0.00            
ATOM    942  HZ3 LYS J   3      -0.395 -26.365   9.877  1.00  0.00            
ATOM    943  C   LYS J   3      -3.534 -29.646   4.595  1.00  0.00            
ATOM    944  O   LYS J   3      -4.174 -30.641   4.283  1.00  0.00            
ATOM    945  N   GLY J   4      -3.249 -28.679   3.697  1.00  0.00            
ATOM    946  HN  GLY J   4      -2.529 -28.044   3.947  1.00  0.00            
ATOM    947  CA  GLY J   4      -3.616 -28.978   2.328  1.00  0.00            
ATOM    948  HA1 GLY J   4      -4.375 -29.729   2.170  1.00  0.00            
ATOM    949  HA2 GLY J   4      -3.732 -28.072   1.749  1.00  0.00            
ATOM    950  C   GLY J   4      -2.467 -29.541   1.460  1.00  0.00            
ATOM    951  O   GLY J   4      -1.331 -29.647   1.880  1.00  0.00            
ATOM    952  N   GLN J   5      -2.830 -29.858   0.223  1.00  0.00            
ATOM    953  HN  GLN J   5      -3.721 -29.465   0.013  1.00  0.00            
ATOM    954  CA  GLN J   5      -1.898 -30.243  -0.810  1.00  0.00            
ATOM    955  HA  GLN J   5      -1.249 -31.019  -0.432  1.00  0.00            
ATOM    956  CB  GLN J   5      -2.739 -30.942  -1.941  1.00  0.00            
ATOM    957  HB1 GLN J   5      -2.023 -31.475  -2.599  1.00  0.00            
ATOM    958  HB2 GLN J   5      -3.262 -30.095  -2.427  1.00  0.00            
ATOM    959  CG  GLN J   5      -3.832 -31.954  -1.589  1.00  0.00            
ATOM    960  HG1 GLN J   5      -4.229 -32.427  -2.508  1.00  0.00            
ATOM    961  HG2 GLN J   5      -4.680 -31.389  -1.153  1.00  0.00            
ATOM    962  CD  GLN J   5      -3.499 -32.999  -0.503  1.00  0.00            
ATOM    963  OE1 GLN J   5      -4.230 -33.218   0.405  1.00  0.00            
ATOM    964  NE2 GLN J   5      -2.319 -33.675  -0.528  1.00  0.00            
ATOM    965 HE21 GLN J   5      -1.763 -33.596  -1.362  1.00  0.00            
ATOM    966 HE22 GLN J   5      -1.984 -34.150   0.280  1.00  0.00            
ATOM    967  C   GLN J   5      -1.051 -29.101  -1.425  1.00  0.00            
ATOM    968  O   GLN J   5      -1.473 -27.959  -1.422  1.00  0.00            
ATOM    969  N   GLY J   6       0.144 -29.367  -1.929  1.00  0.00            
ATOM    970  HN  GLY J   6       0.530 -30.261  -1.724  1.00  0.00            
ATOM    971  CA  GLY J   6       0.922 -28.414  -2.729  1.00  0.00            
ATOM    972  HA1 GLY J   6       0.867 -27.443  -2.269  1.00  0.00            
ATOM    973  HA2 GLY J   6       1.936 -28.779  -2.830  1.00  0.00            
ATOM    974  C   GLY J   6       0.419 -28.311  -4.138  1.00  0.00            
ATOM    975  O   GLY J   6      -0.718 -28.724  -4.491  1.00  0.00            
ATOM    976  N   ASN J   7       1.246 -27.758  -5.049  1.00  0.00            
ATOM    977  HN  ASN J   7       2.081 -27.426  -4.629  1.00  0.00            
ATOM    978  CA  ASN J   7       0.983 -27.645  -6.472  1.00  0.00            
ATOM    979  HA  ASN J   7      -0.071 -27.439  -6.537  1.00  0.00            
ATOM    980  CB  ASN J   7       1.946 -26.619  -7.126  1.00  0.00            
ATOM    981  HB1 ASN J   7       1.664 -26.426  -8.178  1.00  0.00            
ATOM    982  HB2 ASN J   7       2.931 -27.121  -7.256  1.00  0.00            
ATOM    983  CG  ASN J   7       1.952 -25.339  -6.411  1.00  0.00            
ATOM    984  OD1 ASN J   7       2.935 -24.998  -5.820  1.00  0.00            
ATOM    985  ND2 ASN J   7       0.866 -24.547  -6.528  1.00  0.00            
ATOM    986 HD21 ASN J   7       0.006 -24.827  -6.938  1.00  0.00            
ATOM    987 HD22 ASN J   7       1.076 -23.576  -6.457  1.00  0.00            
ATOM    988  C   ASN J   7       1.247 -29.027  -7.101  1.00  0.00            
ATOM    989  OT1 ASN J   7       2.302 -29.646  -7.012  1.00  0.00            
ATOM    990  OT2 ASN J   7       0.279 -29.476  -7.748  1.00  0.00            
ATOM    991  N   LYS K   1      35.281  -7.455   1.164  1.00  0.00            
ATOM    992  H1  LYS K   1      35.453  -8.458   1.357  1.00  0.00            
ATOM    993  H2  LYS K   1      35.592  -6.899   1.976  1.00  0.00            
ATOM    994  H3  LYS K   1      34.253  -7.425   0.997  1.00  0.00            
ATOM    995  CA  LYS K   1      36.125  -7.127   0.047  1.00  0.00            
ATOM    996  HA  LYS K   1      37.153  -7.270   0.353  1.00  0.00            
ATOM    997  CB  LYS K   1      35.840  -8.174  -1.129  1.00  0.00            
ATOM    998  HB1 LYS K   1      35.783  -7.664  -2.119  1.00  0.00            
ATOM    999  HB2 LYS K   1      34.817  -8.560  -0.939  1.00  0.00            
ATOM   1000  CG  LYS K   1      36.939  -9.241  -1.218  1.00  0.00            
ATOM   1001  HG1 LYS K   1      36.774  -9.993  -0.415  1.00  0.00            
ATOM   1002  HG2 LYS K   1      37.923  -8.738  -1.069  1.00  0.00            
ATOM   1003  CD  LYS K   1      37.085  -9.940  -2.626  1.00  0.00            
ATOM   1004  HD1 LYS K   1      36.085 -10.284  -2.969  1.00  0.00            
ATOM   1005  HD2 LYS K   1      37.470  -9.109  -3.250  1.00  0.00            
ATOM   1006  CE  LYS K   1      37.758 -11.274  -2.547  1.00  0.00            
ATOM   1007  HE1 LYS K   1      37.105 -11.972  -1.980  1.00  0.00            
ATOM   1008  HE2 LYS K   1      38.757 -11.237  -2.061  1.00  0.00            
ATOM   1009  NZ  LYS K   1      37.977 -11.899  -3.883  1.00  0.00            
ATOM   1010  HZ1 LYS K   1      38.570 -12.741  -3.763  1.00  0.00            
ATOM   1011  HZ2 LYS K   1      37.071 -12.097  -4.377  1.00  0.00            
ATOM   1012  HZ3 LYS K   1      38.570 -11.283  -4.481  1.00  0.00            
ATOM   1013  C   LYS K   1      35.957  -5.640  -0.372  1.00  0.00            
ATOM   1014  O   LYS K   1      35.494  -4.823   0.401  1.00  0.00            
ATOM   1015  N   GLY K   2      36.207  -5.269  -1.608  1.00  0.00            
ATOM   1016  HN  GLY K   2      36.235  -6.007  -2.275  1.00  0.00            
ATOM   1017  CA  GLY K   2      35.986  -3.885  -2.126  1.00  0.00            
ATOM   1018  HA1 GLY K   2      36.536  -3.109  -1.608  1.00  0.00            
ATOM   1019  HA2 GLY K   2      36.430  -3.880  -3.108  1.00  0.00            
ATOM   1020  C   GLY K   2      34.596  -3.344  -2.241  1.00  0.00            
ATOM   1021  O   GLY K   2      34.217  -2.565  -1.315  1.00  0.00            
ATOM   1022  N   LYS K   3      33.917  -3.634  -3.355  1.00  0.00            
ATOM   1023  HN  LYS K   3      34.449  -4.185  -3.990  1.00  0.00            
ATOM   1024  CA  LYS K   3      32.542  -3.337  -3.649  1.00  0.00            
ATOM   1025  HA  LYS K   3      32.361  -2.281  -3.494  1.00  0.00            
ATOM   1026  CB  LYS K   3      32.212  -3.530  -5.141  1.00  0.00            
ATOM   1027  HB1 LYS K   3      31.123  -3.446  -5.338  1.00  0.00            
ATOM   1028  HB2 LYS K   3      32.660  -4.531  -5.303  1.00  0.00            
ATOM   1029  CG  LYS K   3      33.025  -2.644  -6.064  1.00  0.00            
ATOM   1030  HG1 LYS K   3      34.107  -2.766  -5.849  1.00  0.00            
ATOM   1031  HG2 LYS K   3      32.879  -1.560  -5.879  1.00  0.00            
ATOM   1032  CD  LYS K   3      33.010  -2.995  -7.512  1.00  0.00            
ATOM   1033  HD1 LYS K   3      33.093  -4.099  -7.603  1.00  0.00            
ATOM   1034  HD2 LYS K   3      32.013  -2.930  -8.011  1.00  0.00            
ATOM   1035  CE  LYS K   3      34.040  -2.368  -8.406  1.00  0.00            
ATOM   1036  HE1 LYS K   3      34.084  -2.962  -9.349  1.00  0.00            
ATOM   1037  HE2 LYS K   3      35.075  -2.401  -8.014  1.00  0.00            
ATOM   1038  NZ  LYS K   3      33.600  -0.929  -8.715  1.00  0.00            
ATOM   1039  HZ1 LYS K   3      33.827  -0.731  -9.716  1.00  0.00            
ATOM   1040  HZ2 LYS K   3      32.581  -0.817  -8.551  1.00  0.00            
ATOM   1041  HZ3 LYS K   3      34.002  -0.260  -8.028  1.00  0.00            
ATOM   1042  C   LYS K   3      31.549  -3.913  -2.691  1.00  0.00            
ATOM   1043  O   LYS K   3      31.768  -4.890  -2.047  1.00  0.00            
ATOM   1044  N   GLY K   4      30.406  -3.264  -2.555  1.00  0.00            
ATOM   1045  HN  GLY K   4      30.216  -2.395  -3.008  1.00  0.00            
ATOM   1046  CA  GLY K   4      29.372  -3.688  -1.563  1.00  0.00            
ATOM   1047  HA1 GLY K   4      29.825  -4.346  -0.836  1.00  0.00            
ATOM   1048  HA2 GLY K   4      28.919  -2.766  -1.193  1.00  0.00            
ATOM   1049  C   GLY K   4      28.315  -4.557  -2.170  1.00  0.00            
ATOM   1050  O   GLY K   4      28.015  -4.501  -3.362  1.00  0.00            
ATOM   1051  N   GLN K   5      27.719  -5.467  -1.319  1.00  0.00            
ATOM   1052  HN  GLN K   5      27.995  -5.501  -0.373  1.00  0.00            
ATOM   1053  CA  GLN K   5      26.786  -6.477  -1.790  1.00  0.00            
ATOM   1054  HA  GLN K   5      26.721  -6.579  -2.865  1.00  0.00            
ATOM   1055  CB  GLN K   5      27.020  -7.921  -1.166  1.00  0.00            
ATOM   1056  HB1 GLN K   5      26.144  -8.599  -1.278  1.00  0.00            
ATOM   1057  HB2 GLN K   5      27.065  -7.747  -0.072  1.00  0.00            
ATOM   1058  CG  GLN K   5      28.228  -8.687  -1.598  1.00  0.00            
ATOM   1059  HG1 GLN K   5      28.078  -9.754  -1.342  1.00  0.00            
ATOM   1060  HG2 GLN K   5      29.046  -8.202  -1.022  1.00  0.00            
ATOM   1061  CD  GLN K   5      28.464  -8.488  -3.134  1.00  0.00            
ATOM   1062  OE1 GLN K   5      29.450  -7.950  -3.663  1.00  0.00            
ATOM   1063  NE2 GLN K   5      27.461  -9.041  -3.885  1.00  0.00            
ATOM   1064 HE21 GLN K   5      26.949  -9.799  -3.478  1.00  0.00            
ATOM   1065 HE22 GLN K   5      27.639  -8.920  -4.860  1.00  0.00            
ATOM   1066  C   GLN K   5      25.411  -6.052  -1.400  1.00  0.00            
ATOM   1067  O   GLN K   5      25.102  -6.056  -0.221  1.00  0.00            
ATOM   1068  N   GLY K   6      24.601  -5.613  -2.367  1.00  0.00            
ATOM   1069  HN  GLY K   6      24.779  -5.651  -3.341  1.00  0.00            
ATOM   1070  CA  GLY K   6      23.258  -4.983  -2.134  1.00  0.00            
ATOM   1071  HA1 GLY K   6      22.637  -4.819  -2.997  1.00  0.00            
ATOM   1072  HA2 GLY K   6      22.865  -5.720  -1.460  1.00  0.00            
ATOM   1073  C   GLY K   6      23.224  -3.700  -1.352  1.00  0.00            
ATOM   1074  O   GLY K   6      24.003  -2.773  -1.496  1.00  0.00            
ATOM   1075  N   ASN K   7      22.182  -3.508  -0.497  1.00  0.00            
ATOM   1076  HN  ASN K   7      21.508  -4.215  -0.312  1.00  0.00            
ATOM   1077  CA  ASN K   7      21.865  -2.241   0.123  1.00  0.00            
ATOM   1078  HA  ASN K   7      22.402  -1.389  -0.261  1.00  0.00            
ATOM   1079  CB  ASN K   7      20.336  -2.033  -0.224  1.00  0.00            
ATOM   1080  HB1 ASN K   7      20.116  -1.028   0.185  1.00  0.00            
ATOM   1081  HB2 ASN K   7      19.744  -2.781   0.342  1.00  0.00            
ATOM   1082  CG  ASN K   7      19.926  -2.064  -1.675  1.00  0.00            
ATOM   1083  OD1 ASN K   7      20.513  -1.245  -2.386  1.00  0.00            
ATOM   1084  ND2 ASN K   7      18.954  -2.917  -2.050  1.00  0.00            
ATOM   1085 HD21 ASN K   7      18.389  -3.397  -1.369  1.00  0.00            
ATOM   1086 HD22 ASN K   7      18.813  -3.097  -3.021  1.00  0.00            
ATOM   1087  C   ASN K   7      22.051  -2.264   1.642  1.00  0.00            
ATOM   1088  OT1 ASN K   7      21.390  -3.141   2.308  1.00  0.00            
ATOM   1089  OT2 ASN K   7      22.816  -1.461   2.248  1.00  0.00            
ATOM   1090  N   LYS L   1      -3.488  45.389  30.760  1.00  0.00            
ATOM   1091  H1  LYS L   1      -4.264  44.770  30.442  1.00  0.00            
ATOM   1092  H2  LYS L   1      -3.765  45.760  31.691  1.00  0.00            
ATOM   1093  H3  LYS L   1      -3.340  46.180  30.106  1.00  0.00            
ATOM   1094  CA  LYS L   1      -2.210  44.614  30.903  1.00  0.00            
ATOM   1095  HA  LYS L   1      -1.680  45.099  31.717  1.00  0.00            
ATOM   1096  CB  LYS L   1      -2.426  43.064  31.278  1.00  0.00            
ATOM   1097  HB1 LYS L   1      -3.132  43.022  32.132  1.00  0.00            
ATOM   1098  HB2 LYS L   1      -1.478  42.710  31.726  1.00  0.00            
ATOM   1099  CG  LYS L   1      -2.738  42.002  30.177  1.00  0.00            
ATOM   1100  HG1 LYS L   1      -2.079  42.272  29.327  1.00  0.00            
ATOM   1101  HG2 LYS L   1      -3.786  42.136  29.846  1.00  0.00            
ATOM   1102  CD  LYS L   1      -2.545  40.580  30.683  1.00  0.00            
ATOM   1103  HD1 LYS L   1      -1.482  40.473  30.960  1.00  0.00            
ATOM   1104  HD2 LYS L   1      -3.079  40.438  31.649  1.00  0.00            
ATOM   1105  CE  LYS L   1      -3.220  39.475  29.793  1.00  0.00            
ATOM   1106  HE1 LYS L   1      -2.762  39.366  28.785  1.00  0.00            
ATOM   1107  HE2 LYS L   1      -4.249  39.858  29.675  1.00  0.00            
ATOM   1108  NZ  LYS L   1      -3.378  38.119  30.379  1.00  0.00            
ATOM   1109  HZ1 LYS L   1      -2.497  37.634  30.638  1.00  0.00            
ATOM   1110  HZ2 LYS L   1      -3.914  38.203  31.266  1.00  0.00            
ATOM   1111  HZ3 LYS L   1      -3.837  37.636  29.587  1.00  0.00            
ATOM   1112  C   LYS L   1      -1.395  44.735  29.690  1.00  0.00            
ATOM   1113  O   LYS L   1      -1.840  45.375  28.722  1.00  0.00            
ATOM   1114  N   GLY L   2      -0.142  44.261  29.706  1.00  0.00            
ATOM   1115  HN  GLY L   2       0.217  43.738  30.474  1.00  0.00            
ATOM   1116  CA  GLY L   2       0.759  44.418  28.576  1.00  0.00            
ATOM   1117  HA1 GLY L   2       0.676  45.465  28.353  1.00  0.00            
ATOM   1118  HA2 GLY L   2       1.770  44.184  28.879  1.00  0.00            
ATOM   1119  C   GLY L   2       0.459  43.501  27.361  1.00  0.00            
ATOM   1120  O   GLY L   2      -0.558  42.770  27.281  1.00  0.00            
ATOM   1121  N   LYS L   3       1.443  43.517  26.397  1.00  0.00            
ATOM   1122  HN  LYS L   3       2.236  44.036  26.692  1.00  0.00            
ATOM   1123  CA  LYS L   3       1.227  43.230  24.969  1.00  0.00            
ATOM   1124  HA  LYS L   3       0.153  43.071  24.860  1.00  0.00            
ATOM   1125  CB  LYS L   3       1.667  44.411  24.108  1.00  0.00            
ATOM   1126  HB1 LYS L   3       1.875  43.940  23.123  1.00  0.00            
ATOM   1127  HB2 LYS L   3       2.579  44.801  24.612  1.00  0.00            
ATOM   1128  CG  LYS L   3       0.657  45.564  24.015  1.00  0.00            
ATOM   1129  HG1 LYS L   3       1.036  46.384  23.377  1.00  0.00            
ATOM   1130  HG2 LYS L   3       0.539  46.044  25.010  1.00  0.00            
ATOM   1131  CD  LYS L   3      -0.823  45.240  23.578  1.00  0.00            
ATOM   1132  HD1 LYS L   3      -0.703  44.498  22.757  1.00  0.00            
ATOM   1133  HD2 LYS L   3      -1.464  44.600  24.227  1.00  0.00            
ATOM   1134  CE  LYS L   3      -1.650  46.413  23.075  1.00  0.00            
ATOM   1135  HE1 LYS L   3      -1.157  47.057  22.312  1.00  0.00            
ATOM   1136  HE2 LYS L   3      -2.047  47.108  23.848  1.00  0.00            
ATOM   1137  NZ  LYS L   3      -2.795  45.920  22.271  1.00  0.00            
ATOM   1138  HZ1 LYS L   3      -3.631  46.542  22.287  1.00  0.00            
ATOM   1139  HZ2 LYS L   3      -2.564  45.917  21.262  1.00  0.00            
ATOM   1140  HZ3 LYS L   3      -3.083  44.943  22.515  1.00  0.00            
ATOM   1141  C   LYS L   3       1.864  41.876  24.602  1.00  0.00            
ATOM   1142  O   LYS L   3       1.682  41.368  23.488  1.00  0.00            
ATOM   1143  N   GLY L   4       2.729  41.379  25.525  1.00  0.00            
ATOM   1144  HN  GLY L   4       2.885  41.907  26.355  1.00  0.00            
ATOM   1145  CA  GLY L   4       3.484  40.134  25.462  1.00  0.00            
ATOM   1146  HA1 GLY L   4       3.627  39.804  26.477  1.00  0.00            
ATOM   1147  HA2 GLY L   4       2.918  39.403  24.890  1.00  0.00            
ATOM   1148  C   GLY L   4       4.780  40.375  24.847  1.00  0.00            
ATOM   1149  O   GLY L   4       4.988  41.411  24.193  1.00  0.00            
ATOM   1150  N   GLN L   5       5.726  39.590  25.135  1.00  0.00            
ATOM   1151  HN  GLN L   5       5.593  38.822  25.765  1.00  0.00            
ATOM   1152  CA  GLN L   5       7.096  39.815  24.726  1.00  0.00            
ATOM   1153  HA  GLN L   5       7.359  40.786  25.120  1.00  0.00            
ATOM   1154  CB  GLN L   5       7.980  38.774  25.567  1.00  0.00            
ATOM   1155  HB1 GLN L   5       9.021  38.861  25.189  1.00  0.00            
ATOM   1156  HB2 GLN L   5       7.627  37.755  25.287  1.00  0.00            
ATOM   1157  CG  GLN L   5       8.004  38.950  27.133  1.00  0.00            
ATOM   1158  HG1 GLN L   5       9.025  38.681  27.472  1.00  0.00            
ATOM   1159  HG2 GLN L   5       7.280  38.257  27.619  1.00  0.00            
ATOM   1160  CD  GLN L   5       7.728  40.387  27.686  1.00  0.00            
ATOM   1161  OE1 GLN L   5       8.613  41.216  27.532  1.00  0.00            
ATOM   1162  NE2 GLN L   5       6.517  40.578  28.280  1.00  0.00            
ATOM   1163 HE21 GLN L   5       6.230  41.483  28.581  1.00  0.00            
ATOM   1164 HE22 GLN L   5       5.897  39.799  28.364  1.00  0.00            
ATOM   1165  C   GLN L   5       7.313  39.746  23.217  1.00  0.00            
ATOM   1166  O   GLN L   5       8.185  40.317  22.605  1.00  0.00            
ATOM   1167  N   GLY L   6       6.532  38.866  22.610  1.00  0.00            
ATOM   1168  HN  GLY L   6       5.804  38.280  22.949  1.00  0.00            
ATOM   1169  CA  GLY L   6       6.647  38.616  21.150  1.00  0.00            
ATOM   1170  HA1 GLY L   6       5.698  38.184  20.880  1.00  0.00            
ATOM   1171  HA2 GLY L   6       6.751  39.501  20.536  1.00  0.00            
ATOM   1172  C   GLY L   6       7.783  37.658  20.762  1.00  0.00            
ATOM   1173  O   GLY L   6       8.582  37.147  21.592  1.00  0.00            
ATOM   1174  N   ASN L   7       7.867  37.283  19.503  1.00  0.00            
ATOM   1175  HN  ASN L   7       7.103  37.481  18.887  1.00  0.00            
ATOM   1176  CA  ASN L   7       9.053  36.639  18.988  1.00  0.00            
ATOM   1177  HA  ASN L   7       9.376  35.942  19.745  1.00  0.00            
ATOM   1178  CB  ASN L   7       8.833  35.692  17.763  1.00  0.00            
ATOM   1179  HB1 ASN L   7       9.718  35.164  17.335  1.00  0.00            
ATOM   1180  HB2 ASN L   7       8.564  36.405  16.944  1.00  0.00            
ATOM   1181  CG  ASN L   7       7.720  34.666  17.975  1.00  0.00            
ATOM   1182  OD1 ASN L   7       6.614  34.943  17.545  1.00  0.00            
ATOM   1183  ND2 ASN L   7       8.091  33.525  18.628  1.00  0.00            
ATOM   1184 HD21 ASN L   7       9.035  33.529  18.936  1.00  0.00            
ATOM   1185 HD22 ASN L   7       7.478  32.750  18.786  1.00  0.00            
ATOM   1186  C   ASN L   7      10.155  37.736  18.792  1.00  0.00            
ATOM   1187  OT1 ASN L   7      11.273  37.584  19.346  1.00  0.00            
ATOM   1188  OT2 ASN L   7       9.863  38.735  18.002  1.00  0.00            
ATOM   1189  N   LYS M   1     -10.131  31.715   6.288  1.00  0.00            
ATOM   1190  H1  LYS M   1      -9.137  31.858   6.536  1.00  0.00            
ATOM   1191  H2  LYS M   1     -10.081  31.147   5.416  1.00  0.00            
ATOM   1192  H3  LYS M   1     -10.508  32.652   6.071  1.00  0.00            
ATOM   1193  CA  LYS M   1     -10.947  31.099   7.389  1.00  0.00            
ATOM   1194  HA  LYS M   1     -11.972  31.345   7.161  1.00  0.00            
ATOM   1195  CB  LYS M   1     -11.008  29.573   7.509  1.00  0.00            
ATOM   1196  HB1 LYS M   1     -10.012  29.091   7.438  1.00  0.00            
ATOM   1197  HB2 LYS M   1     -11.544  29.146   6.639  1.00  0.00            
ATOM   1198  CG  LYS M   1     -11.530  28.912   8.841  1.00  0.00            
ATOM   1199  HG1 LYS M   1     -10.703  28.984   9.583  1.00  0.00            
ATOM   1200  HG2 LYS M   1     -11.601  27.819   8.647  1.00  0.00            
ATOM   1201  CD  LYS M   1     -12.900  29.375   9.267  1.00  0.00            
ATOM   1202  HD1 LYS M   1     -12.855  30.441   9.572  1.00  0.00            
ATOM   1203  HD2 LYS M   1     -13.562  29.496   8.388  1.00  0.00            
ATOM   1204  CE  LYS M   1     -13.625  28.450  10.236  1.00  0.00            
ATOM   1205  HE1 LYS M   1     -12.963  28.237  11.105  1.00  0.00            
ATOM   1206  HE2 LYS M   1     -13.850  27.489   9.739  1.00  0.00            
ATOM   1207  NZ  LYS M   1     -14.938  29.023  10.593  1.00  0.00            
ATOM   1208  HZ1 LYS M   1     -15.467  29.123   9.702  1.00  0.00            
ATOM   1209  HZ2 LYS M   1     -15.542  28.416  11.189  1.00  0.00            
ATOM   1210  HZ3 LYS M   1     -14.899  29.966  11.022  1.00  0.00            
ATOM   1211  C   LYS M   1     -10.747  31.863   8.710  1.00  0.00            
ATOM   1212  O   LYS M   1     -11.634  32.579   9.127  1.00  0.00            
ATOM   1213  N   GLY M   2      -9.586  31.726   9.382  1.00  0.00            
ATOM   1214  HN  GLY M   2      -8.759  31.294   9.038  1.00  0.00            
ATOM   1215  CA  GLY M   2      -9.475  32.291  10.759  1.00  0.00            
ATOM   1216  HA1 GLY M   2      -8.439  32.270  11.062  1.00  0.00            
ATOM   1217  HA2 GLY M   2      -9.720  33.341  10.707  1.00  0.00            
ATOM   1218  C   GLY M   2     -10.289  31.667  11.866  1.00  0.00            
ATOM   1219  O   GLY M   2     -10.897  30.625  11.709  1.00  0.00            
ATOM   1220  N   LYS M   3     -10.212  32.317  13.073  1.00  0.00            
ATOM   1221  HN  LYS M   3      -9.609  33.109  13.118  1.00  0.00            
ATOM   1222  CA  LYS M   3     -10.995  32.055  14.287  1.00  0.00            
ATOM   1223  HA  LYS M   3     -10.880  31.008  14.538  1.00  0.00            
ATOM   1224  CB  LYS M   3     -10.316  32.786  15.435  1.00  0.00            
ATOM   1225  HB1 LYS M   3      -9.284  32.391  15.535  1.00  0.00            
ATOM   1226  HB2 LYS M   3     -10.932  32.460  16.298  1.00  0.00            
ATOM   1227  CG  LYS M   3     -10.403  34.317  15.201  1.00  0.00            
ATOM   1228  HG1 LYS M   3     -11.385  34.653  14.807  1.00  0.00            
ATOM   1229  HG2 LYS M   3      -9.580  34.610  14.503  1.00  0.00            
ATOM   1230  CD  LYS M   3     -10.093  35.207  16.446  1.00  0.00            
ATOM   1231  HD1 LYS M   3     -10.145  36.257  16.075  1.00  0.00            
ATOM   1232  HD2 LYS M   3     -10.942  35.172  17.170  1.00  0.00            
ATOM   1233  CE  LYS M   3      -8.712  35.039  16.996  1.00  0.00            
ATOM   1234  HE1 LYS M   3      -7.994  35.627  16.395  1.00  0.00            
ATOM   1235  HE2 LYS M   3      -8.457  33.957  16.963  1.00  0.00            
ATOM   1236  NZ  LYS M   3      -8.717  35.505  18.366  1.00  0.00            
ATOM   1237  HZ1 LYS M   3      -9.576  35.180  18.851  1.00  0.00            
ATOM   1238  HZ2 LYS M   3      -7.928  35.047  18.866  1.00  0.00            
ATOM   1239  HZ3 LYS M   3      -8.605  36.533  18.421  1.00  0.00            
ATOM   1240  C   LYS M   3     -12.506  32.233  14.141  1.00  0.00            
ATOM   1241  O   LYS M   3     -12.984  33.194  13.524  1.00  0.00            
ATOM   1242  N   GLY M   4     -13.314  31.309  14.706  1.00  0.00            
ATOM   1243  HN  GLY M   4     -12.870  30.521  15.138  1.00  0.00            
ATOM   1244  CA  GLY M   4     -14.734  31.325  14.871  1.00  0.00            
ATOM   1245  HA1 GLY M   4     -15.121  31.309  13.864  1.00  0.00            
ATOM   1246  HA2 GLY M   4     -14.926  30.427  15.453  1.00  0.00            
ATOM   1247  C   GLY M   4     -15.284  32.526  15.599  1.00  0.00            
ATOM   1248  O   GLY M   4     -14.559  33.334  16.151  1.00  0.00            
ATOM   1249  N   GLN M   5     -16.631  32.523  15.735  1.00  0.00            
ATOM   1250  HN  GLN M   5     -17.185  31.795  15.342  1.00  0.00            
ATOM   1251  CA  GLN M   5     -17.511  33.527  16.352  1.00  0.00            
ATOM   1252  HA  GLN M   5     -17.687  34.309  15.628  1.00  0.00            
ATOM   1253  CB  GLN M   5     -18.931  32.859  16.736  1.00  0.00            
ATOM   1254  HB1 GLN M   5     -19.424  33.484  17.523  1.00  0.00            
ATOM   1255  HB2 GLN M   5     -18.620  31.907  17.216  1.00  0.00            
ATOM   1256  CG  GLN M   5     -19.890  32.551  15.527  1.00  0.00            
ATOM   1257  HG1 GLN M   5     -20.741  32.031  16.013  1.00  0.00            
ATOM   1258  HG2 GLN M   5     -19.319  31.879  14.850  1.00  0.00            
ATOM   1259  CD  GLN M   5     -20.234  33.919  14.967  1.00  0.00            
ATOM   1260  OE1 GLN M   5     -20.193  34.937  15.682  1.00  0.00            
ATOM   1261  NE2 GLN M   5     -20.630  33.971  13.686  1.00  0.00            
ATOM   1262 HE21 GLN M   5     -20.526  33.099  13.197  1.00  0.00            
ATOM   1263 HE22 GLN M   5     -20.936  34.838  13.295  1.00  0.00            
ATOM   1264  C   GLN M   5     -16.950  34.342  17.511  1.00  0.00            
ATOM   1265  O   GLN M   5     -16.356  33.917  18.465  1.00  0.00            
ATOM   1266  N   GLY M   6     -17.344  35.615  17.536  1.00  0.00            
ATOM   1267  HN  GLY M   6     -17.878  36.063  16.830  1.00  0.00            
ATOM   1268  CA  GLY M   6     -17.078  36.473  18.638  1.00  0.00            
ATOM   1269  HA1 GLY M   6     -16.708  35.929  19.497  1.00  0.00            
ATOM   1270  HA2 GLY M   6     -16.472  37.264  18.219  1.00  0.00            
ATOM   1271  C   GLY M   6     -18.310  37.139  19.143  1.00  0.00            
ATOM   1272  O   GLY M   6     -19.385  37.127  18.590  1.00  0.00            
ATOM   1273  N   ASN M   7     -18.194  37.804  20.308  1.00  0.00            
ATOM   1274  HN  ASN M   7     -17.371  37.956  20.846  1.00  0.00            
ATOM   1275  CA  ASN M   7     -19.195  38.456  20.981  1.00  0.00            
ATOM   1276  HA  ASN M   7     -20.022  38.724  20.323  1.00  0.00            
ATOM   1277  CB  ASN M   7     -19.755  37.779  22.301  1.00  0.00            
ATOM   1278  HB1 ASN M   7     -20.415  38.452  22.881  1.00  0.00            
ATOM   1279  HB2 ASN M   7     -18.914  37.427  22.924  1.00  0.00            
ATOM   1280  CG  ASN M   7     -20.463  36.570  21.929  1.00  0.00            
ATOM   1281  OD1 ASN M   7     -20.076  35.392  21.954  1.00  0.00            
ATOM   1282  ND2 ASN M   7     -21.719  36.883  21.520  1.00  0.00            
ATOM   1283 HD21 ASN M   7     -21.947  37.860  21.411  1.00  0.00            
ATOM   1284 HD22 ASN M   7     -22.274  36.220  21.025  1.00  0.00            
ATOM   1285  C   ASN M   7     -18.571  39.768  21.455  1.00  0.00            
ATOM   1286  OT1 ASN M   7     -17.697  39.720  22.348  1.00  0.00            
ATOM   1287  OT2 ASN M   7     -18.954  40.879  20.922  1.00  0.00            
ATOM   1288  N   LYS N   1      15.698   6.156  -6.400  1.00  0.00            
ATOM   1289  H1  LYS N   1      16.137   7.090  -6.248  1.00  0.00            
ATOM   1290  H2  LYS N   1      15.462   6.030  -7.411  1.00  0.00            
ATOM   1291  H3  LYS N   1      14.895   6.130  -5.728  1.00  0.00            
ATOM   1292  CA  LYS N   1      16.748   5.183  -5.878  1.00  0.00            
ATOM   1293  HA  LYS N   1      16.353   4.197  -6.046  1.00  0.00            
ATOM   1294  CB  LYS N   1      18.013   5.407  -6.812  1.00  0.00            
ATOM   1295  HB1 LYS N   1      17.755   5.240  -7.876  1.00  0.00            
ATOM   1296  HB2 LYS N   1      18.893   4.772  -6.558  1.00  0.00            
ATOM   1297  CG  LYS N   1      18.558   6.802  -6.661  1.00  0.00            
ATOM   1298  HG1 LYS N   1      18.601   7.102  -5.596  1.00  0.00            
ATOM   1299  HG2 LYS N   1      17.865   7.484  -7.200  1.00  0.00            
ATOM   1300  CD  LYS N   1      20.048   6.951  -7.193  1.00  0.00            
ATOM   1301  HD1 LYS N   1      20.640   6.256  -6.575  1.00  0.00            
ATOM   1302  HD2 LYS N   1      20.086   6.701  -8.277  1.00  0.00            
ATOM   1303  CE  LYS N   1      20.488   8.357  -6.980  1.00  0.00            
ATOM   1304  HE1 LYS N   1      19.660   9.017  -7.301  1.00  0.00            
ATOM   1305  HE2 LYS N   1      21.401   8.548  -7.584  1.00  0.00            
ATOM   1306  NZ  LYS N   1      20.804   8.587  -5.591  1.00  0.00            
ATOM   1307  HZ1 LYS N   1      21.303   9.484  -5.383  1.00  0.00            
ATOM   1308  HZ2 LYS N   1      19.917   8.683  -5.058  1.00  0.00            
ATOM   1309  HZ3 LYS N   1      21.245   7.857  -5.002  1.00  0.00            
ATOM   1310  C   LYS N   1      17.164   5.182  -4.405  1.00  0.00            
ATOM   1311  O   LYS N   1      16.794   6.080  -3.772  1.00  0.00            
ATOM   1312  N   GLY N   2      17.870   4.139  -3.966  1.00  0.00            
ATOM   1313  HN  GLY N   2      17.976   3.311  -4.516  1.00  0.00            
ATOM   1314  CA  GLY N   2      18.669   4.258  -2.811  1.00  0.00            
ATOM   1315  HA1 GLY N   2      18.047   4.383  -1.932  1.00  0.00            
ATOM   1316  HA2 GLY N   2      19.275   3.364  -2.735  1.00  0.00            
ATOM   1317  C   GLY N   2      19.736   5.409  -2.848  1.00  0.00            
ATOM   1318  O   GLY N   2      19.893   6.205  -3.801  1.00  0.00            
ATOM   1319  N   LYS N   3      20.556   5.491  -1.805  1.00  0.00            
ATOM   1320  HN  LYS N   3      20.498   4.865  -1.024  1.00  0.00            
ATOM   1321  CA  LYS N   3      21.669   6.389  -1.668  1.00  0.00            
ATOM   1322  HA  LYS N   3      21.580   7.114  -2.464  1.00  0.00            
ATOM   1323  CB  LYS N   3      21.752   7.101  -0.338  1.00  0.00            
ATOM   1324  HB1 LYS N   3      22.360   8.016  -0.508  1.00  0.00            
ATOM   1325  HB2 LYS N   3      22.149   6.454   0.470  1.00  0.00            
ATOM   1326  CG  LYS N   3      20.422   7.766   0.102  1.00  0.00            
ATOM   1327  HG1 LYS N   3      20.621   8.308   1.049  1.00  0.00            
ATOM   1328  HG2 LYS N   3      19.613   7.053   0.386  1.00  0.00            
ATOM   1329  CD  LYS N   3      19.799   8.899  -0.745  1.00  0.00            
ATOM   1330  HD1 LYS N   3      20.598   9.648  -0.974  1.00  0.00            
ATOM   1331  HD2 LYS N   3      19.397   8.472  -1.685  1.00  0.00            
ATOM   1332  CE  LYS N   3      18.739   9.694  -0.027  1.00  0.00            
ATOM   1333  HE1 LYS N   3      19.139  10.347   0.779  1.00  0.00            
ATOM   1334  HE2 LYS N   3      18.106   8.986   0.539  1.00  0.00            
ATOM   1335  NZ  LYS N   3      17.993  10.507  -1.003  1.00  0.00            
ATOM   1336  HZ1 LYS N   3      17.457  11.230  -0.472  1.00  0.00            
ATOM   1337  HZ2 LYS N   3      18.563  10.993  -1.730  1.00  0.00            
ATOM   1338  HZ3 LYS N   3      17.314   9.894  -1.498  1.00  0.00            
ATOM   1339  C   LYS N   3      22.958   5.609  -1.963  1.00  0.00            
ATOM   1340  O   LYS N   3      24.031   6.111  -1.891  1.00  0.00            
ATOM   1341  N   GLY N   4      22.819   4.329  -2.517  1.00  0.00            
ATOM   1342  HN  GLY N   4      21.954   3.832  -2.547  1.00  0.00            
ATOM   1343  CA  GLY N   4      23.975   3.603  -2.984  1.00  0.00            
ATOM   1344  HA1 GLY N   4      23.577   2.790  -3.576  1.00  0.00            
ATOM   1345  HA2 GLY N   4      24.716   4.196  -3.493  1.00  0.00            
ATOM   1346  C   GLY N   4      24.795   3.055  -1.910  1.00  0.00            
ATOM   1347  O   GLY N   4      24.583   3.385  -0.735  1.00  0.00            
ATOM   1348  N   GLN N   5      25.827   2.226  -2.260  1.00  0.00            
ATOM   1349  HN  GLN N   5      25.922   1.944  -3.211  1.00  0.00            
ATOM   1350  CA  GLN N   5      26.717   1.502  -1.372  1.00  0.00            
ATOM   1351  HA  GLN N   5      26.075   0.767  -0.915  1.00  0.00            
ATOM   1352  CB  GLN N   5      27.690   0.390  -2.065  1.00  0.00            
ATOM   1353  HB1 GLN N   5      28.401   0.107  -1.255  1.00  0.00            
ATOM   1354  HB2 GLN N   5      28.215   0.829  -2.936  1.00  0.00            
ATOM   1355  CG  GLN N   5      26.906  -0.895  -2.546  1.00  0.00            
ATOM   1356  HG1 GLN N   5      26.161  -1.281  -1.822  1.00  0.00            
ATOM   1357  HG2 GLN N   5      27.653  -1.662  -2.838  1.00  0.00            
ATOM   1358  CD  GLN N   5      26.057  -0.618  -3.825  1.00  0.00            
ATOM   1359  OE1 GLN N   5      26.560  -0.188  -4.812  1.00  0.00            
ATOM   1360  NE2 GLN N   5      24.727  -0.888  -3.796  1.00  0.00            
ATOM   1361 HE21 GLN N   5      24.231  -1.433  -3.120  1.00  0.00            
ATOM   1362 HE22 GLN N   5      24.206  -0.789  -4.637  1.00  0.00            
ATOM   1363  C   GLN N   5      27.478   2.318  -0.337  1.00  0.00            
ATOM   1364  O   GLN N   5      27.857   3.461  -0.507  1.00  0.00            
ATOM   1365  N   GLY N   6      27.758   1.707   0.876  1.00  0.00            
ATOM   1366  HN  GLY N   6      27.274   0.860   1.023  1.00  0.00            
ATOM   1367  CA  GLY N   6      28.417   2.416   1.943  1.00  0.00            
ATOM   1368  HA1 GLY N   6      29.177   1.742   2.316  1.00  0.00            
ATOM   1369  HA2 GLY N   6      28.915   3.283   1.537  1.00  0.00            
ATOM   1370  C   GLY N   6      27.500   2.729   3.118  1.00  0.00            
ATOM   1371  O   GLY N   6      26.322   2.506   3.087  1.00  0.00            
ATOM   1372  N   ASN N   7      28.161   3.178   4.183  1.00  0.00            
ATOM   1373  HN  ASN N   7      29.099   3.502   4.210  1.00  0.00            
ATOM   1374  CA  ASN N   7      27.510   3.617   5.364  1.00  0.00            
ATOM   1375  HA  ASN N   7      26.801   2.816   5.529  1.00  0.00            
ATOM   1376  CB  ASN N   7      28.655   3.739   6.414  1.00  0.00            
ATOM   1377  HB1 ASN N   7      29.241   4.675   6.263  1.00  0.00            
ATOM   1378  HB2 ASN N   7      29.439   2.954   6.371  1.00  0.00            
ATOM   1379  CG  ASN N   7      28.144   3.762   7.881  1.00  0.00            
ATOM   1380  OD1 ASN N   7      28.798   3.246   8.813  1.00  0.00            
ATOM   1381  ND2 ASN N   7      26.942   4.277   8.143  1.00  0.00            
ATOM   1382 HD21 ASN N   7      26.353   4.682   7.442  1.00  0.00            
ATOM   1383 HD22 ASN N   7      26.632   4.362   9.095  1.00  0.00            
ATOM   1384  C   ASN N   7      26.751   4.918   5.081  1.00  0.00            
ATOM   1385  OT1 ASN N   7      27.172   5.801   4.310  1.00  0.00            
ATOM   1386  OT2 ASN N   7      25.564   5.091   5.626  1.00  0.00            
ATOM   1387  N   LYS O   1     -37.758 -24.695 -18.484  1.00  0.00            
ATOM   1388  H1  LYS O   1     -38.756 -24.869 -18.706  1.00  0.00            
ATOM   1389  H2  LYS O   1     -37.325 -25.586 -18.180  1.00  0.00            
ATOM   1390  H3  LYS O   1     -37.844 -24.106 -17.626  1.00  0.00            
ATOM   1391  CA  LYS O   1     -36.922 -23.980 -19.430  1.00  0.00            
ATOM   1392  HA  LYS O   1     -37.059 -24.419 -20.404  1.00  0.00            
ATOM   1393  CB  LYS O   1     -37.487 -22.507 -19.621  1.00  0.00            
ATOM   1394  HB1 LYS O   1     -38.214 -22.606 -20.464  1.00  0.00            
ATOM   1395  HB2 LYS O   1     -36.707 -21.830 -20.038  1.00  0.00            
ATOM   1396  CG  LYS O   1     -38.169 -21.703 -18.509  1.00  0.00            
ATOM   1397  HG1 LYS O   1     -38.874 -22.250 -17.851  1.00  0.00            
ATOM   1398  HG2 LYS O   1     -38.803 -20.900 -18.940  1.00  0.00            
ATOM   1399  CD  LYS O   1     -36.996 -20.913 -17.744  1.00  0.00            
ATOM   1400  HD1 LYS O   1     -36.291 -21.671 -17.389  1.00  0.00            
ATOM   1401  HD2 LYS O   1     -36.498 -20.298 -18.514  1.00  0.00            
ATOM   1402  CE  LYS O   1     -37.410 -20.005 -16.676  1.00  0.00            
ATOM   1403  HE1 LYS O   1     -38.211 -19.281 -16.964  1.00  0.00            
ATOM   1404  HE2 LYS O   1     -36.565 -19.406 -16.279  1.00  0.00            
ATOM   1405  NZ  LYS O   1     -38.126 -20.768 -15.742  1.00  0.00            
ATOM   1406  HZ1 LYS O   1     -38.788 -20.402 -15.019  1.00  0.00            
ATOM   1407  HZ2 LYS O   1     -38.693 -21.463 -16.261  1.00  0.00            
ATOM   1408  HZ3 LYS O   1     -37.415 -21.359 -15.254  1.00  0.00            
ATOM   1409  C   LYS O   1     -35.407 -24.023 -19.124  1.00  0.00            
ATOM   1410  O   LYS O   1     -34.976 -24.663 -18.137  1.00  0.00            
ATOM   1411  N   GLY O   2     -34.509 -23.453 -19.959  1.00  0.00            
ATOM   1412  HN  GLY O   2     -34.896 -23.097 -20.801  1.00  0.00            
ATOM   1413  CA  GLY O   2     -33.057 -23.466 -19.862  1.00  0.00            
ATOM   1414  HA1 GLY O   2     -32.681 -22.791 -20.601  1.00  0.00            
ATOM   1415  HA2 GLY O   2     -32.842 -23.142 -18.860  1.00  0.00            
ATOM   1416  C   GLY O   2     -32.419 -24.791 -20.027  1.00  0.00            
ATOM   1417  O   GLY O   2     -33.088 -25.758 -20.308  1.00  0.00            
ATOM   1418  N   LYS O   3     -31.090 -24.959 -19.800  1.00  0.00            
ATOM   1419  HN  LYS O   3     -30.421 -24.244 -19.617  1.00  0.00            
ATOM   1420  CA  LYS O   3     -30.375 -26.181 -19.890  1.00  0.00            
ATOM   1421  HA  LYS O   3     -31.055 -26.925 -20.272  1.00  0.00            
ATOM   1422  CB  LYS O   3     -29.312 -26.077 -21.033  1.00  0.00            
ATOM   1423  HB1 LYS O   3     -28.778 -27.051 -21.053  1.00  0.00            
ATOM   1424  HB2 LYS O   3     -28.581 -25.263 -20.846  1.00  0.00            
ATOM   1425  CG  LYS O   3     -29.807 -25.778 -22.516  1.00  0.00            
ATOM   1426  HG1 LYS O   3     -28.990 -26.125 -23.198  1.00  0.00            
ATOM   1427  HG2 LYS O   3     -29.783 -24.672 -22.629  1.00  0.00            
ATOM   1428  CD  LYS O   3     -31.087 -26.555 -23.021  1.00  0.00            
ATOM   1429  HD1 LYS O   3     -31.930 -26.438 -22.310  1.00  0.00            
ATOM   1430  HD2 LYS O   3     -31.393 -26.083 -23.984  1.00  0.00            
ATOM   1431  CE  LYS O   3     -30.943 -28.048 -23.104  1.00  0.00            
ATOM   1432  HE1 LYS O   3     -31.914 -28.568 -23.245  1.00  0.00            
ATOM   1433  HE2 LYS O   3     -30.492 -28.377 -22.151  1.00  0.00            
ATOM   1434  NZ  LYS O   3     -30.023 -28.474 -24.194  1.00  0.00            
ATOM   1435  HZ1 LYS O   3     -30.166 -27.860 -25.029  1.00  0.00            
ATOM   1436  HZ2 LYS O   3     -29.033 -28.478 -23.872  1.00  0.00            
ATOM   1437  HZ3 LYS O   3     -30.048 -29.419 -24.613  1.00  0.00            
ATOM   1438  C   LYS O   3     -29.827 -26.566 -18.509  1.00  0.00            
ATOM   1439  O   LYS O   3     -29.884 -25.771 -17.609  1.00  0.00            
ATOM   1440  N   GLY O   4     -29.331 -27.772 -18.322  1.00  0.00            
ATOM   1441  HN  GLY O   4     -29.207 -28.406 -19.095  1.00  0.00            
ATOM   1442  CA  GLY O   4     -29.216 -28.206 -16.951  1.00  0.00            
ATOM   1443  HA1 GLY O   4     -28.751 -29.180 -16.955  1.00  0.00            
ATOM   1444  HA2 GLY O   4     -28.540 -27.502 -16.484  1.00  0.00            
ATOM   1445  C   GLY O   4     -30.375 -28.246 -16.082  1.00  0.00            
ATOM   1446  O   GLY O   4     -31.530 -27.988 -16.437  1.00  0.00            
ATOM   1447  N   GLN O   5     -30.086 -28.571 -14.813  1.00  0.00            
ATOM   1448  HN  GLN O   5     -29.175 -28.818 -14.485  1.00  0.00            
ATOM   1449  CA  GLN O   5     -31.001 -28.372 -13.697  1.00  0.00            
ATOM   1450  HA  GLN O   5     -31.916 -28.819 -14.050  1.00  0.00            
ATOM   1451  CB  GLN O   5     -30.455 -28.949 -12.434  1.00  0.00            
ATOM   1452  HB1 GLN O   5     -31.166 -28.830 -11.594  1.00  0.00            
ATOM   1453  HB2 GLN O   5     -29.521 -28.521 -12.023  1.00  0.00            
ATOM   1454  CG  GLN O   5     -30.216 -30.470 -12.457  1.00  0.00            
ATOM   1455  HG1 GLN O   5     -30.042 -30.950 -11.472  1.00  0.00            
ATOM   1456  HG2 GLN O   5     -29.281 -30.683 -13.013  1.00  0.00            
ATOM   1457  CD  GLN O   5     -31.236 -31.391 -13.185  1.00  0.00            
ATOM   1458  OE1 GLN O   5     -30.849 -32.322 -13.853  1.00  0.00            
ATOM   1459  NE2 GLN O   5     -32.542 -31.235 -12.936  1.00  0.00            
ATOM   1460 HE21 GLN O   5     -32.983 -30.534 -12.375  1.00  0.00            
ATOM   1461 HE22 GLN O   5     -33.122 -31.943 -13.347  1.00  0.00            
ATOM   1462  C   GLN O   5     -31.454 -26.986 -13.563  1.00  0.00            
ATOM   1463  O   GLN O   5     -30.698 -26.057 -13.858  1.00  0.00            
ATOM   1464  N   GLY O   6     -32.704 -26.792 -13.167  1.00  0.00            
ATOM   1465  HN  GLY O   6     -33.202 -27.620 -12.884  1.00  0.00            
ATOM   1466  CA  GLY O   6     -33.363 -25.511 -13.079  1.00  0.00            
ATOM   1467  HA1 GLY O   6     -33.755 -25.525 -12.070  1.00  0.00            
ATOM   1468  HA2 GLY O   6     -32.700 -24.695 -13.316  1.00  0.00            
ATOM   1469  C   GLY O   6     -34.454 -25.566 -14.082  1.00  0.00            
ATOM   1470  O   GLY O   6     -34.344 -26.174 -15.134  1.00  0.00            
ATOM   1471  N   ASN O   7     -35.655 -25.085 -13.781  1.00  0.00            
ATOM   1472  HN  ASN O   7     -35.897 -24.840 -12.847  1.00  0.00            
ATOM   1473  CA  ASN O   7     -36.810 -25.124 -14.638  1.00  0.00            
ATOM   1474  HA  ASN O   7     -36.569 -25.637 -15.551  1.00  0.00            
ATOM   1475  CB  ASN O   7     -38.057 -25.923 -14.132  1.00  0.00            
ATOM   1476  HB1 ASN O   7     -38.770 -26.047 -14.961  1.00  0.00            
ATOM   1477  HB2 ASN O   7     -38.465 -25.394 -13.241  1.00  0.00            
ATOM   1478  CG  ASN O   7     -37.583 -27.293 -13.625  1.00  0.00            
ATOM   1479  OD1 ASN O   7     -37.627 -27.532 -12.376  1.00  0.00            
ATOM   1480  ND2 ASN O   7     -37.111 -28.131 -14.518  1.00  0.00            
ATOM   1481 HD21 ASN O   7     -37.047 -27.884 -15.476  1.00  0.00            
ATOM   1482 HD22 ASN O   7     -36.929 -29.070 -14.219  1.00  0.00            
ATOM   1483  C   ASN O   7     -37.226 -23.734 -15.078  1.00  0.00            
ATOM   1484  OT1 ASN O   7     -38.155 -23.607 -15.931  1.00  0.00            
ATOM   1485  OT2 ASN O   7     -36.532 -22.721 -14.736  1.00  0.00            
ATOM   1486  N   LYS P   1      -8.578  20.731 -11.244  1.00  0.00            
ATOM   1487  H1  LYS P   1      -9.433  20.203 -11.003  1.00  0.00            
ATOM   1488  H2  LYS P   1      -7.849  20.512 -10.543  1.00  0.00            
ATOM   1489  H3  LYS P   1      -8.838  21.713 -11.000  1.00  0.00            
ATOM   1490  CA  LYS P   1      -8.118  20.724 -12.622  1.00  0.00            
ATOM   1491  HA  LYS P   1      -8.659  21.574 -13.010  1.00  0.00            
ATOM   1492  CB  LYS P   1      -6.597  20.790 -12.641  1.00  0.00            
ATOM   1493  HB1 LYS P   1      -6.319  20.497 -13.672  1.00  0.00            
ATOM   1494  HB2 LYS P   1      -6.246  20.012 -11.939  1.00  0.00            
ATOM   1495  CG  LYS P   1      -6.083  22.247 -12.498  1.00  0.00            
ATOM   1496  HG1 LYS P   1      -6.448  22.737 -11.568  1.00  0.00            
ATOM   1497  HG2 LYS P   1      -6.508  22.839 -13.344  1.00  0.00            
ATOM   1498  CD  LYS P   1      -4.531  22.330 -12.555  1.00  0.00            
ATOM   1499  HD1 LYS P   1      -4.182  22.114 -13.582  1.00  0.00            
ATOM   1500  HD2 LYS P   1      -4.224  23.389 -12.525  1.00  0.00            
ATOM   1501  CE  LYS P   1      -3.722  21.500 -11.460  1.00  0.00            
ATOM   1502  HE1 LYS P   1      -2.627  21.661 -11.586  1.00  0.00            
ATOM   1503  HE2 LYS P   1      -3.939  20.411 -11.557  1.00  0.00            
ATOM   1504  NZ  LYS P   1      -4.019  21.839 -10.018  1.00  0.00            
ATOM   1505  HZ1 LYS P   1      -4.192  22.868  -9.925  1.00  0.00            
ATOM   1506  HZ2 LYS P   1      -4.932  21.455  -9.730  1.00  0.00            
ATOM   1507  HZ3 LYS P   1      -3.228  21.472  -9.442  1.00  0.00            
ATOM   1508  C   LYS P   1      -8.650  19.494 -13.357  1.00  0.00            
ATOM   1509  O   LYS P   1      -9.414  19.652 -14.261  1.00  0.00            
ATOM   1510  N   GLY P   2      -8.232  18.293 -13.035  1.00  0.00            
ATOM   1511  HN  GLY P   2      -7.759  18.223 -12.157  1.00  0.00            
ATOM   1512  CA  GLY P   2      -8.586  17.091 -13.758  1.00  0.00            
ATOM   1513  HA1 GLY P   2      -8.466  17.280 -14.814  1.00  0.00            
ATOM   1514  HA2 GLY P   2      -7.978  16.222 -13.503  1.00  0.00            
ATOM   1515  C   GLY P   2     -10.043  16.721 -13.679  1.00  0.00            
ATOM   1516  O   GLY P   2     -10.990  17.461 -13.284  1.00  0.00            
ATOM   1517  N   LYS P   3     -10.271  15.466 -13.924  1.00  0.00            
ATOM   1518  HN  LYS P   3      -9.496  14.922 -14.240  1.00  0.00            
ATOM   1519  CA  LYS P   3     -11.582  14.849 -13.690  1.00  0.00            
ATOM   1520  HA  LYS P   3     -12.358  15.400 -14.201  1.00  0.00            
ATOM   1521  CB  LYS P   3     -11.679  13.574 -14.570  1.00  0.00            
ATOM   1522  HB1 LYS P   3     -12.447  12.848 -14.227  1.00  0.00            
ATOM   1523  HB2 LYS P   3     -10.749  12.989 -14.362  1.00  0.00            
ATOM   1524  CG  LYS P   3     -11.816  13.674 -16.115  1.00  0.00            
ATOM   1525  HG1 LYS P   3     -11.675  12.694 -16.629  1.00  0.00            
ATOM   1526  HG2 LYS P   3     -11.053  14.384 -16.497  1.00  0.00            
ATOM   1527  CD  LYS P   3     -13.235  14.111 -16.497  1.00  0.00            
ATOM   1528  HD1 LYS P   3     -14.007  13.356 -16.249  1.00  0.00            
ATOM   1529  HD2 LYS P   3     -13.412  15.167 -16.184  1.00  0.00            
ATOM   1530  CE  LYS P   3     -13.355  14.034 -18.019  1.00  0.00            
ATOM   1531  HE1 LYS P   3     -13.471  12.987 -18.349  1.00  0.00            
ATOM   1532  HE2 LYS P   3     -12.424  14.446 -18.468  1.00  0.00            
ATOM   1533  NZ  LYS P   3     -14.565  14.801 -18.476  1.00  0.00            
ATOM   1534  HZ1 LYS P   3     -14.759  14.573 -19.467  1.00  0.00            
ATOM   1535  HZ2 LYS P   3     -15.383  14.348 -18.028  1.00  0.00            
ATOM   1536  HZ3 LYS P   3     -14.503  15.829 -18.321  1.00  0.00            
ATOM   1537  C   LYS P   3     -12.050  14.617 -12.231  1.00  0.00            
ATOM   1538  O   LYS P   3     -13.260  14.472 -12.070  1.00  0.00            
ATOM   1539  N   GLY P   4     -11.216  14.497 -11.199  1.00  0.00            
ATOM   1540  HN  GLY P   4     -10.242  14.506 -11.425  1.00  0.00            
ATOM   1541  CA  GLY P   4     -11.691  14.314  -9.828  1.00  0.00            
ATOM   1542  HA1 GLY P   4     -12.488  13.585  -9.802  1.00  0.00            
ATOM   1543  HA2 GLY P   4     -10.876  14.062  -9.178  1.00  0.00            
ATOM   1544  C   GLY P   4     -12.352  15.595  -9.275  1.00  0.00            
ATOM   1545  O   GLY P   4     -12.479  16.636  -9.940  1.00  0.00            
ATOM   1546  N   GLN P   5     -12.579  15.631  -7.936  1.00  0.00            
ATOM   1547  HN  GLN P   5     -12.623  14.890  -7.271  1.00  0.00            
ATOM   1548  CA  GLN P   5     -13.046  16.854  -7.339  1.00  0.00            
ATOM   1549  HA  GLN P   5     -13.591  17.412  -8.097  1.00  0.00            
ATOM   1550  CB  GLN P   5     -14.149  16.587  -6.333  1.00  0.00            
ATOM   1551  HB1 GLN P   5     -14.483  17.571  -5.940  1.00  0.00            
ATOM   1552  HB2 GLN P   5     -13.882  15.882  -5.520  1.00  0.00            
ATOM   1553  CG  GLN P   5     -15.209  15.777  -7.104  1.00  0.00            
ATOM   1554  HG1 GLN P   5     -14.838  14.737  -7.177  1.00  0.00            
ATOM   1555  HG2 GLN P   5     -15.450  16.270  -8.070  1.00  0.00            
ATOM   1556  CD  GLN P   5     -16.448  15.743  -6.311  1.00  0.00            
ATOM   1557  OE1 GLN P   5     -16.652  14.784  -5.546  1.00  0.00            
ATOM   1558  NE2 GLN P   5     -17.453  16.605  -6.542  1.00  0.00            
ATOM   1559 HE21 GLN P   5     -17.348  17.340  -7.214  1.00  0.00            
ATOM   1560 HE22 GLN P   5     -18.341  16.519  -6.095  1.00  0.00            
ATOM   1561  C   GLN P   5     -11.961  17.763  -6.841  1.00  0.00            
ATOM   1562  O   GLN P   5     -10.889  17.269  -6.523  1.00  0.00            
ATOM   1563  N   GLY P   6     -12.229  19.101  -6.773  1.00  0.00            
ATOM   1564  HN  GLY P   6     -13.107  19.518  -6.953  1.00  0.00            
ATOM   1565  CA  GLY P   6     -11.230  20.119  -6.415  1.00  0.00            
ATOM   1566  HA1 GLY P   6     -11.750  21.071  -6.412  1.00  0.00            
ATOM   1567  HA2 GLY P   6     -10.845  19.736  -5.486  1.00  0.00            
ATOM   1568  C   GLY P   6     -10.070  20.534  -7.293  1.00  0.00            
ATOM   1569  O   GLY P   6     -10.094  20.359  -8.502  1.00  0.00            
ATOM   1570  N   ASN P   7      -8.985  21.074  -6.724  1.00  0.00            
ATOM   1571  HN  ASN P   7      -8.870  21.059  -5.726  1.00  0.00            
ATOM   1572  CA  ASN P   7      -7.936  21.653  -7.497  1.00  0.00            
ATOM   1573  HA  ASN P   7      -8.244  22.369  -8.248  1.00  0.00            
ATOM   1574  CB  ASN P   7      -6.998  22.417  -6.494  1.00  0.00            
ATOM   1575  HB1 ASN P   7      -6.205  22.845  -7.151  1.00  0.00            
ATOM   1576  HB2 ASN P   7      -6.466  21.810  -5.733  1.00  0.00            
ATOM   1577  CG  ASN P   7      -7.638  23.642  -5.815  1.00  0.00            
ATOM   1578  OD1 ASN P   7      -8.593  24.226  -6.356  1.00  0.00            
ATOM   1579  ND2 ASN P   7      -7.173  24.172  -4.689  1.00  0.00            
ATOM   1580 HD21 ASN P   7      -6.541  23.625  -4.135  1.00  0.00            
ATOM   1581 HD22 ASN P   7      -7.446  25.104  -4.441  1.00  0.00            
ATOM   1582  C   ASN P   7      -7.051  20.557  -8.231  1.00  0.00            
ATOM   1583  OT1 ASN P   7      -6.600  20.862  -9.367  1.00  0.00            
ATOM   1584  OT2 ASN P   7      -6.893  19.398  -7.780  1.00  0.00            
ATOM   1585  N   LYS Q   1       9.798 -20.640 -17.596  1.00  0.00            
ATOM   1586  H1  LYS Q   1      10.646 -21.224 -17.526  1.00  0.00            
ATOM   1587  H2  LYS Q   1       9.741 -19.761 -17.038  1.00  0.00            
ATOM   1588  H3  LYS Q   1       8.971 -21.232 -17.383  1.00  0.00            
ATOM   1589  CA  LYS Q   1       9.953 -20.265 -19.034  1.00  0.00            
ATOM   1590  HA  LYS Q   1      10.126 -21.198 -19.558  1.00  0.00            
ATOM   1591  CB  LYS Q   1       8.715 -19.434 -19.462  1.00  0.00            
ATOM   1592  HB1 LYS Q   1       8.555 -18.677 -18.662  1.00  0.00            
ATOM   1593  HB2 LYS Q   1       7.860 -20.138 -19.510  1.00  0.00            
ATOM   1594  CG  LYS Q   1       8.686 -18.746 -20.878  1.00  0.00            
ATOM   1595  HG1 LYS Q   1       9.304 -17.829 -20.816  1.00  0.00            
ATOM   1596  HG2 LYS Q   1       7.644 -18.386 -21.027  1.00  0.00            
ATOM   1597  CD  LYS Q   1       8.950 -19.781 -21.985  1.00  0.00            
ATOM   1598  HD1 LYS Q   1      10.026 -20.050 -22.052  1.00  0.00            
ATOM   1599  HD2 LYS Q   1       8.335 -20.689 -21.804  1.00  0.00            
ATOM   1600  CE  LYS Q   1       8.810 -19.192 -23.425  1.00  0.00            
ATOM   1601  HE1 LYS Q   1       9.280 -20.004 -24.032  1.00  0.00            
ATOM   1602  HE2 LYS Q   1       9.428 -18.296 -23.625  1.00  0.00            
ATOM   1603  NZ  LYS Q   1       7.446 -19.059 -23.890  1.00  0.00            
ATOM   1604  HZ1 LYS Q   1       6.875 -18.273 -23.526  1.00  0.00            
ATOM   1605  HZ2 LYS Q   1       7.484 -18.934 -24.929  1.00  0.00            
ATOM   1606  HZ3 LYS Q   1       6.863 -19.883 -23.667  1.00  0.00            
ATOM   1607  C   LYS Q   1      11.241 -19.536 -19.383  1.00  0.00            
ATOM   1608  O   LYS Q   1      11.416 -18.405 -18.877  1.00  0.00            
ATOM   1609  N   GLY Q   2      12.158 -20.106 -20.362  1.00  0.00            
ATOM   1610  HN  GLY Q   2      11.893 -20.934 -20.851  1.00  0.00            
ATOM   1611  CA  GLY Q   2      13.517 -19.506 -20.668  1.00  0.00            
ATOM   1612  HA1 GLY Q   2      14.087 -20.177 -21.292  1.00  0.00            
ATOM   1613  HA2 GLY Q   2      13.399 -18.542 -21.145  1.00  0.00            
ATOM   1614  C   GLY Q   2      14.416 -19.332 -19.424  1.00  0.00            
ATOM   1615  O   GLY Q   2      14.272 -20.038 -18.452  1.00  0.00            
ATOM   1616  N   LYS Q   3      15.277 -18.415 -19.515  1.00  0.00            
ATOM   1617  HN  LYS Q   3      15.561 -17.985 -20.372  1.00  0.00            
ATOM   1618  CA  LYS Q   3      16.037 -18.004 -18.407  1.00  0.00            
ATOM   1619  HA  LYS Q   3      16.157 -18.837 -17.740  1.00  0.00            
ATOM   1620  CB  LYS Q   3      17.456 -17.514 -18.907  1.00  0.00            
ATOM   1621  HB1 LYS Q   3      18.092 -17.144 -18.075  1.00  0.00            
ATOM   1622  HB2 LYS Q   3      17.325 -16.705 -19.658  1.00  0.00            
ATOM   1623  CG  LYS Q   3      18.220 -18.632 -19.588  1.00  0.00            
ATOM   1624  HG1 LYS Q   3      19.273 -18.309 -19.449  1.00  0.00            
ATOM   1625  HG2 LYS Q   3      18.092 -18.716 -20.690  1.00  0.00            
ATOM   1626  CD  LYS Q   3      18.097 -20.039 -18.924  1.00  0.00            
ATOM   1627  HD1 LYS Q   3      18.259 -19.805 -17.844  1.00  0.00            
ATOM   1628  HD2 LYS Q   3      17.083 -20.479 -19.081  1.00  0.00            
ATOM   1629  CE  LYS Q   3      19.123 -21.137 -19.503  1.00  0.00            
ATOM   1630  HE1 LYS Q   3      20.195 -20.851 -19.424  1.00  0.00            
ATOM   1631  HE2 LYS Q   3      19.075 -21.294 -20.608  1.00  0.00            
ATOM   1632  NZ  LYS Q   3      19.042 -22.421 -18.778  1.00  0.00            
ATOM   1633  HZ1 LYS Q   3      18.311 -23.014 -19.214  1.00  0.00            
ATOM   1634  HZ2 LYS Q   3      19.943 -22.928 -18.843  1.00  0.00            
ATOM   1635  HZ3 LYS Q   3      18.711 -22.353 -17.792  1.00  0.00            
ATOM   1636  C   LYS Q   3      15.362 -16.923 -17.590  1.00  0.00            
ATOM   1637  O   LYS Q   3      14.944 -15.874 -18.060  1.00  0.00            
ATOM   1638  N   GLY Q   4      15.405 -17.197 -16.271  1.00  0.00            
ATOM   1639  HN  GLY Q   4      15.921 -17.970 -15.907  1.00  0.00            
ATOM   1640  CA  GLY Q   4      14.770 -16.410 -15.231  1.00  0.00            
ATOM   1641  HA1 GLY Q   4      14.681 -17.154 -14.452  1.00  0.00            
ATOM   1642  HA2 GLY Q   4      15.505 -15.638 -15.053  1.00  0.00            
ATOM   1643  C   GLY Q   4      13.446 -15.930 -15.593  1.00  0.00            
ATOM   1644  O   GLY Q   4      12.574 -16.670 -16.097  1.00  0.00            
ATOM   1645  N   GLN Q   5      13.201 -14.689 -15.209  1.00  0.00            
ATOM   1646  HN  GLN Q   5      13.929 -14.277 -14.660  1.00  0.00            
ATOM   1647  CA  GLN Q   5      11.918 -13.980 -15.445  1.00  0.00            
ATOM   1648  HA  GLN Q   5      11.769 -13.276 -14.636  1.00  0.00            
ATOM   1649  CB  GLN Q   5      11.932 -13.172 -16.825  1.00  0.00            
ATOM   1650  HB1 GLN Q   5      10.925 -12.823 -17.139  1.00  0.00            
ATOM   1651  HB2 GLN Q   5      12.257 -13.870 -17.619  1.00  0.00            
ATOM   1652  CG  GLN Q   5      12.885 -11.948 -16.778  1.00  0.00            
ATOM   1653  HG1 GLN Q   5      12.758 -11.373 -17.709  1.00  0.00            
ATOM   1654  HG2 GLN Q   5      13.935 -12.274 -16.672  1.00  0.00            
ATOM   1655  CD  GLN Q   5      12.769 -11.150 -15.485  1.00  0.00            
ATOM   1656  OE1 GLN Q   5      13.578 -11.285 -14.577  1.00  0.00            
ATOM   1657  NE2 GLN Q   5      11.877 -10.172 -15.453  1.00  0.00            
ATOM   1658 HE21 GLN Q   5      11.344  -9.953 -16.261  1.00  0.00            
ATOM   1659 HE22 GLN Q   5      11.668  -9.813 -14.540  1.00  0.00            
ATOM   1660  C   GLN Q   5      10.635 -14.823 -15.209  1.00  0.00            
ATOM   1661  O   GLN Q   5       9.876 -15.187 -16.088  1.00  0.00            
ATOM   1662  N   GLY Q   6      10.294 -15.169 -13.875  1.00  0.00            
ATOM   1663  HN  GLY Q   6      10.973 -14.867 -13.207  1.00  0.00            
ATOM   1664  CA  GLY Q   6       9.169 -16.074 -13.485  1.00  0.00            
ATOM   1665  HA1 GLY Q   6       9.048 -16.907 -14.163  1.00  0.00            
ATOM   1666  HA2 GLY Q   6       9.423 -16.385 -12.490  1.00  0.00            
ATOM   1667  C   GLY Q   6       7.760 -15.371 -13.360  1.00  0.00            
ATOM   1668  O   GLY Q   6       7.664 -14.216 -13.726  1.00  0.00            
ATOM   1669  N   ASN Q   7       6.729 -16.059 -12.751  1.00  0.00            
ATOM   1670  HN  ASN Q   7       6.927 -16.970 -12.414  1.00  0.00            
ATOM   1671  CA  ASN Q   7       5.356 -15.555 -12.461  1.00  0.00            
ATOM   1672  HA  ASN Q   7       5.094 -14.749 -13.129  1.00  0.00            
ATOM   1673  CB  ASN Q   7       4.307 -16.761 -12.508  1.00  0.00            
ATOM   1674  HB1 ASN Q   7       3.261 -16.520 -12.206  1.00  0.00            
ATOM   1675  HB2 ASN Q   7       4.585 -17.586 -11.819  1.00  0.00            
ATOM   1676  CG  ASN Q   7       4.235 -17.421 -13.909  1.00  0.00            
ATOM   1677  OD1 ASN Q   7       3.940 -18.605 -14.087  1.00  0.00            
ATOM   1678  ND2 ASN Q   7       4.469 -16.586 -14.950  1.00  0.00            
ATOM   1679 HD21 ASN Q   7       4.720 -15.628 -14.820  1.00  0.00            
ATOM   1680 HD22 ASN Q   7       4.187 -16.932 -15.840  1.00  0.00            
ATOM   1681  C   ASN Q   7       5.244 -14.948 -11.089  1.00  0.00            
ATOM   1682  OT1 ASN Q   7       6.122 -15.170 -10.182  1.00  0.00            
ATOM   1683  OT2 ASN Q   7       4.265 -14.231 -10.808  1.00  0.00            
ATOM   1684  N   LYS R   1      11.167  12.512   0.279  1.00  0.00            
ATOM   1685  H1  LYS R   1      10.134  12.409   0.242  1.00  0.00            
ATOM   1686  H2  LYS R   1      11.428  13.487   0.021  1.00  0.00            
ATOM   1687  H3  LYS R   1      11.529  11.922  -0.493  1.00  0.00            
ATOM   1688  CA  LYS R   1      11.802  12.333   1.598  1.00  0.00            
ATOM   1689  HA  LYS R   1      12.843  12.560   1.457  1.00  0.00            
ATOM   1690  CB  LYS R   1      11.002  13.390   2.485  1.00  0.00            
ATOM   1691  HB1 LYS R   1      10.068  13.688   1.969  1.00  0.00            
ATOM   1692  HB2 LYS R   1      11.693  14.261   2.461  1.00  0.00            
ATOM   1693  CG  LYS R   1      10.630  13.061   3.992  1.00  0.00            
ATOM   1694  HG1 LYS R   1      10.081  12.108   4.127  1.00  0.00            
ATOM   1695  HG2 LYS R   1       9.975  13.849   4.417  1.00  0.00            
ATOM   1696  CD  LYS R   1      11.889  12.906   4.968  1.00  0.00            
ATOM   1697  HD1 LYS R   1      12.402  11.981   4.615  1.00  0.00            
ATOM   1698  HD2 LYS R   1      12.554  13.759   4.729  1.00  0.00            
ATOM   1699  CE  LYS R   1      11.604  12.915   6.444  1.00  0.00            
ATOM   1700  HE1 LYS R   1      10.942  13.756   6.751  1.00  0.00            
ATOM   1701  HE2 LYS R   1      12.496  12.999   7.097  1.00  0.00            
ATOM   1702  NZ  LYS R   1      10.783  11.678   6.737  1.00  0.00            
ATOM   1703  HZ1 LYS R   1      11.124  10.893   6.150  1.00  0.00            
ATOM   1704  HZ2 LYS R   1      10.839  11.459   7.757  1.00  0.00            
ATOM   1705  HZ3 LYS R   1       9.801  11.902   6.483  1.00  0.00            
ATOM   1706  C   LYS R   1      11.701  10.891   1.974  1.00  0.00            
ATOM   1707  O   LYS R   1      10.681  10.263   1.777  1.00  0.00            
ATOM   1708  N   GLY R   2      12.803  10.280   2.542  1.00  0.00            
ATOM   1709  HN  GLY R   2      13.693  10.717   2.621  1.00  0.00            
ATOM   1710  CA  GLY R   2      12.741   8.983   3.030  1.00  0.00            
ATOM   1711  HA1 GLY R   2      12.435   8.364   2.213  1.00  0.00            
ATOM   1712  HA2 GLY R   2      13.695   8.737   3.473  1.00  0.00            
ATOM   1713  C   GLY R   2      11.771   8.648   4.152  1.00  0.00            
ATOM   1714  O   GLY R   2      11.220   9.539   4.786  1.00  0.00            
ATOM   1715  N   LYS R   3      11.556   7.389   4.503  1.00  0.00            
ATOM   1716  HN  LYS R   3      12.129   6.661   4.133  1.00  0.00            
ATOM   1717  CA  LYS R   3      10.424   6.878   5.270  1.00  0.00            
ATOM   1718  HA  LYS R   3       9.568   7.438   4.918  1.00  0.00            
ATOM   1719  CB  LYS R   3      10.172   5.397   4.971  1.00  0.00            
ATOM   1720  HB1 LYS R   3       9.268   5.033   5.517  1.00  0.00            
ATOM   1721  HB2 LYS R   3      11.070   4.908   5.397  1.00  0.00            
ATOM   1722  CG  LYS R   3      10.015   5.098   3.475  1.00  0.00            
ATOM   1723  HG1 LYS R   3      10.249   4.044   3.203  1.00  0.00            
ATOM   1724  HG2 LYS R   3      10.622   5.705   2.771  1.00  0.00            
ATOM   1725  CD  LYS R   3       8.599   5.072   2.955  1.00  0.00            
ATOM   1726  HD1 LYS R   3       8.042   4.303   3.535  1.00  0.00            
ATOM   1727  HD2 LYS R   3       8.205   6.087   3.176  1.00  0.00            
ATOM   1728  CE  LYS R   3       8.453   4.808   1.454  1.00  0.00            
ATOM   1729  HE1 LYS R   3       9.241   4.062   1.181  1.00  0.00            
ATOM   1730  HE2 LYS R   3       8.616   5.739   0.873  1.00  0.00            
ATOM   1731  NZ  LYS R   3       7.236   4.064   1.176  1.00  0.00            
ATOM   1732  HZ1 LYS R   3       7.236   3.896   0.150  1.00  0.00            
ATOM   1733  HZ2 LYS R   3       7.501   3.132   1.554  1.00  0.00            
ATOM   1734  HZ3 LYS R   3       6.304   4.416   1.451  1.00  0.00            
ATOM   1735  C   LYS R   3      10.637   7.116   6.697  1.00  0.00            
ATOM   1736  O   LYS R   3       9.671   7.267   7.473  1.00  0.00            
ATOM   1737  N   GLY R   4      11.936   7.220   7.113  1.00  0.00            
ATOM   1738  HN  GLY R   4      12.619   7.303   6.395  1.00  0.00            
ATOM   1739  CA  GLY R   4      12.318   7.350   8.499  1.00  0.00            
ATOM   1740  HA1 GLY R   4      11.445   7.060   9.056  1.00  0.00            
ATOM   1741  HA2 GLY R   4      13.234   6.784   8.632  1.00  0.00            
ATOM   1742  C   GLY R   4      12.665   8.771   8.687  1.00  0.00            
ATOM   1743  O   GLY R   4      12.904   9.459   7.716  1.00  0.00            
ATOM   1744  N   GLN R   5      12.839   9.197   9.971  1.00  0.00            
ATOM   1745  HN  GLN R   5      12.549   8.520  10.650  1.00  0.00            
ATOM   1746  CA  GLN R   5      13.337  10.515  10.361  1.00  0.00            
ATOM   1747  HA  GLN R   5      13.582  10.266  11.378  1.00  0.00            
ATOM   1748  CB  GLN R   5      14.684  11.044   9.742  1.00  0.00            
ATOM   1749  HB1 GLN R   5      14.726  12.101  10.069  1.00  0.00            
ATOM   1750  HB2 GLN R   5      14.704  11.153   8.630  1.00  0.00            
ATOM   1751  CG  GLN R   5      15.941  10.310  10.234  1.00  0.00            
ATOM   1752  HG1 GLN R   5      15.807   9.302   9.788  1.00  0.00            
ATOM   1753  HG2 GLN R   5      15.974  10.104  11.333  1.00  0.00            
ATOM   1754  CD  GLN R   5      17.231  11.043   9.801  1.00  0.00            
ATOM   1755  OE1 GLN R   5      18.154  10.558   9.086  1.00  0.00            
ATOM   1756  NE2 GLN R   5      17.276  12.340  10.208  1.00  0.00            
ATOM   1757 HE21 GLN R   5      16.493  12.660  10.752  1.00  0.00            
ATOM   1758 HE22 GLN R   5      18.011  12.965   9.942  1.00  0.00            
ATOM   1759  C   GLN R   5      12.160  11.563  10.444  1.00  0.00            
ATOM   1760  O   GLN R   5      11.424  11.745   9.496  1.00  0.00            
ATOM   1761  N   GLY R   6      11.925  12.051  11.587  1.00  0.00            
ATOM   1762  HN  GLY R   6      12.516  11.803  12.353  1.00  0.00            
ATOM   1763  CA  GLY R   6      10.760  12.899  11.858  1.00  0.00            
ATOM   1764  HA1 GLY R   6      10.856  13.198  12.889  1.00  0.00            
ATOM   1765  HA2 GLY R   6      10.765  13.747  11.181  1.00  0.00            
ATOM   1766  C   GLY R   6       9.449  12.371  11.811  1.00  0.00            
ATOM   1767  O   GLY R   6       9.267  11.175  11.622  1.00  0.00            
ATOM   1768  N   ASN R   7       8.437  13.217  11.915  1.00  0.00            
ATOM   1769  HN  ASN R   7       8.505  14.182  12.156  1.00  0.00            
ATOM   1770  CA  ASN R   7       7.055  12.719  12.020  1.00  0.00            
ATOM   1771  HA  ASN R   7       7.066  11.646  12.135  1.00  0.00            
ATOM   1772  CB  ASN R   7       6.397  13.467  13.152  1.00  0.00            
ATOM   1773  HB1 ASN R   7       5.316  13.232  13.184  1.00  0.00            
ATOM   1774  HB2 ASN R   7       6.481  14.561  12.970  1.00  0.00            
ATOM   1775  CG  ASN R   7       7.014  13.119  14.568  1.00  0.00            
ATOM   1776  OD1 ASN R   7       7.510  12.010  14.734  1.00  0.00            
ATOM   1777  ND2 ASN R   7       6.914  14.066  15.556  1.00  0.00            
ATOM   1778 HD21 ASN R   7       6.367  14.848  15.250  1.00  0.00            
ATOM   1779 HD22 ASN R   7       6.958  13.655  16.462  1.00  0.00            
ATOM   1780  C   ASN R   7       6.312  12.916  10.666  1.00  0.00            
ATOM   1781  OT1 ASN R   7       6.487  13.992  10.062  1.00  0.00            
ATOM   1782  OT2 ASN R   7       5.690  11.940  10.252  1.00  0.00            
ATOM   1783  N   LYS S   1     -17.369  26.657  -1.914  1.00  0.00            
ATOM   1784  H1  LYS S   1     -17.023  26.622  -2.893  1.00  0.00            
ATOM   1785  H2  LYS S   1     -18.137  25.996  -1.673  1.00  0.00            
ATOM   1786  H3  LYS S   1     -17.685  27.629  -1.705  1.00  0.00            
ATOM   1787  CA  LYS S   1     -16.190  26.420  -1.055  1.00  0.00            
ATOM   1788  HA  LYS S   1     -15.638  27.348  -1.119  1.00  0.00            
ATOM   1789  CB  LYS S   1     -16.498  26.323   0.380  1.00  0.00            
ATOM   1790  HB1 LYS S   1     -15.649  26.037   1.042  1.00  0.00            
ATOM   1791  HB2 LYS S   1     -17.060  25.379   0.566  1.00  0.00            
ATOM   1792  CG  LYS S   1     -17.179  27.453   1.110  1.00  0.00            
ATOM   1793  HG1 LYS S   1     -17.208  27.151   2.175  1.00  0.00            
ATOM   1794  HG2 LYS S   1     -18.270  27.457   0.923  1.00  0.00            
ATOM   1795  CD  LYS S   1     -16.545  28.813   0.867  1.00  0.00            
ATOM   1796  HD1 LYS S   1     -15.450  28.650   0.949  1.00  0.00            
ATOM   1797  HD2 LYS S   1     -16.707  29.258  -0.136  1.00  0.00            
ATOM   1798  CE  LYS S   1     -17.038  29.842   1.901  1.00  0.00            
ATOM   1799  HE1 LYS S   1     -16.833  29.640   2.978  1.00  0.00            
ATOM   1800  HE2 LYS S   1     -18.128  29.975   1.721  1.00  0.00            
ATOM   1801  NZ  LYS S   1     -16.463  31.222   1.667  1.00  0.00            
ATOM   1802  HZ1 LYS S   1     -15.435  31.201   1.509  1.00  0.00            
ATOM   1803  HZ2 LYS S   1     -16.930  31.590   0.810  1.00  0.00            
ATOM   1804  HZ3 LYS S   1     -16.658  31.837   2.484  1.00  0.00            
ATOM   1805  C   LYS S   1     -15.200  25.262  -1.427  1.00  0.00            
ATOM   1806  O   LYS S   1     -15.530  24.174  -1.956  1.00  0.00            
ATOM   1807  N   GLY S   2     -13.875  25.565  -1.122  1.00  0.00            
ATOM   1808  HN  GLY S   2     -13.572  26.433  -0.745  1.00  0.00            
ATOM   1809  CA  GLY S   2     -12.835  24.577  -1.154  1.00  0.00            
ATOM   1810  HA1 GLY S   2     -12.767  24.190  -2.159  1.00  0.00            
ATOM   1811  HA2 GLY S   2     -11.966  25.141  -0.832  1.00  0.00            
ATOM   1812  C   GLY S   2     -13.049  23.436  -0.205  1.00  0.00            
ATOM   1813  O   GLY S   2     -13.944  23.428   0.623  1.00  0.00            
ATOM   1814  N   LYS S   3     -12.150  22.447  -0.272  1.00  0.00            
ATOM   1815  HN  LYS S   3     -11.259  22.557  -0.686  1.00  0.00            
ATOM   1816  CA  LYS S   3     -12.325  21.258   0.472  1.00  0.00            
ATOM   1817  HA  LYS S   3     -13.381  21.065   0.593  1.00  0.00            
ATOM   1818  CB  LYS S   3     -11.721  20.140  -0.328  1.00  0.00            
ATOM   1819  HB1 LYS S   3     -11.463  19.194   0.210  1.00  0.00            
ATOM   1820  HB2 LYS S   3     -10.859  20.575  -0.886  1.00  0.00            
ATOM   1821  CG  LYS S   3     -12.570  19.762  -1.543  1.00  0.00            
ATOM   1822  HG1 LYS S   3     -12.982  20.619  -2.134  1.00  0.00            
ATOM   1823  HG2 LYS S   3     -13.466  19.232  -1.150  1.00  0.00            
ATOM   1824  CD  LYS S   3     -11.703  18.915  -2.606  1.00  0.00            
ATOM   1825  HD1 LYS S   3     -12.467  18.552  -3.324  1.00  0.00            
ATOM   1826  HD2 LYS S   3     -11.107  19.723  -3.087  1.00  0.00            
ATOM   1827  CE  LYS S   3     -10.855  17.733  -2.014  1.00  0.00            
ATOM   1828  HE1 LYS S   3     -10.165  18.164  -1.250  1.00  0.00            
ATOM   1829  HE2 LYS S   3     -10.314  17.215  -2.835  1.00  0.00            
ATOM   1830  NZ  LYS S   3     -11.805  16.739  -1.389  1.00  0.00            
ATOM   1831  HZ1 LYS S   3     -11.389  15.869  -1.015  1.00  0.00            
ATOM   1832  HZ2 LYS S   3     -12.354  17.196  -0.636  1.00  0.00            
ATOM   1833  HZ3 LYS S   3     -12.538  16.437  -2.061  1.00  0.00            
ATOM   1834  C   LYS S   3     -11.619  21.289   1.826  1.00  0.00            
ATOM   1835  O   LYS S   3     -10.617  21.963   2.022  1.00  0.00            
ATOM   1836  N   GLY S   4     -12.146  20.591   2.857  1.00  0.00            
ATOM   1837  HN  GLY S   4     -13.010  20.086   2.833  1.00  0.00            
ATOM   1838  CA  GLY S   4     -11.626  20.653   4.252  1.00  0.00            
ATOM   1839  HA1 GLY S   4     -12.404  20.222   4.864  1.00  0.00            
ATOM   1840  HA2 GLY S   4     -10.674  20.141   4.328  1.00  0.00            
ATOM   1841  C   GLY S   4     -11.511  22.050   4.805  1.00  0.00            
ATOM   1842  O   GLY S   4     -12.052  22.996   4.252  1.00  0.00            
ATOM   1843  N   GLN S   5     -10.946  22.238   5.978  1.00  0.00            
ATOM   1844  HN  GLN S   5     -10.789  21.423   6.537  1.00  0.00            
ATOM   1845  CA  GLN S   5     -10.605  23.477   6.598  1.00  0.00            
ATOM   1846  HA  GLN S   5     -11.579  23.895   6.801  1.00  0.00            
ATOM   1847  CB  GLN S   5     -10.012  23.261   8.069  1.00  0.00            
ATOM   1848  HB1 GLN S   5      -9.580  24.178   8.501  1.00  0.00            
ATOM   1849  HB2 GLN S   5      -9.169  22.549   7.973  1.00  0.00            
ATOM   1850  CG  GLN S   5     -10.959  22.680   9.185  1.00  0.00            
ATOM   1851  HG1 GLN S   5     -10.499  22.809  10.195  1.00  0.00            
ATOM   1852  HG2 GLN S   5     -11.035  21.581   9.037  1.00  0.00            
ATOM   1853  CD  GLN S   5     -12.403  23.275   9.235  1.00  0.00            
ATOM   1854  OE1 GLN S   5     -12.596  24.346   9.822  1.00  0.00            
ATOM   1855  NE2 GLN S   5     -13.371  22.627   8.568  1.00  0.00            
ATOM   1856 HE21 GLN S   5     -13.127  21.816   8.040  1.00  0.00            
ATOM   1857 HE22 GLN S   5     -14.295  22.899   8.849  1.00  0.00            
ATOM   1858  C   GLN S   5      -9.693  24.477   5.866  1.00  0.00            
ATOM   1859  O   GLN S   5      -8.505  24.238   5.689  1.00  0.00            
ATOM   1860  N   GLY S   6     -10.162  25.673   5.463  1.00  0.00            
ATOM   1861  HN  GLY S   6     -11.102  25.963   5.578  1.00  0.00            
ATOM   1862  CA  GLY S   6      -9.285  26.723   4.919  1.00  0.00            
ATOM   1863  HA1 GLY S   6      -8.643  26.229   4.196  1.00  0.00            
ATOM   1864  HA2 GLY S   6      -9.971  27.461   4.532  1.00  0.00            
ATOM   1865  C   GLY S   6      -8.350  27.362   5.938  1.00  0.00            
ATOM   1866  O   GLY S   6      -8.392  27.087   7.081  1.00  0.00            
ATOM   1867  N   ASN S   7      -7.565  28.287   5.488  1.00  0.00            
ATOM   1868  HN  ASN S   7      -7.561  28.430   4.502  1.00  0.00            
ATOM   1869  CA  ASN S   7      -6.800  29.133   6.353  1.00  0.00            
ATOM   1870  HA  ASN S   7      -6.760  28.753   7.357  1.00  0.00            
ATOM   1871  CB  ASN S   7      -5.362  29.389   5.919  1.00  0.00            
ATOM   1872  HB1 ASN S   7      -4.887  30.098   6.625  1.00  0.00            
ATOM   1873  HB2 ASN S   7      -5.318  29.773   4.878  1.00  0.00            
ATOM   1874  CG  ASN S   7      -4.424  28.131   5.950  1.00  0.00            
ATOM   1875  OD1 ASN S   7      -4.762  27.120   6.532  1.00  0.00            
ATOM   1876  ND2 ASN S   7      -3.221  28.250   5.307  1.00  0.00            
ATOM   1877 HD21 ASN S   7      -2.992  29.107   4.834  1.00  0.00            
ATOM   1878 HD22 ASN S   7      -2.556  27.506   5.283  1.00  0.00            
ATOM   1879  C   ASN S   7      -7.378  30.544   6.520  1.00  0.00            
ATOM   1880  OT1 ASN S   7      -7.580  31.241   5.447  1.00  0.00            
ATOM   1881  OT2 ASN S   7      -7.594  30.987   7.663  1.00  0.00            
ATOM   1882  N   LYS T   1      32.998  -2.107 -14.749  1.00  0.00            
ATOM   1883  H1  LYS T   1      32.405  -2.625 -15.433  1.00  0.00            
ATOM   1884  H2  LYS T   1      33.544  -1.462 -15.364  1.00  0.00            
ATOM   1885  H3  LYS T   1      33.536  -2.820 -14.215  1.00  0.00            
ATOM   1886  CA  LYS T   1      32.091  -1.318 -13.811  1.00  0.00            
ATOM   1887  HA  LYS T   1      32.720  -0.520 -13.462  1.00  0.00            
ATOM   1888  CB  LYS T   1      30.900  -0.585 -14.502  1.00  0.00            
ATOM   1889  HB1 LYS T   1      30.226  -1.379 -14.887  1.00  0.00            
ATOM   1890  HB2 LYS T   1      31.279  -0.033 -15.386  1.00  0.00            
ATOM   1891  CG  LYS T   1      30.018   0.360 -13.613  1.00  0.00            
ATOM   1892  HG1 LYS T   1      29.617  -0.108 -12.691  1.00  0.00            
ATOM   1893  HG2 LYS T   1      29.248   0.774 -14.287  1.00  0.00            
ATOM   1894  CD  LYS T   1      30.605   1.650 -13.001  1.00  0.00            
ATOM   1895  HD1 LYS T   1      30.924   1.503 -11.946  1.00  0.00            
ATOM   1896  HD2 LYS T   1      31.462   1.968 -13.639  1.00  0.00            
ATOM   1897  CE  LYS T   1      29.544   2.815 -12.975  1.00  0.00            
ATOM   1898  HE1 LYS T   1      29.079   2.908 -13.981  1.00  0.00            
ATOM   1899  HE2 LYS T   1      29.966   3.797 -12.642  1.00  0.00            
ATOM   1900  NZ  LYS T   1      28.420   2.503 -12.046  1.00  0.00            
ATOM   1901  HZ1 LYS T   1      28.620   2.382 -11.028  1.00  0.00            
ATOM   1902  HZ2 LYS T   1      27.681   3.243 -12.079  1.00  0.00            
ATOM   1903  HZ3 LYS T   1      28.011   1.615 -12.389  1.00  0.00            
ATOM   1904  C   LYS T   1      31.711  -2.005 -12.465  1.00  0.00            
ATOM   1905  O   LYS T   1      32.518  -1.886 -11.525  1.00  0.00            
ATOM   1906  N   GLY T   2      30.634  -2.780 -12.379  1.00  0.00            
ATOM   1907  HN  GLY T   2      30.094  -2.979 -13.184  1.00  0.00            
ATOM   1908  CA  GLY T   2      30.060  -3.208 -11.085  1.00  0.00            
ATOM   1909  HA1 GLY T   2      29.120  -3.723 -11.229  1.00  0.00            
ATOM   1910  HA2 GLY T   2      30.671  -3.859 -10.482  1.00  0.00            
ATOM   1911  C   GLY T   2      29.668  -2.169 -10.100  1.00  0.00            
ATOM   1912  O   GLY T   2      29.572  -0.941 -10.272  1.00  0.00            
ATOM   1913  N   LYS T   3      29.219  -2.675  -8.917  1.00  0.00            
ATOM   1914  HN  LYS T   3      29.313  -3.648  -8.768  1.00  0.00            
ATOM   1915  CA  LYS T   3      28.771  -1.907  -7.741  1.00  0.00            
ATOM   1916  HA  LYS T   3      27.873  -1.345  -7.972  1.00  0.00            
ATOM   1917  CB  LYS T   3      28.360  -2.812  -6.613  1.00  0.00            
ATOM   1918  HB1 LYS T   3      28.108  -2.272  -5.676  1.00  0.00            
ATOM   1919  HB2 LYS T   3      29.283  -3.418  -6.452  1.00  0.00            
ATOM   1920  CG  LYS T   3      27.228  -3.735  -6.976  1.00  0.00            
ATOM   1921  HG1 LYS T   3      27.166  -4.499  -6.179  1.00  0.00            
ATOM   1922  HG2 LYS T   3      27.431  -4.203  -7.974  1.00  0.00            
ATOM   1923  CD  LYS T   3      25.858  -2.992  -7.016  1.00  0.00            
ATOM   1924  HD1 LYS T   3      25.625  -2.654  -5.985  1.00  0.00            
ATOM   1925  HD2 LYS T   3      26.096  -2.114  -7.641  1.00  0.00            
ATOM   1926  CE  LYS T   3      24.709  -3.933  -7.331  1.00  0.00            
ATOM   1927  HE1 LYS T   3      24.167  -4.287  -6.437  1.00  0.00            
ATOM   1928  HE2 LYS T   3      25.006  -4.838  -7.901  1.00  0.00            
ATOM   1929  NZ  LYS T   3      23.769  -3.198  -8.154  1.00  0.00            
ATOM   1930  HZ1 LYS T   3      22.959  -3.764  -8.459  1.00  0.00            
ATOM   1931  HZ2 LYS T   3      23.418  -2.320  -7.699  1.00  0.00            
ATOM   1932  HZ3 LYS T   3      24.213  -2.795  -9.004  1.00  0.00            
ATOM   1933  C   LYS T   3      29.796  -0.797  -7.239  1.00  0.00            
ATOM   1934  O   LYS T   3      30.975  -0.856  -7.563  1.00  0.00            
ATOM   1935  N   GLY T   4      29.231   0.224  -6.607  1.00  0.00            
ATOM   1936  HN  GLY T   4      28.255   0.411  -6.544  1.00  0.00            
ATOM   1937  CA  GLY T   4      29.956   1.125  -5.688  1.00  0.00            
ATOM   1938  HA1 GLY T   4      30.675   1.643  -6.302  1.00  0.00            
ATOM   1939  HA2 GLY T   4      29.189   1.771  -5.281  1.00  0.00            
ATOM   1940  C   GLY T   4      30.729   0.569  -4.508  1.00  0.00            
ATOM   1941  O   GLY T   4      30.466  -0.555  -4.109  1.00  0.00            
ATOM   1942  N   GLN T   5      31.677   1.288  -3.822  1.00  0.00            
ATOM   1943  HN  GLN T   5      31.877   2.166  -4.258  1.00  0.00            
ATOM   1944  CA  GLN T   5      32.331   0.794  -2.627  1.00  0.00            
ATOM   1945  HA  GLN T   5      32.802  -0.154  -2.826  1.00  0.00            
ATOM   1946  CB  GLN T   5      33.528   1.782  -2.276  1.00  0.00            
ATOM   1947  HB1 GLN T   5      34.050   1.300  -1.420  1.00  0.00            
ATOM   1948  HB2 GLN T   5      33.179   2.786  -1.958  1.00  0.00            
ATOM   1949  CG  GLN T   5      34.577   1.757  -3.407  1.00  0.00            
ATOM   1950  HG1 GLN T   5      35.417   2.419  -3.095  1.00  0.00            
ATOM   1951  HG2 GLN T   5      34.079   2.337  -4.215  1.00  0.00            
ATOM   1952  CD  GLN T   5      35.137   0.454  -3.822  1.00  0.00            
ATOM   1953  OE1 GLN T   5      34.934  -0.066  -4.931  1.00  0.00            
ATOM   1954  NE2 GLN T   5      35.916  -0.182  -2.902  1.00  0.00            
ATOM   1955 HE21 GLN T   5      36.170   0.288  -2.055  1.00  0.00            
ATOM   1956 HE22 GLN T   5      36.307  -1.063  -3.159  1.00  0.00            
ATOM   1957  C   GLN T   5      31.524   0.638  -1.325  1.00  0.00            
ATOM   1958  O   GLN T   5      31.045   1.624  -0.714  1.00  0.00            
ATOM   1959  N   GLY T   6      31.479  -0.617  -0.889  1.00  0.00            
ATOM   1960  HN  GLY T   6      32.154  -1.269  -1.227  1.00  0.00            
ATOM   1961  CA  GLY T   6      30.800  -1.103   0.242  1.00  0.00            
ATOM   1962  HA1 GLY T   6      29.803  -0.693   0.208  1.00  0.00            
ATOM   1963  HA2 GLY T   6      30.808  -2.184   0.204  1.00  0.00            
ATOM   1964  C   GLY T   6      31.472  -0.707   1.582  1.00  0.00            
ATOM   1965  O   GLY T   6      32.516  -0.002   1.564  1.00  0.00            
ATOM   1966  N   ASN T   7      30.858  -1.061   2.691  1.00  0.00            
ATOM   1967  HN  ASN T   7      30.139  -1.734   2.776  1.00  0.00            
ATOM   1968  CA  ASN T   7      31.210  -0.496   3.969  1.00  0.00            
ATOM   1969  HA  ASN T   7      31.808   0.388   3.774  1.00  0.00            
ATOM   1970  CB  ASN T   7      29.966  -0.177   4.917  1.00  0.00            
ATOM   1971  HB1 ASN T   7      29.390  -1.104   5.149  1.00  0.00            
ATOM   1972  HB2 ASN T   7      29.296   0.495   4.322  1.00  0.00            
ATOM   1973  CG  ASN T   7      30.472   0.507   6.185  1.00  0.00            
ATOM   1974  OD1 ASN T   7      31.512   1.168   6.282  1.00  0.00            
ATOM   1975  ND2 ASN T   7      29.796   0.208   7.317  1.00  0.00            
ATOM   1976 HD21 ASN T   7      29.054  -0.458   7.366  1.00  0.00            
ATOM   1977 HD22 ASN T   7      30.026   0.634   8.195  1.00  0.00            
ATOM   1978  C   ASN T   7      32.105  -1.538   4.608  1.00  0.00            
ATOM   1979  OT1 ASN T   7      33.356  -1.329   4.725  1.00  0.00            
ATOM   1980  OT2 ASN T   7      31.616  -2.626   4.993  1.00  0.00            
END
