# Supplementary material for: Design of the Hydrophobic Core of Self‐Assembling Peptide Fibrils for Enhanced Neural Regeneration
Source: Small Sci. 2025 Sep 4;5(10):2500224. doi: 10.1002/smsc.202500224 (PMC12499481; doi:10.1002/smsc.202500224)
Supplement: Supplementary file 1 — Supplementary Material [file SMSC-5-2500224-s001.zip › Representative-structures/EF-C_G_4_dominant.pdb]

CRYST1   49.216   49.216   49.216  90.00  90.00  90.00 P 1           1
ATOM      1  N   LYS A   1       3.583  -3.241   1.443  1.00  0.00            
ATOM      2  H1  LYS A   1       4.303  -3.945   1.698  1.00  0.00            
ATOM      3  H2  LYS A   1       2.665  -3.687   1.225  1.00  0.00            
ATOM      4  H3  LYS A   1       3.805  -2.611   0.655  1.00  0.00            
ATOM      5  CA  LYS A   1       3.250  -2.306   2.550  1.00  0.00            
ATOM      6  HA  LYS A   1       3.751  -2.679   3.428  1.00  0.00            
ATOM      7  CB  LYS A   1       3.863  -0.939   2.287  1.00  0.00            
ATOM      8  HB1 LYS A   1       3.398  -0.230   3.004  1.00  0.00            
ATOM      9  HB2 LYS A   1       3.401  -0.655   1.316  1.00  0.00            
ATOM     10  CG  LYS A   1       5.355  -0.914   2.437  1.00  0.00            
ATOM     11  HG1 LYS A   1       5.745  -1.551   1.610  1.00  0.00            
ATOM     12  HG2 LYS A   1       5.710  -1.195   3.445  1.00  0.00            
ATOM     13  CD  LYS A   1       5.828   0.505   2.130  1.00  0.00            
ATOM     14  HD1 LYS A   1       5.412   0.909   1.180  1.00  0.00            
ATOM     15  HD2 LYS A   1       5.316   1.058   2.946  1.00  0.00            
ATOM     16  CE  LYS A   1       7.333   0.864   2.343  1.00  0.00            
ATOM     17  HE1 LYS A   1       7.655   0.507   3.338  1.00  0.00            
ATOM     18  HE2 LYS A   1       7.387   1.980   2.382  1.00  0.00            
ATOM     19  NZ  LYS A   1       8.153   0.265   1.146  1.00  0.00            
ATOM     20  HZ1 LYS A   1       9.166   0.464   1.316  1.00  0.00            
ATOM     21  HZ2 LYS A   1       8.143  -0.773   1.207  1.00  0.00            
ATOM     22  HZ3 LYS A   1       7.844   0.499   0.185  1.00  0.00            
ATOM     23  C   LYS A   1       1.787  -2.427   2.742  1.00  0.00            
ATOM     24  O   LYS A   1       1.127  -3.195   2.113  1.00  0.00            
ATOM     25  N   GLY A   2       1.324  -1.733   3.812  1.00  0.00            
ATOM     26  HN  GLY A   2       1.968  -1.307   4.450  1.00  0.00            
ATOM     27  CA  GLY A   2      -0.077  -1.456   4.111  1.00  0.00            
ATOM     28  HA1 GLY A   2      -0.625  -2.372   3.928  1.00  0.00            
ATOM     29  HA2 GLY A   2      -0.125  -1.019   5.091  1.00  0.00            
ATOM     30  C   GLY A   2      -0.720  -0.460   3.222  1.00  0.00            
ATOM     31  O   GLY A   2      -0.698  -0.532   1.998  1.00  0.00            
ATOM     32  N   LYS A   3      -1.331   0.612   3.795  1.00  0.00            
ATOM     33  HN  LYS A   3      -1.211   0.845   4.760  1.00  0.00            
ATOM     34  CA  LYS A   3      -2.088   1.550   2.963  1.00  0.00            
ATOM     35  HA  LYS A   3      -1.941   1.335   1.916  1.00  0.00            
ATOM     36  CB  LYS A   3      -3.637   1.460   3.311  1.00  0.00            
ATOM     37  HB1 LYS A   3      -4.090   2.261   2.689  1.00  0.00            
ATOM     38  HB2 LYS A   3      -3.900   1.628   4.380  1.00  0.00            
ATOM     39  CG  LYS A   3      -4.312   0.158   2.942  1.00  0.00            
ATOM     40  HG1 LYS A   3      -5.323  -0.050   3.354  1.00  0.00            
ATOM     41  HG2 LYS A   3      -3.787  -0.604   3.572  1.00  0.00            
ATOM     42  CD  LYS A   3      -4.399  -0.176   1.477  1.00  0.00            
ATOM     43  HD1 LYS A   3      -4.860   0.735   1.023  1.00  0.00            
ATOM     44  HD2 LYS A   3      -3.361  -0.334   1.105  1.00  0.00            
ATOM     45  CE  LYS A   3      -5.306  -1.363   1.111  1.00  0.00            
ATOM     46  HE1 LYS A   3      -6.378  -1.240   1.374  1.00  0.00            
ATOM     47  HE2 LYS A   3      -4.853  -2.226   1.650  1.00  0.00            
ATOM     48  NZ  LYS A   3      -5.336  -1.682  -0.340  1.00  0.00            
ATOM     49  HZ1 LYS A   3      -5.920  -2.535  -0.466  1.00  0.00            
ATOM     50  HZ2 LYS A   3      -5.761  -0.861  -0.820  1.00  0.00            
ATOM     51  HZ3 LYS A   3      -4.362  -1.865  -0.670  1.00  0.00            
ATOM     52  C   LYS A   3      -1.613   3.007   3.303  1.00  0.00            
ATOM     53  O   LYS A   3      -2.149   3.993   2.792  1.00  0.00            
ATOM     54  N   GLY A   4      -0.540   3.156   4.093  1.00  0.00            
ATOM     55  HN  GLY A   4       0.006   2.428   4.496  1.00  0.00            
ATOM     56  CA  GLY A   4       0.045   4.406   4.628  1.00  0.00            
ATOM     57  HA1 GLY A   4       0.695   4.145   5.449  1.00  0.00            
ATOM     58  HA2 GLY A   4       0.538   5.032   3.913  1.00  0.00            
ATOM     59  C   GLY A   4      -1.035   5.263   5.265  1.00  0.00            
ATOM     60  O   GLY A   4      -2.141   4.854   5.773  1.00  0.00            
ATOM     61  N   GLN A   5      -0.736   6.589   5.315  1.00  0.00            
ATOM     62  HN  GLN A   5       0.132   6.999   5.031  1.00  0.00            
ATOM     63  CA  GLN A   5      -1.647   7.544   5.806  1.00  0.00            
ATOM     64  HA  GLN A   5      -1.858   7.213   6.815  1.00  0.00            
ATOM     65  CB  GLN A   5      -0.907   8.996   5.861  1.00  0.00            
ATOM     66  HB1 GLN A   5      -1.578   9.741   6.335  1.00  0.00            
ATOM     67  HB2 GLN A   5      -0.764   9.331   4.818  1.00  0.00            
ATOM     68  CG  GLN A   5       0.385   8.942   6.682  1.00  0.00            
ATOM     69  HG1 GLN A   5       0.867   9.929   6.871  1.00  0.00            
ATOM     70  HG2 GLN A   5       1.123   8.249   6.217  1.00  0.00            
ATOM     71  CD  GLN A   5       0.127   8.234   8.099  1.00  0.00            
ATOM     72  OE1 GLN A   5       0.751   7.293   8.488  1.00  0.00            
ATOM     73  NE2 GLN A   5      -0.767   8.800   8.940  1.00  0.00            
ATOM     74 HE21 GLN A   5      -1.023   9.759   8.878  1.00  0.00            
ATOM     75 HE22 GLN A   5      -0.970   8.356   9.810  1.00  0.00            
ATOM     76  C   GLN A   5      -3.008   7.636   5.065  1.00  0.00            
ATOM     77  O   GLN A   5      -3.014   7.755   3.833  1.00  0.00            
ATOM     78  N   GLY A   6      -4.163   7.595   5.846  1.00  0.00            
ATOM     79  HN  GLY A   6      -4.041   7.340   6.806  1.00  0.00            
ATOM     80  CA  GLY A   6      -5.444   7.904   5.288  1.00  0.00            
ATOM     81  HA1 GLY A   6      -6.068   8.229   6.097  1.00  0.00            
ATOM     82  HA2 GLY A   6      -5.382   8.663   4.514  1.00  0.00            
ATOM     83  C   GLY A   6      -6.087   6.819   4.564  1.00  0.00            
ATOM     84  O   GLY A   6      -5.475   5.891   4.103  1.00  0.00            
ATOM     85  N   ASN A   7      -7.456   6.889   4.269  1.00  0.00            
ATOM     86  HN  ASN A   7      -8.132   7.558   4.572  1.00  0.00            
ATOM     87  CA  ASN A   7      -8.308   5.953   3.542  1.00  0.00            
ATOM     88  HA  ASN A   7      -7.727   5.069   3.318  1.00  0.00            
ATOM     89  CB  ASN A   7      -9.493   5.497   4.440  1.00  0.00            
ATOM     90  HB1 ASN A   7     -10.074   6.415   4.627  1.00  0.00            
ATOM     91  HB2 ASN A   7      -9.163   5.143   5.438  1.00  0.00            
ATOM     92  CG  ASN A   7     -10.344   4.467   3.720  1.00  0.00            
ATOM     93  OD1 ASN A   7     -11.377   3.954   4.264  1.00  0.00            
ATOM     94  ND2 ASN A   7      -9.975   4.152   2.503  1.00  0.00            
ATOM     95 HD21 ASN A   7      -9.433   4.754   1.918  1.00  0.00            
ATOM     96 HD22 ASN A   7     -10.509   3.461   2.030  1.00  0.00            
ATOM     97  C   ASN A   7      -8.832   6.677   2.281  1.00  0.00            
ATOM     98  OT1 ASN A   7      -9.627   7.675   2.439  1.00  0.00            
ATOM     99  OT2 ASN A   7      -8.453   6.195   1.208  1.00  0.00            
ATOM    100  N   LYS B   1      -5.181 -17.778 -12.636  1.00  0.00            
ATOM    101  H1  LYS B   1      -5.378 -17.524 -11.647  1.00  0.00            
ATOM    102  H2  LYS B   1      -6.066 -17.599 -13.160  1.00  0.00            
ATOM    103  H3  LYS B   1      -4.752 -18.724 -12.617  1.00  0.00            
ATOM    104  CA  LYS B   1      -4.208 -16.839 -13.198  1.00  0.00            
ATOM    105  HA  LYS B   1      -3.492 -17.494 -13.675  1.00  0.00            
ATOM    106  CB  LYS B   1      -4.991 -16.002 -14.267  1.00  0.00            
ATOM    107  HB1 LYS B   1      -5.724 -16.688 -14.738  1.00  0.00            
ATOM    108  HB2 LYS B   1      -4.287 -15.768 -15.090  1.00  0.00            
ATOM    109  CG  LYS B   1      -5.583 -14.655 -13.849  1.00  0.00            
ATOM    110  HG1 LYS B   1      -4.782 -13.922 -13.596  1.00  0.00            
ATOM    111  HG2 LYS B   1      -6.195 -14.758 -12.928  1.00  0.00            
ATOM    112  CD  LYS B   1      -6.541 -14.195 -14.963  1.00  0.00            
ATOM    113  HD1 LYS B   1      -5.969 -14.192 -15.913  1.00  0.00            
ATOM    114  HD2 LYS B   1      -7.477 -14.794 -15.065  1.00  0.00            
ATOM    115  CE  LYS B   1      -7.062 -12.715 -14.682  1.00  0.00            
ATOM    116  HE1 LYS B   1      -6.235 -11.987 -14.491  1.00  0.00            
ATOM    117  HE2 LYS B   1      -7.762 -12.624 -13.823  1.00  0.00            
ATOM    118  NZ  LYS B   1      -7.882 -12.346 -15.822  1.00  0.00            
ATOM    119  HZ1 LYS B   1      -8.593 -11.634 -15.558  1.00  0.00            
ATOM    120  HZ2 LYS B   1      -7.195 -11.949 -16.505  1.00  0.00            
ATOM    121  HZ3 LYS B   1      -8.351 -13.148 -16.288  1.00  0.00            
ATOM    122  C   LYS B   1      -3.486 -15.992 -12.115  1.00  0.00            
ATOM    123  O   LYS B   1      -3.947 -15.629 -11.004  1.00  0.00            
ATOM    124  N   GLY B   2      -2.201 -15.711 -12.366  1.00  0.00            
ATOM    125  HN  GLY B   2      -1.698 -16.029 -13.165  1.00  0.00            
ATOM    126  CA  GLY B   2      -1.496 -14.698 -11.664  1.00  0.00            
ATOM    127  HA1 GLY B   2      -1.250 -14.875 -10.633  1.00  0.00            
ATOM    128  HA2 GLY B   2      -0.613 -14.457 -12.251  1.00  0.00            
ATOM    129  C   GLY B   2      -2.067 -13.261 -11.620  1.00  0.00            
ATOM    130  O   GLY B   2      -2.860 -12.778 -12.422  1.00  0.00            
ATOM    131  N   LYS B   3      -1.533 -12.525 -10.643  1.00  0.00            
ATOM    132  HN  LYS B   3      -0.939 -13.023 -10.018  1.00  0.00            
ATOM    133  CA  LYS B   3      -1.648 -11.088 -10.530  1.00  0.00            
ATOM    134  HA  LYS B   3      -2.703 -10.896 -10.670  1.00  0.00            
ATOM    135  CB  LYS B   3      -1.237 -10.627  -9.112  1.00  0.00            
ATOM    136  HB1 LYS B   3      -1.298  -9.523  -9.003  1.00  0.00            
ATOM    137  HB2 LYS B   3      -0.165 -10.919  -9.059  1.00  0.00            
ATOM    138  CG  LYS B   3      -2.027 -11.367  -7.998  1.00  0.00            
ATOM    139  HG1 LYS B   3      -1.680 -12.420  -7.924  1.00  0.00            
ATOM    140  HG2 LYS B   3      -3.086 -11.302  -8.345  1.00  0.00            
ATOM    141  CD  LYS B   3      -1.817 -10.646  -6.652  1.00  0.00            
ATOM    142  HD1 LYS B   3      -0.848 -11.022  -6.256  1.00  0.00            
ATOM    143  HD2 LYS B   3      -1.788  -9.543  -6.797  1.00  0.00            
ATOM    144  CE  LYS B   3      -2.801 -11.013  -5.542  1.00  0.00            
ATOM    145  HE1 LYS B   3      -2.458 -10.537  -4.603  1.00  0.00            
ATOM    146  HE2 LYS B   3      -3.004 -12.100  -5.467  1.00  0.00            
ATOM    147  NZ  LYS B   3      -4.184 -10.485  -5.888  1.00  0.00            
ATOM    148  HZ1 LYS B   3      -4.180  -9.606  -6.438  1.00  0.00            
ATOM    149  HZ2 LYS B   3      -4.638 -11.267  -6.413  1.00  0.00            
ATOM    150  HZ3 LYS B   3      -4.661 -10.139  -5.037  1.00  0.00            
ATOM    151  C   LYS B   3      -0.966 -10.246 -11.591  1.00  0.00            
ATOM    152  O   LYS B   3      -0.277 -10.827 -12.421  1.00  0.00            
ATOM    153  N   GLY B   4      -1.307  -8.976 -11.640  1.00  0.00            
ATOM    154  HN  GLY B   4      -1.778  -8.564 -10.869  1.00  0.00            
ATOM    155  CA  GLY B   4      -1.112  -7.922 -12.642  1.00  0.00            
ATOM    156  HA1 GLY B   4      -1.825  -7.128 -12.487  1.00  0.00            
ATOM    157  HA2 GLY B   4      -0.059  -7.694 -12.574  1.00  0.00            
ATOM    158  C   GLY B   4      -1.377  -8.363 -14.073  1.00  0.00            
ATOM    159  O   GLY B   4      -2.222  -9.244 -14.353  1.00  0.00            
ATOM    160  N   GLN B   5      -0.919  -7.565 -15.075  1.00  0.00            
ATOM    161  HN  GLN B   5      -0.526  -6.672 -14.883  1.00  0.00            
ATOM    162  CA  GLN B   5      -1.168  -7.922 -16.428  1.00  0.00            
ATOM    163  HA  GLN B   5      -2.246  -7.952 -16.546  1.00  0.00            
ATOM    164  CB  GLN B   5      -0.608  -6.822 -17.355  1.00  0.00            
ATOM    165  HB1 GLN B   5      -0.816  -7.133 -18.396  1.00  0.00            
ATOM    166  HB2 GLN B   5       0.470  -6.675 -17.095  1.00  0.00            
ATOM    167  CG  GLN B   5      -1.310  -5.409 -17.273  1.00  0.00            
ATOM    168  HG1 GLN B   5      -0.987  -4.723 -18.085  1.00  0.00            
ATOM    169  HG2 GLN B   5      -0.800  -5.003 -16.368  1.00  0.00            
ATOM    170  CD  GLN B   5      -2.760  -5.351 -17.094  1.00  0.00            
ATOM    171  OE1 GLN B   5      -3.355  -5.510 -16.015  1.00  0.00            
ATOM    172  NE2 GLN B   5      -3.547  -5.266 -18.204  1.00  0.00            
ATOM    173 HE21 GLN B   5      -3.118  -5.490 -19.085  1.00  0.00            
ATOM    174 HE22 GLN B   5      -4.536  -5.397 -18.183  1.00  0.00            
ATOM    175  C   GLN B   5      -0.733  -9.307 -16.993  1.00  0.00            
ATOM    176  O   GLN B   5       0.272  -9.866 -16.616  1.00  0.00            
ATOM    177  N   GLY B   6      -1.540  -9.895 -17.864  1.00  0.00            
ATOM    178  HN  GLY B   6      -2.438  -9.526 -18.058  1.00  0.00            
ATOM    179  CA  GLY B   6      -1.264 -11.261 -18.396  1.00  0.00            
ATOM    180  HA1 GLY B   6      -1.111 -11.888 -17.541  1.00  0.00            
ATOM    181  HA2 GLY B   6      -2.124 -11.571 -18.980  1.00  0.00            
ATOM    182  C   GLY B   6      -0.183 -11.192 -19.450  1.00  0.00            
ATOM    183  O   GLY B   6       0.181 -10.219 -19.960  1.00  0.00            
ATOM    184  N   ASN B   7       0.464 -12.380 -19.676  1.00  0.00            
ATOM    185  HN  ASN B   7       0.111 -13.202 -19.232  1.00  0.00            
ATOM    186  CA  ASN B   7       1.638 -12.549 -20.526  1.00  0.00            
ATOM    187  HA  ASN B   7       2.175 -11.610 -20.597  1.00  0.00            
ATOM    188  CB  ASN B   7       2.458 -13.712 -19.943  1.00  0.00            
ATOM    189  HB1 ASN B   7       3.376 -13.962 -20.525  1.00  0.00            
ATOM    190  HB2 ASN B   7       1.967 -14.672 -19.704  1.00  0.00            
ATOM    191  CG  ASN B   7       3.118 -13.199 -18.626  1.00  0.00            
ATOM    192  OD1 ASN B   7       4.157 -12.520 -18.687  1.00  0.00            
ATOM    193  ND2 ASN B   7       2.534 -13.640 -17.492  1.00  0.00            
ATOM    194 HD21 ASN B   7       1.675 -14.150 -17.533  1.00  0.00            
ATOM    195 HD22 ASN B   7       3.016 -13.418 -16.648  1.00  0.00            
ATOM    196  C   ASN B   7       1.164 -12.959 -21.951  1.00  0.00            
ATOM    197  OT1 ASN B   7       0.548 -14.053 -22.130  1.00  0.00            
ATOM    198  OT2 ASN B   7       1.506 -12.211 -22.901  1.00  0.00            
ATOM    199  N   LYS C   1       1.271  15.807   1.956  1.00  0.00            
ATOM    200  H1  LYS C   1       1.671  16.735   1.719  1.00  0.00            
ATOM    201  H2  LYS C   1       0.350  16.059   2.371  1.00  0.00            
ATOM    202  H3  LYS C   1       1.833  15.387   2.727  1.00  0.00            
ATOM    203  CA  LYS C   1       1.211  14.954   0.713  1.00  0.00            
ATOM    204  HA  LYS C   1       0.868  15.676  -0.017  1.00  0.00            
ATOM    205  CB  LYS C   1       2.616  14.445   0.350  1.00  0.00            
ATOM    206  HB1 LYS C   1       3.344  14.851   1.084  1.00  0.00            
ATOM    207  HB2 LYS C   1       2.923  15.009  -0.557  1.00  0.00            
ATOM    208  CG  LYS C   1       2.850  12.959   0.306  1.00  0.00            
ATOM    209  HG1 LYS C   1       2.349  12.499  -0.570  1.00  0.00            
ATOM    210  HG2 LYS C   1       2.489  12.491   1.251  1.00  0.00            
ATOM    211  CD  LYS C   1       4.384  12.612   0.264  1.00  0.00            
ATOM    212  HD1 LYS C   1       4.944  13.239  -0.476  1.00  0.00            
ATOM    213  HD2 LYS C   1       4.909  12.745   1.235  1.00  0.00            
ATOM    214  CE  LYS C   1       4.552  11.099  -0.079  1.00  0.00            
ATOM    215  HE1 LYS C   1       4.310  10.860  -1.135  1.00  0.00            
ATOM    216  HE2 LYS C   1       3.854  10.542   0.592  1.00  0.00            
ATOM    217  NZ  LYS C   1       5.910  10.662   0.123  1.00  0.00            
ATOM    218  HZ1 LYS C   1       6.608  11.084  -0.528  1.00  0.00            
ATOM    219  HZ2 LYS C   1       6.249  10.909   1.073  1.00  0.00            
ATOM    220  HZ3 LYS C   1       5.810   9.631  -0.031  1.00  0.00            
ATOM    221  C   LYS C   1       0.087  13.876   0.871  1.00  0.00            
ATOM    222  O   LYS C   1      -0.412  13.525   1.962  1.00  0.00            
ATOM    223  N   GLY C   2      -0.331  13.447  -0.300  1.00  0.00            
ATOM    224  HN  GLY C   2       0.055  13.806  -1.143  1.00  0.00            
ATOM    225  CA  GLY C   2      -1.488  12.596  -0.491  1.00  0.00            
ATOM    226  HA1 GLY C   2      -2.326  13.113  -0.032  1.00  0.00            
ATOM    227  HA2 GLY C   2      -1.514  12.494  -1.563  1.00  0.00            
ATOM    228  C   GLY C   2      -1.393  11.172   0.099  1.00  0.00            
ATOM    229  O   GLY C   2      -0.283  10.771   0.454  1.00  0.00            
ATOM    230  N   LYS C   3      -2.564  10.507   0.131  1.00  0.00            
ATOM    231  HN  LYS C   3      -3.426  10.749  -0.311  1.00  0.00            
ATOM    232  CA  LYS C   3      -2.724   9.227   0.785  1.00  0.00            
ATOM    233  HA  LYS C   3      -2.262   9.317   1.757  1.00  0.00            
ATOM    234  CB  LYS C   3      -4.227   8.925   1.057  1.00  0.00            
ATOM    235  HB1 LYS C   3      -4.543   9.672   1.820  1.00  0.00            
ATOM    236  HB2 LYS C   3      -4.266   7.859   1.391  1.00  0.00            
ATOM    237  CG  LYS C   3      -5.197   9.025  -0.157  1.00  0.00            
ATOM    238  HG1 LYS C   3      -5.127   8.070  -0.726  1.00  0.00            
ATOM    239  HG2 LYS C   3      -4.815   9.836  -0.807  1.00  0.00            
ATOM    240  CD  LYS C   3      -6.552   9.361   0.285  1.00  0.00            
ATOM    241  HD1 LYS C   3      -6.675   8.862   1.271  1.00  0.00            
ATOM    242  HD2 LYS C   3      -6.715  10.455   0.429  1.00  0.00            
ATOM    243  CE  LYS C   3      -7.593   8.741  -0.747  1.00  0.00            
ATOM    244  HE1 LYS C   3      -7.482   7.643  -0.786  1.00  0.00            
ATOM    245  HE2 LYS C   3      -7.546   9.238  -1.741  1.00  0.00            
ATOM    246  NZ  LYS C   3      -8.958   9.007  -0.211  1.00  0.00            
ATOM    247  HZ1 LYS C   3      -9.126   8.340   0.568  1.00  0.00            
ATOM    248  HZ2 LYS C   3      -9.003   9.962   0.183  1.00  0.00            
ATOM    249  HZ3 LYS C   3      -9.680   8.908  -0.952  1.00  0.00            
ATOM    250  C   LYS C   3      -2.032   8.081   0.083  1.00  0.00            
ATOM    251  O   LYS C   3      -1.646   8.210  -1.074  1.00  0.00            
ATOM    252  N   GLY C   4      -1.719   6.924   0.750  1.00  0.00            
ATOM    253  HN  GLY C   4      -1.856   6.894   1.733  1.00  0.00            
ATOM    254  CA  GLY C   4      -0.929   5.915   0.186  1.00  0.00            
ATOM    255  HA1 GLY C   4      -1.484   4.995   0.083  1.00  0.00            
ATOM    256  HA2 GLY C   4      -0.546   6.246  -0.763  1.00  0.00            
ATOM    257  C   GLY C   4       0.313   5.524   0.979  1.00  0.00            
ATOM    258  O   GLY C   4       0.692   6.275   1.898  1.00  0.00            
ATOM    259  N   GLN C   5       0.942   4.441   0.576  1.00  0.00            
ATOM    260  HN  GLN C   5       0.714   3.999  -0.283  1.00  0.00            
ATOM    261  CA  GLN C   5       2.124   3.860   1.220  1.00  0.00            
ATOM    262  HA  GLN C   5       1.856   3.462   2.180  1.00  0.00            
ATOM    263  CB  GLN C   5       2.559   2.547   0.498  1.00  0.00            
ATOM    264  HB1 GLN C   5       1.661   1.913   0.650  1.00  0.00            
ATOM    265  HB2 GLN C   5       3.396   2.129   1.094  1.00  0.00            
ATOM    266  CG  GLN C   5       2.815   2.555  -0.993  1.00  0.00            
ATOM    267  HG1 GLN C   5       3.697   3.201  -1.177  1.00  0.00            
ATOM    268  HG2 GLN C   5       2.023   3.113  -1.556  1.00  0.00            
ATOM    269  CD  GLN C   5       3.068   1.139  -1.589  1.00  0.00            
ATOM    270  OE1 GLN C   5       4.223   0.740  -1.493  1.00  0.00            
ATOM    271  NE2 GLN C   5       2.120   0.551  -2.336  1.00  0.00            
ATOM    272 HE21 GLN C   5       1.163   0.765  -2.138  1.00  0.00            
ATOM    273 HE22 GLN C   5       2.310  -0.215  -2.937  1.00  0.00            
ATOM    274  C   GLN C   5       3.284   4.854   1.402  1.00  0.00            
ATOM    275  O   GLN C   5       3.562   5.676   0.511  1.00  0.00            
ATOM    276  N   GLY C   6       4.089   4.773   2.548  1.00  0.00            
ATOM    277  HN  GLY C   6       3.795   4.294   3.366  1.00  0.00            
ATOM    278  CA  GLY C   6       5.318   5.507   2.618  1.00  0.00            
ATOM    279  HA1 GLY C   6       5.861   5.447   1.689  1.00  0.00            
ATOM    280  HA2 GLY C   6       5.040   6.518   2.904  1.00  0.00            
ATOM    281  C   GLY C   6       6.236   4.850   3.657  1.00  0.00            
ATOM    282  O   GLY C   6       6.394   3.640   3.697  1.00  0.00            
ATOM    283  N   ASN C   7       6.971   5.661   4.486  1.00  0.00            
ATOM    284  HN  ASN C   7       6.772   6.641   4.461  1.00  0.00            
ATOM    285  CA  ASN C   7       7.998   5.204   5.424  1.00  0.00            
ATOM    286  HA  ASN C   7       7.756   4.186   5.702  1.00  0.00            
ATOM    287  CB  ASN C   7       9.479   5.172   4.852  1.00  0.00            
ATOM    288  HB1 ASN C   7      10.300   4.891   5.553  1.00  0.00            
ATOM    289  HB2 ASN C   7       9.760   6.197   4.528  1.00  0.00            
ATOM    290  CG  ASN C   7       9.582   4.062   3.777  1.00  0.00            
ATOM    291  OD1 ASN C   7       9.771   2.911   4.113  1.00  0.00            
ATOM    292  ND2 ASN C   7       9.434   4.474   2.492  1.00  0.00            
ATOM    293 HD21 ASN C   7       9.190   5.412   2.246  1.00  0.00            
ATOM    294 HD22 ASN C   7       9.388   3.717   1.838  1.00  0.00            
ATOM    295  C   ASN C   7       7.910   6.020   6.758  1.00  0.00            
ATOM    296  OT1 ASN C   7       7.685   7.258   6.683  1.00  0.00            
ATOM    297  OT2 ASN C   7       8.064   5.369   7.835  1.00  0.00            
ATOM    298  N   LYS D   1       5.624  -1.244  12.749  1.00  0.00            
ATOM    299  H1  LYS D   1       4.613  -1.017  12.751  1.00  0.00            
ATOM    300  H2  LYS D   1       5.799  -2.008  12.068  1.00  0.00            
ATOM    301  H3  LYS D   1       5.869  -1.658  13.676  1.00  0.00            
ATOM    302  CA  LYS D   1       6.464  -0.085  12.268  1.00  0.00            
ATOM    303  HA  LYS D   1       6.540   0.578  13.113  1.00  0.00            
ATOM    304  CB  LYS D   1       7.881  -0.607  12.004  1.00  0.00            
ATOM    305  HB1 LYS D   1       8.525   0.254  11.740  1.00  0.00            
ATOM    306  HB2 LYS D   1       7.915  -1.289  11.134  1.00  0.00            
ATOM    307  CG  LYS D   1       8.539  -1.384  13.155  1.00  0.00            
ATOM    308  HG1 LYS D   1       8.217  -2.420  13.420  1.00  0.00            
ATOM    309  HG2 LYS D   1       8.376  -0.712  14.014  1.00  0.00            
ATOM    310  CD  LYS D   1      10.050  -1.543  12.864  1.00  0.00            
ATOM    311  HD1 LYS D   1      10.036  -2.161  11.935  1.00  0.00            
ATOM    312  HD2 LYS D   1      10.574  -0.613  12.544  1.00  0.00            
ATOM    313  CE  LYS D   1      10.821  -2.250  13.976  1.00  0.00            
ATOM    314  HE1 LYS D   1      10.263  -3.161  14.276  1.00  0.00            
ATOM    315  HE2 LYS D   1      10.990  -1.613  14.873  1.00  0.00            
ATOM    316  NZ  LYS D   1      12.090  -2.648  13.410  1.00  0.00            
ATOM    317  HZ1 LYS D   1      12.037  -2.751  12.376  1.00  0.00            
ATOM    318  HZ2 LYS D   1      12.837  -1.936  13.558  1.00  0.00            
ATOM    319  HZ3 LYS D   1      12.452  -3.515  13.837  1.00  0.00            
ATOM    320  C   LYS D   1       5.914   0.599  11.058  1.00  0.00            
ATOM    321  O   LYS D   1       5.368  -0.166  10.229  1.00  0.00            
ATOM    322  N   GLY D   2       6.060   1.926  10.827  1.00  0.00            
ATOM    323  HN  GLY D   2       6.514   2.619  11.383  1.00  0.00            
ATOM    324  CA  GLY D   2       5.730   2.483   9.477  1.00  0.00            
ATOM    325  HA1 GLY D   2       6.392   3.322   9.335  1.00  0.00            
ATOM    326  HA2 GLY D   2       5.818   1.762   8.683  1.00  0.00            
ATOM    327  C   GLY D   2       4.287   3.069   9.340  1.00  0.00            
ATOM    328  O   GLY D   2       3.409   2.729  10.214  1.00  0.00            
ATOM    329  N   LYS D   3       4.082   3.977   8.333  1.00  0.00            
ATOM    330  HN  LYS D   3       4.831   4.208   7.719  1.00  0.00            
ATOM    331  CA  LYS D   3       2.944   4.795   8.177  1.00  0.00            
ATOM    332  HA  LYS D   3       2.779   5.478   9.000  1.00  0.00            
ATOM    333  CB  LYS D   3       3.104   5.663   6.959  1.00  0.00            
ATOM    334  HB1 LYS D   3       2.155   6.173   6.694  1.00  0.00            
ATOM    335  HB2 LYS D   3       3.331   5.022   6.082  1.00  0.00            
ATOM    336  CG  LYS D   3       4.194   6.741   6.943  1.00  0.00            
ATOM    337  HG1 LYS D   3       4.322   7.132   5.910  1.00  0.00            
ATOM    338  HG2 LYS D   3       5.237   6.461   7.202  1.00  0.00            
ATOM    339  CD  LYS D   3       3.934   7.832   7.913  1.00  0.00            
ATOM    340  HD1 LYS D   3       2.928   8.295   7.983  1.00  0.00            
ATOM    341  HD2 LYS D   3       4.097   7.441   8.936  1.00  0.00            
ATOM    342  CE  LYS D   3       4.765   9.122   7.614  1.00  0.00            
ATOM    343  HE1 LYS D   3       4.395  10.017   8.162  1.00  0.00            
ATOM    344  HE2 LYS D   3       4.841   9.301   6.520  1.00  0.00            
ATOM    345  NZ  LYS D   3       6.137   9.013   8.142  1.00  0.00            
ATOM    346  HZ1 LYS D   3       6.553   8.241   7.585  1.00  0.00            
ATOM    347  HZ2 LYS D   3       6.698   9.874   8.029  1.00  0.00            
ATOM    348  HZ3 LYS D   3       6.131   8.697   9.140  1.00  0.00            
ATOM    349  C   LYS D   3       1.643   4.025   8.152  1.00  0.00            
ATOM    350  O   LYS D   3       1.581   2.814   7.883  1.00  0.00            
ATOM    351  N   GLY D   4       0.461   4.639   8.456  1.00  0.00            
ATOM    352  HN  GLY D   4       0.488   5.631   8.601  1.00  0.00            
ATOM    353  CA  GLY D   4      -0.826   3.961   8.708  1.00  0.00            
ATOM    354  HA1 GLY D   4      -1.516   4.662   9.159  1.00  0.00            
ATOM    355  HA2 GLY D   4      -1.046   3.511   7.751  1.00  0.00            
ATOM    356  C   GLY D   4      -0.908   2.770   9.711  1.00  0.00            
ATOM    357  O   GLY D   4      -0.013   2.487  10.517  1.00  0.00            
ATOM    358  N   GLN D   5      -2.050   2.081   9.724  1.00  0.00            
ATOM    359  HN  GLN D   5      -2.717   2.299   9.016  1.00  0.00            
ATOM    360  CA  GLN D   5      -2.418   1.041  10.686  1.00  0.00            
ATOM    361  HA  GLN D   5      -2.358   1.485  11.677  1.00  0.00            
ATOM    362  CB  GLN D   5      -3.926   0.536  10.512  1.00  0.00            
ATOM    363  HB1 GLN D   5      -4.135  -0.171  11.345  1.00  0.00            
ATOM    364  HB2 GLN D   5      -3.825   0.013   9.542  1.00  0.00            
ATOM    365  CG  GLN D   5      -5.076   1.605  10.361  1.00  0.00            
ATOM    366  HG1 GLN D   5      -6.058   1.100  10.481  1.00  0.00            
ATOM    367  HG2 GLN D   5      -4.989   2.066   9.363  1.00  0.00            
ATOM    368  CD  GLN D   5      -4.845   2.692  11.371  1.00  0.00            
ATOM    369  OE1 GLN D   5      -4.360   3.788  11.011  1.00  0.00            
ATOM    370  NE2 GLN D   5      -5.249   2.501  12.667  1.00  0.00            
ATOM    371 HE21 GLN D   5      -5.749   1.676  12.906  1.00  0.00            
ATOM    372 HE22 GLN D   5      -5.390   3.315  13.241  1.00  0.00            
ATOM    373  C   GLN D   5      -1.460  -0.121  10.689  1.00  0.00            
ATOM    374  O   GLN D   5      -1.158  -0.633  11.745  1.00  0.00            
ATOM    375  N   GLY D   6      -0.982  -0.570   9.508  1.00  0.00            
ATOM    376  HN  GLY D   6      -1.277  -0.191   8.626  1.00  0.00            
ATOM    377  CA  GLY D   6      -0.127  -1.705   9.426  1.00  0.00            
ATOM    378  HA1 GLY D   6       0.507  -1.545   8.564  1.00  0.00            
ATOM    379  HA2 GLY D   6       0.373  -1.883  10.367  1.00  0.00            
ATOM    380  C   GLY D   6      -0.878  -3.025   9.265  1.00  0.00            
ATOM    381  O   GLY D   6      -1.931  -3.180   9.874  1.00  0.00            
ATOM    382  N   ASN D   7      -0.202  -3.877   8.508  1.00  0.00            
ATOM    383  HN  ASN D   7       0.623  -3.560   8.052  1.00  0.00            
ATOM    384  CA  ASN D   7      -0.627  -5.266   8.321  1.00  0.00            
ATOM    385  HA  ASN D   7      -1.697  -5.354   8.328  1.00  0.00            
ATOM    386  CB  ASN D   7      -0.049  -5.839   7.042  1.00  0.00            
ATOM    387  HB1 ASN D   7      -0.529  -6.820   6.810  1.00  0.00            
ATOM    388  HB2 ASN D   7       1.039  -6.011   7.137  1.00  0.00            
ATOM    389  CG  ASN D   7      -0.455  -5.008   5.926  1.00  0.00            
ATOM    390  OD1 ASN D   7      -1.509  -4.385   5.899  1.00  0.00            
ATOM    391  ND2 ASN D   7       0.376  -5.098   4.880  1.00  0.00            
ATOM    392 HD21 ASN D   7       0.131  -4.622   4.035  1.00  0.00            
ATOM    393 HD22 ASN D   7       1.340  -5.333   4.974  1.00  0.00            
ATOM    394  C   ASN D   7      -0.193  -6.237   9.480  1.00  0.00            
ATOM    395  OT1 ASN D   7      -0.973  -7.209   9.850  1.00  0.00            
ATOM    396  OT2 ASN D   7       0.981  -6.217   9.943  1.00  0.00            
END
