# Supplementary material for: Design of the Hydrophobic Core of Self‐Assembling Peptide Fibrils for Enhanced Neural Regeneration
Source: Small Sci. 2025 Sep 4;5(10):2500224. doi: 10.1002/smsc.202500224 (PMC12499481; doi:10.1002/smsc.202500224)
Supplement: Supplementary file 1 — Supplementary Material [file SMSC-5-2500224-s001.zip › Representative-structures/EF-C_I_20_dominant.pdb]

CRYST1   69.240   69.240   69.240  90.00  90.00  90.00 P 1           1
ATOM      1  N   LYS A   1       9.633 -14.737   3.719  1.00  0.00            
ATOM      2  H1  LYS A   1      10.036 -14.567   4.661  1.00  0.00            
ATOM      3  H2  LYS A   1       9.102 -15.631   3.791  1.00  0.00            
ATOM      4  H3  LYS A   1      10.395 -14.713   3.020  1.00  0.00            
ATOM      5  CA  LYS A   1       8.756 -13.586   3.471  1.00  0.00            
ATOM      6  HA  LYS A   1       7.936 -13.789   4.139  1.00  0.00            
ATOM      7  CB  LYS A   1       9.479 -12.190   3.831  1.00  0.00            
ATOM      8  HB1 LYS A   1       8.777 -11.407   3.455  1.00  0.00            
ATOM      9  HB2 LYS A   1      10.473 -12.273   3.334  1.00  0.00            
ATOM     10  CG  LYS A   1       9.728 -11.872   5.329  1.00  0.00            
ATOM     11  HG1 LYS A   1      10.377 -10.973   5.407  1.00  0.00            
ATOM     12  HG2 LYS A   1      10.226 -12.751   5.811  1.00  0.00            
ATOM     13  CD  LYS A   1       8.404 -11.649   6.080  1.00  0.00            
ATOM     14  HD1 LYS A   1       8.147 -10.663   5.624  1.00  0.00            
ATOM     15  HD2 LYS A   1       7.733 -12.483   5.797  1.00  0.00            
ATOM     16  CE  LYS A   1       8.445 -11.636   7.579  1.00  0.00            
ATOM     17  HE1 LYS A   1       8.923 -10.695   7.919  1.00  0.00            
ATOM     18  HE2 LYS A   1       9.120 -12.440   7.956  1.00  0.00            
ATOM     19  NZ  LYS A   1       7.160 -11.900   8.207  1.00  0.00            
ATOM     20  HZ1 LYS A   1       6.464 -11.181   7.933  1.00  0.00            
ATOM     21  HZ2 LYS A   1       6.776 -12.793   7.851  1.00  0.00            
ATOM     22  HZ3 LYS A   1       7.286 -11.959   9.243  1.00  0.00            
ATOM     23  C   LYS A   1       8.166 -13.399   2.005  1.00  0.00            
ATOM     24  O   LYS A   1       8.807 -13.577   0.985  1.00  0.00            
ATOM     25  N   ILE A   2       6.836 -13.186   1.930  1.00  0.00            
ATOM     26  HN  ILE A   2       6.269 -13.174   2.748  1.00  0.00            
ATOM     27  CA  ILE A   2       5.933 -13.190   0.800  1.00  0.00            
ATOM     28  HA  ILE A   2       6.312 -13.961   0.157  1.00  0.00            
ATOM     29  CB  ILE A   2       4.573 -13.660   1.285  1.00  0.00            
ATOM     30  HB  ILE A   2       4.219 -13.094   2.173  1.00  0.00            
ATOM     31  CG2 ILE A   2       3.573 -13.716   0.084  1.00  0.00            
ATOM     32 HG21 ILE A   2       3.290 -12.667  -0.140  1.00  0.00            
ATOM     33 HG22 ILE A   2       3.959 -14.249  -0.810  1.00  0.00            
ATOM     34 HG23 ILE A   2       2.681 -14.262   0.448  1.00  0.00            
ATOM     35  CG1 ILE A   2       4.729 -15.108   1.905  1.00  0.00            
ATOM     36 HG11 ILE A   2       3.873 -15.303   2.580  1.00  0.00            
ATOM     37 HG12 ILE A   2       5.574 -15.076   2.621  1.00  0.00            
ATOM     38  CD  ILE A   2       4.953 -16.202   0.860  1.00  0.00            
ATOM     39  HD1 ILE A   2       5.883 -16.103   0.255  1.00  0.00            
ATOM     40  HD2 ILE A   2       5.225 -17.104   1.446  1.00  0.00            
ATOM     41  HD3 ILE A   2       4.038 -16.432   0.268  1.00  0.00            
ATOM     42  C   ILE A   2       5.969 -11.928  -0.059  1.00  0.00            
ATOM     43  O   ILE A   2       5.780 -10.775   0.372  1.00  0.00            
ATOM     44  N   LYS A   3       6.205 -12.115  -1.377  1.00  0.00            
ATOM     45  HN  LYS A   3       6.133 -13.063  -1.696  1.00  0.00            
ATOM     46  CA  LYS A   3       6.336 -11.155  -2.409  1.00  0.00            
ATOM     47  HA  LYS A   3       6.708 -10.255  -1.939  1.00  0.00            
ATOM     48  CB  LYS A   3       7.382 -11.591  -3.441  1.00  0.00            
ATOM     49  HB1 LYS A   3       7.676 -10.787  -4.149  1.00  0.00            
ATOM     50  HB2 LYS A   3       6.928 -12.424  -4.019  1.00  0.00            
ATOM     51  CG  LYS A   3       8.712 -12.014  -2.781  1.00  0.00            
ATOM     52  HG1 LYS A   3       8.590 -12.906  -2.125  1.00  0.00            
ATOM     53  HG2 LYS A   3       8.908 -11.087  -2.198  1.00  0.00            
ATOM     54  CD  LYS A   3       9.915 -12.220  -3.712  1.00  0.00            
ATOM     55  HD1 LYS A   3       9.601 -12.889  -4.539  1.00  0.00            
ATOM     56  HD2 LYS A   3       9.982 -11.224  -4.199  1.00  0.00            
ATOM     57  CE  LYS A   3      11.244 -12.581  -3.210  1.00  0.00            
ATOM     58  HE1 LYS A   3      11.586 -11.909  -2.391  1.00  0.00            
ATOM     59  HE2 LYS A   3      12.035 -12.356  -3.947  1.00  0.00            
ATOM     60  NZ  LYS A   3      11.356 -13.966  -2.820  1.00  0.00            
ATOM     61  HZ1 LYS A   3      10.615 -14.173  -2.109  1.00  0.00            
ATOM     62  HZ2 LYS A   3      11.244 -14.557  -3.665  1.00  0.00            
ATOM     63  HZ3 LYS A   3      12.324 -14.179  -2.519  1.00  0.00            
ATOM     64  C   LYS A   3       5.014 -10.731  -3.041  1.00  0.00            
ATOM     65  O   LYS A   3       4.176 -11.526  -3.475  1.00  0.00            
ATOM     66  N   ILE A   4       4.796  -9.364  -3.045  1.00  0.00            
ATOM     67  HN  ILE A   4       5.454  -8.737  -2.646  1.00  0.00            
ATOM     68  CA  ILE A   4       3.535  -8.895  -3.558  1.00  0.00            
ATOM     69  HA  ILE A   4       2.810  -9.657  -3.799  1.00  0.00            
ATOM     70  CB  ILE A   4       2.815  -8.116  -2.413  1.00  0.00            
ATOM     71  HB  ILE A   4       3.516  -7.324  -2.068  1.00  0.00            
ATOM     72  CG2 ILE A   4       1.533  -7.629  -3.014  1.00  0.00            
ATOM     73 HG21 ILE A   4       0.988  -8.534  -3.368  1.00  0.00            
ATOM     74 HG22 ILE A   4       0.856  -7.116  -2.288  1.00  0.00            
ATOM     75 HG23 ILE A   4       1.654  -6.927  -3.862  1.00  0.00            
ATOM     76  CG1 ILE A   4       2.502  -9.143  -1.242  1.00  0.00            
ATOM     77 HG11 ILE A   4       3.428  -9.498  -0.724  1.00  0.00            
ATOM     78 HG12 ILE A   4       2.139 -10.042  -1.777  1.00  0.00            
ATOM     79  CD  ILE A   4       1.504  -8.666  -0.205  1.00  0.00            
ATOM     80  HD1 ILE A   4       1.821  -7.660   0.162  1.00  0.00            
ATOM     81  HD2 ILE A   4       0.489  -8.647  -0.654  1.00  0.00            
ATOM     82  HD3 ILE A   4       1.429  -9.440   0.574  1.00  0.00            
ATOM     83  C   ILE A   4       3.825  -8.015  -4.730  1.00  0.00            
ATOM     84  O   ILE A   4       4.675  -7.197  -4.697  1.00  0.00            
ATOM     85  N   GLN A   5       3.125  -8.186  -5.801  1.00  0.00            
ATOM     86  HN  GLN A   5       2.490  -8.953  -5.864  1.00  0.00            
ATOM     87  CA  GLN A   5       3.169  -7.381  -7.003  1.00  0.00            
ATOM     88  HA  GLN A   5       4.112  -6.838  -6.996  1.00  0.00            
ATOM     89  CB  GLN A   5       3.319  -8.244  -8.277  1.00  0.00            
ATOM     90  HB1 GLN A   5       3.127  -7.618  -9.180  1.00  0.00            
ATOM     91  HB2 GLN A   5       2.514  -9.001  -8.336  1.00  0.00            
ATOM     92  CG  GLN A   5       4.591  -9.019  -8.449  1.00  0.00            
ATOM     93  HG1 GLN A   5       5.357  -8.337  -8.875  1.00  0.00            
ATOM     94  HG2 GLN A   5       4.430  -9.861  -9.164  1.00  0.00            
ATOM     95  CD  GLN A   5       5.160  -9.658  -7.175  1.00  0.00            
ATOM     96  OE1 GLN A   5       6.090  -9.138  -6.541  1.00  0.00            
ATOM     97  NE2 GLN A   5       4.581 -10.878  -6.842  1.00  0.00            
ATOM     98 HE21 GLN A   5       3.780 -11.171  -7.367  1.00  0.00            
ATOM     99 HE22 GLN A   5       4.982 -11.410  -6.101  1.00  0.00            
ATOM    100  C   GLN A   5       1.929  -6.448  -7.094  1.00  0.00            
ATOM    101  O   GLN A   5       0.865  -6.888  -7.457  1.00  0.00            
ATOM    102  N   ILE A   6       2.201  -5.100  -6.976  1.00  0.00            
ATOM    103  HN  ILE A   6       3.069  -4.723  -6.647  1.00  0.00            
ATOM    104  CA  ILE A   6       1.118  -4.170  -7.289  1.00  0.00            
ATOM    105  HA  ILE A   6       0.145  -4.604  -7.112  1.00  0.00            
ATOM    106  CB  ILE A   6       1.276  -3.013  -6.309  1.00  0.00            
ATOM    107  HB  ILE A   6       2.204  -2.499  -6.640  1.00  0.00            
ATOM    108  CG2 ILE A   6      -0.016  -2.091  -6.433  1.00  0.00            
ATOM    109 HG21 ILE A   6      -0.073  -1.567  -7.413  1.00  0.00            
ATOM    110 HG22 ILE A   6      -0.973  -2.608  -6.226  1.00  0.00            
ATOM    111 HG23 ILE A   6       0.103  -1.311  -5.654  1.00  0.00            
ATOM    112  CG1 ILE A   6       1.493  -3.519  -4.832  1.00  0.00            
ATOM    113 HG11 ILE A   6       1.806  -2.603  -4.282  1.00  0.00            
ATOM    114 HG12 ILE A   6       2.340  -4.236  -4.723  1.00  0.00            
ATOM    115  CD  ILE A   6       0.250  -4.074  -4.178  1.00  0.00            
ATOM    116  HD1 ILE A   6      -0.542  -3.310  -4.135  1.00  0.00            
ATOM    117  HD2 ILE A   6      -0.163  -4.873  -4.829  1.00  0.00            
ATOM    118  HD3 ILE A   6       0.463  -4.342  -3.113  1.00  0.00            
ATOM    119  C   ILE A   6       1.134  -3.820  -8.807  1.00  0.00            
ATOM    120  O   ILE A   6       2.136  -3.543  -9.409  1.00  0.00            
ATOM    121  N   ASN A   7       0.008  -3.980  -9.386  1.00  0.00            
ATOM    122  HN  ASN A   7      -0.779  -4.293  -8.866  1.00  0.00            
ATOM    123  CA  ASN A   7      -0.231  -3.810 -10.770  1.00  0.00            
ATOM    124  HA  ASN A   7       0.728  -3.718 -11.254  1.00  0.00            
ATOM    125  CB  ASN A   7      -1.018  -5.004 -11.433  1.00  0.00            
ATOM    126  HB1 ASN A   7      -1.253  -4.669 -12.477  1.00  0.00            
ATOM    127  HB2 ASN A   7      -1.965  -5.226 -10.901  1.00  0.00            
ATOM    128  CG  ASN A   7      -0.156  -6.249 -11.545  1.00  0.00            
ATOM    129  OD1 ASN A   7       0.467  -6.491 -12.595  1.00  0.00            
ATOM    130  ND2 ASN A   7      -0.194  -7.082 -10.455  1.00  0.00            
ATOM    131 HD21 ASN A   7      -0.540  -6.730  -9.585  1.00  0.00            
ATOM    132 HD22 ASN A   7       0.420  -7.866 -10.532  1.00  0.00            
ATOM    133  C   ASN A   7      -0.844  -2.452 -11.138  1.00  0.00            
ATOM    134  OT1 ASN A   7      -1.738  -1.950 -10.344  1.00  0.00            
ATOM    135  OT2 ASN A   7      -0.457  -1.888 -12.179  1.00  0.00            
ATOM    136  N   LYS B   1       7.095 -20.516  -2.789  1.00  0.00            
ATOM    137  H1  LYS B   1       7.603 -19.780  -3.317  1.00  0.00            
ATOM    138  H2  LYS B   1       7.707 -20.903  -2.039  1.00  0.00            
ATOM    139  H3  LYS B   1       6.774 -21.321  -3.355  1.00  0.00            
ATOM    140  CA  LYS B   1       5.921 -19.944  -2.045  1.00  0.00            
ATOM    141  HA  LYS B   1       5.460 -20.736  -1.474  1.00  0.00            
ATOM    142  CB  LYS B   1       6.484 -18.863  -0.996  1.00  0.00            
ATOM    143  HB1 LYS B   1       5.590 -18.502  -0.450  1.00  0.00            
ATOM    144  HB2 LYS B   1       6.871 -17.911  -1.414  1.00  0.00            
ATOM    145  CG  LYS B   1       7.502 -19.528  -0.039  1.00  0.00            
ATOM    146  HG1 LYS B   1       7.926 -18.660   0.497  1.00  0.00            
ATOM    147  HG2 LYS B   1       8.325 -19.972  -0.652  1.00  0.00            
ATOM    148  CD  LYS B   1       7.015 -20.668   0.834  1.00  0.00            
ATOM    149  HD1 LYS B   1       6.168 -20.322   1.461  1.00  0.00            
ATOM    150  HD2 LYS B   1       6.672 -21.533   0.225  1.00  0.00            
ATOM    151  CE  LYS B   1       8.101 -21.081   1.825  1.00  0.00            
ATOM    152  HE1 LYS B   1       8.177 -20.242   2.551  1.00  0.00            
ATOM    153  HE2 LYS B   1       9.081 -21.248   1.329  1.00  0.00            
ATOM    154  NZ  LYS B   1       7.630 -22.243   2.570  1.00  0.00            
ATOM    155  HZ1 LYS B   1       6.836 -22.037   3.205  1.00  0.00            
ATOM    156  HZ2 LYS B   1       7.191 -22.943   1.936  1.00  0.00            
ATOM    157  HZ3 LYS B   1       8.441 -22.730   3.005  1.00  0.00            
ATOM    158  C   LYS B   1       4.982 -19.188  -2.928  1.00  0.00            
ATOM    159  O   LYS B   1       5.339 -18.708  -4.002  1.00  0.00            
ATOM    160  N   ILE B   2       3.756 -19.026  -2.416  1.00  0.00            
ATOM    161  HN  ILE B   2       3.445 -19.454  -1.574  1.00  0.00            
ATOM    162  CA  ILE B   2       2.922 -18.014  -3.017  1.00  0.00            
ATOM    163  HA  ILE B   2       2.756 -18.401  -4.005  1.00  0.00            
ATOM    164  CB  ILE B   2       1.547 -17.914  -2.476  1.00  0.00            
ATOM    165  HB  ILE B   2       1.011 -17.188  -3.134  1.00  0.00            
ATOM    166  CG2 ILE B   2       0.876 -19.253  -2.719  1.00  0.00            
ATOM    167 HG21 ILE B   2       1.065 -19.590  -3.766  1.00  0.00            
ATOM    168 HG22 ILE B   2       1.213 -19.999  -1.964  1.00  0.00            
ATOM    169 HG23 ILE B   2      -0.202 -19.000  -2.653  1.00  0.00            
ATOM    170  CG1 ILE B   2       1.517 -17.408  -1.037  1.00  0.00            
ATOM    171 HG11 ILE B   2       1.923 -16.372  -1.062  1.00  0.00            
ATOM    172 HG12 ILE B   2       2.238 -18.032  -0.469  1.00  0.00            
ATOM    173  CD  ILE B   2       0.203 -17.517  -0.304  1.00  0.00            
ATOM    174  HD1 ILE B   2       0.316 -17.052   0.703  1.00  0.00            
ATOM    175  HD2 ILE B   2      -0.566 -16.841  -0.739  1.00  0.00            
ATOM    176  HD3 ILE B   2      -0.291 -18.508  -0.289  1.00  0.00            
ATOM    177  C   ILE B   2       3.404 -16.550  -3.326  1.00  0.00            
ATOM    178  O   ILE B   2       4.032 -15.844  -2.550  1.00  0.00            
ATOM    179  N   LYS B   3       3.010 -16.074  -4.484  1.00  0.00            
ATOM    180  HN  LYS B   3       2.534 -16.741  -5.056  1.00  0.00            
ATOM    181  CA  LYS B   3       3.157 -14.706  -4.855  1.00  0.00            
ATOM    182  HA  LYS B   3       3.700 -14.188  -4.080  1.00  0.00            
ATOM    183  CB  LYS B   3       3.937 -14.403  -6.130  1.00  0.00            
ATOM    184  HB1 LYS B   3       5.019 -14.556  -5.948  1.00  0.00            
ATOM    185  HB2 LYS B   3       3.698 -13.407  -6.550  1.00  0.00            
ATOM    186  CG  LYS B   3       3.470 -15.397  -7.253  1.00  0.00            
ATOM    187  HG1 LYS B   3       2.394 -15.287  -7.529  1.00  0.00            
ATOM    188  HG2 LYS B   3       3.486 -16.451  -6.881  1.00  0.00            
ATOM    189  CD  LYS B   3       4.328 -15.346  -8.495  1.00  0.00            
ATOM    190  HD1 LYS B   3       5.269 -15.919  -8.347  1.00  0.00            
ATOM    191  HD2 LYS B   3       3.913 -16.060  -9.250  1.00  0.00            
ATOM    192  CE  LYS B   3       4.664 -14.064  -9.157  1.00  0.00            
ATOM    193  HE1 LYS B   3       5.066 -13.302  -8.453  1.00  0.00            
ATOM    194  HE2 LYS B   3       3.797 -13.617  -9.696  1.00  0.00            
ATOM    195  NZ  LYS B   3       5.604 -14.145 -10.312  1.00  0.00            
ATOM    196  HZ1 LYS B   3       6.505 -14.362  -9.835  1.00  0.00            
ATOM    197  HZ2 LYS B   3       5.298 -14.894 -10.958  1.00  0.00            
ATOM    198  HZ3 LYS B   3       5.710 -13.238 -10.818  1.00  0.00            
ATOM    199  C   LYS B   3       1.765 -13.954  -4.970  1.00  0.00            
ATOM    200  O   LYS B   3       0.846 -14.555  -5.517  1.00  0.00            
ATOM    201  N   ILE B   4       1.576 -12.722  -4.490  1.00  0.00            
ATOM    202  HN  ILE B   4       2.251 -12.129  -4.045  1.00  0.00            
ATOM    203  CA  ILE B   4       0.250 -12.025  -4.598  1.00  0.00            
ATOM    204  HA  ILE B   4      -0.530 -12.680  -4.943  1.00  0.00            
ATOM    205  CB  ILE B   4      -0.319 -11.510  -3.253  1.00  0.00            
ATOM    206  HB  ILE B   4       0.217 -10.604  -2.903  1.00  0.00            
ATOM    207  CG2 ILE B   4      -1.770 -11.134  -3.508  1.00  0.00            
ATOM    208 HG21 ILE B   4      -2.335 -10.740  -2.638  1.00  0.00            
ATOM    209 HG22 ILE B   4      -1.774 -10.435  -4.378  1.00  0.00            
ATOM    210 HG23 ILE B   4      -2.299 -12.000  -3.948  1.00  0.00            
ATOM    211  CG1 ILE B   4      -0.228 -12.665  -2.207  1.00  0.00            
ATOM    212 HG11 ILE B   4       0.849 -12.761  -1.973  1.00  0.00            
ATOM    213 HG12 ILE B   4      -0.631 -13.643  -2.529  1.00  0.00            
ATOM    214  CD  ILE B   4      -0.812 -12.234  -0.861  1.00  0.00            
ATOM    215  HD1 ILE B   4      -0.628 -11.152  -0.698  1.00  0.00            
ATOM    216  HD2 ILE B   4      -1.896 -12.462  -0.869  1.00  0.00            
ATOM    217  HD3 ILE B   4      -0.382 -12.694   0.049  1.00  0.00            
ATOM    218  C   ILE B   4       0.312 -10.934  -5.675  1.00  0.00            
ATOM    219  O   ILE B   4       1.053 -10.016  -5.528  1.00  0.00            
ATOM    220  N   GLN B   5      -0.559 -11.030  -6.651  1.00  0.00            
ATOM    221  HN  GLN B   5      -1.110 -11.858  -6.722  1.00  0.00            
ATOM    222  CA  GLN B   5      -0.818 -10.117  -7.665  1.00  0.00            
ATOM    223  HA  GLN B   5      -0.001  -9.428  -7.787  1.00  0.00            
ATOM    224  CB  GLN B   5      -0.947 -10.805  -9.025  1.00  0.00            
ATOM    225  HB1 GLN B   5      -1.248 -10.108  -9.823  1.00  0.00            
ATOM    226  HB2 GLN B   5      -1.751 -11.579  -8.934  1.00  0.00            
ATOM    227  CG  GLN B   5       0.357 -11.536  -9.629  1.00  0.00            
ATOM    228  HG1 GLN B   5       1.103 -10.786  -9.973  1.00  0.00            
ATOM    229  HG2 GLN B   5       0.041 -12.056 -10.564  1.00  0.00            
ATOM    230  CD  GLN B   5       1.074 -12.446  -8.692  1.00  0.00            
ATOM    231  OE1 GLN B   5       2.174 -12.277  -8.172  1.00  0.00            
ATOM    232  NE2 GLN B   5       0.413 -13.575  -8.280  1.00  0.00            
ATOM    233 HE21 GLN B   5      -0.450 -13.722  -8.770  1.00  0.00            
ATOM    234 HE22 GLN B   5       0.828 -14.156  -7.583  1.00  0.00            
ATOM    235  C   GLN B   5      -2.148  -9.369  -7.343  1.00  0.00            
ATOM    236  O   GLN B   5      -3.226  -9.966  -7.347  1.00  0.00            
ATOM    237  N   ILE B   6      -1.978  -7.974  -7.076  1.00  0.00            
ATOM    238  HN  ILE B   6      -1.099  -7.512  -7.011  1.00  0.00            
ATOM    239  CA  ILE B   6      -3.164  -7.269  -6.783  1.00  0.00            
ATOM    240  HA  ILE B   6      -4.078  -7.853  -6.728  1.00  0.00            
ATOM    241  CB  ILE B   6      -2.949  -6.524  -5.440  1.00  0.00            
ATOM    242  HB  ILE B   6      -2.115  -5.796  -5.517  1.00  0.00            
ATOM    243  CG2 ILE B   6      -4.262  -5.728  -5.069  1.00  0.00            
ATOM    244 HG21 ILE B   6      -4.245  -4.712  -5.519  1.00  0.00            
ATOM    245 HG22 ILE B   6      -5.241  -6.213  -5.256  1.00  0.00            
ATOM    246 HG23 ILE B   6      -4.333  -5.663  -3.960  1.00  0.00            
ATOM    247  CG1 ILE B   6      -2.495  -7.509  -4.364  1.00  0.00            
ATOM    248 HG11 ILE B   6      -1.489  -7.870  -4.682  1.00  0.00            
ATOM    249 HG12 ILE B   6      -3.291  -8.287  -4.425  1.00  0.00            
ATOM    250  CD  ILE B   6      -2.347  -6.948  -2.903  1.00  0.00            
ATOM    251  HD1 ILE B   6      -1.569  -6.162  -2.803  1.00  0.00            
ATOM    252  HD2 ILE B   6      -3.311  -6.619  -2.454  1.00  0.00            
ATOM    253  HD3 ILE B   6      -1.915  -7.698  -2.204  1.00  0.00            
ATOM    254  C   ILE B   6      -3.354  -6.227  -7.872  1.00  0.00            
ATOM    255  O   ILE B   6      -2.364  -5.590  -8.354  1.00  0.00            
ATOM    256  N   ASN B   7      -4.568  -6.180  -8.410  1.00  0.00            
ATOM    257  HN  ASN B   7      -5.257  -6.752  -7.966  1.00  0.00            
ATOM    258  CA  ASN B   7      -4.902  -5.356  -9.507  1.00  0.00            
ATOM    259  HA  ASN B   7      -3.990  -5.039 -10.005  1.00  0.00            
ATOM    260  CB  ASN B   7      -5.898  -6.092 -10.484  1.00  0.00            
ATOM    261  HB1 ASN B   7      -6.312  -5.348 -11.199  1.00  0.00            
ATOM    262  HB2 ASN B   7      -6.767  -6.367  -9.854  1.00  0.00            
ATOM    263  CG  ASN B   7      -5.302  -7.250 -11.165  1.00  0.00            
ATOM    264  OD1 ASN B   7      -4.663  -7.130 -12.197  1.00  0.00            
ATOM    265  ND2 ASN B   7      -5.446  -8.519 -10.678  1.00  0.00            
ATOM    266 HD21 ASN B   7      -5.842  -8.733  -9.779  1.00  0.00            
ATOM    267 HD22 ASN B   7      -5.094  -9.210 -11.309  1.00  0.00            
ATOM    268  C   ASN B   7      -5.437  -3.948  -9.115  1.00  0.00            
ATOM    269  OT1 ASN B   7      -5.459  -3.519  -7.898  1.00  0.00            
ATOM    270  OT2 ASN B   7      -5.900  -3.148 -10.006  1.00  0.00            
ATOM    271  N   LYS C   1       5.095 -22.024  -9.875  1.00  0.00            
ATOM    272  H1  LYS C   1       6.072 -22.329 -10.072  1.00  0.00            
ATOM    273  H2  LYS C   1       4.461 -22.786 -10.185  1.00  0.00            
ATOM    274  H3  LYS C   1       4.931 -21.236 -10.533  1.00  0.00            
ATOM    275  CA  LYS C   1       4.878 -21.595  -8.493  1.00  0.00            
ATOM    276  HA  LYS C   1       4.890 -22.494  -7.884  1.00  0.00            
ATOM    277  CB  LYS C   1       5.986 -20.565  -8.072  1.00  0.00            
ATOM    278  HB1 LYS C   1       5.577 -19.876  -7.306  1.00  0.00            
ATOM    279  HB2 LYS C   1       6.357 -20.015  -8.972  1.00  0.00            
ATOM    280  CG  LYS C   1       7.081 -21.180  -7.140  1.00  0.00            
ATOM    281  HG1 LYS C   1       7.702 -21.846  -7.781  1.00  0.00            
ATOM    282  HG2 LYS C   1       6.568 -21.707  -6.311  1.00  0.00            
ATOM    283  CD  LYS C   1       8.019 -20.019  -6.700  1.00  0.00            
ATOM    284  HD1 LYS C   1       7.956 -19.240  -7.494  1.00  0.00            
ATOM    285  HD2 LYS C   1       7.796 -19.606  -5.694  1.00  0.00            
ATOM    286  CE  LYS C   1       9.549 -20.323  -6.805  1.00  0.00            
ATOM    287  HE1 LYS C   1       9.917 -20.575  -7.821  1.00  0.00            
ATOM    288  HE2 LYS C   1       9.633 -21.236  -6.184  1.00  0.00            
ATOM    289  NZ  LYS C   1      10.355 -19.273  -6.248  1.00  0.00            
ATOM    290  HZ1 LYS C   1      11.372 -19.400  -6.378  1.00  0.00            
ATOM    291  HZ2 LYS C   1      10.180 -18.427  -6.822  1.00  0.00            
ATOM    292  HZ3 LYS C   1      10.098 -19.197  -5.238  1.00  0.00            
ATOM    293  C   LYS C   1       3.425 -21.111  -8.395  1.00  0.00            
ATOM    294  O   LYS C   1       2.949 -20.658  -9.416  1.00  0.00            
ATOM    295  N   ILE C   2       2.872 -21.156  -7.172  1.00  0.00            
ATOM    296  HN  ILE C   2       3.454 -21.412  -6.409  1.00  0.00            
ATOM    297  CA  ILE C   2       1.491 -20.731  -7.053  1.00  0.00            
ATOM    298  HA  ILE C   2       0.904 -21.195  -7.835  1.00  0.00            
ATOM    299  CB  ILE C   2       0.958 -21.386  -5.730  1.00  0.00            
ATOM    300  HB  ILE C   2       1.560 -21.046  -4.860  1.00  0.00            
ATOM    301  CG2 ILE C   2      -0.528 -21.033  -5.585  1.00  0.00            
ATOM    302 HG21 ILE C   2      -0.649 -19.927  -5.595  1.00  0.00            
ATOM    303 HG22 ILE C   2      -1.176 -21.422  -6.401  1.00  0.00            
ATOM    304 HG23 ILE C   2      -0.851 -21.395  -4.585  1.00  0.00            
ATOM    305  CG1 ILE C   2       1.059 -22.907  -5.769  1.00  0.00            
ATOM    306 HG11 ILE C   2       2.107 -23.267  -5.696  1.00  0.00            
ATOM    307 HG12 ILE C   2       0.637 -23.340  -6.711  1.00  0.00            
ATOM    308  CD  ILE C   2       0.408 -23.592  -4.580  1.00  0.00            
ATOM    309  HD1 ILE C   2       0.824 -24.613  -4.474  1.00  0.00            
ATOM    310  HD2 ILE C   2       0.423 -22.862  -3.744  1.00  0.00            
ATOM    311  HD3 ILE C   2      -0.658 -23.792  -4.771  1.00  0.00            
ATOM    312  C   ILE C   2       1.436 -19.165  -7.093  1.00  0.00            
ATOM    313  O   ILE C   2       2.196 -18.520  -6.418  1.00  0.00            
ATOM    314  N   LYS C   3       0.417 -18.725  -7.872  1.00  0.00            
ATOM    315  HN  LYS C   3      -0.188 -19.402  -8.282  1.00  0.00            
ATOM    316  CA  LYS C   3       0.128 -17.336  -8.110  1.00  0.00            
ATOM    317  HA  LYS C   3       0.812 -16.795  -7.475  1.00  0.00            
ATOM    318  CB  LYS C   3       0.514 -16.878  -9.542  1.00  0.00            
ATOM    319  HB1 LYS C   3       1.623 -16.837  -9.509  1.00  0.00            
ATOM    320  HB2 LYS C   3       0.123 -15.863  -9.790  1.00  0.00            
ATOM    321  CG  LYS C   3      -0.001 -17.733 -10.706  1.00  0.00            
ATOM    322  HG1 LYS C   3      -1.067 -17.977 -10.532  1.00  0.00            
ATOM    323  HG2 LYS C   3       0.494 -18.719 -10.546  1.00  0.00            
ATOM    324  CD  LYS C   3       0.405 -17.099 -11.964  1.00  0.00            
ATOM    325  HD1 LYS C   3       1.504 -17.001 -11.847  1.00  0.00            
ATOM    326  HD2 LYS C   3       0.228 -17.837 -12.773  1.00  0.00            
ATOM    327  CE  LYS C   3      -0.402 -15.841 -12.317  1.00  0.00            
ATOM    328  HE1 LYS C   3      -0.071 -14.921 -11.780  1.00  0.00            
ATOM    329  HE2 LYS C   3      -1.471 -16.093 -12.183  1.00  0.00            
ATOM    330  NZ  LYS C   3      -0.200 -15.407 -13.705  1.00  0.00            
ATOM    331  HZ1 LYS C   3       0.678 -14.846 -13.787  1.00  0.00            
ATOM    332  HZ2 LYS C   3      -0.125 -16.190 -14.376  1.00  0.00            
ATOM    333  HZ3 LYS C   3      -1.005 -14.798 -13.932  1.00  0.00            
ATOM    334  C   LYS C   3      -1.286 -16.827  -7.698  1.00  0.00            
ATOM    335  O   LYS C   3      -2.289 -17.451  -8.108  1.00  0.00            
ATOM    336  N   ILE C   4      -1.353 -15.755  -6.881  1.00  0.00            
ATOM    337  HN  ILE C   4      -0.688 -15.071  -6.591  1.00  0.00            
ATOM    338  CA  ILE C   4      -2.673 -15.455  -6.341  1.00  0.00            
ATOM    339  HA  ILE C   4      -3.454 -16.192  -6.463  1.00  0.00            
ATOM    340  CB  ILE C   4      -2.660 -15.362  -4.761  1.00  0.00            
ATOM    341  HB  ILE C   4      -2.254 -14.346  -4.590  1.00  0.00            
ATOM    342  CG2 ILE C   4      -4.038 -15.299  -4.269  1.00  0.00            
ATOM    343 HG21 ILE C   4      -4.695 -16.039  -4.775  1.00  0.00            
ATOM    344 HG22 ILE C   4      -4.089 -15.511  -3.178  1.00  0.00            
ATOM    345 HG23 ILE C   4      -4.387 -14.259  -4.367  1.00  0.00            
ATOM    346  CG1 ILE C   4      -1.923 -16.469  -3.995  1.00  0.00            
ATOM    347 HG11 ILE C   4      -1.713 -16.106  -2.967  1.00  0.00            
ATOM    348 HG12 ILE C   4      -0.922 -16.650  -4.448  1.00  0.00            
ATOM    349  CD  ILE C   4      -2.637 -17.836  -3.890  1.00  0.00            
ATOM    350  HD1 ILE C   4      -2.658 -18.179  -4.949  1.00  0.00            
ATOM    351  HD2 ILE C   4      -2.089 -18.460  -3.157  1.00  0.00            
ATOM    352  HD3 ILE C   4      -3.686 -17.744  -3.551  1.00  0.00            
ATOM    353  C   ILE C   4      -3.215 -14.153  -6.960  1.00  0.00            
ATOM    354  O   ILE C   4      -2.539 -13.124  -7.028  1.00  0.00            
ATOM    355  N   GLN C   5      -4.470 -14.183  -7.487  1.00  0.00            
ATOM    356  HN  GLN C   5      -5.008 -15.030  -7.498  1.00  0.00            
ATOM    357  CA  GLN C   5      -5.023 -13.037  -8.245  1.00  0.00            
ATOM    358  HA  GLN C   5      -4.283 -12.303  -8.538  1.00  0.00            
ATOM    359  CB  GLN C   5      -5.472 -13.563  -9.683  1.00  0.00            
ATOM    360  HB1 GLN C   5      -6.095 -12.799 -10.199  1.00  0.00            
ATOM    361  HB2 GLN C   5      -6.140 -14.434  -9.489  1.00  0.00            
ATOM    362  CG  GLN C   5      -4.431 -13.795 -10.795  1.00  0.00            
ATOM    363  HG1 GLN C   5      -4.015 -12.814 -11.106  1.00  0.00            
ATOM    364  HG2 GLN C   5      -4.922 -14.310 -11.648  1.00  0.00            
ATOM    365  CD  GLN C   5      -3.234 -14.584 -10.302  1.00  0.00            
ATOM    366  OE1 GLN C   5      -2.110 -14.228 -10.040  1.00  0.00            
ATOM    367  NE2 GLN C   5      -3.456 -15.893 -10.215  1.00  0.00            
ATOM    368 HE21 GLN C   5      -4.397 -16.122  -9.990  1.00  0.00            
ATOM    369 HE22 GLN C   5      -2.631 -16.430 -10.048  1.00  0.00            
ATOM    370  C   GLN C   5      -6.217 -12.272  -7.581  1.00  0.00            
ATOM    371  O   GLN C   5      -7.316 -12.854  -7.403  1.00  0.00            
ATOM    372  N   ILE C   6      -6.010 -11.005  -7.180  1.00  0.00            
ATOM    373  HN  ILE C   6      -5.113 -10.638  -7.408  1.00  0.00            
ATOM    374  CA  ILE C   6      -6.995 -10.244  -6.437  1.00  0.00            
ATOM    375  HA  ILE C   6      -7.886 -10.801  -6.171  1.00  0.00            
ATOM    376  CB  ILE C   6      -6.408  -9.569  -5.137  1.00  0.00            
ATOM    377  HB  ILE C   6      -5.765  -8.727  -5.472  1.00  0.00            
ATOM    378  CG2 ILE C   6      -7.559  -9.050  -4.231  1.00  0.00            
ATOM    379 HG21 ILE C   6      -8.137  -9.916  -3.855  1.00  0.00            
ATOM    380 HG22 ILE C   6      -7.148  -8.489  -3.361  1.00  0.00            
ATOM    381 HG23 ILE C   6      -8.332  -8.443  -4.749  1.00  0.00            
ATOM    382  CG1 ILE C   6      -5.324 -10.315  -4.384  1.00  0.00            
ATOM    383 HG11 ILE C   6      -4.900  -9.772  -3.523  1.00  0.00            
ATOM    384 HG12 ILE C   6      -4.537 -10.560  -5.130  1.00  0.00            
ATOM    385  CD  ILE C   6      -5.835 -11.752  -3.963  1.00  0.00            
ATOM    386  HD1 ILE C   6      -4.972 -12.285  -3.513  1.00  0.00            
ATOM    387  HD2 ILE C   6      -6.739 -11.788  -3.323  1.00  0.00            
ATOM    388  HD3 ILE C   6      -6.059 -12.399  -4.828  1.00  0.00            
ATOM    389  C   ILE C   6      -7.527  -9.215  -7.388  1.00  0.00            
ATOM    390  O   ILE C   6      -6.721  -8.338  -7.765  1.00  0.00            
ATOM    391  N   ASN C   7      -8.806  -9.306  -7.888  1.00  0.00            
ATOM    392  HN  ASN C   7      -9.489  -9.960  -7.549  1.00  0.00            
ATOM    393  CA  ASN C   7      -9.334  -8.531  -8.929  1.00  0.00            
ATOM    394  HA  ASN C   7      -8.901  -7.539  -8.977  1.00  0.00            
ATOM    395  CB  ASN C   7      -9.196  -9.282 -10.256  1.00  0.00            
ATOM    396  HB1 ASN C   7     -10.106  -9.901 -10.353  1.00  0.00            
ATOM    397  HB2 ASN C   7      -8.267  -9.874 -10.181  1.00  0.00            
ATOM    398  CG  ASN C   7      -9.226  -8.254 -11.464  1.00  0.00            
ATOM    399  OD1 ASN C   7      -9.418  -7.053 -11.281  1.00  0.00            
ATOM    400  ND2 ASN C   7      -9.034  -8.743 -12.725  1.00  0.00            
ATOM    401 HD21 ASN C   7      -8.939  -8.012 -13.400  1.00  0.00            
ATOM    402 HD22 ASN C   7      -8.775  -9.704 -12.806  1.00  0.00            
ATOM    403  C   ASN C   7     -10.806  -8.326  -8.385  1.00  0.00            
ATOM    404  OT1 ASN C   7     -11.525  -7.413  -8.776  1.00  0.00            
ATOM    405  OT2 ASN C   7     -11.240  -9.286  -7.650  1.00  0.00            
ATOM    406  N   LYS D   1      -3.324 -26.699  -7.985  1.00  0.00            
ATOM    407  H1  LYS D   1      -3.819 -27.603  -8.145  1.00  0.00            
ATOM    408  H2  LYS D   1      -2.322 -26.827  -8.243  1.00  0.00            
ATOM    409  H3  LYS D   1      -3.272 -26.500  -6.967  1.00  0.00            
ATOM    410  CA  LYS D   1      -3.865 -25.486  -8.656  1.00  0.00            
ATOM    411  HA  LYS D   1      -4.106 -25.772  -9.665  1.00  0.00            
ATOM    412  CB  LYS D   1      -5.155 -24.874  -7.940  1.00  0.00            
ATOM    413  HB1 LYS D   1      -4.857 -24.343  -7.011  1.00  0.00            
ATOM    414  HB2 LYS D   1      -5.707 -25.717  -7.471  1.00  0.00            
ATOM    415  CG  LYS D   1      -6.079 -24.044  -8.827  1.00  0.00            
ATOM    416  HG1 LYS D   1      -5.561 -23.229  -9.372  1.00  0.00            
ATOM    417  HG2 LYS D   1      -6.746 -23.457  -8.166  1.00  0.00            
ATOM    418  CD  LYS D   1      -6.794 -24.760  -9.998  1.00  0.00            
ATOM    419  HD1 LYS D   1      -7.515 -23.988 -10.340  1.00  0.00            
ATOM    420  HD2 LYS D   1      -6.028 -24.972 -10.781  1.00  0.00            
ATOM    421  CE  LYS D   1      -7.611 -25.928  -9.400  1.00  0.00            
ATOM    422  HE1 LYS D   1      -8.159 -25.572  -8.509  1.00  0.00            
ATOM    423  HE2 LYS D   1      -7.081 -26.879  -9.185  1.00  0.00            
ATOM    424  NZ  LYS D   1      -8.604 -26.385 -10.429  1.00  0.00            
ATOM    425  HZ1 LYS D   1      -8.169 -26.834 -11.258  1.00  0.00            
ATOM    426  HZ2 LYS D   1      -9.093 -27.167  -9.953  1.00  0.00            
ATOM    427  HZ3 LYS D   1      -9.323 -25.664 -10.679  1.00  0.00            
ATOM    428  C   LYS D   1      -2.730 -24.405  -8.655  1.00  0.00            
ATOM    429  O   LYS D   1      -1.867 -24.401  -7.784  1.00  0.00            
ATOM    430  N   ILE D   2      -2.599 -23.645  -9.752  1.00  0.00            
ATOM    431  HN  ILE D   2      -3.223 -23.690 -10.528  1.00  0.00            
ATOM    432  CA  ILE D   2      -1.452 -22.673  -9.969  1.00  0.00            
ATOM    433  HA  ILE D   2      -0.736 -22.805  -9.163  1.00  0.00            
ATOM    434  CB  ILE D   2      -0.713 -22.818 -11.351  1.00  0.00            
ATOM    435  HB  ILE D   2      -1.320 -22.303 -12.139  1.00  0.00            
ATOM    436  CG2 ILE D   2       0.611 -21.988 -11.290  1.00  0.00            
ATOM    437 HG21 ILE D   2       1.254 -22.546 -10.566  1.00  0.00            
ATOM    438 HG22 ILE D   2       1.168 -21.944 -12.250  1.00  0.00            
ATOM    439 HG23 ILE D   2       0.548 -20.951 -10.922  1.00  0.00            
ATOM    440  CG1 ILE D   2      -0.403 -24.258 -11.937  1.00  0.00            
ATOM    441 HG11 ILE D   2       0.110 -24.124 -12.916  1.00  0.00            
ATOM    442 HG12 ILE D   2      -1.394 -24.696 -12.175  1.00  0.00            
ATOM    443  CD  ILE D   2       0.299 -25.152 -10.920  1.00  0.00            
ATOM    444  HD1 ILE D   2       0.483 -26.177 -11.325  1.00  0.00            
ATOM    445  HD2 ILE D   2       1.242 -24.733 -10.525  1.00  0.00            
ATOM    446  HD3 ILE D   2      -0.466 -25.331 -10.131  1.00  0.00            
ATOM    447  C   ILE D   2      -1.972 -21.258  -9.828  1.00  0.00            
ATOM    448  O   ILE D   2      -1.392 -20.492  -9.072  1.00  0.00            
ATOM    449  N   LYS D   3      -3.188 -21.001 -10.431  1.00  0.00            
ATOM    450  HN  LYS D   3      -3.457 -21.687 -11.108  1.00  0.00            
ATOM    451  CA  LYS D   3      -3.896 -19.729 -10.368  1.00  0.00            
ATOM    452  HA  LYS D   3      -3.251 -18.901 -10.103  1.00  0.00            
ATOM    453  CB  LYS D   3      -4.442 -19.267 -11.745  1.00  0.00            
ATOM    454  HB1 LYS D   3      -4.794 -18.215 -11.651  1.00  0.00            
ATOM    455  HB2 LYS D   3      -5.356 -19.826 -12.063  1.00  0.00            
ATOM    456  CG  LYS D   3      -3.367 -19.321 -12.889  1.00  0.00            
ATOM    457  HG1 LYS D   3      -2.727 -20.228 -12.813  1.00  0.00            
ATOM    458  HG2 LYS D   3      -2.760 -18.460 -12.562  1.00  0.00            
ATOM    459  CD  LYS D   3      -3.976 -19.107 -14.309  1.00  0.00            
ATOM    460  HD1 LYS D   3      -4.637 -18.215 -14.306  1.00  0.00            
ATOM    461  HD2 LYS D   3      -3.129 -18.708 -14.900  1.00  0.00            
ATOM    462  CE  LYS D   3      -4.611 -20.317 -14.988  1.00  0.00            
ATOM    463  HE1 LYS D   3      -5.344 -20.824 -14.322  1.00  0.00            
ATOM    464  HE2 LYS D   3      -3.825 -20.995 -15.399  1.00  0.00            
ATOM    465  NZ  LYS D   3      -5.312 -19.829 -16.182  1.00  0.00            
ATOM    466  HZ1 LYS D   3      -5.515 -20.452 -16.992  1.00  0.00            
ATOM    467  HZ2 LYS D   3      -6.249 -19.451 -15.951  1.00  0.00            
ATOM    468  HZ3 LYS D   3      -4.918 -18.936 -16.545  1.00  0.00            
ATOM    469  C   LYS D   3      -5.071 -19.762  -9.344  1.00  0.00            
ATOM    470  O   LYS D   3      -5.953 -20.658  -9.431  1.00  0.00            
ATOM    471  N   ILE D   4      -5.151 -18.765  -8.392  1.00  0.00            
ATOM    472  HN  ILE D   4      -4.417 -18.098  -8.378  1.00  0.00            
ATOM    473  CA  ILE D   4      -6.055 -18.768  -7.268  1.00  0.00            
ATOM    474  HA  ILE D   4      -6.766 -19.578  -7.327  1.00  0.00            
ATOM    475  CB  ILE D   4      -5.287 -18.920  -5.942  1.00  0.00            
ATOM    476  HB  ILE D   4      -4.579 -18.071  -5.907  1.00  0.00            
ATOM    477  CG2 ILE D   4      -6.120 -18.948  -4.607  1.00  0.00            
ATOM    478 HG21 ILE D   4      -6.815 -19.820  -4.607  1.00  0.00            
ATOM    479 HG22 ILE D   4      -5.377 -19.094  -3.792  1.00  0.00            
ATOM    480 HG23 ILE D   4      -6.681 -18.022  -4.384  1.00  0.00            
ATOM    481  CG1 ILE D   4      -4.346 -20.112  -5.992  1.00  0.00            
ATOM    482 HG11 ILE D   4      -3.866 -20.191  -4.992  1.00  0.00            
ATOM    483 HG12 ILE D   4      -3.503 -19.969  -6.702  1.00  0.00            
ATOM    484  CD  ILE D   4      -5.000 -21.493  -6.238  1.00  0.00            
ATOM    485  HD1 ILE D   4      -5.883 -21.692  -5.580  1.00  0.00            
ATOM    486  HD2 ILE D   4      -5.450 -21.610  -7.249  1.00  0.00            
ATOM    487  HD3 ILE D   4      -4.301 -22.305  -5.933  1.00  0.00            
ATOM    488  C   ILE D   4      -6.717 -17.444  -7.235  1.00  0.00            
ATOM    489  O   ILE D   4      -6.005 -16.466  -7.145  1.00  0.00            
ATOM    490  N   GLN D   5      -8.039 -17.458  -7.354  1.00  0.00            
ATOM    491  HN  GLN D   5      -8.536 -18.323  -7.407  1.00  0.00            
ATOM    492  CA  GLN D   5      -8.848 -16.320  -7.628  1.00  0.00            
ATOM    493  HA  GLN D   5      -8.210 -15.506  -7.939  1.00  0.00            
ATOM    494  CB  GLN D   5      -9.826 -16.433  -8.846  1.00  0.00            
ATOM    495  HB1 GLN D   5     -10.553 -15.600  -8.887  1.00  0.00            
ATOM    496  HB2 GLN D   5     -10.327 -17.421  -8.775  1.00  0.00            
ATOM    497  CG  GLN D   5      -9.131 -16.231 -10.165  1.00  0.00            
ATOM    498  HG1 GLN D   5      -8.709 -15.216 -10.319  1.00  0.00            
ATOM    499  HG2 GLN D   5      -9.882 -16.488 -10.936  1.00  0.00            
ATOM    500  CD  GLN D   5      -7.913 -17.161 -10.346  1.00  0.00            
ATOM    501  OE1 GLN D   5      -6.705 -16.761 -10.416  1.00  0.00            
ATOM    502  NE2 GLN D   5      -8.244 -18.473 -10.380  1.00  0.00            
ATOM    503 HE21 GLN D   5      -9.204 -18.710 -10.524  1.00  0.00            
ATOM    504 HE22 GLN D   5      -7.484 -19.118 -10.367  1.00  0.00            
ATOM    505  C   GLN D   5      -9.475 -15.833  -6.359  1.00  0.00            
ATOM    506  O   GLN D   5     -10.143 -16.537  -5.636  1.00  0.00            
ATOM    507  N   ILE D   6      -9.338 -14.557  -6.017  1.00  0.00            
ATOM    508  HN  ILE D   6      -8.684 -14.053  -6.574  1.00  0.00            
ATOM    509  CA  ILE D   6      -9.942 -13.843  -4.900  1.00  0.00            
ATOM    510  HA  ILE D   6     -10.540 -14.537  -4.338  1.00  0.00            
ATOM    511  CB  ILE D   6      -8.863 -13.416  -3.940  1.00  0.00            
ATOM    512  HB  ILE D   6      -8.269 -12.661  -4.497  1.00  0.00            
ATOM    513  CG2 ILE D   6      -9.395 -12.766  -2.626  1.00  0.00            
ATOM    514 HG21 ILE D   6      -8.496 -12.845  -1.988  1.00  0.00            
ATOM    515 HG22 ILE D   6      -9.595 -11.672  -2.731  1.00  0.00            
ATOM    516 HG23 ILE D   6     -10.306 -13.237  -2.202  1.00  0.00            
ATOM    517  CG1 ILE D   6      -7.868 -14.518  -3.552  1.00  0.00            
ATOM    518 HG11 ILE D   6      -7.155 -14.104  -2.812  1.00  0.00            
ATOM    519 HG12 ILE D   6      -7.182 -14.800  -4.378  1.00  0.00            
ATOM    520  CD  ILE D   6      -8.405 -15.752  -2.879  1.00  0.00            
ATOM    521  HD1 ILE D   6      -8.756 -15.628  -1.824  1.00  0.00            
ATOM    522  HD2 ILE D   6      -9.270 -16.224  -3.403  1.00  0.00            
ATOM    523  HD3 ILE D   6      -7.589 -16.494  -2.760  1.00  0.00            
ATOM    524  C   ILE D   6     -10.849 -12.661  -5.214  1.00  0.00            
ATOM    525  O   ILE D   6     -10.409 -11.689  -5.822  1.00  0.00            
ATOM    526  N   ASN D   7     -12.100 -12.797  -4.882  1.00  0.00            
ATOM    527  HN  ASN D   7     -12.491 -13.572  -4.397  1.00  0.00            
ATOM    528  CA  ASN D   7     -13.073 -11.867  -5.325  1.00  0.00            
ATOM    529  HA  ASN D   7     -12.619 -10.979  -5.739  1.00  0.00            
ATOM    530  CB  ASN D   7     -14.033 -12.596  -6.327  1.00  0.00            
ATOM    531  HB1 ASN D   7     -14.803 -11.871  -6.653  1.00  0.00            
ATOM    532  HB2 ASN D   7     -14.465 -13.495  -5.845  1.00  0.00            
ATOM    533  CG  ASN D   7     -13.232 -13.036  -7.544  1.00  0.00            
ATOM    534  OD1 ASN D   7     -12.995 -14.202  -7.739  1.00  0.00            
ATOM    535  ND2 ASN D   7     -12.815 -12.075  -8.382  1.00  0.00            
ATOM    536 HD21 ASN D   7     -13.155 -11.137  -8.259  1.00  0.00            
ATOM    537 HD22 ASN D   7     -12.271 -12.252  -9.207  1.00  0.00            
ATOM    538  C   ASN D   7     -13.934 -11.306  -4.127  1.00  0.00            
ATOM    539  OT1 ASN D   7     -14.027 -11.991  -3.103  1.00  0.00            
ATOM    540  OT2 ASN D   7     -14.452 -10.171  -4.193  1.00  0.00            
ATOM    541  N   LYS E   1     -11.563  -0.257  -6.400  1.00  0.00            
ATOM    542  H1  LYS E   1     -11.771  -1.078  -7.015  1.00  0.00            
ATOM    543  H2  LYS E   1     -12.279  -0.112  -5.670  1.00  0.00            
ATOM    544  H3  LYS E   1     -11.881   0.546  -6.972  1.00  0.00            
ATOM    545  CA  LYS E   1     -10.161  -0.134  -6.000  1.00  0.00            
ATOM    546  HA  LYS E   1      -9.594  -0.623  -6.768  1.00  0.00            
ATOM    547  CB  LYS E   1      -9.745   1.364  -5.693  1.00  0.00            
ATOM    548  HB1 LYS E   1      -8.668   1.401  -5.417  1.00  0.00            
ATOM    549  HB2 LYS E   1     -10.442   1.748  -4.924  1.00  0.00            
ATOM    550  CG  LYS E   1     -10.005   2.417  -6.818  1.00  0.00            
ATOM    551  HG1 LYS E   1     -11.078   2.412  -7.093  1.00  0.00            
ATOM    552  HG2 LYS E   1      -9.403   2.178  -7.712  1.00  0.00            
ATOM    553  CD  LYS E   1      -9.727   3.849  -6.372  1.00  0.00            
ATOM    554  HD1 LYS E   1     -10.156   4.121  -5.383  1.00  0.00            
ATOM    555  HD2 LYS E   1      -8.649   3.884  -6.120  1.00  0.00            
ATOM    556  CE  LYS E   1     -10.019   4.881  -7.462  1.00  0.00            
ATOM    557  HE1 LYS E   1     -11.133   4.907  -7.441  1.00  0.00            
ATOM    558  HE2 LYS E   1      -9.655   4.688  -8.497  1.00  0.00            
ATOM    559  NZ  LYS E   1      -9.459   6.144  -7.044  1.00  0.00            
ATOM    560  HZ1 LYS E   1      -9.998   6.876  -7.559  1.00  0.00            
ATOM    561  HZ2 LYS E   1      -9.671   6.274  -6.040  1.00  0.00            
ATOM    562  HZ3 LYS E   1      -8.444   6.284  -7.221  1.00  0.00            
ATOM    563  C   LYS E   1     -10.037  -0.947  -4.707  1.00  0.00            
ATOM    564  O   LYS E   1     -10.774  -0.730  -3.776  1.00  0.00            
ATOM    565  N   ILE E   2      -9.051  -1.856  -4.689  1.00  0.00            
ATOM    566  HN  ILE E   2      -8.480  -1.910  -5.506  1.00  0.00            
ATOM    567  CA  ILE E   2      -8.762  -2.741  -3.567  1.00  0.00            
ATOM    568  HA  ILE E   2      -9.764  -3.046  -3.269  1.00  0.00            
ATOM    569  CB  ILE E   2      -7.863  -3.963  -4.017  1.00  0.00            
ATOM    570  HB  ILE E   2      -7.020  -3.569  -4.624  1.00  0.00            
ATOM    571  CG2 ILE E   2      -7.186  -4.678  -2.803  1.00  0.00            
ATOM    572 HG21 ILE E   2      -6.342  -4.021  -2.494  1.00  0.00            
ATOM    573 HG22 ILE E   2      -7.915  -4.767  -1.965  1.00  0.00            
ATOM    574 HG23 ILE E   2      -6.720  -5.609  -3.175  1.00  0.00            
ATOM    575  CG1 ILE E   2      -8.726  -4.844  -4.968  1.00  0.00            
ATOM    576 HG11 ILE E   2      -9.310  -4.319  -5.752  1.00  0.00            
ATOM    577 HG12 ILE E   2      -9.529  -5.336  -4.382  1.00  0.00            
ATOM    578  CD  ILE E   2      -7.927  -5.947  -5.721  1.00  0.00            
ATOM    579  HD1 ILE E   2      -7.280  -6.452  -4.966  1.00  0.00            
ATOM    580  HD2 ILE E   2      -8.613  -6.602  -6.299  1.00  0.00            
ATOM    581  HD3 ILE E   2      -7.220  -5.594  -6.498  1.00  0.00            
ATOM    582  C   ILE E   2      -8.036  -1.928  -2.501  1.00  0.00            
ATOM    583  O   ILE E   2      -7.265  -1.019  -2.685  1.00  0.00            
ATOM    584  N   LYS E   3      -8.408  -2.174  -1.207  1.00  0.00            
ATOM    585  HN  LYS E   3      -8.875  -3.037  -1.005  1.00  0.00            
ATOM    586  CA  LYS E   3      -8.084  -1.273  -0.122  1.00  0.00            
ATOM    587  HA  LYS E   3      -7.846  -0.286  -0.481  1.00  0.00            
ATOM    588  CB  LYS E   3      -9.300  -1.023   0.805  1.00  0.00            
ATOM    589  HB1 LYS E   3      -8.943  -0.716   1.813  1.00  0.00            
ATOM    590  HB2 LYS E   3      -9.716  -2.053   0.874  1.00  0.00            
ATOM    591  CG  LYS E   3     -10.333  -0.036   0.252  1.00  0.00            
ATOM    592  HG1 LYS E   3     -10.541  -0.284  -0.810  1.00  0.00            
ATOM    593  HG2 LYS E   3      -9.985   1.019   0.236  1.00  0.00            
ATOM    594  CD  LYS E   3     -11.685   0.041   0.964  1.00  0.00            
ATOM    595  HD1 LYS E   3     -11.545   0.183   2.060  1.00  0.00            
ATOM    596  HD2 LYS E   3     -12.345   0.822   0.527  1.00  0.00            
ATOM    597  CE  LYS E   3     -12.475  -1.263   0.904  1.00  0.00            
ATOM    598  HE1 LYS E   3     -11.938  -2.188   1.202  1.00  0.00            
ATOM    599  HE2 LYS E   3     -12.688  -1.478  -0.161  1.00  0.00            
ATOM    600  NZ  LYS E   3     -13.650  -1.150   1.703  1.00  0.00            
ATOM    601  HZ1 LYS E   3     -13.870  -2.092   2.086  1.00  0.00            
ATOM    602  HZ2 LYS E   3     -13.394  -0.574   2.527  1.00  0.00            
ATOM    603  HZ3 LYS E   3     -14.487  -0.742   1.251  1.00  0.00            
ATOM    604  C   LYS E   3      -6.991  -1.716   0.734  1.00  0.00            
ATOM    605  O   LYS E   3      -7.139  -2.680   1.483  1.00  0.00            
ATOM    606  N   ILE E   4      -5.850  -1.049   0.748  1.00  0.00            
ATOM    607  HN  ILE E   4      -5.676  -0.293   0.125  1.00  0.00            
ATOM    608  CA  ILE E   4      -4.834  -1.284   1.710  1.00  0.00            
ATOM    609  HA  ILE E   4      -4.980  -2.258   2.161  1.00  0.00            
ATOM    610  CB  ILE E   4      -3.467  -1.236   1.165  1.00  0.00            
ATOM    611  HB  ILE E   4      -3.208  -0.278   0.665  1.00  0.00            
ATOM    612  CG2 ILE E   4      -2.287  -1.428   2.220  1.00  0.00            
ATOM    613 HG21 ILE E   4      -2.277  -2.426   2.713  1.00  0.00            
ATOM    614 HG22 ILE E   4      -1.322  -1.244   1.709  1.00  0.00            
ATOM    615 HG23 ILE E   4      -2.204  -0.656   3.023  1.00  0.00            
ATOM    616  CG1 ILE E   4      -3.393  -2.301  -0.001  1.00  0.00            
ATOM    617 HG11 ILE E   4      -4.012  -1.952  -0.862  1.00  0.00            
ATOM    618 HG12 ILE E   4      -3.839  -3.274   0.283  1.00  0.00            
ATOM    619  CD  ILE E   4      -1.886  -2.551  -0.470  1.00  0.00            
ATOM    620  HD1 ILE E   4      -1.363  -1.568  -0.589  1.00  0.00            
ATOM    621  HD2 ILE E   4      -1.397  -3.151   0.321  1.00  0.00            
ATOM    622  HD3 ILE E   4      -1.863  -3.170  -1.391  1.00  0.00            
ATOM    623  C   ILE E   4      -4.923  -0.301   2.902  1.00  0.00            
ATOM    624  O   ILE E   4      -5.007   0.892   2.620  1.00  0.00            
ATOM    625  N   GLN E   5      -5.001  -0.823   4.104  1.00  0.00            
ATOM    626  HN  GLN E   5      -4.967  -1.809   4.104  1.00  0.00            
ATOM    627  CA  GLN E   5      -4.874  -0.101   5.391  1.00  0.00            
ATOM    628  HA  GLN E   5      -5.109   0.937   5.201  1.00  0.00            
ATOM    629  CB  GLN E   5      -5.870  -0.530   6.470  1.00  0.00            
ATOM    630  HB1 GLN E   5      -5.727   0.119   7.363  1.00  0.00            
ATOM    631  HB2 GLN E   5      -5.729  -1.620   6.627  1.00  0.00            
ATOM    632  CG  GLN E   5      -7.388  -0.426   6.150  1.00  0.00            
ATOM    633  HG1 GLN E   5      -7.618   0.635   6.409  1.00  0.00            
ATOM    634  HG2 GLN E   5      -8.068  -0.961   6.837  1.00  0.00            
ATOM    635  CD  GLN E   5      -7.819  -0.793   4.773  1.00  0.00            
ATOM    636  OE1 GLN E   5      -8.258   0.045   4.026  1.00  0.00            
ATOM    637  NE2 GLN E   5      -7.714  -2.129   4.451  1.00  0.00            
ATOM    638 HE21 GLN E   5      -7.442  -2.809   5.131  1.00  0.00            
ATOM    639 HE22 GLN E   5      -7.597  -2.322   3.480  1.00  0.00            
ATOM    640  C   GLN E   5      -3.421  -0.399   5.958  1.00  0.00            
ATOM    641  O   GLN E   5      -2.920  -1.510   5.820  1.00  0.00            
ATOM    642  N   ILE E   6      -2.833   0.631   6.446  1.00  0.00            
ATOM    643  HN  ILE E   6      -3.308   1.496   6.567  1.00  0.00            
ATOM    644  CA  ILE E   6      -1.498   0.553   6.983  1.00  0.00            
ATOM    645  HA  ILE E   6      -1.250  -0.471   7.196  1.00  0.00            
ATOM    646  CB  ILE E   6      -0.256   1.198   6.180  1.00  0.00            
ATOM    647  HB  ILE E   6      -0.400   2.300   6.215  1.00  0.00            
ATOM    648  CG2 ILE E   6       1.123   0.895   6.894  1.00  0.00            
ATOM    649 HG21 ILE E   6       1.231   1.559   7.771  1.00  0.00            
ATOM    650 HG22 ILE E   6       1.167  -0.171   7.206  1.00  0.00            
ATOM    651 HG23 ILE E   6       1.992   1.179   6.267  1.00  0.00            
ATOM    652  CG1 ILE E   6      -0.323   0.747   4.704  1.00  0.00            
ATOM    653 HG11 ILE E   6      -1.396   0.667   4.429  1.00  0.00            
ATOM    654 HG12 ILE E   6       0.065  -0.299   4.655  1.00  0.00            
ATOM    655  CD  ILE E   6       0.592   1.659   3.852  1.00  0.00            
ATOM    656  HD1 ILE E   6       0.115   2.647   3.655  1.00  0.00            
ATOM    657  HD2 ILE E   6       1.640   1.705   4.234  1.00  0.00            
ATOM    658  HD3 ILE E   6       0.654   1.233   2.825  1.00  0.00            
ATOM    659  C   ILE E   6      -1.425   1.030   8.410  1.00  0.00            
ATOM    660  O   ILE E   6      -1.775   2.200   8.627  1.00  0.00            
ATOM    661  N   ASN E   7      -1.098   0.108   9.353  1.00  0.00            
ATOM    662  HN  ASN E   7      -0.700  -0.750   9.049  1.00  0.00            
ATOM    663  CA  ASN E   7      -1.133   0.394  10.754  1.00  0.00            
ATOM    664  HA  ASN E   7      -1.823   1.162  11.046  1.00  0.00            
ATOM    665  CB  ASN E   7      -1.379  -0.951  11.577  1.00  0.00            
ATOM    666  HB1 ASN E   7      -1.188  -0.645  12.623  1.00  0.00            
ATOM    667  HB2 ASN E   7      -0.593  -1.635  11.187  1.00  0.00            
ATOM    668  CG  ASN E   7      -2.776  -1.368  11.275  1.00  0.00            
ATOM    669  OD1 ASN E   7      -3.663  -0.854  11.969  1.00  0.00            
ATOM    670  ND2 ASN E   7      -3.035  -2.233  10.273  1.00  0.00            
ATOM    671 HD21 ASN E   7      -2.264  -2.453   9.680  1.00  0.00            
ATOM    672 HD22 ASN E   7      -3.991  -2.348   9.980  1.00  0.00            
ATOM    673  C   ASN E   7       0.322   0.955  11.099  1.00  0.00            
ATOM    674  OT1 ASN E   7       0.449   1.988  11.808  1.00  0.00            
ATOM    675  OT2 ASN E   7       1.269   0.270  10.680  1.00  0.00            
ATOM    676  N   LYS F   1      -4.480   7.134 -11.555  1.00  0.00            
ATOM    677  H1  LYS F   1      -4.810   8.082 -11.268  1.00  0.00            
ATOM    678  H2  LYS F   1      -4.119   7.173 -12.530  1.00  0.00            
ATOM    679  H3  LYS F   1      -5.308   6.518 -11.499  1.00  0.00            
ATOM    680  CA  LYS F   1      -3.318   6.739 -10.551  1.00  0.00            
ATOM    681  HA  LYS F   1      -2.862   5.878 -11.014  1.00  0.00            
ATOM    682  CB  LYS F   1      -2.214   7.878 -10.537  1.00  0.00            
ATOM    683  HB1 LYS F   1      -1.306   7.537 -10.001  1.00  0.00            
ATOM    684  HB2 LYS F   1      -2.570   8.696  -9.879  1.00  0.00            
ATOM    685  CG  LYS F   1      -1.798   8.543 -11.827  1.00  0.00            
ATOM    686  HG1 LYS F   1      -1.061   9.366 -11.678  1.00  0.00            
ATOM    687  HG2 LYS F   1      -2.628   8.966 -12.424  1.00  0.00            
ATOM    688  CD  LYS F   1      -1.032   7.624 -12.860  1.00  0.00            
ATOM    689  HD1 LYS F   1      -0.228   7.062 -12.322  1.00  0.00            
ATOM    690  HD2 LYS F   1      -1.763   6.885 -13.240  1.00  0.00            
ATOM    691  CE  LYS F   1      -0.370   8.259 -14.154  1.00  0.00            
ATOM    692  HE1 LYS F   1       0.531   8.885 -14.013  1.00  0.00            
ATOM    693  HE2 LYS F   1      -1.137   8.847 -14.711  1.00  0.00            
ATOM    694  NZ  LYS F   1       0.092   7.177 -15.040  1.00  0.00            
ATOM    695  HZ1 LYS F   1       0.666   6.556 -14.446  1.00  0.00            
ATOM    696  HZ2 LYS F   1      -0.633   6.540 -15.444  1.00  0.00            
ATOM    697  HZ3 LYS F   1       0.675   7.423 -15.873  1.00  0.00            
ATOM    698  C   LYS F   1      -3.787   6.380  -9.169  1.00  0.00            
ATOM    699  O   LYS F   1      -4.937   6.580  -8.840  1.00  0.00            
ATOM    700  N   ILE F   2      -2.891   5.868  -8.326  1.00  0.00            
ATOM    701  HN  ILE F   2      -1.973   5.655  -8.646  1.00  0.00            
ATOM    702  CA  ILE F   2      -3.209   5.584  -6.884  1.00  0.00            
ATOM    703  HA  ILE F   2      -4.072   4.943  -6.879  1.00  0.00            
ATOM    704  CB  ILE F   2      -2.023   4.811  -6.273  1.00  0.00            
ATOM    705  HB  ILE F   2      -1.099   5.277  -6.681  1.00  0.00            
ATOM    706  CG2 ILE F   2      -2.154   4.727  -4.734  1.00  0.00            
ATOM    707 HG21 ILE F   2      -1.365   4.019  -4.394  1.00  0.00            
ATOM    708 HG22 ILE F   2      -2.079   5.745  -4.308  1.00  0.00            
ATOM    709 HG23 ILE F   2      -3.193   4.376  -4.556  1.00  0.00            
ATOM    710  CG1 ILE F   2      -2.013   3.374  -6.870  1.00  0.00            
ATOM    711 HG11 ILE F   2      -2.195   3.472  -7.960  1.00  0.00            
ATOM    712 HG12 ILE F   2      -2.813   2.717  -6.455  1.00  0.00            
ATOM    713  CD  ILE F   2      -0.785   2.499  -6.600  1.00  0.00            
ATOM    714  HD1 ILE F   2      -0.576   2.188  -5.563  1.00  0.00            
ATOM    715  HD2 ILE F   2      -0.959   1.476  -7.012  1.00  0.00            
ATOM    716  HD3 ILE F   2       0.147   2.967  -6.979  1.00  0.00            
ATOM    717  C   ILE F   2      -3.564   6.848  -6.107  1.00  0.00            
ATOM    718  O   ILE F   2      -3.090   7.970  -6.399  1.00  0.00            
ATOM    719  N   LYS F   3      -4.507   6.726  -5.101  1.00  0.00            
ATOM    720  HN  LYS F   3      -4.880   5.821  -4.897  1.00  0.00            
ATOM    721  CA  LYS F   3      -4.683   7.734  -4.021  1.00  0.00            
ATOM    722  HA  LYS F   3      -3.971   8.521  -4.218  1.00  0.00            
ATOM    723  CB  LYS F   3      -6.079   8.181  -4.069  1.00  0.00            
ATOM    724  HB1 LYS F   3      -6.435   8.680  -3.133  1.00  0.00            
ATOM    725  HB2 LYS F   3      -6.763   7.306  -3.957  1.00  0.00            
ATOM    726  CG  LYS F   3      -6.293   9.071  -5.339  1.00  0.00            
ATOM    727  HG1 LYS F   3      -5.913   8.669  -6.314  1.00  0.00            
ATOM    728  HG2 LYS F   3      -5.821  10.041  -5.088  1.00  0.00            
ATOM    729  CD  LYS F   3      -7.785   9.281  -5.564  1.00  0.00            
ATOM    730  HD1 LYS F   3      -7.985   9.753  -6.545  1.00  0.00            
ATOM    731  HD2 LYS F   3      -8.300   8.305  -5.663  1.00  0.00            
ATOM    732  CE  LYS F   3      -8.501  10.180  -4.569  1.00  0.00            
ATOM    733  HE1 LYS F   3      -8.302  11.249  -4.758  1.00  0.00            
ATOM    734  HE2 LYS F   3      -8.270   9.926  -3.513  1.00  0.00            
ATOM    735  NZ  LYS F   3     -10.012   9.997  -4.681  1.00  0.00            
ATOM    736  HZ1 LYS F   3     -10.333   9.008  -4.676  1.00  0.00            
ATOM    737  HZ2 LYS F   3     -10.555  10.551  -3.985  1.00  0.00            
ATOM    738  HZ3 LYS F   3     -10.173  10.376  -5.634  1.00  0.00            
ATOM    739  C   LYS F   3      -4.317   7.269  -2.602  1.00  0.00            
ATOM    740  O   LYS F   3      -4.687   6.094  -2.245  1.00  0.00            
ATOM    741  N   ILE F   4      -3.581   8.093  -1.800  1.00  0.00            
ATOM    742  HN  ILE F   4      -3.209   8.927  -2.206  1.00  0.00            
ATOM    743  CA  ILE F   4      -3.201   7.710  -0.407  1.00  0.00            
ATOM    744  HA  ILE F   4      -3.387   6.661  -0.216  1.00  0.00            
ATOM    745  CB  ILE F   4      -1.647   7.769  -0.037  1.00  0.00            
ATOM    746  HB  ILE F   4      -1.327   8.829   0.028  1.00  0.00            
ATOM    747  CG2 ILE F   4      -1.460   7.298   1.399  1.00  0.00            
ATOM    748 HG21 ILE F   4      -1.935   6.301   1.529  1.00  0.00            
ATOM    749 HG22 ILE F   4      -0.376   7.048   1.456  1.00  0.00            
ATOM    750 HG23 ILE F   4      -1.632   8.080   2.171  1.00  0.00            
ATOM    751  CG1 ILE F   4      -0.708   6.978  -0.946  1.00  0.00            
ATOM    752 HG11 ILE F   4      -1.116   7.037  -1.984  1.00  0.00            
ATOM    753 HG12 ILE F   4      -0.792   5.975  -0.471  1.00  0.00            
ATOM    754  CD  ILE F   4       0.789   7.476  -0.931  1.00  0.00            
ATOM    755  HD1 ILE F   4       0.855   8.324  -1.644  1.00  0.00            
ATOM    756  HD2 ILE F   4       1.104   7.899   0.043  1.00  0.00            
ATOM    757  HD3 ILE F   4       1.422   6.651  -1.307  1.00  0.00            
ATOM    758  C   ILE F   4      -3.846   8.617   0.630  1.00  0.00            
ATOM    759  O   ILE F   4      -3.577   9.796   0.587  1.00  0.00            
ATOM    760  N   GLN F   5      -4.673   8.030   1.480  1.00  0.00            
ATOM    761  HN  GLN F   5      -4.801   7.069   1.696  1.00  0.00            
ATOM    762  CA  GLN F   5      -5.602   8.786   2.335  1.00  0.00            
ATOM    763  HA  GLN F   5      -5.670   9.735   1.830  1.00  0.00            
ATOM    764  CB  GLN F   5      -7.089   8.248   2.444  1.00  0.00            
ATOM    765  HB1 GLN F   5      -7.548   8.857   3.263  1.00  0.00            
ATOM    766  HB2 GLN F   5      -7.158   7.210   2.833  1.00  0.00            
ATOM    767  CG  GLN F   5      -7.976   8.291   1.230  1.00  0.00            
ATOM    768  HG1 GLN F   5      -8.451   9.297   1.171  1.00  0.00            
ATOM    769  HG2 GLN F   5      -8.841   7.607   1.269  1.00  0.00            
ATOM    770  CD  GLN F   5      -7.279   7.985  -0.144  1.00  0.00            
ATOM    771  OE1 GLN F   5      -6.940   8.917  -0.857  1.00  0.00            
ATOM    772  NE2 GLN F   5      -6.894   6.728  -0.415  1.00  0.00            
ATOM    773 HE21 GLN F   5      -7.242   6.023   0.211  1.00  0.00            
ATOM    774 HE22 GLN F   5      -6.479   6.485  -1.296  1.00  0.00            
ATOM    775  C   GLN F   5      -5.026   8.916   3.729  1.00  0.00            
ATOM    776  O   GLN F   5      -4.873   7.927   4.458  1.00  0.00            
ATOM    777  N   ILE F   6      -4.532  10.107   4.075  1.00  0.00            
ATOM    778  HN  ILE F   6      -4.626  10.865   3.447  1.00  0.00            
ATOM    779  CA  ILE F   6      -4.031  10.349   5.451  1.00  0.00            
ATOM    780  HA  ILE F   6      -3.570   9.440   5.795  1.00  0.00            
ATOM    781  CB  ILE F   6      -2.925  11.380   5.539  1.00  0.00            
ATOM    782  HB  ILE F   6      -3.211  12.303   4.987  1.00  0.00            
ATOM    783  CG2 ILE F   6      -2.685  11.690   7.029  1.00  0.00            
ATOM    784 HG21 ILE F   6      -1.722  12.237   7.156  1.00  0.00            
ATOM    785 HG22 ILE F   6      -3.420  12.325   7.573  1.00  0.00            
ATOM    786 HG23 ILE F   6      -2.627  10.719   7.569  1.00  0.00            
ATOM    787  CG1 ILE F   6      -1.576  10.747   4.991  1.00  0.00            
ATOM    788 HG11 ILE F   6      -1.769  10.290   3.990  1.00  0.00            
ATOM    789 HG12 ILE F   6      -1.341   9.899   5.669  1.00  0.00            
ATOM    790  CD  ILE F   6      -0.435  11.765   4.892  1.00  0.00            
ATOM    791  HD1 ILE F   6      -1.002  12.719   4.931  1.00  0.00            
ATOM    792  HD2 ILE F   6       0.221  11.687   5.788  1.00  0.00            
ATOM    793  HD3 ILE F   6       0.222  11.636   4.015  1.00  0.00            
ATOM    794  C   ILE F   6      -5.215  10.620   6.342  1.00  0.00            
ATOM    795  O   ILE F   6      -5.961  11.618   6.213  1.00  0.00            
ATOM    796  N   ASN F   7      -5.478   9.764   7.311  1.00  0.00            
ATOM    797  HN  ASN F   7      -4.975   8.910   7.387  1.00  0.00            
ATOM    798  CA  ASN F   7      -6.560   9.940   8.240  1.00  0.00            
ATOM    799  HA  ASN F   7      -7.383  10.417   7.735  1.00  0.00            
ATOM    800  CB  ASN F   7      -7.211   8.631   8.755  1.00  0.00            
ATOM    801  HB1 ASN F   7      -7.948   8.680   9.585  1.00  0.00            
ATOM    802  HB2 ASN F   7      -6.430   7.899   9.036  1.00  0.00            
ATOM    803  CG  ASN F   7      -7.939   7.939   7.572  1.00  0.00            
ATOM    804  OD1 ASN F   7      -9.079   8.233   7.213  1.00  0.00            
ATOM    805  ND2 ASN F   7      -7.170   7.073   6.866  1.00  0.00            
ATOM    806 HD21 ASN F   7      -7.428   6.645   6.005  1.00  0.00            
ATOM    807 HD22 ASN F   7      -6.400   6.639   7.332  1.00  0.00            
ATOM    808  C   ASN F   7      -6.216  10.845   9.444  1.00  0.00            
ATOM    809  OT1 ASN F   7      -5.036  11.083   9.782  1.00  0.00            
ATOM    810  OT2 ASN F   7      -7.167  11.227  10.156  1.00  0.00            
ATOM    811  N   LYS G   1       9.914  18.605  -4.875  1.00  0.00            
ATOM    812  H1  LYS G   1       9.671  17.602  -4.892  1.00  0.00            
ATOM    813  H2  LYS G   1       9.803  18.910  -5.860  1.00  0.00            
ATOM    814  H3  LYS G   1      10.905  18.829  -4.658  1.00  0.00            
ATOM    815  CA  LYS G   1       9.100  19.427  -3.935  1.00  0.00            
ATOM    816  HA  LYS G   1       9.464  19.365  -2.922  1.00  0.00            
ATOM    817  CB  LYS G   1       9.280  20.941  -4.301  1.00  0.00            
ATOM    818  HB1 LYS G   1       8.734  21.637  -3.620  1.00  0.00            
ATOM    819  HB2 LYS G   1       8.769  21.098  -5.281  1.00  0.00            
ATOM    820  CG  LYS G   1      10.800  21.351  -4.337  1.00  0.00            
ATOM    821  HG1 LYS G   1      11.365  20.746  -5.072  1.00  0.00            
ATOM    822  HG2 LYS G   1      11.239  21.147  -3.340  1.00  0.00            
ATOM    823  CD  LYS G   1      11.115  22.815  -4.809  1.00  0.00            
ATOM    824  HD1 LYS G   1      10.601  23.535  -4.139  1.00  0.00            
ATOM    825  HD2 LYS G   1      12.192  23.044  -4.674  1.00  0.00            
ATOM    826  CE  LYS G   1      10.890  23.131  -6.353  1.00  0.00            
ATOM    827  HE1 LYS G   1       9.855  22.831  -6.594  1.00  0.00            
ATOM    828  HE2 LYS G   1      11.509  22.408  -6.917  1.00  0.00            
ATOM    829  NZ  LYS G   1      11.154  24.534  -6.766  1.00  0.00            
ATOM    830  HZ1 LYS G   1      11.157  24.477  -7.803  1.00  0.00            
ATOM    831  HZ2 LYS G   1      10.519  25.213  -6.295  1.00  0.00            
ATOM    832  HZ3 LYS G   1      12.103  24.835  -6.465  1.00  0.00            
ATOM    833  C   LYS G   1       7.678  18.923  -3.898  1.00  0.00            
ATOM    834  O   LYS G   1       7.361  18.029  -4.681  1.00  0.00            
ATOM    835  N   ILE G   2       6.839  19.599  -3.090  1.00  0.00            
ATOM    836  HN  ILE G   2       7.216  20.293  -2.470  1.00  0.00            
ATOM    837  CA  ILE G   2       5.417  19.362  -2.969  1.00  0.00            
ATOM    838  HA  ILE G   2       5.177  18.658  -3.754  1.00  0.00            
ATOM    839  CB  ILE G   2       5.095  18.746  -1.670  1.00  0.00            
ATOM    840  HB  ILE G   2       3.985  18.699  -1.683  1.00  0.00            
ATOM    841  CG2 ILE G   2       5.530  17.255  -1.800  1.00  0.00            
ATOM    842 HG21 ILE G   2       5.080  16.848  -2.725  1.00  0.00            
ATOM    843 HG22 ILE G   2       6.613  17.037  -1.911  1.00  0.00            
ATOM    844 HG23 ILE G   2       5.017  16.736  -0.968  1.00  0.00            
ATOM    845  CG1 ILE G   2       5.637  19.365  -0.389  1.00  0.00            
ATOM    846 HG11 ILE G   2       5.484  20.460  -0.431  1.00  0.00            
ATOM    847 HG12 ILE G   2       6.740  19.234  -0.377  1.00  0.00            
ATOM    848  CD  ILE G   2       4.865  18.856   0.873  1.00  0.00            
ATOM    849  HD1 ILE G   2       3.778  18.988   0.693  1.00  0.00            
ATOM    850  HD2 ILE G   2       4.975  17.753   0.973  1.00  0.00            
ATOM    851  HD3 ILE G   2       5.274  19.313   1.804  1.00  0.00            
ATOM    852  C   ILE G   2       4.675  20.659  -3.214  1.00  0.00            
ATOM    853  O   ILE G   2       5.024  21.758  -2.811  1.00  0.00            
ATOM    854  N   LYS G   3       3.583  20.587  -4.102  1.00  0.00            
ATOM    855  HN  LYS G   3       3.262  19.709  -4.442  1.00  0.00            
ATOM    856  CA  LYS G   3       2.655  21.708  -4.257  1.00  0.00            
ATOM    857  HA  LYS G   3       3.125  22.638  -3.949  1.00  0.00            
ATOM    858  CB  LYS G   3       2.146  22.005  -5.738  1.00  0.00            
ATOM    859  HB1 LYS G   3       1.377  21.250  -6.002  1.00  0.00            
ATOM    860  HB2 LYS G   3       2.973  21.779  -6.445  1.00  0.00            
ATOM    861  CG  LYS G   3       1.620  23.432  -5.965  1.00  0.00            
ATOM    862  HG1 LYS G   3       0.813  23.516  -5.209  1.00  0.00            
ATOM    863  HG2 LYS G   3       1.136  23.696  -6.920  1.00  0.00            
ATOM    864  CD  LYS G   3       2.727  24.469  -5.696  1.00  0.00            
ATOM    865  HD1 LYS G   3       3.329  24.444  -4.765  1.00  0.00            
ATOM    866  HD2 LYS G   3       3.471  24.284  -6.495  1.00  0.00            
ATOM    867  CE  LYS G   3       2.256  26.001  -5.954  1.00  0.00            
ATOM    868  HE1 LYS G   3       1.965  26.181  -7.007  1.00  0.00            
ATOM    869  HE2 LYS G   3       3.238  26.466  -5.735  1.00  0.00            
ATOM    870  NZ  LYS G   3       1.206  26.462  -4.999  1.00  0.00            
ATOM    871  HZ1 LYS G   3       0.261  26.121  -5.275  1.00  0.00            
ATOM    872  HZ2 LYS G   3       1.398  26.101  -4.034  1.00  0.00            
ATOM    873  HZ3 LYS G   3       1.167  27.499  -4.925  1.00  0.00            
ATOM    874  C   LYS G   3       1.415  21.436  -3.405  1.00  0.00            
ATOM    875  O   LYS G   3       0.915  20.316  -3.447  1.00  0.00            
ATOM    876  N   ILE G   4       0.910  22.438  -2.664  1.00  0.00            
ATOM    877  HN  ILE G   4       1.351  23.318  -2.494  1.00  0.00            
ATOM    878  CA  ILE G   4      -0.266  22.361  -1.832  1.00  0.00            
ATOM    879  HA  ILE G   4      -0.347  21.333  -1.506  1.00  0.00            
ATOM    880  CB  ILE G   4      -0.217  23.295  -0.616  1.00  0.00            
ATOM    881  HB  ILE G   4      -0.243  24.355  -0.944  1.00  0.00            
ATOM    882  CG2 ILE G   4      -1.460  22.957   0.309  1.00  0.00            
ATOM    883 HG21 ILE G   4      -2.437  23.176  -0.174  1.00  0.00            
ATOM    884 HG22 ILE G   4      -1.519  21.903   0.651  1.00  0.00            
ATOM    885 HG23 ILE G   4      -1.331  23.579   1.221  1.00  0.00            
ATOM    886  CG1 ILE G   4       1.111  23.061   0.176  1.00  0.00            
ATOM    887 HG11 ILE G   4       1.004  23.709   1.071  1.00  0.00            
ATOM    888 HG12 ILE G   4       1.931  23.600  -0.361  1.00  0.00            
ATOM    889  CD  ILE G   4       1.469  21.601   0.571  1.00  0.00            
ATOM    890  HD1 ILE G   4       2.135  21.695   1.457  1.00  0.00            
ATOM    891  HD2 ILE G   4       0.519  21.131   0.892  1.00  0.00            
ATOM    892  HD3 ILE G   4       1.919  21.002  -0.249  1.00  0.00            
ATOM    893  C   ILE G   4      -1.419  22.764  -2.626  1.00  0.00            
ATOM    894  O   ILE G   4      -1.477  23.755  -3.362  1.00  0.00            
ATOM    895  N   GLN G   5      -2.445  21.995  -2.586  1.00  0.00            
ATOM    896  HN  GLN G   5      -2.441  21.207  -1.993  1.00  0.00            
ATOM    897  CA  GLN G   5      -3.572  22.005  -3.468  1.00  0.00            
ATOM    898  HA  GLN G   5      -3.803  22.983  -3.864  1.00  0.00            
ATOM    899  CB  GLN G   5      -3.302  20.904  -4.585  1.00  0.00            
ATOM    900  HB1 GLN G   5      -4.273  20.731  -5.094  1.00  0.00            
ATOM    901  HB2 GLN G   5      -2.994  19.990  -4.030  1.00  0.00            
ATOM    902  CG  GLN G   5      -2.086  21.122  -5.563  1.00  0.00            
ATOM    903  HG1 GLN G   5      -1.883  20.236  -6.209  1.00  0.00            
ATOM    904  HG2 GLN G   5      -1.212  21.369  -4.928  1.00  0.00            
ATOM    905  CD  GLN G   5      -2.232  22.216  -6.587  1.00  0.00            
ATOM    906  OE1 GLN G   5      -2.523  21.980  -7.750  1.00  0.00            
ATOM    907  NE2 GLN G   5      -1.874  23.438  -6.141  1.00  0.00            
ATOM    908 HE21 GLN G   5      -1.800  23.561  -5.146  1.00  0.00            
ATOM    909 HE22 GLN G   5      -1.986  24.199  -6.778  1.00  0.00            
ATOM    910  C   GLN G   5      -4.737  21.591  -2.631  1.00  0.00            
ATOM    911  O   GLN G   5      -4.691  20.788  -1.699  1.00  0.00            
ATOM    912  N   ILE G   6      -5.848  22.182  -2.998  1.00  0.00            
ATOM    913  HN  ILE G   6      -5.758  22.929  -3.659  1.00  0.00            
ATOM    914  CA  ILE G   6      -7.137  21.984  -2.410  1.00  0.00            
ATOM    915  HA  ILE G   6      -6.927  21.613  -1.416  1.00  0.00            
ATOM    916  CB  ILE G   6      -7.990  23.264  -2.437  1.00  0.00            
ATOM    917  HB  ILE G   6      -8.047  23.594  -3.502  1.00  0.00            
ATOM    918  CG2 ILE G   6      -9.456  22.963  -1.956  1.00  0.00            
ATOM    919 HG21 ILE G   6     -10.071  23.888  -1.989  1.00  0.00            
ATOM    920 HG22 ILE G   6      -9.925  22.122  -2.509  1.00  0.00            
ATOM    921 HG23 ILE G   6      -9.435  22.762  -0.870  1.00  0.00            
ATOM    922  CG1 ILE G   6      -7.412  24.489  -1.642  1.00  0.00            
ATOM    923 HG11 ILE G   6      -8.185  25.285  -1.602  1.00  0.00            
ATOM    924 HG12 ILE G   6      -6.512  24.796  -2.209  1.00  0.00            
ATOM    925  CD  ILE G   6      -7.037  24.232  -0.152  1.00  0.00            
ATOM    926  HD1 ILE G   6      -6.261  23.440  -0.106  1.00  0.00            
ATOM    927  HD2 ILE G   6      -6.512  25.112   0.279  1.00  0.00            
ATOM    928  HD3 ILE G   6      -7.954  24.099   0.461  1.00  0.00            
ATOM    929  C   ILE G   6      -7.740  20.878  -3.252  1.00  0.00            
ATOM    930  O   ILE G   6      -7.631  20.792  -4.489  1.00  0.00            
ATOM    931  N   ASN G   7      -8.489  19.907  -2.613  1.00  0.00            
ATOM    932  HN  ASN G   7      -8.461  19.874  -1.622  1.00  0.00            
ATOM    933  CA  ASN G   7      -9.110  18.832  -3.253  1.00  0.00            
ATOM    934  HA  ASN G   7      -8.558  18.510  -4.119  1.00  0.00            
ATOM    935  CB  ASN G   7      -9.220  17.559  -2.297  1.00  0.00            
ATOM    936  HB1 ASN G   7      -9.974  17.657  -1.484  1.00  0.00            
ATOM    937  HB2 ASN G   7      -8.293  17.554  -1.690  1.00  0.00            
ATOM    938  CG  ASN G   7      -9.371  16.223  -3.010  1.00  0.00            
ATOM    939  OD1 ASN G   7      -8.964  15.146  -2.500  1.00  0.00            
ATOM    940  ND2 ASN G   7      -9.932  16.287  -4.191  1.00  0.00            
ATOM    941 HD21 ASN G   7     -10.231  15.494  -4.729  1.00  0.00            
ATOM    942 HD22 ASN G   7     -10.336  17.148  -4.483  1.00  0.00            
ATOM    943  C   ASN G   7     -10.505  19.179  -3.808  1.00  0.00            
ATOM    944  OT1 ASN G   7     -11.534  18.845  -3.060  1.00  0.00            
ATOM    945  OT2 ASN G   7     -10.686  19.682  -4.886  1.00  0.00            
ATOM    946  N   LYS H   1       6.080  17.430 -10.247  1.00  0.00            
ATOM    947  H1  LYS H   1       6.046  16.482 -10.664  1.00  0.00            
ATOM    948  H2  LYS H   1       5.195  17.868 -10.597  1.00  0.00            
ATOM    949  H3  LYS H   1       6.874  17.985 -10.638  1.00  0.00            
ATOM    950  CA  LYS H   1       6.214  17.336  -8.743  1.00  0.00            
ATOM    951  HA  LYS H   1       7.023  16.666  -8.521  1.00  0.00            
ATOM    952  CB  LYS H   1       6.758  18.770  -8.172  1.00  0.00            
ATOM    953  HB1 LYS H   1       7.583  19.205  -8.775  1.00  0.00            
ATOM    954  HB2 LYS H   1       7.224  18.569  -7.184  1.00  0.00            
ATOM    955  CG  LYS H   1       5.562  19.731  -7.957  1.00  0.00            
ATOM    956  HG1 LYS H   1       4.925  19.360  -7.123  1.00  0.00            
ATOM    957  HG2 LYS H   1       5.037  19.823  -8.931  1.00  0.00            
ATOM    958  CD  LYS H   1       6.003  21.147  -7.592  1.00  0.00            
ATOM    959  HD1 LYS H   1       5.270  21.527  -6.844  1.00  0.00            
ATOM    960  HD2 LYS H   1       6.962  21.068  -7.051  1.00  0.00            
ATOM    961  CE  LYS H   1       6.070  22.125  -8.809  1.00  0.00            
ATOM    962  HE1 LYS H   1       5.125  22.222  -9.372  1.00  0.00            
ATOM    963  HE2 LYS H   1       6.819  21.674  -9.500  1.00  0.00            
ATOM    964  NZ  LYS H   1       6.630  23.483  -8.361  1.00  0.00            
ATOM    965  HZ1 LYS H   1       6.067  24.277  -8.740  1.00  0.00            
ATOM    966  HZ2 LYS H   1       6.681  23.563  -7.334  1.00  0.00            
ATOM    967  HZ3 LYS H   1       7.579  23.498  -8.804  1.00  0.00            
ATOM    968  C   LYS H   1       5.020  16.850  -8.076  1.00  0.00            
ATOM    969  O   LYS H   1       3.918  17.027  -8.593  1.00  0.00            
ATOM    970  N   ILE H   2       5.211  16.098  -6.941  1.00  0.00            
ATOM    971  HN  ILE H   2       6.137  15.932  -6.588  1.00  0.00            
ATOM    972  CA  ILE H   2       4.091  15.621  -6.170  1.00  0.00            
ATOM    973  HA  ILE H   2       3.447  15.038  -6.808  1.00  0.00            
ATOM    974  CB  ILE H   2       4.599  14.653  -5.083  1.00  0.00            
ATOM    975  HB  ILE H   2       5.293  15.254  -4.471  1.00  0.00            
ATOM    976  CG2 ILE H   2       3.542  14.219  -4.086  1.00  0.00            
ATOM    977 HG21 ILE H   2       3.160  15.074  -3.478  1.00  0.00            
ATOM    978 HG22 ILE H   2       2.712  13.702  -4.604  1.00  0.00            
ATOM    979 HG23 ILE H   2       3.924  13.479  -3.351  1.00  0.00            
ATOM    980  CG1 ILE H   2       5.286  13.352  -5.677  1.00  0.00            
ATOM    981 HG11 ILE H   2       5.734  12.750  -4.849  1.00  0.00            
ATOM    982 HG12 ILE H   2       6.159  13.730  -6.236  1.00  0.00            
ATOM    983  CD  ILE H   2       4.331  12.529  -6.516  1.00  0.00            
ATOM    984  HD1 ILE H   2       3.285  12.387  -6.168  1.00  0.00            
ATOM    985  HD2 ILE H   2       4.238  13.042  -7.496  1.00  0.00            
ATOM    986  HD3 ILE H   2       4.708  11.502  -6.720  1.00  0.00            
ATOM    987  C   ILE H   2       3.045  16.708  -5.629  1.00  0.00            
ATOM    988  O   ILE H   2       3.358  17.739  -5.043  1.00  0.00            
ATOM    989  N   LYS H   3       1.761  16.504  -5.907  1.00  0.00            
ATOM    990  HN  LYS H   3       1.574  15.700  -6.446  1.00  0.00            
ATOM    991  CA  LYS H   3       0.618  17.312  -5.510  1.00  0.00            
ATOM    992  HA  LYS H   3       1.015  18.304  -5.329  1.00  0.00            
ATOM    993  CB  LYS H   3      -0.492  17.308  -6.542  1.00  0.00            
ATOM    994  HB1 LYS H   3      -1.200  18.100  -6.229  1.00  0.00            
ATOM    995  HB2 LYS H   3      -1.036  16.337  -6.560  1.00  0.00            
ATOM    996  CG  LYS H   3      -0.013  17.552  -8.026  1.00  0.00            
ATOM    997  HG1 LYS H   3      -0.958  17.573  -8.614  1.00  0.00            
ATOM    998  HG2 LYS H   3       0.670  16.781  -8.441  1.00  0.00            
ATOM    999  CD  LYS H   3       0.711  18.912  -8.176  1.00  0.00            
ATOM   1000  HD1 LYS H   3       0.061  19.733  -7.786  1.00  0.00            
ATOM   1001  HD2 LYS H   3       1.624  18.853  -7.535  1.00  0.00            
ATOM   1002  CE  LYS H   3       1.212  19.076  -9.638  1.00  0.00            
ATOM   1003  HE1 LYS H   3       1.905  18.219  -9.718  1.00  0.00            
ATOM   1004  HE2 LYS H   3       1.778  20.009  -9.833  1.00  0.00            
ATOM   1005  NZ  LYS H   3       0.164  19.017 -10.700  1.00  0.00            
ATOM   1006  HZ1 LYS H   3      -0.691  19.430 -10.282  1.00  0.00            
ATOM   1007  HZ2 LYS H   3       0.418  19.612 -11.509  1.00  0.00            
ATOM   1008  HZ3 LYS H   3      -0.052  18.033 -10.969  1.00  0.00            
ATOM   1009  C   LYS H   3       0.047  16.789  -4.202  1.00  0.00            
ATOM   1010  O   LYS H   3      -0.385  15.644  -4.071  1.00  0.00            
ATOM   1011  N   ILE H   4       0.072  17.669  -3.182  1.00  0.00            
ATOM   1012  HN  ILE H   4       0.301  18.630  -3.329  1.00  0.00            
ATOM   1013  CA  ILE H   4      -0.463  17.315  -1.847  1.00  0.00            
ATOM   1014  HA  ILE H   4      -0.737  16.279  -1.725  1.00  0.00            
ATOM   1015  CB  ILE H   4       0.633  17.709  -0.817  1.00  0.00            
ATOM   1016  HB  ILE H   4       0.822  18.787  -0.937  1.00  0.00            
ATOM   1017  CG2 ILE H   4       0.106  17.604   0.626  1.00  0.00            
ATOM   1018 HG21 ILE H   4      -0.679  18.328   0.958  1.00  0.00            
ATOM   1019 HG22 ILE H   4      -0.338  16.652   0.978  1.00  0.00            
ATOM   1020 HG23 ILE H   4       0.970  17.766   1.299  1.00  0.00            
ATOM   1021  CG1 ILE H   4       2.007  16.902  -0.955  1.00  0.00            
ATOM   1022 HG11 ILE H   4       2.686  17.216  -0.134  1.00  0.00            
ATOM   1023 HG12 ILE H   4       2.423  17.243  -1.921  1.00  0.00            
ATOM   1024  CD  ILE H   4       1.893  15.381  -0.698  1.00  0.00            
ATOM   1025  HD1 ILE H   4       2.887  14.933  -0.481  1.00  0.00            
ATOM   1026  HD2 ILE H   4       1.230  15.278   0.184  1.00  0.00            
ATOM   1027  HD3 ILE H   4       1.428  14.851  -1.564  1.00  0.00            
ATOM   1028  C   ILE H   4      -1.808  18.015  -1.667  1.00  0.00            
ATOM   1029  O   ILE H   4      -1.919  19.254  -1.700  1.00  0.00            
ATOM   1030  N   GLN H   5      -2.851  17.150  -1.489  1.00  0.00            
ATOM   1031  HN  GLN H   5      -2.739  16.162  -1.422  1.00  0.00            
ATOM   1032  CA  GLN H   5      -4.175  17.627  -1.535  1.00  0.00            
ATOM   1033  HA  GLN H   5      -4.168  18.609  -1.977  1.00  0.00            
ATOM   1034  CB  GLN H   5      -5.182  16.721  -2.276  1.00  0.00            
ATOM   1035  HB1 GLN H   5      -6.199  16.944  -1.889  1.00  0.00            
ATOM   1036  HB2 GLN H   5      -5.048  15.649  -2.011  1.00  0.00            
ATOM   1037  CG  GLN H   5      -5.333  16.853  -3.801  1.00  0.00            
ATOM   1038  HG1 GLN H   5      -5.728  17.861  -4.065  1.00  0.00            
ATOM   1039  HG2 GLN H   5      -6.105  16.155  -4.179  1.00  0.00            
ATOM   1040  CD  GLN H   5      -4.066  16.633  -4.594  1.00  0.00            
ATOM   1041  OE1 GLN H   5      -3.708  17.485  -5.417  1.00  0.00            
ATOM   1042  NE2 GLN H   5      -3.388  15.509  -4.234  1.00  0.00            
ATOM   1043 HE21 GLN H   5      -3.858  14.962  -3.542  1.00  0.00            
ATOM   1044 HE22 GLN H   5      -2.515  15.234  -4.622  1.00  0.00            
ATOM   1045  C   GLN H   5      -4.825  17.810  -0.139  1.00  0.00            
ATOM   1046  O   GLN H   5      -4.866  16.927   0.719  1.00  0.00            
ATOM   1047  N   ILE H   6      -5.322  19.021   0.116  1.00  0.00            
ATOM   1048  HN  ILE H   6      -5.155  19.706  -0.582  1.00  0.00            
ATOM   1049  CA  ILE H   6      -5.914  19.421   1.424  1.00  0.00            
ATOM   1050  HA  ILE H   6      -5.667  18.726   2.216  1.00  0.00            
ATOM   1051  CB  ILE H   6      -5.448  20.841   1.875  1.00  0.00            
ATOM   1052  HB  ILE H   6      -5.950  21.686   1.369  1.00  0.00            
ATOM   1053  CG2 ILE H   6      -5.985  21.204   3.332  1.00  0.00            
ATOM   1054 HG21 ILE H   6      -5.457  22.135   3.637  1.00  0.00            
ATOM   1055 HG22 ILE H   6      -7.083  21.285   3.474  1.00  0.00            
ATOM   1056 HG23 ILE H   6      -5.615  20.401   4.004  1.00  0.00            
ATOM   1057  CG1 ILE H   6      -3.954  21.071   1.743  1.00  0.00            
ATOM   1058 HG11 ILE H   6      -3.869  22.167   1.927  1.00  0.00            
ATOM   1059 HG12 ILE H   6      -3.607  20.909   0.708  1.00  0.00            
ATOM   1060  CD  ILE H   6      -3.164  20.221   2.823  1.00  0.00            
ATOM   1061  HD1 ILE H   6      -2.073  20.333   2.667  1.00  0.00            
ATOM   1062  HD2 ILE H   6      -3.259  20.553   3.885  1.00  0.00            
ATOM   1063  HD3 ILE H   6      -3.434  19.137   2.765  1.00  0.00            
ATOM   1064  C   ILE H   6      -7.444  19.431   1.232  1.00  0.00            
ATOM   1065  O   ILE H   6      -8.030  20.137   0.374  1.00  0.00            
ATOM   1066  N   ASN H   7      -8.075  18.650   2.034  1.00  0.00            
ATOM   1067  HN  ASN H   7      -7.631  17.968   2.619  1.00  0.00            
ATOM   1068  CA  ASN H   7      -9.568  18.551   1.982  1.00  0.00            
ATOM   1069  HA  ASN H   7      -9.886  18.998   1.047  1.00  0.00            
ATOM   1070  CB  ASN H   7     -10.115  17.217   2.214  1.00  0.00            
ATOM   1071  HB1 ASN H   7     -11.194  17.200   2.466  1.00  0.00            
ATOM   1072  HB2 ASN H   7      -9.599  16.689   3.043  1.00  0.00            
ATOM   1073  CG  ASN H   7      -9.881  16.383   0.985  1.00  0.00            
ATOM   1074  OD1 ASN H   7     -10.796  16.180   0.175  1.00  0.00            
ATOM   1075  ND2 ASN H   7      -8.619  15.885   0.765  1.00  0.00            
ATOM   1076 HD21 ASN H   7      -7.921  15.982   1.478  1.00  0.00            
ATOM   1077 HD22 ASN H   7      -8.433  15.482  -0.140  1.00  0.00            
ATOM   1078  C   ASN H   7     -10.032  19.381   3.262  1.00  0.00            
ATOM   1079  OT1 ASN H   7     -10.643  20.448   3.110  1.00  0.00            
ATOM   1080  OT2 ASN H   7      -9.848  18.851   4.392  1.00  0.00            
ATOM   1081  N   LYS I   1       1.199  12.710 -11.434  1.00  0.00            
ATOM   1082  H1  LYS I   1       0.236  12.932 -11.765  1.00  0.00            
ATOM   1083  H2  LYS I   1       1.489  13.543 -10.888  1.00  0.00            
ATOM   1084  H3  LYS I   1       1.762  12.745 -12.297  1.00  0.00            
ATOM   1085  CA  LYS I   1       1.386  11.429 -10.778  1.00  0.00            
ATOM   1086  HA  LYS I   1       1.071  10.611 -11.404  1.00  0.00            
ATOM   1087  CB  LYS I   1       2.841  11.278 -10.211  1.00  0.00            
ATOM   1088  HB1 LYS I   1       2.993  10.215  -9.909  1.00  0.00            
ATOM   1089  HB2 LYS I   1       2.989  11.981  -9.358  1.00  0.00            
ATOM   1090  CG  LYS I   1       3.995  11.620 -11.184  1.00  0.00            
ATOM   1091  HG1 LYS I   1       4.139  12.720 -11.274  1.00  0.00            
ATOM   1092  HG2 LYS I   1       3.691  11.273 -12.199  1.00  0.00            
ATOM   1093  CD  LYS I   1       5.268  10.788 -10.721  1.00  0.00            
ATOM   1094  HD1 LYS I   1       5.633  11.317  -9.815  1.00  0.00            
ATOM   1095  HD2 LYS I   1       4.916   9.755 -10.511  1.00  0.00            
ATOM   1096  CE  LYS I   1       6.459  10.751 -11.688  1.00  0.00            
ATOM   1097  HE1 LYS I   1       6.826  11.756 -12.006  1.00  0.00            
ATOM   1098  HE2 LYS I   1       6.068  10.281 -12.613  1.00  0.00            
ATOM   1099  NZ  LYS I   1       7.485   9.929 -11.157  1.00  0.00            
ATOM   1100  HZ1 LYS I   1       8.350   9.842 -11.739  1.00  0.00            
ATOM   1101  HZ2 LYS I   1       7.857  10.469 -10.351  1.00  0.00            
ATOM   1102  HZ3 LYS I   1       7.215   9.004 -10.760  1.00  0.00            
ATOM   1103  C   LYS I   1       0.444  11.169  -9.638  1.00  0.00            
ATOM   1104  O   LYS I   1      -0.567  11.862  -9.406  1.00  0.00            
ATOM   1105  N   ILE I   2       0.639  10.075  -8.847  1.00  0.00            
ATOM   1106  HN  ILE I   2       1.268   9.395  -9.215  1.00  0.00            
ATOM   1107  CA  ILE I   2       0.082   9.836  -7.476  1.00  0.00            
ATOM   1108  HA  ILE I   2      -0.871   9.356  -7.647  1.00  0.00            
ATOM   1109  CB  ILE I   2       0.899   8.799  -6.667  1.00  0.00            
ATOM   1110  HB  ILE I   2       1.056   7.858  -7.237  1.00  0.00            
ATOM   1111  CG2 ILE I   2       2.332   9.374  -6.366  1.00  0.00            
ATOM   1112 HG21 ILE I   2       2.278  10.325  -5.794  1.00  0.00            
ATOM   1113 HG22 ILE I   2       3.006   8.647  -5.869  1.00  0.00            
ATOM   1114 HG23 ILE I   2       2.748   9.800  -7.305  1.00  0.00            
ATOM   1115  CG1 ILE I   2       0.207   8.465  -5.329  1.00  0.00            
ATOM   1116 HG11 ILE I   2      -0.807   8.056  -5.558  1.00  0.00            
ATOM   1117 HG12 ILE I   2       0.055   9.284  -4.605  1.00  0.00            
ATOM   1118  CD  ILE I   2       0.983   7.406  -4.514  1.00  0.00            
ATOM   1119  HD1 ILE I   2       1.146   6.517  -5.147  1.00  0.00            
ATOM   1120  HD2 ILE I   2       1.846   7.758  -3.912  1.00  0.00            
ATOM   1121  HD3 ILE I   2       0.333   7.109  -3.652  1.00  0.00            
ATOM   1122  C   ILE I   2      -0.246  11.038  -6.572  1.00  0.00            
ATOM   1123  O   ILE I   2       0.491  11.994  -6.381  1.00  0.00            
ATOM   1124  N   LYS I   3      -1.397  11.051  -6.054  1.00  0.00            
ATOM   1125  HN  LYS I   3      -1.965  10.239  -6.107  1.00  0.00            
ATOM   1126  CA  LYS I   3      -1.903  12.092  -5.206  1.00  0.00            
ATOM   1127  HA  LYS I   3      -1.258  12.952  -5.203  1.00  0.00            
ATOM   1128  CB  LYS I   3      -3.306  12.563  -5.820  1.00  0.00            
ATOM   1129  HB1 LYS I   3      -4.005  13.073  -5.118  1.00  0.00            
ATOM   1130  HB2 LYS I   3      -3.752  11.618  -6.180  1.00  0.00            
ATOM   1131  CG  LYS I   3      -3.166  13.464  -7.092  1.00  0.00            
ATOM   1132  HG1 LYS I   3      -2.549  12.958  -7.874  1.00  0.00            
ATOM   1133  HG2 LYS I   3      -2.666  14.440  -6.895  1.00  0.00            
ATOM   1134  CD  LYS I   3      -4.496  13.844  -7.719  1.00  0.00            
ATOM   1135  HD1 LYS I   3      -4.873  12.852  -8.032  1.00  0.00            
ATOM   1136  HD2 LYS I   3      -5.092  14.246  -6.876  1.00  0.00            
ATOM   1137  CE  LYS I   3      -4.425  14.703  -8.960  1.00  0.00            
ATOM   1138  HE1 LYS I   3      -3.881  14.122  -9.735  1.00  0.00            
ATOM   1139  HE2 LYS I   3      -3.718  15.561  -8.852  1.00  0.00            
ATOM   1140  NZ  LYS I   3      -5.736  15.166  -9.419  1.00  0.00            
ATOM   1141  HZ1 LYS I   3      -5.529  15.903 -10.113  1.00  0.00            
ATOM   1142  HZ2 LYS I   3      -6.303  14.477  -9.953  1.00  0.00            
ATOM   1143  HZ3 LYS I   3      -6.314  15.496  -8.612  1.00  0.00            
ATOM   1144  C   LYS I   3      -2.065  11.601  -3.803  1.00  0.00            
ATOM   1145  O   LYS I   3      -2.579  10.505  -3.560  1.00  0.00            
ATOM   1146  N   ILE I   4      -1.610  12.376  -2.816  1.00  0.00            
ATOM   1147  HN  ILE I   4      -1.163  13.259  -2.951  1.00  0.00            
ATOM   1148  CA  ILE I   4      -1.829  12.200  -1.379  1.00  0.00            
ATOM   1149  HA  ILE I   4      -2.167  11.184  -1.191  1.00  0.00            
ATOM   1150  CB  ILE I   4      -0.735  12.395  -0.320  1.00  0.00            
ATOM   1151  HB  ILE I   4      -0.415  13.450  -0.303  1.00  0.00            
ATOM   1152  CG2 ILE I   4      -1.316  12.171   1.103  1.00  0.00            
ATOM   1153 HG21 ILE I   4      -0.482  12.105   1.829  1.00  0.00            
ATOM   1154 HG22 ILE I   4      -1.948  13.018   1.440  1.00  0.00            
ATOM   1155 HG23 ILE I   4      -1.916  11.244   1.211  1.00  0.00            
ATOM   1156  CG1 ILE I   4       0.455  11.464  -0.694  1.00  0.00            
ATOM   1157 HG11 ILE I   4       0.052  10.547  -1.175  1.00  0.00            
ATOM   1158 HG12 ILE I   4       0.831  11.145   0.302  1.00  0.00            
ATOM   1159  CD  ILE I   4       1.705  11.985  -1.438  1.00  0.00            
ATOM   1160  HD1 ILE I   4       1.401  12.526  -2.371  1.00  0.00            
ATOM   1161  HD2 ILE I   4       2.223  12.665  -0.743  1.00  0.00            
ATOM   1162  HD3 ILE I   4       2.379  11.145  -1.701  1.00  0.00            
ATOM   1163  C   ILE I   4      -2.985  13.092  -0.951  1.00  0.00            
ATOM   1164  O   ILE I   4      -3.023  14.315  -1.293  1.00  0.00            
ATOM   1165  N   GLN I   5      -3.965  12.516  -0.265  1.00  0.00            
ATOM   1166  HN  GLN I   5      -3.961  11.516  -0.191  1.00  0.00            
ATOM   1167  CA  GLN I   5      -5.045  13.193   0.279  1.00  0.00            
ATOM   1168  HA  GLN I   5      -5.078  14.165  -0.199  1.00  0.00            
ATOM   1169  CB  GLN I   5      -6.375  12.374   0.052  1.00  0.00            
ATOM   1170  HB1 GLN I   5      -7.210  12.662   0.727  1.00  0.00            
ATOM   1171  HB2 GLN I   5      -6.226  11.295   0.241  1.00  0.00            
ATOM   1172  CG  GLN I   5      -6.881  12.519  -1.416  1.00  0.00            
ATOM   1173  HG1 GLN I   5      -7.276  13.545  -1.603  1.00  0.00            
ATOM   1174  HG2 GLN I   5      -7.691  11.791  -1.634  1.00  0.00            
ATOM   1175  CD  GLN I   5      -5.830  12.321  -2.536  1.00  0.00            
ATOM   1176  OE1 GLN I   5      -5.544  13.242  -3.281  1.00  0.00            
ATOM   1177  NE2 GLN I   5      -5.269  11.052  -2.643  1.00  0.00            
ATOM   1178 HE21 GLN I   5      -5.548  10.425  -1.929  1.00  0.00            
ATOM   1179 HE22 GLN I   5      -4.496  10.993  -3.278  1.00  0.00            
ATOM   1180  C   GLN I   5      -4.919  13.390   1.825  1.00  0.00            
ATOM   1181  O   GLN I   5      -4.783  12.417   2.503  1.00  0.00            
ATOM   1182  N   ILE I   6      -5.028  14.665   2.339  1.00  0.00            
ATOM   1183  HN  ILE I   6      -5.009  15.441   1.719  1.00  0.00            
ATOM   1184  CA  ILE I   6      -5.031  14.984   3.733  1.00  0.00            
ATOM   1185  HA  ILE I   6      -4.709  14.120   4.300  1.00  0.00            
ATOM   1186  CB  ILE I   6      -4.338  16.241   3.973  1.00  0.00            
ATOM   1187  HB  ILE I   6      -4.922  17.040   3.478  1.00  0.00            
ATOM   1188  CG2 ILE I   6      -4.246  16.591   5.501  1.00  0.00            
ATOM   1189 HG21 ILE I   6      -5.253  16.705   5.966  1.00  0.00            
ATOM   1190 HG22 ILE I   6      -3.729  15.881   6.178  1.00  0.00            
ATOM   1191 HG23 ILE I   6      -3.725  17.541   5.714  1.00  0.00            
ATOM   1192  CG1 ILE I   6      -2.887  16.164   3.422  1.00  0.00            
ATOM   1193 HG11 ILE I   6      -2.436  17.034   3.951  1.00  0.00            
ATOM   1194 HG12 ILE I   6      -2.864  16.384   2.343  1.00  0.00            
ATOM   1195  CD  ILE I   6      -2.079  14.867   3.669  1.00  0.00            
ATOM   1196  HD1 ILE I   6      -2.062  14.653   4.761  1.00  0.00            
ATOM   1197  HD2 ILE I   6      -2.524  14.049   3.077  1.00  0.00            
ATOM   1198  HD3 ILE I   6      -1.020  15.064   3.380  1.00  0.00            
ATOM   1199  C   ILE I   6      -6.503  15.173   4.000  1.00  0.00            
ATOM   1200  O   ILE I   6      -7.216  15.873   3.259  1.00  0.00            
ATOM   1201  N   ASN I   7      -7.013  14.498   5.092  1.00  0.00            
ATOM   1202  HN  ASN I   7      -6.394  14.007   5.705  1.00  0.00            
ATOM   1203  CA  ASN I   7      -8.421  14.591   5.493  1.00  0.00            
ATOM   1204  HA  ASN I   7      -8.889  15.244   4.766  1.00  0.00            
ATOM   1205  CB  ASN I   7      -9.103  13.179   5.542  1.00  0.00            
ATOM   1206  HB1 ASN I   7     -10.189  13.269   5.753  1.00  0.00            
ATOM   1207  HB2 ASN I   7      -8.505  12.605   6.283  1.00  0.00            
ATOM   1208  CG  ASN I   7      -8.880  12.479   4.219  1.00  0.00            
ATOM   1209  OD1 ASN I   7      -9.677  12.736   3.255  1.00  0.00            
ATOM   1210  ND2 ASN I   7      -7.927  11.529   4.134  1.00  0.00            
ATOM   1211 HD21 ASN I   7      -7.637  11.325   3.197  1.00  0.00            
ATOM   1212 HD22 ASN I   7      -7.486  11.293   5.003  1.00  0.00            
ATOM   1213  C   ASN I   7      -8.377  15.211   6.867  1.00  0.00            
ATOM   1214  OT1 ASN I   7      -9.025  16.367   6.997  1.00  0.00            
ATOM   1215  OT2 ASN I   7      -7.837  14.642   7.791  1.00  0.00            
ATOM   1216  N   LYS J   1      -6.481  -0.645  -9.621  1.00  0.00            
ATOM   1217  H1  LYS J   1      -7.465  -0.473  -9.339  1.00  0.00            
ATOM   1218  H2  LYS J   1      -6.418  -0.290 -10.600  1.00  0.00            
ATOM   1219  H3  LYS J   1      -6.385  -1.676  -9.649  1.00  0.00            
ATOM   1220  CA  LYS J   1      -5.436  -0.014  -8.841  1.00  0.00            
ATOM   1221  HA  LYS J   1      -4.531  -0.587  -8.891  1.00  0.00            
ATOM   1222  CB  LYS J   1      -4.996   1.431  -9.321  1.00  0.00            
ATOM   1223  HB1 LYS J   1      -5.463   2.236  -8.717  1.00  0.00            
ATOM   1224  HB2 LYS J   1      -5.480   1.629 -10.298  1.00  0.00            
ATOM   1225  CG  LYS J   1      -3.478   1.596  -9.544  1.00  0.00            
ATOM   1226  HG1 LYS J   1      -3.003   1.241  -8.600  1.00  0.00            
ATOM   1227  HG2 LYS J   1      -3.243   2.659  -9.715  1.00  0.00            
ATOM   1228  CD  LYS J   1      -2.883   0.789 -10.696  1.00  0.00            
ATOM   1229  HD1 LYS J   1      -3.068  -0.296 -10.587  1.00  0.00            
ATOM   1230  HD2 LYS J   1      -3.353   1.118 -11.658  1.00  0.00            
ATOM   1231  CE  LYS J   1      -1.372   1.114 -10.764  1.00  0.00            
ATOM   1232  HE1 LYS J   1      -0.806   0.604  -9.961  1.00  0.00            
ATOM   1233  HE2 LYS J   1      -1.287   2.210 -10.580  1.00  0.00            
ATOM   1234  NZ  LYS J   1      -0.769   0.690 -11.966  1.00  0.00            
ATOM   1235  HZ1 LYS J   1      -0.649  -0.339 -12.063  1.00  0.00            
ATOM   1236  HZ2 LYS J   1      -1.205   1.070 -12.822  1.00  0.00            
ATOM   1237  HZ3 LYS J   1       0.218   1.029 -11.976  1.00  0.00            
ATOM   1238  C   LYS J   1      -5.911   0.127  -7.444  1.00  0.00            
ATOM   1239  O   LYS J   1      -7.015   0.582  -7.126  1.00  0.00            
ATOM   1240  N   ILE J   2      -4.984  -0.289  -6.542  1.00  0.00            
ATOM   1241  HN  ILE J   2      -4.123  -0.715  -6.819  1.00  0.00            
ATOM   1242  CA  ILE J   2      -5.093  -0.028  -5.094  1.00  0.00            
ATOM   1243  HA  ILE J   2      -5.878  -0.705  -4.784  1.00  0.00            
ATOM   1244  CB  ILE J   2      -3.881  -0.435  -4.351  1.00  0.00            
ATOM   1245  HB  ILE J   2      -4.126  -0.359  -3.276  1.00  0.00            
ATOM   1246  CG2 ILE J   2      -3.567  -1.943  -4.494  1.00  0.00            
ATOM   1247 HG21 ILE J   2      -4.470  -2.545  -4.712  1.00  0.00            
ATOM   1248 HG22 ILE J   2      -2.989  -2.043  -5.429  1.00  0.00            
ATOM   1249 HG23 ILE J   2      -3.137  -2.277  -3.520  1.00  0.00            
ATOM   1250  CG1 ILE J   2      -2.639   0.501  -4.587  1.00  0.00            
ATOM   1251 HG11 ILE J   2      -2.958   1.541  -4.359  1.00  0.00            
ATOM   1252 HG12 ILE J   2      -2.333   0.268  -5.631  1.00  0.00            
ATOM   1253  CD  ILE J   2      -1.537   0.336  -3.614  1.00  0.00            
ATOM   1254  HD1 ILE J   2      -1.876   0.461  -2.562  1.00  0.00            
ATOM   1255  HD2 ILE J   2      -0.914  -0.570  -3.773  1.00  0.00            
ATOM   1256  HD3 ILE J   2      -0.757   1.076  -3.895  1.00  0.00            
ATOM   1257  C   ILE J   2      -5.548   1.389  -4.632  1.00  0.00            
ATOM   1258  O   ILE J   2      -5.180   2.339  -5.239  1.00  0.00            
ATOM   1259  N   LYS J   3      -6.193   1.585  -3.442  1.00  0.00            
ATOM   1260  HN  LYS J   3      -6.633   0.803  -2.998  1.00  0.00            
ATOM   1261  CA  LYS J   3      -6.207   2.831  -2.742  1.00  0.00            
ATOM   1262  HA  LYS J   3      -5.359   3.397  -3.101  1.00  0.00            
ATOM   1263  CB  LYS J   3      -7.610   3.561  -2.822  1.00  0.00            
ATOM   1264  HB1 LYS J   3      -7.733   3.800  -3.895  1.00  0.00            
ATOM   1265  HB2 LYS J   3      -7.563   4.547  -2.327  1.00  0.00            
ATOM   1266  CG  LYS J   3      -8.816   2.700  -2.294  1.00  0.00            
ATOM   1267  HG1 LYS J   3      -8.441   2.390  -1.295  1.00  0.00            
ATOM   1268  HG2 LYS J   3      -9.011   1.797  -2.917  1.00  0.00            
ATOM   1269  CD  LYS J   3     -10.112   3.466  -2.126  1.00  0.00            
ATOM   1270  HD1 LYS J   3     -10.267   3.773  -3.182  1.00  0.00            
ATOM   1271  HD2 LYS J   3     -10.881   2.769  -1.718  1.00  0.00            
ATOM   1272  CE  LYS J   3     -10.097   4.730  -1.321  1.00  0.00            
ATOM   1273  HE1 LYS J   3      -9.280   5.403  -1.650  1.00  0.00            
ATOM   1274  HE2 LYS J   3     -10.000   4.537  -0.225  1.00  0.00            
ATOM   1275  NZ  LYS J   3     -11.203   5.629  -1.598  1.00  0.00            
ATOM   1276  HZ1 LYS J   3     -12.093   5.173  -1.323  1.00  0.00            
ATOM   1277  HZ2 LYS J   3     -11.015   6.364  -0.879  1.00  0.00            
ATOM   1278  HZ3 LYS J   3     -11.261   6.065  -2.535  1.00  0.00            
ATOM   1279  C   LYS J   3      -5.814   2.516  -1.332  1.00  0.00            
ATOM   1280  O   LYS J   3      -6.119   1.457  -0.748  1.00  0.00            
ATOM   1281  N   ILE J   4      -5.114   3.419  -0.679  1.00  0.00            
ATOM   1282  HN  ILE J   4      -5.050   4.355  -1.044  1.00  0.00            
ATOM   1283  CA  ILE J   4      -4.335   3.238   0.573  1.00  0.00            
ATOM   1284  HA  ILE J   4      -4.368   2.215   0.916  1.00  0.00            
ATOM   1285  CB  ILE J   4      -2.862   3.458   0.343  1.00  0.00            
ATOM   1286  HB  ILE J   4      -2.770   4.539   0.147  1.00  0.00            
ATOM   1287  CG2 ILE J   4      -2.081   3.252   1.672  1.00  0.00            
ATOM   1288 HG21 ILE J   4      -0.986   3.220   1.508  1.00  0.00            
ATOM   1289 HG22 ILE J   4      -2.351   4.001   2.450  1.00  0.00            
ATOM   1290 HG23 ILE J   4      -2.393   2.219   1.916  1.00  0.00            
ATOM   1291  CG1 ILE J   4      -2.350   2.511  -0.733  1.00  0.00            
ATOM   1292 HG11 ILE J   4      -2.912   2.595  -1.682  1.00  0.00            
ATOM   1293 HG12 ILE J   4      -2.624   1.494  -0.379  1.00  0.00            
ATOM   1294  CD  ILE J   4      -0.824   2.612  -1.150  1.00  0.00            
ATOM   1295  HD1 ILE J   4      -0.502   1.713  -1.721  1.00  0.00            
ATOM   1296  HD2 ILE J   4      -0.516   3.544  -1.666  1.00  0.00            
ATOM   1297  HD3 ILE J   4      -0.222   2.541  -0.210  1.00  0.00            
ATOM   1298  C   ILE J   4      -4.853   4.112   1.682  1.00  0.00            
ATOM   1299  O   ILE J   4      -4.833   5.308   1.553  1.00  0.00            
ATOM   1300  N   GLN J   5      -5.144   3.556   2.826  1.00  0.00            
ATOM   1301  HN  GLN J   5      -5.234   2.573   2.913  1.00  0.00            
ATOM   1302  CA  GLN J   5      -5.632   4.306   3.995  1.00  0.00            
ATOM   1303  HA  GLN J   5      -5.874   5.315   3.697  1.00  0.00            
ATOM   1304  CB  GLN J   5      -7.009   3.672   4.371  1.00  0.00            
ATOM   1305  HB1 GLN J   5      -7.381   3.992   5.372  1.00  0.00            
ATOM   1306  HB2 GLN J   5      -6.894   2.571   4.463  1.00  0.00            
ATOM   1307  CG  GLN J   5      -8.203   4.043   3.378  1.00  0.00            
ATOM   1308  HG1 GLN J   5      -8.256   5.153   3.323  1.00  0.00            
ATOM   1309  HG2 GLN J   5      -9.196   3.644   3.674  1.00  0.00            
ATOM   1310  CD  GLN J   5      -8.004   3.624   1.834  1.00  0.00            
ATOM   1311  OE1 GLN J   5      -7.771   4.513   1.025  1.00  0.00            
ATOM   1312  NE2 GLN J   5      -8.002   2.314   1.499  1.00  0.00            
ATOM   1313 HE21 GLN J   5      -7.550   1.955   0.685  1.00  0.00            
ATOM   1314 HE22 GLN J   5      -8.072   1.720   2.303  1.00  0.00            
ATOM   1315  C   GLN J   5      -4.690   4.282   5.150  1.00  0.00            
ATOM   1316  O   GLN J   5      -4.294   3.177   5.515  1.00  0.00            
ATOM   1317  N   ILE J   6      -4.203   5.462   5.596  1.00  0.00            
ATOM   1318  HN  ILE J   6      -4.383   6.291   5.073  1.00  0.00            
ATOM   1319  CA  ILE J   6      -3.094   5.338   6.633  1.00  0.00            
ATOM   1320  HA  ILE J   6      -2.591   4.386   6.655  1.00  0.00            
ATOM   1321  CB  ILE J   6      -2.128   6.551   6.452  1.00  0.00            
ATOM   1322  HB  ILE J   6      -2.665   7.511   6.569  1.00  0.00            
ATOM   1323  CG2 ILE J   6      -1.037   6.512   7.554  1.00  0.00            
ATOM   1324 HG21 ILE J   6      -1.445   6.767   8.561  1.00  0.00            
ATOM   1325 HG22 ILE J   6      -0.497   5.544   7.496  1.00  0.00            
ATOM   1326 HG23 ILE J   6      -0.347   7.351   7.327  1.00  0.00            
ATOM   1327  CG1 ILE J   6      -1.500   6.481   4.997  1.00  0.00            
ATOM   1328 HG11 ILE J   6      -0.798   7.335   4.888  1.00  0.00            
ATOM   1329 HG12 ILE J   6      -2.270   6.751   4.254  1.00  0.00            
ATOM   1330  CD  ILE J   6      -0.862   5.143   4.649  1.00  0.00            
ATOM   1331  HD1 ILE J   6      -0.394   5.314   3.657  1.00  0.00            
ATOM   1332  HD2 ILE J   6      -0.014   4.860   5.301  1.00  0.00            
ATOM   1333  HD3 ILE J   6      -1.665   4.361   4.667  1.00  0.00            
ATOM   1334  C   ILE J   6      -3.712   5.542   8.065  1.00  0.00            
ATOM   1335  O   ILE J   6      -4.278   6.592   8.361  1.00  0.00            
ATOM   1336  N   ASN J   7      -3.575   4.419   8.850  1.00  0.00            
ATOM   1337  HN  ASN J   7      -3.001   3.688   8.507  1.00  0.00            
ATOM   1338  CA  ASN J   7      -4.178   4.450  10.129  1.00  0.00            
ATOM   1339  HA  ASN J   7      -5.130   4.962  10.074  1.00  0.00            
ATOM   1340  CB  ASN J   7      -4.451   3.064  10.721  1.00  0.00            
ATOM   1341  HB1 ASN J   7      -5.085   3.186  11.620  1.00  0.00            
ATOM   1342  HB2 ASN J   7      -3.474   2.583  10.942  1.00  0.00            
ATOM   1343  CG  ASN J   7      -5.225   2.146   9.785  1.00  0.00            
ATOM   1344  OD1 ASN J   7      -5.992   2.578   8.929  1.00  0.00            
ATOM   1345  ND2 ASN J   7      -5.055   0.844   9.949  1.00  0.00            
ATOM   1346 HD21 ASN J   7      -4.454   0.554  10.688  1.00  0.00            
ATOM   1347 HD22 ASN J   7      -5.601   0.262   9.342  1.00  0.00            
ATOM   1348  C   ASN J   7      -3.318   5.201  11.225  1.00  0.00            
ATOM   1349  OT1 ASN J   7      -3.801   5.365  12.352  1.00  0.00            
ATOM   1350  OT2 ASN J   7      -2.120   5.594  10.946  1.00  0.00            
ATOM   1351  N   LYS K   1     -14.557  -3.388  -2.389  1.00  0.00            
ATOM   1352  H1  LYS K   1     -15.326  -3.423  -3.098  1.00  0.00            
ATOM   1353  H2  LYS K   1     -15.010  -3.425  -1.453  1.00  0.00            
ATOM   1354  H3  LYS K   1     -14.115  -2.455  -2.451  1.00  0.00            
ATOM   1355  CA  LYS K   1     -13.635  -4.516  -2.607  1.00  0.00            
ATOM   1356  HA  LYS K   1     -14.245  -5.382  -2.818  1.00  0.00            
ATOM   1357  CB  LYS K   1     -12.819  -4.214  -3.910  1.00  0.00            
ATOM   1358  HB1 LYS K   1     -12.069  -5.020  -4.085  1.00  0.00            
ATOM   1359  HB2 LYS K   1     -12.214  -3.287  -3.825  1.00  0.00            
ATOM   1360  CG  LYS K   1     -13.619  -4.217  -5.244  1.00  0.00            
ATOM   1361  HG1 LYS K   1     -12.881  -3.834  -5.983  1.00  0.00            
ATOM   1362  HG2 LYS K   1     -14.506  -3.552  -5.155  1.00  0.00            
ATOM   1363  CD  LYS K   1     -14.151  -5.603  -5.734  1.00  0.00            
ATOM   1364  HD1 LYS K   1     -13.148  -6.027  -5.954  1.00  0.00            
ATOM   1365  HD2 LYS K   1     -14.690  -6.215  -4.970  1.00  0.00            
ATOM   1366  CE  LYS K   1     -14.898  -5.586  -7.032  1.00  0.00            
ATOM   1367  HE1 LYS K   1     -14.639  -4.650  -7.562  1.00  0.00            
ATOM   1368  HE2 LYS K   1     -15.973  -5.728  -6.783  1.00  0.00            
ATOM   1369  NZ  LYS K   1     -14.376  -6.620  -8.000  1.00  0.00            
ATOM   1370  HZ1 LYS K   1     -14.894  -6.531  -8.899  1.00  0.00            
ATOM   1371  HZ2 LYS K   1     -13.344  -6.590  -8.131  1.00  0.00            
ATOM   1372  HZ3 LYS K   1     -14.645  -7.560  -7.654  1.00  0.00            
ATOM   1373  C   LYS K   1     -12.725  -4.740  -1.451  1.00  0.00            
ATOM   1374  O   LYS K   1     -12.562  -3.838  -0.562  1.00  0.00            
ATOM   1375  N   ILE K   2     -12.001  -5.873  -1.389  1.00  0.00            
ATOM   1376  HN  ILE K   2     -12.208  -6.614  -2.025  1.00  0.00            
ATOM   1377  CA  ILE K   2     -11.309  -6.367  -0.178  1.00  0.00            
ATOM   1378  HA  ILE K   2     -12.164  -6.614   0.432  1.00  0.00            
ATOM   1379  CB  ILE K   2     -10.609  -7.746  -0.529  1.00  0.00            
ATOM   1380  HB  ILE K   2     -11.445  -8.427  -0.794  1.00  0.00            
ATOM   1381  CG2 ILE K   2      -9.699  -7.586  -1.683  1.00  0.00            
ATOM   1382 HG21 ILE K   2     -10.179  -7.019  -2.503  1.00  0.00            
ATOM   1383 HG22 ILE K   2      -8.767  -7.075  -1.348  1.00  0.00            
ATOM   1384 HG23 ILE K   2      -9.362  -8.562  -2.082  1.00  0.00            
ATOM   1385  CG1 ILE K   2      -9.918  -8.391   0.633  1.00  0.00            
ATOM   1386 HG11 ILE K   2     -10.543  -8.226   1.526  1.00  0.00            
ATOM   1387 HG12 ILE K   2      -8.895  -8.022   0.854  1.00  0.00            
ATOM   1388  CD  ILE K   2      -9.790  -9.893   0.436  1.00  0.00            
ATOM   1389  HD1 ILE K   2     -10.791 -10.327   0.218  1.00  0.00            
ATOM   1390  HD2 ILE K   2      -9.175 -10.166  -0.450  1.00  0.00            
ATOM   1391  HD3 ILE K   2      -9.455 -10.321   1.411  1.00  0.00            
ATOM   1392  C   ILE K   2     -10.396  -5.395   0.591  1.00  0.00            
ATOM   1393  O   ILE K   2      -9.713  -4.624   0.017  1.00  0.00            
ATOM   1394  N   LYS K   3     -10.474  -5.533   1.940  1.00  0.00            
ATOM   1395  HN  LYS K   3     -11.179  -6.171   2.259  1.00  0.00            
ATOM   1396  CA  LYS K   3      -9.542  -5.005   2.910  1.00  0.00            
ATOM   1397  HA  LYS K   3      -9.281  -4.018   2.551  1.00  0.00            
ATOM   1398  CB  LYS K   3     -10.330  -4.670   4.160  1.00  0.00            
ATOM   1399  HB1 LYS K   3      -9.698  -4.440   5.046  1.00  0.00            
ATOM   1400  HB2 LYS K   3     -10.884  -5.591   4.448  1.00  0.00            
ATOM   1401  CG  LYS K   3     -11.283  -3.431   3.933  1.00  0.00            
ATOM   1402  HG1 LYS K   3     -12.037  -3.648   3.137  1.00  0.00            
ATOM   1403  HG2 LYS K   3     -10.696  -2.579   3.534  1.00  0.00            
ATOM   1404  CD  LYS K   3     -11.888  -2.901   5.264  1.00  0.00            
ATOM   1405  HD1 LYS K   3     -11.038  -2.479   5.846  1.00  0.00            
ATOM   1406  HD2 LYS K   3     -12.577  -2.103   4.935  1.00  0.00            
ATOM   1407  CE  LYS K   3     -12.588  -3.983   6.085  1.00  0.00            
ATOM   1408  HE1 LYS K   3     -11.957  -4.655   6.706  1.00  0.00            
ATOM   1409  HE2 LYS K   3     -13.312  -4.528   5.461  1.00  0.00            
ATOM   1410  NZ  LYS K   3     -13.427  -3.255   7.158  1.00  0.00            
ATOM   1411  HZ1 LYS K   3     -14.123  -2.700   6.606  1.00  0.00            
ATOM   1412  HZ2 LYS K   3     -13.905  -3.959   7.749  1.00  0.00            
ATOM   1413  HZ3 LYS K   3     -12.773  -2.708   7.743  1.00  0.00            
ATOM   1414  C   LYS K   3      -8.256  -5.738   3.197  1.00  0.00            
ATOM   1415  O   LYS K   3      -8.178  -6.926   3.561  1.00  0.00            
ATOM   1416  N   ILE K   4      -7.079  -5.062   2.985  1.00  0.00            
ATOM   1417  HN  ILE K   4      -7.106  -4.120   2.666  1.00  0.00            
ATOM   1418  CA  ILE K   4      -5.758  -5.645   3.162  1.00  0.00            
ATOM   1419  HA  ILE K   4      -5.805  -6.645   3.564  1.00  0.00            
ATOM   1420  CB  ILE K   4      -5.081  -5.557   1.773  1.00  0.00            
ATOM   1421  HB  ILE K   4      -4.918  -4.521   1.423  1.00  0.00            
ATOM   1422  CG2 ILE K   4      -3.683  -6.252   1.874  1.00  0.00            
ATOM   1423 HG21 ILE K   4      -3.778  -7.319   2.192  1.00  0.00            
ATOM   1424 HG22 ILE K   4      -3.304  -6.233   0.831  1.00  0.00            
ATOM   1425 HG23 ILE K   4      -2.999  -5.662   2.524  1.00  0.00            
ATOM   1426  CG1 ILE K   4      -6.000  -6.218   0.756  1.00  0.00            
ATOM   1427 HG11 ILE K   4      -6.863  -5.531   0.581  1.00  0.00            
ATOM   1428 HG12 ILE K   4      -6.520  -7.115   1.166  1.00  0.00            
ATOM   1429  CD  ILE K   4      -5.464  -6.608  -0.616  1.00  0.00            
ATOM   1430  HD1 ILE K   4      -4.734  -5.926  -1.108  1.00  0.00            
ATOM   1431  HD2 ILE K   4      -5.112  -7.661  -0.508  1.00  0.00            
ATOM   1432  HD3 ILE K   4      -6.341  -6.662  -1.297  1.00  0.00            
ATOM   1433  C   ILE K   4      -4.968  -4.845   4.141  1.00  0.00            
ATOM   1434  O   ILE K   4      -4.897  -3.612   3.993  1.00  0.00            
ATOM   1435  N   GLN K   5      -4.349  -5.458   5.166  1.00  0.00            
ATOM   1436  HN  GLN K   5      -4.339  -6.449   5.210  1.00  0.00            
ATOM   1437  CA  GLN K   5      -3.780  -4.693   6.284  1.00  0.00            
ATOM   1438  HA  GLN K   5      -4.199  -3.718   6.126  1.00  0.00            
ATOM   1439  CB  GLN K   5      -4.295  -5.315   7.604  1.00  0.00            
ATOM   1440  HB1 GLN K   5      -3.571  -5.068   8.404  1.00  0.00            
ATOM   1441  HB2 GLN K   5      -4.355  -6.423   7.524  1.00  0.00            
ATOM   1442  CG  GLN K   5      -5.638  -4.719   8.107  1.00  0.00            
ATOM   1443  HG1 GLN K   5      -5.460  -3.631   8.281  1.00  0.00            
ATOM   1444  HG2 GLN K   5      -5.872  -5.060   9.138  1.00  0.00            
ATOM   1445  CD  GLN K   5      -6.774  -4.882   7.141  1.00  0.00            
ATOM   1446  OE1 GLN K   5      -7.309  -3.968   6.520  1.00  0.00            
ATOM   1447  NE2 GLN K   5      -6.995  -6.152   6.814  1.00  0.00            
ATOM   1448 HE21 GLN K   5      -6.449  -6.895   7.199  1.00  0.00            
ATOM   1449 HE22 GLN K   5      -7.616  -6.358   6.048  1.00  0.00            
ATOM   1450  C   GLN K   5      -2.258  -4.859   6.373  1.00  0.00            
ATOM   1451  O   GLN K   5      -1.792  -5.967   6.620  1.00  0.00            
ATOM   1452  N   ILE K   6      -1.468  -3.806   6.198  1.00  0.00            
ATOM   1453  HN  ILE K   6      -1.896  -2.910   6.188  1.00  0.00            
ATOM   1454  CA  ILE K   6      -0.041  -3.823   6.413  1.00  0.00            
ATOM   1455  HA  ILE K   6       0.330  -4.779   6.086  1.00  0.00            
ATOM   1456  CB  ILE K   6       0.828  -2.776   5.603  1.00  0.00            
ATOM   1457  HB  ILE K   6       0.774  -1.738   6.000  1.00  0.00            
ATOM   1458  CG2 ILE K   6       2.321  -3.255   5.718  1.00  0.00            
ATOM   1459 HG21 ILE K   6       2.648  -2.822   6.691  1.00  0.00            
ATOM   1460 HG22 ILE K   6       2.461  -4.357   5.716  1.00  0.00            
ATOM   1461 HG23 ILE K   6       2.896  -2.797   4.877  1.00  0.00            
ATOM   1462  CG1 ILE K   6       0.514  -2.895   4.073  1.00  0.00            
ATOM   1463 HG11 ILE K   6       1.161  -2.155   3.564  1.00  0.00            
ATOM   1464 HG12 ILE K   6      -0.541  -2.565   3.962  1.00  0.00            
ATOM   1465  CD  ILE K   6       0.554  -4.245   3.402  1.00  0.00            
ATOM   1466  HD1 ILE K   6       0.438  -4.186   2.301  1.00  0.00            
ATOM   1467  HD2 ILE K   6       1.438  -4.854   3.697  1.00  0.00            
ATOM   1468  HD3 ILE K   6      -0.334  -4.820   3.724  1.00  0.00            
ATOM   1469  C   ILE K   6       0.201  -3.709   7.925  1.00  0.00            
ATOM   1470  O   ILE K   6      -0.349  -2.795   8.482  1.00  0.00            
ATOM   1471  N   ASN K   7       1.005  -4.517   8.610  1.00  0.00            
ATOM   1472  HN  ASN K   7       1.455  -5.294   8.183  1.00  0.00            
ATOM   1473  CA  ASN K   7       1.204  -4.439  10.039  1.00  0.00            
ATOM   1474  HA  ASN K   7       0.615  -3.638  10.456  1.00  0.00            
ATOM   1475  CB  ASN K   7       0.643  -5.691  10.799  1.00  0.00            
ATOM   1476  HB1 ASN K   7       0.800  -5.599  11.889  1.00  0.00            
ATOM   1477  HB2 ASN K   7       1.174  -6.553  10.343  1.00  0.00            
ATOM   1478  CG  ASN K   7      -0.810  -5.805  10.504  1.00  0.00            
ATOM   1479  OD1 ASN K   7      -1.692  -5.209  11.168  1.00  0.00            
ATOM   1480  ND2 ASN K   7      -1.183  -6.697   9.585  1.00  0.00            
ATOM   1481 HD21 ASN K   7      -0.399  -7.143   9.141  1.00  0.00            
ATOM   1482 HD22 ASN K   7      -2.134  -6.954   9.439  1.00  0.00            
ATOM   1483  C   ASN K   7       2.652  -4.038  10.257  1.00  0.00            
ATOM   1484  OT1 ASN K   7       2.943  -2.840  10.647  1.00  0.00            
ATOM   1485  OT2 ASN K   7       3.505  -4.860  10.003  1.00  0.00            
ATOM   1486  N   LYS L   1     -16.679 -10.925   4.031  1.00  0.00            
ATOM   1487  H1  LYS L   1     -16.969  -9.927   4.095  1.00  0.00            
ATOM   1488  H2  LYS L   1     -17.491 -11.467   3.693  1.00  0.00            
ATOM   1489  H3  LYS L   1     -16.617 -11.299   5.002  1.00  0.00            
ATOM   1490  CA  LYS L   1     -15.524 -11.213   3.190  1.00  0.00            
ATOM   1491  HA  LYS L   1     -15.649 -12.131   2.648  1.00  0.00            
ATOM   1492  CB  LYS L   1     -15.450 -10.133   1.950  1.00  0.00            
ATOM   1493  HB1 LYS L   1     -15.415  -9.095   2.349  1.00  0.00            
ATOM   1494  HB2 LYS L   1     -16.407 -10.332   1.427  1.00  0.00            
ATOM   1495  CG  LYS L   1     -14.229 -10.214   1.021  1.00  0.00            
ATOM   1496  HG1 LYS L   1     -14.287 -11.171   0.469  1.00  0.00            
ATOM   1497  HG2 LYS L   1     -13.282 -10.126   1.597  1.00  0.00            
ATOM   1498  CD  LYS L   1     -14.199  -9.138  -0.042  1.00  0.00            
ATOM   1499  HD1 LYS L   1     -13.968  -8.147   0.403  1.00  0.00            
ATOM   1500  HD2 LYS L   1     -13.355  -9.402  -0.728  1.00  0.00            
ATOM   1501  CE  LYS L   1     -15.476  -9.030  -1.000  1.00  0.00            
ATOM   1502  HE1 LYS L   1     -15.397  -8.169  -1.690  1.00  0.00            
ATOM   1503  HE2 LYS L   1     -16.330  -8.909  -0.295  1.00  0.00            
ATOM   1504  NZ  LYS L   1     -15.666 -10.293  -1.747  1.00  0.00            
ATOM   1505  HZ1 LYS L   1     -15.819 -11.103  -1.117  1.00  0.00            
ATOM   1506  HZ2 LYS L   1     -16.568 -10.095  -2.230  1.00  0.00            
ATOM   1507  HZ3 LYS L   1     -14.824 -10.498  -2.319  1.00  0.00            
ATOM   1508  C   LYS L   1     -14.273 -11.273   3.899  1.00  0.00            
ATOM   1509  O   LYS L   1     -14.157 -10.702   5.000  1.00  0.00            
ATOM   1510  N   ILE L   2     -13.251 -11.998   3.342  1.00  0.00            
ATOM   1511  HN  ILE L   2     -13.474 -12.460   2.489  1.00  0.00            
ATOM   1512  CA  ILE L   2     -11.931 -12.186   3.894  1.00  0.00            
ATOM   1513  HA  ILE L   2     -12.008 -12.455   4.929  1.00  0.00            
ATOM   1514  CB  ILE L   2     -11.127 -13.359   3.359  1.00  0.00            
ATOM   1515  HB  ILE L   2     -10.182 -13.409   3.937  1.00  0.00            
ATOM   1516  CG2 ILE L   2     -11.876 -14.639   3.650  1.00  0.00            
ATOM   1517 HG21 ILE L   2     -11.989 -14.858   4.728  1.00  0.00            
ATOM   1518 HG22 ILE L   2     -12.882 -14.567   3.199  1.00  0.00            
ATOM   1519 HG23 ILE L   2     -11.385 -15.517   3.178  1.00  0.00            
ATOM   1520  CG1 ILE L   2     -10.839 -13.235   1.789  1.00  0.00            
ATOM   1521 HG11 ILE L   2     -10.901 -12.187   1.437  1.00  0.00            
ATOM   1522 HG12 ILE L   2     -11.681 -13.845   1.401  1.00  0.00            
ATOM   1523  CD  ILE L   2      -9.527 -13.752   1.306  1.00  0.00            
ATOM   1524  HD1 ILE L   2      -8.639 -13.160   1.619  1.00  0.00            
ATOM   1525  HD2 ILE L   2      -9.336 -14.784   1.674  1.00  0.00            
ATOM   1526  HD3 ILE L   2      -9.464 -13.742   0.192  1.00  0.00            
ATOM   1527  C   ILE L   2     -11.112 -10.916   4.090  1.00  0.00            
ATOM   1528  O   ILE L   2     -11.323  -9.941   3.406  1.00  0.00            
ATOM   1529  N   LYS L   3     -10.211 -10.937   5.104  1.00  0.00            
ATOM   1530  HN  LYS L   3     -10.129 -11.783   5.615  1.00  0.00            
ATOM   1531  CA  LYS L   3      -9.294  -9.858   5.471  1.00  0.00            
ATOM   1532  HA  LYS L   3      -9.429  -9.106   4.699  1.00  0.00            
ATOM   1533  CB  LYS L   3      -9.495  -9.146   6.822  1.00  0.00            
ATOM   1534  HB1 LYS L   3      -8.692  -8.380   6.954  1.00  0.00            
ATOM   1535  HB2 LYS L   3      -9.361  -9.842   7.682  1.00  0.00            
ATOM   1536  CG  LYS L   3     -10.898  -8.429   6.784  1.00  0.00            
ATOM   1537  HG1 LYS L   3     -11.684  -9.209   6.860  1.00  0.00            
ATOM   1538  HG2 LYS L   3     -10.959  -8.063   5.740  1.00  0.00            
ATOM   1539  CD  LYS L   3     -11.231  -7.429   7.858  1.00  0.00            
ATOM   1540  HD1 LYS L   3     -10.490  -6.602   7.797  1.00  0.00            
ATOM   1541  HD2 LYS L   3     -12.214  -6.909   7.777  1.00  0.00            
ATOM   1542  CE  LYS L   3     -11.075  -8.037   9.198  1.00  0.00            
ATOM   1543  HE1 LYS L   3     -10.041  -8.314   9.504  1.00  0.00            
ATOM   1544  HE2 LYS L   3     -11.672  -8.975   9.208  1.00  0.00            
ATOM   1545  NZ  LYS L   3     -11.581  -7.090  10.242  1.00  0.00            
ATOM   1546  HZ1 LYS L   3     -11.100  -6.164  10.235  1.00  0.00            
ATOM   1547  HZ2 LYS L   3     -12.585  -6.827  10.209  1.00  0.00            
ATOM   1548  HZ3 LYS L   3     -11.388  -7.540  11.154  1.00  0.00            
ATOM   1549  C   LYS L   3      -7.861 -10.359   5.427  1.00  0.00            
ATOM   1550  O   LYS L   3      -7.567 -11.358   6.053  1.00  0.00            
ATOM   1551  N   ILE L   4      -7.046  -9.760   4.539  1.00  0.00            
ATOM   1552  HN  ILE L   4      -7.281  -8.902   4.090  1.00  0.00            
ATOM   1553  CA  ILE L   4      -5.610 -10.059   4.419  1.00  0.00            
ATOM   1554  HA  ILE L   4      -5.452 -11.098   4.649  1.00  0.00            
ATOM   1555  CB  ILE L   4      -5.093  -9.864   3.023  1.00  0.00            
ATOM   1556  HB  ILE L   4      -5.203  -8.819   2.679  1.00  0.00            
ATOM   1557  CG2 ILE L   4      -3.559 -10.118   2.996  1.00  0.00            
ATOM   1558 HG21 ILE L   4      -3.302 -11.119   3.399  1.00  0.00            
ATOM   1559 HG22 ILE L   4      -3.327 -10.169   1.909  1.00  0.00            
ATOM   1560 HG23 ILE L   4      -2.894  -9.389   3.503  1.00  0.00            
ATOM   1561  CG1 ILE L   4      -5.848 -10.840   2.008  1.00  0.00            
ATOM   1562 HG11 ILE L   4      -6.842 -11.107   2.416  1.00  0.00            
ATOM   1563 HG12 ILE L   4      -5.264 -11.787   1.981  1.00  0.00            
ATOM   1564  CD  ILE L   4      -6.034 -10.283   0.599  1.00  0.00            
ATOM   1565  HD1 ILE L   4      -5.143 -10.035  -0.015  1.00  0.00            
ATOM   1566  HD2 ILE L   4      -6.617 -10.988  -0.021  1.00  0.00            
ATOM   1567  HD3 ILE L   4      -6.589  -9.320   0.707  1.00  0.00            
ATOM   1568  C   ILE L   4      -4.729  -9.247   5.357  1.00  0.00            
ATOM   1569  O   ILE L   4      -4.761  -8.024   5.410  1.00  0.00            
ATOM   1570  N   GLN L   5      -3.908  -9.940   6.112  1.00  0.00            
ATOM   1571  HN  GLN L   5      -3.914 -10.939   6.050  1.00  0.00            
ATOM   1572  CA  GLN L   5      -2.977  -9.416   7.128  1.00  0.00            
ATOM   1573  HA  GLN L   5      -3.141  -8.351   7.212  1.00  0.00            
ATOM   1574  CB  GLN L   5      -3.158 -10.042   8.525  1.00  0.00            
ATOM   1575  HB1 GLN L   5      -2.471  -9.551   9.252  1.00  0.00            
ATOM   1576  HB2 GLN L   5      -2.800 -11.094   8.398  1.00  0.00            
ATOM   1577  CG  GLN L   5      -4.598 -10.027   9.169  1.00  0.00            
ATOM   1578  HG1 GLN L   5      -4.537 -10.498  10.179  1.00  0.00            
ATOM   1579  HG2 GLN L   5      -5.330 -10.503   8.492  1.00  0.00            
ATOM   1580  CD  GLN L   5      -5.057  -8.636   9.383  1.00  0.00            
ATOM   1581  OE1 GLN L   5      -6.050  -8.228   8.833  1.00  0.00            
ATOM   1582  NE2 GLN L   5      -4.353  -7.833  10.220  1.00  0.00            
ATOM   1583 HE21 GLN L   5      -3.616  -8.276  10.748  1.00  0.00            
ATOM   1584 HE22 GLN L   5      -4.766  -6.999  10.567  1.00  0.00            
ATOM   1585  C   GLN L   5      -1.542  -9.697   6.657  1.00  0.00            
ATOM   1586  O   GLN L   5      -1.073 -10.820   6.688  1.00  0.00            
ATOM   1587  N   ILE L   6      -0.738  -8.696   6.188  1.00  0.00            
ATOM   1588  HN  ILE L   6      -1.197  -7.808   6.171  1.00  0.00            
ATOM   1589  CA  ILE L   6       0.619  -8.748   5.855  1.00  0.00            
ATOM   1590  HA  ILE L   6       0.819  -9.772   5.578  1.00  0.00            
ATOM   1591  CB  ILE L   6       1.069  -7.706   4.799  1.00  0.00            
ATOM   1592  HB  ILE L   6       0.899  -6.753   5.331  1.00  0.00            
ATOM   1593  CG2 ILE L   6       2.578  -7.907   4.407  1.00  0.00            
ATOM   1594 HG21 ILE L   6       3.268  -7.743   5.270  1.00  0.00            
ATOM   1595 HG22 ILE L   6       2.725  -8.955   4.071  1.00  0.00            
ATOM   1596 HG23 ILE L   6       2.873  -7.276   3.550  1.00  0.00            
ATOM   1597  CG1 ILE L   6       0.157  -7.699   3.466  1.00  0.00            
ATOM   1598 HG11 ILE L   6       0.677  -7.012   2.763  1.00  0.00            
ATOM   1599 HG12 ILE L   6      -0.846  -7.259   3.668  1.00  0.00            
ATOM   1600  CD  ILE L   6      -0.141  -9.032   2.909  1.00  0.00            
ATOM   1601  HD1 ILE L   6      -0.830  -9.635   3.546  1.00  0.00            
ATOM   1602  HD2 ILE L   6      -0.720  -8.879   1.973  1.00  0.00            
ATOM   1603  HD3 ILE L   6       0.808  -9.563   2.695  1.00  0.00            
ATOM   1604  C   ILE L   6       1.449  -8.461   7.154  1.00  0.00            
ATOM   1605  O   ILE L   6       1.324  -7.356   7.736  1.00  0.00            
ATOM   1606  N   ASN L   7       2.165  -9.437   7.642  1.00  0.00            
ATOM   1607  HN  ASN L   7       2.192 -10.370   7.311  1.00  0.00            
ATOM   1608  CA  ASN L   7       3.097  -9.295   8.738  1.00  0.00            
ATOM   1609  HA  ASN L   7       2.998  -8.372   9.299  1.00  0.00            
ATOM   1610  CB  ASN L   7       2.973 -10.430   9.790  1.00  0.00            
ATOM   1611  HB1 ASN L   7       3.801 -10.219  10.506  1.00  0.00            
ATOM   1612  HB2 ASN L   7       3.263 -11.383   9.289  1.00  0.00            
ATOM   1613  CG  ASN L   7       1.682 -10.631  10.518  1.00  0.00            
ATOM   1614  OD1 ASN L   7       1.550 -10.155  11.654  1.00  0.00            
ATOM   1615  ND2 ASN L   7       0.702 -11.249   9.861  1.00  0.00            
ATOM   1616 HD21 ASN L   7      -0.257 -11.235  10.177  1.00  0.00            
ATOM   1617 HD22 ASN L   7       0.895 -11.748   9.024  1.00  0.00            
ATOM   1618  C   ASN L   7       4.505  -9.182   8.153  1.00  0.00            
ATOM   1619  OT1 ASN L   7       4.982 -10.124   7.486  1.00  0.00            
ATOM   1620  OT2 ASN L   7       5.182  -8.083   8.262  1.00  0.00            
ATOM   1621  N   LYS M   1     -10.462 -19.455   6.062  1.00  0.00            
ATOM   1622  H1  LYS M   1     -11.033 -19.162   5.245  1.00  0.00            
ATOM   1623  H2  LYS M   1      -9.498 -19.115   5.850  1.00  0.00            
ATOM   1624  H3  LYS M   1     -10.371 -20.466   6.299  1.00  0.00            
ATOM   1625  CA  LYS M   1     -10.920 -18.564   7.149  1.00  0.00            
ATOM   1626  HA  LYS M   1     -11.964 -18.768   7.361  1.00  0.00            
ATOM   1627  CB  LYS M   1      -9.985 -18.761   8.352  1.00  0.00            
ATOM   1628  HB1 LYS M   1     -10.018 -17.850   8.982  1.00  0.00            
ATOM   1629  HB2 LYS M   1      -8.952 -18.810   7.946  1.00  0.00            
ATOM   1630  CG  LYS M   1     -10.253 -19.944   9.226  1.00  0.00            
ATOM   1631  HG1 LYS M   1     -10.166 -20.954   8.773  1.00  0.00            
ATOM   1632  HG2 LYS M   1     -11.332 -20.006   9.487  1.00  0.00            
ATOM   1633  CD  LYS M   1      -9.366 -19.974  10.467  1.00  0.00            
ATOM   1634  HD1 LYS M   1      -9.351 -19.084  11.128  1.00  0.00            
ATOM   1635  HD2 LYS M   1      -9.608 -20.870  11.067  1.00  0.00            
ATOM   1636  CE  LYS M   1      -7.869 -20.220  10.018  1.00  0.00            
ATOM   1637  HE1 LYS M   1      -7.479 -19.235   9.695  1.00  0.00            
ATOM   1638  HE2 LYS M   1      -7.992 -20.970   9.212  1.00  0.00            
ATOM   1639  NZ  LYS M   1      -7.017 -20.914  11.004  1.00  0.00            
ATOM   1640  HZ1 LYS M   1      -6.182 -20.345  11.257  1.00  0.00            
ATOM   1641  HZ2 LYS M   1      -7.586 -21.168  11.830  1.00  0.00            
ATOM   1642  HZ3 LYS M   1      -6.809 -21.834  10.563  1.00  0.00            
ATOM   1643  C   LYS M   1     -10.918 -17.059   6.908  1.00  0.00            
ATOM   1644  O   LYS M   1     -10.522 -16.512   5.890  1.00  0.00            
ATOM   1645  N   ILE M   2     -11.545 -16.271   7.893  1.00  0.00            
ATOM   1646  HN  ILE M   2     -11.777 -16.607   8.809  1.00  0.00            
ATOM   1647  CA  ILE M   2     -11.607 -14.824   7.669  1.00  0.00            
ATOM   1648  HA  ILE M   2     -11.826 -14.677   6.622  1.00  0.00            
ATOM   1649  CB  ILE M   2     -12.626 -14.072   8.568  1.00  0.00            
ATOM   1650  HB  ILE M   2     -12.367 -14.362   9.604  1.00  0.00            
ATOM   1651  CG2 ILE M   2     -12.451 -12.569   8.434  1.00  0.00            
ATOM   1652 HG21 ILE M   2     -12.544 -12.220   7.378  1.00  0.00            
ATOM   1653 HG22 ILE M   2     -13.241 -11.990   8.954  1.00  0.00            
ATOM   1654 HG23 ILE M   2     -11.510 -12.199   8.884  1.00  0.00            
ATOM   1655  CG1 ILE M   2     -14.038 -14.528   8.127  1.00  0.00            
ATOM   1656 HG11 ILE M   2     -14.801 -14.107   8.813  1.00  0.00            
ATOM   1657 HG12 ILE M   2     -14.015 -15.612   8.363  1.00  0.00            
ATOM   1658  CD  ILE M   2     -14.416 -14.091   6.633  1.00  0.00            
ATOM   1659  HD1 ILE M   2     -15.479 -14.372   6.430  1.00  0.00            
ATOM   1660  HD2 ILE M   2     -14.216 -13.016   6.423  1.00  0.00            
ATOM   1661  HD3 ILE M   2     -13.774 -14.608   5.885  1.00  0.00            
ATOM   1662  C   ILE M   2     -10.239 -14.151   7.728  1.00  0.00            
ATOM   1663  O   ILE M   2      -9.888 -13.458   6.779  1.00  0.00            
ATOM   1664  N   LYS M   3      -9.525 -14.345   8.857  1.00  0.00            
ATOM   1665  HN  LYS M   3      -9.784 -15.069   9.478  1.00  0.00            
ATOM   1666  CA  LYS M   3      -8.163 -13.685   8.991  1.00  0.00            
ATOM   1667  HA  LYS M   3      -8.161 -12.706   8.558  1.00  0.00            
ATOM   1668  CB  LYS M   3      -7.820 -13.460  10.452  1.00  0.00            
ATOM   1669  HB1 LYS M   3      -6.725 -13.294  10.554  1.00  0.00            
ATOM   1670  HB2 LYS M   3      -8.075 -14.391  10.998  1.00  0.00            
ATOM   1671  CG  LYS M   3      -8.692 -12.423  11.215  1.00  0.00            
ATOM   1672  HG1 LYS M   3      -9.773 -12.647  11.293  1.00  0.00            
ATOM   1673  HG2 LYS M   3      -8.629 -11.454  10.682  1.00  0.00            
ATOM   1674  CD  LYS M   3      -8.259 -12.106  12.684  1.00  0.00            
ATOM   1675  HD1 LYS M   3      -8.153 -13.019  13.305  1.00  0.00            
ATOM   1676  HD2 LYS M   3      -7.309 -11.535  12.799  1.00  0.00            
ATOM   1677  CE  LYS M   3      -9.320 -11.143  13.283  1.00  0.00            
ATOM   1678  HE1 LYS M   3     -10.296 -11.673  13.368  1.00  0.00            
ATOM   1679  HE2 LYS M   3      -9.461 -10.252  12.635  1.00  0.00            
ATOM   1680  NZ  LYS M   3      -8.946 -10.746  14.602  1.00  0.00            
ATOM   1681  HZ1 LYS M   3      -9.765 -10.458  15.179  1.00  0.00            
ATOM   1682  HZ2 LYS M   3      -8.479 -11.519  15.112  1.00  0.00            
ATOM   1683  HZ3 LYS M   3      -8.255  -9.963  14.582  1.00  0.00            
ATOM   1684  C   LYS M   3      -7.126 -14.515   8.303  1.00  0.00            
ATOM   1685  O   LYS M   3      -6.625 -15.543   8.821  1.00  0.00            
ATOM   1686  N   ILE M   4      -6.748 -14.050   7.046  1.00  0.00            
ATOM   1687  HN  ILE M   4      -7.110 -13.215   6.638  1.00  0.00            
ATOM   1688  CA  ILE M   4      -5.623 -14.578   6.301  1.00  0.00            
ATOM   1689  HA  ILE M   4      -5.542 -15.618   6.595  1.00  0.00            
ATOM   1690  CB  ILE M   4      -5.900 -14.482   4.790  1.00  0.00            
ATOM   1691  HB  ILE M   4      -6.062 -13.410   4.557  1.00  0.00            
ATOM   1692  CG2 ILE M   4      -4.702 -15.050   4.001  1.00  0.00            
ATOM   1693 HG21 ILE M   4      -3.987 -14.214   3.881  1.00  0.00            
ATOM   1694 HG22 ILE M   4      -4.296 -15.883   4.636  1.00  0.00            
ATOM   1695 HG23 ILE M   4      -5.011 -15.399   2.995  1.00  0.00            
ATOM   1696  CG1 ILE M   4      -7.305 -15.072   4.405  1.00  0.00            
ATOM   1697 HG11 ILE M   4      -7.591 -14.842   3.359  1.00  0.00            
ATOM   1698 HG12 ILE M   4      -8.040 -14.549   5.067  1.00  0.00            
ATOM   1699  CD  ILE M   4      -7.454 -16.517   4.619  1.00  0.00            
ATOM   1700  HD1 ILE M   4      -7.015 -16.806   5.589  1.00  0.00            
ATOM   1701  HD2 ILE M   4      -8.515 -16.845   4.532  1.00  0.00            
ATOM   1702  HD3 ILE M   4      -6.856 -17.055   3.841  1.00  0.00            
ATOM   1703  C   ILE M   4      -4.277 -13.984   6.738  1.00  0.00            
ATOM   1704  O   ILE M   4      -3.784 -12.964   6.175  1.00  0.00            
ATOM   1705  N   GLN M   5      -3.662 -14.500   7.757  1.00  0.00            
ATOM   1706  HN  GLN M   5      -4.048 -15.291   8.227  1.00  0.00            
ATOM   1707  CA  GLN M   5      -2.363 -14.118   8.266  1.00  0.00            
ATOM   1708  HA  GLN M   5      -2.540 -13.059   8.305  1.00  0.00            
ATOM   1709  CB  GLN M   5      -2.280 -14.653   9.707  1.00  0.00            
ATOM   1710  HB1 GLN M   5      -1.284 -14.354  10.117  1.00  0.00            
ATOM   1711  HB2 GLN M   5      -2.337 -15.758   9.714  1.00  0.00            
ATOM   1712  CG  GLN M   5      -3.303 -14.028  10.706  1.00  0.00            
ATOM   1713  HG1 GLN M   5      -3.513 -14.700  11.562  1.00  0.00            
ATOM   1714  HG2 GLN M   5      -4.341 -13.927  10.330  1.00  0.00            
ATOM   1715  CD  GLN M   5      -2.930 -12.613  11.140  1.00  0.00            
ATOM   1716  OE1 GLN M   5      -1.886 -12.127  10.770  1.00  0.00            
ATOM   1717  NE2 GLN M   5      -3.799 -12.059  12.035  1.00  0.00            
ATOM   1718 HE21 GLN M   5      -4.548 -12.608  12.406  1.00  0.00            
ATOM   1719 HE22 GLN M   5      -3.799 -11.064  12.175  1.00  0.00            
ATOM   1720  C   GLN M   5      -1.165 -14.486   7.316  1.00  0.00            
ATOM   1721  O   GLN M   5      -0.729 -15.650   7.244  1.00  0.00            
ATOM   1722  N   ILE M   6      -0.572 -13.519   6.624  1.00  0.00            
ATOM   1723  HN  ILE M   6      -0.870 -12.574   6.690  1.00  0.00            
ATOM   1724  CA  ILE M   6       0.601 -13.798   5.820  1.00  0.00            
ATOM   1725  HA  ILE M   6       0.616 -14.798   5.401  1.00  0.00            
ATOM   1726  CB  ILE M   6       0.714 -12.887   4.583  1.00  0.00            
ATOM   1727  HB  ILE M   6       0.907 -11.840   4.918  1.00  0.00            
ATOM   1728  CG2 ILE M   6       1.831 -13.259   3.611  1.00  0.00            
ATOM   1729 HG21 ILE M   6       1.841 -12.638   2.687  1.00  0.00            
ATOM   1730 HG22 ILE M   6       2.781 -12.942   4.095  1.00  0.00            
ATOM   1731 HG23 ILE M   6       1.838 -14.335   3.365  1.00  0.00            
ATOM   1732  CG1 ILE M   6      -0.641 -12.920   3.869  1.00  0.00            
ATOM   1733 HG11 ILE M   6      -0.658 -12.282   2.960  1.00  0.00            
ATOM   1734 HG12 ILE M   6      -1.370 -12.378   4.506  1.00  0.00            
ATOM   1735  CD  ILE M   6      -1.192 -14.296   3.444  1.00  0.00            
ATOM   1736  HD1 ILE M   6      -0.521 -14.896   2.793  1.00  0.00            
ATOM   1737  HD2 ILE M   6      -1.535 -14.983   4.245  1.00  0.00            
ATOM   1738  HD3 ILE M   6      -2.090 -14.077   2.827  1.00  0.00            
ATOM   1739  C   ILE M   6       1.820 -13.613   6.649  1.00  0.00            
ATOM   1740  O   ILE M   6       2.027 -12.553   7.209  1.00  0.00            
ATOM   1741  N   ASN M   7       2.601 -14.728   6.784  1.00  0.00            
ATOM   1742  HN  ASN M   7       2.376 -15.588   6.324  1.00  0.00            
ATOM   1743  CA  ASN M   7       3.700 -14.840   7.689  1.00  0.00            
ATOM   1744  HA  ASN M   7       3.623 -14.091   8.467  1.00  0.00            
ATOM   1745  CB  ASN M   7       3.734 -16.237   8.412  1.00  0.00            
ATOM   1746  HB1 ASN M   7       4.656 -16.245   9.026  1.00  0.00            
ATOM   1747  HB2 ASN M   7       3.979 -17.060   7.703  1.00  0.00            
ATOM   1748  CG  ASN M   7       2.447 -16.666   9.034  1.00  0.00            
ATOM   1749  OD1 ASN M   7       1.834 -17.689   8.688  1.00  0.00            
ATOM   1750  ND2 ASN M   7       1.930 -15.744   9.956  1.00  0.00            
ATOM   1751 HD21 ASN M   7       2.530 -14.975  10.179  1.00  0.00            
ATOM   1752 HD22 ASN M   7       1.129 -15.944  10.518  1.00  0.00            
ATOM   1753  C   ASN M   7       5.001 -14.684   6.904  1.00  0.00            
ATOM   1754  OT1 ASN M   7       6.028 -14.129   7.401  1.00  0.00            
ATOM   1755  OT2 ASN M   7       5.047 -15.218   5.785  1.00  0.00            
ATOM   1756  N   LYS N   1      -0.760 -24.722   8.193  1.00  0.00            
ATOM   1757  H1  LYS N   1      -1.485 -24.567   8.922  1.00  0.00            
ATOM   1758  H2  LYS N   1      -1.128 -25.448   7.543  1.00  0.00            
ATOM   1759  H3  LYS N   1       0.118 -25.053   8.633  1.00  0.00            
ATOM   1760  CA  LYS N   1      -0.517 -23.452   7.441  1.00  0.00            
ATOM   1761  HA  LYS N   1      -0.295 -22.736   8.220  1.00  0.00            
ATOM   1762  CB  LYS N   1       0.601 -23.661   6.319  1.00  0.00            
ATOM   1763  HB1 LYS N   1       0.761 -22.585   6.075  1.00  0.00            
ATOM   1764  HB2 LYS N   1       0.206 -24.072   5.375  1.00  0.00            
ATOM   1765  CG  LYS N   1       1.855 -24.386   6.876  1.00  0.00            
ATOM   1766  HG1 LYS N   1       1.882 -25.483   6.694  1.00  0.00            
ATOM   1767  HG2 LYS N   1       1.887 -24.231   7.965  1.00  0.00            
ATOM   1768  CD  LYS N   1       3.180 -23.744   6.379  1.00  0.00            
ATOM   1769  HD1 LYS N   1       4.050 -24.350   6.726  1.00  0.00            
ATOM   1770  HD2 LYS N   1       3.006 -23.750   5.283  1.00  0.00            
ATOM   1771  CE  LYS N   1       3.358 -22.280   6.923  1.00  0.00            
ATOM   1772  HE1 LYS N   1       3.770 -22.382   7.961  1.00  0.00            
ATOM   1773  HE2 LYS N   1       2.341 -21.845   6.973  1.00  0.00            
ATOM   1774  NZ  LYS N   1       4.254 -21.474   6.074  1.00  0.00            
ATOM   1775  HZ1 LYS N   1       4.497 -20.580   6.530  1.00  0.00            
ATOM   1776  HZ2 LYS N   1       5.096 -22.006   5.801  1.00  0.00            
ATOM   1777  HZ3 LYS N   1       3.872 -21.282   5.117  1.00  0.00            
ATOM   1778  C   LYS N   1      -1.804 -22.924   6.909  1.00  0.00            
ATOM   1779  O   LYS N   1      -2.680 -23.674   6.433  1.00  0.00            
ATOM   1780  N   ILE N   2      -1.901 -21.610   6.872  1.00  0.00            
ATOM   1781  HN  ILE N   2      -1.211 -21.012   7.267  1.00  0.00            
ATOM   1782  CA  ILE N   2      -3.071 -20.873   6.377  1.00  0.00            
ATOM   1783  HA  ILE N   2      -3.889 -21.382   6.853  1.00  0.00            
ATOM   1784  CB  ILE N   2      -3.013 -19.445   6.901  1.00  0.00            
ATOM   1785  HB  ILE N   2      -2.651 -19.511   7.959  1.00  0.00            
ATOM   1786  CG2 ILE N   2      -2.148 -18.525   6.060  1.00  0.00            
ATOM   1787 HG21 ILE N   2      -2.718 -18.204   5.159  1.00  0.00            
ATOM   1788 HG22 ILE N   2      -1.980 -17.521   6.499  1.00  0.00            
ATOM   1789 HG23 ILE N   2      -1.185 -19.031   5.803  1.00  0.00            
ATOM   1790  CG1 ILE N   2      -4.439 -18.861   7.047  1.00  0.00            
ATOM   1791 HG11 ILE N   2      -5.206 -19.649   7.082  1.00  0.00            
ATOM   1792 HG12 ILE N   2      -4.558 -18.312   6.088  1.00  0.00            
ATOM   1793  CD  ILE N   2      -4.492 -17.940   8.238  1.00  0.00            
ATOM   1794  HD1 ILE N   2      -3.677 -17.185   8.207  1.00  0.00            
ATOM   1795  HD2 ILE N   2      -5.508 -17.486   8.200  1.00  0.00            
ATOM   1796  HD3 ILE N   2      -4.283 -18.502   9.171  1.00  0.00            
ATOM   1797  C   ILE N   2      -3.530 -21.036   4.919  1.00  0.00            
ATOM   1798  O   ILE N   2      -2.810 -20.645   3.994  1.00  0.00            
ATOM   1799  N   LYS N   3      -4.729 -21.604   4.761  1.00  0.00            
ATOM   1800  HN  LYS N   3      -5.191 -21.966   5.565  1.00  0.00            
ATOM   1801  CA  LYS N   3      -5.492 -21.653   3.540  1.00  0.00            
ATOM   1802  HA  LYS N   3      -4.821 -21.969   2.754  1.00  0.00            
ATOM   1803  CB  LYS N   3      -6.701 -22.542   3.726  1.00  0.00            
ATOM   1804  HB1 LYS N   3      -7.479 -22.263   4.464  1.00  0.00            
ATOM   1805  HB2 LYS N   3      -6.330 -23.535   4.041  1.00  0.00            
ATOM   1806  CG  LYS N   3      -7.622 -22.810   2.501  1.00  0.00            
ATOM   1807  HG1 LYS N   3      -6.989 -23.368   1.782  1.00  0.00            
ATOM   1808  HG2 LYS N   3      -8.014 -21.841   2.131  1.00  0.00            
ATOM   1809  CD  LYS N   3      -8.836 -23.717   2.713  1.00  0.00            
ATOM   1810  HD1 LYS N   3      -8.662 -24.656   3.281  1.00  0.00            
ATOM   1811  HD2 LYS N   3      -9.389 -23.170   3.496  1.00  0.00            
ATOM   1812  CE  LYS N   3      -9.880 -23.989   1.597  1.00  0.00            
ATOM   1813  HE1 LYS N   3      -9.438 -24.773   0.962  1.00  0.00            
ATOM   1814  HE2 LYS N   3     -10.013 -23.035   1.045  1.00  0.00            
ATOM   1815  NZ  LYS N   3     -11.193 -24.477   2.008  1.00  0.00            
ATOM   1816  HZ1 LYS N   3     -11.532 -23.892   2.803  1.00  0.00            
ATOM   1817  HZ2 LYS N   3     -11.857 -24.465   1.217  1.00  0.00            
ATOM   1818  HZ3 LYS N   3     -11.181 -25.453   2.367  1.00  0.00            
ATOM   1819  C   LYS N   3      -5.910 -20.277   3.013  1.00  0.00            
ATOM   1820  O   LYS N   3      -6.370 -19.394   3.765  1.00  0.00            
ATOM   1821  N   ILE N   4      -5.574 -20.007   1.778  1.00  0.00            
ATOM   1822  HN  ILE N   4      -5.222 -20.714   1.165  1.00  0.00            
ATOM   1823  CA  ILE N   4      -5.827 -18.743   1.045  1.00  0.00            
ATOM   1824  HA  ILE N   4      -6.087 -18.002   1.779  1.00  0.00            
ATOM   1825  CB  ILE N   4      -4.625 -18.349   0.175  1.00  0.00            
ATOM   1826  HB  ILE N   4      -4.593 -19.168  -0.580  1.00  0.00            
ATOM   1827  CG2 ILE N   4      -4.788 -17.018  -0.605  1.00  0.00            
ATOM   1828 HG21 ILE N   4      -5.632 -17.015  -1.333  1.00  0.00            
ATOM   1829 HG22 ILE N   4      -4.861 -16.110   0.036  1.00  0.00            
ATOM   1830 HG23 ILE N   4      -3.814 -16.845  -1.115  1.00  0.00            
ATOM   1831  CG1 ILE N   4      -3.292 -18.478   0.967  1.00  0.00            
ATOM   1832 HG11 ILE N   4      -2.497 -18.057   0.307  1.00  0.00            
ATOM   1833 HG12 ILE N   4      -2.905 -19.500   1.174  1.00  0.00            
ATOM   1834  CD  ILE N   4      -3.270 -17.576   2.182  1.00  0.00            
ATOM   1835  HD1 ILE N   4      -3.241 -16.476   2.027  1.00  0.00            
ATOM   1836  HD2 ILE N   4      -4.213 -17.726   2.751  1.00  0.00            
ATOM   1837  HD3 ILE N   4      -2.353 -17.746   2.778  1.00  0.00            
ATOM   1838  C   ILE N   4      -7.171 -18.731   0.257  1.00  0.00            
ATOM   1839  O   ILE N   4      -7.922 -17.742   0.383  1.00  0.00            
ATOM   1840  N   GLN N   5      -7.491 -19.809  -0.443  1.00  0.00            
ATOM   1841  HN  GLN N   5      -6.883 -20.600  -0.466  1.00  0.00            
ATOM   1842  CA  GLN N   5      -8.854 -20.004  -1.011  1.00  0.00            
ATOM   1843  HA  GLN N   5      -9.117 -19.163  -1.635  1.00  0.00            
ATOM   1844  CB  GLN N   5      -8.750 -21.394  -1.754  1.00  0.00            
ATOM   1845  HB1 GLN N   5      -8.349 -22.170  -1.068  1.00  0.00            
ATOM   1846  HB2 GLN N   5      -7.986 -21.307  -2.550  1.00  0.00            
ATOM   1847  CG  GLN N   5     -10.122 -21.729  -2.574  1.00  0.00            
ATOM   1848  HG1 GLN N   5     -10.886 -22.168  -1.891  1.00  0.00            
ATOM   1849  HG2 GLN N   5      -9.836 -22.513  -3.307  1.00  0.00            
ATOM   1850  CD  GLN N   5     -10.611 -20.492  -3.386  1.00  0.00            
ATOM   1851  OE1 GLN N   5     -11.723 -19.952  -3.070  1.00  0.00            
ATOM   1852  NE2 GLN N   5      -9.802 -19.902  -4.245  1.00  0.00            
ATOM   1853 HE21 GLN N   5      -9.082 -20.467  -4.645  1.00  0.00            
ATOM   1854 HE22 GLN N   5     -10.224 -19.180  -4.794  1.00  0.00            
ATOM   1855  C   GLN N   5      -9.960 -20.117   0.097  1.00  0.00            
ATOM   1856  O   GLN N   5      -9.784 -20.518   1.218  1.00  0.00            
ATOM   1857  N   ILE N   6     -11.147 -19.617  -0.281  1.00  0.00            
ATOM   1858  HN  ILE N   6     -11.246 -19.353  -1.237  1.00  0.00            
ATOM   1859  CA  ILE N   6     -12.326 -19.371   0.593  1.00  0.00            
ATOM   1860  HA  ILE N   6     -12.015 -19.182   1.609  1.00  0.00            
ATOM   1861  CB  ILE N   6     -13.097 -18.058   0.230  1.00  0.00            
ATOM   1862  HB  ILE N   6     -13.489 -18.257  -0.787  1.00  0.00            
ATOM   1863  CG2 ILE N   6     -14.336 -17.802   1.205  1.00  0.00            
ATOM   1864 HG21 ILE N   6     -14.894 -16.925   0.796  1.00  0.00            
ATOM   1865 HG22 ILE N   6     -14.997 -18.693   1.266  1.00  0.00            
ATOM   1866 HG23 ILE N   6     -13.943 -17.558   2.212  1.00  0.00            
ATOM   1867  CG1 ILE N   6     -12.301 -16.742   0.285  1.00  0.00            
ATOM   1868 HG11 ILE N   6     -11.923 -16.624   1.327  1.00  0.00            
ATOM   1869 HG12 ILE N   6     -13.050 -15.977  -0.004  1.00  0.00            
ATOM   1870  CD  ILE N   6     -11.025 -16.602  -0.614  1.00  0.00            
ATOM   1871  HD1 ILE N   6     -10.914 -15.496  -0.591  1.00  0.00            
ATOM   1872  HD2 ILE N   6     -10.153 -17.045  -0.083  1.00  0.00            
ATOM   1873  HD3 ILE N   6     -11.090 -16.935  -1.671  1.00  0.00            
ATOM   1874  C   ILE N   6     -13.259 -20.642   0.465  1.00  0.00            
ATOM   1875  O   ILE N   6     -14.136 -20.860   1.310  1.00  0.00            
ATOM   1876  N   ASN N   7     -13.074 -21.469  -0.529  1.00  0.00            
ATOM   1877  HN  ASN N   7     -12.305 -21.384  -1.156  1.00  0.00            
ATOM   1878  CA  ASN N   7     -13.862 -22.686  -0.725  1.00  0.00            
ATOM   1879  HA  ASN N   7     -14.773 -22.710  -0.157  1.00  0.00            
ATOM   1880  CB  ASN N   7     -14.250 -22.927  -2.169  1.00  0.00            
ATOM   1881  HB1 ASN N   7     -14.837 -23.867  -2.248  1.00  0.00            
ATOM   1882  HB2 ASN N   7     -13.339 -23.030  -2.801  1.00  0.00            
ATOM   1883  CG  ASN N   7     -15.044 -21.730  -2.724  1.00  0.00            
ATOM   1884  OD1 ASN N   7     -14.705 -21.393  -3.876  1.00  0.00            
ATOM   1885  ND2 ASN N   7     -16.043 -21.209  -2.054  1.00  0.00            
ATOM   1886 HD21 ASN N   7     -16.412 -21.571  -1.187  1.00  0.00            
ATOM   1887 HD22 ASN N   7     -16.478 -20.363  -2.333  1.00  0.00            
ATOM   1888  C   ASN N   7     -13.131 -23.954  -0.180  1.00  0.00            
ATOM   1889  OT1 ASN N   7     -11.986 -24.244  -0.684  1.00  0.00            
ATOM   1890  OT2 ASN N   7     -13.576 -24.512   0.843  1.00  0.00            
ATOM   1891  N   LYS O   1       8.435   0.075  10.846  1.00  0.00            
ATOM   1892  H1  LYS O   1       8.044  -0.508  11.618  1.00  0.00            
ATOM   1893  H2  LYS O   1       9.110  -0.434  10.238  1.00  0.00            
ATOM   1894  H3  LYS O   1       9.042   0.853  11.171  1.00  0.00            
ATOM   1895  CA  LYS O   1       7.286   0.648  10.144  1.00  0.00            
ATOM   1896  HA  LYS O   1       6.590  -0.163   9.986  1.00  0.00            
ATOM   1897  CB  LYS O   1       6.591   1.725  11.042  1.00  0.00            
ATOM   1898  HB1 LYS O   1       5.770   2.154  10.428  1.00  0.00            
ATOM   1899  HB2 LYS O   1       7.268   2.575  11.273  1.00  0.00            
ATOM   1900  CG  LYS O   1       5.899   1.118  12.316  1.00  0.00            
ATOM   1901  HG1 LYS O   1       5.506   1.910  12.993  1.00  0.00            
ATOM   1902  HG2 LYS O   1       6.657   0.531  12.868  1.00  0.00            
ATOM   1903  CD  LYS O   1       4.696   0.184  11.956  1.00  0.00            
ATOM   1904  HD1 LYS O   1       3.987   0.840  11.418  1.00  0.00            
ATOM   1905  HD2 LYS O   1       5.103  -0.713  11.444  1.00  0.00            
ATOM   1906  CE  LYS O   1       3.755  -0.359  13.161  1.00  0.00            
ATOM   1907  HE1 LYS O   1       3.499   0.549  13.737  1.00  0.00            
ATOM   1908  HE2 LYS O   1       4.345  -1.063  13.785  1.00  0.00            
ATOM   1909  NZ  LYS O   1       2.603  -1.014  12.586  1.00  0.00            
ATOM   1910  HZ1 LYS O   1       2.111  -0.338  11.984  1.00  0.00            
ATOM   1911  HZ2 LYS O   1       2.784  -1.846  12.004  1.00  0.00            
ATOM   1912  HZ3 LYS O   1       1.871  -1.231  13.299  1.00  0.00            
ATOM   1913  C   LYS O   1       7.595   1.123   8.758  1.00  0.00            
ATOM   1914  O   LYS O   1       8.751   1.439   8.360  1.00  0.00            
ATOM   1915  N   ILE O   2       6.530   1.173   7.947  1.00  0.00            
ATOM   1916  HN  ILE O   2       5.626   0.993   8.315  1.00  0.00            
ATOM   1917  CA  ILE O   2       6.561   1.312   6.465  1.00  0.00            
ATOM   1918  HA  ILE O   2       7.233   0.528   6.159  1.00  0.00            
ATOM   1919  CB  ILE O   2       5.179   0.823   5.864  1.00  0.00            
ATOM   1920  HB  ILE O   2       4.443   1.448   6.404  1.00  0.00            
ATOM   1921  CG2 ILE O   2       5.037   1.122   4.373  1.00  0.00            
ATOM   1922 HG21 ILE O   2       4.973   2.211   4.153  1.00  0.00            
ATOM   1923 HG22 ILE O   2       5.850   0.636   3.790  1.00  0.00            
ATOM   1924 HG23 ILE O   2       4.140   0.666   3.897  1.00  0.00            
ATOM   1925  CG1 ILE O   2       4.889  -0.623   6.380  1.00  0.00            
ATOM   1926 HG11 ILE O   2       3.866  -0.855   6.024  1.00  0.00            
ATOM   1927 HG12 ILE O   2       4.853  -0.612   7.492  1.00  0.00            
ATOM   1928  CD  ILE O   2       5.874  -1.611   5.790  1.00  0.00            
ATOM   1929  HD1 ILE O   2       5.806  -1.741   4.690  1.00  0.00            
ATOM   1930  HD2 ILE O   2       6.880  -1.303   6.137  1.00  0.00            
ATOM   1931  HD3 ILE O   2       5.543  -2.636   6.074  1.00  0.00            
ATOM   1932  C   ILE O   2       7.151   2.566   5.828  1.00  0.00            
ATOM   1933  O   ILE O   2       7.064   3.712   6.348  1.00  0.00            
ATOM   1934  N   LYS O   3       7.848   2.356   4.711  1.00  0.00            
ATOM   1935  HN  LYS O   3       7.868   1.468   4.272  1.00  0.00            
ATOM   1936  CA  LYS O   3       8.378   3.447   3.893  1.00  0.00            
ATOM   1937  HA  LYS O   3       8.371   4.416   4.377  1.00  0.00            
ATOM   1938  CB  LYS O   3       9.872   3.087   3.573  1.00  0.00            
ATOM   1939  HB1 LYS O   3      10.319   3.923   2.996  1.00  0.00            
ATOM   1940  HB2 LYS O   3       9.918   2.170   2.960  1.00  0.00            
ATOM   1941  CG  LYS O   3      10.844   2.860   4.738  1.00  0.00            
ATOM   1942  HG1 LYS O   3      11.847   3.154   4.343  1.00  0.00            
ATOM   1943  HG2 LYS O   3      10.722   1.809   5.071  1.00  0.00            
ATOM   1944  CD  LYS O   3      10.664   3.757   5.971  1.00  0.00            
ATOM   1945  HD1 LYS O   3      10.740   4.737   5.436  1.00  0.00            
ATOM   1946  HD2 LYS O   3       9.631   3.816   6.379  1.00  0.00            
ATOM   1947  CE  LYS O   3      11.709   3.648   7.096  1.00  0.00            
ATOM   1948  HE1 LYS O   3      11.741   4.510   7.782  1.00  0.00            
ATOM   1949  HE2 LYS O   3      12.766   3.593   6.774  1.00  0.00            
ATOM   1950  NZ  LYS O   3      11.486   2.360   7.937  1.00  0.00            
ATOM   1951  HZ1 LYS O   3      10.461   2.279   8.127  1.00  0.00            
ATOM   1952  HZ2 LYS O   3      11.911   1.544   7.436  1.00  0.00            
ATOM   1953  HZ3 LYS O   3      11.987   2.469   8.843  1.00  0.00            
ATOM   1954  C   LYS O   3       7.772   3.567   2.504  1.00  0.00            
ATOM   1955  O   LYS O   3       7.589   2.637   1.737  1.00  0.00            
ATOM   1956  N   ILE O   4       7.350   4.794   2.117  1.00  0.00            
ATOM   1957  HN  ILE O   4       7.461   5.612   2.678  1.00  0.00            
ATOM   1958  CA  ILE O   4       6.922   5.067   0.875  1.00  0.00            
ATOM   1959  HA  ILE O   4       6.740   4.203   0.261  1.00  0.00            
ATOM   1960  CB  ILE O   4       5.576   5.865   0.908  1.00  0.00            
ATOM   1961  HB  ILE O   4       5.743   6.856   1.388  1.00  0.00            
ATOM   1962  CG2 ILE O   4       5.043   6.113  -0.519  1.00  0.00            
ATOM   1963 HG21 ILE O   4       5.037   5.228  -1.197  1.00  0.00            
ATOM   1964 HG22 ILE O   4       4.060   6.633  -0.600  1.00  0.00            
ATOM   1965 HG23 ILE O   4       5.655   6.837  -1.076  1.00  0.00            
ATOM   1966  CG1 ILE O   4       4.452   5.200   1.806  1.00  0.00            
ATOM   1967 HG11 ILE O   4       3.570   5.868   1.887  1.00  0.00            
ATOM   1968 HG12 ILE O   4       4.950   4.985   2.772  1.00  0.00            
ATOM   1969  CD  ILE O   4       3.868   3.817   1.241  1.00  0.00            
ATOM   1970  HD1 ILE O   4       3.117   3.392   1.947  1.00  0.00            
ATOM   1971  HD2 ILE O   4       3.352   4.009   0.281  1.00  0.00            
ATOM   1972  HD3 ILE O   4       4.662   3.066   1.061  1.00  0.00            
ATOM   1973  C   ILE O   4       7.891   6.044   0.182  1.00  0.00            
ATOM   1974  O   ILE O   4       8.202   7.103   0.645  1.00  0.00            
ATOM   1975  N   GLN O   5       8.523   5.613  -0.900  1.00  0.00            
ATOM   1976  HN  GLN O   5       8.345   4.702  -1.267  1.00  0.00            
ATOM   1977  CA  GLN O   5       9.581   6.374  -1.638  1.00  0.00            
ATOM   1978  HA  GLN O   5       9.786   7.261  -1.062  1.00  0.00            
ATOM   1979  CB  GLN O   5      10.949   5.751  -1.792  1.00  0.00            
ATOM   1980  HB1 GLN O   5      11.505   6.341  -2.553  1.00  0.00            
ATOM   1981  HB2 GLN O   5      10.569   4.770  -2.139  1.00  0.00            
ATOM   1982  CG  GLN O   5      11.893   5.514  -0.597  1.00  0.00            
ATOM   1983  HG1 GLN O   5      12.208   6.469  -0.105  1.00  0.00            
ATOM   1984  HG2 GLN O   5      12.812   4.961  -0.871  1.00  0.00            
ATOM   1985  CD  GLN O   5      11.331   4.767   0.621  1.00  0.00            
ATOM   1986  OE1 GLN O   5      11.410   5.283   1.732  1.00  0.00            
ATOM   1987  NE2 GLN O   5      10.585   3.624   0.388  1.00  0.00            
ATOM   1988 HE21 GLN O   5      10.829   3.030  -0.379  1.00  0.00            
ATOM   1989 HE22 GLN O   5      10.061   3.386   1.197  1.00  0.00            
ATOM   1990  C   GLN O   5       8.932   6.822  -2.970  1.00  0.00            
ATOM   1991  O   GLN O   5       8.630   5.940  -3.823  1.00  0.00            
ATOM   1992  N   ILE O   6       8.751   8.150  -3.084  1.00  0.00            
ATOM   1993  HN  ILE O   6       9.005   8.777  -2.351  1.00  0.00            
ATOM   1994  CA  ILE O   6       7.945   8.658  -4.175  1.00  0.00            
ATOM   1995  HA  ILE O   6       7.571   7.809  -4.737  1.00  0.00            
ATOM   1996  CB  ILE O   6       6.856   9.562  -3.717  1.00  0.00            
ATOM   1997  HB  ILE O   6       7.262  10.522  -3.340  1.00  0.00            
ATOM   1998  CG2 ILE O   6       5.844   9.830  -4.881  1.00  0.00            
ATOM   1999 HG21 ILE O   6       4.874  10.256  -4.569  1.00  0.00            
ATOM   2000 HG22 ILE O   6       6.381  10.567  -5.511  1.00  0.00            
ATOM   2001 HG23 ILE O   6       5.673   8.983  -5.579  1.00  0.00            
ATOM   2002  CG1 ILE O   6       6.164   8.930  -2.498  1.00  0.00            
ATOM   2003 HG11 ILE O   6       6.854   9.031  -1.633  1.00  0.00            
ATOM   2004 HG12 ILE O   6       6.026   7.843  -2.709  1.00  0.00            
ATOM   2005  CD  ILE O   6       4.934   9.591  -2.066  1.00  0.00            
ATOM   2006  HD1 ILE O   6       5.206  10.649  -1.862  1.00  0.00            
ATOM   2007  HD2 ILE O   6       4.057   9.501  -2.735  1.00  0.00            
ATOM   2008  HD3 ILE O   6       4.700   9.155  -1.065  1.00  0.00            
ATOM   2009  C   ILE O   6       8.869   9.433  -5.089  1.00  0.00            
ATOM   2010  O   ILE O   6       9.526  10.381  -4.541  1.00  0.00            
ATOM   2011  N   ASN O   7       9.026   9.062  -6.355  1.00  0.00            
ATOM   2012  HN  ASN O   7       8.475   8.345  -6.771  1.00  0.00            
ATOM   2013  CA  ASN O   7       9.848   9.774  -7.334  1.00  0.00            
ATOM   2014  HA  ASN O   7      10.551  10.352  -6.748  1.00  0.00            
ATOM   2015  CB  ASN O   7      10.608   8.675  -8.167  1.00  0.00            
ATOM   2016  HB1 ASN O   7      11.454   9.234  -8.636  1.00  0.00            
ATOM   2017  HB2 ASN O   7      10.022   8.174  -8.961  1.00  0.00            
ATOM   2018  CG  ASN O   7      11.236   7.621  -7.302  1.00  0.00            
ATOM   2019  OD1 ASN O   7      12.304   7.758  -6.750  1.00  0.00            
ATOM   2020  ND2 ASN O   7      10.591   6.462  -7.223  1.00  0.00            
ATOM   2021 HD21 ASN O   7      11.111   5.672  -6.891  1.00  0.00            
ATOM   2022 HD22 ASN O   7       9.668   6.417  -7.606  1.00  0.00            
ATOM   2023  C   ASN O   7       9.016  10.585  -8.390  1.00  0.00            
ATOM   2024  OT1 ASN O   7       9.567  11.227  -9.280  1.00  0.00            
ATOM   2025  OT2 ASN O   7       7.746  10.562  -8.412  1.00  0.00            
ATOM   2026  N   LYS P   1       5.419   5.584  13.290  1.00  0.00            
ATOM   2027  H1  LYS P   1       4.925   5.112  14.076  1.00  0.00            
ATOM   2028  H2  LYS P   1       6.232   4.974  13.094  1.00  0.00            
ATOM   2029  H3  LYS P   1       5.811   6.477  13.650  1.00  0.00            
ATOM   2030  CA  LYS P   1       4.545   5.667  12.084  1.00  0.00            
ATOM   2031  HA  LYS P   1       4.054   4.697  12.096  1.00  0.00            
ATOM   2032  CB  LYS P   1       3.623   6.886  12.083  1.00  0.00            
ATOM   2033  HB1 LYS P   1       3.207   7.013  11.062  1.00  0.00            
ATOM   2034  HB2 LYS P   1       4.166   7.812  12.336  1.00  0.00            
ATOM   2035  CG  LYS P   1       2.405   6.759  13.005  1.00  0.00            
ATOM   2036  HG1 LYS P   1       1.792   7.675  12.900  1.00  0.00            
ATOM   2037  HG2 LYS P   1       2.785   6.576  14.036  1.00  0.00            
ATOM   2038  CD  LYS P   1       1.527   5.518  12.621  1.00  0.00            
ATOM   2039  HD1 LYS P   1       1.308   5.541  11.533  1.00  0.00            
ATOM   2040  HD2 LYS P   1       2.069   4.553  12.648  1.00  0.00            
ATOM   2041  CE  LYS P   1       0.271   5.504  13.452  1.00  0.00            
ATOM   2042  HE1 LYS P   1      -0.286   6.443  13.242  1.00  0.00            
ATOM   2043  HE2 LYS P   1       0.584   5.435  14.517  1.00  0.00            
ATOM   2044  NZ  LYS P   1      -0.550   4.394  12.951  1.00  0.00            
ATOM   2045  HZ1 LYS P   1       0.037   3.611  12.610  1.00  0.00            
ATOM   2046  HZ2 LYS P   1      -1.181   4.112  13.734  1.00  0.00            
ATOM   2047  HZ3 LYS P   1      -1.181   4.721  12.196  1.00  0.00            
ATOM   2048  C   LYS P   1       5.322   5.676  10.808  1.00  0.00            
ATOM   2049  O   LYS P   1       6.431   6.223  10.802  1.00  0.00            
ATOM   2050  N   ILE P   2       4.700   5.106   9.771  1.00  0.00            
ATOM   2051  HN  ILE P   2       3.897   4.538   9.904  1.00  0.00            
ATOM   2052  CA  ILE P   2       5.039   5.216   8.344  1.00  0.00            
ATOM   2053  HA  ILE P   2       5.841   4.516   8.232  1.00  0.00            
ATOM   2054  CB  ILE P   2       3.770   4.860   7.491  1.00  0.00            
ATOM   2055  HB  ILE P   2       3.495   3.797   7.629  1.00  0.00            
ATOM   2056  CG2 ILE P   2       2.589   5.770   7.996  1.00  0.00            
ATOM   2057 HG21 ILE P   2       2.906   6.836   7.978  1.00  0.00            
ATOM   2058 HG22 ILE P   2       1.784   5.547   7.253  1.00  0.00            
ATOM   2059 HG23 ILE P   2       2.183   5.590   9.018  1.00  0.00            
ATOM   2060  CG1 ILE P   2       4.071   5.074   5.970  1.00  0.00            
ATOM   2061 HG11 ILE P   2       5.075   4.657   5.728  1.00  0.00            
ATOM   2062 HG12 ILE P   2       4.046   6.169   5.831  1.00  0.00            
ATOM   2063  CD  ILE P   2       3.008   4.289   5.177  1.00  0.00            
ATOM   2064  HD1 ILE P   2       2.641   3.428   5.767  1.00  0.00            
ATOM   2065  HD2 ILE P   2       2.196   4.984   4.879  1.00  0.00            
ATOM   2066  HD3 ILE P   2       3.441   3.959   4.208  1.00  0.00            
ATOM   2067  C   ILE P   2       5.724   6.477   7.880  1.00  0.00            
ATOM   2068  O   ILE P   2       5.234   7.613   8.139  1.00  0.00            
ATOM   2069  N   LYS P   3       6.798   6.356   7.142  1.00  0.00            
ATOM   2070  HN  LYS P   3       7.155   5.431   7.080  1.00  0.00            
ATOM   2071  CA  LYS P   3       7.565   7.486   6.564  1.00  0.00            
ATOM   2072  HA  LYS P   3       7.341   8.396   7.099  1.00  0.00            
ATOM   2073  CB  LYS P   3       9.052   7.193   6.819  1.00  0.00            
ATOM   2074  HB1 LYS P   3       9.697   7.989   6.398  1.00  0.00            
ATOM   2075  HB2 LYS P   3       9.281   6.264   6.244  1.00  0.00            
ATOM   2076  CG  LYS P   3       9.652   7.045   8.231  1.00  0.00            
ATOM   2077  HG1 LYS P   3      10.739   6.810   8.176  1.00  0.00            
ATOM   2078  HG2 LYS P   3       9.168   6.120   8.629  1.00  0.00            
ATOM   2079  CD  LYS P   3       9.181   8.216   9.164  1.00  0.00            
ATOM   2080  HD1 LYS P   3       9.426   9.195   8.699  1.00  0.00            
ATOM   2081  HD2 LYS P   3       8.077   8.149   9.113  1.00  0.00            
ATOM   2082  CE  LYS P   3       9.797   8.156  10.531  1.00  0.00            
ATOM   2083  HE1 LYS P   3       9.649   9.112  11.087  1.00  0.00            
ATOM   2084  HE2 LYS P   3      10.877   8.002  10.355  1.00  0.00            
ATOM   2085  NZ  LYS P   3       9.269   6.949  11.217  1.00  0.00            
ATOM   2086  HZ1 LYS P   3      10.005   6.503  11.791  1.00  0.00            
ATOM   2087  HZ2 LYS P   3       8.490   7.318  11.806  1.00  0.00            
ATOM   2088  HZ3 LYS P   3       8.908   6.301  10.489  1.00  0.00            
ATOM   2089  C   LYS P   3       7.337   7.749   5.121  1.00  0.00            
ATOM   2090  O   LYS P   3       7.621   6.906   4.308  1.00  0.00            
ATOM   2091  N   ILE P   4       7.049   9.037   4.804  1.00  0.00            
ATOM   2092  HN  ILE P   4       6.852   9.732   5.487  1.00  0.00            
ATOM   2093  CA  ILE P   4       6.777   9.447   3.360  1.00  0.00            
ATOM   2094  HA  ILE P   4       6.640   8.564   2.741  1.00  0.00            
ATOM   2095  CB  ILE P   4       5.604  10.413   3.102  1.00  0.00            
ATOM   2096  HB  ILE P   4       5.895  11.352   3.612  1.00  0.00            
ATOM   2097  CG2 ILE P   4       5.421  10.632   1.600  1.00  0.00            
ATOM   2098 HG21 ILE P   4       5.321   9.738   0.949  1.00  0.00            
ATOM   2099 HG22 ILE P   4       4.574  11.359   1.494  1.00  0.00            
ATOM   2100 HG23 ILE P   4       6.293  11.161   1.160  1.00  0.00            
ATOM   2101  CG1 ILE P   4       4.299   9.963   3.755  1.00  0.00            
ATOM   2102 HG11 ILE P   4       3.525  10.744   3.612  1.00  0.00            
ATOM   2103 HG12 ILE P   4       4.576   9.912   4.830  1.00  0.00            
ATOM   2104  CD  ILE P   4       3.694   8.627   3.337  1.00  0.00            
ATOM   2105  HD1 ILE P   4       2.781   8.461   3.954  1.00  0.00            
ATOM   2106  HD2 ILE P   4       3.474   8.576   2.250  1.00  0.00            
ATOM   2107  HD3 ILE P   4       4.270   7.689   3.510  1.00  0.00            
ATOM   2108  C   ILE P   4       8.034  10.180   2.938  1.00  0.00            
ATOM   2109  O   ILE P   4       8.367  11.228   3.469  1.00  0.00            
ATOM   2110  N   GLN P   5       8.788   9.742   1.814  1.00  0.00            
ATOM   2111  HN  GLN P   5       8.532   8.909   1.335  1.00  0.00            
ATOM   2112  CA  GLN P   5       9.961  10.371   1.324  1.00  0.00            
ATOM   2113  HA  GLN P   5      10.317  11.199   1.916  1.00  0.00            
ATOM   2114  CB  GLN P   5      11.114   9.334   1.215  1.00  0.00            
ATOM   2115  HB1 GLN P   5      11.800   9.637   0.398  1.00  0.00            
ATOM   2116  HB2 GLN P   5      10.529   8.461   0.861  1.00  0.00            
ATOM   2117  CG  GLN P   5      11.951   9.078   2.439  1.00  0.00            
ATOM   2118  HG1 GLN P   5      12.357  10.038   2.817  1.00  0.00            
ATOM   2119  HG2 GLN P   5      12.713   8.276   2.284  1.00  0.00            
ATOM   2120  CD  GLN P   5      11.132   8.582   3.595  1.00  0.00            
ATOM   2121  OE1 GLN P   5      10.850   9.175   4.662  1.00  0.00            
ATOM   2122  NE2 GLN P   5      10.572   7.318   3.380  1.00  0.00            
ATOM   2123 HE21 GLN P   5      10.858   6.807   2.579  1.00  0.00            
ATOM   2124 HE22 GLN P   5      10.066   6.924   4.149  1.00  0.00            
ATOM   2125  C   GLN P   5       9.658  10.919  -0.058  1.00  0.00            
ATOM   2126  O   GLN P   5       9.356  10.091  -0.917  1.00  0.00            
ATOM   2127  N   ILE P   6       9.754  12.210  -0.351  1.00  0.00            
ATOM   2128  HN  ILE P   6      10.191  12.787   0.337  1.00  0.00            
ATOM   2129  CA  ILE P   6       9.390  12.846  -1.584  1.00  0.00            
ATOM   2130  HA  ILE P   6       8.852  12.158  -2.220  1.00  0.00            
ATOM   2131  CB  ILE P   6       8.613  14.158  -1.416  1.00  0.00            
ATOM   2132  HB  ILE P   6       9.333  14.871  -0.955  1.00  0.00            
ATOM   2133  CG2 ILE P   6       8.274  14.578  -2.858  1.00  0.00            
ATOM   2134 HG21 ILE P   6       9.174  14.923  -3.413  1.00  0.00            
ATOM   2135 HG22 ILE P   6       7.748  13.691  -3.267  1.00  0.00            
ATOM   2136 HG23 ILE P   6       7.555  15.427  -2.818  1.00  0.00            
ATOM   2137  CG1 ILE P   6       7.417  13.907  -0.532  1.00  0.00            
ATOM   2138 HG11 ILE P   6       7.065  14.926  -0.270  1.00  0.00            
ATOM   2139 HG12 ILE P   6       7.603  13.434   0.452  1.00  0.00            
ATOM   2140  CD  ILE P   6       6.275  13.071  -1.230  1.00  0.00            
ATOM   2141  HD1 ILE P   6       6.544  12.008  -1.386  1.00  0.00            
ATOM   2142  HD2 ILE P   6       5.337  13.028  -0.636  1.00  0.00            
ATOM   2143  HD3 ILE P   6       6.053  13.533  -2.215  1.00  0.00            
ATOM   2144  C   ILE P   6      10.817  13.043  -2.202  1.00  0.00            
ATOM   2145  O   ILE P   6      11.678  13.710  -1.630  1.00  0.00            
ATOM   2146  N   ASN P   7      11.074  12.453  -3.376  1.00  0.00            
ATOM   2147  HN  ASN P   7      10.460  11.755  -3.750  1.00  0.00            
ATOM   2148  CA  ASN P   7      12.368  12.601  -4.037  1.00  0.00            
ATOM   2149  HA  ASN P   7      12.987  13.076  -3.293  1.00  0.00            
ATOM   2150  CB  ASN P   7      12.948  11.216  -4.467  1.00  0.00            
ATOM   2151  HB1 ASN P   7      13.995  11.394  -4.828  1.00  0.00            
ATOM   2152  HB2 ASN P   7      12.401  10.648  -5.249  1.00  0.00            
ATOM   2153  CG  ASN P   7      13.074  10.328  -3.269  1.00  0.00            
ATOM   2154  OD1 ASN P   7      13.886  10.637  -2.400  1.00  0.00            
ATOM   2155  ND2 ASN P   7      12.269   9.248  -3.206  1.00  0.00            
ATOM   2156 HD21 ASN P   7      11.675   9.080  -3.992  1.00  0.00            
ATOM   2157 HD22 ASN P   7      12.329   8.648  -2.415  1.00  0.00            
ATOM   2158  C   ASN P   7      12.301  13.630  -5.216  1.00  0.00            
ATOM   2159  OT1 ASN P   7      13.248  14.391  -5.529  1.00  0.00            
ATOM   2160  OT2 ASN P   7      11.287  13.557  -5.968  1.00  0.00            
ATOM   2161  N   LYS Q   1      -3.110  14.243  10.566  1.00  0.00            
ATOM   2162  H1  LYS Q   1      -2.964  14.444  11.578  1.00  0.00            
ATOM   2163  H2  LYS Q   1      -4.140  14.229  10.383  1.00  0.00            
ATOM   2164  H3  LYS Q   1      -2.667  13.316  10.444  1.00  0.00            
ATOM   2165  CA  LYS Q   1      -2.504  15.380   9.770  1.00  0.00            
ATOM   2166  HA  LYS Q   1      -2.868  15.349   8.751  1.00  0.00            
ATOM   2167  CB  LYS Q   1      -2.991  16.711  10.401  1.00  0.00            
ATOM   2168  HB1 LYS Q   1      -2.055  17.303  10.551  1.00  0.00            
ATOM   2169  HB2 LYS Q   1      -3.428  16.539  11.398  1.00  0.00            
ATOM   2170  CG  LYS Q   1      -3.877  17.601   9.459  1.00  0.00            
ATOM   2171  HG1 LYS Q   1      -3.205  17.815   8.594  1.00  0.00            
ATOM   2172  HG2 LYS Q   1      -4.064  18.574   9.964  1.00  0.00            
ATOM   2173  CD  LYS Q   1      -5.285  17.091   8.991  1.00  0.00            
ATOM   2174  HD1 LYS Q   1      -5.833  17.942   8.533  1.00  0.00            
ATOM   2175  HD2 LYS Q   1      -5.277  16.377   8.138  1.00  0.00            
ATOM   2176  CE  LYS Q   1      -6.172  16.607  10.174  1.00  0.00            
ATOM   2177  HE1 LYS Q   1      -6.036  17.326  11.013  1.00  0.00            
ATOM   2178  HE2 LYS Q   1      -5.819  15.600  10.498  1.00  0.00            
ATOM   2179  NZ  LYS Q   1      -7.619  16.468   9.791  1.00  0.00            
ATOM   2180  HZ1 LYS Q   1      -8.232  16.250  10.604  1.00  0.00            
ATOM   2181  HZ2 LYS Q   1      -7.961  17.340   9.334  1.00  0.00            
ATOM   2182  HZ3 LYS Q   1      -7.685  15.738   9.057  1.00  0.00            
ATOM   2183  C   LYS Q   1      -0.974  15.172   9.696  1.00  0.00            
ATOM   2184  O   LYS Q   1      -0.432  14.200  10.172  1.00  0.00            
ATOM   2185  N   ILE Q   2      -0.300  16.180   9.038  1.00  0.00            
ATOM   2186  HN  ILE Q   2      -0.634  17.086   8.800  1.00  0.00            
ATOM   2187  CA  ILE Q   2       0.985  15.783   8.602  1.00  0.00            
ATOM   2188  HA  ILE Q   2       1.189  14.735   8.760  1.00  0.00            
ATOM   2189  CB  ILE Q   2       1.017  16.014   7.127  1.00  0.00            
ATOM   2190  HB  ILE Q   2       2.004  15.768   6.681  1.00  0.00            
ATOM   2191  CG2 ILE Q   2       0.079  15.019   6.467  1.00  0.00            
ATOM   2192 HG21 ILE Q   2       0.320  13.974   6.777  1.00  0.00            
ATOM   2193 HG22 ILE Q   2      -0.935  15.160   6.912  1.00  0.00            
ATOM   2194 HG23 ILE Q   2       0.121  15.131   5.363  1.00  0.00            
ATOM   2195  CG1 ILE Q   2       0.654  17.497   6.795  1.00  0.00            
ATOM   2196 HG11 ILE Q   2       1.074  18.220   7.520  1.00  0.00            
ATOM   2197 HG12 ILE Q   2      -0.429  17.714   6.906  1.00  0.00            
ATOM   2198  CD  ILE Q   2       1.039  17.830   5.394  1.00  0.00            
ATOM   2199  HD1 ILE Q   2       0.467  17.206   4.687  1.00  0.00            
ATOM   2200  HD2 ILE Q   2       0.715  18.865   5.178  1.00  0.00            
ATOM   2201  HD3 ILE Q   2       2.128  17.690   5.205  1.00  0.00            
ATOM   2202  C   ILE Q   2       2.041  16.666   9.351  1.00  0.00            
ATOM   2203  O   ILE Q   2       1.693  17.749   9.873  1.00  0.00            
ATOM   2204  N   LYS Q   3       3.309  16.241   9.300  1.00  0.00            
ATOM   2205  HN  LYS Q   3       3.425  15.300   8.992  1.00  0.00            
ATOM   2206  CA  LYS Q   3       4.525  16.967   9.588  1.00  0.00            
ATOM   2207  HA  LYS Q   3       4.264  17.989   9.807  1.00  0.00            
ATOM   2208  CB  LYS Q   3       5.139  16.398  10.839  1.00  0.00            
ATOM   2209  HB1 LYS Q   3       5.326  15.304  10.746  1.00  0.00            
ATOM   2210  HB2 LYS Q   3       4.597  16.476  11.809  1.00  0.00            
ATOM   2211  CG  LYS Q   3       6.312  17.253  11.346  1.00  0.00            
ATOM   2212  HG1 LYS Q   3       7.063  17.364  10.539  1.00  0.00            
ATOM   2213  HG2 LYS Q   3       6.819  16.619  12.112  1.00  0.00            
ATOM   2214  CD  LYS Q   3       5.992  18.638  11.909  1.00  0.00            
ATOM   2215  HD1 LYS Q   3       5.033  19.065  11.526  1.00  0.00            
ATOM   2216  HD2 LYS Q   3       5.885  18.654  13.006  1.00  0.00            
ATOM   2217  CE  LYS Q   3       7.086  19.632  11.491  1.00  0.00            
ATOM   2218  HE1 LYS Q   3       6.894  20.670  11.824  1.00  0.00            
ATOM   2219  HE2 LYS Q   3       7.131  19.545  10.384  1.00  0.00            
ATOM   2220  NZ  LYS Q   3       8.396  19.176  11.798  1.00  0.00            
ATOM   2221  HZ1 LYS Q   3       8.456  18.144  11.774  1.00  0.00            
ATOM   2222  HZ2 LYS Q   3       9.040  19.500  11.047  1.00  0.00            
ATOM   2223  HZ3 LYS Q   3       8.668  19.636  12.689  1.00  0.00            
ATOM   2224  C   LYS Q   3       5.456  17.048   8.480  1.00  0.00            
ATOM   2225  O   LYS Q   3       5.883  15.991   8.010  1.00  0.00            
ATOM   2226  N   ILE Q   4       5.647  18.173   7.854  1.00  0.00            
ATOM   2227  HN  ILE Q   4       5.226  19.025   8.178  1.00  0.00            
ATOM   2228  CA  ILE Q   4       6.690  18.361   6.806  1.00  0.00            
ATOM   2229  HA  ILE Q   4       6.720  17.402   6.325  1.00  0.00            
ATOM   2230  CB  ILE Q   4       6.246  19.321   5.680  1.00  0.00            
ATOM   2231  HB  ILE Q   4       5.924  20.233   6.209  1.00  0.00            
ATOM   2232  CG2 ILE Q   4       7.436  19.655   4.701  1.00  0.00            
ATOM   2233 HG21 ILE Q   4       8.182  20.415   5.013  1.00  0.00            
ATOM   2234 HG22 ILE Q   4       8.034  18.746   4.456  1.00  0.00            
ATOM   2235 HG23 ILE Q   4       7.110  19.976   3.697  1.00  0.00            
ATOM   2236  CG1 ILE Q   4       5.027  18.760   4.909  1.00  0.00            
ATOM   2237 HG11 ILE Q   4       4.440  18.109   5.598  1.00  0.00            
ATOM   2238 HG12 ILE Q   4       5.484  18.033   4.193  1.00  0.00            
ATOM   2239  CD  ILE Q   4       4.063  19.740   4.308  1.00  0.00            
ATOM   2240  HD1 ILE Q   4       3.272  19.285   3.665  1.00  0.00            
ATOM   2241  HD2 ILE Q   4       3.513  20.284   5.104  1.00  0.00            
ATOM   2242  HD3 ILE Q   4       4.640  20.424   3.648  1.00  0.00            
ATOM   2243  C   ILE Q   4       8.189  18.532   7.252  1.00  0.00            
ATOM   2244  O   ILE Q   4       8.476  19.309   8.169  1.00  0.00            
ATOM   2245  N   GLN Q   5       9.126  17.756   6.691  1.00  0.00            
ATOM   2246  HN  GLN Q   5       8.892  17.029   6.044  1.00  0.00            
ATOM   2247  CA  GLN Q   5      10.522  17.777   7.114  1.00  0.00            
ATOM   2248  HA  GLN Q   5      10.629  18.386   7.998  1.00  0.00            
ATOM   2249  CB  GLN Q   5      10.957  16.370   7.439  1.00  0.00            
ATOM   2250  HB1 GLN Q   5      12.063  16.313   7.582  1.00  0.00            
ATOM   2251  HB2 GLN Q   5      10.683  15.695   6.597  1.00  0.00            
ATOM   2252  CG  GLN Q   5      10.494  15.783   8.847  1.00  0.00            
ATOM   2253  HG1 GLN Q   5      10.996  14.825   9.115  1.00  0.00            
ATOM   2254  HG2 GLN Q   5       9.422  15.479   8.880  1.00  0.00            
ATOM   2255  CD  GLN Q   5      10.594  16.752  10.019  1.00  0.00            
ATOM   2256  OE1 GLN Q   5       9.551  17.115  10.591  1.00  0.00            
ATOM   2257  NE2 GLN Q   5      11.773  17.159  10.482  1.00  0.00            
ATOM   2258 HE21 GLN Q   5      11.942  17.651  11.339  1.00  0.00            
ATOM   2259 HE22 GLN Q   5      12.564  17.247   9.880  1.00  0.00            
ATOM   2260  C   GLN Q   5      11.338  18.300   5.906  1.00  0.00            
ATOM   2261  O   GLN Q   5      11.567  17.585   4.925  1.00  0.00            
ATOM   2262  N   ILE Q   6      11.884  19.532   6.092  1.00  0.00            
ATOM   2263  HN  ILE Q   6      11.483  20.044   6.853  1.00  0.00            
ATOM   2264  CA  ILE Q   6      12.846  20.195   5.199  1.00  0.00            
ATOM   2265  HA  ILE Q   6      13.508  19.483   4.732  1.00  0.00            
ATOM   2266  CB  ILE Q   6      12.134  20.890   3.982  1.00  0.00            
ATOM   2267  HB  ILE Q   6      11.241  20.279   3.696  1.00  0.00            
ATOM   2268  CG2 ILE Q   6      11.540  22.302   4.426  1.00  0.00            
ATOM   2269 HG21 ILE Q   6      10.806  22.764   3.740  1.00  0.00            
ATOM   2270 HG22 ILE Q   6      11.103  22.353   5.447  1.00  0.00            
ATOM   2271 HG23 ILE Q   6      12.306  23.115   4.445  1.00  0.00            
ATOM   2272  CG1 ILE Q   6      12.996  20.934   2.729  1.00  0.00            
ATOM   2273 HG11 ILE Q   6      13.362  19.890   2.610  1.00  0.00            
ATOM   2274 HG12 ILE Q   6      13.845  21.583   3.027  1.00  0.00            
ATOM   2275  CD  ILE Q   6      12.125  21.374   1.521  1.00  0.00            
ATOM   2276  HD1 ILE Q   6      11.218  20.737   1.479  1.00  0.00            
ATOM   2277  HD2 ILE Q   6      11.747  22.425   1.553  1.00  0.00            
ATOM   2278  HD3 ILE Q   6      12.534  21.228   0.501  1.00  0.00            
ATOM   2279  C   ILE Q   6      13.723  21.184   5.977  1.00  0.00            
ATOM   2280  O   ILE Q   6      13.322  21.748   7.004  1.00  0.00            
ATOM   2281  N   ASN Q   7      15.023  21.397   5.507  1.00  0.00            
ATOM   2282  HN  ASN Q   7      15.339  21.134   4.589  1.00  0.00            
ATOM   2283  CA  ASN Q   7      15.924  22.152   6.295  1.00  0.00            
ATOM   2284  HA  ASN Q   7      15.632  22.329   7.318  1.00  0.00            
ATOM   2285  CB  ASN Q   7      17.246  21.276   6.308  1.00  0.00            
ATOM   2286  HB1 ASN Q   7      18.106  21.880   6.681  1.00  0.00            
ATOM   2287  HB2 ASN Q   7      17.426  20.879   5.283  1.00  0.00            
ATOM   2288  CG  ASN Q   7      17.036  20.155   7.447  1.00  0.00            
ATOM   2289  OD1 ASN Q   7      17.213  18.988   7.124  1.00  0.00            
ATOM   2290  ND2 ASN Q   7      16.696  20.539   8.675  1.00  0.00            
ATOM   2291 HD21 ASN Q   7      16.409  19.843   9.338  1.00  0.00            
ATOM   2292 HD22 ASN Q   7      16.651  21.524   8.812  1.00  0.00            
ATOM   2293  C   ASN Q   7      16.367  23.539   5.702  1.00  0.00            
ATOM   2294  OT1 ASN Q   7      16.394  23.762   4.482  1.00  0.00            
ATOM   2295  OT2 ASN Q   7      16.794  24.357   6.556  1.00  0.00            
ATOM   2296  N   LYS R   1       1.716  12.731  14.227  1.00  0.00            
ATOM   2297  H1  LYS R   1       2.689  12.894  14.569  1.00  0.00            
ATOM   2298  H2  LYS R   1       1.107  13.281  14.873  1.00  0.00            
ATOM   2299  H3  LYS R   1       1.548  11.713  14.390  1.00  0.00            
ATOM   2300  CA  LYS R   1       1.403  13.093  12.804  1.00  0.00            
ATOM   2301  HA  LYS R   1       0.465  12.615  12.559  1.00  0.00            
ATOM   2302  CB  LYS R   1       1.353  14.590  12.686  1.00  0.00            
ATOM   2303  HB1 LYS R   1       0.329  14.989  12.852  1.00  0.00            
ATOM   2304  HB2 LYS R   1       1.583  14.786  11.617  1.00  0.00            
ATOM   2305  CG  LYS R   1       2.289  15.417  13.611  1.00  0.00            
ATOM   2306  HG1 LYS R   1       3.311  14.967  13.570  1.00  0.00            
ATOM   2307  HG2 LYS R   1       1.833  15.248  14.599  1.00  0.00            
ATOM   2308  CD  LYS R   1       2.296  17.008  13.365  1.00  0.00            
ATOM   2309  HD1 LYS R   1       2.530  17.123  12.284  1.00  0.00            
ATOM   2310  HD2 LYS R   1       1.223  17.263  13.422  1.00  0.00            
ATOM   2311  CE  LYS R   1       3.286  17.754  14.246  1.00  0.00            
ATOM   2312  HE1 LYS R   1       3.436  18.771  13.824  1.00  0.00            
ATOM   2313  HE2 LYS R   1       4.247  17.203  14.294  1.00  0.00            
ATOM   2314  NZ  LYS R   1       2.760  18.016  15.558  1.00  0.00            
ATOM   2315  HZ1 LYS R   1       2.636  17.102  16.052  1.00  0.00            
ATOM   2316  HZ2 LYS R   1       3.443  18.622  16.059  1.00  0.00            
ATOM   2317  HZ3 LYS R   1       1.815  18.440  15.550  1.00  0.00            
ATOM   2318  C   LYS R   1       2.425  12.515  11.820  1.00  0.00            
ATOM   2319  O   LYS R   1       3.580  12.331  12.163  1.00  0.00            
ATOM   2320  N   ILE R   2       2.002  12.212  10.539  1.00  0.00            
ATOM   2321  HN  ILE R   2       1.075  12.371  10.207  1.00  0.00            
ATOM   2322  CA  ILE R   2       2.829  11.625   9.515  1.00  0.00            
ATOM   2323  HA  ILE R   2       3.300  10.779   9.992  1.00  0.00            
ATOM   2324  CB  ILE R   2       2.020  11.172   8.210  1.00  0.00            
ATOM   2325  HB  ILE R   2       1.561  12.089   7.775  1.00  0.00            
ATOM   2326  CG2 ILE R   2       2.977  10.404   7.296  1.00  0.00            
ATOM   2327 HG21 ILE R   2       3.834  11.014   6.933  1.00  0.00            
ATOM   2328 HG22 ILE R   2       3.323   9.465   7.768  1.00  0.00            
ATOM   2329 HG23 ILE R   2       2.418  10.200   6.362  1.00  0.00            
ATOM   2330  CG1 ILE R   2       0.825  10.243   8.557  1.00  0.00            
ATOM   2331 HG11 ILE R   2       0.494   9.638   7.693  1.00  0.00            
ATOM   2332 HG12 ILE R   2       0.005  10.918   8.877  1.00  0.00            
ATOM   2333  CD  ILE R   2       1.006   9.190   9.614  1.00  0.00            
ATOM   2334  HD1 ILE R   2       1.143   9.490  10.676  1.00  0.00            
ATOM   2335  HD2 ILE R   2       0.053   8.619   9.663  1.00  0.00            
ATOM   2336  HD3 ILE R   2       1.783   8.491   9.239  1.00  0.00            
ATOM   2337  C   ILE R   2       3.946  12.595   9.043  1.00  0.00            
ATOM   2338  O   ILE R   2       3.772  13.664   8.494  1.00  0.00            
ATOM   2339  N   LYS R   3       5.184  11.991   9.287  1.00  0.00            
ATOM   2340  HN  LYS R   3       5.338  11.147   9.790  1.00  0.00            
ATOM   2341  CA  LYS R   3       6.430  12.503   8.704  1.00  0.00            
ATOM   2342  HA  LYS R   3       6.428  13.556   8.957  1.00  0.00            
ATOM   2343  CB  LYS R   3       7.668  11.920   9.405  1.00  0.00            
ATOM   2344  HB1 LYS R   3       8.533  12.338   8.854  1.00  0.00            
ATOM   2345  HB2 LYS R   3       7.621  10.846   9.154  1.00  0.00            
ATOM   2346  CG  LYS R   3       7.715  12.057  10.911  1.00  0.00            
ATOM   2347  HG1 LYS R   3       8.379  11.313  11.397  1.00  0.00            
ATOM   2348  HG2 LYS R   3       6.758  11.932  11.469  1.00  0.00            
ATOM   2349  CD  LYS R   3       8.271  13.376  11.285  1.00  0.00            
ATOM   2350  HD1 LYS R   3       9.287  13.619  10.916  1.00  0.00            
ATOM   2351  HD2 LYS R   3       7.583  14.147  10.878  1.00  0.00            
ATOM   2352  CE  LYS R   3       8.184  13.746  12.816  1.00  0.00            
ATOM   2353  HE1 LYS R   3       7.211  13.437  13.258  1.00  0.00            
ATOM   2354  HE2 LYS R   3       8.311  14.848  12.918  1.00  0.00            
ATOM   2355  NZ  LYS R   3       9.337  13.097  13.531  1.00  0.00            
ATOM   2356  HZ1 LYS R   3      10.251  13.207  13.052  1.00  0.00            
ATOM   2357  HZ2 LYS R   3       9.399  13.384  14.536  1.00  0.00            
ATOM   2358  HZ3 LYS R   3       9.190  12.069  13.560  1.00  0.00            
ATOM   2359  C   LYS R   3       6.546  12.409   7.160  1.00  0.00            
ATOM   2360  O   LYS R   3       6.800  11.332   6.623  1.00  0.00            
ATOM   2361  N   ILE R   4       6.532  13.544   6.471  1.00  0.00            
ATOM   2362  HN  ILE R   4       6.493  14.421   6.943  1.00  0.00            
ATOM   2363  CA  ILE R   4       6.733  13.685   5.013  1.00  0.00            
ATOM   2364  HA  ILE R   4       6.860  12.694   4.599  1.00  0.00            
ATOM   2365  CB  ILE R   4       5.617  14.488   4.343  1.00  0.00            
ATOM   2366  HB  ILE R   4       5.557  15.508   4.767  1.00  0.00            
ATOM   2367  CG2 ILE R   4       5.719  14.397   2.827  1.00  0.00            
ATOM   2368 HG21 ILE R   4       4.805  14.804   2.344  1.00  0.00            
ATOM   2369 HG22 ILE R   4       6.576  14.996   2.461  1.00  0.00            
ATOM   2370 HG23 ILE R   4       5.793  13.331   2.515  1.00  0.00            
ATOM   2371  CG1 ILE R   4       4.244  13.805   4.741  1.00  0.00            
ATOM   2372 HG11 ILE R   4       4.109  13.809   5.843  1.00  0.00            
ATOM   2373 HG12 ILE R   4       4.115  12.766   4.348  1.00  0.00            
ATOM   2374  CD  ILE R   4       3.048  14.684   4.229  1.00  0.00            
ATOM   2375  HD1 ILE R   4       3.215  15.736   4.551  1.00  0.00            
ATOM   2376  HD2 ILE R   4       2.985  14.521   3.133  1.00  0.00            
ATOM   2377  HD3 ILE R   4       2.055  14.285   4.525  1.00  0.00            
ATOM   2378  C   ILE R   4       8.080  14.406   4.791  1.00  0.00            
ATOM   2379  O   ILE R   4       8.259  15.478   5.411  1.00  0.00            
ATOM   2380  N   GLN R   5       8.979  13.869   3.977  1.00  0.00            
ATOM   2381  HN  GLN R   5       8.780  12.987   3.549  1.00  0.00            
ATOM   2382  CA  GLN R   5      10.372  14.462   3.893  1.00  0.00            
ATOM   2383  HA  GLN R   5      10.313  15.476   4.268  1.00  0.00            
ATOM   2384  CB  GLN R   5      11.375  13.666   4.835  1.00  0.00            
ATOM   2385  HB1 GLN R   5      11.168  12.576   4.763  1.00  0.00            
ATOM   2386  HB2 GLN R   5      11.145  13.880   5.904  1.00  0.00            
ATOM   2387  CG  GLN R   5      12.805  14.023   4.602  1.00  0.00            
ATOM   2388  HG1 GLN R   5      12.872  15.130   4.554  1.00  0.00            
ATOM   2389  HG2 GLN R   5      13.051  13.610   3.597  1.00  0.00            
ATOM   2390  CD  GLN R   5      13.715  13.339   5.587  1.00  0.00            
ATOM   2391  OE1 GLN R   5      13.776  12.094   5.673  1.00  0.00            
ATOM   2392  NE2 GLN R   5      14.620  14.132   6.223  1.00  0.00            
ATOM   2393 HE21 GLN R   5      14.686  15.131   6.188  1.00  0.00            
ATOM   2394 HE22 GLN R   5      15.362  13.860   6.843  1.00  0.00            
ATOM   2395  C   GLN R   5      10.774  14.742   2.461  1.00  0.00            
ATOM   2396  O   GLN R   5      10.589  13.881   1.608  1.00  0.00            
ATOM   2397  N   ILE R   6      11.376  15.848   2.317  1.00  0.00            
ATOM   2398  HN  ILE R   6      11.526  16.476   3.076  1.00  0.00            
ATOM   2399  CA  ILE R   6      11.488  16.489   0.970  1.00  0.00            
ATOM   2400  HA  ILE R   6      10.958  15.905   0.240  1.00  0.00            
ATOM   2401  CB  ILE R   6      10.941  17.910   0.896  1.00  0.00            
ATOM   2402  HB  ILE R   6      11.648  18.522   1.508  1.00  0.00            
ATOM   2403  CG2 ILE R   6      10.970  18.302  -0.589  1.00  0.00            
ATOM   2404 HG21 ILE R   6      10.084  17.952  -1.167  1.00  0.00            
ATOM   2405 HG22 ILE R   6      11.201  19.383  -0.589  1.00  0.00            
ATOM   2406 HG23 ILE R   6      11.774  17.801  -1.158  1.00  0.00            
ATOM   2407  CG1 ILE R   6       9.524  18.015   1.522  1.00  0.00            
ATOM   2408 HG11 ILE R   6       9.115  19.028   1.311  1.00  0.00            
ATOM   2409 HG12 ILE R   6       9.532  17.905   2.619  1.00  0.00            
ATOM   2410  CD  ILE R   6       8.491  16.961   0.945  1.00  0.00            
ATOM   2411  HD1 ILE R   6       7.464  17.115   1.351  1.00  0.00            
ATOM   2412  HD2 ILE R   6       8.438  17.043  -0.162  1.00  0.00            
ATOM   2413  HD3 ILE R   6       8.686  15.874   1.061  1.00  0.00            
ATOM   2414  C   ILE R   6      13.035  16.475   0.587  1.00  0.00            
ATOM   2415  O   ILE R   6      13.771  17.288   1.160  1.00  0.00            
ATOM   2416  N   ASN R   7      13.438  15.599  -0.384  1.00  0.00            
ATOM   2417  HN  ASN R   7      12.770  14.982  -0.785  1.00  0.00            
ATOM   2418  CA  ASN R   7      14.834  15.558  -0.882  1.00  0.00            
ATOM   2419  HA  ASN R   7      15.419  15.908  -0.043  1.00  0.00            
ATOM   2420  CB  ASN R   7      15.125  14.083  -1.193  1.00  0.00            
ATOM   2421  HB1 ASN R   7      16.152  13.912  -1.581  1.00  0.00            
ATOM   2422  HB2 ASN R   7      14.424  13.797  -2.005  1.00  0.00            
ATOM   2423  CG  ASN R   7      15.107  13.202   0.046  1.00  0.00            
ATOM   2424  OD1 ASN R   7      15.936  13.447   0.952  1.00  0.00            
ATOM   2425  ND2 ASN R   7      14.266  12.137   0.095  1.00  0.00            
ATOM   2426 HD21 ASN R   7      14.128  11.750   1.010  1.00  0.00            
ATOM   2427 HD22 ASN R   7      13.735  11.845  -0.697  1.00  0.00            
ATOM   2428  C   ASN R   7      15.086  16.427  -2.186  1.00  0.00            
ATOM   2429  OT1 ASN R   7      16.296  16.651  -2.429  1.00  0.00            
ATOM   2430  OT2 ASN R   7      14.147  16.809  -2.916  1.00  0.00            
ATOM   2431  N   LYS S   1      10.844  -5.266   6.898  1.00  0.00            
ATOM   2432  H1  LYS S   1      11.479  -5.952   6.448  1.00  0.00            
ATOM   2433  H2  LYS S   1      11.285  -4.321   6.863  1.00  0.00            
ATOM   2434  H3  LYS S   1      10.786  -5.438   7.927  1.00  0.00            
ATOM   2435  CA  LYS S   1       9.562  -5.109   6.214  1.00  0.00            
ATOM   2436  HA  LYS S   1       8.970  -5.994   6.387  1.00  0.00            
ATOM   2437  CB  LYS S   1       8.878  -3.910   7.062  1.00  0.00            
ATOM   2438  HB1 LYS S   1       7.801  -3.814   6.829  1.00  0.00            
ATOM   2439  HB2 LYS S   1       9.207  -2.957   6.576  1.00  0.00            
ATOM   2440  CG  LYS S   1       9.004  -3.856   8.562  1.00  0.00            
ATOM   2441  HG1 LYS S   1       8.280  -3.049   8.799  1.00  0.00            
ATOM   2442  HG2 LYS S   1      10.028  -3.562   8.891  1.00  0.00            
ATOM   2443  CD  LYS S   1       8.469  -5.089   9.366  1.00  0.00            
ATOM   2444  HD1 LYS S   1       7.388  -5.272   9.185  1.00  0.00            
ATOM   2445  HD2 LYS S   1       8.890  -5.952   8.813  1.00  0.00            
ATOM   2446  CE  LYS S   1       8.964  -5.133  10.909  1.00  0.00            
ATOM   2447  HE1 LYS S   1       8.539  -4.273  11.471  1.00  0.00            
ATOM   2448  HE2 LYS S   1      10.057  -4.951  10.931  1.00  0.00            
ATOM   2449  NZ  LYS S   1       8.488  -6.330  11.698  1.00  0.00            
ATOM   2450  HZ1 LYS S   1       8.569  -6.004  12.679  1.00  0.00            
ATOM   2451  HZ2 LYS S   1       7.487  -6.564  11.544  1.00  0.00            
ATOM   2452  HZ3 LYS S   1       9.044  -7.190  11.530  1.00  0.00            
ATOM   2453  C   LYS S   1       9.697  -4.763   4.774  1.00  0.00            
ATOM   2454  O   LYS S   1      10.818  -4.390   4.327  1.00  0.00            
ATOM   2455  N   ILE S   2       8.563  -4.704   4.034  1.00  0.00            
ATOM   2456  HN  ILE S   2       7.685  -4.893   4.461  1.00  0.00            
ATOM   2457  CA  ILE S   2       8.473  -4.113   2.713  1.00  0.00            
ATOM   2458  HA  ILE S   2       9.101  -4.799   2.165  1.00  0.00            
ATOM   2459  CB  ILE S   2       7.076  -4.413   2.045  1.00  0.00            
ATOM   2460  HB  ILE S   2       7.122  -4.231   0.954  1.00  0.00            
ATOM   2461  CG2 ILE S   2       6.832  -5.990   2.249  1.00  0.00            
ATOM   2462 HG21 ILE S   2       7.662  -6.501   1.714  1.00  0.00            
ATOM   2463 HG22 ILE S   2       6.835  -6.243   3.333  1.00  0.00            
ATOM   2464 HG23 ILE S   2       5.863  -6.314   1.822  1.00  0.00            
ATOM   2465  CG1 ILE S   2       6.066  -3.430   2.751  1.00  0.00            
ATOM   2466 HG11 ILE S   2       6.207  -2.344   2.571  1.00  0.00            
ATOM   2467 HG12 ILE S   2       6.083  -3.663   3.837  1.00  0.00            
ATOM   2468  CD  ILE S   2       4.546  -3.747   2.366  1.00  0.00            
ATOM   2469  HD1 ILE S   2       4.367  -3.829   1.278  1.00  0.00            
ATOM   2470  HD2 ILE S   2       4.163  -4.648   2.885  1.00  0.00            
ATOM   2471  HD3 ILE S   2       3.963  -2.872   2.750  1.00  0.00            
ATOM   2472  C   ILE S   2       8.942  -2.671   2.604  1.00  0.00            
ATOM   2473  O   ILE S   2       8.671  -1.832   3.458  1.00  0.00            
ATOM   2474  N   LYS S   3       9.616  -2.295   1.495  1.00  0.00            
ATOM   2475  HN  LYS S   3       9.884  -3.001   0.847  1.00  0.00            
ATOM   2476  CA  LYS S   3       9.712  -0.901   1.009  1.00  0.00            
ATOM   2477  HA  LYS S   3       9.151  -0.312   1.730  1.00  0.00            
ATOM   2478  CB  LYS S   3      11.118  -0.268   0.934  1.00  0.00            
ATOM   2479  HB1 LYS S   3      11.129   0.769   0.547  1.00  0.00            
ATOM   2480  HB2 LYS S   3      11.767  -0.871   0.257  1.00  0.00            
ATOM   2481  CG  LYS S   3      11.778  -0.221   2.359  1.00  0.00            
ATOM   2482  HG1 LYS S   3      11.765  -1.197   2.882  1.00  0.00            
ATOM   2483  HG2 LYS S   3      11.108   0.421   2.977  1.00  0.00            
ATOM   2484  CD  LYS S   3      13.224   0.287   2.277  1.00  0.00            
ATOM   2485  HD1 LYS S   3      13.842  -0.333   1.590  1.00  0.00            
ATOM   2486  HD2 LYS S   3      13.105   1.165   1.602  1.00  0.00            
ATOM   2487  CE  LYS S   3      13.825   0.521   3.611  1.00  0.00            
ATOM   2488  HE1 LYS S   3      13.963  -0.430   4.155  1.00  0.00            
ATOM   2489  HE2 LYS S   3      13.114   1.112   4.225  1.00  0.00            
ATOM   2490  NZ  LYS S   3      15.145   1.131   3.540  1.00  0.00            
ATOM   2491  HZ1 LYS S   3      15.889   0.463   3.263  1.00  0.00            
ATOM   2492  HZ2 LYS S   3      15.208   1.995   2.973  1.00  0.00            
ATOM   2493  HZ3 LYS S   3      15.424   1.457   4.487  1.00  0.00            
ATOM   2494  C   LYS S   3       8.881  -0.704  -0.290  1.00  0.00            
ATOM   2495  O   LYS S   3       9.054  -1.525  -1.170  1.00  0.00            
ATOM   2496  N   ILE S   4       7.988   0.279  -0.245  1.00  0.00            
ATOM   2497  HN  ILE S   4       7.818   0.797   0.598  1.00  0.00            
ATOM   2498  CA  ILE S   4       7.065   0.638  -1.330  1.00  0.00            
ATOM   2499  HA  ILE S   4       6.915  -0.204  -1.979  1.00  0.00            
ATOM   2500  CB  ILE S   4       5.731   0.999  -0.718  1.00  0.00            
ATOM   2501  HB  ILE S   4       5.897   1.834  -0.015  1.00  0.00            
ATOM   2502  CG2 ILE S   4       4.674   1.404  -1.815  1.00  0.00            
ATOM   2503 HG21 ILE S   4       3.652   1.596  -1.429  1.00  0.00            
ATOM   2504 HG22 ILE S   4       4.983   2.280  -2.420  1.00  0.00            
ATOM   2505 HG23 ILE S   4       4.498   0.554  -2.505  1.00  0.00            
ATOM   2506  CG1 ILE S   4       5.092  -0.194   0.125  1.00  0.00            
ATOM   2507 HG11 ILE S   4       5.921  -0.383   0.844  1.00  0.00            
ATOM   2508 HG12 ILE S   4       4.940  -1.137  -0.439  1.00  0.00            
ATOM   2509  CD  ILE S   4       3.754  -0.018   0.888  1.00  0.00            
ATOM   2510  HD1 ILE S   4       3.541  -0.891   1.548  1.00  0.00            
ATOM   2511  HD2 ILE S   4       3.983   0.837   1.562  1.00  0.00            
ATOM   2512  HD3 ILE S   4       2.892   0.111   0.191  1.00  0.00            
ATOM   2513  C   ILE S   4       7.676   1.782  -2.180  1.00  0.00            
ATOM   2514  O   ILE S   4       7.942   2.865  -1.662  1.00  0.00            
ATOM   2515  N   GLN S   5       8.017   1.469  -3.433  1.00  0.00            
ATOM   2516  HN  GLN S   5       8.126   0.500  -3.623  1.00  0.00            
ATOM   2517  CA  GLN S   5       8.577   2.501  -4.395  1.00  0.00            
ATOM   2518  HA  GLN S   5       8.708   3.462  -3.920  1.00  0.00            
ATOM   2519  CB  GLN S   5      10.004   2.166  -4.958  1.00  0.00            
ATOM   2520  HB1 GLN S   5      10.210   2.774  -5.872  1.00  0.00            
ATOM   2521  HB2 GLN S   5      10.080   1.121  -5.334  1.00  0.00            
ATOM   2522  CG  GLN S   5      11.110   2.273  -3.884  1.00  0.00            
ATOM   2523  HG1 GLN S   5      11.098   3.274  -3.404  1.00  0.00            
ATOM   2524  HG2 GLN S   5      12.132   2.107  -4.285  1.00  0.00            
ATOM   2525  CD  GLN S   5      11.088   1.306  -2.734  1.00  0.00            
ATOM   2526  OE1 GLN S   5      11.153   1.702  -1.610  1.00  0.00            
ATOM   2527  NE2 GLN S   5      10.935  -0.018  -3.124  1.00  0.00            
ATOM   2528 HE21 GLN S   5      10.913  -0.242  -4.098  1.00  0.00            
ATOM   2529 HE22 GLN S   5      11.012  -0.621  -2.324  1.00  0.00            
ATOM   2530  C   GLN S   5       7.646   2.806  -5.573  1.00  0.00            
ATOM   2531  O   GLN S   5       7.309   1.994  -6.447  1.00  0.00            
ATOM   2532  N   ILE S   6       7.331   4.071  -5.687  1.00  0.00            
ATOM   2533  HN  ILE S   6       7.803   4.742  -5.127  1.00  0.00            
ATOM   2534  CA  ILE S   6       6.298   4.559  -6.423  1.00  0.00            
ATOM   2535  HA  ILE S   6       5.862   3.775  -7.022  1.00  0.00            
ATOM   2536  CB  ILE S   6       5.172   5.252  -5.602  1.00  0.00            
ATOM   2537  HB  ILE S   6       5.695   6.080  -5.071  1.00  0.00            
ATOM   2538  CG2 ILE S   6       4.073   5.795  -6.571  1.00  0.00            
ATOM   2539 HG21 ILE S   6       4.507   6.326  -7.443  1.00  0.00            
ATOM   2540 HG22 ILE S   6       3.412   4.971  -6.915  1.00  0.00            
ATOM   2541 HG23 ILE S   6       3.406   6.526  -6.065  1.00  0.00            
ATOM   2542  CG1 ILE S   6       4.677   4.293  -4.474  1.00  0.00            
ATOM   2543 HG11 ILE S   6       5.567   4.151  -3.836  1.00  0.00            
ATOM   2544 HG12 ILE S   6       4.434   3.255  -4.774  1.00  0.00            
ATOM   2545  CD  ILE S   6       3.532   4.857  -3.610  1.00  0.00            
ATOM   2546  HD1 ILE S   6       3.766   5.903  -3.335  1.00  0.00            
ATOM   2547  HD2 ILE S   6       2.587   4.868  -4.201  1.00  0.00            
ATOM   2548  HD3 ILE S   6       3.544   4.343  -2.628  1.00  0.00            
ATOM   2549  C   ILE S   6       6.975   5.483  -7.473  1.00  0.00            
ATOM   2550  O   ILE S   6       7.442   6.590  -7.193  1.00  0.00            
ATOM   2551  N   ASN S   7       6.980   4.995  -8.767  1.00  0.00            
ATOM   2552  HN  ASN S   7       6.408   4.191  -8.877  1.00  0.00            
ATOM   2553  CA  ASN S   7       7.836   5.456  -9.783  1.00  0.00            
ATOM   2554  HA  ASN S   7       8.672   5.986  -9.340  1.00  0.00            
ATOM   2555  CB  ASN S   7       8.495   4.271 -10.509  1.00  0.00            
ATOM   2556  HB1 ASN S   7       9.304   4.617 -11.197  1.00  0.00            
ATOM   2557  HB2 ASN S   7       7.720   3.885 -11.205  1.00  0.00            
ATOM   2558  CG  ASN S   7       8.892   3.241  -9.491  1.00  0.00            
ATOM   2559  OD1 ASN S   7       9.653   3.432  -8.581  1.00  0.00            
ATOM   2560  ND2 ASN S   7       8.406   1.962  -9.790  1.00  0.00            
ATOM   2561 HD21 ASN S   7       8.166   1.454  -8.958  1.00  0.00            
ATOM   2562 HD22 ASN S   7       7.877   1.894 -10.627  1.00  0.00            
ATOM   2563  C   ASN S   7       7.122   6.371 -10.835  1.00  0.00            
ATOM   2564  OT1 ASN S   7       7.898   7.251 -11.287  1.00  0.00            
ATOM   2565  OT2 ASN S   7       5.976   6.211 -11.284  1.00  0.00            
ATOM   2566  N   LYS T   1      14.081  -6.722   3.405  1.00  0.00            
ATOM   2567  H1  LYS T   1      14.766  -7.027   4.126  1.00  0.00            
ATOM   2568  H2  LYS T   1      13.941  -5.693   3.407  1.00  0.00            
ATOM   2569  H3  LYS T   1      13.227  -7.271   3.647  1.00  0.00            
ATOM   2570  CA  LYS T   1      14.602  -7.168   2.044  1.00  0.00            
ATOM   2571  HA  LYS T   1      15.464  -6.545   1.901  1.00  0.00            
ATOM   2572  CB  LYS T   1      15.145  -8.629   2.114  1.00  0.00            
ATOM   2573  HB1 LYS T   1      14.251  -9.274   2.291  1.00  0.00            
ATOM   2574  HB2 LYS T   1      15.787  -8.839   2.996  1.00  0.00            
ATOM   2575  CG  LYS T   1      15.902  -9.096   0.817  1.00  0.00            
ATOM   2576  HG1 LYS T   1      15.296  -8.803  -0.066  1.00  0.00            
ATOM   2577  HG2 LYS T   1      15.867 -10.201   0.823  1.00  0.00            
ATOM   2578  CD  LYS T   1      17.439  -8.651   0.801  1.00  0.00            
ATOM   2579  HD1 LYS T   1      17.561  -7.551   0.710  1.00  0.00            
ATOM   2580  HD2 LYS T   1      17.924  -8.839   1.781  1.00  0.00            
ATOM   2581  CE  LYS T   1      18.301  -9.424  -0.263  1.00  0.00            
ATOM   2582  HE1 LYS T   1      18.271 -10.506  -0.032  1.00  0.00            
ATOM   2583  HE2 LYS T   1      19.386  -9.161  -0.266  1.00  0.00            
ATOM   2584  NZ  LYS T   1      17.750  -9.168  -1.649  1.00  0.00            
ATOM   2585  HZ1 LYS T   1      17.573  -8.159  -1.851  1.00  0.00            
ATOM   2586  HZ2 LYS T   1      18.439  -9.648  -2.252  1.00  0.00            
ATOM   2587  HZ3 LYS T   1      16.797  -9.573  -1.796  1.00  0.00            
ATOM   2588  C   LYS T   1      13.729  -6.936   0.863  1.00  0.00            
ATOM   2589  O   LYS T   1      14.199  -6.250  -0.034  1.00  0.00            
ATOM   2590  N   ILE T   2      12.516  -7.362   0.980  1.00  0.00            
ATOM   2591  HN  ILE T   2      12.178  -7.629   1.883  1.00  0.00            
ATOM   2592  CA  ILE T   2      11.527  -7.202  -0.039  1.00  0.00            
ATOM   2593  HA  ILE T   2      11.956  -7.721  -0.881  1.00  0.00            
ATOM   2594  CB  ILE T   2      10.209  -7.857   0.304  1.00  0.00            
ATOM   2595  HB  ILE T   2       9.902  -7.373   1.251  1.00  0.00            
ATOM   2596  CG2 ILE T   2       9.077  -7.537  -0.695  1.00  0.00            
ATOM   2597 HG21 ILE T   2       8.184  -8.174  -0.539  1.00  0.00            
ATOM   2598 HG22 ILE T   2       8.762  -6.470  -0.647  1.00  0.00            
ATOM   2599 HG23 ILE T   2       9.464  -7.766  -1.718  1.00  0.00            
ATOM   2600  CG1 ILE T   2      10.381  -9.338   0.566  1.00  0.00            
ATOM   2601 HG11 ILE T   2      11.023  -9.586   1.436  1.00  0.00            
ATOM   2602 HG12 ILE T   2      10.766  -9.897  -0.313  1.00  0.00            
ATOM   2603  CD  ILE T   2       9.089 -10.121   0.883  1.00  0.00            
ATOM   2604  HD1 ILE T   2       8.639  -9.497   1.688  1.00  0.00            
ATOM   2605  HD2 ILE T   2       8.405 -10.155   0.006  1.00  0.00            
ATOM   2606  HD3 ILE T   2       9.501 -11.114   1.161  1.00  0.00            
ATOM   2607  C   ILE T   2      11.358  -5.671  -0.426  1.00  0.00            
ATOM   2608  O   ILE T   2      11.284  -4.746   0.423  1.00  0.00            
ATOM   2609  N   LYS T   3      11.338  -5.410  -1.766  1.00  0.00            
ATOM   2610  HN  LYS T   3      11.636  -6.125  -2.387  1.00  0.00            
ATOM   2611  CA  LYS T   3      10.921  -4.131  -2.347  1.00  0.00            
ATOM   2612  HA  LYS T   3      10.521  -3.481  -1.589  1.00  0.00            
ATOM   2613  CB  LYS T   3      12.140  -3.462  -3.096  1.00  0.00            
ATOM   2614  HB1 LYS T   3      11.728  -2.628  -3.698  1.00  0.00            
ATOM   2615  HB2 LYS T   3      12.642  -4.092  -3.850  1.00  0.00            
ATOM   2616  CG  LYS T   3      13.160  -2.897  -2.042  1.00  0.00            
ATOM   2617  HG1 LYS T   3      13.759  -3.775  -1.694  1.00  0.00            
ATOM   2618  HG2 LYS T   3      12.658  -2.407  -1.177  1.00  0.00            
ATOM   2619  CD  LYS T   3      14.124  -1.996  -2.727  1.00  0.00            
ATOM   2620  HD1 LYS T   3      14.135  -2.270  -3.805  1.00  0.00            
ATOM   2621  HD2 LYS T   3      13.665  -0.991  -2.683  1.00  0.00            
ATOM   2622  CE  LYS T   3      15.572  -1.994  -2.209  1.00  0.00            
ATOM   2623  HE1 LYS T   3      15.953  -3.034  -2.177  1.00  0.00            
ATOM   2624  HE2 LYS T   3      15.675  -1.528  -1.207  1.00  0.00            
ATOM   2625  NZ  LYS T   3      16.419  -1.157  -3.087  1.00  0.00            
ATOM   2626  HZ1 LYS T   3      16.202  -1.242  -4.101  1.00  0.00            
ATOM   2627  HZ2 LYS T   3      16.292  -0.145  -2.869  1.00  0.00            
ATOM   2628  HZ3 LYS T   3      17.438  -1.295  -2.887  1.00  0.00            
ATOM   2629  C   LYS T   3       9.748  -4.334  -3.251  1.00  0.00            
ATOM   2630  O   LYS T   3       9.727  -5.297  -4.082  1.00  0.00            
ATOM   2631  N   ILE T   4       8.842  -3.358  -3.250  1.00  0.00            
ATOM   2632  HN  ILE T   4       8.907  -2.563  -2.651  1.00  0.00            
ATOM   2633  CA  ILE T   4       7.655  -3.454  -4.093  1.00  0.00            
ATOM   2634  HA  ILE T   4       7.716  -4.335  -4.721  1.00  0.00            
ATOM   2635  CB  ILE T   4       6.438  -3.472  -3.182  1.00  0.00            
ATOM   2636  HB  ILE T   4       6.431  -2.565  -2.539  1.00  0.00            
ATOM   2637  CG2 ILE T   4       5.098  -3.624  -3.985  1.00  0.00            
ATOM   2638 HG21 ILE T   4       4.883  -4.577  -4.516  1.00  0.00            
ATOM   2639 HG22 ILE T   4       4.304  -3.619  -3.212  1.00  0.00            
ATOM   2640 HG23 ILE T   4       4.929  -2.715  -4.594  1.00  0.00            
ATOM   2641  CG1 ILE T   4       6.467  -4.715  -2.222  1.00  0.00            
ATOM   2642 HG11 ILE T   4       7.372  -4.651  -1.570  1.00  0.00            
ATOM   2643 HG12 ILE T   4       6.693  -5.623  -2.827  1.00  0.00            
ATOM   2644  CD  ILE T   4       5.191  -5.057  -1.412  1.00  0.00            
ATOM   2645  HD1 ILE T   4       5.303  -5.794  -0.589  1.00  0.00            
ATOM   2646  HD2 ILE T   4       4.778  -4.123  -0.986  1.00  0.00            
ATOM   2647  HD3 ILE T   4       4.421  -5.396  -2.125  1.00  0.00            
ATOM   2648  C   ILE T   4       7.785  -2.267  -4.982  1.00  0.00            
ATOM   2649  O   ILE T   4       8.090  -1.127  -4.639  1.00  0.00            
ATOM   2650  N   GLN T   5       7.394  -2.498  -6.258  1.00  0.00            
ATOM   2651  HN  GLN T   5       7.136  -3.384  -6.638  1.00  0.00            
ATOM   2652  CA  GLN T   5       7.615  -1.629  -7.365  1.00  0.00            
ATOM   2653  HA  GLN T   5       8.095  -0.774  -6.921  1.00  0.00            
ATOM   2654  CB  GLN T   5       8.507  -2.237  -8.550  1.00  0.00            
ATOM   2655  HB1 GLN T   5       8.476  -1.531  -9.409  1.00  0.00            
ATOM   2656  HB2 GLN T   5       7.946  -3.100  -8.970  1.00  0.00            
ATOM   2657  CG  GLN T   5       9.957  -2.651  -8.081  1.00  0.00            
ATOM   2658  HG1 GLN T   5      10.450  -3.165  -8.934  1.00  0.00            
ATOM   2659  HG2 GLN T   5       9.895  -3.421  -7.282  1.00  0.00            
ATOM   2660  CD  GLN T   5      10.729  -1.429  -7.536  1.00  0.00            
ATOM   2661  OE1 GLN T   5      11.320  -1.430  -6.485  1.00  0.00            
ATOM   2662  NE2 GLN T   5      10.818  -0.326  -8.260  1.00  0.00            
ATOM   2663 HE21 GLN T   5      11.428   0.354  -7.860  1.00  0.00            
ATOM   2664 HE22 GLN T   5      10.530  -0.251  -9.215  1.00  0.00            
ATOM   2665  C   GLN T   5       6.255  -1.259  -7.893  1.00  0.00            
ATOM   2666  O   GLN T   5       5.578  -2.186  -8.375  1.00  0.00            
ATOM   2667  N   ILE T   6       5.874   0.028  -7.846  1.00  0.00            
ATOM   2668  HN  ILE T   6       6.472   0.746  -7.500  1.00  0.00            
ATOM   2669  CA  ILE T   6       4.518   0.437  -8.301  1.00  0.00            
ATOM   2670  HA  ILE T   6       3.941  -0.409  -8.641  1.00  0.00            
ATOM   2671  CB  ILE T   6       3.715   0.959  -7.142  1.00  0.00            
ATOM   2672  HB  ILE T   6       3.849   1.998  -6.782  1.00  0.00            
ATOM   2673  CG2 ILE T   6       2.227   1.001  -7.632  1.00  0.00            
ATOM   2674 HG21 ILE T   6       2.096   1.743  -8.440  1.00  0.00            
ATOM   2675 HG22 ILE T   6       2.006   0.022  -8.115  1.00  0.00            
ATOM   2676 HG23 ILE T   6       1.592   1.142  -6.727  1.00  0.00            
ATOM   2677  CG1 ILE T   6       3.781  -0.094  -5.923  1.00  0.00            
ATOM   2678 HG11 ILE T   6       4.829  -0.080  -5.575  1.00  0.00            
ATOM   2679 HG12 ILE T   6       3.668  -1.157  -6.242  1.00  0.00            
ATOM   2680  CD  ILE T   6       2.788   0.149  -4.745  1.00  0.00            
ATOM   2681  HD1 ILE T   6       2.939   1.076  -4.163  1.00  0.00            
ATOM   2682  HD2 ILE T   6       1.697   0.123  -4.989  1.00  0.00            
ATOM   2683  HD3 ILE T   6       2.829  -0.681  -3.991  1.00  0.00            
ATOM   2684  C   ILE T   6       4.511   1.559  -9.346  1.00  0.00            
ATOM   2685  O   ILE T   6       5.008   2.696  -9.158  1.00  0.00            
ATOM   2686  N   ASN T   7       3.952   1.258 -10.535  1.00  0.00            
ATOM   2687  HN  ASN T   7       3.558   0.344 -10.630  1.00  0.00            
ATOM   2688  CA  ASN T   7       4.013   2.127 -11.707  1.00  0.00            
ATOM   2689  HA  ASN T   7       4.675   2.968 -11.582  1.00  0.00            
ATOM   2690  CB  ASN T   7       4.452   1.223 -12.917  1.00  0.00            
ATOM   2691  HB1 ASN T   7       4.354   1.910 -13.784  1.00  0.00            
ATOM   2692  HB2 ASN T   7       3.795   0.378 -13.230  1.00  0.00            
ATOM   2693  CG  ASN T   7       5.879   0.872 -12.809  1.00  0.00            
ATOM   2694  OD1 ASN T   7       6.678   1.550 -12.042  1.00  0.00            
ATOM   2695  ND2 ASN T   7       6.272  -0.273 -13.397  1.00  0.00            
ATOM   2696 HD21 ASN T   7       5.564  -0.865 -13.776  1.00  0.00            
ATOM   2697 HD22 ASN T   7       7.232  -0.548 -13.392  1.00  0.00            
ATOM   2698  C   ASN T   7       2.593   2.585 -12.086  1.00  0.00            
ATOM   2699  OT1 ASN T   7       2.465   3.804 -12.384  1.00  0.00            
ATOM   2700  OT2 ASN T   7       1.645   1.782 -12.167  1.00  0.00            
END
