# Supplementary material for: Design of the Hydrophobic Core of Self‐Assembling Peptide Fibrils for Enhanced Neural Regeneration
Source: Small Sci. 2025 Sep 4;5(10):2500224. doi: 10.1002/smsc.202500224 (PMC12499481; doi:10.1002/smsc.202500224)
Supplement: Supplementary file 1 — Supplementary Material [file SMSC-5-2500224-s001.zip › Representative-structures/EF-C_I_4_dominant.pdb]

CRYST1   49.218   49.218   49.218  90.00  90.00  90.00 P 1           1
ATOM      1  N   LYS A   1      -9.514   1.090  -6.752  1.00  0.00            
ATOM      2  H1  LYS A   1      -9.829   0.931  -7.726  1.00  0.00            
ATOM      3  H2  LYS A   1      -9.499   0.171  -6.261  1.00  0.00            
ATOM      4  H3  LYS A   1     -10.095   1.789  -6.249  1.00  0.00            
ATOM      5  CA  LYS A   1      -8.075   1.604  -6.725  1.00  0.00            
ATOM      6  HA  LYS A   1      -7.387   0.986  -7.281  1.00  0.00            
ATOM      7  CB  LYS A   1      -7.995   3.045  -7.303  1.00  0.00            
ATOM      8  HB1 LYS A   1      -7.937   3.806  -6.498  1.00  0.00            
ATOM      9  HB2 LYS A   1      -8.944   3.395  -7.754  1.00  0.00            
ATOM     10  CG  LYS A   1      -6.782   3.283  -8.226  1.00  0.00            
ATOM     11  HG1 LYS A   1      -5.945   3.022  -7.560  1.00  0.00            
ATOM     12  HG2 LYS A   1      -6.819   4.382  -8.400  1.00  0.00            
ATOM     13  CD  LYS A   1      -6.766   2.500  -9.566  1.00  0.00            
ATOM     14  HD1 LYS A   1      -6.656   1.404  -9.445  1.00  0.00            
ATOM     15  HD2 LYS A   1      -7.751   2.581 -10.082  1.00  0.00            
ATOM     16  CE  LYS A   1      -5.547   2.751 -10.518  1.00  0.00            
ATOM     17  HE1 LYS A   1      -5.678   2.173 -11.457  1.00  0.00            
ATOM     18  HE2 LYS A   1      -4.645   2.320 -10.019  1.00  0.00            
ATOM     19  NZ  LYS A   1      -5.289   4.135 -10.654  1.00  0.00            
ATOM     20  HZ1 LYS A   1      -6.195   4.651 -10.624  1.00  0.00            
ATOM     21  HZ2 LYS A   1      -4.824   4.446  -9.773  1.00  0.00            
ATOM     22  HZ3 LYS A   1      -4.741   4.352 -11.512  1.00  0.00            
ATOM     23  C   LYS A   1      -7.407   1.627  -5.355  1.00  0.00            
ATOM     24  O   LYS A   1      -7.994   1.611  -4.294  1.00  0.00            
ATOM     25  N   ILE A   2      -6.051   1.715  -5.247  1.00  0.00            
ATOM     26  HN  ILE A   2      -5.513   1.866  -6.082  1.00  0.00            
ATOM     27  CA  ILE A   2      -5.207   1.774  -4.035  1.00  0.00            
ATOM     28  HA  ILE A   2      -5.817   1.720  -3.146  1.00  0.00            
ATOM     29  CB  ILE A   2      -4.282   0.594  -3.938  1.00  0.00            
ATOM     30  HB  ILE A   2      -3.537   0.567  -4.757  1.00  0.00            
ATOM     31  CG2 ILE A   2      -3.575   0.735  -2.616  1.00  0.00            
ATOM     32 HG21 ILE A   2      -3.099   1.742  -2.558  1.00  0.00            
ATOM     33 HG22 ILE A   2      -4.322   0.645  -1.794  1.00  0.00            
ATOM     34 HG23 ILE A   2      -2.785  -0.036  -2.502  1.00  0.00            
ATOM     35  CG1 ILE A   2      -5.080  -0.768  -4.059  1.00  0.00            
ATOM     36 HG11 ILE A   2      -4.386  -1.628  -3.983  1.00  0.00            
ATOM     37 HG12 ILE A   2      -5.493  -0.831  -5.093  1.00  0.00            
ATOM     38  CD  ILE A   2      -6.250  -1.034  -3.009  1.00  0.00            
ATOM     39  HD1 ILE A   2      -7.197  -0.599  -3.386  1.00  0.00            
ATOM     40  HD2 ILE A   2      -6.340  -2.143  -3.092  1.00  0.00            
ATOM     41  HD3 ILE A   2      -5.979  -0.644  -2.005  1.00  0.00            
ATOM     42  C   ILE A   2      -4.504   3.161  -4.100  1.00  0.00            
ATOM     43  O   ILE A   2      -3.749   3.486  -5.000  1.00  0.00            
ATOM     44  N   LYS A   3      -4.706   3.938  -3.035  1.00  0.00            
ATOM     45  HN  LYS A   3      -5.421   3.656  -2.396  1.00  0.00            
ATOM     46  CA  LYS A   3      -4.066   5.208  -2.723  1.00  0.00            
ATOM     47  HA  LYS A   3      -3.505   5.522  -3.587  1.00  0.00            
ATOM     48  CB  LYS A   3      -5.235   6.220  -2.565  1.00  0.00            
ATOM     49  HB1 LYS A   3      -6.005   5.940  -1.826  1.00  0.00            
ATOM     50  HB2 LYS A   3      -5.767   6.254  -3.545  1.00  0.00            
ATOM     51  CG  LYS A   3      -4.748   7.696  -2.279  1.00  0.00            
ATOM     52  HG1 LYS A   3      -4.214   7.639  -1.302  1.00  0.00            
ATOM     53  HG2 LYS A   3      -5.615   8.368  -2.108  1.00  0.00            
ATOM     54  CD  LYS A   3      -3.696   8.306  -3.176  1.00  0.00            
ATOM     55  HD1 LYS A   3      -2.883   7.570  -3.346  1.00  0.00            
ATOM     56  HD2 LYS A   3      -4.138   8.490  -4.187  1.00  0.00            
ATOM     57  CE  LYS A   3      -3.099   9.646  -2.643  1.00  0.00            
ATOM     58  HE1 LYS A   3      -2.555  10.105  -3.488  1.00  0.00            
ATOM     59  HE2 LYS A   3      -2.471   9.533  -1.736  1.00  0.00            
ATOM     60  NZ  LYS A   3      -4.146  10.626  -2.156  1.00  0.00            
ATOM     61  HZ1 LYS A   3      -3.745  11.588  -2.139  1.00  0.00            
ATOM     62  HZ2 LYS A   3      -4.982  10.583  -2.775  1.00  0.00            
ATOM     63  HZ3 LYS A   3      -4.484  10.320  -1.228  1.00  0.00            
ATOM     64  C   LYS A   3      -3.307   5.084  -1.417  1.00  0.00            
ATOM     65  O   LYS A   3      -3.823   4.650  -0.361  1.00  0.00            
ATOM     66  N   ILE A   4      -1.970   5.435  -1.410  1.00  0.00            
ATOM     67  HN  ILE A   4      -1.443   5.625  -2.232  1.00  0.00            
ATOM     68  CA  ILE A   4      -1.013   5.392  -0.302  1.00  0.00            
ATOM     69  HA  ILE A   4      -1.493   4.649   0.322  1.00  0.00            
ATOM     70  CB  ILE A   4       0.442   5.094  -0.713  1.00  0.00            
ATOM     71  HB  ILE A   4       0.684   5.951  -1.371  1.00  0.00            
ATOM     72  CG2 ILE A   4       1.363   4.922   0.496  1.00  0.00            
ATOM     73 HG21 ILE A   4       2.394   4.772   0.111  1.00  0.00            
ATOM     74 HG22 ILE A   4       1.553   5.814   1.127  1.00  0.00            
ATOM     75 HG23 ILE A   4       1.138   4.022   1.112  1.00  0.00            
ATOM     76  CG1 ILE A   4       0.447   3.808  -1.500  1.00  0.00            
ATOM     77 HG11 ILE A   4      -0.154   3.837  -2.440  1.00  0.00            
ATOM     78 HG12 ILE A   4      -0.067   3.010  -0.923  1.00  0.00            
ATOM     79  CD  ILE A   4       1.831   3.448  -2.035  1.00  0.00            
ATOM     80  HD1 ILE A   4       1.678   2.735  -2.869  1.00  0.00            
ATOM     81  HD2 ILE A   4       2.392   4.289  -2.481  1.00  0.00            
ATOM     82  HD3 ILE A   4       2.586   3.005  -1.347  1.00  0.00            
ATOM     83  C   ILE A   4      -1.135   6.658   0.505  1.00  0.00            
ATOM     84  O   ILE A   4      -1.303   7.722  -0.156  1.00  0.00            
ATOM     85  N   GLN A   5      -1.145   6.583   1.789  1.00  0.00            
ATOM     86  HN  GLN A   5      -1.084   5.704   2.267  1.00  0.00            
ATOM     87  CA  GLN A   5      -1.402   7.663   2.763  1.00  0.00            
ATOM     88  HA  GLN A   5      -1.055   8.588   2.343  1.00  0.00            
ATOM     89  CB  GLN A   5      -2.810   7.718   3.363  1.00  0.00            
ATOM     90  HB1 GLN A   5      -2.812   8.391   4.252  1.00  0.00            
ATOM     91  HB2 GLN A   5      -3.093   6.692   3.693  1.00  0.00            
ATOM     92  CG  GLN A   5      -3.944   8.265   2.411  1.00  0.00            
ATOM     93  HG1 GLN A   5      -4.903   8.372   2.966  1.00  0.00            
ATOM     94  HG2 GLN A   5      -4.092   7.566   1.560  1.00  0.00            
ATOM     95  CD  GLN A   5      -3.619   9.594   1.758  1.00  0.00            
ATOM     96  OE1 GLN A   5      -3.806   9.857   0.580  1.00  0.00            
ATOM     97  NE2 GLN A   5      -3.126  10.494   2.633  1.00  0.00            
ATOM     98 HE21 GLN A   5      -2.945  10.327   3.607  1.00  0.00            
ATOM     99 HE22 GLN A   5      -2.963  11.379   2.204  1.00  0.00            
ATOM    100  C   GLN A   5      -0.371   7.405   3.770  1.00  0.00            
ATOM    101  O   GLN A   5      -0.233   6.256   4.259  1.00  0.00            
ATOM    102  N   ILE A   6       0.463   8.444   4.084  1.00  0.00            
ATOM    103  HN  ILE A   6       0.399   9.341   3.653  1.00  0.00            
ATOM    104  CA  ILE A   6       1.532   8.342   5.066  1.00  0.00            
ATOM    105  HA  ILE A   6       1.545   7.324   5.428  1.00  0.00            
ATOM    106  CB  ILE A   6       2.932   8.787   4.562  1.00  0.00            
ATOM    107  HB  ILE A   6       2.629   9.691   3.998  1.00  0.00            
ATOM    108  CG2 ILE A   6       3.984   9.075   5.684  1.00  0.00            
ATOM    109 HG21 ILE A   6       4.062   8.170   6.321  1.00  0.00            
ATOM    110 HG22 ILE A   6       5.020   9.289   5.346  1.00  0.00            
ATOM    111 HG23 ILE A   6       3.694   9.933   6.332  1.00  0.00            
ATOM    112  CG1 ILE A   6       3.485   7.804   3.504  1.00  0.00            
ATOM    113 HG11 ILE A   6       4.533   8.084   3.273  1.00  0.00            
ATOM    114 HG12 ILE A   6       2.868   7.898   2.595  1.00  0.00            
ATOM    115  CD  ILE A   6       3.484   6.307   3.908  1.00  0.00            
ATOM    116  HD1 ILE A   6       3.954   5.697   3.106  1.00  0.00            
ATOM    117  HD2 ILE A   6       3.898   6.055   4.911  1.00  0.00            
ATOM    118  HD3 ILE A   6       2.415   6.009   3.943  1.00  0.00            
ATOM    119  C   ILE A   6       1.130   9.114   6.376  1.00  0.00            
ATOM    120  O   ILE A   6       0.580  10.232   6.413  1.00  0.00            
ATOM    121  N   ASN A   7       1.380   8.492   7.503  1.00  0.00            
ATOM    122  HN  ASN A   7       1.933   7.665   7.494  1.00  0.00            
ATOM    123  CA  ASN A   7       1.375   9.038   8.831  1.00  0.00            
ATOM    124  HA  ASN A   7       0.926  10.025   8.846  1.00  0.00            
ATOM    125  CB  ASN A   7       0.528   8.128   9.792  1.00  0.00            
ATOM    126  HB1 ASN A   7       0.652   8.385  10.865  1.00  0.00            
ATOM    127  HB2 ASN A   7       0.750   7.051   9.630  1.00  0.00            
ATOM    128  CG  ASN A   7      -0.960   8.371   9.474  1.00  0.00            
ATOM    129  OD1 ASN A   7      -1.472   9.372   8.942  1.00  0.00            
ATOM    130  ND2 ASN A   7      -1.746   7.440  10.071  1.00  0.00            
ATOM    131 HD21 ASN A   7      -1.281   6.687  10.536  1.00  0.00            
ATOM    132 HD22 ASN A   7      -2.739   7.441  10.000  1.00  0.00            
ATOM    133  C   ASN A   7       2.753   9.185   9.469  1.00  0.00            
ATOM    134  OT1 ASN A   7       3.592   8.242   9.480  1.00  0.00            
ATOM    135  OT2 ASN A   7       3.021  10.264  10.070  1.00  0.00            
ATOM    136  N   LYS B   1       4.526   5.733   9.253  1.00  0.00            
ATOM    137  H1  LYS B   1       4.069   6.663   9.357  1.00  0.00            
ATOM    138  H2  LYS B   1       5.191   5.554  10.039  1.00  0.00            
ATOM    139  H3  LYS B   1       4.998   5.887   8.342  1.00  0.00            
ATOM    140  CA  LYS B   1       3.526   4.647   9.232  1.00  0.00            
ATOM    141  HA  LYS B   1       4.258   3.867   9.070  1.00  0.00            
ATOM    142  CB  LYS B   1       2.775   4.595  10.627  1.00  0.00            
ATOM    143  HB1 LYS B   1       1.740   4.989  10.525  1.00  0.00            
ATOM    144  HB2 LYS B   1       3.217   5.213  11.421  1.00  0.00            
ATOM    145  CG  LYS B   1       2.521   3.180  11.137  1.00  0.00            
ATOM    146  HG1 LYS B   1       3.442   2.563  11.067  1.00  0.00            
ATOM    147  HG2 LYS B   1       1.800   2.667  10.471  1.00  0.00            
ATOM    148  CD  LYS B   1       2.019   3.035  12.564  1.00  0.00            
ATOM    149  HD1 LYS B   1       2.621   3.627  13.286  1.00  0.00            
ATOM    150  HD2 LYS B   1       0.972   3.382  12.533  1.00  0.00            
ATOM    151  CE  LYS B   1       1.981   1.529  12.913  1.00  0.00            
ATOM    152  HE1 LYS B   1       3.020   1.120  12.909  1.00  0.00            
ATOM    153  HE2 LYS B   1       1.288   1.074  12.177  1.00  0.00            
ATOM    154  NZ  LYS B   1       1.531   1.379  14.298  1.00  0.00            
ATOM    155  HZ1 LYS B   1       1.858   2.231  14.784  1.00  0.00            
ATOM    156  HZ2 LYS B   1       0.502   1.512  14.302  1.00  0.00            
ATOM    157  HZ3 LYS B   1       1.749   0.442  14.687  1.00  0.00            
ATOM    158  C   LYS B   1       2.672   4.765   8.021  1.00  0.00            
ATOM    159  O   LYS B   1       2.465   5.873   7.528  1.00  0.00            
ATOM    160  N   ILE B   2       2.285   3.599   7.508  1.00  0.00            
ATOM    161  HN  ILE B   2       2.473   2.742   7.989  1.00  0.00            
ATOM    162  CA  ILE B   2       1.647   3.520   6.181  1.00  0.00            
ATOM    163  HA  ILE B   2       1.732   4.451   5.645  1.00  0.00            
ATOM    164  CB  ILE B   2       2.282   2.414   5.315  1.00  0.00            
ATOM    165  HB  ILE B   2       2.402   1.517   5.957  1.00  0.00            
ATOM    166  CG2 ILE B   2       1.444   2.111   4.076  1.00  0.00            
ATOM    167 HG21 ILE B   2       0.536   1.528   4.340  1.00  0.00            
ATOM    168 HG22 ILE B   2       1.111   3.089   3.649  1.00  0.00            
ATOM    169 HG23 ILE B   2       2.022   1.437   3.410  1.00  0.00            
ATOM    170  CG1 ILE B   2       3.783   2.830   4.932  1.00  0.00            
ATOM    171 HG11 ILE B   2       4.227   3.003   5.939  1.00  0.00            
ATOM    172 HG12 ILE B   2       3.717   3.802   4.403  1.00  0.00            
ATOM    173  CD  ILE B   2       4.554   1.723   4.291  1.00  0.00            
ATOM    174  HD1 ILE B   2       4.247   1.581   3.228  1.00  0.00            
ATOM    175  HD2 ILE B   2       5.635   1.835   4.489  1.00  0.00            
ATOM    176  HD3 ILE B   2       4.331   0.709   4.672  1.00  0.00            
ATOM    177  C   ILE B   2       0.106   3.113   6.389  1.00  0.00            
ATOM    178  O   ILE B   2      -0.170   2.049   6.958  1.00  0.00            
ATOM    179  N   LYS B   3      -0.850   3.868   5.809  1.00  0.00            
ATOM    180  HN  LYS B   3      -0.601   4.709   5.343  1.00  0.00            
ATOM    181  CA  LYS B   3      -2.181   3.438   5.707  1.00  0.00            
ATOM    182  HA  LYS B   3      -2.278   2.443   6.112  1.00  0.00            
ATOM    183  CB  LYS B   3      -3.091   4.249   6.654  1.00  0.00            
ATOM    184  HB1 LYS B   3      -4.173   3.995   6.659  1.00  0.00            
ATOM    185  HB2 LYS B   3      -3.029   5.219   6.124  1.00  0.00            
ATOM    186  CG  LYS B   3      -2.527   4.322   8.094  1.00  0.00            
ATOM    187  HG1 LYS B   3      -2.950   5.181   8.648  1.00  0.00            
ATOM    188  HG2 LYS B   3      -1.432   4.477   8.230  1.00  0.00            
ATOM    189  CD  LYS B   3      -2.838   2.955   8.863  1.00  0.00            
ATOM    190  HD1 LYS B   3      -3.945   2.909   8.998  1.00  0.00            
ATOM    191  HD2 LYS B   3      -2.516   2.053   8.300  1.00  0.00            
ATOM    192  CE  LYS B   3      -2.186   2.959  10.299  1.00  0.00            
ATOM    193  HE1 LYS B   3      -2.374   3.994  10.653  1.00  0.00            
ATOM    194  HE2 LYS B   3      -1.100   2.778  10.203  1.00  0.00            
ATOM    195  NZ  LYS B   3      -2.847   2.040  11.334  1.00  0.00            
ATOM    196  HZ1 LYS B   3      -2.473   1.072  11.231  1.00  0.00            
ATOM    197  HZ2 LYS B   3      -2.514   2.394  12.253  1.00  0.00            
ATOM    198  HZ3 LYS B   3      -3.892   2.008  11.281  1.00  0.00            
ATOM    199  C   LYS B   3      -2.670   3.495   4.252  1.00  0.00            
ATOM    200  O   LYS B   3      -2.352   4.321   3.422  1.00  0.00            
ATOM    201  N   ILE B   4      -3.472   2.517   3.977  1.00  0.00            
ATOM    202  HN  ILE B   4      -3.722   1.939   4.743  1.00  0.00            
ATOM    203  CA  ILE B   4      -3.928   2.268   2.618  1.00  0.00            
ATOM    204  HA  ILE B   4      -3.460   2.958   1.942  1.00  0.00            
ATOM    205  CB  ILE B   4      -3.472   0.918   2.050  1.00  0.00            
ATOM    206  HB  ILE B   4      -3.793   0.183   2.815  1.00  0.00            
ATOM    207  CG2 ILE B   4      -4.108   0.513   0.744  1.00  0.00            
ATOM    208 HG21 ILE B   4      -3.865   1.280  -0.016  1.00  0.00            
ATOM    209 HG22 ILE B   4      -3.656  -0.436   0.368  1.00  0.00            
ATOM    210 HG23 ILE B   4      -5.215   0.431   0.834  1.00  0.00            
ATOM    211  CG1 ILE B   4      -1.915   0.686   2.117  1.00  0.00            
ATOM    212 HG11 ILE B   4      -1.784  -0.350   1.754  1.00  0.00            
ATOM    213 HG12 ILE B   4      -1.647   0.735   3.195  1.00  0.00            
ATOM    214  CD  ILE B   4      -1.224   1.651   1.267  1.00  0.00            
ATOM    215  HD1 ILE B   4      -1.706   1.838   0.293  1.00  0.00            
ATOM    216  HD2 ILE B   4      -1.162   2.638   1.763  1.00  0.00            
ATOM    217  HD3 ILE B   4      -0.137   1.432   1.148  1.00  0.00            
ATOM    218  C   ILE B   4      -5.427   2.521   2.536  1.00  0.00            
ATOM    219  O   ILE B   4      -6.272   2.104   3.334  1.00  0.00            
ATOM    220  N   GLN B   5      -5.834   3.256   1.554  1.00  0.00            
ATOM    221  HN  GLN B   5      -5.182   3.739   0.968  1.00  0.00            
ATOM    222  CA  GLN B   5      -7.170   3.742   1.339  1.00  0.00            
ATOM    223  HA  GLN B   5      -7.854   3.470   2.119  1.00  0.00            
ATOM    224  CB  GLN B   5      -7.168   5.322   1.068  1.00  0.00            
ATOM    225  HB1 GLN B   5      -8.074   5.595   0.476  1.00  0.00            
ATOM    226  HB2 GLN B   5      -6.225   5.484   0.498  1.00  0.00            
ATOM    227  CG  GLN B   5      -7.156   6.137   2.407  1.00  0.00            
ATOM    228  HG1 GLN B   5      -7.237   7.220   2.163  1.00  0.00            
ATOM    229  HG2 GLN B   5      -6.169   5.958   2.889  1.00  0.00            
ATOM    230  CD  GLN B   5      -8.258   5.798   3.407  1.00  0.00            
ATOM    231  OE1 GLN B   5      -8.128   5.493   4.611  1.00  0.00            
ATOM    232  NE2 GLN B   5      -9.487   6.093   2.941  1.00  0.00            
ATOM    233 HE21 GLN B   5      -9.645   6.415   2.005  1.00  0.00            
ATOM    234 HE22 GLN B   5     -10.171   6.286   3.650  1.00  0.00            
ATOM    235  C   GLN B   5      -7.618   3.039   0.007  1.00  0.00            
ATOM    236  O   GLN B   5      -7.026   3.230  -1.094  1.00  0.00            
ATOM    237  N   ILE B   6      -8.645   2.227   0.084  1.00  0.00            
ATOM    238  HN  ILE B   6      -9.047   2.034   0.977  1.00  0.00            
ATOM    239  CA  ILE B   6      -9.294   1.519  -1.004  1.00  0.00            
ATOM    240  HA  ILE B   6      -8.575   1.394  -1.790  1.00  0.00            
ATOM    241  CB  ILE B   6      -9.939   0.212  -0.608  1.00  0.00            
ATOM    242  HB  ILE B   6     -10.606   0.458   0.247  1.00  0.00            
ATOM    243  CG2 ILE B   6     -10.665  -0.231  -1.793  1.00  0.00            
ATOM    244 HG21 ILE B   6     -11.190  -1.185  -1.592  1.00  0.00            
ATOM    245 HG22 ILE B   6     -11.488   0.425  -2.133  1.00  0.00            
ATOM    246 HG23 ILE B   6     -10.033  -0.392  -2.696  1.00  0.00            
ATOM    247  CG1 ILE B   6      -8.858  -0.848  -0.245  1.00  0.00            
ATOM    248 HG11 ILE B   6      -8.093  -0.892  -1.043  1.00  0.00            
ATOM    249 HG12 ILE B   6      -9.358  -1.832  -0.151  1.00  0.00            
ATOM    250  CD  ILE B   6      -8.134  -0.600   1.100  1.00  0.00            
ATOM    251  HD1 ILE B   6      -7.689  -1.563   1.435  1.00  0.00            
ATOM    252  HD2 ILE B   6      -7.316   0.113   0.867  1.00  0.00            
ATOM    253  HD3 ILE B   6      -8.927  -0.218   1.784  1.00  0.00            
ATOM    254  C   ILE B   6     -10.205   2.601  -1.641  1.00  0.00            
ATOM    255  O   ILE B   6     -11.229   3.061  -1.121  1.00  0.00            
ATOM    256  N   ASN B   7      -9.912   3.046  -2.915  1.00  0.00            
ATOM    257  HN  ASN B   7      -9.228   2.554  -3.455  1.00  0.00            
ATOM    258  CA  ASN B   7     -10.552   4.088  -3.626  1.00  0.00            
ATOM    259  HA  ASN B   7     -11.043   4.683  -2.876  1.00  0.00            
ATOM    260  CB  ASN B   7      -9.406   4.929  -4.305  1.00  0.00            
ATOM    261  HB1 ASN B   7      -9.820   5.391  -5.231  1.00  0.00            
ATOM    262  HB2 ASN B   7      -8.489   4.362  -4.571  1.00  0.00            
ATOM    263  CG  ASN B   7      -8.957   6.030  -3.323  1.00  0.00            
ATOM    264  OD1 ASN B   7      -9.095   5.982  -2.107  1.00  0.00            
ATOM    265  ND2 ASN B   7      -8.262   7.036  -3.910  1.00  0.00            
ATOM    266 HD21 ASN B   7      -7.892   6.911  -4.839  1.00  0.00            
ATOM    267 HD22 ASN B   7      -7.868   7.742  -3.326  1.00  0.00            
ATOM    268  C   ASN B   7     -11.448   3.631  -4.749  1.00  0.00            
ATOM    269  OT1 ASN B   7     -12.667   3.977  -4.793  1.00  0.00            
ATOM    270  OT2 ASN B   7     -10.959   2.918  -5.641  1.00  0.00            
ATOM    271  N   LYS C   1      11.628   1.887  -2.915  1.00  0.00            
ATOM    272  H1  LYS C   1      11.320   2.122  -1.951  1.00  0.00            
ATOM    273  H2  LYS C   1      12.081   0.948  -2.880  1.00  0.00            
ATOM    274  H3  LYS C   1      12.237   2.654  -3.262  1.00  0.00            
ATOM    275  CA  LYS C   1      10.407   1.841  -3.812  1.00  0.00            
ATOM    276  HA  LYS C   1      10.094   2.864  -3.896  1.00  0.00            
ATOM    277  CB  LYS C   1      10.827   1.466  -5.202  1.00  0.00            
ATOM    278  HB1 LYS C   1      11.514   0.596  -5.118  1.00  0.00            
ATOM    279  HB2 LYS C   1      11.436   2.300  -5.616  1.00  0.00            
ATOM    280  CG  LYS C   1       9.736   0.929  -6.198  1.00  0.00            
ATOM    281  HG1 LYS C   1       9.204   0.077  -5.732  1.00  0.00            
ATOM    282  HG2 LYS C   1      10.107   0.445  -7.136  1.00  0.00            
ATOM    283  CD  LYS C   1       8.662   1.973  -6.681  1.00  0.00            
ATOM    284  HD1 LYS C   1       8.046   2.290  -5.821  1.00  0.00            
ATOM    285  HD2 LYS C   1       9.222   2.882  -7.014  1.00  0.00            
ATOM    286  CE  LYS C   1       7.674   1.455  -7.802  1.00  0.00            
ATOM    287  HE1 LYS C   1       6.928   0.856  -7.235  1.00  0.00            
ATOM    288  HE2 LYS C   1       8.177   0.823  -8.566  1.00  0.00            
ATOM    289  NZ  LYS C   1       6.965   2.581  -8.385  1.00  0.00            
ATOM    290  HZ1 LYS C   1       6.191   2.878  -7.757  1.00  0.00            
ATOM    291  HZ2 LYS C   1       7.502   3.423  -8.668  1.00  0.00            
ATOM    292  HZ3 LYS C   1       6.569   2.213  -9.282  1.00  0.00            
ATOM    293  C   LYS C   1       9.338   1.006  -3.116  1.00  0.00            
ATOM    294  O   LYS C   1       9.587  -0.055  -2.630  1.00  0.00            
ATOM    295  N   ILE C   2       8.094   1.613  -2.987  1.00  0.00            
ATOM    296  HN  ILE C   2       7.769   2.458  -3.400  1.00  0.00            
ATOM    297  CA  ILE C   2       7.001   1.070  -2.230  1.00  0.00            
ATOM    298  HA  ILE C   2       7.324   0.331  -1.515  1.00  0.00            
ATOM    299  CB  ILE C   2       6.288   2.178  -1.449  1.00  0.00            
ATOM    300  HB  ILE C   2       5.626   2.847  -2.041  1.00  0.00            
ATOM    301  CG2 ILE C   2       5.488   1.465  -0.301  1.00  0.00            
ATOM    302 HG21 ILE C   2       4.698   0.750  -0.614  1.00  0.00            
ATOM    303 HG22 ILE C   2       6.199   0.870   0.309  1.00  0.00            
ATOM    304 HG23 ILE C   2       5.034   2.246   0.347  1.00  0.00            
ATOM    305  CG1 ILE C   2       7.374   3.019  -0.761  1.00  0.00            
ATOM    306 HG11 ILE C   2       7.952   3.534  -1.559  1.00  0.00            
ATOM    307 HG12 ILE C   2       8.127   2.347  -0.292  1.00  0.00            
ATOM    308  CD  ILE C   2       7.054   4.063   0.244  1.00  0.00            
ATOM    309  HD1 ILE C   2       7.937   4.661   0.546  1.00  0.00            
ATOM    310  HD2 ILE C   2       6.372   4.792  -0.223  1.00  0.00            
ATOM    311  HD3 ILE C   2       6.554   3.566   1.103  1.00  0.00            
ATOM    312  C   ILE C   2       6.040   0.363  -3.172  1.00  0.00            
ATOM    313  O   ILE C   2       5.504   0.956  -4.095  1.00  0.00            
ATOM    314  N   LYS C   3       5.755  -0.943  -2.959  1.00  0.00            
ATOM    315  HN  LYS C   3       6.306  -1.522  -2.355  1.00  0.00            
ATOM    316  CA  LYS C   3       4.939  -1.739  -3.886  1.00  0.00            
ATOM    317  HA  LYS C   3       4.597  -1.151  -4.734  1.00  0.00            
ATOM    318  CB  LYS C   3       5.794  -2.896  -4.485  1.00  0.00            
ATOM    319  HB1 LYS C   3       5.086  -3.613  -4.965  1.00  0.00            
ATOM    320  HB2 LYS C   3       6.206  -3.447  -3.611  1.00  0.00            
ATOM    321  CG  LYS C   3       6.953  -2.565  -5.409  1.00  0.00            
ATOM    322  HG1 LYS C   3       7.454  -3.535  -5.643  1.00  0.00            
ATOM    323  HG2 LYS C   3       7.649  -2.009  -4.746  1.00  0.00            
ATOM    324  CD  LYS C   3       6.534  -1.903  -6.765  1.00  0.00            
ATOM    325  HD1 LYS C   3       5.684  -1.258  -6.471  1.00  0.00            
ATOM    326  HD2 LYS C   3       7.406  -1.294  -7.074  1.00  0.00            
ATOM    327  CE  LYS C   3       5.976  -2.938  -7.737  1.00  0.00            
ATOM    328  HE1 LYS C   3       5.208  -3.637  -7.354  1.00  0.00            
ATOM    329  HE2 LYS C   3       6.874  -3.530  -8.025  1.00  0.00            
ATOM    330  NZ  LYS C   3       5.550  -2.260  -8.974  1.00  0.00            
ATOM    331  HZ1 LYS C   3       4.926  -2.828  -9.580  1.00  0.00            
ATOM    332  HZ2 LYS C   3       4.996  -1.386  -8.842  1.00  0.00            
ATOM    333  HZ3 LYS C   3       6.394  -2.013  -9.515  1.00  0.00            
ATOM    334  C   LYS C   3       3.710  -2.187  -3.144  1.00  0.00            
ATOM    335  O   LYS C   3       3.771  -2.534  -1.944  1.00  0.00            
ATOM    336  N   ILE C   4       2.526  -2.189  -3.774  1.00  0.00            
ATOM    337  HN  ILE C   4       2.503  -1.746  -4.664  1.00  0.00            
ATOM    338  CA  ILE C   4       1.355  -2.774  -3.211  1.00  0.00            
ATOM    339  HA  ILE C   4       1.398  -2.836  -2.138  1.00  0.00            
ATOM    340  CB  ILE C   4       0.002  -2.112  -3.485  1.00  0.00            
ATOM    341  HB  ILE C   4       0.014  -1.863  -4.572  1.00  0.00            
ATOM    342  CG2 ILE C   4      -1.273  -2.990  -3.140  1.00  0.00            
ATOM    343 HG21 ILE C   4      -2.071  -2.224  -3.255  1.00  0.00            
ATOM    344 HG22 ILE C   4      -1.309  -3.789  -3.914  1.00  0.00            
ATOM    345 HG23 ILE C   4      -1.318  -3.413  -2.112  1.00  0.00            
ATOM    346  CG1 ILE C   4      -0.027  -0.738  -2.759  1.00  0.00            
ATOM    347 HG11 ILE C   4      -0.877  -0.128  -3.155  1.00  0.00            
ATOM    348 HG12 ILE C   4       0.857  -0.128  -3.060  1.00  0.00            
ATOM    349  CD  ILE C   4      -0.173  -0.775  -1.176  1.00  0.00            
ATOM    350  HD1 ILE C   4      -0.623   0.172  -0.814  1.00  0.00            
ATOM    351  HD2 ILE C   4      -0.653  -1.738  -0.873  1.00  0.00            
ATOM    352  HD3 ILE C   4       0.851  -0.712  -0.741  1.00  0.00            
ATOM    353  C   ILE C   4       1.258  -4.176  -3.728  1.00  0.00            
ATOM    354  O   ILE C   4       1.252  -4.459  -4.946  1.00  0.00            
ATOM    355  N   GLN C   5       1.178  -5.234  -2.876  1.00  0.00            
ATOM    356  HN  GLN C   5       1.422  -5.111  -1.915  1.00  0.00            
ATOM    357  CA  GLN C   5       0.707  -6.584  -3.294  1.00  0.00            
ATOM    358  HA  GLN C   5       0.775  -6.834  -4.345  1.00  0.00            
ATOM    359  CB  GLN C   5       1.504  -7.725  -2.673  1.00  0.00            
ATOM    360  HB1 GLN C   5       1.138  -8.732  -2.989  1.00  0.00            
ATOM    361  HB2 GLN C   5       1.437  -7.743  -1.566  1.00  0.00            
ATOM    362  CG  GLN C   5       3.016  -7.755  -2.833  1.00  0.00            
ATOM    363  HG1 GLN C   5       3.454  -8.662  -2.356  1.00  0.00            
ATOM    364  HG2 GLN C   5       3.508  -6.834  -2.448  1.00  0.00            
ATOM    365  CD  GLN C   5       3.503  -7.819  -4.296  1.00  0.00            
ATOM    366  OE1 GLN C   5       4.133  -8.793  -4.676  1.00  0.00            
ATOM    367  NE2 GLN C   5       3.275  -6.751  -5.141  1.00  0.00            
ATOM    368 HE21 GLN C   5       2.733  -5.980  -4.810  1.00  0.00            
ATOM    369 HE22 GLN C   5       3.601  -6.699  -6.096  1.00  0.00            
ATOM    370  C   GLN C   5      -0.769  -6.719  -2.943  1.00  0.00            
ATOM    371  O   GLN C   5      -1.205  -6.137  -1.893  1.00  0.00            
ATOM    372  N   ILE C   6      -1.569  -7.304  -3.893  1.00  0.00            
ATOM    373  HN  ILE C   6      -1.077  -7.696  -4.667  1.00  0.00            
ATOM    374  CA  ILE C   6      -2.992  -7.397  -3.830  1.00  0.00            
ATOM    375  HA  ILE C   6      -3.338  -6.823  -2.989  1.00  0.00            
ATOM    376  CB  ILE C   6      -3.538  -6.789  -5.075  1.00  0.00            
ATOM    377  HB  ILE C   6      -2.896  -5.928  -5.352  1.00  0.00            
ATOM    378  CG2 ILE C   6      -3.533  -7.663  -6.323  1.00  0.00            
ATOM    379 HG21 ILE C   6      -4.463  -8.265  -6.256  1.00  0.00            
ATOM    380 HG22 ILE C   6      -3.542  -7.152  -7.308  1.00  0.00            
ATOM    381 HG23 ILE C   6      -2.652  -8.340  -6.311  1.00  0.00            
ATOM    382  CG1 ILE C   6      -4.849  -5.996  -4.877  1.00  0.00            
ATOM    383 HG11 ILE C   6      -5.510  -6.664  -4.278  1.00  0.00            
ATOM    384 HG12 ILE C   6      -5.324  -5.763  -5.850  1.00  0.00            
ATOM    385  CD  ILE C   6      -4.697  -4.718  -4.115  1.00  0.00            
ATOM    386  HD1 ILE C   6      -5.700  -4.326  -3.821  1.00  0.00            
ATOM    387  HD2 ILE C   6      -4.168  -4.962  -3.175  1.00  0.00            
ATOM    388  HD3 ILE C   6      -4.152  -3.934  -4.685  1.00  0.00            
ATOM    389  C   ILE C   6      -3.540  -8.830  -3.596  1.00  0.00            
ATOM    390  O   ILE C   6      -4.775  -8.976  -3.473  1.00  0.00            
ATOM    391  N   ASN C   7      -2.619  -9.851  -3.451  1.00  0.00            
ATOM    392  HN  ASN C   7      -1.695  -9.577  -3.687  1.00  0.00            
ATOM    393  CA  ASN C   7      -3.023 -11.285  -3.281  1.00  0.00            
ATOM    394  HA  ASN C   7      -4.050 -11.485  -3.522  1.00  0.00            
ATOM    395  CB  ASN C   7      -2.172 -12.278  -4.188  1.00  0.00            
ATOM    396  HB1 ASN C   7      -2.555 -13.319  -4.125  1.00  0.00            
ATOM    397  HB2 ASN C   7      -1.102 -12.299  -3.898  1.00  0.00            
ATOM    398  CG  ASN C   7      -2.264 -11.832  -5.618  1.00  0.00            
ATOM    399  OD1 ASN C   7      -1.209 -11.910  -6.278  1.00  0.00            
ATOM    400  ND2 ASN C   7      -3.381 -11.308  -6.123  1.00  0.00            
ATOM    401 HD21 ASN C   7      -4.221 -11.244  -5.578  1.00  0.00            
ATOM    402 HD22 ASN C   7      -3.337 -10.822  -6.994  1.00  0.00            
ATOM    403  C   ASN C   7      -2.859 -11.583  -1.819  1.00  0.00            
ATOM    404  OT1 ASN C   7      -3.869 -11.534  -1.045  1.00  0.00            
ATOM    405  OT2 ASN C   7      -1.713 -11.726  -1.252  1.00  0.00            
ATOM    406  N   LYS D   1      -5.484  -9.613  -0.931  1.00  0.00            
ATOM    407  H1  LYS D   1      -5.198  -9.200  -1.840  1.00  0.00            
ATOM    408  H2  LYS D   1      -4.669 -10.204  -0.682  1.00  0.00            
ATOM    409  H3  LYS D   1      -6.349 -10.181  -0.909  1.00  0.00            
ATOM    410  CA  LYS D   1      -5.485  -8.571   0.176  1.00  0.00            
ATOM    411  HA  LYS D   1      -6.369  -7.958   0.078  1.00  0.00            
ATOM    412  CB  LYS D   1      -5.506  -9.329   1.513  1.00  0.00            
ATOM    413  HB1 LYS D   1      -6.464  -9.842   1.736  1.00  0.00            
ATOM    414  HB2 LYS D   1      -5.550  -8.643   2.385  1.00  0.00            
ATOM    415  CG  LYS D   1      -4.482 -10.448   1.833  1.00  0.00            
ATOM    416  HG1 LYS D   1      -4.647 -11.318   1.173  1.00  0.00            
ATOM    417  HG2 LYS D   1      -4.839 -10.771   2.840  1.00  0.00            
ATOM    418  CD  LYS D   1      -3.010 -10.150   1.855  1.00  0.00            
ATOM    419  HD1 LYS D   1      -2.619  -9.791   0.884  1.00  0.00            
ATOM    420  HD2 LYS D   1      -2.774  -9.395   2.631  1.00  0.00            
ATOM    421  CE  LYS D   1      -2.124 -11.435   2.223  1.00  0.00            
ATOM    422  HE1 LYS D   1      -2.586 -11.752   3.190  1.00  0.00            
ATOM    423  HE2 LYS D   1      -1.054 -11.202   2.400  1.00  0.00            
ATOM    424  NZ  LYS D   1      -2.194 -12.422   1.168  1.00  0.00            
ATOM    425  HZ1 LYS D   1      -1.387 -13.075   1.216  1.00  0.00            
ATOM    426  HZ2 LYS D   1      -3.041 -12.980   1.358  1.00  0.00            
ATOM    427  HZ3 LYS D   1      -2.264 -12.104   0.181  1.00  0.00            
ATOM    428  C   LYS D   1      -4.308  -7.692   0.061  1.00  0.00            
ATOM    429  O   LYS D   1      -3.471  -7.916  -0.756  1.00  0.00            
ATOM    430  N   ILE D   2      -4.221  -6.609   0.894  1.00  0.00            
ATOM    431  HN  ILE D   2      -4.989  -6.333   1.460  1.00  0.00            
ATOM    432  CA  ILE D   2      -3.222  -5.478   0.893  1.00  0.00            
ATOM    433  HA  ILE D   2      -2.886  -5.355  -0.130  1.00  0.00            
ATOM    434  CB  ILE D   2      -3.828  -4.212   1.500  1.00  0.00            
ATOM    435  HB  ILE D   2      -4.009  -4.331   2.591  1.00  0.00            
ATOM    436  CG2 ILE D   2      -2.713  -3.149   1.391  1.00  0.00            
ATOM    437 HG21 ILE D   2      -3.081  -2.125   1.610  1.00  0.00            
ATOM    438 HG22 ILE D   2      -1.822  -3.377   2.003  1.00  0.00            
ATOM    439 HG23 ILE D   2      -2.408  -3.205   0.319  1.00  0.00            
ATOM    440  CG1 ILE D   2      -5.138  -3.774   0.819  1.00  0.00            
ATOM    441 HG11 ILE D   2      -5.421  -2.783   1.245  1.00  0.00            
ATOM    442 HG12 ILE D   2      -5.927  -4.532   1.005  1.00  0.00            
ATOM    443  CD  ILE D   2      -4.979  -3.725  -0.713  1.00  0.00            
ATOM    444  HD1 ILE D   2      -4.168  -3.032  -1.016  1.00  0.00            
ATOM    445  HD2 ILE D   2      -4.815  -4.783  -1.039  1.00  0.00            
ATOM    446  HD3 ILE D   2      -5.826  -3.260  -1.267  1.00  0.00            
ATOM    447  C   ILE D   2      -1.991  -5.978   1.572  1.00  0.00            
ATOM    448  O   ILE D   2      -2.027  -6.507   2.690  1.00  0.00            
ATOM    449  N   LYS D   3      -0.762  -5.868   0.975  1.00  0.00            
ATOM    450  HN  LYS D   3      -0.672  -5.456   0.072  1.00  0.00            
ATOM    451  CA  LYS D   3       0.493  -6.154   1.690  1.00  0.00            
ATOM    452  HA  LYS D   3       0.293  -5.791   2.689  1.00  0.00            
ATOM    453  CB  LYS D   3       0.864  -7.651   1.740  1.00  0.00            
ATOM    454  HB1 LYS D   3       0.706  -8.139   0.754  1.00  0.00            
ATOM    455  HB2 LYS D   3       0.207  -8.090   2.521  1.00  0.00            
ATOM    456  CG  LYS D   3       2.304  -8.004   2.161  1.00  0.00            
ATOM    457  HG1 LYS D   3       2.379  -7.702   3.227  1.00  0.00            
ATOM    458  HG2 LYS D   3       3.118  -7.538   1.567  1.00  0.00            
ATOM    459  CD  LYS D   3       2.533  -9.502   2.095  1.00  0.00            
ATOM    460  HD1 LYS D   3       3.583  -9.689   2.399  1.00  0.00            
ATOM    461  HD2 LYS D   3       1.791 -10.015   2.736  1.00  0.00            
ATOM    462  CE  LYS D   3       2.466  -9.985   0.608  1.00  0.00            
ATOM    463  HE1 LYS D   3       3.045  -9.291  -0.036  1.00  0.00            
ATOM    464  HE2 LYS D   3       1.409 -10.005   0.291  1.00  0.00            
ATOM    465  NZ  LYS D   3       3.096 -11.273   0.508  1.00  0.00            
ATOM    466  HZ1 LYS D   3       3.101 -11.601  -0.476  1.00  0.00            
ATOM    467  HZ2 LYS D   3       4.078 -11.207   0.850  1.00  0.00            
ATOM    468  HZ3 LYS D   3       2.503 -11.948   1.025  1.00  0.00            
ATOM    469  C   LYS D   3       1.586  -5.214   1.097  1.00  0.00            
ATOM    470  O   LYS D   3       1.732  -5.121  -0.118  1.00  0.00            
ATOM    471  N   ILE D   4       2.311  -4.456   1.979  1.00  0.00            
ATOM    472  HN  ILE D   4       2.116  -4.614   2.943  1.00  0.00            
ATOM    473  CA  ILE D   4       3.231  -3.529   1.498  1.00  0.00            
ATOM    474  HA  ILE D   4       3.014  -3.216   0.488  1.00  0.00            
ATOM    475  CB  ILE D   4       3.536  -2.333   2.420  1.00  0.00            
ATOM    476  HB  ILE D   4       3.521  -2.613   3.489  1.00  0.00            
ATOM    477  CG2 ILE D   4       4.844  -1.576   2.113  1.00  0.00            
ATOM    478 HG21 ILE D   4       5.043  -0.728   2.811  1.00  0.00            
ATOM    479 HG22 ILE D   4       5.667  -2.264   2.386  1.00  0.00            
ATOM    480 HG23 ILE D   4       4.916  -1.273   1.043  1.00  0.00            
ATOM    481  CG1 ILE D   4       2.402  -1.293   2.166  1.00  0.00            
ATOM    482 HG11 ILE D   4       2.302  -1.110   1.072  1.00  0.00            
ATOM    483 HG12 ILE D   4       2.767  -0.367   2.662  1.00  0.00            
ATOM    484  CD  ILE D   4       1.076  -1.648   2.872  1.00  0.00            
ATOM    485  HD1 ILE D   4       0.282  -0.878   2.830  1.00  0.00            
ATOM    486  HD2 ILE D   4       0.574  -2.521   2.397  1.00  0.00            
ATOM    487  HD3 ILE D   4       1.192  -1.857   3.958  1.00  0.00            
ATOM    488  C   ILE D   4       4.586  -4.244   1.345  1.00  0.00            
ATOM    489  O   ILE D   4       5.181  -4.683   2.319  1.00  0.00            
ATOM    490  N   GLN D   5       5.171  -4.270   0.153  1.00  0.00            
ATOM    491  HN  GLN D   5       4.628  -3.980  -0.637  1.00  0.00            
ATOM    492  CA  GLN D   5       6.465  -4.757  -0.182  1.00  0.00            
ATOM    493  HA  GLN D   5       6.900  -5.229   0.685  1.00  0.00            
ATOM    494  CB  GLN D   5       6.469  -5.701  -1.339  1.00  0.00            
ATOM    495  HB1 GLN D   5       5.936  -5.240  -2.197  1.00  0.00            
ATOM    496  HB2 GLN D   5       6.024  -6.665  -1.023  1.00  0.00            
ATOM    497  CG  GLN D   5       7.877  -6.216  -1.746  1.00  0.00            
ATOM    498  HG1 GLN D   5       8.444  -5.352  -2.143  1.00  0.00            
ATOM    499  HG2 GLN D   5       7.733  -6.899  -2.612  1.00  0.00            
ATOM    500  CD  GLN D   5       8.708  -6.911  -0.703  1.00  0.00            
ATOM    501  OE1 GLN D   5       8.485  -6.835   0.539  1.00  0.00            
ATOM    502  NE2 GLN D   5       9.642  -7.727  -1.276  1.00  0.00            
ATOM    503 HE21 GLN D   5      10.094  -8.395  -0.674  1.00  0.00            
ATOM    504 HE22 GLN D   5       9.620  -7.952  -2.252  1.00  0.00            
ATOM    505  C   GLN D   5       7.321  -3.533  -0.422  1.00  0.00            
ATOM    506  O   GLN D   5       6.923  -2.664  -1.147  1.00  0.00            
ATOM    507  N   ILE D   6       8.496  -3.475   0.220  1.00  0.00            
ATOM    508  HN  ILE D   6       8.724  -4.253   0.796  1.00  0.00            
ATOM    509  CA  ILE D   6       9.385  -2.358  -0.092  1.00  0.00            
ATOM    510  HA  ILE D   6       9.025  -1.618  -0.785  1.00  0.00            
ATOM    511  CB  ILE D   6       9.867  -1.518   1.108  1.00  0.00            
ATOM    512  HB  ILE D   6      10.615  -1.985   1.784  1.00  0.00            
ATOM    513  CG2 ILE D   6      10.749  -0.356   0.693  1.00  0.00            
ATOM    514 HG21 ILE D   6      11.265   0.193   1.509  1.00  0.00            
ATOM    515 HG22 ILE D   6      11.591  -0.709   0.049  1.00  0.00            
ATOM    516 HG23 ILE D   6      10.135   0.279   0.020  1.00  0.00            
ATOM    517  CG1 ILE D   6       8.696  -1.060   2.097  1.00  0.00            
ATOM    518 HG11 ILE D   6       8.237  -1.957   2.553  1.00  0.00            
ATOM    519 HG12 ILE D   6       7.982  -0.623   1.358  1.00  0.00            
ATOM    520  CD  ILE D   6       9.015  -0.063   3.160  1.00  0.00            
ATOM    521  HD1 ILE D   6       8.141   0.517   3.519  1.00  0.00            
ATOM    522  HD2 ILE D   6       9.522  -0.594   3.996  1.00  0.00            
ATOM    523  HD3 ILE D   6       9.679   0.795   2.924  1.00  0.00            
ATOM    524  C   ILE D   6      10.538  -3.055  -0.823  1.00  0.00            
ATOM    525  O   ILE D   6      11.179  -3.977  -0.304  1.00  0.00            
ATOM    526  N   ASN D   7      10.877  -2.592  -2.064  1.00  0.00            
ATOM    527  HN  ASN D   7      10.338  -1.843  -2.439  1.00  0.00            
ATOM    528  CA  ASN D   7      12.099  -2.856  -2.749  1.00  0.00            
ATOM    529  HA  ASN D   7      12.576  -3.678  -2.221  1.00  0.00            
ATOM    530  CB  ASN D   7      11.845  -3.079  -4.232  1.00  0.00            
ATOM    531  HB1 ASN D   7      12.773  -3.552  -4.613  1.00  0.00            
ATOM    532  HB2 ASN D   7      11.588  -2.155  -4.785  1.00  0.00            
ATOM    533  CG  ASN D   7      10.752  -4.206  -4.407  1.00  0.00            
ATOM    534  OD1 ASN D   7       9.843  -4.047  -5.184  1.00  0.00            
ATOM    535  ND2 ASN D   7      10.764  -5.284  -3.711  1.00  0.00            
ATOM    536 HD21 ASN D   7      11.437  -5.273  -2.982  1.00  0.00            
ATOM    537 HD22 ASN D   7      10.099  -5.980  -3.999  1.00  0.00            
ATOM    538  C   ASN D   7      13.151  -1.764  -2.691  1.00  0.00            
ATOM    539  OT1 ASN D   7      14.369  -1.987  -2.992  1.00  0.00            
ATOM    540  OT2 ASN D   7      12.803  -0.578  -2.466  1.00  0.00            
END
