# Supplementary material for: Design of the Hydrophobic Core of Self‐Assembling Peptide Fibrils for Enhanced Neural Regeneration
Source: Small Sci. 2025 Sep 4;5(10):2500224. doi: 10.1002/smsc.202500224 (PMC12499481; doi:10.1002/smsc.202500224)
Supplement: Supplementary file 1 — Supplementary Material [file SMSC-5-2500224-s001.zip › Representative-structures/EF-C_I_assembly_dominant.pdb]

CRYST1   39.603   39.603   39.603  90.00  90.00  90.00 P 1           1
ATOM      1  N   LYS A   1       9.392   4.219   4.842  1.00  0.00            
ATOM      2  H1  LYS A   1      10.385   4.169   4.544  1.00  0.00            
ATOM      3  H2  LYS A   1       9.485   4.891   5.637  1.00  0.00            
ATOM      4  H3  LYS A   1       9.124   3.302   5.255  1.00  0.00            
ATOM      5  CA  LYS A   1       8.527   4.728   3.700  1.00  0.00            
ATOM      6  HA  LYS A   1       7.540   4.837   4.093  1.00  0.00            
ATOM      7  CB  LYS A   1       9.093   6.138   3.133  1.00  0.00            
ATOM      8  HB1 LYS A   1      10.202   6.188   3.215  1.00  0.00            
ATOM      9  HB2 LYS A   1       8.718   6.848   3.895  1.00  0.00            
ATOM     10  CG  LYS A   1       8.725   6.592   1.688  1.00  0.00            
ATOM     11  HG1 LYS A   1       7.670   6.911   1.551  1.00  0.00            
ATOM     12  HG2 LYS A   1       9.062   5.767   1.019  1.00  0.00            
ATOM     13  CD  LYS A   1       9.664   7.769   1.355  1.00  0.00            
ATOM     14  HD1 LYS A   1       9.436   8.584   2.077  1.00  0.00            
ATOM     15  HD2 LYS A   1      10.727   7.489   1.545  1.00  0.00            
ATOM     16  CE  LYS A   1       9.562   8.323  -0.163  1.00  0.00            
ATOM     17  HE1 LYS A   1       8.510   8.395  -0.503  1.00  0.00            
ATOM     18  HE2 LYS A   1      10.139   7.501  -0.644  1.00  0.00            
ATOM     19  NZ  LYS A   1      10.317   9.599  -0.381  1.00  0.00            
ATOM     20  HZ1 LYS A   1       9.833  10.295   0.224  1.00  0.00            
ATOM     21  HZ2 LYS A   1      11.318   9.457  -0.115  1.00  0.00            
ATOM     22  HZ3 LYS A   1      10.237   9.923  -1.363  1.00  0.00            
ATOM     23  C   LYS A   1       8.259   3.824   2.482  1.00  0.00            
ATOM     24  O   LYS A   1       9.018   2.957   2.104  1.00  0.00            
ATOM     25  N   ILE A   2       7.124   4.003   1.827  1.00  0.00            
ATOM     26  HN  ILE A   2       6.595   4.775   2.174  1.00  0.00            
ATOM     27  CA  ILE A   2       6.657   3.132   0.729  1.00  0.00            
ATOM     28  HA  ILE A   2       6.670   2.139   1.145  1.00  0.00            
ATOM     29  CB  ILE A   2       5.192   3.306   0.230  1.00  0.00            
ATOM     30  HB  ILE A   2       5.053   3.180  -0.859  1.00  0.00            
ATOM     31  CG2 ILE A   2       4.277   2.375   0.971  1.00  0.00            
ATOM     32 HG21 ILE A   2       3.216   2.410   0.647  1.00  0.00            
ATOM     33 HG22 ILE A   2       4.627   1.323   0.939  1.00  0.00            
ATOM     34 HG23 ILE A   2       4.300   2.566   2.068  1.00  0.00            
ATOM     35  CG1 ILE A   2       4.687   4.757   0.367  1.00  0.00            
ATOM     36 HG11 ILE A   2       5.169   5.195   1.260  1.00  0.00            
ATOM     37 HG12 ILE A   2       3.580   4.836   0.390  1.00  0.00            
ATOM     38  CD  ILE A   2       5.214   5.764  -0.730  1.00  0.00            
ATOM     39  HD1 ILE A   2       4.555   5.610  -1.606  1.00  0.00            
ATOM     40  HD2 ILE A   2       5.021   6.830  -0.481  1.00  0.00            
ATOM     41  HD3 ILE A   2       6.288   5.710  -1.011  1.00  0.00            
ATOM     42  C   ILE A   2       7.624   3.046  -0.507  1.00  0.00            
ATOM     43  O   ILE A   2       8.219   4.069  -0.875  1.00  0.00            
ATOM     44  N   LYS A   3       7.731   1.905  -1.172  1.00  0.00            
ATOM     45  HN  LYS A   3       7.081   1.177  -0.954  1.00  0.00            
ATOM     46  CA  LYS A   3       8.595   1.650  -2.345  1.00  0.00            
ATOM     47  HA  LYS A   3       9.161   2.574  -2.444  1.00  0.00            
ATOM     48  CB  LYS A   3       9.525   0.379  -2.277  1.00  0.00            
ATOM     49  HB1 LYS A   3      10.265   0.451  -3.104  1.00  0.00            
ATOM     50  HB2 LYS A   3       8.963  -0.553  -2.487  1.00  0.00            
ATOM     51  CG  LYS A   3      10.252   0.282  -0.955  1.00  0.00            
ATOM     52  HG1 LYS A   3      10.860  -0.646  -0.961  1.00  0.00            
ATOM     53  HG2 LYS A   3       9.433   0.214  -0.216  1.00  0.00            
ATOM     54  CD  LYS A   3      11.123   1.611  -0.621  1.00  0.00            
ATOM     55  HD1 LYS A   3      11.897   1.857  -1.380  1.00  0.00            
ATOM     56  HD2 LYS A   3      10.512   2.535  -0.524  1.00  0.00            
ATOM     57  CE  LYS A   3      11.915   1.449   0.665  1.00  0.00            
ATOM     58  HE1 LYS A   3      12.509   2.335   0.982  1.00  0.00            
ATOM     59  HE2 LYS A   3      12.650   0.669   0.376  1.00  0.00            
ATOM     60  NZ  LYS A   3      11.093   1.055   1.857  1.00  0.00            
ATOM     61  HZ1 LYS A   3      10.140   1.473   1.868  1.00  0.00            
ATOM     62  HZ2 LYS A   3      10.971   0.022   1.820  1.00  0.00            
ATOM     63  HZ3 LYS A   3      11.531   1.373   2.745  1.00  0.00            
ATOM     64  C   LYS A   3       7.764   1.483  -3.601  1.00  0.00            
ATOM     65  O   LYS A   3       8.259   1.437  -4.693  1.00  0.00            
ATOM     66  N   ILE A   4       6.402   1.542  -3.482  1.00  0.00            
ATOM     67  HN  ILE A   4       6.073   1.495  -2.536  1.00  0.00            
ATOM     68  CA  ILE A   4       5.405   1.636  -4.592  1.00  0.00            
ATOM     69  HA  ILE A   4       5.541   0.773  -5.226  1.00  0.00            
ATOM     70  CB  ILE A   4       4.008   1.630  -3.958  1.00  0.00            
ATOM     71  HB  ILE A   4       3.874   2.553  -3.349  1.00  0.00            
ATOM     72  CG2 ILE A   4       2.847   1.576  -4.993  1.00  0.00            
ATOM     73 HG21 ILE A   4       2.874   2.496  -5.615  1.00  0.00            
ATOM     74 HG22 ILE A   4       2.858   0.680  -5.646  1.00  0.00            
ATOM     75 HG23 ILE A   4       1.867   1.627  -4.463  1.00  0.00            
ATOM     76  CG1 ILE A   4       3.699   0.650  -2.843  1.00  0.00            
ATOM     77 HG11 ILE A   4       2.728   0.933  -2.392  1.00  0.00            
ATOM     78 HG12 ILE A   4       4.456   0.876  -2.068  1.00  0.00            
ATOM     79  CD  ILE A   4       3.751  -0.791  -3.323  1.00  0.00            
ATOM     80  HD1 ILE A   4       2.734  -0.961  -3.754  1.00  0.00            
ATOM     81  HD2 ILE A   4       4.553  -0.894  -4.096  1.00  0.00            
ATOM     82  HD3 ILE A   4       3.866  -1.568  -2.540  1.00  0.00            
ATOM     83  C   ILE A   4       5.644   2.863  -5.420  1.00  0.00            
ATOM     84  O   ILE A   4       6.094   3.851  -4.977  1.00  0.00            
ATOM     85  N   GLN A   5       5.370   2.830  -6.725  1.00  0.00            
ATOM     86  HN  GLN A   5       5.073   1.953  -7.072  1.00  0.00            
ATOM     87  CA  GLN A   5       5.554   4.004  -7.577  1.00  0.00            
ATOM     88  HA  GLN A   5       5.910   4.902  -7.085  1.00  0.00            
ATOM     89  CB  GLN A   5       6.640   3.669  -8.614  1.00  0.00            
ATOM     90  HB1 GLN A   5       6.810   4.490  -9.336  1.00  0.00            
ATOM     91  HB2 GLN A   5       6.246   2.731  -9.056  1.00  0.00            
ATOM     92  CG  GLN A   5       8.131   3.282  -7.973  1.00  0.00            
ATOM     93  HG1 GLN A   5       8.820   2.956  -8.790  1.00  0.00            
ATOM     94  HG2 GLN A   5       8.075   2.501  -7.188  1.00  0.00            
ATOM     95  CD  GLN A   5       8.837   4.481  -7.369  1.00  0.00            
ATOM     96  OE1 GLN A   5       9.835   5.010  -7.864  1.00  0.00            
ATOM     97  NE2 GLN A   5       8.394   5.023  -6.263  1.00  0.00            
ATOM     98 HE21 GLN A   5       7.625   4.637  -5.751  1.00  0.00            
ATOM     99 HE22 GLN A   5       8.945   5.721  -5.821  1.00  0.00            
ATOM    100  C   GLN A   5       4.213   4.347  -8.248  1.00  0.00            
ATOM    101  O   GLN A   5       3.358   3.508  -8.414  1.00  0.00            
ATOM    102  N   ILE A   6       4.002   5.606  -8.627  1.00  0.00            
ATOM    103  HN  ILE A   6       4.523   6.418  -8.386  1.00  0.00            
ATOM    104  CA  ILE A   6       2.804   6.020  -9.482  1.00  0.00            
ATOM    105  HA  ILE A   6       1.925   5.565  -9.040  1.00  0.00            
ATOM    106  CB  ILE A   6       2.664   7.563  -9.415  1.00  0.00            
ATOM    107  HB  ILE A   6       2.648   7.815  -8.329  1.00  0.00            
ATOM    108  CG2 ILE A   6       3.904   8.189 -10.175  1.00  0.00            
ATOM    109 HG21 ILE A   6       3.771   7.867 -11.235  1.00  0.00            
ATOM    110 HG22 ILE A   6       3.797   9.294 -10.174  1.00  0.00            
ATOM    111 HG23 ILE A   6       4.826   7.967  -9.588  1.00  0.00            
ATOM    112  CG1 ILE A   6       1.328   8.173 -10.026  1.00  0.00            
ATOM    113 HG11 ILE A   6       1.348   7.887 -11.098  1.00  0.00            
ATOM    114 HG12 ILE A   6       1.465   9.277  -9.932  1.00  0.00            
ATOM    115  CD  ILE A   6      -0.031   7.679  -9.425  1.00  0.00            
ATOM    116  HD1 ILE A   6      -0.859   8.175  -9.972  1.00  0.00            
ATOM    117  HD2 ILE A   6      -0.184   6.614  -9.703  1.00  0.00            
ATOM    118  HD3 ILE A   6      -0.126   7.799  -8.319  1.00  0.00            
ATOM    119  C   ILE A   6       2.898   5.365 -10.847  1.00  0.00            
ATOM    120  O   ILE A   6       4.000   5.109 -11.290  1.00  0.00            
ATOM    121  N   ASN A   7       1.717   4.911 -11.358  1.00  0.00            
ATOM    122  HN  ASN A   7       0.822   5.116 -10.965  1.00  0.00            
ATOM    123  CA  ASN A   7       1.702   4.149 -12.581  1.00  0.00            
ATOM    124  HA  ASN A   7       2.605   3.566 -12.629  1.00  0.00            
ATOM    125  CB  ASN A   7       0.526   3.037 -12.528  1.00  0.00            
ATOM    126  HB1 ASN A   7       0.382   2.571 -13.526  1.00  0.00            
ATOM    127  HB2 ASN A   7      -0.366   3.567 -12.137  1.00  0.00            
ATOM    128  CG  ASN A   7       0.861   1.919 -11.500  1.00  0.00            
ATOM    129  OD1 ASN A   7       1.975   1.948 -10.890  1.00  0.00            
ATOM    130  ND2 ASN A   7      -0.051   0.949 -11.411  1.00  0.00            
ATOM    131 HD21 ASN A   7      -0.787   0.920 -12.094  1.00  0.00            
ATOM    132 HD22 ASN A   7      -0.045   0.351 -10.612  1.00  0.00            
ATOM    133  C   ASN A   7       1.636   5.050 -13.863  1.00  0.00            
ATOM    134  OT1 ASN A   7       0.462   5.187 -14.423  1.00  0.00            
ATOM    135  OT2 ASN A   7       2.638   5.700 -14.301  1.00  0.00            
ATOM    136  N   LYS B   1       4.953  -3.994   6.490  1.00  0.00            
ATOM    137  H1  LYS B   1       5.637  -3.545   5.861  1.00  0.00            
ATOM    138  H2  LYS B   1       5.149  -5.009   6.474  1.00  0.00            
ATOM    139  H3  LYS B   1       4.055  -3.907   5.987  1.00  0.00            
ATOM    140  CA  LYS B   1       5.021  -3.508   7.870  1.00  0.00            
ATOM    141  HA  LYS B   1       4.731  -4.326   8.519  1.00  0.00            
ATOM    142  CB  LYS B   1       6.452  -3.244   8.245  1.00  0.00            
ATOM    143  HB1 LYS B   1       6.550  -2.361   8.927  1.00  0.00            
ATOM    144  HB2 LYS B   1       7.099  -2.864   7.429  1.00  0.00            
ATOM    145  CG  LYS B   1       7.166  -4.462   8.809  1.00  0.00            
ATOM    146  HG1 LYS B   1       8.247  -4.244   8.948  1.00  0.00            
ATOM    147  HG2 LYS B   1       7.295  -5.316   8.104  1.00  0.00            
ATOM    148  CD  LYS B   1       6.772  -4.814  10.219  1.00  0.00            
ATOM    149  HD1 LYS B   1       6.703  -3.862  10.789  1.00  0.00            
ATOM    150  HD2 LYS B   1       5.814  -5.365  10.359  1.00  0.00            
ATOM    151  CE  LYS B   1       7.818  -5.642  11.013  1.00  0.00            
ATOM    152  HE1 LYS B   1       7.555  -5.716  12.092  1.00  0.00            
ATOM    153  HE2 LYS B   1       8.767  -5.048  10.977  1.00  0.00            
ATOM    154  NZ  LYS B   1       8.017  -7.025  10.514  1.00  0.00            
ATOM    155  HZ1 LYS B   1       8.683  -7.047   9.721  1.00  0.00            
ATOM    156  HZ2 LYS B   1       8.368  -7.715  11.214  1.00  0.00            
ATOM    157  HZ3 LYS B   1       7.108  -7.341  10.135  1.00  0.00            
ATOM    158  C   LYS B   1       4.206  -2.306   7.992  1.00  0.00            
ATOM    159  O   LYS B   1       3.300  -2.240   8.769  1.00  0.00            
ATOM    160  N   ILE B   2       4.530  -1.314   7.150  1.00  0.00            
ATOM    161  HN  ILE B   2       5.302  -1.445   6.541  1.00  0.00            
ATOM    162  CA  ILE B   2       3.829  -0.063   7.078  1.00  0.00            
ATOM    163  HA  ILE B   2       3.594   0.153   8.107  1.00  0.00            
ATOM    164  CB  ILE B   2       4.602   1.064   6.201  1.00  0.00            
ATOM    165  HB  ILE B   2       5.674   1.026   6.504  1.00  0.00            
ATOM    166  CG2 ILE B   2       4.556   0.731   4.697  1.00  0.00            
ATOM    167 HG21 ILE B   2       5.216   1.444   4.159  1.00  0.00            
ATOM    168 HG22 ILE B   2       4.919  -0.296   4.468  1.00  0.00            
ATOM    169 HG23 ILE B   2       3.515   0.863   4.335  1.00  0.00            
ATOM    170  CG1 ILE B   2       4.163   2.458   6.577  1.00  0.00            
ATOM    171 HG11 ILE B   2       4.268   2.531   7.689  1.00  0.00            
ATOM    172 HG12 ILE B   2       3.082   2.632   6.422  1.00  0.00            
ATOM    173  CD  ILE B   2       5.023   3.578   5.921  1.00  0.00            
ATOM    174  HD1 ILE B   2       5.508   4.156   6.724  1.00  0.00            
ATOM    175  HD2 ILE B   2       5.856   3.149   5.322  1.00  0.00            
ATOM    176  HD3 ILE B   2       4.391   4.176   5.217  1.00  0.00            
ATOM    177  C   ILE B   2       2.442  -0.219   6.598  1.00  0.00            
ATOM    178  O   ILE B   2       2.070  -1.033   5.795  1.00  0.00            
ATOM    179  N   LYS B   3       1.558   0.527   7.234  1.00  0.00            
ATOM    180  HN  LYS B   3       1.943   1.090   7.967  1.00  0.00            
ATOM    181  CA  LYS B   3       0.134   0.573   6.913  1.00  0.00            
ATOM    182  HA  LYS B   3      -0.190  -0.211   6.253  1.00  0.00            
ATOM    183  CB  LYS B   3      -0.740   0.590   8.186  1.00  0.00            
ATOM    184  HB1 LYS B   3      -1.817   0.853   8.088  1.00  0.00            
ATOM    185  HB2 LYS B   3      -0.396   1.433   8.830  1.00  0.00            
ATOM    186  CG  LYS B   3      -0.512  -0.691   9.028  1.00  0.00            
ATOM    187  HG1 LYS B   3      -0.949  -0.653  10.031  1.00  0.00            
ATOM    188  HG2 LYS B   3       0.576  -0.912   9.170  1.00  0.00            
ATOM    189  CD  LYS B   3      -0.938  -2.062   8.321  1.00  0.00            
ATOM    190  HD1 LYS B   3      -0.390  -2.275   7.363  1.00  0.00            
ATOM    191  HD2 LYS B   3      -0.633  -2.933   8.934  1.00  0.00            
ATOM    192  CE  LYS B   3      -2.439  -2.145   7.973  1.00  0.00            
ATOM    193  HE1 LYS B   3      -2.605  -3.039   7.334  1.00  0.00            
ATOM    194  HE2 LYS B   3      -2.666  -1.248   7.339  1.00  0.00            
ATOM    195  NZ  LYS B   3      -3.223  -2.172   9.183  1.00  0.00            
ATOM    196  HZ1 LYS B   3      -3.500  -1.295   9.654  1.00  0.00            
ATOM    197  HZ2 LYS B   3      -4.121  -2.592   8.845  1.00  0.00            
ATOM    198  HZ3 LYS B   3      -2.801  -2.819   9.878  1.00  0.00            
ATOM    199  C   LYS B   3      -0.227   1.873   6.196  1.00  0.00            
ATOM    200  O   LYS B   3       0.211   2.963   6.491  1.00  0.00            
ATOM    201  N   ILE B   4      -0.930   1.632   5.124  1.00  0.00            
ATOM    202  HN  ILE B   4      -1.239   0.736   4.799  1.00  0.00            
ATOM    203  CA  ILE B   4      -1.144   2.644   4.123  1.00  0.00            
ATOM    204  HA  ILE B   4      -0.855   3.593   4.550  1.00  0.00            
ATOM    205  CB  ILE B   4      -0.306   2.401   2.893  1.00  0.00            
ATOM    206  HB  ILE B   4      -0.671   1.466   2.419  1.00  0.00            
ATOM    207  CG2 ILE B   4      -0.551   3.501   1.824  1.00  0.00            
ATOM    208 HG21 ILE B   4      -0.183   4.489   2.188  1.00  0.00            
ATOM    209 HG22 ILE B   4      -0.088   3.375   0.816  1.00  0.00            
ATOM    210 HG23 ILE B   4      -1.617   3.712   1.619  1.00  0.00            
ATOM    211  CG1 ILE B   4       1.256   2.165   3.102  1.00  0.00            
ATOM    212 HG11 ILE B   4       1.733   1.837   2.149  1.00  0.00            
ATOM    213 HG12 ILE B   4       1.345   1.353   3.847  1.00  0.00            
ATOM    214  CD  ILE B   4       2.036   3.383   3.564  1.00  0.00            
ATOM    215  HD1 ILE B   4       2.145   4.143   2.764  1.00  0.00            
ATOM    216  HD2 ILE B   4       1.567   3.880   4.439  1.00  0.00            
ATOM    217  HD3 ILE B   4       3.129   3.190   3.718  1.00  0.00            
ATOM    218  C   ILE B   4      -2.567   2.742   3.844  1.00  0.00            
ATOM    219  O   ILE B   4      -3.229   1.705   3.544  1.00  0.00            
ATOM    220  N   GLN B   5      -3.115   3.969   3.974  1.00  0.00            
ATOM    221  HN  GLN B   5      -2.557   4.722   4.297  1.00  0.00            
ATOM    222  CA  GLN B   5      -4.524   4.213   3.777  1.00  0.00            
ATOM    223  HA  GLN B   5      -4.961   3.409   4.341  1.00  0.00            
ATOM    224  CB  GLN B   5      -4.923   5.578   4.355  1.00  0.00            
ATOM    225  HB1 GLN B   5      -4.374   6.330   3.772  1.00  0.00            
ATOM    226  HB2 GLN B   5      -4.455   5.565   5.355  1.00  0.00            
ATOM    227  CG  GLN B   5      -6.425   5.876   4.293  1.00  0.00            
ATOM    228  HG1 GLN B   5      -6.762   5.798   3.235  1.00  0.00            
ATOM    229  HG2 GLN B   5      -6.628   6.924   4.602  1.00  0.00            
ATOM    230  CD  GLN B   5      -7.289   4.903   5.022  1.00  0.00            
ATOM    231  OE1 GLN B   5      -7.701   3.849   4.612  1.00  0.00            
ATOM    232  NE2 GLN B   5      -7.734   5.308   6.280  1.00  0.00            
ATOM    233 HE21 GLN B   5      -7.416   6.177   6.671  1.00  0.00            
ATOM    234 HE22 GLN B   5      -8.472   4.772   6.709  1.00  0.00            
ATOM    235  C   GLN B   5      -5.013   3.815   2.361  1.00  0.00            
ATOM    236  O   GLN B   5      -4.478   4.108   1.348  1.00  0.00            
ATOM    237  N   ILE B   6      -6.265   3.249   2.329  1.00  0.00            
ATOM    238  HN  ILE B   6      -6.840   3.096   3.120  1.00  0.00            
ATOM    239  CA  ILE B   6      -6.869   3.031   0.962  1.00  0.00            
ATOM    240  HA  ILE B   6      -5.991   2.647   0.450  1.00  0.00            
ATOM    241  CB  ILE B   6      -8.024   1.980   1.107  1.00  0.00            
ATOM    242  HB  ILE B   6      -7.710   1.209   1.855  1.00  0.00            
ATOM    243  CG2 ILE B   6      -9.185   2.586   1.880  1.00  0.00            
ATOM    244 HG21 ILE B   6      -9.925   1.821   2.226  1.00  0.00            
ATOM    245 HG22 ILE B   6      -8.857   3.034   2.850  1.00  0.00            
ATOM    246 HG23 ILE B   6      -9.697   3.323   1.229  1.00  0.00            
ATOM    247  CG1 ILE B   6      -8.520   1.383  -0.277  1.00  0.00            
ATOM    248 HG11 ILE B   6      -7.628   1.051  -0.858  1.00  0.00            
ATOM    249 HG12 ILE B   6      -9.082   2.089  -0.918  1.00  0.00            
ATOM    250  CD  ILE B   6      -9.333   0.146   0.032  1.00  0.00            
ATOM    251  HD1 ILE B   6      -9.465  -0.430  -0.904  1.00  0.00            
ATOM    252  HD2 ILE B   6      -8.905  -0.505   0.822  1.00  0.00            
ATOM    253  HD3 ILE B   6     -10.385   0.418   0.294  1.00  0.00            
ATOM    254  C   ILE B   6      -7.343   4.282   0.287  1.00  0.00            
ATOM    255  O   ILE B   6      -7.773   5.218   0.922  1.00  0.00            
ATOM    256  N   ASN B   7      -7.357   4.362  -1.102  1.00  0.00            
ATOM    257  HN  ASN B   7      -7.068   3.643  -1.723  1.00  0.00            
ATOM    258  CA  ASN B   7      -7.851   5.552  -1.868  1.00  0.00            
ATOM    259  HA  ASN B   7      -7.790   6.474  -1.310  1.00  0.00            
ATOM    260  CB  ASN B   7      -6.941   5.656  -3.103  1.00  0.00            
ATOM    261  HB1 ASN B   7      -7.180   4.814  -3.775  1.00  0.00            
ATOM    262  HB2 ASN B   7      -5.881   5.672  -2.775  1.00  0.00            
ATOM    263  CG  ASN B   7      -7.226   7.010  -3.749  1.00  0.00            
ATOM    264  OD1 ASN B   7      -6.646   8.091  -3.465  1.00  0.00            
ATOM    265  ND2 ASN B   7      -8.259   6.998  -4.643  1.00  0.00            
ATOM    266 HD21 ASN B   7      -8.650   6.147  -4.983  1.00  0.00            
ATOM    267 HD22 ASN B   7      -8.632   7.880  -4.956  1.00  0.00            
ATOM    268  C   ASN B   7      -9.320   5.137  -2.174  1.00  0.00            
ATOM    269  OT1 ASN B   7      -9.549   4.136  -2.908  1.00  0.00            
ATOM    270  OT2 ASN B   7     -10.285   5.849  -1.794  1.00  0.00            
ATOM    271  N   LYS C   1      -6.005  -1.032 -11.025  1.00  0.00            
ATOM    272  H1  LYS C   1      -5.156  -1.538 -11.335  1.00  0.00            
ATOM    273  H2  LYS C   1      -6.552  -1.496 -10.269  1.00  0.00            
ATOM    274  H3  LYS C   1      -6.629  -1.014 -11.858  1.00  0.00            
ATOM    275  CA  LYS C   1      -5.685   0.375 -10.610  1.00  0.00            
ATOM    276  HA  LYS C   1      -5.058   0.819 -11.366  1.00  0.00            
ATOM    277  CB  LYS C   1      -6.971   1.242 -10.499  1.00  0.00            
ATOM    278  HB1 LYS C   1      -6.938   2.100  -9.801  1.00  0.00            
ATOM    279  HB2 LYS C   1      -7.790   0.634 -10.044  1.00  0.00            
ATOM    280  CG  LYS C   1      -7.605   1.828 -11.800  1.00  0.00            
ATOM    281  HG1 LYS C   1      -8.463   2.483 -11.537  1.00  0.00            
ATOM    282  HG2 LYS C   1      -7.932   1.065 -12.538  1.00  0.00            
ATOM    283  CD  LYS C   1      -6.645   2.718 -12.520  1.00  0.00            
ATOM    284  HD1 LYS C   1      -6.149   3.362 -11.759  1.00  0.00            
ATOM    285  HD2 LYS C   1      -5.877   2.051 -12.976  1.00  0.00            
ATOM    286  CE  LYS C   1      -7.250   3.622 -13.635  1.00  0.00            
ATOM    287  HE1 LYS C   1      -8.154   4.082 -13.181  1.00  0.00            
ATOM    288  HE2 LYS C   1      -7.504   2.992 -14.512  1.00  0.00            
ATOM    289  NZ  LYS C   1      -6.293   4.617 -13.940  1.00  0.00            
ATOM    290  HZ1 LYS C   1      -6.434   4.894 -14.936  1.00  0.00            
ATOM    291  HZ2 LYS C   1      -6.354   5.453 -13.323  1.00  0.00            
ATOM    292  HZ3 LYS C   1      -5.308   4.318 -13.797  1.00  0.00            
ATOM    293  C   LYS C   1      -4.938   0.398  -9.259  1.00  0.00            
ATOM    294  O   LYS C   1      -4.945  -0.551  -8.484  1.00  0.00            
ATOM    295  N   ILE C   2      -4.193   1.478  -8.924  1.00  0.00            
ATOM    296  HN  ILE C   2      -4.205   2.344  -9.408  1.00  0.00            
ATOM    297  CA  ILE C   2      -3.570   1.595  -7.595  1.00  0.00            
ATOM    298  HA  ILE C   2      -3.036   0.656  -7.525  1.00  0.00            
ATOM    299  CB  ILE C   2      -2.524   2.688  -7.381  1.00  0.00            
ATOM    300  HB  ILE C   2      -3.149   3.613  -7.409  1.00  0.00            
ATOM    301  CG2 ILE C   2      -1.887   2.743  -5.971  1.00  0.00            
ATOM    302 HG21 ILE C   2      -1.164   3.578  -5.899  1.00  0.00            
ATOM    303 HG22 ILE C   2      -2.581   3.002  -5.144  1.00  0.00            
ATOM    304 HG23 ILE C   2      -1.359   1.813  -5.675  1.00  0.00            
ATOM    305  CG1 ILE C   2      -1.395   2.558  -8.453  1.00  0.00            
ATOM    306 HG11 ILE C   2      -1.845   2.608  -9.466  1.00  0.00            
ATOM    307 HG12 ILE C   2      -0.860   1.591  -8.320  1.00  0.00            
ATOM    308  CD  ILE C   2      -0.468   3.729  -8.356  1.00  0.00            
ATOM    309  HD1 ILE C   2       0.250   3.476  -7.533  1.00  0.00            
ATOM    310  HD2 ILE C   2       0.071   3.903  -9.313  1.00  0.00            
ATOM    311  HD3 ILE C   2      -1.024   4.681  -8.256  1.00  0.00            
ATOM    312  C   ILE C   2      -4.613   1.638  -6.579  1.00  0.00            
ATOM    313  O   ILE C   2      -5.558   2.391  -6.601  1.00  0.00            
ATOM    314  N   LYS C   3      -4.627   0.614  -5.727  1.00  0.00            
ATOM    315  HN  LYS C   3      -3.875  -0.047  -5.680  1.00  0.00            
ATOM    316  CA  LYS C   3      -5.491   0.562  -4.579  1.00  0.00            
ATOM    317  HA  LYS C   3      -6.476   0.692  -4.982  1.00  0.00            
ATOM    318  CB  LYS C   3      -5.411  -0.831  -3.972  1.00  0.00            
ATOM    319  HB1 LYS C   3      -5.957  -0.811  -2.999  1.00  0.00            
ATOM    320  HB2 LYS C   3      -4.393  -1.208  -3.721  1.00  0.00            
ATOM    321  CG  LYS C   3      -6.211  -1.902  -4.783  1.00  0.00            
ATOM    322  HG1 LYS C   3      -5.698  -2.268  -5.696  1.00  0.00            
ATOM    323  HG2 LYS C   3      -7.175  -1.464  -5.115  1.00  0.00            
ATOM    324  CD  LYS C   3      -6.216  -3.278  -4.015  1.00  0.00            
ATOM    325  HD1 LYS C   3      -5.141  -3.390  -3.782  1.00  0.00            
ATOM    326  HD2 LYS C   3      -6.879  -3.274  -3.120  1.00  0.00            
ATOM    327  CE  LYS C   3      -6.490  -4.553  -4.880  1.00  0.00            
ATOM    328  HE1 LYS C   3      -6.127  -5.523  -4.485  1.00  0.00            
ATOM    329  HE2 LYS C   3      -5.981  -4.490  -5.868  1.00  0.00            
ATOM    330  NZ  LYS C   3      -7.927  -4.599  -5.028  1.00  0.00            
ATOM    331  HZ1 LYS C   3      -8.255  -5.585  -5.038  1.00  0.00            
ATOM    332  HZ2 LYS C   3      -8.446  -4.181  -4.231  1.00  0.00            
ATOM    333  HZ3 LYS C   3      -8.266  -4.188  -5.927  1.00  0.00            
ATOM    334  C   LYS C   3      -5.261   1.562  -3.502  1.00  0.00            
ATOM    335  O   LYS C   3      -6.090   2.312  -3.036  1.00  0.00            
ATOM    336  N   ILE C   4      -3.976   1.710  -3.043  1.00  0.00            
ATOM    337  HN  ILE C   4      -3.287   1.159  -3.501  1.00  0.00            
ATOM    338  CA  ILE C   4      -3.455   2.674  -2.026  1.00  0.00            
ATOM    339  HA  ILE C   4      -4.123   2.459  -1.211  1.00  0.00            
ATOM    340  CB  ILE C   4      -1.968   2.403  -1.656  1.00  0.00            
ATOM    341  HB  ILE C   4      -1.618   3.175  -0.939  1.00  0.00            
ATOM    342  CG2 ILE C   4      -1.902   1.045  -0.914  1.00  0.00            
ATOM    343 HG21 ILE C   4      -2.188   0.222  -1.604  1.00  0.00            
ATOM    344 HG22 ILE C   4      -0.851   0.941  -0.573  1.00  0.00            
ATOM    345 HG23 ILE C   4      -2.463   1.004   0.042  1.00  0.00            
ATOM    346  CG1 ILE C   4      -1.011   2.488  -2.873  1.00  0.00            
ATOM    347 HG11 ILE C   4      -1.220   3.341  -3.560  1.00  0.00            
ATOM    348 HG12 ILE C   4      -1.193   1.490  -3.332  1.00  0.00            
ATOM    349  CD  ILE C   4       0.445   2.699  -2.480  1.00  0.00            
ATOM    350  HD1 ILE C   4       1.048   2.822  -3.409  1.00  0.00            
ATOM    351  HD2 ILE C   4       0.633   3.607  -1.883  1.00  0.00            
ATOM    352  HD3 ILE C   4       0.705   1.826  -1.844  1.00  0.00            
ATOM    353  C   ILE C   4      -3.494   4.164  -2.281  1.00  0.00            
ATOM    354  O   ILE C   4      -3.519   4.532  -3.432  1.00  0.00            
ATOM    355  N   GLN C   5      -3.543   4.981  -1.214  1.00  0.00            
ATOM    356  HN  GLN C   5      -3.461   4.593  -0.300  1.00  0.00            
ATOM    357  CA  GLN C   5      -3.348   6.409  -1.355  1.00  0.00            
ATOM    358  HA  GLN C   5      -3.882   6.697  -2.247  1.00  0.00            
ATOM    359  CB  GLN C   5      -3.724   7.287  -0.179  1.00  0.00            
ATOM    360  HB1 GLN C   5      -3.455   8.355  -0.230  1.00  0.00            
ATOM    361  HB2 GLN C   5      -3.097   6.864   0.643  1.00  0.00            
ATOM    362  CG  GLN C   5      -5.237   7.280   0.097  1.00  0.00            
ATOM    363  HG1 GLN C   5      -5.586   6.227   0.170  1.00  0.00            
ATOM    364  HG2 GLN C   5      -5.695   7.683  -0.832  1.00  0.00            
ATOM    365  CD  GLN C   5      -5.537   7.970   1.425  1.00  0.00            
ATOM    366  OE1 GLN C   5      -4.685   8.659   1.939  1.00  0.00            
ATOM    367  NE2 GLN C   5      -6.800   7.925   1.891  1.00  0.00            
ATOM    368 HE21 GLN C   5      -7.384   7.231   1.491  1.00  0.00            
ATOM    369 HE22 GLN C   5      -6.908   8.474   2.725  1.00  0.00            
ATOM    370  C   GLN C   5      -1.855   6.581  -1.785  1.00  0.00            
ATOM    371  O   GLN C   5      -0.984   5.845  -1.406  1.00  0.00            
ATOM    372  N   ILE C   6      -1.599   7.521  -2.776  1.00  0.00            
ATOM    373  HN  ILE C   6      -2.348   7.998  -3.217  1.00  0.00            
ATOM    374  CA  ILE C   6      -0.228   7.845  -3.252  1.00  0.00            
ATOM    375  HA  ILE C   6       0.499   7.740  -2.467  1.00  0.00            
ATOM    376  CB  ILE C   6       0.198   6.923  -4.394  1.00  0.00            
ATOM    377  HB  ILE C   6      -0.335   5.983  -4.142  1.00  0.00            
ATOM    378  CG2 ILE C   6      -0.442   7.293  -5.750  1.00  0.00            
ATOM    379 HG21 ILE C   6       0.125   8.097  -6.282  1.00  0.00            
ATOM    380 HG22 ILE C   6      -0.363   6.397  -6.403  1.00  0.00            
ATOM    381 HG23 ILE C   6      -1.514   7.587  -5.728  1.00  0.00            
ATOM    382  CG1 ILE C   6       1.663   6.544  -4.475  1.00  0.00            
ATOM    383 HG11 ILE C   6       1.983   6.176  -3.477  1.00  0.00            
ATOM    384 HG12 ILE C   6       2.312   7.431  -4.626  1.00  0.00            
ATOM    385  CD  ILE C   6       1.996   5.436  -5.483  1.00  0.00            
ATOM    386  HD1 ILE C   6       1.702   4.427  -5.129  1.00  0.00            
ATOM    387  HD2 ILE C   6       1.465   5.577  -6.448  1.00  0.00            
ATOM    388  HD3 ILE C   6       3.091   5.343  -5.612  1.00  0.00            
ATOM    389  C   ILE C   6      -0.069   9.317  -3.646  1.00  0.00            
ATOM    390  O   ILE C   6       1.049   9.818  -3.791  1.00  0.00            
ATOM    391  N   ASN C   7      -1.210  10.026  -3.833  1.00  0.00            
ATOM    392  HN  ASN C   7      -2.070   9.683  -3.449  1.00  0.00            
ATOM    393  CA  ASN C   7      -1.356  11.404  -4.421  1.00  0.00            
ATOM    394  HA  ASN C   7      -0.395  11.730  -4.805  1.00  0.00            
ATOM    395  CB  ASN C   7      -2.335  11.548  -5.586  1.00  0.00            
ATOM    396  HB1 ASN C   7      -2.252  12.568  -6.013  1.00  0.00            
ATOM    397  HB2 ASN C   7      -3.364  11.247  -5.288  1.00  0.00            
ATOM    398  CG  ASN C   7      -1.798  10.660  -6.681  1.00  0.00            
ATOM    399  OD1 ASN C   7      -2.549   9.920  -7.302  1.00  0.00            
ATOM    400  ND2 ASN C   7      -0.501  10.832  -7.060  1.00  0.00            
ATOM    401 HD21 ASN C   7      -0.309  10.157  -7.776  1.00  0.00            
ATOM    402 HD22 ASN C   7       0.010  11.672  -6.885  1.00  0.00            
ATOM    403  C   ASN C   7      -1.796  12.414  -3.339  1.00  0.00            
ATOM    404  OT1 ASN C   7      -0.969  13.273  -2.884  1.00  0.00            
ATOM    405  OT2 ASN C   7      -2.962  12.349  -2.864  1.00  0.00            
ATOM    406  N   LYS D   1     -13.864  -2.167  18.534  1.00  0.00            
ATOM    407  H1  LYS D   1     -13.406  -2.983  18.987  1.00  0.00            
ATOM    408  H2  LYS D   1     -13.899  -1.521  19.359  1.00  0.00            
ATOM    409  H3  LYS D   1     -14.810  -2.422  18.182  1.00  0.00            
ATOM    410  CA  LYS D   1     -12.988  -1.815  17.368  1.00  0.00            
ATOM    411  HA  LYS D   1     -13.289  -0.832  17.069  1.00  0.00            
ATOM    412  CB  LYS D   1     -11.446  -1.967  17.679  1.00  0.00            
ATOM    413  HB1 LYS D   1     -10.793  -1.543  16.894  1.00  0.00            
ATOM    414  HB2 LYS D   1     -11.116  -3.034  17.727  1.00  0.00            
ATOM    415  CG  LYS D   1     -11.110  -1.265  18.980  1.00  0.00            
ATOM    416  HG1 LYS D   1     -10.075  -1.514  19.308  1.00  0.00            
ATOM    417  HG2 LYS D   1     -11.712  -1.718  19.817  1.00  0.00            
ATOM    418  CD  LYS D   1     -11.302   0.257  19.059  1.00  0.00            
ATOM    419  HD1 LYS D   1     -12.351   0.546  18.843  1.00  0.00            
ATOM    420  HD2 LYS D   1     -11.153   0.487  20.153  1.00  0.00            
ATOM    421  CE  LYS D   1     -10.305   1.096  18.162  1.00  0.00            
ATOM    422  HE1 LYS D   1     -10.602   1.026  17.093  1.00  0.00            
ATOM    423  HE2 LYS D   1      -9.209   0.953  18.289  1.00  0.00            
ATOM    424  NZ  LYS D   1     -10.497   2.608  18.392  1.00  0.00            
ATOM    425  HZ1 LYS D   1     -11.401   3.004  18.053  1.00  0.00            
ATOM    426  HZ2 LYS D   1     -10.539   2.647  19.437  1.00  0.00            
ATOM    427  HZ3 LYS D   1      -9.676   3.161  18.061  1.00  0.00            
ATOM    428  C   LYS D   1     -13.235  -2.772  16.238  1.00  0.00            
ATOM    429  O   LYS D   1     -13.603  -3.937  16.474  1.00  0.00            
ATOM    430  N   ILE D   2     -13.022  -2.399  15.001  1.00  0.00            
ATOM    431  HN  ILE D   2     -12.759  -1.450  14.810  1.00  0.00            
ATOM    432  CA  ILE D   2     -13.234  -3.076  13.786  1.00  0.00            
ATOM    433  HA  ILE D   2     -14.231  -3.475  13.700  1.00  0.00            
ATOM    434  CB  ILE D   2     -13.044  -2.140  12.510  1.00  0.00            
ATOM    435  HB  ILE D   2     -13.689  -1.268  12.737  1.00  0.00            
ATOM    436  CG2 ILE D   2     -11.570  -1.757  12.441  1.00  0.00            
ATOM    437 HG21 ILE D   2     -11.398  -1.138  11.541  1.00  0.00            
ATOM    438 HG22 ILE D   2     -11.251  -1.134  13.302  1.00  0.00            
ATOM    439 HG23 ILE D   2     -10.871  -2.628  12.350  1.00  0.00            
ATOM    440  CG1 ILE D   2     -13.369  -2.846  11.190  1.00  0.00            
ATOM    441 HG11 ILE D   2     -12.775  -3.792  11.124  1.00  0.00            
ATOM    442 HG12 ILE D   2     -12.986  -2.293  10.296  1.00  0.00            
ATOM    443  CD  ILE D   2     -14.885  -3.025  10.954  1.00  0.00            
ATOM    444  HD1 ILE D   2     -14.995  -2.987   9.855  1.00  0.00            
ATOM    445  HD2 ILE D   2     -15.276  -3.951  11.452  1.00  0.00            
ATOM    446  HD3 ILE D   2     -15.476  -2.250  11.483  1.00  0.00            
ATOM    447  C   ILE D   2     -12.473  -4.359  13.701  1.00  0.00            
ATOM    448  O   ILE D   2     -11.281  -4.525  13.882  1.00  0.00            
ATOM    449  N   LYS D   3     -13.264  -5.455  13.324  1.00  0.00            
ATOM    450  HN  LYS D   3     -14.229  -5.280  13.184  1.00  0.00            
ATOM    451  CA  LYS D   3     -12.618  -6.787  13.091  1.00  0.00            
ATOM    452  HA  LYS D   3     -12.067  -7.090  13.974  1.00  0.00            
ATOM    453  CB  LYS D   3     -13.681  -7.784  12.676  1.00  0.00            
ATOM    454  HB1 LYS D   3     -14.609  -7.626  13.260  1.00  0.00            
ATOM    455  HB2 LYS D   3     -13.342  -8.830  12.878  1.00  0.00            
ATOM    456  CG  LYS D   3     -14.142  -7.770  11.146  1.00  0.00            
ATOM    457  HG1 LYS D   3     -14.806  -8.672  11.154  1.00  0.00            
ATOM    458  HG2 LYS D   3     -13.300  -8.045  10.488  1.00  0.00            
ATOM    459  CD  LYS D   3     -14.908  -6.550  10.661  1.00  0.00            
ATOM    460  HD1 LYS D   3     -15.650  -6.366  11.471  1.00  0.00            
ATOM    461  HD2 LYS D   3     -14.293  -5.625  10.660  1.00  0.00            
ATOM    462  CE  LYS D   3     -15.553  -6.645   9.245  1.00  0.00            
ATOM    463  HE1 LYS D   3     -16.224  -5.789   9.026  1.00  0.00            
ATOM    464  HE2 LYS D   3     -16.204  -7.534   9.098  1.00  0.00            
ATOM    465  NZ  LYS D   3     -14.449  -6.714   8.241  1.00  0.00            
ATOM    466  HZ1 LYS D   3     -14.124  -7.697   8.173  1.00  0.00            
ATOM    467  HZ2 LYS D   3     -14.640  -6.369   7.278  1.00  0.00            
ATOM    468  HZ3 LYS D   3     -13.643  -6.123   8.519  1.00  0.00            
ATOM    469  C   LYS D   3     -11.432  -6.737  12.041  1.00  0.00            
ATOM    470  O   LYS D   3     -11.566  -5.986  11.038  1.00  0.00            
ATOM    471  N   ILE D   4     -10.293  -7.442  12.253  1.00  0.00            
ATOM    472  HN  ILE D   4     -10.233  -8.070  13.035  1.00  0.00            
ATOM    473  CA  ILE D   4      -9.141  -7.399  11.396  1.00  0.00            
ATOM    474  HA  ILE D   4      -9.331  -6.729  10.584  1.00  0.00            
ATOM    475  CB  ILE D   4      -7.935  -6.828  12.139  1.00  0.00            
ATOM    476  HB  ILE D   4      -7.608  -7.509  12.949  1.00  0.00            
ATOM    477  CG2 ILE D   4      -6.708  -6.832  11.116  1.00  0.00            
ATOM    478 HG21 ILE D   4      -5.763  -6.552  11.643  1.00  0.00            
ATOM    479 HG22 ILE D   4      -6.490  -7.826  10.693  1.00  0.00            
ATOM    480 HG23 ILE D   4      -6.853  -6.119  10.284  1.00  0.00            
ATOM    481  CG1 ILE D   4      -8.339  -5.407  12.663  1.00  0.00            
ATOM    482 HG11 ILE D   4      -9.030  -5.387  13.525  1.00  0.00            
ATOM    483 HG12 ILE D   4      -8.939  -4.834  11.919  1.00  0.00            
ATOM    484  CD  ILE D   4      -7.103  -4.551  13.072  1.00  0.00            
ATOM    485  HD1 ILE D   4      -6.316  -4.567  12.286  1.00  0.00            
ATOM    486  HD2 ILE D   4      -7.327  -3.493  13.337  1.00  0.00            
ATOM    487  HD3 ILE D   4      -6.718  -4.895  14.055  1.00  0.00            
ATOM    488  C   ILE D   4      -8.863  -8.763  10.791  1.00  0.00            
ATOM    489  O   ILE D   4      -8.867  -9.780  11.474  1.00  0.00            
ATOM    490  N   GLN D   5      -8.728  -8.845   9.459  1.00  0.00            
ATOM    491  HN  GLN D   5      -8.670  -8.039   8.885  1.00  0.00            
ATOM    492  CA  GLN D   5      -8.433 -10.010   8.673  1.00  0.00            
ATOM    493  HA  GLN D   5      -8.987 -10.844   9.094  1.00  0.00            
ATOM    494  CB  GLN D   5      -9.128  -9.870   7.289  1.00  0.00            
ATOM    495  HB1 GLN D   5      -8.670 -10.621   6.604  1.00  0.00            
ATOM    496  HB2 GLN D   5      -9.058  -8.847   6.845  1.00  0.00            
ATOM    497  CG  GLN D   5     -10.700 -10.126   7.375  1.00  0.00            
ATOM    498  HG1 GLN D   5     -10.997 -10.018   6.308  1.00  0.00            
ATOM    499  HG2 GLN D   5     -11.188  -9.332   7.965  1.00  0.00            
ATOM    500  CD  GLN D   5     -11.096 -11.538   7.961  1.00  0.00            
ATOM    501  OE1 GLN D   5     -12.126 -11.659   8.629  1.00  0.00            
ATOM    502  NE2 GLN D   5     -10.267 -12.591   7.685  1.00  0.00            
ATOM    503 HE21 GLN D   5      -9.786 -12.659   6.814  1.00  0.00            
ATOM    504 HE22 GLN D   5     -10.483 -13.437   8.173  1.00  0.00            
ATOM    505  C   GLN D   5      -6.953 -10.210   8.520  1.00  0.00            
ATOM    506  O   GLN D   5      -6.257  -9.329   8.001  1.00  0.00            
ATOM    507  N   ILE D   6      -6.372 -11.412   8.843  1.00  0.00            
ATOM    508  HN  ILE D   6      -6.828 -12.196   9.250  1.00  0.00            
ATOM    509  CA  ILE D   6      -4.978 -11.727   8.532  1.00  0.00            
ATOM    510  HA  ILE D   6      -4.300 -10.980   8.904  1.00  0.00            
ATOM    511  CB  ILE D   6      -4.541 -12.973   9.320  1.00  0.00            
ATOM    512  HB  ILE D   6      -5.400 -13.683   9.292  1.00  0.00            
ATOM    513  CG2 ILE D   6      -3.223 -13.650   8.807  1.00  0.00            
ATOM    514 HG21 ILE D   6      -2.387 -12.908   8.858  1.00  0.00            
ATOM    515 HG22 ILE D   6      -2.880 -14.403   9.541  1.00  0.00            
ATOM    516 HG23 ILE D   6      -3.242 -14.140   7.807  1.00  0.00            
ATOM    517  CG1 ILE D   6      -4.276 -12.507  10.796  1.00  0.00            
ATOM    518 HG11 ILE D   6      -5.016 -11.724  11.072  1.00  0.00            
ATOM    519 HG12 ILE D   6      -3.248 -12.100  10.867  1.00  0.00            
ATOM    520  CD  ILE D   6      -4.454 -13.691  11.766  1.00  0.00            
ATOM    521  HD1 ILE D   6      -3.994 -14.636  11.440  1.00  0.00            
ATOM    522  HD2 ILE D   6      -4.000 -13.498  12.773  1.00  0.00            
ATOM    523  HD3 ILE D   6      -5.532 -13.943  11.902  1.00  0.00            
ATOM    524  C   ILE D   6      -4.670 -11.793   7.002  1.00  0.00            
ATOM    525  O   ILE D   6      -5.438 -12.264   6.158  1.00  0.00            
ATOM    526  N   ASN D   7      -3.500 -11.242   6.630  1.00  0.00            
ATOM    527  HN  ASN D   7      -2.764 -10.939   7.231  1.00  0.00            
ATOM    528  CA  ASN D   7      -3.253 -10.962   5.177  1.00  0.00            
ATOM    529  HA  ASN D   7      -4.129 -11.045   4.542  1.00  0.00            
ATOM    530  CB  ASN D   7      -2.731  -9.564   4.972  1.00  0.00            
ATOM    531  HB1 ASN D   7      -2.629  -9.393   3.879  1.00  0.00            
ATOM    532  HB2 ASN D   7      -1.747  -9.406   5.465  1.00  0.00            
ATOM    533  CG  ASN D   7      -3.583  -8.468   5.571  1.00  0.00            
ATOM    534  OD1 ASN D   7      -2.991  -7.681   6.279  1.00  0.00            
ATOM    535  ND2 ASN D   7      -4.886  -8.532   5.405  1.00  0.00            
ATOM    536 HD21 ASN D   7      -5.271  -9.312   4.927  1.00  0.00            
ATOM    537 HD22 ASN D   7      -5.469  -7.865   5.876  1.00  0.00            
ATOM    538  C   ASN D   7      -2.182 -11.947   4.591  1.00  0.00            
ATOM    539  OT1 ASN D   7      -2.637 -12.838   3.836  1.00  0.00            
ATOM    540  OT2 ASN D   7      -0.941 -11.834   4.812  1.00  0.00            
ATOM    541  N   LYS E   1     -12.164   3.844   7.274  1.00  0.00            
ATOM    542  H1  LYS E   1     -11.391   4.394   7.722  1.00  0.00            
ATOM    543  H2  LYS E   1     -12.880   4.497   6.901  1.00  0.00            
ATOM    544  H3  LYS E   1     -12.593   3.133   7.887  1.00  0.00            
ATOM    545  CA  LYS E   1     -11.602   3.327   6.028  1.00  0.00            
ATOM    546  HA  LYS E   1     -12.347   2.651   5.633  1.00  0.00            
ATOM    547  CB  LYS E   1     -11.478   4.377   4.946  1.00  0.00            
ATOM    548  HB1 LYS E   1     -10.633   4.121   4.260  1.00  0.00            
ATOM    549  HB2 LYS E   1     -11.242   5.377   5.387  1.00  0.00            
ATOM    550  CG  LYS E   1     -12.762   4.349   4.057  1.00  0.00            
ATOM    551  HG1 LYS E   1     -13.660   4.466   4.689  1.00  0.00            
ATOM    552  HG2 LYS E   1     -12.691   3.348   3.588  1.00  0.00            
ATOM    553  CD  LYS E   1     -12.859   5.485   3.007  1.00  0.00            
ATOM    554  HD1 LYS E   1     -12.573   6.435   3.504  1.00  0.00            
ATOM    555  HD2 LYS E   1     -12.153   5.270   2.179  1.00  0.00            
ATOM    556  CE  LYS E   1     -14.243   5.685   2.418  1.00  0.00            
ATOM    557  HE1 LYS E   1     -15.037   5.765   3.198  1.00  0.00            
ATOM    558  HE2 LYS E   1     -14.449   4.951   1.600  1.00  0.00            
ATOM    559  NZ  LYS E   1     -14.331   6.991   1.740  1.00  0.00            
ATOM    560  HZ1 LYS E   1     -15.258   7.143   1.292  1.00  0.00            
ATOM    561  HZ2 LYS E   1     -14.209   7.741   2.460  1.00  0.00            
ATOM    562  HZ3 LYS E   1     -13.601   7.043   1.019  1.00  0.00            
ATOM    563  C   LYS E   1     -10.456   2.365   6.224  1.00  0.00            
ATOM    564  O   LYS E   1      -9.701   2.522   7.175  1.00  0.00            
ATOM    565  N   ILE E   2     -10.473   1.245   5.536  1.00  0.00            
ATOM    566  HN  ILE E   2     -11.097   1.140   4.767  1.00  0.00            
ATOM    567  CA  ILE E   2      -9.649   0.129   5.935  1.00  0.00            
ATOM    568  HA  ILE E   2      -9.472   0.185   6.995  1.00  0.00            
ATOM    569  CB  ILE E   2     -10.473  -1.132   5.684  1.00  0.00            
ATOM    570  HB  ILE E   2     -10.752  -1.265   4.625  1.00  0.00            
ATOM    571  CG2 ILE E   2      -9.600  -2.355   6.117  1.00  0.00            
ATOM    572 HG21 ILE E   2      -8.816  -2.737   5.438  1.00  0.00            
ATOM    573 HG22 ILE E   2      -9.201  -2.378   7.161  1.00  0.00            
ATOM    574 HG23 ILE E   2     -10.390  -3.142   6.063  1.00  0.00            
ATOM    575  CG1 ILE E   2     -11.865  -1.169   6.546  1.00  0.00            
ATOM    576 HG11 ILE E   2     -12.202  -2.219   6.425  1.00  0.00            
ATOM    577 HG12 ILE E   2     -12.609  -0.453   6.120  1.00  0.00            
ATOM    578  CD  ILE E   2     -11.777  -1.032   8.097  1.00  0.00            
ATOM    579  HD1 ILE E   2     -10.918  -1.613   8.477  1.00  0.00            
ATOM    580  HD2 ILE E   2     -11.569   0.036   8.358  1.00  0.00            
ATOM    581  HD3 ILE E   2     -12.784  -1.255   8.505  1.00  0.00            
ATOM    582  C   ILE E   2      -8.306   0.049   5.207  1.00  0.00            
ATOM    583  O   ILE E   2      -8.243  -0.176   4.012  1.00  0.00            
ATOM    584  N   LYS E   3      -7.250   0.248   5.929  1.00  0.00            
ATOM    585  HN  LYS E   3      -7.347   0.423   6.911  1.00  0.00            
ATOM    586  CA  LYS E   3      -5.844   0.308   5.556  1.00  0.00            
ATOM    587  HA  LYS E   3      -5.815   1.052   4.779  1.00  0.00            
ATOM    588  CB  LYS E   3      -5.035   0.864   6.795  1.00  0.00            
ATOM    589  HB1 LYS E   3      -3.982   0.987   6.470  1.00  0.00            
ATOM    590  HB2 LYS E   3      -5.125   0.206   7.688  1.00  0.00            
ATOM    591  CG  LYS E   3      -5.594   2.206   7.184  1.00  0.00            
ATOM    592  HG1 LYS E   3      -6.596   2.063   7.647  1.00  0.00            
ATOM    593  HG2 LYS E   3      -5.727   2.897   6.327  1.00  0.00            
ATOM    594  CD  LYS E   3      -4.730   2.918   8.341  1.00  0.00            
ATOM    595  HD1 LYS E   3      -4.885   2.247   9.208  1.00  0.00            
ATOM    596  HD2 LYS E   3      -3.674   2.876   8.008  1.00  0.00            
ATOM    597  CE  LYS E   3      -5.289   4.322   8.623  1.00  0.00            
ATOM    598  HE1 LYS E   3      -6.366   4.337   8.888  1.00  0.00            
ATOM    599  HE2 LYS E   3      -5.185   4.942   7.723  1.00  0.00            
ATOM    600  NZ  LYS E   3      -4.578   4.858   9.767  1.00  0.00            
ATOM    601  HZ1 LYS E   3      -3.569   4.665   9.652  1.00  0.00            
ATOM    602  HZ2 LYS E   3      -4.738   5.863   9.953  1.00  0.00            
ATOM    603  HZ3 LYS E   3      -4.825   4.401  10.684  1.00  0.00            
ATOM    604  C   LYS E   3      -5.207  -1.017   5.107  1.00  0.00            
ATOM    605  O   LYS E   3      -5.599  -2.167   5.431  1.00  0.00            
ATOM    606  N   ILE E   4      -4.223  -0.823   4.226  1.00  0.00            
ATOM    607  HN  ILE E   4      -3.978   0.079   3.856  1.00  0.00            
ATOM    608  CA  ILE E   4      -3.591  -1.793   3.402  1.00  0.00            
ATOM    609  HA  ILE E   4      -4.123  -2.737   3.286  1.00  0.00            
ATOM    610  CB  ILE E   4      -3.358  -1.195   2.042  1.00  0.00            
ATOM    611  HB  ILE E   4      -2.583  -0.401   2.102  1.00  0.00            
ATOM    612  CG2 ILE E   4      -2.679  -2.200   1.064  1.00  0.00            
ATOM    613 HG21 ILE E   4      -3.274  -3.142   1.176  1.00  0.00            
ATOM    614 HG22 ILE E   4      -2.676  -1.865   0.010  1.00  0.00            
ATOM    615 HG23 ILE E   4      -1.616  -2.404   1.317  1.00  0.00            
ATOM    616  CG1 ILE E   4      -4.666  -0.683   1.270  1.00  0.00            
ATOM    617 HG11 ILE E   4      -4.391  -0.466   0.212  1.00  0.00            
ATOM    618 HG12 ILE E   4      -4.871   0.295   1.754  1.00  0.00            
ATOM    619  CD  ILE E   4      -5.821  -1.659   1.371  1.00  0.00            
ATOM    620  HD1 ILE E   4      -5.550  -2.640   0.932  1.00  0.00            
ATOM    621  HD2 ILE E   4      -6.197  -1.887   2.383  1.00  0.00            
ATOM    622  HD3 ILE E   4      -6.690  -1.471   0.705  1.00  0.00            
ATOM    623  C   ILE E   4      -2.327  -2.108   4.196  1.00  0.00            
ATOM    624  O   ILE E   4      -1.562  -1.215   4.535  1.00  0.00            
ATOM    625  N   GLN E   5      -2.092  -3.362   4.530  1.00  0.00            
ATOM    626  HN  GLN E   5      -2.790  -4.048   4.347  1.00  0.00            
ATOM    627  CA  GLN E   5      -0.735  -3.767   4.868  1.00  0.00            
ATOM    628  HA  GLN E   5      -0.293  -3.173   5.666  1.00  0.00            
ATOM    629  CB  GLN E   5      -0.903  -5.169   5.494  1.00  0.00            
ATOM    630  HB1 GLN E   5      -1.468  -5.858   4.823  1.00  0.00            
ATOM    631  HB2 GLN E   5      -1.482  -4.979   6.404  1.00  0.00            
ATOM    632  CG  GLN E   5       0.366  -5.922   6.018  1.00  0.00            
ATOM    633  HG1 GLN E   5       0.938  -6.083   5.079  1.00  0.00            
ATOM    634  HG2 GLN E   5       0.012  -6.914   6.359  1.00  0.00            
ATOM    635  CD  GLN E   5       1.293  -5.197   7.012  1.00  0.00            
ATOM    636  OE1 GLN E   5       2.214  -4.489   6.622  1.00  0.00            
ATOM    637  NE2 GLN E   5       0.985  -5.233   8.305  1.00  0.00            
ATOM    638 HE21 GLN E   5       0.208  -5.725   8.704  1.00  0.00            
ATOM    639 HE22 GLN E   5       1.542  -4.759   8.991  1.00  0.00            
ATOM    640  C   GLN E   5       0.169  -3.850   3.623  1.00  0.00            
ATOM    641  O   GLN E   5      -0.114  -4.535   2.628  1.00  0.00            
ATOM    642  N   ILE E   6       1.254  -3.012   3.567  1.00  0.00            
ATOM    643  HN  ILE E   6       1.436  -2.432   4.364  1.00  0.00            
ATOM    644  CA  ILE E   6       2.189  -3.050   2.519  1.00  0.00            
ATOM    645  HA  ILE E   6       1.820  -3.637   1.691  1.00  0.00            
ATOM    646  CB  ILE E   6       2.497  -1.646   1.992  1.00  0.00            
ATOM    647  HB  ILE E   6       2.641  -0.967   2.863  1.00  0.00            
ATOM    648  CG2 ILE E   6       3.846  -1.526   1.148  1.00  0.00            
ATOM    649 HG21 ILE E   6       3.959  -2.293   0.346  1.00  0.00            
ATOM    650 HG22 ILE E   6       3.947  -0.545   0.645  1.00  0.00            
ATOM    651 HG23 ILE E   6       4.658  -1.709   1.879  1.00  0.00            
ATOM    652  CG1 ILE E   6       1.307  -1.098   1.188  1.00  0.00            
ATOM    653 HG11 ILE E   6       1.618  -0.066   0.910  1.00  0.00            
ATOM    654 HG12 ILE E   6       0.421  -1.012   1.864  1.00  0.00            
ATOM    655  CD  ILE E   6       1.018  -1.808  -0.138  1.00  0.00            
ATOM    656  HD1 ILE E   6       1.843  -1.720  -0.867  1.00  0.00            
ATOM    657  HD2 ILE E   6       0.646  -2.833   0.087  1.00  0.00            
ATOM    658  HD3 ILE E   6       0.198  -1.251  -0.635  1.00  0.00            
ATOM    659  C   ILE E   6       3.437  -3.701   2.891  1.00  0.00            
ATOM    660  O   ILE E   6       4.028  -3.464   3.961  1.00  0.00            
ATOM    661  N   ASN E   7       3.906  -4.616   2.011  1.00  0.00            
ATOM    662  HN  ASN E   7       3.343  -4.656   1.191  1.00  0.00            
ATOM    663  CA  ASN E   7       5.136  -5.283   2.095  1.00  0.00            
ATOM    664  HA  ASN E   7       5.780  -4.794   2.808  1.00  0.00            
ATOM    665  CB  ASN E   7       5.104  -6.730   2.612  1.00  0.00            
ATOM    666  HB1 ASN E   7       4.987  -6.790   3.713  1.00  0.00            
ATOM    667  HB2 ASN E   7       6.077  -7.184   2.326  1.00  0.00            
ATOM    668  CG  ASN E   7       3.984  -7.564   2.070  1.00  0.00            
ATOM    669  OD1 ASN E   7       3.033  -7.802   2.822  1.00  0.00            
ATOM    670  ND2 ASN E   7       3.960  -7.958   0.758  1.00  0.00            
ATOM    671 HD21 ASN E   7       4.420  -7.370   0.083  1.00  0.00            
ATOM    672 HD22 ASN E   7       3.345  -8.712   0.523  1.00  0.00            
ATOM    673  C   ASN E   7       5.916  -5.186   0.741  1.00  0.00            
ATOM    674  OT1 ASN E   7       7.172  -5.142   0.804  1.00  0.00            
ATOM    675  OT2 ASN E   7       5.346  -5.116  -0.365  1.00  0.00            
ATOM    676  N   LYS F   1       8.064  -7.838 -14.809  1.00  0.00            
ATOM    677  H1  LYS F   1       8.428  -8.057 -15.760  1.00  0.00            
ATOM    678  H2  LYS F   1       7.649  -8.673 -14.351  1.00  0.00            
ATOM    679  H3  LYS F   1       7.289  -7.152 -14.918  1.00  0.00            
ATOM    680  CA  LYS F   1       9.082  -7.218 -13.923  1.00  0.00            
ATOM    681  HA  LYS F   1       9.761  -8.000 -13.591  1.00  0.00            
ATOM    682  CB  LYS F   1       9.980  -6.186 -14.696  1.00  0.00            
ATOM    683  HB1 LYS F   1      10.408  -5.450 -13.999  1.00  0.00            
ATOM    684  HB2 LYS F   1       9.359  -5.546 -15.356  1.00  0.00            
ATOM    685  CG  LYS F   1      11.143  -6.874 -15.366  1.00  0.00            
ATOM    686  HG1 LYS F   1      10.732  -7.685 -16.011  1.00  0.00            
ATOM    687  HG2 LYS F   1      11.676  -7.348 -14.517  1.00  0.00            
ATOM    688  CD  LYS F   1      12.181  -5.951 -16.128  1.00  0.00            
ATOM    689  HD1 LYS F   1      11.608  -5.459 -16.944  1.00  0.00            
ATOM    690  HD2 LYS F   1      12.487  -5.197 -15.369  1.00  0.00            
ATOM    691  CE  LYS F   1      13.487  -6.525 -16.682  1.00  0.00            
ATOM    692  HE1 LYS F   1      13.925  -6.914 -15.735  1.00  0.00            
ATOM    693  HE2 LYS F   1      13.972  -5.657 -17.186  1.00  0.00            
ATOM    694  NZ  LYS F   1      13.217  -7.550 -17.576  1.00  0.00            
ATOM    695  HZ1 LYS F   1      12.718  -8.307 -17.064  1.00  0.00            
ATOM    696  HZ2 LYS F   1      12.655  -7.179 -18.370  1.00  0.00            
ATOM    697  HZ3 LYS F   1      14.097  -8.007 -17.899  1.00  0.00            
ATOM    698  C   LYS F   1       8.569  -6.682 -12.643  1.00  0.00            
ATOM    699  O   LYS F   1       7.448  -6.279 -12.549  1.00  0.00            
ATOM    700  N   ILE F   2       9.340  -6.552 -11.551  1.00  0.00            
ATOM    701  HN  ILE F   2      10.251  -6.945 -11.634  1.00  0.00            
ATOM    702  CA  ILE F   2       9.033  -5.744 -10.316  1.00  0.00            
ATOM    703  HA  ILE F   2       8.034  -6.006  -9.988  1.00  0.00            
ATOM    704  CB  ILE F   2      10.122  -6.023  -9.211  1.00  0.00            
ATOM    705  HB  ILE F   2       9.792  -5.313  -8.425  1.00  0.00            
ATOM    706  CG2 ILE F   2      10.012  -7.494  -8.910  1.00  0.00            
ATOM    707 HG21 ILE F   2       8.929  -7.742  -8.787  1.00  0.00            
ATOM    708 HG22 ILE F   2      10.620  -8.011  -9.682  1.00  0.00            
ATOM    709 HG23 ILE F   2      10.487  -7.700  -7.926  1.00  0.00            
ATOM    710  CG1 ILE F   2      11.623  -5.727  -9.439  1.00  0.00            
ATOM    711 HG11 ILE F   2      11.980  -6.340 -10.295  1.00  0.00            
ATOM    712 HG12 ILE F   2      12.142  -6.170  -8.562  1.00  0.00            
ATOM    713  CD  ILE F   2      11.958  -4.279  -9.546  1.00  0.00            
ATOM    714  HD1 ILE F   2      11.214  -3.637  -9.027  1.00  0.00            
ATOM    715  HD2 ILE F   2      12.853  -4.063  -8.926  1.00  0.00            
ATOM    716  HD3 ILE F   2      12.059  -3.876 -10.571  1.00  0.00            
ATOM    717  C   ILE F   2       8.893  -4.280 -10.680  1.00  0.00            
ATOM    718  O   ILE F   2       9.591  -3.727 -11.527  1.00  0.00            
ATOM    719  N   LYS F   3       7.946  -3.583 -10.011  1.00  0.00            
ATOM    720  HN  LYS F   3       7.683  -4.123  -9.216  1.00  0.00            
ATOM    721  CA  LYS F   3       7.539  -2.196 -10.082  1.00  0.00            
ATOM    722  HA  LYS F   3       8.169  -1.713 -10.823  1.00  0.00            
ATOM    723  CB  LYS F   3       6.047  -2.050 -10.381  1.00  0.00            
ATOM    724  HB1 LYS F   3       5.785  -0.975 -10.236  1.00  0.00            
ATOM    725  HB2 LYS F   3       5.426  -2.738  -9.766  1.00  0.00            
ATOM    726  CG  LYS F   3       5.588  -2.566 -11.812  1.00  0.00            
ATOM    727  HG1 LYS F   3       4.501  -2.392 -11.934  1.00  0.00            
ATOM    728  HG2 LYS F   3       5.606  -3.664 -11.620  1.00  0.00            
ATOM    729  CD  LYS F   3       6.343  -2.090 -13.069  1.00  0.00            
ATOM    730  HD1 LYS F   3       6.039  -1.026 -13.211  1.00  0.00            
ATOM    731  HD2 LYS F   3       7.452  -2.124 -13.029  1.00  0.00            
ATOM    732  CE  LYS F   3       5.920  -2.826 -14.333  1.00  0.00            
ATOM    733  HE1 LYS F   3       4.858  -2.686 -14.656  1.00  0.00            
ATOM    734  HE2 LYS F   3       6.143  -3.898 -14.167  1.00  0.00            
ATOM    735  NZ  LYS F   3       6.851  -2.406 -15.411  1.00  0.00            
ATOM    736  HZ1 LYS F   3       6.863  -3.099 -16.193  1.00  0.00            
ATOM    737  HZ2 LYS F   3       6.569  -1.540 -15.919  1.00  0.00            
ATOM    738  HZ3 LYS F   3       7.840  -2.248 -15.141  1.00  0.00            
ATOM    739  C   LYS F   3       7.908  -1.334  -8.886  1.00  0.00            
ATOM    740  O   LYS F   3       7.551  -0.168  -8.818  1.00  0.00            
ATOM    741  N   ILE F   4       8.583  -1.828  -7.897  1.00  0.00            
ATOM    742  HN  ILE F   4       8.850  -2.794  -7.942  1.00  0.00            
ATOM    743  CA  ILE F   4       9.214  -1.004  -6.812  1.00  0.00            
ATOM    744  HA  ILE F   4       8.403  -0.386  -6.467  1.00  0.00            
ATOM    745  CB  ILE F   4       9.602  -1.955  -5.603  1.00  0.00            
ATOM    746  HB  ILE F   4      10.078  -1.344  -4.806  1.00  0.00            
ATOM    747  CG2 ILE F   4       8.325  -2.500  -4.965  1.00  0.00            
ATOM    748 HG21 ILE F   4       8.032  -3.504  -5.343  1.00  0.00            
ATOM    749 HG22 ILE F   4       8.583  -2.724  -3.913  1.00  0.00            
ATOM    750 HG23 ILE F   4       7.496  -1.763  -4.907  1.00  0.00            
ATOM    751  CG1 ILE F   4      10.607  -2.998  -5.936  1.00  0.00            
ATOM    752 HG11 ILE F   4      11.501  -2.589  -6.470  1.00  0.00            
ATOM    753 HG12 ILE F   4      10.174  -3.716  -6.666  1.00  0.00            
ATOM    754  CD  ILE F   4      11.072  -3.789  -4.702  1.00  0.00            
ATOM    755  HD1 ILE F   4      11.811  -4.584  -4.934  1.00  0.00            
ATOM    756  HD2 ILE F   4      11.502  -3.084  -3.966  1.00  0.00            
ATOM    757  HD3 ILE F   4      10.193  -4.382  -4.368  1.00  0.00            
ATOM    758  C   ILE F   4      10.320  -0.073  -7.227  1.00  0.00            
ATOM    759  O   ILE F   4      10.894  -0.221  -8.255  1.00  0.00            
ATOM    760  N   GLN F   5      10.568   0.902  -6.315  1.00  0.00            
ATOM    761  HN  GLN F   5       9.828   1.093  -5.679  1.00  0.00            
ATOM    762  CA  GLN F   5      11.679   1.904  -6.418  1.00  0.00            
ATOM    763  HA  GLN F   5      11.448   2.402  -7.348  1.00  0.00            
ATOM    764  CB  GLN F   5      11.572   2.888  -5.110  1.00  0.00            
ATOM    765  HB1 GLN F   5      11.404   2.214  -4.239  1.00  0.00            
ATOM    766  HB2 GLN F   5      10.647   3.497  -5.171  1.00  0.00            
ATOM    767  CG  GLN F   5      12.822   3.824  -4.985  1.00  0.00            
ATOM    768  HG1 GLN F   5      13.750   3.208  -4.972  1.00  0.00            
ATOM    769  HG2 GLN F   5      12.799   4.459  -4.075  1.00  0.00            
ATOM    770  CD  GLN F   5      12.987   4.788  -6.146  1.00  0.00            
ATOM    771  OE1 GLN F   5      13.245   4.459  -7.286  1.00  0.00            
ATOM    772  NE2 GLN F   5      12.905   6.136  -5.763  1.00  0.00            
ATOM    773 HE21 GLN F   5      12.757   6.286  -4.793  1.00  0.00            
ATOM    774 HE22 GLN F   5      13.193   6.807  -6.452  1.00  0.00            
ATOM    775  C   GLN F   5      13.064   1.207  -6.524  1.00  0.00            
ATOM    776  O   GLN F   5      13.443   0.324  -5.793  1.00  0.00            
ATOM    777  N   ILE F   6      13.916   1.524  -7.537  1.00  0.00            
ATOM    778  HN  ILE F   6      13.678   2.283  -8.130  1.00  0.00            
ATOM    779  CA  ILE F   6      15.163   0.797  -7.833  1.00  0.00            
ATOM    780  HA  ILE F   6      15.575   0.439  -6.900  1.00  0.00            
ATOM    781  CB  ILE F   6      14.964  -0.290  -8.924  1.00  0.00            
ATOM    782  HB  ILE F   6      14.088  -0.851  -8.554  1.00  0.00            
ATOM    783  CG2 ILE F   6      14.505   0.198 -10.238  1.00  0.00            
ATOM    784 HG21 ILE F   6      13.676   0.923 -10.137  1.00  0.00            
ATOM    785 HG22 ILE F   6      15.328   0.502 -10.917  1.00  0.00            
ATOM    786 HG23 ILE F   6      14.127  -0.684 -10.796  1.00  0.00            
ATOM    787  CG1 ILE F   6      16.178  -1.305  -9.030  1.00  0.00            
ATOM    788 HG11 ILE F   6      17.067  -0.767  -9.426  1.00  0.00            
ATOM    789 HG12 ILE F   6      15.792  -2.138  -9.658  1.00  0.00            
ATOM    790  CD  ILE F   6      16.585  -1.992  -7.707  1.00  0.00            
ATOM    791  HD1 ILE F   6      16.998  -1.390  -6.874  1.00  0.00            
ATOM    792  HD2 ILE F   6      15.707  -2.469  -7.225  1.00  0.00            
ATOM    793  HD3 ILE F   6      17.365  -2.758  -7.908  1.00  0.00            
ATOM    794  C   ILE F   6      16.075   1.823  -8.352  1.00  0.00            
ATOM    795  O   ILE F   6      15.631   2.881  -8.807  1.00  0.00            
ATOM    796  N   ASN F   7      17.417   1.610  -8.263  1.00  0.00            
ATOM    797  HN  ASN F   7      17.794   0.779  -7.871  1.00  0.00            
ATOM    798  CA  ASN F   7      18.487   2.503  -8.675  1.00  0.00            
ATOM    799  HA  ASN F   7      18.083   3.504  -8.714  1.00  0.00            
ATOM    800  CB  ASN F   7      19.682   2.422  -7.705  1.00  0.00            
ATOM    801  HB1 ASN F   7      20.477   3.017  -8.200  1.00  0.00            
ATOM    802  HB2 ASN F   7      20.017   1.380  -7.515  1.00  0.00            
ATOM    803  CG  ASN F   7      19.304   3.036  -6.445  1.00  0.00            
ATOM    804  OD1 ASN F   7      19.416   2.409  -5.374  1.00  0.00            
ATOM    805  ND2 ASN F   7      18.979   4.352  -6.521  1.00  0.00            
ATOM    806 HD21 ASN F   7      18.882   4.839  -7.384  1.00  0.00            
ATOM    807 HD22 ASN F   7      18.896   4.831  -5.650  1.00  0.00            
ATOM    808  C   ASN F   7      18.927   2.111 -10.096  1.00  0.00            
ATOM    809  OT1 ASN F   7      18.871   0.877 -10.323  1.00  0.00            
ATOM    810  OT2 ASN F   7      19.197   2.950 -10.985  1.00  0.00            
END
ATOM      1  N   LYS A   1       2.839  -7.034  -5.792  1.00  0.00            
ATOM      2  H1  LYS A   1       3.014  -7.950  -5.317  1.00  0.00            
ATOM      3  H2  LYS A   1       2.904  -7.203  -6.813  1.00  0.00            
ATOM      4  H3  LYS A   1       3.634  -6.444  -5.473  1.00  0.00            
ATOM      5  CA  LYS A   1       1.449  -6.450  -5.489  1.00  0.00            
ATOM      6  HA  LYS A   1       1.368  -5.533  -6.061  1.00  0.00            
ATOM      7  CB  LYS A   1       0.338  -7.465  -6.022  1.00  0.00            
ATOM      8  HB1 LYS A   1      -0.636  -7.036  -5.703  1.00  0.00            
ATOM      9  HB2 LYS A   1       0.252  -8.407  -5.448  1.00  0.00            
ATOM     10  CG  LYS A   1       0.439  -7.912  -7.489  1.00  0.00            
ATOM     11  HG1 LYS A   1      -0.409  -8.600  -7.695  1.00  0.00            
ATOM     12  HG2 LYS A   1       1.383  -8.471  -7.624  1.00  0.00            
ATOM     13  CD  LYS A   1       0.345  -6.666  -8.339  1.00  0.00            
ATOM     14  HD1 LYS A   1      -0.611  -6.156  -8.099  1.00  0.00            
ATOM     15  HD2 LYS A   1       1.158  -5.929  -8.162  1.00  0.00            
ATOM     16  CE  LYS A   1       0.290  -7.011  -9.858  1.00  0.00            
ATOM     17  HE1 LYS A   1      -0.594  -7.625 -10.123  1.00  0.00            
ATOM     18  HE2 LYS A   1       1.217  -7.533 -10.155  1.00  0.00            
ATOM     19  NZ  LYS A   1       0.340  -5.784 -10.627  1.00  0.00            
ATOM     20  HZ1 LYS A   1      -0.007  -5.913 -11.604  1.00  0.00            
ATOM     21  HZ2 LYS A   1      -0.284  -5.049 -10.236  1.00  0.00            
ATOM     22  HZ3 LYS A   1       1.293  -5.379 -10.652  1.00  0.00            
ATOM     23  C   LYS A   1       1.233  -6.156  -4.049  1.00  0.00            
ATOM     24  O   LYS A   1       1.868  -6.732  -3.113  1.00  0.00            
ATOM     25  N   ILE A   2       0.376  -5.148  -3.783  1.00  0.00            
ATOM     26  HN  ILE A   2       0.027  -4.600  -4.534  1.00  0.00            
ATOM     27  CA  ILE A   2       0.072  -4.733  -2.413  1.00  0.00            
ATOM     28  HA  ILE A   2       0.929  -4.800  -1.747  1.00  0.00            
ATOM     29  CB  ILE A   2      -0.387  -3.314  -2.299  1.00  0.00            
ATOM     30  HB  ILE A   2      -1.422  -3.174  -2.688  1.00  0.00            
ATOM     31  CG2 ILE A   2      -0.382  -2.868  -0.867  1.00  0.00            
ATOM     32 HG21 ILE A   2      -0.293  -1.779  -0.658  1.00  0.00            
ATOM     33 HG22 ILE A   2      -1.348  -3.213  -0.428  1.00  0.00            
ATOM     34 HG23 ILE A   2       0.470  -3.339  -0.333  1.00  0.00            
ATOM     35  CG1 ILE A   2       0.594  -2.378  -3.163  1.00  0.00            
ATOM     36 HG11 ILE A   2       0.309  -1.337  -2.916  1.00  0.00            
ATOM     37 HG12 ILE A   2       0.435  -2.517  -4.255  1.00  0.00            
ATOM     38  CD  ILE A   2       2.041  -2.400  -2.776  1.00  0.00            
ATOM     39  HD1 ILE A   2       2.077  -2.328  -1.661  1.00  0.00            
ATOM     40  HD2 ILE A   2       2.566  -3.338  -3.045  1.00  0.00            
ATOM     41  HD3 ILE A   2       2.554  -1.602  -3.363  1.00  0.00            
ATOM     42  C   ILE A   2      -0.939  -5.698  -1.803  1.00  0.00            
ATOM     43  O   ILE A   2      -2.041  -5.909  -2.368  1.00  0.00            
ATOM     44  N   LYS A   3      -0.524  -6.345  -0.717  1.00  0.00            
ATOM     45  HN  LYS A   3       0.431  -6.265  -0.445  1.00  0.00            
ATOM     46  CA  LYS A   3      -1.277  -7.295   0.048  1.00  0.00            
ATOM     47  HA  LYS A   3      -2.133  -7.558  -0.556  1.00  0.00            
ATOM     48  CB  LYS A   3      -0.434  -8.654   0.226  1.00  0.00            
ATOM     49  HB1 LYS A   3      -1.004  -9.368   0.855  1.00  0.00            
ATOM     50  HB2 LYS A   3       0.537  -8.268   0.609  1.00  0.00            
ATOM     51  CG  LYS A   3      -0.141  -9.345  -1.108  1.00  0.00            
ATOM     52  HG1 LYS A   3       0.757  -9.952  -0.859  1.00  0.00            
ATOM     53  HG2 LYS A   3       0.244  -8.675  -1.914  1.00  0.00            
ATOM     54  CD  LYS A   3      -1.330 -10.253  -1.599  1.00  0.00            
ATOM     55  HD1 LYS A   3      -1.729 -10.656  -0.651  1.00  0.00            
ATOM     56  HD2 LYS A   3      -2.114  -9.575  -2.005  1.00  0.00            
ATOM     57  CE  LYS A   3      -1.073 -11.237  -2.700  1.00  0.00            
ATOM     58  HE1 LYS A   3      -0.579 -10.698  -3.535  1.00  0.00            
ATOM     59  HE2 LYS A   3      -2.036 -11.670  -3.057  1.00  0.00            
ATOM     60  NZ  LYS A   3      -0.101 -12.293  -2.169  1.00  0.00            
ATOM     61  HZ1 LYS A   3      -0.499 -13.201  -2.475  1.00  0.00            
ATOM     62  HZ2 LYS A   3       0.844 -12.271  -2.589  1.00  0.00            
ATOM     63  HZ3 LYS A   3       0.050 -12.202  -1.145  1.00  0.00            
ATOM     64  C   LYS A   3      -1.751  -6.527   1.251  1.00  0.00            
ATOM     65  O   LYS A   3      -2.947  -6.503   1.547  1.00  0.00            
ATOM     66  N   ILE A   4      -0.917  -5.856   2.025  1.00  0.00            
ATOM     67  HN  ILE A   4       0.057  -5.939   1.841  1.00  0.00            
ATOM     68  CA  ILE A   4      -1.335  -5.078   3.188  1.00  0.00            
ATOM     69  HA  ILE A   4      -2.042  -5.701   3.724  1.00  0.00            
ATOM     70  CB  ILE A   4      -0.149  -4.750   4.127  1.00  0.00            
ATOM     71  HB  ILE A   4       0.613  -4.133   3.608  1.00  0.00            
ATOM     72  CG2 ILE A   4      -0.559  -3.886   5.281  1.00  0.00            
ATOM     73 HG21 ILE A   4      -0.469  -2.816   4.988  1.00  0.00            
ATOM     74 HG22 ILE A   4      -1.586  -4.179   5.574  1.00  0.00            
ATOM     75 HG23 ILE A   4       0.176  -4.017   6.113  1.00  0.00            
ATOM     76  CG1 ILE A   4       0.498  -5.997   4.676  1.00  0.00            
ATOM     77 HG11 ILE A   4       1.458  -5.698   5.127  1.00  0.00            
ATOM     78 HG12 ILE A   4       0.696  -6.617   3.774  1.00  0.00            
ATOM     79  CD  ILE A   4      -0.376  -6.705   5.665  1.00  0.00            
ATOM     80  HD1 ILE A   4       0.160  -7.613   6.024  1.00  0.00            
ATOM     81  HD2 ILE A   4      -0.582  -6.052   6.539  1.00  0.00            
ATOM     82  HD3 ILE A   4      -1.278  -7.113   5.148  1.00  0.00            
ATOM     83  C   ILE A   4      -1.991  -3.758   2.840  1.00  0.00            
ATOM     84  O   ILE A   4      -1.435  -2.979   2.054  1.00  0.00            
ATOM     85  N   GLN A   5      -3.205  -3.429   3.323  1.00  0.00            
ATOM     86  HN  GLN A   5      -3.646  -4.152   3.848  1.00  0.00            
ATOM     87  CA  GLN A   5      -3.836  -2.194   2.908  1.00  0.00            
ATOM     88  HA  GLN A   5      -3.267  -1.789   2.078  1.00  0.00            
ATOM     89  CB  GLN A   5      -5.366  -2.311   2.573  1.00  0.00            
ATOM     90  HB1 GLN A   5      -5.668  -1.347   2.115  1.00  0.00            
ATOM     91  HB2 GLN A   5      -5.915  -2.538   3.510  1.00  0.00            
ATOM     92  CG  GLN A   5      -5.631  -3.338   1.488  1.00  0.00            
ATOM     93  HG1 GLN A   5      -6.739  -3.284   1.352  1.00  0.00            
ATOM     94  HG2 GLN A   5      -5.371  -4.367   1.809  1.00  0.00            
ATOM     95  CD  GLN A   5      -4.954  -3.004   0.126  1.00  0.00            
ATOM     96  OE1 GLN A   5      -5.148  -2.003  -0.607  1.00  0.00            
ATOM     97  NE2 GLN A   5      -4.060  -3.888  -0.282  1.00  0.00            
ATOM     98 HE21 GLN A   5      -3.900  -4.683   0.307  1.00  0.00            
ATOM     99 HE22 GLN A   5      -3.572  -3.766  -1.150  1.00  0.00            
ATOM    100  C   GLN A   5      -3.611  -1.188   4.056  1.00  0.00            
ATOM    101  O   GLN A   5      -3.784  -1.482   5.278  1.00  0.00            
ATOM    102  N   ILE A   6      -3.089  -0.049   3.646  1.00  0.00            
ATOM    103  HN  ILE A   6      -3.036   0.210   2.687  1.00  0.00            
ATOM    104  CA  ILE A   6      -2.822   1.005   4.633  1.00  0.00            
ATOM    105  HA  ILE A   6      -3.363   0.704   5.521  1.00  0.00            
ATOM    106  CB  ILE A   6      -1.334   1.152   5.026  1.00  0.00            
ATOM    107  HB  ILE A   6      -1.167   2.009   5.708  1.00  0.00            
ATOM    108  CG2 ILE A   6      -0.893  -0.101   5.654  1.00  0.00            
ATOM    109 HG21 ILE A   6       0.163  -0.025   5.971  1.00  0.00            
ATOM    110 HG22 ILE A   6      -1.505  -0.450   6.515  1.00  0.00            
ATOM    111 HG23 ILE A   6      -1.061  -0.958   4.972  1.00  0.00            
ATOM    112  CG1 ILE A   6      -0.377   1.507   3.863  1.00  0.00            
ATOM    113 HG11 ILE A   6      -0.870   2.356   3.330  1.00  0.00            
ATOM    114 HG12 ILE A   6      -0.266   0.614   3.220  1.00  0.00            
ATOM    115  CD  ILE A   6       0.954   2.046   4.219  1.00  0.00            
ATOM    116  HD1 ILE A   6       1.404   1.441   5.030  1.00  0.00            
ATOM    117  HD2 ILE A   6       1.611   1.998   3.326  1.00  0.00            
ATOM    118  HD3 ILE A   6       0.907   3.137   4.479  1.00  0.00            
ATOM    119  C   ILE A   6      -3.449   2.282   4.111  1.00  0.00            
ATOM    120  O   ILE A   6      -3.135   2.674   2.955  1.00  0.00            
ATOM    121  N   ASN A   7      -4.253   2.971   4.927  1.00  0.00            
ATOM    122  HN  ASN A   7      -4.347   2.770   5.897  1.00  0.00            
ATOM    123  CA  ASN A   7      -5.127   3.995   4.489  1.00  0.00            
ATOM    124  HA  ASN A   7      -5.366   3.774   3.456  1.00  0.00            
ATOM    125  CB  ASN A   7      -6.286   4.177   5.401  1.00  0.00            
ATOM    126  HB1 ASN A   7      -6.884   5.087   5.267  1.00  0.00            
ATOM    127  HB2 ASN A   7      -5.909   4.267   6.450  1.00  0.00            
ATOM    128  CG  ASN A   7      -7.203   2.943   5.473  1.00  0.00            
ATOM    129  OD1 ASN A   7      -6.939   1.975   6.190  1.00  0.00            
ATOM    130  ND2 ASN A   7      -8.381   3.088   4.838  1.00  0.00            
ATOM    131 HD21 ASN A   7      -8.549   4.012   4.467  1.00  0.00            
ATOM    132 HD22 ASN A   7      -9.050   2.376   5.064  1.00  0.00            
ATOM    133  C   ASN A   7      -4.297   5.341   4.478  1.00  0.00            
ATOM    134  OT1 ASN A   7      -4.195   5.893   3.339  1.00  0.00            
ATOM    135  OT2 ASN A   7      -3.819   5.797   5.517  1.00  0.00            
ATOM    136  N   LYS B   1      -6.530   6.637  -3.520  1.00  0.00            
ATOM    137  H1  LYS B   1      -7.256   7.334  -3.283  1.00  0.00            
ATOM    138  H2  LYS B   1      -5.719   6.821  -2.892  1.00  0.00            
ATOM    139  H3  LYS B   1      -6.180   6.837  -4.481  1.00  0.00            
ATOM    140  CA  LYS B   1      -7.048   5.231  -3.519  1.00  0.00            
ATOM    141  HA  LYS B   1      -7.372   4.948  -2.534  1.00  0.00            
ATOM    142  CB  LYS B   1      -8.097   5.033  -4.584  1.00  0.00            
ATOM    143  HB1 LYS B   1      -8.197   3.962  -4.865  1.00  0.00            
ATOM    144  HB2 LYS B   1      -8.009   5.683  -5.480  1.00  0.00            
ATOM    145  CG  LYS B   1      -9.514   5.411  -4.005  1.00  0.00            
ATOM    146  HG1 LYS B   1      -9.476   6.431  -3.577  1.00  0.00            
ATOM    147  HG2 LYS B   1      -9.775   4.690  -3.196  1.00  0.00            
ATOM    148  CD  LYS B   1     -10.729   5.388  -5.023  1.00  0.00            
ATOM    149  HD1 LYS B   1     -10.463   6.114  -5.820  1.00  0.00            
ATOM    150  HD2 LYS B   1     -10.773   4.428  -5.576  1.00  0.00            
ATOM    151  CE  LYS B   1     -12.141   5.649  -4.538  1.00  0.00            
ATOM    152  HE1 LYS B   1     -12.304   6.628  -4.035  1.00  0.00            
ATOM    153  HE2 LYS B   1     -12.517   4.840  -3.871  1.00  0.00            
ATOM    154  NZ  LYS B   1     -13.003   5.773  -5.687  1.00  0.00            
ATOM    155  HZ1 LYS B   1     -12.602   6.351  -6.451  1.00  0.00            
ATOM    156  HZ2 LYS B   1     -13.186   4.865  -6.144  1.00  0.00            
ATOM    157  HZ3 LYS B   1     -13.898   6.243  -5.392  1.00  0.00            
ATOM    158  C   LYS B   1      -5.868   4.345  -3.873  1.00  0.00            
ATOM    159  O   LYS B   1      -4.907   4.762  -4.538  1.00  0.00            
ATOM    160  N   ILE B   2      -5.946   3.062  -3.431  1.00  0.00            
ATOM    161  HN  ILE B   2      -6.783   2.709  -3.045  1.00  0.00            
ATOM    162  CA  ILE B   2      -4.920   2.055  -3.783  1.00  0.00            
ATOM    163  HA  ILE B   2      -3.967   2.538  -3.962  1.00  0.00            
ATOM    164  CB  ILE B   2      -4.654   1.080  -2.740  1.00  0.00            
ATOM    165  HB  ILE B   2      -5.528   0.523  -2.354  1.00  0.00            
ATOM    166  CG2 ILE B   2      -3.566   0.111  -3.291  1.00  0.00            
ATOM    167 HG21 ILE B   2      -2.678   0.694  -3.611  1.00  0.00            
ATOM    168 HG22 ILE B   2      -3.231  -0.541  -2.453  1.00  0.00            
ATOM    169 HG23 ILE B   2      -3.903  -0.459  -4.179  1.00  0.00            
ATOM    170  CG1 ILE B   2      -4.156   1.873  -1.504  1.00  0.00            
ATOM    171 HG11 ILE B   2      -4.922   2.616  -1.216  1.00  0.00            
ATOM    172 HG12 ILE B   2      -3.230   2.398  -1.825  1.00  0.00            
ATOM    173  CD  ILE B   2      -3.764   1.025  -0.232  1.00  0.00            
ATOM    174  HD1 ILE B   2      -3.316   1.519   0.643  1.00  0.00            
ATOM    175  HD2 ILE B   2      -4.708   0.470   0.001  1.00  0.00            
ATOM    176  HD3 ILE B   2      -2.895   0.386  -0.481  1.00  0.00            
ATOM    177  C   ILE B   2      -5.446   1.328  -5.076  1.00  0.00            
ATOM    178  O   ILE B   2      -6.366   0.542  -4.939  1.00  0.00            
ATOM    179  N   LYS B   3      -4.907   1.597  -6.264  1.00  0.00            
ATOM    180  HN  LYS B   3      -4.279   2.369  -6.326  1.00  0.00            
ATOM    181  CA  LYS B   3      -5.172   1.018  -7.549  1.00  0.00            
ATOM    182  HA  LYS B   3      -6.227   1.132  -7.730  1.00  0.00            
ATOM    183  CB  LYS B   3      -4.446   1.836  -8.701  1.00  0.00            
ATOM    184  HB1 LYS B   3      -4.636   2.917  -8.638  1.00  0.00            
ATOM    185  HB2 LYS B   3      -4.896   1.577  -9.680  1.00  0.00            
ATOM    186  CG  LYS B   3      -2.876   1.690  -8.780  1.00  0.00            
ATOM    187  HG1 LYS B   3      -2.609   1.804  -7.705  1.00  0.00            
ATOM    188  HG2 LYS B   3      -2.437   2.556  -9.308  1.00  0.00            
ATOM    189  CD  LYS B   3      -2.352   0.347  -9.445  1.00  0.00            
ATOM    190  HD1 LYS B   3      -2.658  -0.548  -8.859  1.00  0.00            
ATOM    191  HD2 LYS B   3      -2.891   0.184 -10.406  1.00  0.00            
ATOM    192  CE  LYS B   3      -0.856   0.295  -9.656  1.00  0.00            
ATOM    193  HE1 LYS B   3      -0.587  -0.735  -9.986  1.00  0.00            
ATOM    194  HE2 LYS B   3      -0.212   0.483  -8.768  1.00  0.00            
ATOM    195  NZ  LYS B   3      -0.407   1.229 -10.756  1.00  0.00            
ATOM    196  HZ1 LYS B   3      -0.576   2.200 -10.459  1.00  0.00            
ATOM    197  HZ2 LYS B   3       0.602   1.269 -11.022  1.00  0.00            
ATOM    198  HZ3 LYS B   3      -0.838   1.107 -11.695  1.00  0.00            
ATOM    199  C   LYS B   3      -5.065  -0.494  -7.668  1.00  0.00            
ATOM    200  O   LYS B   3      -4.467  -1.183  -6.833  1.00  0.00            
ATOM    201  N   ILE B   4      -5.769  -0.963  -8.784  1.00  0.00            
ATOM    202  HN  ILE B   4      -6.181  -0.281  -9.376  1.00  0.00            
ATOM    203  CA  ILE B   4      -5.741  -2.349  -9.225  1.00  0.00            
ATOM    204  HA  ILE B   4      -6.610  -2.876  -8.855  1.00  0.00            
ATOM    205  CB  ILE B   4      -6.010  -2.297 -10.739  1.00  0.00            
ATOM    206  HB  ILE B   4      -7.007  -1.841 -10.829  1.00  0.00            
ATOM    207  CG2 ILE B   4      -4.926  -1.335 -11.359  1.00  0.00            
ATOM    208 HG21 ILE B   4      -5.006  -1.300 -12.458  1.00  0.00            
ATOM    209 HG22 ILE B   4      -4.842  -0.276 -11.032  1.00  0.00            
ATOM    210 HG23 ILE B   4      -3.927  -1.775 -11.125  1.00  0.00            
ATOM    211  CG1 ILE B   4      -6.023  -3.645 -11.509  1.00  0.00            
ATOM    212 HG11 ILE B   4      -6.568  -4.350 -10.855  1.00  0.00            
ATOM    213 HG12 ILE B   4      -4.958  -3.913 -11.682  1.00  0.00            
ATOM    214  CD  ILE B   4      -6.601  -3.755 -12.908  1.00  0.00            
ATOM    215  HD1 ILE B   4      -6.429  -4.816 -13.226  1.00  0.00            
ATOM    216  HD2 ILE B   4      -7.671  -3.533 -12.925  1.00  0.00            
ATOM    217  HD3 ILE B   4      -6.123  -3.083 -13.658  1.00  0.00            
ATOM    218  C   ILE B   4      -4.573  -3.265  -8.922  1.00  0.00            
ATOM    219  O   ILE B   4      -3.391  -3.034  -9.188  1.00  0.00            
ATOM    220  N   GLN B   5      -4.823  -4.389  -8.253  1.00  0.00            
ATOM    221  HN  GLN B   5      -5.712  -4.748  -7.957  1.00  0.00            
ATOM    222  CA  GLN B   5      -3.810  -5.320  -7.985  1.00  0.00            
ATOM    223  HA  GLN B   5      -2.821  -4.911  -8.158  1.00  0.00            
ATOM    224  CB  GLN B   5      -3.876  -5.677  -6.500  1.00  0.00            
ATOM    225  HB1 GLN B   5      -3.122  -6.477  -6.348  1.00  0.00            
ATOM    226  HB2 GLN B   5      -4.853  -6.154  -6.293  1.00  0.00            
ATOM    227  CG  GLN B   5      -3.489  -4.545  -5.556  1.00  0.00            
ATOM    228  HG1 GLN B   5      -3.456  -4.715  -4.450  1.00  0.00            
ATOM    229  HG2 GLN B   5      -4.270  -3.768  -5.684  1.00  0.00            
ATOM    230  CD  GLN B   5      -2.205  -3.829  -5.868  1.00  0.00            
ATOM    231  OE1 GLN B   5      -1.157  -4.379  -6.170  1.00  0.00            
ATOM    232  NE2 GLN B   5      -2.206  -2.489  -5.734  1.00  0.00            
ATOM    233 HE21 GLN B   5      -3.034  -1.938  -5.857  1.00  0.00            
ATOM    234 HE22 GLN B   5      -1.285  -2.140  -5.915  1.00  0.00            
ATOM    235  C   GLN B   5      -3.759  -6.612  -8.820  1.00  0.00            
ATOM    236  O   GLN B   5      -2.825  -7.375  -8.656  1.00  0.00            
ATOM    237  N   ILE B   6      -4.695  -6.830  -9.788  1.00  0.00            
ATOM    238  HN  ILE B   6      -5.432  -6.159  -9.830  1.00  0.00            
ATOM    239  CA  ILE B   6      -4.587  -7.968 -10.737  1.00  0.00            
ATOM    240  HA  ILE B   6      -4.288  -8.827 -10.154  1.00  0.00            
ATOM    241  CB  ILE B   6      -6.026  -8.392 -11.218  1.00  0.00            
ATOM    242  HB  ILE B   6      -6.584  -8.520 -10.270  1.00  0.00            
ATOM    243  CG2 ILE B   6      -6.723  -7.378 -12.089  1.00  0.00            
ATOM    244 HG21 ILE B   6      -6.763  -6.412 -11.548  1.00  0.00            
ATOM    245 HG22 ILE B   6      -6.177  -7.233 -13.046  1.00  0.00            
ATOM    246 HG23 ILE B   6      -7.756  -7.659 -12.376  1.00  0.00            
ATOM    247  CG1 ILE B   6      -6.161  -9.792 -12.023  1.00  0.00            
ATOM    248 HG11 ILE B   6      -5.511  -9.754 -12.916  1.00  0.00            
ATOM    249 HG12 ILE B   6      -7.219  -9.843 -12.358  1.00  0.00            
ATOM    250  CD  ILE B   6      -5.872 -11.029 -11.223  1.00  0.00            
ATOM    251  HD1 ILE B   6      -6.266 -11.922 -11.752  1.00  0.00            
ATOM    252  HD2 ILE B   6      -4.777 -11.175 -11.142  1.00  0.00            
ATOM    253  HD3 ILE B   6      -6.264 -10.986 -10.188  1.00  0.00            
ATOM    254  C   ILE B   6      -3.613  -7.837 -11.884  1.00  0.00            
ATOM    255  O   ILE B   6      -2.817  -8.698 -12.101  1.00  0.00            
ATOM    256  N   ASN B   7      -3.617  -6.628 -12.541  1.00  0.00            
ATOM    257  HN  ASN B   7      -4.132  -5.839 -12.229  1.00  0.00            
ATOM    258  CA  ASN B   7      -2.815  -6.303 -13.681  1.00  0.00            
ATOM    259  HA  ASN B   7      -2.473  -7.165 -14.223  1.00  0.00            
ATOM    260  CB  ASN B   7      -3.494  -5.367 -14.569  1.00  0.00            
ATOM    261  HB1 ASN B   7      -2.863  -4.920 -15.363  1.00  0.00            
ATOM    262  HB2 ASN B   7      -3.916  -4.481 -14.057  1.00  0.00            
ATOM    263  CG  ASN B   7      -4.614  -6.151 -15.218  1.00  0.00            
ATOM    264  OD1 ASN B   7      -4.602  -7.363 -15.406  1.00  0.00            
ATOM    265  ND2 ASN B   7      -5.655  -5.419 -15.647  1.00  0.00            
ATOM    266 HD21 ASN B   7      -5.564  -4.425 -15.643  1.00  0.00            
ATOM    267 HD22 ASN B   7      -6.386  -6.059 -15.891  1.00  0.00            
ATOM    268  C   ASN B   7      -1.589  -5.637 -13.041  1.00  0.00            
ATOM    269  OT1 ASN B   7      -0.457  -6.191 -13.136  1.00  0.00            
ATOM    270  OT2 ASN B   7      -1.689  -4.485 -12.527  1.00  0.00            
ATOM    271  N   LYS C   1      16.568   3.015   3.778  1.00  0.00            
ATOM    272  H1  LYS C   1      15.972   2.303   4.239  1.00  0.00            
ATOM    273  H2  LYS C   1      17.425   2.511   3.482  1.00  0.00            
ATOM    274  H3  LYS C   1      16.828   3.793   4.424  1.00  0.00            
ATOM    275  CA  LYS C   1      15.861   3.511   2.556  1.00  0.00            
ATOM    276  HA  LYS C   1      16.369   4.427   2.269  1.00  0.00            
ATOM    277  CB  LYS C   1      16.029   2.436   1.430  1.00  0.00            
ATOM    278  HB1 LYS C   1      17.099   2.212   1.243  1.00  0.00            
ATOM    279  HB2 LYS C   1      15.630   2.712   0.433  1.00  0.00            
ATOM    280  CG  LYS C   1      15.434   1.074   1.832  1.00  0.00            
ATOM    281  HG1 LYS C   1      15.843   0.660   2.783  1.00  0.00            
ATOM    282  HG2 LYS C   1      15.695   0.390   1.003  1.00  0.00            
ATOM    283  CD  LYS C   1      13.882   0.930   1.878  1.00  0.00            
ATOM    284  HD1 LYS C   1      13.575   1.219   2.906  1.00  0.00            
ATOM    285  HD2 LYS C   1      13.547   1.690   1.144  1.00  0.00            
ATOM    286  CE  LYS C   1      13.285  -0.431   1.464  1.00  0.00            
ATOM    287  HE1 LYS C   1      13.457  -0.481   0.363  1.00  0.00            
ATOM    288  HE2 LYS C   1      12.193  -0.464   1.657  1.00  0.00            
ATOM    289  NZ  LYS C   1      13.919  -1.474   2.209  1.00  0.00            
ATOM    290  HZ1 LYS C   1      14.951  -1.426   2.091  1.00  0.00            
ATOM    291  HZ2 LYS C   1      13.692  -1.235   3.202  1.00  0.00            
ATOM    292  HZ3 LYS C   1      13.521  -2.432   2.070  1.00  0.00            
ATOM    293  C   LYS C   1      14.461   4.044   2.760  1.00  0.00            
ATOM    294  O   LYS C   1      13.929   4.072   3.863  1.00  0.00            
ATOM    295  N   ILE C   2      13.706   4.435   1.711  1.00  0.00            
ATOM    296  HN  ILE C   2      13.971   4.454   0.746  1.00  0.00            
ATOM    297  CA  ILE C   2      12.380   5.019   1.872  1.00  0.00            
ATOM    298  HA  ILE C   2      12.025   4.802   2.861  1.00  0.00            
ATOM    299  CB  ILE C   2      12.082   6.466   1.494  1.00  0.00            
ATOM    300  HB  ILE C   2      12.040   6.614   0.394  1.00  0.00            
ATOM    301  CG2 ILE C   2      10.715   6.861   2.135  1.00  0.00            
ATOM    302 HG21 ILE C   2       9.967   6.190   1.650  1.00  0.00            
ATOM    303 HG22 ILE C   2      10.736   6.827   3.245  1.00  0.00            
ATOM    304 HG23 ILE C   2      10.332   7.891   1.968  1.00  0.00            
ATOM    305  CG1 ILE C   2      13.247   7.474   2.055  1.00  0.00            
ATOM    306 HG11 ILE C   2      13.192   8.440   1.523  1.00  0.00            
ATOM    307 HG12 ILE C   2      14.187   7.054   1.630  1.00  0.00            
ATOM    308  CD  ILE C   2      13.276   7.703   3.546  1.00  0.00            
ATOM    309  HD1 ILE C   2      12.984   6.794   4.122  1.00  0.00            
ATOM    310  HD2 ILE C   2      14.281   8.052   3.868  1.00  0.00            
ATOM    311  HD3 ILE C   2      12.608   8.506   3.928  1.00  0.00            
ATOM    312  C   ILE C   2      11.495   4.237   0.995  1.00  0.00            
ATOM    313  O   ILE C   2      11.786   4.079  -0.151  1.00  0.00            
ATOM    314  N   LYS C   3      10.318   3.723   1.513  1.00  0.00            
ATOM    315  HN  LYS C   3      10.177   3.931   2.485  1.00  0.00            
ATOM    316  CA  LYS C   3       9.344   2.958   0.757  1.00  0.00            
ATOM    317  HA  LYS C   3       9.448   3.287  -0.267  1.00  0.00            
ATOM    318  CB  LYS C   3       9.774   1.488   0.714  1.00  0.00            
ATOM    319  HB1 LYS C   3      10.147   1.163   1.711  1.00  0.00            
ATOM    320  HB2 LYS C   3      10.649   1.288   0.061  1.00  0.00            
ATOM    321  CG  LYS C   3       8.710   0.475   0.148  1.00  0.00            
ATOM    322  HG1 LYS C   3       7.820   0.292   0.792  1.00  0.00            
ATOM    323  HG2 LYS C   3       9.227  -0.507   0.108  1.00  0.00            
ATOM    324  CD  LYS C   3       8.339   0.731  -1.296  1.00  0.00            
ATOM    325  HD1 LYS C   3       7.826   1.701  -1.440  1.00  0.00            
ATOM    326  HD2 LYS C   3       9.291   0.756  -1.858  1.00  0.00            
ATOM    327  CE  LYS C   3       7.595  -0.483  -2.000  1.00  0.00            
ATOM    328  HE1 LYS C   3       8.236  -1.368  -1.805  1.00  0.00            
ATOM    329  HE2 LYS C   3       7.517  -0.207  -3.079  1.00  0.00            
ATOM    330  NZ  LYS C   3       6.234  -0.615  -1.484  1.00  0.00            
ATOM    331  HZ1 LYS C   3       6.176  -0.110  -0.575  1.00  0.00            
ATOM    332  HZ2 LYS C   3       5.601  -0.113  -2.133  1.00  0.00            
ATOM    333  HZ3 LYS C   3       5.914  -1.595  -1.390  1.00  0.00            
ATOM    334  C   LYS C   3       7.936   3.262   1.186  1.00  0.00            
ATOM    335  O   LYS C   3       7.642   3.220   2.389  1.00  0.00            
ATOM    336  N   ILE C   4       6.991   3.647   0.260  1.00  0.00            
ATOM    337  HN  ILE C   4       7.158   3.581  -0.721  1.00  0.00            
ATOM    338  CA  ILE C   4       5.602   3.912   0.433  1.00  0.00            
ATOM    339  HA  ILE C   4       5.410   4.129   1.470  1.00  0.00            
ATOM    340  CB  ILE C   4       5.061   5.114  -0.421  1.00  0.00            
ATOM    341  HB  ILE C   4       5.207   4.817  -1.475  1.00  0.00            
ATOM    342  CG2 ILE C   4       3.533   5.377  -0.270  1.00  0.00            
ATOM    343 HG21 ILE C   4       2.916   4.478  -0.497  1.00  0.00            
ATOM    344 HG22 ILE C   4       3.280   5.514   0.798  1.00  0.00            
ATOM    345 HG23 ILE C   4       3.136   6.162  -0.959  1.00  0.00            
ATOM    346  CG1 ILE C   4       5.876   6.464  -0.178  1.00  0.00            
ATOM    347 HG11 ILE C   4       5.567   7.179  -0.964  1.00  0.00            
ATOM    348 HG12 ILE C   4       6.971   6.303  -0.200  1.00  0.00            
ATOM    349  CD  ILE C   4       5.557   7.197   1.168  1.00  0.00            
ATOM    350  HD1 ILE C   4       5.885   6.565   2.018  1.00  0.00            
ATOM    351  HD2 ILE C   4       6.223   8.084   1.299  1.00  0.00            
ATOM    352  HD3 ILE C   4       4.541   7.614   1.326  1.00  0.00            
ATOM    353  C   ILE C   4       4.878   2.600   0.036  1.00  0.00            
ATOM    354  O   ILE C   4       5.208   1.893  -0.927  1.00  0.00            
ATOM    355  N   GLN C   5       3.888   2.224   0.773  1.00  0.00            
ATOM    356  HN  GLN C   5       3.560   2.850   1.482  1.00  0.00            
ATOM    357  CA  GLN C   5       3.362   0.865   0.799  1.00  0.00            
ATOM    358  HA  GLN C   5       2.543   0.956   1.498  1.00  0.00            
ATOM    359  CB  GLN C   5       2.597   0.356  -0.464  1.00  0.00            
ATOM    360  HB1 GLN C   5       2.264  -0.689  -0.308  1.00  0.00            
ATOM    361  HB2 GLN C   5       3.382   0.286  -1.257  1.00  0.00            
ATOM    362  CG  GLN C   5       1.308   1.121  -1.091  1.00  0.00            
ATOM    363  HG1 GLN C   5       0.728   0.331  -1.615  1.00  0.00            
ATOM    364  HG2 GLN C   5       1.677   1.831  -1.863  1.00  0.00            
ATOM    365  CD  GLN C   5       0.383   1.839  -0.117  1.00  0.00            
ATOM    366  OE1 GLN C   5       0.229   1.588   1.093  1.00  0.00            
ATOM    367  NE2 GLN C   5      -0.214   2.945  -0.594  1.00  0.00            
ATOM    368 HE21 GLN C   5      -0.474   3.038  -1.561  1.00  0.00            
ATOM    369 HE22 GLN C   5      -0.963   3.307  -0.034  1.00  0.00            
ATOM    370  C   GLN C   5       4.252  -0.167   1.514  1.00  0.00            
ATOM    371  O   GLN C   5       5.491  -0.177   1.472  1.00  0.00            
ATOM    372  N   ILE C   6       3.611  -1.033   2.347  1.00  0.00            
ATOM    373  HN  ILE C   6       2.621  -1.165   2.483  1.00  0.00            
ATOM    374  CA  ILE C   6       4.305  -2.010   3.212  1.00  0.00            
ATOM    375  HA  ILE C   6       5.157  -1.527   3.670  1.00  0.00            
ATOM    376  CB  ILE C   6       3.381  -2.547   4.388  1.00  0.00            
ATOM    377  HB  ILE C   6       2.559  -3.058   3.861  1.00  0.00            
ATOM    378  CG2 ILE C   6       4.079  -3.559   5.351  1.00  0.00            
ATOM    379 HG21 ILE C   6       4.980  -3.126   5.841  1.00  0.00            
ATOM    380 HG22 ILE C   6       3.356  -3.740   6.175  1.00  0.00            
ATOM    381 HG23 ILE C   6       4.224  -4.526   4.827  1.00  0.00            
ATOM    382  CG1 ILE C   6       2.768  -1.361   5.193  1.00  0.00            
ATOM    383 HG11 ILE C   6       2.137  -1.874   5.949  1.00  0.00            
ATOM    384 HG12 ILE C   6       2.181  -0.727   4.497  1.00  0.00            
ATOM    385  CD  ILE C   6       3.732  -0.471   5.984  1.00  0.00            
ATOM    386  HD1 ILE C   6       4.599  -0.095   5.401  1.00  0.00            
ATOM    387  HD2 ILE C   6       3.293   0.478   6.348  1.00  0.00            
ATOM    388  HD3 ILE C   6       4.199  -1.089   6.776  1.00  0.00            
ATOM    389  C   ILE C   6       4.879  -3.164   2.395  1.00  0.00            
ATOM    390  O   ILE C   6       5.857  -3.832   2.802  1.00  0.00            
ATOM    391  N   ASN C   7       4.301  -3.470   1.237  1.00  0.00            
ATOM    392  HN  ASN C   7       3.424  -3.057   0.988  1.00  0.00            
ATOM    393  CA  ASN C   7       4.784  -4.388   0.241  1.00  0.00            
ATOM    394  HA  ASN C   7       5.476  -5.080   0.682  1.00  0.00            
ATOM    395  CB  ASN C   7       3.642  -5.335  -0.146  1.00  0.00            
ATOM    396  HB1 ASN C   7       3.964  -6.228  -0.715  1.00  0.00            
ATOM    397  HB2 ASN C   7       2.907  -4.655  -0.636  1.00  0.00            
ATOM    398  CG  ASN C   7       2.937  -5.881   1.053  1.00  0.00            
ATOM    399  OD1 ASN C   7       1.701  -5.802   1.166  1.00  0.00            
ATOM    400  ND2 ASN C   7       3.676  -6.551   2.014  1.00  0.00            
ATOM    401 HD21 ASN C   7       4.587  -6.927   1.804  1.00  0.00            
ATOM    402 HD22 ASN C   7       3.196  -7.066   2.712  1.00  0.00            
ATOM    403  C   ASN C   7       5.500  -3.728  -1.014  1.00  0.00            
ATOM    404  OT1 ASN C   7       4.914  -2.827  -1.677  1.00  0.00            
ATOM    405  OT2 ASN C   7       6.634  -4.162  -1.257  1.00  0.00            
ATOM    406  N   LYS D   1      -2.678  -3.232  13.044  1.00  0.00            
ATOM    407  H1  LYS D   1      -2.215  -4.144  12.872  1.00  0.00            
ATOM    408  H2  LYS D   1      -2.425  -2.789  13.954  1.00  0.00            
ATOM    409  H3  LYS D   1      -3.699  -3.445  13.053  1.00  0.00            
ATOM    410  CA  LYS D   1      -2.275  -2.285  11.970  1.00  0.00            
ATOM    411  HA  LYS D   1      -2.258  -2.944  11.116  1.00  0.00            
ATOM    412  CB  LYS D   1      -3.301  -1.110  11.914  1.00  0.00            
ATOM    413  HB1 LYS D   1      -4.192  -1.441  12.489  1.00  0.00            
ATOM    414  HB2 LYS D   1      -3.668  -0.965  10.875  1.00  0.00            
ATOM    415  CG  LYS D   1      -2.796   0.277  12.388  1.00  0.00            
ATOM    416  HG1 LYS D   1      -1.929   0.560  11.753  1.00  0.00            
ATOM    417  HG2 LYS D   1      -2.295   0.076  13.359  1.00  0.00            
ATOM    418  CD  LYS D   1      -3.824   1.323  12.815  1.00  0.00            
ATOM    419  HD1 LYS D   1      -4.375   1.054  13.746  1.00  0.00            
ATOM    420  HD2 LYS D   1      -3.189   2.211  13.065  1.00  0.00            
ATOM    421  CE  LYS D   1      -4.927   1.689  11.781  1.00  0.00            
ATOM    422  HE1 LYS D   1      -5.604   2.458  12.208  1.00  0.00            
ATOM    423  HE2 LYS D   1      -5.482   0.764  11.509  1.00  0.00            
ATOM    424  NZ  LYS D   1      -4.402   2.210  10.530  1.00  0.00            
ATOM    425  HZ1 LYS D   1      -3.592   2.838  10.714  1.00  0.00            
ATOM    426  HZ2 LYS D   1      -4.272   1.491   9.799  1.00  0.00            
ATOM    427  HZ3 LYS D   1      -5.096   2.833  10.070  1.00  0.00            
ATOM    428  C   LYS D   1      -0.846  -1.874  12.121  1.00  0.00            
ATOM    429  O   LYS D   1      -0.302  -1.785  13.206  1.00  0.00            
ATOM    430  N   ILE D   2      -0.177  -1.677  10.986  1.00  0.00            
ATOM    431  HN  ILE D   2      -0.707  -1.592  10.149  1.00  0.00            
ATOM    432  CA  ILE D   2       1.235  -1.309  10.986  1.00  0.00            
ATOM    433  HA  ILE D   2       1.732  -1.902  11.735  1.00  0.00            
ATOM    434  CB  ILE D   2       1.893  -1.509   9.617  1.00  0.00            
ATOM    435  HB  ILE D   2       1.509  -0.833   8.834  1.00  0.00            
ATOM    436  CG2 ILE D   2       3.418  -1.292   9.892  1.00  0.00            
ATOM    437 HG21 ILE D   2       3.704  -0.257  10.155  1.00  0.00            
ATOM    438 HG22 ILE D   2       3.844  -1.838  10.757  1.00  0.00            
ATOM    439 HG23 ILE D   2       3.964  -1.610   8.979  1.00  0.00            
ATOM    440  CG1 ILE D   2       1.767  -2.939   9.033  1.00  0.00            
ATOM    441 HG11 ILE D   2       2.464  -3.126   8.191  1.00  0.00            
ATOM    442 HG12 ILE D   2       0.764  -3.063   8.576  1.00  0.00            
ATOM    443  CD  ILE D   2       2.014  -4.077  10.073  1.00  0.00            
ATOM    444  HD1 ILE D   2       1.347  -3.997  10.948  1.00  0.00            
ATOM    445  HD2 ILE D   2       1.671  -5.044   9.646  1.00  0.00            
ATOM    446  HD3 ILE D   2       3.034  -4.152  10.509  1.00  0.00            
ATOM    447  C   ILE D   2       1.295   0.193  11.375  1.00  0.00            
ATOM    448  O   ILE D   2       0.415   0.974  10.997  1.00  0.00            
ATOM    449  N   LYS D   3       2.214   0.660  12.197  1.00  0.00            
ATOM    450  HN  LYS D   3       2.723  -0.072  12.645  1.00  0.00            
ATOM    451  CA  LYS D   3       2.362   2.080  12.681  1.00  0.00            
ATOM    452  HA  LYS D   3       1.576   2.731  12.323  1.00  0.00            
ATOM    453  CB  LYS D   3       2.273   1.997  14.319  1.00  0.00            
ATOM    454  HB1 LYS D   3       2.567   2.975  14.740  1.00  0.00            
ATOM    455  HB2 LYS D   3       3.005   1.220  14.633  1.00  0.00            
ATOM    456  CG  LYS D   3       0.935   1.474  14.759  1.00  0.00            
ATOM    457  HG1 LYS D   3       0.844   1.476  15.867  1.00  0.00            
ATOM    458  HG2 LYS D   3       0.923   0.374  14.601  1.00  0.00            
ATOM    459  CD  LYS D   3      -0.364   2.220  14.282  1.00  0.00            
ATOM    460  HD1 LYS D   3      -0.677   1.961  13.252  1.00  0.00            
ATOM    461  HD2 LYS D   3      -1.152   1.780  14.930  1.00  0.00            
ATOM    462  CE  LYS D   3      -0.318   3.748  14.487  1.00  0.00            
ATOM    463  HE1 LYS D   3       0.405   4.317  13.865  1.00  0.00            
ATOM    464  HE2 LYS D   3      -0.024   4.096  15.504  1.00  0.00            
ATOM    465  NZ  LYS D   3      -1.666   4.295  14.293  1.00  0.00            
ATOM    466  HZ1 LYS D   3      -1.790   5.316  14.461  1.00  0.00            
ATOM    467  HZ2 LYS D   3      -1.956   4.136  13.301  1.00  0.00            
ATOM    468  HZ3 LYS D   3      -2.402   3.834  14.866  1.00  0.00            
ATOM    469  C   LYS D   3       3.625   2.790  12.160  1.00  0.00            
ATOM    470  O   LYS D   3       3.658   4.002  12.437  1.00  0.00            
ATOM    471  N   ILE D   4       4.490   2.115  11.427  1.00  0.00            
ATOM    472  HN  ILE D   4       4.159   1.303  10.959  1.00  0.00            
ATOM    473  CA  ILE D   4       5.632   2.743  10.816  1.00  0.00            
ATOM    474  HA  ILE D   4       5.333   3.753  10.608  1.00  0.00            
ATOM    475  CB  ILE D   4       6.861   2.711  11.707  1.00  0.00            
ATOM    476  HB  ILE D   4       7.693   3.029  11.040  1.00  0.00            
ATOM    477  CG2 ILE D   4       6.756   3.891  12.662  1.00  0.00            
ATOM    478 HG21 ILE D   4       6.512   4.839  12.139  1.00  0.00            
ATOM    479 HG22 ILE D   4       5.998   3.786  13.469  1.00  0.00            
ATOM    480 HG23 ILE D   4       7.721   4.142  13.150  1.00  0.00            
ATOM    481  CG1 ILE D   4       7.087   1.366  12.433  1.00  0.00            
ATOM    482 HG11 ILE D   4       7.017   0.539  11.688  1.00  0.00            
ATOM    483 HG12 ILE D   4       6.260   1.224  13.163  1.00  0.00            
ATOM    484  CD  ILE D   4       8.301   1.240  13.280  1.00  0.00            
ATOM    485  HD1 ILE D   4       8.406   0.236  13.744  1.00  0.00            
ATOM    486  HD2 ILE D   4       9.206   1.343  12.639  1.00  0.00            
ATOM    487  HD3 ILE D   4       8.400   2.065  14.019  1.00  0.00            
ATOM    488  C   ILE D   4       5.940   2.106   9.450  1.00  0.00            
ATOM    489  O   ILE D   4       5.280   1.129   9.084  1.00  0.00            
ATOM    490  N   GLN D   5       6.806   2.810   8.662  1.00  0.00            
ATOM    491  HN  GLN D   5       7.184   3.687   8.942  1.00  0.00            
ATOM    492  CA  GLN D   5       7.137   2.445   7.282  1.00  0.00            
ATOM    493  HA  GLN D   5       6.406   1.841   6.768  1.00  0.00            
ATOM    494  CB  GLN D   5       7.403   3.685   6.325  1.00  0.00            
ATOM    495  HB1 GLN D   5       7.795   3.259   5.375  1.00  0.00            
ATOM    496  HB2 GLN D   5       8.276   4.238   6.723  1.00  0.00            
ATOM    497  CG  GLN D   5       6.138   4.503   6.095  1.00  0.00            
ATOM    498  HG1 GLN D   5       5.981   4.990   7.079  1.00  0.00            
ATOM    499  HG2 GLN D   5       5.230   3.870   5.937  1.00  0.00            
ATOM    500  CD  GLN D   5       6.085   5.517   4.938  1.00  0.00            
ATOM    501  OE1 GLN D   5       5.034   5.947   4.419  1.00  0.00            
ATOM    502  NE2 GLN D   5       7.284   5.851   4.371  1.00  0.00            
ATOM    503 HE21 GLN D   5       8.084   5.318   4.644  1.00  0.00            
ATOM    504 HE22 GLN D   5       7.401   6.608   3.728  1.00  0.00            
ATOM    505  C   GLN D   5       8.424   1.627   7.117  1.00  0.00            
ATOM    506  O   GLN D   5       9.327   1.708   7.992  1.00  0.00            
ATOM    507  N   ILE D   6       8.553   0.771   6.074  1.00  0.00            
ATOM    508  HN  ILE D   6       7.961   0.856   5.268  1.00  0.00            
ATOM    509  CA  ILE D   6       9.598  -0.190   5.914  1.00  0.00            
ATOM    510  HA  ILE D   6       9.752  -0.774   6.804  1.00  0.00            
ATOM    511  CB  ILE D   6       9.184  -1.123   4.725  1.00  0.00            
ATOM    512  HB  ILE D   6       8.877  -0.459   3.893  1.00  0.00            
ATOM    513  CG2 ILE D   6      10.306  -2.087   4.282  1.00  0.00            
ATOM    514 HG21 ILE D   6      10.490  -2.939   4.970  1.00  0.00            
ATOM    515 HG22 ILE D   6       9.968  -2.579   3.343  1.00  0.00            
ATOM    516 HG23 ILE D   6      11.237  -1.559   3.983  1.00  0.00            
ATOM    517  CG1 ILE D   6       7.843  -1.864   4.924  1.00  0.00            
ATOM    518 HG11 ILE D   6       7.427  -2.159   3.936  1.00  0.00            
ATOM    519 HG12 ILE D   6       7.089  -1.111   5.236  1.00  0.00            
ATOM    520  CD  ILE D   6       7.861  -3.003   5.959  1.00  0.00            
ATOM    521  HD1 ILE D   6       8.875  -3.430   6.095  1.00  0.00            
ATOM    522  HD2 ILE D   6       7.513  -2.590   6.935  1.00  0.00            
ATOM    523  HD3 ILE D   6       7.238  -3.892   5.722  1.00  0.00            
ATOM    524  C   ILE D   6      10.902   0.569   5.538  1.00  0.00            
ATOM    525  O   ILE D   6      10.895   1.346   4.583  1.00  0.00            
ATOM    526  N   ASN D   7      12.054   0.282   6.284  1.00  0.00            
ATOM    527  HN  ASN D   7      12.160  -0.547   6.831  1.00  0.00            
ATOM    528  CA  ASN D   7      13.312   0.992   6.191  1.00  0.00            
ATOM    529  HA  ASN D   7      13.169   1.962   5.727  1.00  0.00            
ATOM    530  CB  ASN D   7      13.908   1.172   7.652  1.00  0.00            
ATOM    531  HB1 ASN D   7      14.785   1.854   7.557  1.00  0.00            
ATOM    532  HB2 ASN D   7      14.299   0.245   8.109  1.00  0.00            
ATOM    533  CG  ASN D   7      12.971   1.774   8.640  1.00  0.00            
ATOM    534  OD1 ASN D   7      12.412   2.877   8.546  1.00  0.00            
ATOM    535  ND2 ASN D   7      12.738   1.067   9.710  1.00  0.00            
ATOM    536 HD21 ASN D   7      13.336   0.277   9.808  1.00  0.00            
ATOM    537 HD22 ASN D   7      12.396   1.483  10.554  1.00  0.00            
ATOM    538  C   ASN D   7      14.372   0.326   5.306  1.00  0.00            
ATOM    539  OT1 ASN D   7      14.123  -0.852   4.867  1.00  0.00            
ATOM    540  OT2 ASN D   7      15.395   0.949   5.063  1.00  0.00            
ATOM    541  N   LYS E   1       7.974  17.714   4.585  1.00  0.00            
ATOM    542  H1  LYS E   1       7.233  17.668   3.851  1.00  0.00            
ATOM    543  H2  LYS E   1       7.466  17.971   5.455  1.00  0.00            
ATOM    544  H3  LYS E   1       8.639  18.434   4.247  1.00  0.00            
ATOM    545  CA  LYS E   1       8.675  16.362   4.660  1.00  0.00            
ATOM    546  HA  LYS E   1       9.178  16.258   3.716  1.00  0.00            
ATOM    547  CB  LYS E   1       9.733  16.396   5.828  1.00  0.00            
ATOM    548  HB1 LYS E   1       9.946  15.394   6.238  1.00  0.00            
ATOM    549  HB2 LYS E   1       9.386  16.954   6.730  1.00  0.00            
ATOM    550  CG  LYS E   1      11.052  16.929   5.325  1.00  0.00            
ATOM    551  HG1 LYS E   1      10.979  18.030   5.184  1.00  0.00            
ATOM    552  HG2 LYS E   1      11.319  16.393   4.393  1.00  0.00            
ATOM    553  CD  LYS E   1      12.214  16.946   6.304  1.00  0.00            
ATOM    554  HD1 LYS E   1      12.666  15.949   6.506  1.00  0.00            
ATOM    555  HD2 LYS E   1      13.073  17.503   5.874  1.00  0.00            
ATOM    556  CE  LYS E   1      11.825  17.539   7.662  1.00  0.00            
ATOM    557  HE1 LYS E   1      11.035  16.897   8.112  1.00  0.00            
ATOM    558  HE2 LYS E   1      11.420  18.578   7.604  1.00  0.00            
ATOM    559  NZ  LYS E   1      12.968  17.551   8.576  1.00  0.00            
ATOM    560  HZ1 LYS E   1      12.836  18.268   9.317  1.00  0.00            
ATOM    561  HZ2 LYS E   1      13.024  16.583   8.955  1.00  0.00            
ATOM    562  HZ3 LYS E   1      13.824  17.746   8.020  1.00  0.00            
ATOM    563  C   LYS E   1       7.779  15.146   4.798  1.00  0.00            
ATOM    564  O   LYS E   1       6.647  15.213   5.221  1.00  0.00            
ATOM    565  N   ILE E   2       8.330  13.963   4.372  1.00  0.00            
ATOM    566  HN  ILE E   2       9.279  13.804   4.072  1.00  0.00            
ATOM    567  CA  ILE E   2       7.586  12.742   4.207  1.00  0.00            
ATOM    568  HA  ILE E   2       6.582  12.978   3.896  1.00  0.00            
ATOM    569  CB  ILE E   2       8.210  11.985   3.069  1.00  0.00            
ATOM    570  HB  ILE E   2       8.409  12.665   2.215  1.00  0.00            
ATOM    571  CG2 ILE E   2       9.627  11.432   3.324  1.00  0.00            
ATOM    572 HG21 ILE E   2      10.030  10.858   2.470  1.00  0.00            
ATOM    573 HG22 ILE E   2      10.420  12.192   3.501  1.00  0.00            
ATOM    574 HG23 ILE E   2       9.659  10.849   4.266  1.00  0.00            
ATOM    575  CG1 ILE E   2       7.208  10.998   2.383  1.00  0.00            
ATOM    576 HG11 ILE E   2       6.263  11.606   2.362  1.00  0.00            
ATOM    577 HG12 ILE E   2       7.135  10.026   2.904  1.00  0.00            
ATOM    578  CD  ILE E   2       7.604  10.675   0.927  1.00  0.00            
ATOM    579  HD1 ILE E   2       8.383   9.906   0.780  1.00  0.00            
ATOM    580  HD2 ILE E   2       6.736  10.270   0.374  1.00  0.00            
ATOM    581  HD3 ILE E   2       7.882  11.654   0.479  1.00  0.00            
ATOM    582  C   ILE E   2       7.499  11.913   5.488  1.00  0.00            
ATOM    583  O   ILE E   2       8.446  11.740   6.216  1.00  0.00            
ATOM    584  N   LYS E   3       6.308  11.343   5.731  1.00  0.00            
ATOM    585  HN  LYS E   3       5.554  11.422   5.093  1.00  0.00            
ATOM    586  CA  LYS E   3       5.990  10.698   6.969  1.00  0.00            
ATOM    587  HA  LYS E   3       6.398  11.289   7.778  1.00  0.00            
ATOM    588  CB  LYS E   3       4.478  10.685   7.302  1.00  0.00            
ATOM    589  HB1 LYS E   3       4.326  10.046   8.199  1.00  0.00            
ATOM    590  HB2 LYS E   3       4.001  10.100   6.482  1.00  0.00            
ATOM    591  CG  LYS E   3       3.858  12.031   7.504  1.00  0.00            
ATOM    592  HG1 LYS E   3       2.753  12.024   7.555  1.00  0.00            
ATOM    593  HG2 LYS E   3       4.221  12.735   6.719  1.00  0.00            
ATOM    594  CD  LYS E   3       4.339  12.613   8.884  1.00  0.00            
ATOM    595  HD1 LYS E   3       5.430  12.677   9.052  1.00  0.00            
ATOM    596  HD2 LYS E   3       4.019  13.673   8.893  1.00  0.00            
ATOM    597  CE  LYS E   3       3.902  11.758  10.138  1.00  0.00            
ATOM    598  HE1 LYS E   3       4.403  12.152  11.040  1.00  0.00            
ATOM    599  HE2 LYS E   3       4.253  10.710  10.074  1.00  0.00            
ATOM    600  NZ  LYS E   3       2.468  11.823  10.279  1.00  0.00            
ATOM    601  HZ1 LYS E   3       2.073  11.477  11.174  1.00  0.00            
ATOM    602  HZ2 LYS E   3       2.151  12.805  10.126  1.00  0.00            
ATOM    603  HZ3 LYS E   3       1.919  11.323   9.550  1.00  0.00            
ATOM    604  C   LYS E   3       6.526   9.256   7.048  1.00  0.00            
ATOM    605  O   LYS E   3       6.407   8.530   6.053  1.00  0.00            
ATOM    606  N   ILE E   4       7.138   8.835   8.172  1.00  0.00            
ATOM    607  HN  ILE E   4       7.422   9.476   8.877  1.00  0.00            
ATOM    608  CA  ILE E   4       7.728   7.507   8.284  1.00  0.00            
ATOM    609  HA  ILE E   4       7.606   6.965   7.362  1.00  0.00            
ATOM    610  CB  ILE E   4       9.270   7.410   8.666  1.00  0.00            
ATOM    611  HB  ILE E   4       9.466   8.029   9.568  1.00  0.00            
ATOM    612  CG2 ILE E   4       9.735   5.920   8.810  1.00  0.00            
ATOM    613 HG21 ILE E   4      10.840   5.820   8.704  1.00  0.00            
ATOM    614 HG22 ILE E   4       9.483   5.354   9.740  1.00  0.00            
ATOM    615 HG23 ILE E   4       9.408   5.372   7.916  1.00  0.00            
ATOM    616  CG1 ILE E   4      10.273   8.057   7.597  1.00  0.00            
ATOM    617 HG11 ILE E   4      11.339   7.822   7.826  1.00  0.00            
ATOM    618 HG12 ILE E   4      10.102   9.154   7.532  1.00  0.00            
ATOM    619  CD  ILE E   4      10.055   7.492   6.188  1.00  0.00            
ATOM    620  HD1 ILE E   4       9.903   6.391   6.151  1.00  0.00            
ATOM    621  HD2 ILE E   4       9.112   7.965   5.834  1.00  0.00            
ATOM    622  HD3 ILE E   4      10.910   7.751   5.528  1.00  0.00            
ATOM    623  C   ILE E   4       6.882   6.755   9.211  1.00  0.00            
ATOM    624  O   ILE E   4       7.003   5.562   9.318  1.00  0.00            
ATOM    625  N   GLN E   5       5.967   7.479   9.922  1.00  0.00            
ATOM    626  HN  GLN E   5       5.954   8.475   9.850  1.00  0.00            
ATOM    627  CA  GLN E   5       4.945   6.918  10.724  1.00  0.00            
ATOM    628  HA  GLN E   5       5.334   5.989  11.098  1.00  0.00            
ATOM    629  CB  GLN E   5       4.675   7.695  12.154  1.00  0.00            
ATOM    630  HB1 GLN E   5       5.634   7.463  12.672  1.00  0.00            
ATOM    631  HB2 GLN E   5       3.923   7.087  12.706  1.00  0.00            
ATOM    632  CG  GLN E   5       4.500   9.201  12.190  1.00  0.00            
ATOM    633  HG1 GLN E   5       3.527   9.529  11.762  1.00  0.00            
ATOM    634  HG2 GLN E   5       5.289   9.628  11.529  1.00  0.00            
ATOM    635  CD  GLN E   5       4.622   9.842  13.603  1.00  0.00            
ATOM    636  OE1 GLN E   5       3.739  10.473  14.195  1.00  0.00            
ATOM    637  NE2 GLN E   5       5.790   9.739  14.140  1.00  0.00            
ATOM    638 HE21 GLN E   5       6.521   9.334  13.582  1.00  0.00            
ATOM    639 HE22 GLN E   5       5.937  10.223  15.007  1.00  0.00            
ATOM    640  C   GLN E   5       3.625   6.886  10.035  1.00  0.00            
ATOM    641  O   GLN E   5       3.309   7.782   9.290  1.00  0.00            
ATOM    642  N   ILE E   6       2.916   5.808  10.240  1.00  0.00            
ATOM    643  HN  ILE E   6       3.264   5.111  10.871  1.00  0.00            
ATOM    644  CA  ILE E   6       1.704   5.421   9.595  1.00  0.00            
ATOM    645  HA  ILE E   6       1.445   6.099   8.792  1.00  0.00            
ATOM    646  CB  ILE E   6       1.860   3.998   9.046  1.00  0.00            
ATOM    647  HB  ILE E   6       2.327   3.353   9.825  1.00  0.00            
ATOM    648  CG2 ILE E   6       0.503   3.406   8.558  1.00  0.00            
ATOM    649 HG21 ILE E   6       0.507   2.396   8.087  1.00  0.00            
ATOM    650 HG22 ILE E   6      -0.180   3.260   9.422  1.00  0.00            
ATOM    651 HG23 ILE E   6      -0.004   4.083   7.828  1.00  0.00            
ATOM    652  CG1 ILE E   6       2.780   3.948   7.828  1.00  0.00            
ATOM    653 HG11 ILE E   6       2.889   2.886   7.551  1.00  0.00            
ATOM    654 HG12 ILE E   6       3.782   4.203   8.219  1.00  0.00            
ATOM    655  CD  ILE E   6       2.292   4.862   6.702  1.00  0.00            
ATOM    656  HD1 ILE E   6       1.271   4.631   6.361  1.00  0.00            
ATOM    657  HD2 ILE E   6       2.469   5.896   7.071  1.00  0.00            
ATOM    658  HD3 ILE E   6       2.934   4.852   5.791  1.00  0.00            
ATOM    659  C   ILE E   6       0.540   5.467  10.571  1.00  0.00            
ATOM    660  O   ILE E   6       0.746   5.184  11.802  1.00  0.00            
ATOM    661  N   ASN E   7      -0.646   5.952  10.018  1.00  0.00            
ATOM    662  HN  ASN E   7      -0.752   6.033   9.022  1.00  0.00            
ATOM    663  CA  ASN E   7      -1.824   6.130  10.814  1.00  0.00            
ATOM    664  HA  ASN E   7      -1.506   6.445  11.800  1.00  0.00            
ATOM    665  CB  ASN E   7      -2.650   7.352  10.204  1.00  0.00            
ATOM    666  HB1 ASN E   7      -3.103   6.998   9.243  1.00  0.00            
ATOM    667  HB2 ASN E   7      -1.874   8.118  10.011  1.00  0.00            
ATOM    668  CG  ASN E   7      -3.725   7.833  11.196  1.00  0.00            
ATOM    669  OD1 ASN E   7      -3.974   7.246  12.288  1.00  0.00            
ATOM    670  ND2 ASN E   7      -4.392   8.944  10.709  1.00  0.00            
ATOM    671 HD21 ASN E   7      -4.003   9.326   9.869  1.00  0.00            
ATOM    672 HD22 ASN E   7      -5.298   9.128  11.070  1.00  0.00            
ATOM    673  C   ASN E   7      -2.798   4.883  10.784  1.00  0.00            
ATOM    674  OT1 ASN E   7      -2.704   4.061  11.666  1.00  0.00            
ATOM    675  OT2 ASN E   7      -3.563   4.682   9.783  1.00  0.00            
ATOM    676  N   LYS F   1      -9.409  -7.479 -21.747  1.00  0.00            
ATOM    677  H1  LYS F   1     -10.249  -8.091 -21.669  1.00  0.00            
ATOM    678  H2  LYS F   1      -9.745  -6.510 -21.579  1.00  0.00            
ATOM    679  H3  LYS F   1      -9.065  -7.577 -22.725  1.00  0.00            
ATOM    680  CA  LYS F   1      -8.375  -7.879 -20.748  1.00  0.00            
ATOM    681  HA  LYS F   1      -8.300  -8.942 -20.898  1.00  0.00            
ATOM    682  CB  LYS F   1      -7.095  -6.993 -20.990  1.00  0.00            
ATOM    683  HB1 LYS F   1      -7.464  -5.964 -21.155  1.00  0.00            
ATOM    684  HB2 LYS F   1      -6.628  -7.248 -21.968  1.00  0.00            
ATOM    685  CG  LYS F   1      -6.049  -6.970 -19.896  1.00  0.00            
ATOM    686  HG1 LYS F   1      -5.754  -8.037 -19.737  1.00  0.00            
ATOM    687  HG2 LYS F   1      -6.615  -6.695 -18.972  1.00  0.00            
ATOM    688  CD  LYS F   1      -4.732  -6.130 -20.025  1.00  0.00            
ATOM    689  HD1 LYS F   1      -5.043  -5.105 -20.345  1.00  0.00            
ATOM    690  HD2 LYS F   1      -4.103  -6.193 -19.119  1.00  0.00            
ATOM    691  CE  LYS F   1      -3.803  -6.661 -21.169  1.00  0.00            
ATOM    692  HE1 LYS F   1      -4.299  -6.602 -22.157  1.00  0.00            
ATOM    693  HE2 LYS F   1      -3.424  -7.709 -21.086  1.00  0.00            
ATOM    694  NZ  LYS F   1      -2.683  -5.777 -21.110  1.00  0.00            
ATOM    695  HZ1 LYS F   1      -1.966  -5.825 -21.871  1.00  0.00            
ATOM    696  HZ2 LYS F   1      -3.067  -4.813 -21.204  1.00  0.00            
ATOM    697  HZ3 LYS F   1      -2.288  -5.912 -20.157  1.00  0.00            
ATOM    698  C   LYS F   1      -8.992  -7.604 -19.424  1.00  0.00            
ATOM    699  O   LYS F   1      -9.647  -6.568 -19.297  1.00  0.00            
ATOM    700  N   ILE F   2      -8.780  -8.535 -18.476  1.00  0.00            
ATOM    701  HN  ILE F   2      -8.147  -9.286 -18.694  1.00  0.00            
ATOM    702  CA  ILE F   2      -9.351  -8.524 -17.116  1.00  0.00            
ATOM    703  HA  ILE F   2     -10.387  -8.804 -17.241  1.00  0.00            
ATOM    704  CB  ILE F   2      -8.701  -9.604 -16.210  1.00  0.00            
ATOM    705  HB  ILE F   2      -8.690 -10.504 -16.859  1.00  0.00            
ATOM    706  CG2 ILE F   2      -7.268  -9.346 -15.822  1.00  0.00            
ATOM    707 HG21 ILE F   2      -6.714  -9.181 -16.775  1.00  0.00            
ATOM    708 HG22 ILE F   2      -7.082  -8.472 -15.165  1.00  0.00            
ATOM    709 HG23 ILE F   2      -6.908 -10.191 -15.207  1.00  0.00            
ATOM    710  CG1 ILE F   2      -9.478 -10.079 -14.972  1.00  0.00            
ATOM    711 HG11 ILE F   2      -9.433  -9.183 -14.314  1.00  0.00            
ATOM    712 HG12 ILE F   2      -8.877 -10.903 -14.521  1.00  0.00            
ATOM    713  CD  ILE F   2     -10.953 -10.411 -15.111  1.00  0.00            
ATOM    714  HD1 ILE F   2     -11.171 -11.023 -16.005  1.00  0.00            
ATOM    715  HD2 ILE F   2     -11.360 -10.927 -14.218  1.00  0.00            
ATOM    716  HD3 ILE F   2     -11.488  -9.432 -15.196  1.00  0.00            
ATOM    717  C   ILE F   2      -9.386  -7.139 -16.390  1.00  0.00            
ATOM    718  O   ILE F   2      -8.403  -6.348 -16.323  1.00  0.00            
ATOM    719  N   LYS F   3     -10.607  -6.790 -15.793  1.00  0.00            
ATOM    720  HN  LYS F   3     -11.421  -7.354 -15.918  1.00  0.00            
ATOM    721  CA  LYS F   3     -10.747  -5.588 -14.984  1.00  0.00            
ATOM    722  HA  LYS F   3     -10.056  -4.872 -15.410  1.00  0.00            
ATOM    723  CB  LYS F   3     -12.120  -4.917 -15.187  1.00  0.00            
ATOM    724  HB1 LYS F   3     -12.197  -3.929 -14.679  1.00  0.00            
ATOM    725  HB2 LYS F   3     -12.982  -5.449 -14.724  1.00  0.00            
ATOM    726  CG  LYS F   3     -12.532  -4.644 -16.635  1.00  0.00            
ATOM    727  HG1 LYS F   3     -13.469  -4.067 -16.536  1.00  0.00            
ATOM    728  HG2 LYS F   3     -12.715  -5.579 -17.207  1.00  0.00            
ATOM    729  CD  LYS F   3     -11.566  -3.772 -17.386  1.00  0.00            
ATOM    730  HD1 LYS F   3     -11.054  -2.884 -16.982  1.00  0.00            
ATOM    731  HD2 LYS F   3     -10.700  -4.453 -17.589  1.00  0.00            
ATOM    732  CE  LYS F   3     -11.988  -3.350 -18.827  1.00  0.00            
ATOM    733  HE1 LYS F   3     -11.220  -2.605 -19.125  1.00  0.00            
ATOM    734  HE2 LYS F   3     -12.929  -2.866 -18.506  1.00  0.00            
ATOM    735  NZ  LYS F   3     -12.050  -4.424 -19.805  1.00  0.00            
ATOM    736  HZ1 LYS F   3     -12.848  -4.318 -20.467  1.00  0.00            
ATOM    737  HZ2 LYS F   3     -11.214  -4.406 -20.417  1.00  0.00            
ATOM    738  HZ3 LYS F   3     -12.120  -5.368 -19.392  1.00  0.00            
ATOM    739  C   LYS F   3     -10.487  -5.861 -13.529  1.00  0.00            
ATOM    740  O   LYS F   3     -10.349  -6.994 -13.066  1.00  0.00            
ATOM    741  N   ILE F   4     -10.320  -4.710 -12.688  1.00  0.00            
ATOM    742  HN  ILE F   4     -10.236  -3.780 -13.060  1.00  0.00            
ATOM    743  CA  ILE F   4     -10.213  -4.770 -11.200  1.00  0.00            
ATOM    744  HA  ILE F   4      -9.185  -5.039 -11.022  1.00  0.00            
ATOM    745  CB  ILE F   4     -10.368  -3.321 -10.689  1.00  0.00            
ATOM    746  HB  ILE F   4      -9.570  -2.779 -11.252  1.00  0.00            
ATOM    747  CG2 ILE F   4     -11.730  -2.655 -11.074  1.00  0.00            
ATOM    748 HG21 ILE F   4     -11.730  -2.537 -12.182  1.00  0.00            
ATOM    749 HG22 ILE F   4     -12.579  -3.285 -10.744  1.00  0.00            
ATOM    750 HG23 ILE F   4     -11.897  -1.667 -10.581  1.00  0.00            
ATOM    751  CG1 ILE F   4     -10.007  -3.214  -9.233  1.00  0.00            
ATOM    752 HG11 ILE F   4      -9.162  -3.771  -8.793  1.00  0.00            
ATOM    753 HG12 ILE F   4     -10.752  -3.695  -8.562  1.00  0.00            
ATOM    754  CD  ILE F   4      -9.919  -1.791  -8.738  1.00  0.00            
ATOM    755  HD1 ILE F   4      -9.592  -1.758  -7.674  1.00  0.00            
ATOM    756  HD2 ILE F   4      -9.196  -1.129  -9.257  1.00  0.00            
ATOM    757  HD3 ILE F   4     -10.933  -1.361  -8.731  1.00  0.00            
ATOM    758  C   ILE F   4     -11.166  -5.683 -10.412  1.00  0.00            
ATOM    759  O   ILE F   4     -12.264  -5.983 -10.905  1.00  0.00            
ATOM    760  N   GLN F   5     -10.684  -6.124  -9.188  1.00  0.00            
ATOM    761  HN  GLN F   5      -9.737  -5.906  -8.982  1.00  0.00            
ATOM    762  CA  GLN F   5     -11.287  -7.168  -8.319  1.00  0.00            
ATOM    763  HA  GLN F   5     -12.189  -7.522  -8.810  1.00  0.00            
ATOM    764  CB  GLN F   5     -10.337  -8.351  -7.950  1.00  0.00            
ATOM    765  HB1 GLN F   5     -10.909  -9.054  -7.300  1.00  0.00            
ATOM    766  HB2 GLN F   5      -9.436  -8.037  -7.373  1.00  0.00            
ATOM    767  CG  GLN F   5      -9.995  -9.065  -9.290  1.00  0.00            
ATOM    768  HG1 GLN F   5      -9.435  -9.980  -8.999  1.00  0.00            
ATOM    769  HG2 GLN F   5      -9.335  -8.391  -9.868  1.00  0.00            
ATOM    770  CD  GLN F   5     -11.143  -9.571 -10.092  1.00  0.00            
ATOM    771  OE1 GLN F   5     -11.895 -10.431  -9.520  1.00  0.00            
ATOM    772  NE2 GLN F   5     -11.339  -9.174 -11.328  1.00  0.00            
ATOM    773 HE21 GLN F   5     -10.899  -8.439 -11.841  1.00  0.00            
ATOM    774 HE22 GLN F   5     -11.986  -9.731 -11.854  1.00  0.00            
ATOM    775  C   GLN F   5     -11.795  -6.534  -7.056  1.00  0.00            
ATOM    776  O   GLN F   5     -11.017  -5.900  -6.306  1.00  0.00            
ATOM    777  N   ILE F   6     -13.140  -6.614  -6.776  1.00  0.00            
ATOM    778  HN  ILE F   6     -13.652  -7.200  -7.408  1.00  0.00            
ATOM    779  CA  ILE F   6     -13.654  -6.051  -5.564  1.00  0.00            
ATOM    780  HA  ILE F   6     -13.292  -5.034  -5.637  1.00  0.00            
ATOM    781  CB  ILE F   6     -15.229  -6.190  -5.602  1.00  0.00            
ATOM    782  HB  ILE F   6     -15.473  -5.552  -6.480  1.00  0.00            
ATOM    783  CG2 ILE F   6     -15.793  -7.639  -5.849  1.00  0.00            
ATOM    784 HG21 ILE F   6     -15.223  -8.504  -5.448  1.00  0.00            
ATOM    785 HG22 ILE F   6     -16.868  -7.631  -5.546  1.00  0.00            
ATOM    786 HG23 ILE F   6     -15.719  -7.947  -6.905  1.00  0.00            
ATOM    787  CG1 ILE F   6     -15.942  -5.589  -4.375  1.00  0.00            
ATOM    788 HG11 ILE F   6     -15.617  -6.116  -3.452  1.00  0.00            
ATOM    789 HG12 ILE F   6     -17.044  -5.581  -4.434  1.00  0.00            
ATOM    790  CD  ILE F   6     -15.587  -4.125  -4.313  1.00  0.00            
ATOM    791  HD1 ILE F   6     -14.488  -4.120  -4.130  1.00  0.00            
ATOM    792  HD2 ILE F   6     -15.806  -3.639  -5.296  1.00  0.00            
ATOM    793  HD3 ILE F   6     -16.152  -3.573  -3.538  1.00  0.00            
ATOM    794  C   ILE F   6     -13.130  -6.707  -4.299  1.00  0.00            
ATOM    795  O   ILE F   6     -12.826  -7.912  -4.175  1.00  0.00            
ATOM    796  N   ASN F   7     -12.937  -5.994  -3.181  1.00  0.00            
ATOM    797  HN  ASN F   7     -13.145  -5.009  -3.245  1.00  0.00            
ATOM    798  CA  ASN F   7     -12.518  -6.581  -1.955  1.00  0.00            
ATOM    799  HA  ASN F   7     -12.223  -7.625  -2.027  1.00  0.00            
ATOM    800  CB  ASN F   7     -11.392  -5.884  -1.295  1.00  0.00            
ATOM    801  HB1 ASN F   7     -11.689  -4.828  -1.150  1.00  0.00            
ATOM    802  HB2 ASN F   7     -10.532  -5.899  -1.989  1.00  0.00            
ATOM    803  CG  ASN F   7     -10.808  -6.593  -0.078  1.00  0.00            
ATOM    804  OD1 ASN F   7     -10.846  -5.963   1.003  1.00  0.00            
ATOM    805  ND2 ASN F   7     -10.191  -7.768  -0.168  1.00  0.00            
ATOM    806 HD21 ASN F   7      -9.825  -8.163  -1.016  1.00  0.00            
ATOM    807 HD22 ASN F   7      -9.913  -8.124   0.729  1.00  0.00            
ATOM    808  C   ASN F   7     -13.816  -6.785  -1.081  1.00  0.00            
ATOM    809  OT1 ASN F   7     -14.076  -7.961  -0.614  1.00  0.00            
ATOM    810  OT2 ASN F   7     -14.587  -5.797  -0.866  1.00  0.00            
END
ATOM      1  N   LYS A   1       3.972  -7.491   3.921  1.00  0.00            
ATOM      2  H1  LYS A   1       3.353  -7.984   3.241  1.00  0.00            
ATOM      3  H2  LYS A   1       4.731  -6.901   3.518  1.00  0.00            
ATOM      4  H3  LYS A   1       4.452  -8.285   4.392  1.00  0.00            
ATOM      5  CA  LYS A   1       3.294  -6.730   5.026  1.00  0.00            
ATOM      6  HA  LYS A   1       2.467  -7.256   5.485  1.00  0.00            
ATOM      7  CB  LYS A   1       4.291  -6.354   6.157  1.00  0.00            
ATOM      8  HB1 LYS A   1       5.312  -6.281   5.739  1.00  0.00            
ATOM      9  HB2 LYS A   1       4.402  -7.263   6.790  1.00  0.00            
ATOM     10  CG  LYS A   1       3.944  -5.156   7.078  1.00  0.00            
ATOM     11  HG1 LYS A   1       2.890  -5.185   7.425  1.00  0.00            
ATOM     12  HG2 LYS A   1       4.137  -4.214   6.519  1.00  0.00            
ATOM     13  CD  LYS A   1       4.862  -5.224   8.340  1.00  0.00            
ATOM     14  HD1 LYS A   1       4.562  -4.351   8.964  1.00  0.00            
ATOM     15  HD2 LYS A   1       4.649  -6.095   9.006  1.00  0.00            
ATOM     16  CE  LYS A   1       6.342  -5.124   8.030  1.00  0.00            
ATOM     17  HE1 LYS A   1       6.495  -4.081   7.659  1.00  0.00            
ATOM     18  HE2 LYS A   1       6.702  -5.891   7.324  1.00  0.00            
ATOM     19  NZ  LYS A   1       7.149  -5.242   9.252  1.00  0.00            
ATOM     20  HZ1 LYS A   1       8.181  -5.250   9.167  1.00  0.00            
ATOM     21  HZ2 LYS A   1       6.940  -4.447   9.893  1.00  0.00            
ATOM     22  HZ3 LYS A   1       6.851  -6.128   9.700  1.00  0.00            
ATOM     23  C   LYS A   1       2.653  -5.396   4.548  1.00  0.00            
ATOM     24  O   LYS A   1       3.209  -4.778   3.573  1.00  0.00            
ATOM     25  N   ILE A   2       1.568  -4.926   5.162  1.00  0.00            
ATOM     26  HN  ILE A   2       1.285  -5.343   6.020  1.00  0.00            
ATOM     27  CA  ILE A   2       0.748  -3.764   4.722  1.00  0.00            
ATOM     28  HA  ILE A   2       1.217  -3.380   3.834  1.00  0.00            
ATOM     29  CB  ILE A   2      -0.668  -4.377   4.445  1.00  0.00            
ATOM     30  HB  ILE A   2      -1.017  -4.939   5.336  1.00  0.00            
ATOM     31  CG2 ILE A   2      -1.693  -3.261   4.157  1.00  0.00            
ATOM     32 HG21 ILE A   2      -1.268  -2.571   3.398  1.00  0.00            
ATOM     33 HG22 ILE A   2      -2.654  -3.618   3.722  1.00  0.00            
ATOM     34 HG23 ILE A   2      -1.784  -2.606   5.048  1.00  0.00            
ATOM     35  CG1 ILE A   2      -0.741  -5.365   3.287  1.00  0.00            
ATOM     36 HG11 ILE A   2      -1.784  -5.728   3.278  1.00  0.00            
ATOM     37 HG12 ILE A   2      -0.202  -6.280   3.610  1.00  0.00            
ATOM     38  CD  ILE A   2      -0.203  -4.807   1.998  1.00  0.00            
ATOM     39  HD1 ILE A   2       0.830  -4.430   2.179  1.00  0.00            
ATOM     40  HD2 ILE A   2      -0.077  -5.632   1.260  1.00  0.00            
ATOM     41  HD3 ILE A   2      -0.848  -4.028   1.551  1.00  0.00            
ATOM     42  C   ILE A   2       0.616  -2.732   5.800  1.00  0.00            
ATOM     43  O   ILE A   2       0.351  -3.026   6.962  1.00  0.00            
ATOM     44  N   LYS A   3       0.691  -1.425   5.432  1.00  0.00            
ATOM     45  HN  LYS A   3       1.119  -1.239   4.557  1.00  0.00            
ATOM     46  CA  LYS A   3       0.274  -0.267   6.225  1.00  0.00            
ATOM     47  HA  LYS A   3      -0.318  -0.553   7.078  1.00  0.00            
ATOM     48  CB  LYS A   3       1.494   0.473   6.713  1.00  0.00            
ATOM     49  HB1 LYS A   3       2.212   0.698   5.898  1.00  0.00            
ATOM     50  HB2 LYS A   3       1.947  -0.188   7.479  1.00  0.00            
ATOM     51  CG  LYS A   3       1.113   1.745   7.535  1.00  0.00            
ATOM     52  HG1 LYS A   3       0.469   2.434   6.959  1.00  0.00            
ATOM     53  HG2 LYS A   3       2.026   2.311   7.819  1.00  0.00            
ATOM     54  CD  LYS A   3       0.384   1.362   8.843  1.00  0.00            
ATOM     55  HD1 LYS A   3      -0.552   0.807   8.656  1.00  0.00            
ATOM     56  HD2 LYS A   3       1.046   0.701   9.451  1.00  0.00            
ATOM     57  CE  LYS A   3       0.119   2.609   9.727  1.00  0.00            
ATOM     58  HE1 LYS A   3       1.014   3.266   9.622  1.00  0.00            
ATOM     59  HE2 LYS A   3       0.007   2.338  10.798  1.00  0.00            
ATOM     60  NZ  LYS A   3      -1.088   3.390   9.341  1.00  0.00            
ATOM     61  HZ1 LYS A   3      -1.452   4.225   9.845  1.00  0.00            
ATOM     62  HZ2 LYS A   3      -0.909   3.828   8.412  1.00  0.00            
ATOM     63  HZ3 LYS A   3      -1.906   2.802   9.095  1.00  0.00            
ATOM     64  C   LYS A   3      -0.647   0.656   5.388  1.00  0.00            
ATOM     65  O   LYS A   3      -0.282   1.051   4.324  1.00  0.00            
ATOM     66  N   ILE A   4      -1.863   0.926   5.821  1.00  0.00            
ATOM     67  HN  ILE A   4      -2.227   0.795   6.741  1.00  0.00            
ATOM     68  CA  ILE A   4      -2.817   1.827   5.094  1.00  0.00            
ATOM     69  HA  ILE A   4      -2.626   1.709   4.042  1.00  0.00            
ATOM     70  CB  ILE A   4      -4.367   1.564   5.394  1.00  0.00            
ATOM     71  HB  ILE A   4      -4.454   1.495   6.496  1.00  0.00            
ATOM     72  CG2 ILE A   4      -5.240   2.701   4.860  1.00  0.00            
ATOM     73 HG21 ILE A   4      -6.293   2.394   5.052  1.00  0.00            
ATOM     74 HG22 ILE A   4      -5.116   3.656   5.414  1.00  0.00            
ATOM     75 HG23 ILE A   4      -5.067   2.773   3.774  1.00  0.00            
ATOM     76  CG1 ILE A   4      -4.768   0.176   4.844  1.00  0.00            
ATOM     77 HG11 ILE A   4      -5.834  -0.129   4.887  1.00  0.00            
ATOM     78 HG12 ILE A   4      -4.138  -0.553   5.399  1.00  0.00            
ATOM     79  CD  ILE A   4      -4.620   0.114   3.280  1.00  0.00            
ATOM     80  HD1 ILE A   4      -3.608   0.466   2.986  1.00  0.00            
ATOM     81  HD2 ILE A   4      -4.644  -0.937   2.943  1.00  0.00            
ATOM     82  HD3 ILE A   4      -5.378   0.662   2.682  1.00  0.00            
ATOM     83  C   ILE A   4      -2.482   3.252   5.560  1.00  0.00            
ATOM     84  O   ILE A   4      -2.360   3.487   6.762  1.00  0.00            
ATOM     85  N   GLN A   5      -2.380   4.249   4.616  1.00  0.00            
ATOM     86  HN  GLN A   5      -2.357   3.939   3.671  1.00  0.00            
ATOM     87  CA  GLN A   5      -1.979   5.634   4.914  1.00  0.00            
ATOM     88  HA  GLN A   5      -2.069   5.853   5.967  1.00  0.00            
ATOM     89  CB  GLN A   5      -0.589   6.076   4.445  1.00  0.00            
ATOM     90  HB1 GLN A   5      -0.386   7.168   4.418  1.00  0.00            
ATOM     91  HB2 GLN A   5      -0.456   5.578   3.463  1.00  0.00            
ATOM     92  CG  GLN A   5       0.468   5.514   5.406  1.00  0.00            
ATOM     93  HG1 GLN A   5       1.406   5.756   4.866  1.00  0.00            
ATOM     94  HG2 GLN A   5       0.500   4.408   5.465  1.00  0.00            
ATOM     95  CD  GLN A   5       0.316   5.961   6.866  1.00  0.00            
ATOM     96  OE1 GLN A   5       0.352   5.182   7.826  1.00  0.00            
ATOM     97  NE2 GLN A   5       0.134   7.231   7.151  1.00  0.00            
ATOM     98 HE21 GLN A   5       0.197   7.940   6.454  1.00  0.00            
ATOM     99 HE22 GLN A   5      -0.008   7.385   8.129  1.00  0.00            
ATOM    100  C   GLN A   5      -3.071   6.598   4.421  1.00  0.00            
ATOM    101  O   GLN A   5      -3.442   6.664   3.217  1.00  0.00            
ATOM    102  N   ILE A   6      -3.595   7.437   5.304  1.00  0.00            
ATOM    103  HN  ILE A   6      -3.232   7.394   6.234  1.00  0.00            
ATOM    104  CA  ILE A   6      -4.666   8.384   4.993  1.00  0.00            
ATOM    105  HA  ILE A   6      -5.322   8.064   4.198  1.00  0.00            
ATOM    106  CB  ILE A   6      -5.667   8.699   6.146  1.00  0.00            
ATOM    107  HB  ILE A   6      -5.061   9.239   6.897  1.00  0.00            
ATOM    108  CG2 ILE A   6      -6.710   9.682   5.545  1.00  0.00            
ATOM    109 HG21 ILE A   6      -7.550   9.676   6.280  1.00  0.00            
ATOM    110 HG22 ILE A   6      -6.311  10.716   5.475  1.00  0.00            
ATOM    111 HG23 ILE A   6      -6.984   9.305   4.539  1.00  0.00            
ATOM    112  CG1 ILE A   6      -6.271   7.371   6.763  1.00  0.00            
ATOM    113 HG11 ILE A   6      -6.863   7.643   7.660  1.00  0.00            
ATOM    114 HG12 ILE A   6      -5.509   6.627   7.068  1.00  0.00            
ATOM    115  CD  ILE A   6      -7.136   6.663   5.703  1.00  0.00            
ATOM    116  HD1 ILE A   6      -6.398   6.477   4.889  1.00  0.00            
ATOM    117  HD2 ILE A   6      -7.522   5.698   6.090  1.00  0.00            
ATOM    118  HD3 ILE A   6      -7.967   7.324   5.360  1.00  0.00            
ATOM    119  C   ILE A   6      -4.081   9.694   4.296  1.00  0.00            
ATOM    120  O   ILE A   6      -3.375  10.480   4.891  1.00  0.00            
ATOM    121  N   ASN A   7      -4.440   9.883   3.061  1.00  0.00            
ATOM    122  HN  ASN A   7      -5.058   9.214   2.678  1.00  0.00            
ATOM    123  CA  ASN A   7      -4.215  10.889   2.110  1.00  0.00            
ATOM    124  HA  ASN A   7      -3.385  11.495   2.465  1.00  0.00            
ATOM    125  CB  ASN A   7      -3.926  10.210   0.771  1.00  0.00            
ATOM    126  HB1 ASN A   7      -4.767   9.591   0.390  1.00  0.00            
ATOM    127  HB2 ASN A   7      -3.181   9.419   1.024  1.00  0.00            
ATOM    128  CG  ASN A   7      -3.415  11.112  -0.406  1.00  0.00            
ATOM    129  OD1 ASN A   7      -2.954  10.553  -1.420  1.00  0.00            
ATOM    130  ND2 ASN A   7      -3.361  12.476  -0.242  1.00  0.00            
ATOM    131 HD21 ASN A   7      -3.901  12.893   0.487  1.00  0.00            
ATOM    132 HD22 ASN A   7      -2.905  13.025  -0.935  1.00  0.00            
ATOM    133  C   ASN A   7      -5.385  11.856   1.907  1.00  0.00            
ATOM    134  OT1 ASN A   7      -6.508  11.438   1.550  1.00  0.00            
ATOM    135  OT2 ASN A   7      -5.242  13.092   2.241  1.00  0.00            
ATOM    136  N   LYS B   1      18.886   4.770   8.118  1.00  0.00            
ATOM    137  H1  LYS B   1      19.788   5.278   8.156  1.00  0.00            
ATOM    138  H2  LYS B   1      18.164   5.518   8.063  1.00  0.00            
ATOM    139  H3  LYS B   1      18.871   4.259   9.026  1.00  0.00            
ATOM    140  CA  LYS B   1      18.893   3.928   6.966  1.00  0.00            
ATOM    141  HA  LYS B   1      19.690   3.209   7.052  1.00  0.00            
ATOM    142  CB  LYS B   1      17.413   3.312   6.948  1.00  0.00            
ATOM    143  HB1 LYS B   1      17.226   2.942   7.977  1.00  0.00            
ATOM    144  HB2 LYS B   1      17.459   2.465   6.241  1.00  0.00            
ATOM    145  CG  LYS B   1      16.263   4.244   6.485  1.00  0.00            
ATOM    146  HG1 LYS B   1      16.462   4.620   5.460  1.00  0.00            
ATOM    147  HG2 LYS B   1      16.167   5.099   7.175  1.00  0.00            
ATOM    148  CD  LYS B   1      14.866   3.525   6.408  1.00  0.00            
ATOM    149  HD1 LYS B   1      14.588   2.892   7.278  1.00  0.00            
ATOM    150  HD2 LYS B   1      14.132   4.360   6.465  1.00  0.00            
ATOM    151  CE  LYS B   1      14.688   2.574   5.214  1.00  0.00            
ATOM    152  HE1 LYS B   1      15.331   1.708   5.510  1.00  0.00            
ATOM    153  HE2 LYS B   1      15.030   3.122   4.318  1.00  0.00            
ATOM    154  NZ  LYS B   1      13.348   2.069   5.049  1.00  0.00            
ATOM    155  HZ1 LYS B   1      13.133   1.434   5.843  1.00  0.00            
ATOM    156  HZ2 LYS B   1      12.580   2.772   5.116  1.00  0.00            
ATOM    157  HZ3 LYS B   1      13.269   1.645   4.106  1.00  0.00            
ATOM    158  C   LYS B   1      19.293   4.654   5.772  1.00  0.00            
ATOM    159  O   LYS B   1      19.565   5.881   5.665  1.00  0.00            
ATOM    160  N   ILE B   2      19.404   3.927   4.677  1.00  0.00            
ATOM    161  HN  ILE B   2      19.121   2.973   4.670  1.00  0.00            
ATOM    162  CA  ILE B   2      19.865   4.385   3.396  1.00  0.00            
ATOM    163  HA  ILE B   2      20.780   4.948   3.547  1.00  0.00            
ATOM    164  CB  ILE B   2      20.171   3.127   2.571  1.00  0.00            
ATOM    165  HB  ILE B   2      19.219   2.540   2.580  1.00  0.00            
ATOM    166  CG2 ILE B   2      20.470   3.594   1.116  1.00  0.00            
ATOM    167 HG21 ILE B   2      21.410   4.189   1.041  1.00  0.00            
ATOM    168 HG22 ILE B   2      20.701   2.717   0.476  1.00  0.00            
ATOM    169 HG23 ILE B   2      19.615   4.105   0.624  1.00  0.00            
ATOM    170  CG1 ILE B   2      21.302   2.163   3.016  1.00  0.00            
ATOM    171 HG11 ILE B   2      21.468   1.605   2.071  1.00  0.00            
ATOM    172 HG12 ILE B   2      20.856   1.516   3.793  1.00  0.00            
ATOM    173  CD  ILE B   2      22.619   2.637   3.562  1.00  0.00            
ATOM    174  HD1 ILE B   2      23.293   1.764   3.658  1.00  0.00            
ATOM    175  HD2 ILE B   2      23.081   3.490   3.038  1.00  0.00            
ATOM    176  HD3 ILE B   2      22.415   3.060   4.567  1.00  0.00            
ATOM    177  C   ILE B   2      18.798   5.270   2.683  1.00  0.00            
ATOM    178  O   ILE B   2      17.773   4.711   2.265  1.00  0.00            
ATOM    179  N   LYS B   3      19.042   6.562   2.378  1.00  0.00            
ATOM    180  HN  LYS B   3      19.917   6.925   2.651  1.00  0.00            
ATOM    181  CA  LYS B   3      18.313   7.272   1.372  1.00  0.00            
ATOM    182  HA  LYS B   3      17.306   6.905   1.425  1.00  0.00            
ATOM    183  CB  LYS B   3      18.410   8.764   1.569  1.00  0.00            
ATOM    184  HB1 LYS B   3      18.039   9.333   0.695  1.00  0.00            
ATOM    185  HB2 LYS B   3      19.437   9.177   1.627  1.00  0.00            
ATOM    186  CG  LYS B   3      17.682   9.167   2.831  1.00  0.00            
ATOM    187  HG1 LYS B   3      17.614   8.329   3.543  1.00  0.00            
ATOM    188  HG2 LYS B   3      16.666   9.466   2.493  1.00  0.00            
ATOM    189  CD  LYS B   3      18.449  10.307   3.528  1.00  0.00            
ATOM    190  HD1 LYS B   3      19.509  10.109   3.759  1.00  0.00            
ATOM    191  HD2 LYS B   3      18.528  11.151   2.819  1.00  0.00            
ATOM    192  CE  LYS B   3      17.661  10.704   4.805  1.00  0.00            
ATOM    193  HE1 LYS B   3      17.599   9.804   5.440  1.00  0.00            
ATOM    194  HE2 LYS B   3      16.682  11.130   4.492  1.00  0.00            
ATOM    195  NZ  LYS B   3      18.392  11.804   5.471  1.00  0.00            
ATOM    196  HZ1 LYS B   3      18.713  12.419   4.696  1.00  0.00            
ATOM    197  HZ2 LYS B   3      17.870  12.403   6.144  1.00  0.00            
ATOM    198  HZ3 LYS B   3      19.149  11.332   5.995  1.00  0.00            
ATOM    199  C   LYS B   3      18.760   6.811   0.000  1.00  0.00            
ATOM    200  O   LYS B   3      19.948   6.827  -0.286  1.00  0.00            
ATOM    201  N   ILE B   4      17.869   6.398  -0.940  1.00  0.00            
ATOM    202  HN  ILE B   4      16.916   6.421  -0.643  1.00  0.00            
ATOM    203  CA  ILE B   4      18.152   5.989  -2.311  1.00  0.00            
ATOM    204  HA  ILE B   4      19.023   5.353  -2.276  1.00  0.00            
ATOM    205  CB  ILE B   4      17.168   5.044  -2.830  1.00  0.00            
ATOM    206  HB  ILE B   4      17.586   4.713  -3.797  1.00  0.00            
ATOM    207  CG2 ILE B   4      17.071   3.771  -1.937  1.00  0.00            
ATOM    208 HG21 ILE B   4      16.352   3.906  -1.113  1.00  0.00            
ATOM    209 HG22 ILE B   4      16.614   2.929  -2.489  1.00  0.00            
ATOM    210 HG23 ILE B   4      18.099   3.405  -1.691  1.00  0.00            
ATOM    211  CG1 ILE B   4      15.773   5.700  -2.989  1.00  0.00            
ATOM    212 HG11 ILE B   4      15.965   6.738  -3.336  1.00  0.00            
ATOM    213 HG12 ILE B   4      15.192   5.641  -2.039  1.00  0.00            
ATOM    214  CD  ILE B   4      14.940   4.977  -4.102  1.00  0.00            
ATOM    215  HD1 ILE B   4      15.523   4.928  -5.046  1.00  0.00            
ATOM    216  HD2 ILE B   4      14.705   3.937  -3.812  1.00  0.00            
ATOM    217  HD3 ILE B   4      14.011   5.562  -4.283  1.00  0.00            
ATOM    218  C   ILE B   4      18.543   7.151  -3.217  1.00  0.00            
ATOM    219  O   ILE B   4      18.315   8.375  -3.075  1.00  0.00            
ATOM    220  N   GLN B   5      19.306   6.771  -4.277  1.00  0.00            
ATOM    221  HN  GLN B   5      19.466   5.790  -4.348  1.00  0.00            
ATOM    222  CA  GLN B   5      19.646   7.688  -5.311  1.00  0.00            
ATOM    223  HA  GLN B   5      19.961   8.597  -4.812  1.00  0.00            
ATOM    224  CB  GLN B   5      20.816   7.121  -6.263  1.00  0.00            
ATOM    225  HB1 GLN B   5      20.850   7.877  -7.083  1.00  0.00            
ATOM    226  HB2 GLN B   5      20.486   6.178  -6.759  1.00  0.00            
ATOM    227  CG  GLN B   5      22.107   6.843  -5.516  1.00  0.00            
ATOM    228  HG1 GLN B   5      22.836   6.561  -6.307  1.00  0.00            
ATOM    229  HG2 GLN B   5      21.976   5.909  -4.927  1.00  0.00            
ATOM    230  CD  GLN B   5      22.606   7.991  -4.709  1.00  0.00            
ATOM    231  OE1 GLN B   5      22.969   8.994  -5.317  1.00  0.00            
ATOM    232  NE2 GLN B   5      22.575   7.869  -3.380  1.00  0.00            
ATOM    233 HE21 GLN B   5      22.435   6.979  -2.949  1.00  0.00            
ATOM    234 HE22 GLN B   5      23.188   8.585  -3.050  1.00  0.00            
ATOM    235  C   GLN B   5      18.420   7.796  -6.190  1.00  0.00            
ATOM    236  O   GLN B   5      17.574   6.921  -6.365  1.00  0.00            
ATOM    237  N   ILE B   6      18.171   9.009  -6.681  1.00  0.00            
ATOM    238  HN  ILE B   6      18.769   9.784  -6.653  1.00  0.00            
ATOM    239  CA  ILE B   6      16.919   9.212  -7.572  1.00  0.00            
ATOM    240  HA  ILE B   6      16.383   8.293  -7.746  1.00  0.00            
ATOM    241  CB  ILE B   6      15.869  10.202  -6.966  1.00  0.00            
ATOM    242  HB  ILE B   6      16.313  11.209  -6.796  1.00  0.00            
ATOM    243  CG2 ILE B   6      14.652  10.272  -7.759  1.00  0.00            
ATOM    244 HG21 ILE B   6      13.855  10.819  -7.200  1.00  0.00            
ATOM    245 HG22 ILE B   6      14.798  10.892  -8.675  1.00  0.00            
ATOM    246 HG23 ILE B   6      14.341   9.242  -8.034  1.00  0.00            
ATOM    247  CG1 ILE B   6      15.472   9.681  -5.498  1.00  0.00            
ATOM    248 HG11 ILE B   6      14.891  10.510  -5.045  1.00  0.00            
ATOM    249 HG12 ILE B   6      16.410   9.658  -4.895  1.00  0.00            
ATOM    250  CD  ILE B   6      14.728   8.315  -5.519  1.00  0.00            
ATOM    251  HD1 ILE B   6      14.491   8.144  -4.444  1.00  0.00            
ATOM    252  HD2 ILE B   6      13.845   8.468  -6.168  1.00  0.00            
ATOM    253  HD3 ILE B   6      15.332   7.444  -5.834  1.00  0.00            
ATOM    254  C   ILE B   6      17.279   9.826  -8.913  1.00  0.00            
ATOM    255  O   ILE B   6      18.013  10.809  -8.937  1.00  0.00            
ATOM    256  N   ASN B   7      16.765   9.300 -10.051  1.00  0.00            
ATOM    257  HN  ASN B   7      16.171   8.489 -10.015  1.00  0.00            
ATOM    258  CA  ASN B   7      17.320   9.658 -11.315  1.00  0.00            
ATOM    259  HA  ASN B   7      18.304  10.081 -11.206  1.00  0.00            
ATOM    260  CB  ASN B   7      17.383   8.502 -12.362  1.00  0.00            
ATOM    261  HB1 ASN B   7      17.716   8.958 -13.308  1.00  0.00            
ATOM    262  HB2 ASN B   7      16.368   8.060 -12.530  1.00  0.00            
ATOM    263  CG  ASN B   7      18.298   7.438 -11.929  1.00  0.00            
ATOM    264  OD1 ASN B   7      18.055   6.186 -12.100  1.00  0.00            
ATOM    265  ND2 ASN B   7      19.381   7.840 -11.351  1.00  0.00            
ATOM    266 HD21 ASN B   7      19.583   8.785 -11.110  1.00  0.00            
ATOM    267 HD22 ASN B   7      19.953   7.028 -11.224  1.00  0.00            
ATOM    268  C   ASN B   7      16.415  10.797 -11.888  1.00  0.00            
ATOM    269  OT1 ASN B   7      15.483  10.504 -12.679  1.00  0.00            
ATOM    270  OT2 ASN B   7      16.707  11.986 -11.568  1.00  0.00            
ATOM    271  N   LYS C   1       0.994   6.334  -7.338  1.00  0.00            
ATOM    272  H1  LYS C   1       0.191   7.000  -7.314  1.00  0.00            
ATOM    273  H2  LYS C   1       1.546   6.512  -6.475  1.00  0.00            
ATOM    274  H3  LYS C   1       1.525   6.489  -8.213  1.00  0.00            
ATOM    275  CA  LYS C   1       0.357   4.978  -7.213  1.00  0.00            
ATOM    276  HA  LYS C   1      -0.274   4.908  -8.081  1.00  0.00            
ATOM    277  CB  LYS C   1       1.497   3.951  -7.569  1.00  0.00            
ATOM    278  HB1 LYS C   1       0.964   2.990  -7.401  1.00  0.00            
ATOM    279  HB2 LYS C   1       2.435   4.001  -6.967  1.00  0.00            
ATOM    280  CG  LYS C   1       1.898   3.912  -9.059  1.00  0.00            
ATOM    281  HG1 LYS C   1       2.027   4.951  -9.426  1.00  0.00            
ATOM    282  HG2 LYS C   1       1.064   3.534  -9.681  1.00  0.00            
ATOM    283  CD  LYS C   1       3.030   2.978  -9.367  1.00  0.00            
ATOM    284  HD1 LYS C   1       3.400   3.162 -10.396  1.00  0.00            
ATOM    285  HD2 LYS C   1       3.854   3.155  -8.642  1.00  0.00            
ATOM    286  CE  LYS C   1       2.548   1.473  -9.374  1.00  0.00            
ATOM    287  HE1 LYS C   1       1.627   1.340  -9.985  1.00  0.00            
ATOM    288  HE2 LYS C   1       2.332   1.200  -8.320  1.00  0.00            
ATOM    289  NZ  LYS C   1       3.693   0.670  -9.894  1.00  0.00            
ATOM    290  HZ1 LYS C   1       4.102   1.190 -10.697  1.00  0.00            
ATOM    291  HZ2 LYS C   1       4.454   0.693  -9.198  1.00  0.00            
ATOM    292  HZ3 LYS C   1       3.391  -0.275 -10.203  1.00  0.00            
ATOM    293  C   LYS C   1      -0.528   4.617  -6.061  1.00  0.00            
ATOM    294  O   LYS C   1      -0.346   5.156  -4.964  1.00  0.00            
ATOM    295  N   ILE C   2      -1.592   3.802  -6.372  1.00  0.00            
ATOM    296  HN  ILE C   2      -1.711   3.307  -7.228  1.00  0.00            
ATOM    297  CA  ILE C   2      -2.582   3.357  -5.305  1.00  0.00            
ATOM    298  HA  ILE C   2      -2.732   4.312  -4.828  1.00  0.00            
ATOM    299  CB  ILE C   2      -3.932   2.749  -5.782  1.00  0.00            
ATOM    300  HB  ILE C   2      -4.415   3.489  -6.447  1.00  0.00            
ATOM    301  CG2 ILE C   2      -3.813   1.456  -6.611  1.00  0.00            
ATOM    302 HG21 ILE C   2      -4.764   1.290  -7.160  1.00  0.00            
ATOM    303 HG22 ILE C   2      -2.974   1.604  -7.335  1.00  0.00            
ATOM    304 HG23 ILE C   2      -3.612   0.522  -6.043  1.00  0.00            
ATOM    305  CG1 ILE C   2      -4.982   2.518  -4.607  1.00  0.00            
ATOM    306 HG11 ILE C   2      -4.624   1.899  -3.764  1.00  0.00            
ATOM    307 HG12 ILE C   2      -5.883   2.010  -5.006  1.00  0.00            
ATOM    308  CD  ILE C   2      -5.497   3.820  -3.922  1.00  0.00            
ATOM    309  HD1 ILE C   2      -6.072   3.661  -2.993  1.00  0.00            
ATOM    310  HD2 ILE C   2      -4.566   4.342  -3.604  1.00  0.00            
ATOM    311  HD3 ILE C   2      -5.973   4.527  -4.632  1.00  0.00            
ATOM    312  C   ILE C   2      -1.913   2.517  -4.165  1.00  0.00            
ATOM    313  O   ILE C   2      -2.234   2.759  -3.015  1.00  0.00            
ATOM    314  N   LYS C   3      -0.977   1.616  -4.533  1.00  0.00            
ATOM    315  HN  LYS C   3      -0.936   1.371  -5.502  1.00  0.00            
ATOM    316  CA  LYS C   3       0.154   1.087  -3.770  1.00  0.00            
ATOM    317  HA  LYS C   3       0.026   1.205  -2.698  1.00  0.00            
ATOM    318  CB  LYS C   3       0.454  -0.451  -3.974  1.00  0.00            
ATOM    319  HB1 LYS C   3       1.323  -0.741  -3.351  1.00  0.00            
ATOM    320  HB2 LYS C   3       0.886  -0.632  -4.978  1.00  0.00            
ATOM    321  CG  LYS C   3      -0.665  -1.545  -3.706  1.00  0.00            
ATOM    322  HG1 LYS C   3      -1.402  -1.041  -3.058  1.00  0.00            
ATOM    323  HG2 LYS C   3      -0.199  -2.416  -3.199  1.00  0.00            
ATOM    324  CD  LYS C   3      -1.343  -2.060  -5.077  1.00  0.00            
ATOM    325  HD1 LYS C   3      -2.124  -2.753  -4.714  1.00  0.00            
ATOM    326  HD2 LYS C   3      -1.858  -1.210  -5.573  1.00  0.00            
ATOM    327  CE  LYS C   3      -0.466  -2.861  -6.087  1.00  0.00            
ATOM    328  HE1 LYS C   3       0.476  -2.287  -6.123  1.00  0.00            
ATOM    329  HE2 LYS C   3      -1.002  -2.993  -7.053  1.00  0.00            
ATOM    330  NZ  LYS C   3      -0.213  -4.201  -5.455  1.00  0.00            
ATOM    331  HZ1 LYS C   3       0.383  -4.012  -4.621  1.00  0.00            
ATOM    332  HZ2 LYS C   3      -1.137  -4.614  -5.230  1.00  0.00            
ATOM    333  HZ3 LYS C   3       0.270  -4.795  -6.152  1.00  0.00            
ATOM    334  C   LYS C   3       1.474   1.867  -4.015  1.00  0.00            
ATOM    335  O   LYS C   3       1.867   2.235  -5.092  1.00  0.00            
ATOM    336  N   ILE C   4       2.243   1.982  -2.906  1.00  0.00            
ATOM    337  HN  ILE C   4       1.899   1.600  -2.051  1.00  0.00            
ATOM    338  CA  ILE C   4       3.585   2.518  -2.820  1.00  0.00            
ATOM    339  HA  ILE C   4       3.978   2.581  -3.831  1.00  0.00            
ATOM    340  CB  ILE C   4       3.635   3.924  -2.120  1.00  0.00            
ATOM    341  HB  ILE C   4       3.182   3.837  -1.115  1.00  0.00            
ATOM    342  CG2 ILE C   4       5.100   4.459  -2.053  1.00  0.00            
ATOM    343 HG21 ILE C   4       5.561   4.575  -3.056  1.00  0.00            
ATOM    344 HG22 ILE C   4       5.186   5.433  -1.526  1.00  0.00            
ATOM    345 HG23 ILE C   4       5.737   3.716  -1.523  1.00  0.00            
ATOM    346  CG1 ILE C   4       2.760   4.881  -2.920  1.00  0.00            
ATOM    347 HG11 ILE C   4       1.729   4.545  -3.171  1.00  0.00            
ATOM    348 HG12 ILE C   4       3.406   5.088  -3.806  1.00  0.00            
ATOM    349  CD  ILE C   4       2.578   6.266  -2.247  1.00  0.00            
ATOM    350  HD1 ILE C   4       3.579   6.736  -2.086  1.00  0.00            
ATOM    351  HD2 ILE C   4       1.998   6.972  -2.879  1.00  0.00            
ATOM    352  HD3 ILE C   4       2.003   6.116  -1.308  1.00  0.00            
ATOM    353  C   ILE C   4       4.535   1.502  -2.178  1.00  0.00            
ATOM    354  O   ILE C   4       4.464   1.109  -0.991  1.00  0.00            
ATOM    355  N   GLN C   5       5.570   1.019  -2.926  1.00  0.00            
ATOM    356  HN  GLN C   5       5.676   1.228  -3.898  1.00  0.00            
ATOM    357  CA  GLN C   5       6.666   0.225  -2.369  1.00  0.00            
ATOM    358  HA  GLN C   5       6.299  -0.522  -1.673  1.00  0.00            
ATOM    359  CB  GLN C   5       7.457  -0.378  -3.588  1.00  0.00            
ATOM    360  HB1 GLN C   5       8.445  -0.826  -3.361  1.00  0.00            
ATOM    361  HB2 GLN C   5       7.707   0.523  -4.176  1.00  0.00            
ATOM    362  CG  GLN C   5       6.799  -1.363  -4.599  1.00  0.00            
ATOM    363  HG1 GLN C   5       7.586  -1.768  -5.272  1.00  0.00            
ATOM    364  HG2 GLN C   5       6.068  -0.793  -5.217  1.00  0.00            
ATOM    365  CD  GLN C   5       6.103  -2.475  -3.757  1.00  0.00            
ATOM    366  OE1 GLN C   5       4.944  -2.670  -4.082  1.00  0.00            
ATOM    367  NE2 GLN C   5       6.714  -3.105  -2.798  1.00  0.00            
ATOM    368 HE21 GLN C   5       7.699  -2.969  -2.698  1.00  0.00            
ATOM    369 HE22 GLN C   5       6.246  -3.862  -2.336  1.00  0.00            
ATOM    370  C   GLN C   5       7.721   0.991  -1.563  1.00  0.00            
ATOM    371  O   GLN C   5       8.391   1.885  -2.107  1.00  0.00            
ATOM    372  N   ILE C   6       7.823   0.721  -0.220  1.00  0.00            
ATOM    373  HN  ILE C   6       7.335  -0.054   0.161  1.00  0.00            
ATOM    374  CA  ILE C   6       8.659   1.412   0.729  1.00  0.00            
ATOM    375  HA  ILE C   6       8.803   2.468   0.590  1.00  0.00            
ATOM    376  CB  ILE C   6       8.127   1.200   2.156  1.00  0.00            
ATOM    377  HB  ILE C   6       8.129   0.115   2.410  1.00  0.00            
ATOM    378  CG2 ILE C   6       9.109   1.798   3.232  1.00  0.00            
ATOM    379 HG21 ILE C   6       9.068   2.907   3.239  1.00  0.00            
ATOM    380 HG22 ILE C   6       8.724   1.546   4.247  1.00  0.00            
ATOM    381 HG23 ILE C   6      10.170   1.490   3.158  1.00  0.00            
ATOM    382  CG1 ILE C   6       6.660   1.630   2.361  1.00  0.00            
ATOM    383 HG11 ILE C   6       6.303   1.360   3.373  1.00  0.00            
ATOM    384 HG12 ILE C   6       5.961   1.173   1.618  1.00  0.00            
ATOM    385  CD  ILE C   6       6.507   3.097   2.026  1.00  0.00            
ATOM    386  HD1 ILE C   6       7.359   3.677   1.614  1.00  0.00            
ATOM    387  HD2 ILE C   6       5.562   3.213   1.471  1.00  0.00            
ATOM    388  HD3 ILE C   6       6.273   3.708   2.921  1.00  0.00            
ATOM    389  C   ILE C   6      10.071   0.748   0.709  1.00  0.00            
ATOM    390  O   ILE C   6      10.104  -0.491   0.767  1.00  0.00            
ATOM    391  N   ASN C   7      11.125   1.525   0.528  1.00  0.00            
ATOM    392  HN  ASN C   7      11.074   2.505   0.697  1.00  0.00            
ATOM    393  CA  ASN C   7      12.386   0.964   0.214  1.00  0.00            
ATOM    394  HA  ASN C   7      12.091   0.248  -0.537  1.00  0.00            
ATOM    395  CB  ASN C   7      13.323   1.990  -0.526  1.00  0.00            
ATOM    396  HB1 ASN C   7      14.267   1.436  -0.697  1.00  0.00            
ATOM    397  HB2 ASN C   7      13.506   2.879   0.110  1.00  0.00            
ATOM    398  CG  ASN C   7      12.621   2.472  -1.832  1.00  0.00            
ATOM    399  OD1 ASN C   7      12.541   3.694  -2.158  1.00  0.00            
ATOM    400  ND2 ASN C   7      12.192   1.438  -2.681  1.00  0.00            
ATOM    401 HD21 ASN C   7      12.281   0.466  -2.467  1.00  0.00            
ATOM    402 HD22 ASN C   7      11.759   1.678  -3.553  1.00  0.00            
ATOM    403  C   ASN C   7      13.139   0.314   1.447  1.00  0.00            
ATOM    404  OT1 ASN C   7      13.486   1.109   2.367  1.00  0.00            
ATOM    405  OT2 ASN C   7      13.313  -0.947   1.526  1.00  0.00            
ATOM    406  N   LYS D   1     -21.289  -5.182   1.710  1.00  0.00            
ATOM    407  H1  LYS D   1     -20.752  -4.293   1.758  1.00  0.00            
ATOM    408  H2  LYS D   1     -22.199  -4.981   1.249  1.00  0.00            
ATOM    409  H3  LYS D   1     -21.575  -5.396   2.678  1.00  0.00            
ATOM    410  CA  LYS D   1     -20.403  -6.213   1.085  1.00  0.00            
ATOM    411  HA  LYS D   1     -20.959  -7.127   1.043  1.00  0.00            
ATOM    412  CB  LYS D   1     -20.125  -5.610  -0.333  1.00  0.00            
ATOM    413  HB1 LYS D   1     -19.143  -5.987  -0.693  1.00  0.00            
ATOM    414  HB2 LYS D   1     -20.043  -4.499  -0.358  1.00  0.00            
ATOM    415  CG  LYS D   1     -21.092  -6.122  -1.471  1.00  0.00            
ATOM    416  HG1 LYS D   1     -22.112  -5.761  -1.253  1.00  0.00            
ATOM    417  HG2 LYS D   1     -21.291  -7.212  -1.495  1.00  0.00            
ATOM    418  CD  LYS D   1     -20.739  -5.600  -2.803  1.00  0.00            
ATOM    419  HD1 LYS D   1     -20.852  -4.503  -2.784  1.00  0.00            
ATOM    420  HD2 LYS D   1     -19.649  -5.622  -2.983  1.00  0.00            
ATOM    421  CE  LYS D   1     -21.380  -6.312  -4.006  1.00  0.00            
ATOM    422  HE1 LYS D   1     -20.949  -7.322  -4.149  1.00  0.00            
ATOM    423  HE2 LYS D   1     -21.085  -5.670  -4.865  1.00  0.00            
ATOM    424  NZ  LYS D   1     -22.877  -6.417  -3.878  1.00  0.00            
ATOM    425  HZ1 LYS D   1     -23.077  -6.973  -3.023  1.00  0.00            
ATOM    426  HZ2 LYS D   1     -23.301  -5.469  -3.812  1.00  0.00            
ATOM    427  HZ3 LYS D   1     -23.282  -6.907  -4.707  1.00  0.00            
ATOM    428  C   LYS D   1     -19.275  -6.646   2.001  1.00  0.00            
ATOM    429  O   LYS D   1     -18.860  -5.899   2.898  1.00  0.00            
ATOM    430  N   ILE D   2     -18.766  -7.853   1.831  1.00  0.00            
ATOM    431  HN  ILE D   2     -19.040  -8.494   1.124  1.00  0.00            
ATOM    432  CA  ILE D   2     -17.834  -8.373   2.888  1.00  0.00            
ATOM    433  HA  ILE D   2     -17.979  -7.805   3.794  1.00  0.00            
ATOM    434  CB  ILE D   2     -18.173  -9.834   3.298  1.00  0.00            
ATOM    435  HB  ILE D   2     -17.965 -10.597   2.520  1.00  0.00            
ATOM    436  CG2 ILE D   2     -17.104 -10.175   4.332  1.00  0.00            
ATOM    437 HG21 ILE D   2     -16.082 -10.171   3.901  1.00  0.00            
ATOM    438 HG22 ILE D   2     -17.084  -9.466   5.189  1.00  0.00            
ATOM    439 HG23 ILE D   2     -17.298 -11.232   4.599  1.00  0.00            
ATOM    440  CG1 ILE D   2     -19.587  -9.935   3.901  1.00  0.00            
ATOM    441 HG11 ILE D   2     -19.716 -10.973   4.268  1.00  0.00            
ATOM    442 HG12 ILE D   2     -20.348  -9.755   3.108  1.00  0.00            
ATOM    443  CD  ILE D   2     -19.972  -8.944   4.981  1.00  0.00            
ATOM    444  HD1 ILE D   2     -20.037  -7.927   4.539  1.00  0.00            
ATOM    445  HD2 ILE D   2     -20.877  -9.274   5.527  1.00  0.00            
ATOM    446  HD3 ILE D   2     -19.153  -8.861   5.738  1.00  0.00            
ATOM    447  C   ILE D   2     -16.354  -8.270   2.410  1.00  0.00            
ATOM    448  O   ILE D   2     -15.951  -8.787   1.366  1.00  0.00            
ATOM    449  N   LYS D   3     -15.502  -7.523   3.207  1.00  0.00            
ATOM    450  HN  LYS D   3     -15.898  -7.173   4.048  1.00  0.00            
ATOM    451  CA  LYS D   3     -14.119  -7.391   2.906  1.00  0.00            
ATOM    452  HA  LYS D   3     -13.858  -6.658   3.652  1.00  0.00            
ATOM    453  CB  LYS D   3     -13.283  -8.661   3.234  1.00  0.00            
ATOM    454  HB1 LYS D   3     -12.263  -8.695   2.800  1.00  0.00            
ATOM    455  HB2 LYS D   3     -13.694  -9.529   2.657  1.00  0.00            
ATOM    456  CG  LYS D   3     -13.354  -9.188   4.686  1.00  0.00            
ATOM    457  HG1 LYS D   3     -13.029 -10.246   4.668  1.00  0.00            
ATOM    458  HG2 LYS D   3     -14.420  -9.253   4.999  1.00  0.00            
ATOM    459  CD  LYS D   3     -12.533  -8.280   5.594  1.00  0.00            
ATOM    460  HD1 LYS D   3     -11.491  -8.414   5.236  1.00  0.00            
ATOM    461  HD2 LYS D   3     -12.687  -7.208   5.343  1.00  0.00            
ATOM    462  CE  LYS D   3     -12.704  -8.659   7.072  1.00  0.00            
ATOM    463  HE1 LYS D   3     -12.741  -9.740   7.302  1.00  0.00            
ATOM    464  HE2 LYS D   3     -13.611  -8.103   7.387  1.00  0.00            
ATOM    465  NZ  LYS D   3     -11.534  -8.277   7.873  1.00  0.00            
ATOM    466  HZ1 LYS D   3     -11.017  -7.498   7.400  1.00  0.00            
ATOM    467  HZ2 LYS D   3     -11.893  -7.921   8.786  1.00  0.00            
ATOM    468  HZ3 LYS D   3     -10.841  -9.005   8.124  1.00  0.00            
ATOM    469  C   LYS D   3     -13.815  -6.672   1.582  1.00  0.00            
ATOM    470  O   LYS D   3     -13.268  -7.189   0.625  1.00  0.00            
ATOM    471  N   ILE D   4     -14.141  -5.305   1.461  1.00  0.00            
ATOM    472  HN  ILE D   4     -14.529  -4.868   2.269  1.00  0.00            
ATOM    473  CA  ILE D   4     -13.787  -4.485   0.364  1.00  0.00            
ATOM    474  HA  ILE D   4     -14.245  -4.938  -0.511  1.00  0.00            
ATOM    475  CB  ILE D   4     -14.373  -3.075   0.438  1.00  0.00            
ATOM    476  HB  ILE D   4     -14.085  -2.523   1.356  1.00  0.00            
ATOM    477  CG2 ILE D   4     -13.935  -2.228  -0.754  1.00  0.00            
ATOM    478 HG21 ILE D   4     -12.930  -1.753  -0.813  1.00  0.00            
ATOM    479 HG22 ILE D   4     -14.067  -2.765  -1.727  1.00  0.00            
ATOM    480 HG23 ILE D   4     -14.569  -1.338  -0.916  1.00  0.00            
ATOM    481  CG1 ILE D   4     -15.925  -3.257   0.592  1.00  0.00            
ATOM    482 HG11 ILE D   4     -16.500  -2.319   0.648  1.00  0.00            
ATOM    483 HG12 ILE D   4     -16.228  -3.809   1.512  1.00  0.00            
ATOM    484  CD  ILE D   4     -16.619  -3.992  -0.609  1.00  0.00            
ATOM    485  HD1 ILE D   4     -16.314  -3.636  -1.616  1.00  0.00            
ATOM    486  HD2 ILE D   4     -16.429  -5.083  -0.486  1.00  0.00            
ATOM    487  HD3 ILE D   4     -17.725  -4.034  -0.611  1.00  0.00            
ATOM    488  C   ILE D   4     -12.267  -4.430   0.097  1.00  0.00            
ATOM    489  O   ILE D   4     -11.463  -4.302   1.036  1.00  0.00            
ATOM    490  N   GLN D   5     -11.967  -4.583  -1.235  1.00  0.00            
ATOM    491  HN  GLN D   5     -12.673  -4.642  -1.937  1.00  0.00            
ATOM    492  CA  GLN D   5     -10.576  -4.835  -1.580  1.00  0.00            
ATOM    493  HA  GLN D   5      -9.954  -4.248  -0.932  1.00  0.00            
ATOM    494  CB  GLN D   5     -10.338  -6.360  -1.543  1.00  0.00            
ATOM    495  HB1 GLN D   5     -10.791  -6.715  -0.585  1.00  0.00            
ATOM    496  HB2 GLN D   5      -9.253  -6.586  -1.539  1.00  0.00            
ATOM    497  CG  GLN D   5     -10.813  -7.096  -2.812  1.00  0.00            
ATOM    498  HG1 GLN D   5     -10.077  -7.015  -3.637  1.00  0.00            
ATOM    499  HG2 GLN D   5     -11.787  -6.717  -3.168  1.00  0.00            
ATOM    500  CD  GLN D   5     -11.221  -8.524  -2.472  1.00  0.00            
ATOM    501  OE1 GLN D   5     -10.821  -9.048  -1.457  1.00  0.00            
ATOM    502  NE2 GLN D   5     -12.013  -9.194  -3.285  1.00  0.00            
ATOM    503 HE21 GLN D   5     -12.233 -10.117  -2.989  1.00  0.00            
ATOM    504 HE22 GLN D   5     -12.466  -8.770  -4.069  1.00  0.00            
ATOM    505  C   GLN D   5     -10.246  -4.148  -2.903  1.00  0.00            
ATOM    506  O   GLN D   5     -11.089  -3.618  -3.551  1.00  0.00            
ATOM    507  N   ILE D   6      -8.959  -4.188  -3.352  1.00  0.00            
ATOM    508  HN  ILE D   6      -8.254  -4.659  -2.818  1.00  0.00            
ATOM    509  CA  ILE D   6      -8.674  -3.627  -4.671  1.00  0.00            
ATOM    510  HA  ILE D   6      -9.562  -3.237  -5.156  1.00  0.00            
ATOM    511  CB  ILE D   6      -7.513  -2.588  -4.751  1.00  0.00            
ATOM    512  HB  ILE D   6      -6.996  -2.634  -5.737  1.00  0.00            
ATOM    513  CG2 ILE D   6      -8.127  -1.202  -4.546  1.00  0.00            
ATOM    514 HG21 ILE D   6      -7.314  -0.465  -4.384  1.00  0.00            
ATOM    515 HG22 ILE D   6      -8.520  -0.853  -5.523  1.00  0.00            
ATOM    516 HG23 ILE D   6      -8.914  -1.087  -3.771  1.00  0.00            
ATOM    517  CG1 ILE D   6      -6.510  -2.877  -3.709  1.00  0.00            
ATOM    518 HG11 ILE D   6      -6.499  -3.984  -3.600  1.00  0.00            
ATOM    519 HG12 ILE D   6      -6.783  -2.512  -2.697  1.00  0.00            
ATOM    520  CD  ILE D   6      -5.067  -2.449  -4.126  1.00  0.00            
ATOM    521  HD1 ILE D   6      -4.279  -2.851  -3.454  1.00  0.00            
ATOM    522  HD2 ILE D   6      -4.839  -2.805  -5.147  1.00  0.00            
ATOM    523  HD3 ILE D   6      -4.919  -1.346  -4.095  1.00  0.00            
ATOM    524  C   ILE D   6      -8.296  -4.830  -5.539  1.00  0.00            
ATOM    525  O   ILE D   6      -8.035  -5.948  -5.108  1.00  0.00            
ATOM    526  N   ASN D   7      -8.364  -4.586  -6.886  1.00  0.00            
ATOM    527  HN  ASN D   7      -8.398  -3.610  -7.065  1.00  0.00            
ATOM    528  CA  ASN D   7      -8.132  -5.531  -7.960  1.00  0.00            
ATOM    529  HA  ASN D   7      -7.425  -6.254  -7.587  1.00  0.00            
ATOM    530  CB  ASN D   7      -9.442  -6.233  -8.445  1.00  0.00            
ATOM    531  HB1 ASN D   7      -9.215  -7.061  -9.152  1.00  0.00            
ATOM    532  HB2 ASN D   7     -10.136  -5.550  -8.976  1.00  0.00            
ATOM    533  CG  ASN D   7     -10.329  -6.773  -7.308  1.00  0.00            
ATOM    534  OD1 ASN D   7     -10.287  -8.001  -7.113  1.00  0.00            
ATOM    535  ND2 ASN D   7     -11.258  -6.030  -6.712  1.00  0.00            
ATOM    536 HD21 ASN D   7     -11.735  -6.517  -5.980  1.00  0.00            
ATOM    537 HD22 ASN D   7     -11.297  -5.047  -6.888  1.00  0.00            
ATOM    538  C   ASN D   7      -7.500  -4.878  -9.242  1.00  0.00            
ATOM    539  OT1 ASN D   7      -6.203  -4.878  -9.368  1.00  0.00            
ATOM    540  OT2 ASN D   7      -8.149  -4.690 -10.230  1.00  0.00            
ATOM    541  N   LYS E   1      -8.464   9.791   0.857  1.00  0.00            
ATOM    542  H1  LYS E   1      -9.194   9.617   1.575  1.00  0.00            
ATOM    543  H2  LYS E   1      -7.627  10.286   1.239  1.00  0.00            
ATOM    544  H3  LYS E   1      -8.900  10.433   0.168  1.00  0.00            
ATOM    545  CA  LYS E   1      -8.147   8.576   0.186  1.00  0.00            
ATOM    546  HA  LYS E   1      -9.039   7.970   0.232  1.00  0.00            
ATOM    547  CB  LYS E   1      -7.866   8.959  -1.266  1.00  0.00            
ATOM    548  HB1 LYS E   1      -8.843   9.091  -1.768  1.00  0.00            
ATOM    549  HB2 LYS E   1      -7.315   8.206  -1.870  1.00  0.00            
ATOM    550  CG  LYS E   1      -7.145  10.332  -1.497  1.00  0.00            
ATOM    551  HG1 LYS E   1      -6.116  10.277  -1.079  1.00  0.00            
ATOM    552  HG2 LYS E   1      -7.823  11.130  -1.120  1.00  0.00            
ATOM    553  CD  LYS E   1      -7.059  10.591  -3.055  1.00  0.00            
ATOM    554  HD1 LYS E   1      -6.427   9.869  -3.620  1.00  0.00            
ATOM    555  HD2 LYS E   1      -8.071  10.426  -3.468  1.00  0.00            
ATOM    556  CE  LYS E   1      -6.623  11.940  -3.651  1.00  0.00            
ATOM    557  HE1 LYS E   1      -6.640  11.858  -4.755  1.00  0.00            
ATOM    558  HE2 LYS E   1      -5.586  12.190  -3.329  1.00  0.00            
ATOM    559  NZ  LYS E   1      -7.513  13.084  -3.164  1.00  0.00            
ATOM    560  HZ1 LYS E   1      -8.528  12.883  -3.064  1.00  0.00            
ATOM    561  HZ2 LYS E   1      -7.220  13.482  -2.246  1.00  0.00            
ATOM    562  HZ3 LYS E   1      -7.644  13.821  -3.886  1.00  0.00            
ATOM    563  C   LYS E   1      -7.091   7.750   0.871  1.00  0.00            
ATOM    564  O   LYS E   1      -6.689   8.240   1.907  1.00  0.00            
ATOM    565  N   ILE E   2      -6.715   6.621   0.363  1.00  0.00            
ATOM    566  HN  ILE E   2      -7.064   6.413  -0.541  1.00  0.00            
ATOM    567  CA  ILE E   2      -5.957   5.655   0.988  1.00  0.00            
ATOM    568  HA  ILE E   2      -5.547   6.003   1.924  1.00  0.00            
ATOM    569  CB  ILE E   2      -6.730   4.339   1.193  1.00  0.00            
ATOM    570  HB  ILE E   2      -7.465   4.303   0.362  1.00  0.00            
ATOM    571  CG2 ILE E   2      -5.850   3.058   0.954  1.00  0.00            
ATOM    572 HG21 ILE E   2      -5.172   3.007   0.070  1.00  0.00            
ATOM    573 HG22 ILE E   2      -5.116   2.998   1.780  1.00  0.00            
ATOM    574 HG23 ILE E   2      -6.468   2.140   0.964  1.00  0.00            
ATOM    575  CG1 ILE E   2      -7.530   4.420   2.548  1.00  0.00            
ATOM    576 HG11 ILE E   2      -8.121   5.363   2.590  1.00  0.00            
ATOM    577 HG12 ILE E   2      -6.787   4.601   3.348  1.00  0.00            
ATOM    578  CD  ILE E   2      -8.465   3.194   2.854  1.00  0.00            
ATOM    579  HD1 ILE E   2      -7.865   2.446   3.409  1.00  0.00            
ATOM    580  HD2 ILE E   2      -9.229   3.513   3.601  1.00  0.00            
ATOM    581  HD3 ILE E   2      -8.952   2.683   1.996  1.00  0.00            
ATOM    582  C   ILE E   2      -4.754   5.479   0.004  1.00  0.00            
ATOM    583  O   ILE E   2      -4.963   5.436  -1.224  1.00  0.00            
ATOM    584  N   LYS E   3      -3.615   5.594   0.622  1.00  0.00            
ATOM    585  HN  LYS E   3      -3.559   5.882   1.568  1.00  0.00            
ATOM    586  CA  LYS E   3      -2.379   5.143   0.028  1.00  0.00            
ATOM    587  HA  LYS E   3      -2.512   4.719  -0.965  1.00  0.00            
ATOM    588  CB  LYS E   3      -1.198   6.195   0.004  1.00  0.00            
ATOM    589  HB1 LYS E   3      -0.229   5.754  -0.324  1.00  0.00            
ATOM    590  HB2 LYS E   3      -1.042   6.575   1.038  1.00  0.00            
ATOM    591  CG  LYS E   3      -1.479   7.452  -0.980  1.00  0.00            
ATOM    592  HG1 LYS E   3      -0.818   8.292  -0.691  1.00  0.00            
ATOM    593  HG2 LYS E   3      -2.487   7.816  -0.686  1.00  0.00            
ATOM    594  CD  LYS E   3      -1.350   7.005  -2.450  1.00  0.00            
ATOM    595  HD1 LYS E   3      -0.458   6.354  -2.558  1.00  0.00            
ATOM    596  HD2 LYS E   3      -2.260   6.422  -2.710  1.00  0.00            
ATOM    597  CE  LYS E   3      -1.260   8.169  -3.524  1.00  0.00            
ATOM    598  HE1 LYS E   3      -1.242   7.729  -4.551  1.00  0.00            
ATOM    599  HE2 LYS E   3      -0.328   8.746  -3.338  1.00  0.00            
ATOM    600  NZ  LYS E   3      -2.396   9.024  -3.512  1.00  0.00            
ATOM    601  HZ1 LYS E   3      -2.280   9.748  -2.767  1.00  0.00            
ATOM    602  HZ2 LYS E   3      -2.349   9.635  -4.351  1.00  0.00            
ATOM    603  HZ3 LYS E   3      -3.316   8.538  -3.434  1.00  0.00            
ATOM    604  C   LYS E   3      -1.777   3.984   0.848  1.00  0.00            
ATOM    605  O   LYS E   3      -1.741   4.027   2.068  1.00  0.00            
ATOM    606  N   ILE E   4      -1.537   2.862   0.138  1.00  0.00            
ATOM    607  HN  ILE E   4      -1.717   2.827  -0.835  1.00  0.00            
ATOM    608  CA  ILE E   4      -1.084   1.577   0.619  1.00  0.00            
ATOM    609  HA  ILE E   4      -1.357   1.525   1.658  1.00  0.00            
ATOM    610  CB  ILE E   4      -1.728   0.311   0.024  1.00  0.00            
ATOM    611  HB  ILE E   4      -1.335   0.072  -0.993  1.00  0.00            
ATOM    612  CG2 ILE E   4      -1.399  -0.797   1.070  1.00  0.00            
ATOM    613 HG21 ILE E   4      -1.893  -1.759   0.828  1.00  0.00            
ATOM    614 HG22 ILE E   4      -0.321  -1.002   1.279  1.00  0.00            
ATOM    615 HG23 ILE E   4      -1.870  -0.485   2.027  1.00  0.00            
ATOM    616  CG1 ILE E   4      -3.351   0.401   0.005  1.00  0.00            
ATOM    617 HG11 ILE E   4      -3.544   1.068   0.876  1.00  0.00            
ATOM    618 HG12 ILE E   4      -3.785  -0.609   0.190  1.00  0.00            
ATOM    619  CD  ILE E   4      -4.097   0.863  -1.281  1.00  0.00            
ATOM    620  HD1 ILE E   4      -3.671   0.294  -2.139  1.00  0.00            
ATOM    621  HD2 ILE E   4      -5.178   0.620  -1.288  1.00  0.00            
ATOM    622  HD3 ILE E   4      -3.898   1.946  -1.437  1.00  0.00            
ATOM    623  C   ILE E   4       0.385   1.492   0.603  1.00  0.00            
ATOM    624  O   ILE E   4       0.970   1.446  -0.451  1.00  0.00            
ATOM    625  N   GLN E   5       1.059   1.319   1.753  1.00  0.00            
ATOM    626  HN  GLN E   5       0.473   1.290   2.556  1.00  0.00            
ATOM    627  CA  GLN E   5       2.441   1.054   1.861  1.00  0.00            
ATOM    628  HA  GLN E   5       2.999   1.566   1.085  1.00  0.00            
ATOM    629  CB  GLN E   5       2.954   1.621   3.232  1.00  0.00            
ATOM    630  HB1 GLN E   5       4.046   1.562   3.418  1.00  0.00            
ATOM    631  HB2 GLN E   5       2.429   0.892   3.882  1.00  0.00            
ATOM    632  CG  GLN E   5       2.432   3.091   3.640  1.00  0.00            
ATOM    633  HG1 GLN E   5       2.949   3.346   4.597  1.00  0.00            
ATOM    634  HG2 GLN E   5       1.343   3.050   3.891  1.00  0.00            
ATOM    635  CD  GLN E   5       2.717   4.232   2.637  1.00  0.00            
ATOM    636  OE1 GLN E   5       3.837   4.621   2.328  1.00  0.00            
ATOM    637  NE2 GLN E   5       1.671   4.736   1.957  1.00  0.00            
ATOM    638 HE21 GLN E   5       0.808   4.279   2.174  1.00  0.00            
ATOM    639 HE22 GLN E   5       1.792   5.560   1.394  1.00  0.00            
ATOM    640  C   GLN E   5       2.689  -0.431   1.800  1.00  0.00            
ATOM    641  O   GLN E   5       1.986  -1.230   2.421  1.00  0.00            
ATOM    642  N   ILE E   6       3.648  -0.803   0.938  1.00  0.00            
ATOM    643  HN  ILE E   6       4.050  -0.175   0.277  1.00  0.00            
ATOM    644  CA  ILE E   6       4.018  -2.230   0.861  1.00  0.00            
ATOM    645  HA  ILE E   6       3.285  -2.782   1.432  1.00  0.00            
ATOM    646  CB  ILE E   6       3.870  -2.697  -0.560  1.00  0.00            
ATOM    647  HB  ILE E   6       4.588  -2.180  -1.224  1.00  0.00            
ATOM    648  CG2 ILE E   6       3.974  -4.231  -0.699  1.00  0.00            
ATOM    649 HG21 ILE E   6       3.249  -4.802  -0.081  1.00  0.00            
ATOM    650 HG22 ILE E   6       3.856  -4.583  -1.750  1.00  0.00            
ATOM    651 HG23 ILE E   6       4.968  -4.564  -0.328  1.00  0.00            
ATOM    652  CG1 ILE E   6       2.484  -2.285  -1.209  1.00  0.00            
ATOM    653 HG11 ILE E   6       2.505  -2.634  -2.255  1.00  0.00            
ATOM    654 HG12 ILE E   6       2.380  -1.189  -1.160  1.00  0.00            
ATOM    655  CD  ILE E   6       1.286  -2.925  -0.551  1.00  0.00            
ATOM    656  HD1 ILE E   6       1.296  -4.023  -0.432  1.00  0.00            
ATOM    657  HD2 ILE E   6       1.111  -2.444   0.437  1.00  0.00            
ATOM    658  HD3 ILE E   6       0.388  -2.573  -1.107  1.00  0.00            
ATOM    659  C   ILE E   6       5.389  -2.446   1.352  1.00  0.00            
ATOM    660  O   ILE E   6       6.359  -1.742   1.046  1.00  0.00            
ATOM    661  N   ASN E   7       5.493  -3.482   2.302  1.00  0.00            
ATOM    662  HN  ASN E   7       4.680  -3.991   2.568  1.00  0.00            
ATOM    663  CA  ASN E   7       6.751  -3.885   2.973  1.00  0.00            
ATOM    664  HA  ASN E   7       7.580  -3.271   2.665  1.00  0.00            
ATOM    665  CB  ASN E   7       6.757  -3.844   4.537  1.00  0.00            
ATOM    666  HB1 ASN E   7       7.730  -4.252   4.862  1.00  0.00            
ATOM    667  HB2 ASN E   7       5.880  -4.295   5.051  1.00  0.00            
ATOM    668  CG  ASN E   7       6.698  -2.456   5.119  1.00  0.00            
ATOM    669  OD1 ASN E   7       5.932  -2.111   6.006  1.00  0.00            
ATOM    670  ND2 ASN E   7       7.640  -1.586   4.644  1.00  0.00            
ATOM    671 HD21 ASN E   7       8.460  -1.962   4.196  1.00  0.00            
ATOM    672 HD22 ASN E   7       7.653  -0.631   4.944  1.00  0.00            
ATOM    673  C   ASN E   7       6.872  -5.392   2.710  1.00  0.00            
ATOM    674  OT1 ASN E   7       5.927  -6.227   2.662  1.00  0.00            
ATOM    675  OT2 ASN E   7       8.044  -5.710   2.517  1.00  0.00            
ATOM    676  N   LYS F   1      -5.858 -12.392   3.037  1.00  0.00            
ATOM    677  H1  LYS F   1      -5.539 -11.875   3.881  1.00  0.00            
ATOM    678  H2  LYS F   1      -6.203 -11.692   2.351  1.00  0.00            
ATOM    679  H3  LYS F   1      -6.626 -13.001   3.389  1.00  0.00            
ATOM    680  CA  LYS F   1      -4.856 -13.294   2.387  1.00  0.00            
ATOM    681  HA  LYS F   1      -4.019 -13.339   3.071  1.00  0.00            
ATOM    682  CB  LYS F   1      -5.360 -14.786   2.270  1.00  0.00            
ATOM    683  HB1 LYS F   1      -6.230 -14.807   1.571  1.00  0.00            
ATOM    684  HB2 LYS F   1      -5.607 -15.122   3.296  1.00  0.00            
ATOM    685  CG  LYS F   1      -4.376 -15.807   1.665  1.00  0.00            
ATOM    686  HG1 LYS F   1      -3.475 -15.753   2.302  1.00  0.00            
ATOM    687  HG2 LYS F   1      -4.100 -15.476   0.633  1.00  0.00            
ATOM    688  CD  LYS F   1      -4.909 -17.281   1.492  1.00  0.00            
ATOM    689  HD1 LYS F   1      -5.061 -17.775   2.473  1.00  0.00            
ATOM    690  HD2 LYS F   1      -5.860 -17.249   0.919  1.00  0.00            
ATOM    691  CE  LYS F   1      -3.935 -18.153   0.685  1.00  0.00            
ATOM    692  HE1 LYS F   1      -2.992 -18.214   1.256  1.00  0.00            
ATOM    693  HE2 LYS F   1      -3.728 -17.586  -0.248  1.00  0.00            
ATOM    694  NZ  LYS F   1      -4.565 -19.463   0.425  1.00  0.00            
ATOM    695  HZ1 LYS F   1      -4.881 -19.484  -0.570  1.00  0.00            
ATOM    696  HZ2 LYS F   1      -3.893 -20.242   0.578  1.00  0.00            
ATOM    697  HZ3 LYS F   1      -5.420 -19.666   0.976  1.00  0.00            
ATOM    698  C   LYS F   1      -4.282 -12.754   1.066  1.00  0.00            
ATOM    699  O   LYS F   1      -3.243 -12.072   1.151  1.00  0.00            
ATOM    700  N   ILE F   2      -4.731 -13.162  -0.136  1.00  0.00            
ATOM    701  HN  ILE F   2      -5.488 -13.803  -0.243  1.00  0.00            
ATOM    702  CA  ILE F   2      -4.168 -12.761  -1.461  1.00  0.00            
ATOM    703  HA  ILE F   2      -3.105 -12.938  -1.415  1.00  0.00            
ATOM    704  CB  ILE F   2      -4.613 -13.531  -2.708  1.00  0.00            
ATOM    705  HB  ILE F   2      -5.704 -13.349  -2.747  1.00  0.00            
ATOM    706  CG2 ILE F   2      -4.039 -12.971  -4.008  1.00  0.00            
ATOM    707 HG21 ILE F   2      -2.952 -12.775  -3.889  1.00  0.00            
ATOM    708 HG22 ILE F   2      -4.217 -13.690  -4.846  1.00  0.00            
ATOM    709 HG23 ILE F   2      -4.416 -11.934  -4.097  1.00  0.00            
ATOM    710  CG1 ILE F   2      -4.401 -15.039  -2.608  1.00  0.00            
ATOM    711 HG11 ILE F   2      -4.735 -15.426  -3.586  1.00  0.00            
ATOM    712 HG12 ILE F   2      -5.105 -15.438  -1.842  1.00  0.00            
ATOM    713  CD  ILE F   2      -2.987 -15.428  -2.245  1.00  0.00            
ATOM    714  HD1 ILE F   2      -2.289 -15.045  -3.016  1.00  0.00            
ATOM    715  HD2 ILE F   2      -2.683 -15.104  -1.236  1.00  0.00            
ATOM    716  HD3 ILE F   2      -2.904 -16.536  -2.351  1.00  0.00            
ATOM    717  C   ILE F   2      -4.348 -11.275  -1.793  1.00  0.00            
ATOM    718  O   ILE F   2      -3.352 -10.617  -2.036  1.00  0.00            
ATOM    719  N   LYS F   3      -5.627 -10.790  -1.887  1.00  0.00            
ATOM    720  HN  LYS F   3      -6.393 -11.358  -1.604  1.00  0.00            
ATOM    721  CA  LYS F   3      -5.944  -9.422  -2.399  1.00  0.00            
ATOM    722  HA  LYS F   3      -5.247  -9.228  -3.196  1.00  0.00            
ATOM    723  CB  LYS F   3      -7.396  -9.154  -2.764  1.00  0.00            
ATOM    724  HB1 LYS F   3      -7.496  -8.129  -3.185  1.00  0.00            
ATOM    725  HB2 LYS F   3      -7.843  -9.332  -1.770  1.00  0.00            
ATOM    726  CG  LYS F   3      -8.072 -10.079  -3.774  1.00  0.00            
ATOM    727  HG1 LYS F   3      -9.115  -9.710  -3.806  1.00  0.00            
ATOM    728  HG2 LYS F   3      -8.206 -11.135  -3.449  1.00  0.00            
ATOM    729  CD  LYS F   3      -7.415  -9.952  -5.170  1.00  0.00            
ATOM    730  HD1 LYS F   3      -7.637  -8.900  -5.469  1.00  0.00            
ATOM    731  HD2 LYS F   3      -6.307  -9.993  -5.118  1.00  0.00            
ATOM    732  CE  LYS F   3      -7.950 -10.895  -6.231  1.00  0.00            
ATOM    733  HE1 LYS F   3      -7.774 -11.951  -5.938  1.00  0.00            
ATOM    734  HE2 LYS F   3      -7.471 -10.678  -7.204  1.00  0.00            
ATOM    735  NZ  LYS F   3      -9.397 -10.772  -6.320  1.00  0.00            
ATOM    736  HZ1 LYS F   3      -9.570  -9.776  -6.557  1.00  0.00            
ATOM    737  HZ2 LYS F   3      -9.620 -11.379  -7.137  1.00  0.00            
ATOM    738  HZ3 LYS F   3      -9.922 -11.130  -5.496  1.00  0.00            
ATOM    739  C   LYS F   3      -5.597  -8.348  -1.325  1.00  0.00            
ATOM    740  O   LYS F   3      -5.575  -8.676  -0.161  1.00  0.00            
ATOM    741  N   ILE F   4      -5.189  -7.164  -1.705  1.00  0.00            
ATOM    742  HN  ILE F   4      -5.147  -6.880  -2.661  1.00  0.00            
ATOM    743  CA  ILE F   4      -4.887  -6.169  -0.731  1.00  0.00            
ATOM    744  HA  ILE F   4      -4.393  -6.584   0.132  1.00  0.00            
ATOM    745  CB  ILE F   4      -3.983  -5.106  -1.361  1.00  0.00            
ATOM    746  HB  ILE F   4      -4.512  -4.556  -2.166  1.00  0.00            
ATOM    747  CG2 ILE F   4      -3.712  -4.022  -0.275  1.00  0.00            
ATOM    748 HG21 ILE F   4      -4.707  -3.700   0.127  1.00  0.00            
ATOM    749 HG22 ILE F   4      -3.184  -4.445   0.604  1.00  0.00            
ATOM    750 HG23 ILE F   4      -3.081  -3.149  -0.526  1.00  0.00            
ATOM    751  CG1 ILE F   4      -2.785  -5.856  -1.912  1.00  0.00            
ATOM    752 HG11 ILE F   4      -2.962  -6.461  -2.820  1.00  0.00            
ATOM    753 HG12 ILE F   4      -2.435  -6.573  -1.142  1.00  0.00            
ATOM    754  CD  ILE F   4      -1.692  -4.933  -2.410  1.00  0.00            
ATOM    755  HD1 ILE F   4      -0.826  -5.555  -2.711  1.00  0.00            
ATOM    756  HD2 ILE F   4      -2.040  -4.379  -3.308  1.00  0.00            
ATOM    757  HD3 ILE F   4      -1.408  -4.268  -1.570  1.00  0.00            
ATOM    758  C   ILE F   4      -6.238  -5.510  -0.257  1.00  0.00            
ATOM    759  O   ILE F   4      -6.820  -4.703  -1.015  1.00  0.00            
ATOM    760  N   GLN F   5      -6.740  -5.988   0.837  1.00  0.00            
ATOM    761  HN  GLN F   5      -6.209  -6.751   1.211  1.00  0.00            
ATOM    762  CA  GLN F   5      -7.899  -5.382   1.498  1.00  0.00            
ATOM    763  HA  GLN F   5      -8.760  -5.394   0.840  1.00  0.00            
ATOM    764  CB  GLN F   5      -8.255  -6.326   2.656  1.00  0.00            
ATOM    765  HB1 GLN F   5      -8.890  -5.833   3.420  1.00  0.00            
ATOM    766  HB2 GLN F   5      -7.345  -6.740   3.143  1.00  0.00            
ATOM    767  CG  GLN F   5      -9.011  -7.592   2.168  1.00  0.00            
ATOM    768  HG1 GLN F   5      -8.465  -8.091   1.341  1.00  0.00            
ATOM    769  HG2 GLN F   5      -9.953  -7.137   1.778  1.00  0.00            
ATOM    770  CD  GLN F   5      -9.314  -8.618   3.306  1.00  0.00            
ATOM    771  OE1 GLN F   5      -9.300  -8.111   4.445  1.00  0.00            
ATOM    772  NE2 GLN F   5      -9.530  -9.870   2.997  1.00  0.00            
ATOM    773 HE21 GLN F   5      -9.757 -10.059   2.035  1.00  0.00            
ATOM    774 HE22 GLN F   5      -9.647 -10.417   3.833  1.00  0.00            
ATOM    775  C   GLN F   5      -7.787  -3.881   2.010  1.00  0.00            
ATOM    776  O   GLN F   5      -6.718  -3.442   2.494  1.00  0.00            
ATOM    777  N   ILE F   6      -8.773  -2.954   1.864  1.00  0.00            
ATOM    778  HN  ILE F   6      -9.642  -3.177   1.417  1.00  0.00            
ATOM    779  CA  ILE F   6      -8.733  -1.538   2.389  1.00  0.00            
ATOM    780  HA  ILE F   6      -7.822  -1.424   2.948  1.00  0.00            
ATOM    781  CB  ILE F   6      -8.821  -0.533   1.253  1.00  0.00            
ATOM    782  HB  ILE F   6      -8.768   0.481   1.722  1.00  0.00            
ATOM    783  CG2 ILE F   6      -7.583  -0.726   0.335  1.00  0.00            
ATOM    784 HG21 ILE F   6      -6.664  -0.742   0.961  1.00  0.00            
ATOM    785 HG22 ILE F   6      -7.405  -1.798   0.077  1.00  0.00            
ATOM    786 HG23 ILE F   6      -7.477  -0.075  -0.561  1.00  0.00            
ATOM    787  CG1 ILE F   6     -10.061  -0.658   0.402  1.00  0.00            
ATOM    788 HG11 ILE F   6     -10.916  -0.820   1.090  1.00  0.00            
ATOM    789 HG12 ILE F   6     -10.012  -1.564  -0.248  1.00  0.00            
ATOM    790  CD  ILE F   6     -10.324   0.457  -0.592  1.00  0.00            
ATOM    791  HD1 ILE F   6     -11.176   0.303  -1.291  1.00  0.00            
ATOM    792  HD2 ILE F   6     -10.423   1.457  -0.119  1.00  0.00            
ATOM    793  HD3 ILE F   6      -9.469   0.517  -1.310  1.00  0.00            
ATOM    794  C   ILE F   6      -9.840  -1.323   3.363  1.00  0.00            
ATOM    795  O   ILE F   6     -10.362  -0.214   3.607  1.00  0.00            
ATOM    796  N   ASN F   7     -10.276  -2.443   3.966  1.00  0.00            
ATOM    797  HN  ASN F   7      -9.872  -3.307   3.694  1.00  0.00            
ATOM    798  CA  ASN F   7     -11.503  -2.449   4.673  1.00  0.00            
ATOM    799  HA  ASN F   7     -11.975  -1.490   4.768  1.00  0.00            
ATOM    800  CB  ASN F   7     -12.451  -3.449   3.972  1.00  0.00            
ATOM    801  HB1 ASN F   7     -11.956  -4.451   3.918  1.00  0.00            
ATOM    802  HB2 ASN F   7     -12.599  -3.053   2.949  1.00  0.00            
ATOM    803  CG  ASN F   7     -13.886  -3.656   4.608  1.00  0.00            
ATOM    804  OD1 ASN F   7     -14.833  -3.828   3.829  1.00  0.00            
ATOM    805  ND2 ASN F   7     -14.039  -3.491   5.928  1.00  0.00            
ATOM    806 HD21 ASN F   7     -14.918  -3.558   6.398  1.00  0.00            
ATOM    807 HD22 ASN F   7     -13.274  -3.389   6.560  1.00  0.00            
ATOM    808  C   ASN F   7     -11.213  -2.839   6.168  1.00  0.00            
ATOM    809  OT1 ASN F   7     -11.784  -2.172   7.041  1.00  0.00            
ATOM    810  OT2 ASN F   7     -10.510  -3.855   6.440  1.00  0.00            
END
