# Supplementary material for: Design of the Hydrophobic Core of Self‐Assembling Peptide Fibrils for Enhanced Neural Regeneration
Source: Small Sci. 2025 Sep 4;5(10):2500224. doi: 10.1002/smsc.202500224 (PMC12499481; doi:10.1002/smsc.202500224)
Supplement: Supplementary file 1 — Supplementary Material [file SMSC-5-2500224-s001.zip › Representative-structures/EF-C_L_20_dominant.pdb]

CRYST1   68.978   68.978   68.978  90.00  90.00  90.00 P 1           1
ATOM      1  N   LYS A   1       4.265 -12.087   0.883  1.00  0.00            
ATOM      2  H1  LYS A   1       3.457 -12.334   0.276  1.00  0.00            
ATOM      3  H2  LYS A   1       5.110 -12.587   0.586  1.00  0.00            
ATOM      4  H3  LYS A   1       3.954 -12.590   1.752  1.00  0.00            
ATOM      5  CA  LYS A   1       4.514 -10.697   0.972  1.00  0.00            
ATOM      6  HA  LYS A   1       5.180 -10.526   1.800  1.00  0.00            
ATOM      7  CB  LYS A   1       5.312 -10.183  -0.319  1.00  0.00            
ATOM      8  HB1 LYS A   1       4.953  -9.155  -0.571  1.00  0.00            
ATOM      9  HB2 LYS A   1       4.870 -10.633  -1.236  1.00  0.00            
ATOM     10  CG  LYS A   1       6.866 -10.371  -0.208  1.00  0.00            
ATOM     11  HG1 LYS A   1       7.045 -11.416   0.123  1.00  0.00            
ATOM     12  HG2 LYS A   1       7.306  -9.687   0.551  1.00  0.00            
ATOM     13  CD  LYS A   1       7.585 -10.219  -1.580  1.00  0.00            
ATOM     14  HD1 LYS A   1       7.227 -11.064  -2.213  1.00  0.00            
ATOM     15  HD2 LYS A   1       7.208  -9.327  -2.104  1.00  0.00            
ATOM     16  CE  LYS A   1       9.087 -10.278  -1.435  1.00  0.00            
ATOM     17  HE1 LYS A   1       9.470 -11.297  -1.183  1.00  0.00            
ATOM     18  HE2 LYS A   1       9.404  -9.576  -0.631  1.00  0.00            
ATOM     19  NZ  LYS A   1       9.788  -9.763  -2.618  1.00  0.00            
ATOM     20  HZ1 LYS A   1       9.530 -10.248  -3.511  1.00  0.00            
ATOM     21  HZ2 LYS A   1       9.403  -8.809  -2.731  1.00  0.00            
ATOM     22  HZ3 LYS A   1      10.814  -9.752  -2.455  1.00  0.00            
ATOM     23  C   LYS A   1       3.284  -9.905   1.215  1.00  0.00            
ATOM     24  O   LYS A   1       2.169 -10.478   1.321  1.00  0.00            
ATOM     25  N   LEU A   2       3.370  -8.639   1.382  1.00  0.00            
ATOM     26  HN  LEU A   2       4.256  -8.202   1.454  1.00  0.00            
ATOM     27  CA  LEU A   2       2.278  -7.660   1.513  1.00  0.00            
ATOM     28  HA  LEU A   2       1.688  -8.047   2.329  1.00  0.00            
ATOM     29  CB  LEU A   2       2.889  -6.281   1.913  1.00  0.00            
ATOM     30  HB1 LEU A   2       3.271  -5.719   1.038  1.00  0.00            
ATOM     31  HB2 LEU A   2       3.632  -6.505   2.711  1.00  0.00            
ATOM     32  CG  LEU A   2       1.809  -5.246   2.444  1.00  0.00            
ATOM     33  HG  LEU A   2       0.883  -5.323   1.833  1.00  0.00            
ATOM     34  CD1 LEU A   2       1.541  -5.540   3.891  1.00  0.00            
ATOM     35 HD11 LEU A   2       0.927  -6.453   3.971  1.00  0.00            
ATOM     36 HD12 LEU A   2       2.487  -5.676   4.448  1.00  0.00            
ATOM     37 HD13 LEU A   2       0.907  -4.699   4.287  1.00  0.00            
ATOM     38  CD2 LEU A   2       2.447  -3.818   2.417  1.00  0.00            
ATOM     39 HD21 LEU A   2       3.450  -3.861   2.902  1.00  0.00            
ATOM     40 HD22 LEU A   2       2.507  -3.492   1.356  1.00  0.00            
ATOM     41 HD23 LEU A   2       1.763  -3.131   2.964  1.00  0.00            
ATOM     42  C   LEU A   2       1.357  -7.490   0.221  1.00  0.00            
ATOM     43  O   LEU A   2       1.801  -7.652  -0.896  1.00  0.00            
ATOM     44  N   LYS A   3       0.042  -7.225   0.430  1.00  0.00            
ATOM     45  HN  LYS A   3      -0.208  -7.014   1.374  1.00  0.00            
ATOM     46  CA  LYS A   3      -0.885  -7.023  -0.708  1.00  0.00            
ATOM     47  HA  LYS A   3      -0.393  -6.375  -1.423  1.00  0.00            
ATOM     48  CB  LYS A   3      -1.379  -8.294  -1.436  1.00  0.00            
ATOM     49  HB1 LYS A   3      -0.454  -8.525  -2.006  1.00  0.00            
ATOM     50  HB2 LYS A   3      -2.146  -8.036  -2.182  1.00  0.00            
ATOM     51  CG  LYS A   3      -1.922  -9.356  -0.472  1.00  0.00            
ATOM     52  HG1 LYS A   3      -2.869  -8.960  -0.037  1.00  0.00            
ATOM     53  HG2 LYS A   3      -1.275  -9.621   0.380  1.00  0.00            
ATOM     54  CD  LYS A   3      -2.300 -10.662  -1.277  1.00  0.00            
ATOM     55  HD1 LYS A   3      -2.866 -11.354  -0.610  1.00  0.00            
ATOM     56  HD2 LYS A   3      -3.070 -10.487  -2.045  1.00  0.00            
ATOM     57  CE  LYS A   3      -1.104 -11.332  -2.053  1.00  0.00            
ATOM     58  HE1 LYS A   3      -0.463 -10.615  -2.596  1.00  0.00            
ATOM     59  HE2 LYS A   3      -1.500 -12.018  -2.836  1.00  0.00            
ATOM     60  NZ  LYS A   3      -0.222 -11.969  -1.116  1.00  0.00            
ATOM     61  HZ1 LYS A   3       0.782 -11.791  -1.325  1.00  0.00            
ATOM     62  HZ2 LYS A   3      -0.414 -11.490  -0.219  1.00  0.00            
ATOM     63  HZ3 LYS A   3      -0.398 -12.999  -1.155  1.00  0.00            
ATOM     64  C   LYS A   3      -2.142  -6.263  -0.273  1.00  0.00            
ATOM     65  O   LYS A   3      -2.586  -6.345   0.853  1.00  0.00            
ATOM     66  N   LEU A   4      -2.766  -5.537  -1.183  1.00  0.00            
ATOM     67  HN  LEU A   4      -2.408  -5.582  -2.113  1.00  0.00            
ATOM     68  CA  LEU A   4      -3.841  -4.527  -0.885  1.00  0.00            
ATOM     69  HA  LEU A   4      -4.368  -4.798   0.018  1.00  0.00            
ATOM     70  CB  LEU A   4      -3.266  -3.104  -0.721  1.00  0.00            
ATOM     71  HB1 LEU A   4      -3.987  -2.303  -0.445  1.00  0.00            
ATOM     72  HB2 LEU A   4      -2.910  -2.792  -1.734  1.00  0.00            
ATOM     73  CG  LEU A   4      -2.125  -2.922   0.294  1.00  0.00            
ATOM     74  HG  LEU A   4      -2.265  -3.700   1.080  1.00  0.00            
ATOM     75  CD1 LEU A   4      -0.719  -3.085  -0.299  1.00  0.00            
ATOM     76 HD11 LEU A   4      -0.555  -4.171  -0.465  1.00  0.00            
ATOM     77 HD12 LEU A   4      -0.691  -2.617  -1.311  1.00  0.00            
ATOM     78 HD13 LEU A   4       0.087  -2.639   0.316  1.00  0.00            
ATOM     79  CD2 LEU A   4      -2.133  -1.494   0.897  1.00  0.00            
ATOM     80 HD21 LEU A   4      -1.837  -0.830   0.048  1.00  0.00            
ATOM     81 HD22 LEU A   4      -3.092  -1.122   1.301  1.00  0.00            
ATOM     82 HD23 LEU A   4      -1.443  -1.473   1.770  1.00  0.00            
ATOM     83  C   LEU A   4      -4.909  -4.440  -2.091  1.00  0.00            
ATOM     84  O   LEU A   4      -4.610  -4.564  -3.252  1.00  0.00            
ATOM     85  N   GLN A   5      -6.172  -4.172  -1.761  1.00  0.00            
ATOM     86  HN  GLN A   5      -6.361  -4.144  -0.784  1.00  0.00            
ATOM     87  CA  GLN A   5      -7.202  -3.861  -2.749  1.00  0.00            
ATOM     88  HA  GLN A   5      -6.722  -3.316  -3.541  1.00  0.00            
ATOM     89  CB  GLN A   5      -7.844  -5.134  -3.185  1.00  0.00            
ATOM     90  HB1 GLN A   5      -7.100  -5.739  -3.739  1.00  0.00            
ATOM     91  HB2 GLN A   5      -8.492  -4.814  -4.029  1.00  0.00            
ATOM     92  CG  GLN A   5      -8.423  -6.087  -2.062  1.00  0.00            
ATOM     93  HG1 GLN A   5      -9.211  -5.582  -1.477  1.00  0.00            
ATOM     94  HG2 GLN A   5      -7.630  -6.342  -1.329  1.00  0.00            
ATOM     95  CD  GLN A   5      -8.883  -7.435  -2.581  1.00  0.00            
ATOM     96  OE1 GLN A   5      -9.998  -7.556  -3.089  1.00  0.00            
ATOM     97  NE2 GLN A   5      -8.091  -8.498  -2.251  1.00  0.00            
ATOM     98 HE21 GLN A   5      -7.154  -8.346  -1.919  1.00  0.00            
ATOM     99 HE22 GLN A   5      -8.396  -9.428  -2.448  1.00  0.00            
ATOM    100  C   GLN A   5      -8.270  -2.931  -2.137  1.00  0.00            
ATOM    101  O   GLN A   5      -8.349  -2.801  -0.885  1.00  0.00            
ATOM    102  N   LEU A   6      -9.071  -2.335  -3.031  1.00  0.00            
ATOM    103  HN  LEU A   6      -8.938  -2.399  -4.018  1.00  0.00            
ATOM    104  CA  LEU A   6     -10.066  -1.403  -2.639  1.00  0.00            
ATOM    105  HA  LEU A   6     -10.031  -1.241  -1.565  1.00  0.00            
ATOM    106  CB  LEU A   6      -9.916  -0.005  -3.315  1.00  0.00            
ATOM    107  HB1 LEU A   6     -10.805   0.659  -3.324  1.00  0.00            
ATOM    108  HB2 LEU A   6      -9.771  -0.270  -4.384  1.00  0.00            
ATOM    109  CG  LEU A   6      -8.616   0.795  -2.937  1.00  0.00            
ATOM    110  HG  LEU A   6      -7.826   0.075  -2.647  1.00  0.00            
ATOM    111  CD1 LEU A   6      -8.161   1.634  -4.127  1.00  0.00            
ATOM    112 HD11 LEU A   6      -8.114   0.972  -5.022  1.00  0.00            
ATOM    113 HD12 LEU A   6      -8.998   2.324  -4.375  1.00  0.00            
ATOM    114 HD13 LEU A   6      -7.205   2.134  -3.901  1.00  0.00            
ATOM    115  CD2 LEU A   6      -8.779   1.627  -1.651  1.00  0.00            
ATOM    116 HD21 LEU A   6      -9.636   2.338  -1.681  1.00  0.00            
ATOM    117 HD22 LEU A   6      -8.950   0.976  -0.773  1.00  0.00            
ATOM    118 HD23 LEU A   6      -7.834   2.190  -1.465  1.00  0.00            
ATOM    119  C   LEU A   6     -11.384  -1.967  -3.062  1.00  0.00            
ATOM    120  O   LEU A   6     -11.505  -2.425  -4.181  1.00  0.00            
ATOM    121  N   ASN A   7     -12.405  -1.796  -2.270  1.00  0.00            
ATOM    122  HN  ASN A   7     -12.167  -1.287  -1.443  1.00  0.00            
ATOM    123  CA  ASN A   7     -13.779  -1.823  -2.654  1.00  0.00            
ATOM    124  HA  ASN A   7     -13.912  -2.453  -3.519  1.00  0.00            
ATOM    125  CB  ASN A   7     -14.511  -2.414  -1.454  1.00  0.00            
ATOM    126  HB1 ASN A   7     -14.358  -1.767  -0.562  1.00  0.00            
ATOM    127  HB2 ASN A   7     -14.110  -3.402  -1.127  1.00  0.00            
ATOM    128  CG  ASN A   7     -15.985  -2.616  -1.618  1.00  0.00            
ATOM    129  OD1 ASN A   7     -16.837  -2.073  -0.881  1.00  0.00            
ATOM    130  ND2 ASN A   7     -16.388  -3.423  -2.586  1.00  0.00            
ATOM    131 HD21 ASN A   7     -15.683  -3.902  -3.124  1.00  0.00            
ATOM    132 HD22 ASN A   7     -17.351  -3.332  -2.869  1.00  0.00            
ATOM    133  C   ASN A   7     -14.272  -0.387  -2.844  1.00  0.00            
ATOM    134  OT1 ASN A   7     -15.371  -0.134  -3.316  1.00  0.00            
ATOM    135  OT2 ASN A   7     -13.492   0.563  -2.425  1.00  0.00            
ATOM    136  N   LYS B   1     -13.681   1.431   0.165  1.00  0.00            
ATOM    137  H1  LYS B   1     -13.365   1.189  -0.796  1.00  0.00            
ATOM    138  H2  LYS B   1     -14.264   0.641   0.508  1.00  0.00            
ATOM    139  H3  LYS B   1     -14.278   2.275  -0.014  1.00  0.00            
ATOM    140  CA  LYS B   1     -12.498   1.766   1.045  1.00  0.00            
ATOM    141  HA  LYS B   1     -12.183   2.737   0.685  1.00  0.00            
ATOM    142  CB  LYS B   1     -12.950   1.903   2.537  1.00  0.00            
ATOM    143  HB1 LYS B   1     -12.070   1.728   3.192  1.00  0.00            
ATOM    144  HB2 LYS B   1     -13.562   1.002   2.765  1.00  0.00            
ATOM    145  CG  LYS B   1     -13.554   3.279   2.827  1.00  0.00            
ATOM    146  HG1 LYS B   1     -14.439   3.432   2.172  1.00  0.00            
ATOM    147  HG2 LYS B   1     -12.886   4.142   2.621  1.00  0.00            
ATOM    148  CD  LYS B   1     -13.981   3.317   4.314  1.00  0.00            
ATOM    149  HD1 LYS B   1     -14.707   2.493   4.443  1.00  0.00            
ATOM    150  HD2 LYS B   1     -13.197   3.087   5.067  1.00  0.00            
ATOM    151  CE  LYS B   1     -14.587   4.708   4.858  1.00  0.00            
ATOM    152  HE1 LYS B   1     -15.664   4.726   4.600  1.00  0.00            
ATOM    153  HE2 LYS B   1     -13.998   5.481   4.316  1.00  0.00            
ATOM    154  NZ  LYS B   1     -14.598   4.882   6.332  1.00  0.00            
ATOM    155  HZ1 LYS B   1     -13.653   5.068   6.722  1.00  0.00            
ATOM    156  HZ2 LYS B   1     -15.227   5.664   6.615  1.00  0.00            
ATOM    157  HZ3 LYS B   1     -14.963   4.002   6.742  1.00  0.00            
ATOM    158  C   LYS B   1     -11.390   0.685   0.924  1.00  0.00            
ATOM    159  O   LYS B   1     -11.523  -0.218   0.109  1.00  0.00            
ATOM    160  N   LEU B   2     -10.231   0.852   1.689  1.00  0.00            
ATOM    161  HN  LEU B   2     -10.158   1.653   2.281  1.00  0.00            
ATOM    162  CA  LEU B   2      -9.100   0.024   1.605  1.00  0.00            
ATOM    163  HA  LEU B   2      -9.061  -0.511   0.676  1.00  0.00            
ATOM    164  CB  LEU B   2      -7.844   0.947   1.921  1.00  0.00            
ATOM    165  HB1 LEU B   2      -7.987   1.495   2.883  1.00  0.00            
ATOM    166  HB2 LEU B   2      -7.806   1.660   1.076  1.00  0.00            
ATOM    167  CG  LEU B   2      -6.463   0.248   1.841  1.00  0.00            
ATOM    168  HG  LEU B   2      -6.515  -0.571   2.587  1.00  0.00            
ATOM    169  CD1 LEU B   2      -6.136  -0.334   0.461  1.00  0.00            
ATOM    170 HD11 LEU B   2      -6.135   0.544  -0.215  1.00  0.00            
ATOM    171 HD12 LEU B   2      -5.053  -0.587   0.488  1.00  0.00            
ATOM    172 HD13 LEU B   2      -6.703  -1.216   0.101  1.00  0.00            
ATOM    173  CD2 LEU B   2      -5.287   1.130   2.306  1.00  0.00            
ATOM    174 HD21 LEU B   2      -4.460   0.465   2.620  1.00  0.00            
ATOM    175 HD22 LEU B   2      -5.017   1.805   1.472  1.00  0.00            
ATOM    176 HD23 LEU B   2      -5.634   1.715   3.186  1.00  0.00            
ATOM    177  C   LEU B   2      -9.013  -1.136   2.615  1.00  0.00            
ATOM    178  O   LEU B   2      -9.253  -1.023   3.812  1.00  0.00            
ATOM    179  N   LYS B   3      -8.603  -2.291   2.083  1.00  0.00            
ATOM    180  HN  LYS B   3      -8.575  -2.415   1.096  1.00  0.00            
ATOM    181  CA  LYS B   3      -8.264  -3.422   2.875  1.00  0.00            
ATOM    182  HA  LYS B   3      -8.125  -3.180   3.918  1.00  0.00            
ATOM    183  CB  LYS B   3      -9.306  -4.598   2.739  1.00  0.00            
ATOM    184  HB1 LYS B   3      -9.061  -5.329   3.526  1.00  0.00            
ATOM    185  HB2 LYS B   3      -9.364  -5.005   1.709  1.00  0.00            
ATOM    186  CG  LYS B   3     -10.784  -4.129   2.938  1.00  0.00            
ATOM    187  HG1 LYS B   3     -11.205  -3.403   2.196  1.00  0.00            
ATOM    188  HG2 LYS B   3     -10.914  -3.556   3.886  1.00  0.00            
ATOM    189  CD  LYS B   3     -11.806  -5.268   3.105  1.00  0.00            
ATOM    190  HD1 LYS B   3     -11.949  -5.810   2.144  1.00  0.00            
ATOM    191  HD2 LYS B   3     -11.340  -6.060   3.734  1.00  0.00            
ATOM    192  CE  LYS B   3     -13.182  -4.866   3.604  1.00  0.00            
ATOM    193  HE1 LYS B   3     -13.516  -3.940   3.097  1.00  0.00            
ATOM    194  HE2 LYS B   3     -13.242  -4.615   4.683  1.00  0.00            
ATOM    195  NZ  LYS B   3     -14.185  -5.886   3.392  1.00  0.00            
ATOM    196  HZ1 LYS B   3     -14.216  -6.100   2.377  1.00  0.00            
ATOM    197  HZ2 LYS B   3     -13.961  -6.733   3.968  1.00  0.00            
ATOM    198  HZ3 LYS B   3     -15.126  -5.564   3.711  1.00  0.00            
ATOM    199  C   LYS B   3      -6.903  -3.885   2.442  1.00  0.00            
ATOM    200  O   LYS B   3      -6.454  -3.803   1.279  1.00  0.00            
ATOM    201  N   LEU B   4      -6.098  -4.437   3.420  1.00  0.00            
ATOM    202  HN  LEU B   4      -6.460  -4.391   4.341  1.00  0.00            
ATOM    203  CA  LEU B   4      -4.794  -5.100   3.146  1.00  0.00            
ATOM    204  HA  LEU B   4      -4.773  -5.565   2.181  1.00  0.00            
ATOM    205  CB  LEU B   4      -3.647  -4.080   3.204  1.00  0.00            
ATOM    206  HB1 LEU B   4      -3.839  -3.362   2.376  1.00  0.00            
ATOM    207  HB2 LEU B   4      -2.718  -4.598   2.896  1.00  0.00            
ATOM    208  CG  LEU B   4      -3.517  -3.340   4.530  1.00  0.00            
ATOM    209  HG  LEU B   4      -4.113  -3.910   5.277  1.00  0.00            
ATOM    210  CD1 LEU B   4      -2.058  -3.341   4.968  1.00  0.00            
ATOM    211 HD11 LEU B   4      -2.081  -2.936   5.994  1.00  0.00            
ATOM    212 HD12 LEU B   4      -1.598  -4.345   4.966  1.00  0.00            
ATOM    213 HD13 LEU B   4      -1.489  -2.668   4.285  1.00  0.00            
ATOM    214  CD2 LEU B   4      -3.971  -1.846   4.431  1.00  0.00            
ATOM    215 HD21 LEU B   4      -3.851  -1.312   5.391  1.00  0.00            
ATOM    216 HD22 LEU B   4      -3.425  -1.254   3.669  1.00  0.00            
ATOM    217 HD23 LEU B   4      -5.074  -1.794   4.271  1.00  0.00            
ATOM    218  C   LEU B   4      -4.669  -6.291   4.052  1.00  0.00            
ATOM    219  O   LEU B   4      -5.342  -6.515   4.991  1.00  0.00            
ATOM    220  N   GLN B   5      -3.732  -7.189   3.660  1.00  0.00            
ATOM    221  HN  GLN B   5      -3.230  -7.029   2.811  1.00  0.00            
ATOM    222  CA  GLN B   5      -3.384  -8.309   4.472  1.00  0.00            
ATOM    223  HA  GLN B   5      -3.614  -8.164   5.521  1.00  0.00            
ATOM    224  CB  GLN B   5      -4.188  -9.600   4.072  1.00  0.00            
ATOM    225  HB1 GLN B   5      -5.257  -9.249   4.064  1.00  0.00            
ATOM    226  HB2 GLN B   5      -4.198 -10.320   4.924  1.00  0.00            
ATOM    227  CG  GLN B   5      -3.700 -10.257   2.744  1.00  0.00            
ATOM    228  HG1 GLN B   5      -2.685 -10.696   2.801  1.00  0.00            
ATOM    229  HG2 GLN B   5      -3.803  -9.535   1.906  1.00  0.00            
ATOM    230  CD  GLN B   5      -4.613 -11.449   2.245  1.00  0.00            
ATOM    231  OE1 GLN B   5      -4.598 -12.474   2.903  1.00  0.00            
ATOM    232  NE2 GLN B   5      -5.405 -11.227   1.188  1.00  0.00            
ATOM    233 HE21 GLN B   5      -5.449 -10.300   0.815  1.00  0.00            
ATOM    234 HE22 GLN B   5      -6.216 -11.814   1.169  1.00  0.00            
ATOM    235  C   GLN B   5      -1.798  -8.497   4.282  1.00  0.00            
ATOM    236  O   GLN B   5      -1.260  -8.005   3.259  1.00  0.00            
ATOM    237  N   LEU B   6      -1.190  -9.273   5.147  1.00  0.00            
ATOM    238  HN  LEU B   6      -1.670  -9.775   5.854  1.00  0.00            
ATOM    239  CA  LEU B   6       0.221  -9.579   5.120  1.00  0.00            
ATOM    240  HA  LEU B   6       0.771  -9.163   4.296  1.00  0.00            
ATOM    241  CB  LEU B   6       0.823  -9.070   6.498  1.00  0.00            
ATOM    242  HB1 LEU B   6       0.081  -9.449   7.234  1.00  0.00            
ATOM    243  HB2 LEU B   6       0.822  -7.960   6.504  1.00  0.00            
ATOM    244  CG  LEU B   6       2.319  -9.436   6.896  1.00  0.00            
ATOM    245  HG  LEU B   6       2.366 -10.539   6.809  1.00  0.00            
ATOM    246  CD1 LEU B   6       3.374  -8.778   6.038  1.00  0.00            
ATOM    247 HD11 LEU B   6       3.034  -7.722   6.053  1.00  0.00            
ATOM    248 HD12 LEU B   6       4.368  -8.934   6.512  1.00  0.00            
ATOM    249 HD13 LEU B   6       3.338  -9.092   4.977  1.00  0.00            
ATOM    250  CD2 LEU B   6       2.648  -9.168   8.469  1.00  0.00            
ATOM    251 HD21 LEU B   6       2.916  -8.098   8.637  1.00  0.00            
ATOM    252 HD22 LEU B   6       1.690  -9.500   8.926  1.00  0.00            
ATOM    253 HD23 LEU B   6       3.527  -9.687   8.902  1.00  0.00            
ATOM    254  C   LEU B   6       0.328 -11.053   5.039  1.00  0.00            
ATOM    255  O   LEU B   6      -0.219 -11.725   5.892  1.00  0.00            
ATOM    256  N   ASN B   7       1.084 -11.619   4.075  1.00  0.00            
ATOM    257  HN  ASN B   7       1.536 -11.132   3.323  1.00  0.00            
ATOM    258  CA  ASN B   7       1.258 -13.060   3.975  1.00  0.00            
ATOM    259  HA  ASN B   7       0.707 -13.536   4.769  1.00  0.00            
ATOM    260  CB  ASN B   7       0.683 -13.549   2.656  1.00  0.00            
ATOM    261  HB1 ASN B   7       0.808 -14.640   2.554  1.00  0.00            
ATOM    262  HB2 ASN B   7       1.241 -13.167   1.776  1.00  0.00            
ATOM    263  CG  ASN B   7      -0.732 -13.055   2.496  1.00  0.00            
ATOM    264  OD1 ASN B   7      -1.088 -12.527   1.441  1.00  0.00            
ATOM    265  ND2 ASN B   7      -1.672 -13.204   3.505  1.00  0.00            
ATOM    266 HD21 ASN B   7      -1.390 -13.475   4.421  1.00  0.00            
ATOM    267 HD22 ASN B   7      -2.640 -13.113   3.259  1.00  0.00            
ATOM    268  C   ASN B   7       2.658 -13.536   4.111  1.00  0.00            
ATOM    269  OT1 ASN B   7       3.453 -13.151   3.212  1.00  0.00            
ATOM    270  OT2 ASN B   7       3.035 -14.359   4.998  1.00  0.00            
ATOM    271  N   LYS C   1      -2.520 -13.853  11.742  1.00  0.00            
ATOM    272  H1  LYS C   1      -1.839 -13.672  12.506  1.00  0.00            
ATOM    273  H2  LYS C   1      -3.492 -13.722  12.083  1.00  0.00            
ATOM    274  H3  LYS C   1      -2.393 -14.830  11.383  1.00  0.00            
ATOM    275  CA  LYS C   1      -2.228 -12.954  10.588  1.00  0.00            
ATOM    276  HA  LYS C   1      -1.155 -13.040  10.474  1.00  0.00            
ATOM    277  CB  LYS C   1      -2.583 -13.619   9.162  1.00  0.00            
ATOM    278  HB1 LYS C   1      -1.913 -14.489   9.164  1.00  0.00            
ATOM    279  HB2 LYS C   1      -2.319 -12.989   8.290  1.00  0.00            
ATOM    280  CG  LYS C   1      -3.978 -14.311   9.112  1.00  0.00            
ATOM    281  HG1 LYS C   1      -4.023 -15.136   9.853  1.00  0.00            
ATOM    282  HG2 LYS C   1      -3.958 -14.691   8.068  1.00  0.00            
ATOM    283  CD  LYS C   1      -5.166 -13.389   9.228  1.00  0.00            
ATOM    284  HD1 LYS C   1      -5.149 -12.884  10.214  1.00  0.00            
ATOM    285  HD2 LYS C   1      -4.947 -12.619   8.456  1.00  0.00            
ATOM    286  CE  LYS C   1      -6.468 -14.137   9.097  1.00  0.00            
ATOM    287  HE1 LYS C   1      -6.432 -14.554   8.062  1.00  0.00            
ATOM    288  HE2 LYS C   1      -7.308 -13.423   9.229  1.00  0.00            
ATOM    289  NZ  LYS C   1      -6.543 -15.167  10.164  1.00  0.00            
ATOM    290  HZ1 LYS C   1      -7.486 -15.550  10.368  1.00  0.00            
ATOM    291  HZ2 LYS C   1      -5.930 -16.002  10.075  1.00  0.00            
ATOM    292  HZ3 LYS C   1      -6.276 -14.679  11.041  1.00  0.00            
ATOM    293  C   LYS C   1      -2.613 -11.456  10.658  1.00  0.00            
ATOM    294  O   LYS C   1      -3.684 -11.223  11.190  1.00  0.00            
ATOM    295  N   LEU C   2      -1.820 -10.548  10.065  1.00  0.00            
ATOM    296  HN  LEU C   2      -0.992 -10.778   9.557  1.00  0.00            
ATOM    297  CA  LEU C   2      -2.164  -9.200  10.136  1.00  0.00            
ATOM    298  HA  LEU C   2      -2.790  -8.963  10.985  1.00  0.00            
ATOM    299  CB  LEU C   2      -0.890  -8.194  10.126  1.00  0.00            
ATOM    300  HB1 LEU C   2      -0.189  -8.382   9.293  1.00  0.00            
ATOM    301  HB2 LEU C   2      -0.358  -8.351  11.089  1.00  0.00            
ATOM    302  CG  LEU C   2      -1.160  -6.718  10.168  1.00  0.00            
ATOM    303  HG  LEU C   2      -1.998  -6.585  10.871  1.00  0.00            
ATOM    304  CD1 LEU C   2      -0.081  -6.054  10.992  1.00  0.00            
ATOM    305 HD11 LEU C   2      -0.070  -4.952  10.957  1.00  0.00            
ATOM    306 HD12 LEU C   2      -0.172  -6.340  12.064  1.00  0.00            
ATOM    307 HD13 LEU C   2       0.845  -6.412  10.493  1.00  0.00            
ATOM    308  CD2 LEU C   2      -1.168  -5.913   8.838  1.00  0.00            
ATOM    309 HD21 LEU C   2      -1.795  -6.357   8.029  1.00  0.00            
ATOM    310 HD22 LEU C   2      -1.394  -4.853   9.067  1.00  0.00            
ATOM    311 HD23 LEU C   2      -0.123  -5.952   8.473  1.00  0.00            
ATOM    312  C   LEU C   2      -3.012  -8.871   9.023  1.00  0.00            
ATOM    313  O   LEU C   2      -2.593  -8.791   7.864  1.00  0.00            
ATOM    314  N   LYS C   3      -4.263  -8.509   9.304  1.00  0.00            
ATOM    315  HN  LYS C   3      -4.548  -8.450  10.255  1.00  0.00            
ATOM    316  CA  LYS C   3      -5.104  -7.836   8.329  1.00  0.00            
ATOM    317  HA  LYS C   3      -4.589  -7.682   7.393  1.00  0.00            
ATOM    318  CB  LYS C   3      -6.455  -8.619   8.014  1.00  0.00            
ATOM    319  HB1 LYS C   3      -6.730  -8.146   7.046  1.00  0.00            
ATOM    320  HB2 LYS C   3      -7.276  -8.579   8.763  1.00  0.00            
ATOM    321  CG  LYS C   3      -6.249 -10.153   7.657  1.00  0.00            
ATOM    322  HG1 LYS C   3      -6.165 -10.710   8.621  1.00  0.00            
ATOM    323  HG2 LYS C   3      -5.235 -10.168   7.187  1.00  0.00            
ATOM    324  CD  LYS C   3      -7.323 -10.812   6.763  1.00  0.00            
ATOM    325  HD1 LYS C   3      -7.156 -10.574   5.690  1.00  0.00            
ATOM    326  HD2 LYS C   3      -7.179 -11.914   6.775  1.00  0.00            
ATOM    327  CE  LYS C   3      -8.695 -10.276   7.190  1.00  0.00            
ATOM    328  HE1 LYS C   3      -8.725  -9.194   7.400  1.00  0.00            
ATOM    329  HE2 LYS C   3      -8.991 -10.802   8.116  1.00  0.00            
ATOM    330  NZ  LYS C   3      -9.674 -10.593   6.150  1.00  0.00            
ATOM    331  HZ1 LYS C   3      -9.254 -10.235   5.259  1.00  0.00            
ATOM    332  HZ2 LYS C   3     -10.052 -11.556   6.055  1.00  0.00            
ATOM    333  HZ3 LYS C   3     -10.536 -10.045   6.326  1.00  0.00            
ATOM    334  C   LYS C   3      -5.373  -6.466   8.763  1.00  0.00            
ATOM    335  O   LYS C   3      -5.575  -6.299   9.983  1.00  0.00            
ATOM    336  N   LEU C   4      -5.444  -5.466   7.892  1.00  0.00            
ATOM    337  HN  LEU C   4      -5.336  -5.648   6.923  1.00  0.00            
ATOM    338  CA  LEU C   4      -5.780  -4.139   8.354  1.00  0.00            
ATOM    339  HA  LEU C   4      -6.188  -4.257   9.354  1.00  0.00            
ATOM    340  CB  LEU C   4      -4.510  -3.216   8.413  1.00  0.00            
ATOM    341  HB1 LEU C   4      -4.282  -3.147   7.329  1.00  0.00            
ATOM    342  HB2 LEU C   4      -3.796  -3.855   8.982  1.00  0.00            
ATOM    343  CG  LEU C   4      -4.582  -1.854   9.016  1.00  0.00            
ATOM    344  HG  LEU C   4      -5.195  -1.881   9.943  1.00  0.00            
ATOM    345  CD1 LEU C   4      -3.153  -1.411   9.365  1.00  0.00            
ATOM    346 HD11 LEU C   4      -3.227  -0.507  10.003  1.00  0.00            
ATOM    347 HD12 LEU C   4      -2.661  -2.150  10.023  1.00  0.00            
ATOM    348 HD13 LEU C   4      -2.441  -1.246   8.521  1.00  0.00            
ATOM    349  CD2 LEU C   4      -5.218  -0.761   8.179  1.00  0.00            
ATOM    350 HD21 LEU C   4      -4.828   0.228   8.511  1.00  0.00            
ATOM    351 HD22 LEU C   4      -4.992  -0.983   7.121  1.00  0.00            
ATOM    352 HD23 LEU C   4      -6.331  -0.792   8.171  1.00  0.00            
ATOM    353  C   LEU C   4      -6.753  -3.575   7.363  1.00  0.00            
ATOM    354  O   LEU C   4      -6.480  -3.631   6.134  1.00  0.00            
ATOM    355  N   GLN C   5      -7.812  -2.932   7.802  1.00  0.00            
ATOM    356  HN  GLN C   5      -7.977  -2.707   8.761  1.00  0.00            
ATOM    357  CA  GLN C   5      -8.769  -2.368   6.859  1.00  0.00            
ATOM    358  HA  GLN C   5      -8.274  -2.001   5.976  1.00  0.00            
ATOM    359  CB  GLN C   5      -9.884  -3.425   6.461  1.00  0.00            
ATOM    360  HB1 GLN C   5      -9.399  -4.220   5.842  1.00  0.00            
ATOM    361  HB2 GLN C   5     -10.661  -2.880   5.888  1.00  0.00            
ATOM    362  CG  GLN C   5     -10.644  -3.884   7.729  1.00  0.00            
ATOM    363  HG1 GLN C   5     -11.145  -3.037   8.251  1.00  0.00            
ATOM    364  HG2 GLN C   5      -9.910  -4.198   8.507  1.00  0.00            
ATOM    365  CD  GLN C   5     -11.630  -4.999   7.449  1.00  0.00            
ATOM    366  OE1 GLN C   5     -11.131  -6.097   7.107  1.00  0.00            
ATOM    367  NE2 GLN C   5     -12.956  -4.687   7.364  1.00  0.00            
ATOM    368 HE21 GLN C   5     -13.245  -3.772   7.638  1.00  0.00            
ATOM    369 HE22 GLN C   5     -13.566  -5.406   7.050  1.00  0.00            
ATOM    370  C   GLN C   5      -9.295  -0.998   7.460  1.00  0.00            
ATOM    371  O   GLN C   5      -9.049  -0.633   8.603  1.00  0.00            
ATOM    372  N   LEU C   6      -9.978  -0.202   6.592  1.00  0.00            
ATOM    373  HN  LEU C   6     -10.157  -0.429   5.628  1.00  0.00            
ATOM    374  CA  LEU C   6     -10.608   1.024   6.828  1.00  0.00            
ATOM    375  HA  LEU C   6     -10.518   1.414   7.838  1.00  0.00            
ATOM    376  CB  LEU C   6     -10.043   2.158   6.000  1.00  0.00            
ATOM    377  HB1 LEU C   6     -10.371   3.170   6.331  1.00  0.00            
ATOM    378  HB2 LEU C   6     -10.306   2.148   4.919  1.00  0.00            
ATOM    379  CG  LEU C   6      -8.490   2.235   6.025  1.00  0.00            
ATOM    380  HG  LEU C   6      -8.003   1.364   5.519  1.00  0.00            
ATOM    381  CD1 LEU C   6      -7.935   3.501   5.222  1.00  0.00            
ATOM    382 HD11 LEU C   6      -8.555   4.387   5.482  1.00  0.00            
ATOM    383 HD12 LEU C   6      -6.902   3.710   5.570  1.00  0.00            
ATOM    384 HD13 LEU C   6      -8.033   3.295   4.140  1.00  0.00            
ATOM    385  CD2 LEU C   6      -7.976   2.280   7.504  1.00  0.00            
ATOM    386 HD21 LEU C   6      -6.890   2.466   7.571  1.00  0.00            
ATOM    387 HD22 LEU C   6      -8.392   3.183   8.001  1.00  0.00            
ATOM    388 HD23 LEU C   6      -8.181   1.360   8.097  1.00  0.00            
ATOM    389  C   LEU C   6     -12.077   0.807   6.670  1.00  0.00            
ATOM    390  O   LEU C   6     -12.474   0.352   5.570  1.00  0.00            
ATOM    391  N   ASN C   7     -12.886   1.048   7.726  1.00  0.00            
ATOM    392  HN  ASN C   7     -12.491   1.503   8.521  1.00  0.00            
ATOM    393  CA  ASN C   7     -14.304   0.836   7.895  1.00  0.00            
ATOM    394  HA  ASN C   7     -14.733   0.316   7.051  1.00  0.00            
ATOM    395  CB  ASN C   7     -14.471   0.045   9.147  1.00  0.00            
ATOM    396  HB1 ASN C   7     -15.555   0.092   9.374  1.00  0.00            
ATOM    397  HB2 ASN C   7     -13.999   0.548  10.011  1.00  0.00            
ATOM    398  CG  ASN C   7     -14.066  -1.442   9.023  1.00  0.00            
ATOM    399  OD1 ASN C   7     -13.621  -2.056   8.077  1.00  0.00            
ATOM    400  ND2 ASN C   7     -14.450  -2.091  10.159  1.00  0.00            
ATOM    401 HD21 ASN C   7     -14.987  -1.584  10.819  1.00  0.00            
ATOM    402 HD22 ASN C   7     -14.037  -3.001  10.275  1.00  0.00            
ATOM    403  C   ASN C   7     -15.025   2.184   8.071  1.00  0.00            
ATOM    404  OT1 ASN C   7     -14.750   2.894   9.079  1.00  0.00            
ATOM    405  OT2 ASN C   7     -15.874   2.474   7.202  1.00  0.00            
ATOM    406  N   LYS D   1     -13.090   4.915  10.031  1.00  0.00            
ATOM    407  H1  LYS D   1     -13.735   4.188   9.678  1.00  0.00            
ATOM    408  H2  LYS D   1     -13.686   5.626  10.491  1.00  0.00            
ATOM    409  H3  LYS D   1     -12.524   5.317   9.253  1.00  0.00            
ATOM    410  CA  LYS D   1     -12.171   4.364  11.109  1.00  0.00            
ATOM    411  HA  LYS D   1     -11.549   5.129  11.537  1.00  0.00            
ATOM    412  CB  LYS D   1     -13.134   3.804  12.172  1.00  0.00            
ATOM    413  HB1 LYS D   1     -12.649   2.998  12.755  1.00  0.00            
ATOM    414  HB2 LYS D   1     -14.086   3.365  11.793  1.00  0.00            
ATOM    415  CG  LYS D   1     -13.417   4.834  13.357  1.00  0.00            
ATOM    416  HG1 LYS D   1     -13.959   5.663  12.841  1.00  0.00            
ATOM    417  HG2 LYS D   1     -12.464   5.203  13.771  1.00  0.00            
ATOM    418  CD  LYS D   1     -14.323   4.203  14.471  1.00  0.00            
ATOM    419  HD1 LYS D   1     -15.003   3.529  13.916  1.00  0.00            
ATOM    420  HD2 LYS D   1     -13.766   3.585  15.192  1.00  0.00            
ATOM    421  CE  LYS D   1     -15.261   5.064  15.266  1.00  0.00            
ATOM    422  HE1 LYS D   1     -15.694   4.529  16.137  1.00  0.00            
ATOM    423  HE2 LYS D   1     -16.031   5.529  14.609  1.00  0.00            
ATOM    424  NZ  LYS D   1     -14.553   6.249  15.814  1.00  0.00            
ATOM    425  HZ1 LYS D   1     -14.166   6.901  15.097  1.00  0.00            
ATOM    426  HZ2 LYS D   1     -15.240   6.816  16.345  1.00  0.00            
ATOM    427  HZ3 LYS D   1     -13.800   5.877  16.425  1.00  0.00            
ATOM    428  C   LYS D   1     -11.212   3.203  10.576  1.00  0.00            
ATOM    429  O   LYS D   1     -11.395   2.552   9.529  1.00  0.00            
ATOM    430  N   LEU D   2     -10.170   2.956  11.397  1.00  0.00            
ATOM    431  HN  LEU D   2      -9.939   3.612  12.114  1.00  0.00            
ATOM    432  CA  LEU D   2      -9.234   1.815  11.220  1.00  0.00            
ATOM    433  HA  LEU D   2      -9.330   1.339  10.256  1.00  0.00            
ATOM    434  CB  LEU D   2      -7.878   2.479  11.344  1.00  0.00            
ATOM    435  HB1 LEU D   2      -7.761   2.981  12.324  1.00  0.00            
ATOM    436  HB2 LEU D   2      -7.772   3.352  10.670  1.00  0.00            
ATOM    437  CG  LEU D   2      -6.635   1.423  11.180  1.00  0.00            
ATOM    438  HG  LEU D   2      -6.972   0.576  10.558  1.00  0.00            
ATOM    439  CD1 LEU D   2      -5.454   2.171  10.498  1.00  0.00            
ATOM    440 HD11 LEU D   2      -5.805   2.360   9.459  1.00  0.00            
ATOM    441 HD12 LEU D   2      -5.088   3.153  10.875  1.00  0.00            
ATOM    442 HD13 LEU D   2      -4.540   1.544  10.375  1.00  0.00            
ATOM    443  CD2 LEU D   2      -6.207   0.942  12.579  1.00  0.00            
ATOM    444 HD21 LEU D   2      -5.927   1.733  13.312  1.00  0.00            
ATOM    445 HD22 LEU D   2      -7.005   0.373  13.112  1.00  0.00            
ATOM    446 HD23 LEU D   2      -5.287   0.398  12.295  1.00  0.00            
ATOM    447  C   LEU D   2      -9.513   0.638  12.098  1.00  0.00            
ATOM    448  O   LEU D   2      -9.694   0.680  13.254  1.00  0.00            
ATOM    449  N   LYS D   3      -9.520  -0.556  11.550  1.00  0.00            
ATOM    450  HN  LYS D   3      -9.362  -0.803  10.590  1.00  0.00            
ATOM    451  CA  LYS D   3      -9.609  -1.781  12.322  1.00  0.00            
ATOM    452  HA  LYS D   3      -9.494  -1.497  13.361  1.00  0.00            
ATOM    453  CB  LYS D   3     -11.012  -2.577  12.203  1.00  0.00            
ATOM    454  HB1 LYS D   3     -10.745  -3.523  12.731  1.00  0.00            
ATOM    455  HB2 LYS D   3     -11.301  -2.765  11.155  1.00  0.00            
ATOM    456  CG  LYS D   3     -12.238  -1.923  13.025  1.00  0.00            
ATOM    457  HG1 LYS D   3     -13.114  -2.587  12.858  1.00  0.00            
ATOM    458  HG2 LYS D   3     -12.464  -0.969  12.501  1.00  0.00            
ATOM    459  CD  LYS D   3     -12.159  -1.721  14.480  1.00  0.00            
ATOM    460  HD1 LYS D   3     -11.525  -0.816  14.582  1.00  0.00            
ATOM    461  HD2 LYS D   3     -13.189  -1.454  14.814  1.00  0.00            
ATOM    462  CE  LYS D   3     -11.685  -2.978  15.195  1.00  0.00            
ATOM    463  HE1 LYS D   3     -10.680  -3.355  14.914  1.00  0.00            
ATOM    464  HE2 LYS D   3     -12.334  -3.874  15.034  1.00  0.00            
ATOM    465  NZ  LYS D   3     -11.674  -2.718  16.670  1.00  0.00            
ATOM    466  HZ1 LYS D   3     -12.649  -2.619  17.031  1.00  0.00            
ATOM    467  HZ2 LYS D   3     -11.322  -3.534  17.207  1.00  0.00            
ATOM    468  HZ3 LYS D   3     -11.170  -1.845  16.903  1.00  0.00            
ATOM    469  C   LYS D   3      -8.353  -2.655  12.098  1.00  0.00            
ATOM    470  O   LYS D   3      -7.949  -2.955  10.982  1.00  0.00            
ATOM    471  N   LEU D   4      -7.712  -3.082  13.157  1.00  0.00            
ATOM    472  HN  LEU D   4      -8.097  -3.108  14.079  1.00  0.00            
ATOM    473  CA  LEU D   4      -6.494  -3.915  13.118  1.00  0.00            
ATOM    474  HA  LEU D   4      -6.197  -4.017  12.086  1.00  0.00            
ATOM    475  CB  LEU D   4      -5.324  -3.308  13.954  1.00  0.00            
ATOM    476  HB1 LEU D   4      -5.453  -3.454  15.044  1.00  0.00            
ATOM    477  HB2 LEU D   4      -5.326  -2.218  13.732  1.00  0.00            
ATOM    478  CG  LEU D   4      -3.911  -3.847  13.688  1.00  0.00            
ATOM    479  HG  LEU D   4      -3.977  -4.903  13.338  1.00  0.00            
ATOM    480  CD1 LEU D   4      -3.287  -3.135  12.426  1.00  0.00            
ATOM    481 HD11 LEU D   4      -4.118  -2.935  11.716  1.00  0.00            
ATOM    482 HD12 LEU D   4      -2.776  -2.196  12.733  1.00  0.00            
ATOM    483 HD13 LEU D   4      -2.523  -3.840  12.051  1.00  0.00            
ATOM    484  CD2 LEU D   4      -2.901  -3.664  14.760  1.00  0.00            
ATOM    485 HD21 LEU D   4      -3.181  -4.263  15.656  1.00  0.00            
ATOM    486 HD22 LEU D   4      -1.905  -3.939  14.340  1.00  0.00            
ATOM    487 HD23 LEU D   4      -2.841  -2.601  15.069  1.00  0.00            
ATOM    488  C   LEU D   4      -6.676  -5.399  13.616  1.00  0.00            
ATOM    489  O   LEU D   4      -7.295  -5.467  14.665  1.00  0.00            
ATOM    490  N   GLN D   5      -6.137  -6.438  12.922  1.00  0.00            
ATOM    491  HN  GLN D   5      -5.555  -6.327  12.126  1.00  0.00            
ATOM    492  CA  GLN D   5      -6.367  -7.744  13.460  1.00  0.00            
ATOM    493  HA  GLN D   5      -6.420  -7.744  14.544  1.00  0.00            
ATOM    494  CB  GLN D   5      -7.678  -8.401  12.950  1.00  0.00            
ATOM    495  HB1 GLN D   5      -8.472  -7.890  13.540  1.00  0.00            
ATOM    496  HB2 GLN D   5      -7.714  -9.490  13.159  1.00  0.00            
ATOM    497  CG  GLN D   5      -7.806  -8.307  11.429  1.00  0.00            
ATOM    498  HG1 GLN D   5      -6.936  -8.821  10.959  1.00  0.00            
ATOM    499  HG2 GLN D   5      -7.774  -7.247  11.093  1.00  0.00            
ATOM    500  CD  GLN D   5      -9.114  -8.844  10.890  1.00  0.00            
ATOM    501  OE1 GLN D   5     -10.019  -8.070  10.509  1.00  0.00            
ATOM    502  NE2 GLN D   5      -9.246 -10.187  10.884  1.00  0.00            
ATOM    503 HE21 GLN D   5      -8.435 -10.723  11.100  1.00  0.00            
ATOM    504 HE22 GLN D   5     -10.187 -10.493  10.746  1.00  0.00            
ATOM    505  C   GLN D   5      -5.190  -8.749  13.190  1.00  0.00            
ATOM    506  O   GLN D   5      -4.768  -8.730  12.054  1.00  0.00            
ATOM    507  N   LEU D   6      -4.711  -9.489  14.252  1.00  0.00            
ATOM    508  HN  LEU D   6      -5.232  -9.492  15.100  1.00  0.00            
ATOM    509  CA  LEU D   6      -3.459 -10.265  14.136  1.00  0.00            
ATOM    510  HA  LEU D   6      -2.910 -10.162  13.208  1.00  0.00            
ATOM    511  CB  LEU D   6      -2.446  -9.855  15.137  1.00  0.00            
ATOM    512  HB1 LEU D   6      -1.526 -10.432  14.927  1.00  0.00            
ATOM    513  HB2 LEU D   6      -2.776 -10.119  16.166  1.00  0.00            
ATOM    514  CG  LEU D   6      -2.035  -8.410  15.185  1.00  0.00            
ATOM    515  HG  LEU D   6      -2.858  -7.830  15.652  1.00  0.00            
ATOM    516  CD1 LEU D   6      -0.905  -8.127  16.153  1.00  0.00            
ATOM    517 HD11 LEU D   6      -0.797  -7.029  16.249  1.00  0.00            
ATOM    518 HD12 LEU D   6      -1.179  -8.494  17.160  1.00  0.00            
ATOM    519 HD13 LEU D   6       0.083  -8.555  15.873  1.00  0.00            
ATOM    520  CD2 LEU D   6      -1.583  -7.961  13.791  1.00  0.00            
ATOM    521 HD21 LEU D   6      -2.314  -8.170  12.968  1.00  0.00            
ATOM    522 HD22 LEU D   6      -1.510  -6.858  13.895  1.00  0.00            
ATOM    523 HD23 LEU D   6      -0.578  -8.352  13.553  1.00  0.00            
ATOM    524  C   LEU D   6      -3.829 -11.717  14.440  1.00  0.00            
ATOM    525  O   LEU D   6      -2.948 -12.558  14.348  1.00  0.00            
ATOM    526  N   ASN D   7      -5.123 -12.096  14.645  1.00  0.00            
ATOM    527  HN  ASN D   7      -5.875 -11.499  14.941  1.00  0.00            
ATOM    528  CA  ASN D   7      -5.526 -13.515  14.620  1.00  0.00            
ATOM    529  HA  ASN D   7      -4.744 -14.165  14.959  1.00  0.00            
ATOM    530  CB  ASN D   7      -6.757 -13.796  15.544  1.00  0.00            
ATOM    531  HB1 ASN D   7      -7.627 -13.193  15.210  1.00  0.00            
ATOM    532  HB2 ASN D   7      -6.479 -13.307  16.507  1.00  0.00            
ATOM    533  CG  ASN D   7      -7.088 -15.324  15.670  1.00  0.00            
ATOM    534  OD1 ASN D   7      -6.641 -15.999  16.588  1.00  0.00            
ATOM    535  ND2 ASN D   7      -7.858 -15.844  14.685  1.00  0.00            
ATOM    536 HD21 ASN D   7      -8.097 -15.272  13.906  1.00  0.00            
ATOM    537 HD22 ASN D   7      -8.272 -16.741  14.834  1.00  0.00            
ATOM    538  C   ASN D   7      -5.882 -13.902  13.111  1.00  0.00            
ATOM    539  OT1 ASN D   7      -5.063 -14.614  12.525  1.00  0.00            
ATOM    540  OT2 ASN D   7      -6.913 -13.485  12.525  1.00  0.00            
ATOM    541  N   LYS E   1      -9.269  -7.454  21.547  1.00  0.00            
ATOM    542  H1  LYS E   1     -10.031  -6.770  21.748  1.00  0.00            
ATOM    543  H2  LYS E   1      -9.058  -7.339  20.535  1.00  0.00            
ATOM    544  H3  LYS E   1      -9.685  -8.404  21.633  1.00  0.00            
ATOM    545  CA  LYS E   1      -7.981  -7.326  22.354  1.00  0.00            
ATOM    546  HA  LYS E   1      -7.745  -6.275  22.456  1.00  0.00            
ATOM    547  CB  LYS E   1      -8.253  -8.016  23.720  1.00  0.00            
ATOM    548  HB1 LYS E   1      -8.154  -9.113  23.563  1.00  0.00            
ATOM    549  HB2 LYS E   1      -9.325  -7.955  23.989  1.00  0.00            
ATOM    550  CG  LYS E   1      -7.354  -7.546  24.858  1.00  0.00            
ATOM    551  HG1 LYS E   1      -6.290  -7.697  24.569  1.00  0.00            
ATOM    552  HG2 LYS E   1      -7.476  -8.177  25.759  1.00  0.00            
ATOM    553  CD  LYS E   1      -7.389  -6.113  25.294  1.00  0.00            
ATOM    554  HD1 LYS E   1      -6.951  -5.579  24.431  1.00  0.00            
ATOM    555  HD2 LYS E   1      -8.434  -5.738  25.402  1.00  0.00            
ATOM    556  CE  LYS E   1      -6.450  -5.894  26.488  1.00  0.00            
ATOM    557  HE1 LYS E   1      -5.442  -6.337  26.308  1.00  0.00            
ATOM    558  HE2 LYS E   1      -6.703  -6.422  27.437  1.00  0.00            
ATOM    559  NZ  LYS E   1      -6.363  -4.516  26.840  1.00  0.00            
ATOM    560  HZ1 LYS E   1      -5.851  -3.929  26.152  1.00  0.00            
ATOM    561  HZ2 LYS E   1      -7.306  -4.073  26.770  1.00  0.00            
ATOM    562  HZ3 LYS E   1      -6.009  -4.413  27.808  1.00  0.00            
ATOM    563  C   LYS E   1      -6.804  -8.056  21.590  1.00  0.00            
ATOM    564  O   LYS E   1      -6.955  -9.213  21.144  1.00  0.00            
ATOM    565  N   LEU E   2      -5.661  -7.361  21.488  1.00  0.00            
ATOM    566  HN  LEU E   2      -5.697  -6.387  21.663  1.00  0.00            
ATOM    567  CA  LEU E   2      -4.421  -7.977  21.050  1.00  0.00            
ATOM    568  HA  LEU E   2      -4.549  -8.828  20.399  1.00  0.00            
ATOM    569  CB  LEU E   2      -3.549  -6.949  20.354  1.00  0.00            
ATOM    570  HB1 LEU E   2      -2.614  -7.459  20.044  1.00  0.00            
ATOM    571  HB2 LEU E   2      -3.144  -6.209  21.072  1.00  0.00            
ATOM    572  CG  LEU E   2      -4.187  -6.363  19.068  1.00  0.00            
ATOM    573  HG  LEU E   2      -5.155  -5.903  19.331  1.00  0.00            
ATOM    574  CD1 LEU E   2      -3.207  -5.355  18.472  1.00  0.00            
ATOM    575 HD11 LEU E   2      -2.759  -4.668  19.216  1.00  0.00            
ATOM    576 HD12 LEU E   2      -2.414  -5.833  17.854  1.00  0.00            
ATOM    577 HD13 LEU E   2      -3.795  -4.734  17.767  1.00  0.00            
ATOM    578  CD2 LEU E   2      -4.491  -7.435  18.032  1.00  0.00            
ATOM    579 HD21 LEU E   2      -3.588  -7.922  17.617  1.00  0.00            
ATOM    580 HD22 LEU E   2      -5.084  -8.206  18.565  1.00  0.00            
ATOM    581 HD23 LEU E   2      -5.213  -7.032  17.284  1.00  0.00            
ATOM    582  C   LEU E   2      -3.598  -8.468  22.220  1.00  0.00            
ATOM    583  O   LEU E   2      -3.975  -8.184  23.355  1.00  0.00            
ATOM    584  N   LYS E   3      -2.533  -9.253  21.950  1.00  0.00            
ATOM    585  HN  LYS E   3      -2.472  -9.451  20.981  1.00  0.00            
ATOM    586  CA  LYS E   3      -1.724  -9.995  22.909  1.00  0.00            
ATOM    587  HA  LYS E   3      -2.138  -9.941  23.904  1.00  0.00            
ATOM    588  CB  LYS E   3      -1.428 -11.474  22.490  1.00  0.00            
ATOM    589  HB1 LYS E   3      -0.561 -11.935  23.007  1.00  0.00            
ATOM    590  HB2 LYS E   3      -1.206 -11.398  21.410  1.00  0.00            
ATOM    591  CG  LYS E   3      -2.655 -12.360  22.653  1.00  0.00            
ATOM    592  HG1 LYS E   3      -3.439 -12.043  21.936  1.00  0.00            
ATOM    593  HG2 LYS E   3      -3.154 -12.514  23.638  1.00  0.00            
ATOM    594  CD  LYS E   3      -2.383 -13.841  22.201  1.00  0.00            
ATOM    595  HD1 LYS E   3      -1.637 -13.856  21.370  1.00  0.00            
ATOM    596  HD2 LYS E   3      -1.895 -14.313  23.071  1.00  0.00            
ATOM    597  CE  LYS E   3      -3.639 -14.595  21.637  1.00  0.00            
ATOM    598  HE1 LYS E   3      -3.990 -14.043  20.742  1.00  0.00            
ATOM    599  HE2 LYS E   3      -4.465 -14.670  22.383  1.00  0.00            
ATOM    600  NZ  LYS E   3      -3.398 -16.013  21.233  1.00  0.00            
ATOM    601  HZ1 LYS E   3      -4.270 -16.567  21.353  1.00  0.00            
ATOM    602  HZ2 LYS E   3      -3.140 -16.050  20.232  1.00  0.00            
ATOM    603  HZ3 LYS E   3      -2.638 -16.414  21.803  1.00  0.00            
ATOM    604  C   LYS E   3      -0.382  -9.305  23.044  1.00  0.00            
ATOM    605  O   LYS E   3       0.555  -9.602  22.310  1.00  0.00            
ATOM    606  N   LEU E   4      -0.304  -8.390  24.037  1.00  0.00            
ATOM    607  HN  LEU E   4      -1.107  -8.265  24.619  1.00  0.00            
ATOM    608  CA  LEU E   4       0.905  -7.713  24.409  1.00  0.00            
ATOM    609  HA  LEU E   4       1.428  -7.469  23.493  1.00  0.00            
ATOM    610  CB  LEU E   4       0.594  -6.457  25.177  1.00  0.00            
ATOM    611  HB1 LEU E   4       1.543  -6.172  25.660  1.00  0.00            
ATOM    612  HB2 LEU E   4       0.067  -6.692  26.119  1.00  0.00            
ATOM    613  CG  LEU E   4      -0.026  -5.226  24.466  1.00  0.00            
ATOM    614  HG  LEU E   4       0.509  -5.068  23.508  1.00  0.00            
ATOM    615  CD1 LEU E   4      -1.547  -5.416  24.214  1.00  0.00            
ATOM    616 HD11 LEU E   4      -1.749  -6.124  23.384  1.00  0.00            
ATOM    617 HD12 LEU E   4      -2.029  -5.809  25.132  1.00  0.00            
ATOM    618 HD13 LEU E   4      -1.966  -4.481  23.775  1.00  0.00            
ATOM    619  CD2 LEU E   4       0.326  -3.853  25.203  1.00  0.00            
ATOM    620 HD21 LEU E   4      -0.308  -3.754  26.103  1.00  0.00            
ATOM    621 HD22 LEU E   4       1.391  -3.864  25.502  1.00  0.00            
ATOM    622 HD23 LEU E   4       0.084  -3.023  24.509  1.00  0.00            
ATOM    623  C   LEU E   4       1.951  -8.543  25.107  1.00  0.00            
ATOM    624  O   LEU E   4       1.724  -9.319  26.086  1.00  0.00            
ATOM    625  N   GLN E   5       3.160  -8.434  24.611  1.00  0.00            
ATOM    626  HN  GLN E   5       3.219  -7.999  23.714  1.00  0.00            
ATOM    627  CA  GLN E   5       4.403  -9.070  24.952  1.00  0.00            
ATOM    628  HA  GLN E   5       4.268  -9.500  25.935  1.00  0.00            
ATOM    629  CB  GLN E   5       4.799 -10.137  23.919  1.00  0.00            
ATOM    630  HB1 GLN E   5       5.879 -10.390  24.083  1.00  0.00            
ATOM    631  HB2 GLN E   5       4.638  -9.670  22.924  1.00  0.00            
ATOM    632  CG  GLN E   5       3.958 -11.367  23.841  1.00  0.00            
ATOM    633  HG1 GLN E   5       4.332 -11.911  22.943  1.00  0.00            
ATOM    634  HG2 GLN E   5       2.856 -11.321  23.714  1.00  0.00            
ATOM    635  CD  GLN E   5       4.340 -12.228  25.095  1.00  0.00            
ATOM    636  OE1 GLN E   5       5.441 -12.765  25.285  1.00  0.00            
ATOM    637  NE2 GLN E   5       3.438 -12.345  26.044  1.00  0.00            
ATOM    638 HE21 GLN E   5       2.567 -11.861  25.999  1.00  0.00            
ATOM    639 HE22 GLN E   5       3.525 -12.841  26.902  1.00  0.00            
ATOM    640  C   GLN E   5       5.436  -8.026  25.152  1.00  0.00            
ATOM    641  O   GLN E   5       5.319  -7.089  24.443  1.00  0.00            
ATOM    642  N   LEU E   6       6.418  -8.300  26.034  1.00  0.00            
ATOM    643  HN  LEU E   6       6.329  -9.066  26.671  1.00  0.00            
ATOM    644  CA  LEU E   6       7.668  -7.553  26.157  1.00  0.00            
ATOM    645  HA  LEU E   6       7.459  -6.515  25.954  1.00  0.00            
ATOM    646  CB  LEU E   6       8.273  -7.637  27.569  1.00  0.00            
ATOM    647  HB1 LEU E   6       9.257  -7.136  27.486  1.00  0.00            
ATOM    648  HB2 LEU E   6       8.507  -8.695  27.768  1.00  0.00            
ATOM    649  CG  LEU E   6       7.354  -6.909  28.607  1.00  0.00            
ATOM    650  HG  LEU E   6       6.288  -7.037  28.323  1.00  0.00            
ATOM    651  CD1 LEU E   6       7.691  -7.390  30.031  1.00  0.00            
ATOM    652 HD11 LEU E   6       7.096  -6.869  30.814  1.00  0.00            
ATOM    653 HD12 LEU E   6       7.324  -8.432  30.066  1.00  0.00            
ATOM    654 HD13 LEU E   6       8.763  -7.495  30.290  1.00  0.00            
ATOM    655  CD2 LEU E   6       7.777  -5.401  28.533  1.00  0.00            
ATOM    656 HD21 LEU E   6       7.672  -4.958  27.518  1.00  0.00            
ATOM    657 HD22 LEU E   6       7.145  -4.734  29.164  1.00  0.00            
ATOM    658 HD23 LEU E   6       8.867  -5.339  28.739  1.00  0.00            
ATOM    659  C   LEU E   6       8.697  -7.869  25.032  1.00  0.00            
ATOM    660  O   LEU E   6       8.858  -9.015  24.529  1.00  0.00            
ATOM    661  N   ASN E   7       9.433  -6.771  24.587  1.00  0.00            
ATOM    662  HN  ASN E   7       9.228  -5.900  25.005  1.00  0.00            
ATOM    663  CA  ASN E   7      10.424  -6.760  23.554  1.00  0.00            
ATOM    664  HA  ASN E   7      11.008  -7.667  23.503  1.00  0.00            
ATOM    665  CB  ASN E   7       9.595  -6.480  22.310  1.00  0.00            
ATOM    666  HB1 ASN E   7       9.129  -5.475  22.348  1.00  0.00            
ATOM    667  HB2 ASN E   7       8.820  -7.272  22.411  1.00  0.00            
ATOM    668  CG  ASN E   7      10.463  -6.684  21.126  1.00  0.00            
ATOM    669  OD1 ASN E   7      10.739  -7.854  20.831  1.00  0.00            
ATOM    670  ND2 ASN E   7      10.864  -5.532  20.420  1.00  0.00            
ATOM    671 HD21 ASN E   7      10.540  -4.598  20.567  1.00  0.00            
ATOM    672 HD22 ASN E   7      11.758  -5.590  19.971  1.00  0.00            
ATOM    673  C   ASN E   7      11.424  -5.655  23.985  1.00  0.00            
ATOM    674  OT1 ASN E   7      11.754  -4.737  23.166  1.00  0.00            
ATOM    675  OT2 ASN E   7      12.001  -5.779  25.110  1.00  0.00            
ATOM    676  N   LYS F   1      10.676  -2.339  23.433  1.00  0.00            
ATOM    677  H1  LYS F   1      10.195  -1.732  22.750  1.00  0.00            
ATOM    678  H2  LYS F   1      11.498  -1.791  23.737  1.00  0.00            
ATOM    679  H3  LYS F   1      11.002  -3.272  23.148  1.00  0.00            
ATOM    680  CA  LYS F   1       9.782  -2.485  24.647  1.00  0.00            
ATOM    681  HA  LYS F   1      10.386  -2.825  25.476  1.00  0.00            
ATOM    682  CB  LYS F   1       9.162  -1.078  25.006  1.00  0.00            
ATOM    683  HB1 LYS F   1       8.083  -1.063  24.727  1.00  0.00            
ATOM    684  HB2 LYS F   1       9.572  -0.266  24.370  1.00  0.00            
ATOM    685  CG  LYS F   1       9.288  -0.565  26.449  1.00  0.00            
ATOM    686  HG1 LYS F   1       8.718   0.369  26.644  1.00  0.00            
ATOM    687  HG2 LYS F   1      10.351  -0.291  26.632  1.00  0.00            
ATOM    688  CD  LYS F   1       9.010  -1.693  27.469  1.00  0.00            
ATOM    689  HD1 LYS F   1       8.030  -2.187  27.290  1.00  0.00            
ATOM    690  HD2 LYS F   1       9.751  -2.530  27.461  1.00  0.00            
ATOM    691  CE  LYS F   1       9.046  -1.157  28.928  1.00  0.00            
ATOM    692  HE1 LYS F   1       8.089  -0.620  29.072  1.00  0.00            
ATOM    693  HE2 LYS F   1       9.880  -0.410  28.982  1.00  0.00            
ATOM    694  NZ  LYS F   1       9.327  -2.141  29.954  1.00  0.00            
ATOM    695  HZ1 LYS F   1       9.593  -1.653  30.831  1.00  0.00            
ATOM    696  HZ2 LYS F   1       8.426  -2.592  30.228  1.00  0.00            
ATOM    697  HZ3 LYS F   1      10.014  -2.849  29.629  1.00  0.00            
ATOM    698  C   LYS F   1       8.635  -3.513  24.508  1.00  0.00            
ATOM    699  O   LYS F   1       8.403  -4.218  25.444  1.00  0.00            
ATOM    700  N   LEU F   2       7.863  -3.482  23.436  1.00  0.00            
ATOM    701  HN  LEU F   2       7.895  -2.783  22.717  1.00  0.00            
ATOM    702  CA  LEU F   2       6.582  -4.152  23.363  1.00  0.00            
ATOM    703  HA  LEU F   2       6.485  -4.854  24.172  1.00  0.00            
ATOM    704  CB  LEU F   2       5.301  -3.237  23.674  1.00  0.00            
ATOM    705  HB1 LEU F   2       4.441  -3.929  23.550  1.00  0.00            
ATOM    706  HB2 LEU F   2       5.302  -2.418  22.921  1.00  0.00            
ATOM    707  CG  LEU F   2       5.313  -2.573  25.050  1.00  0.00            
ATOM    708  HG  LEU F   2       6.269  -2.031  25.238  1.00  0.00            
ATOM    709  CD1 LEU F   2       4.185  -1.461  24.981  1.00  0.00            
ATOM    710 HD11 LEU F   2       4.608  -0.626  24.376  1.00  0.00            
ATOM    711 HD12 LEU F   2       3.196  -1.789  24.616  1.00  0.00            
ATOM    712 HD13 LEU F   2       4.033  -1.083  26.014  1.00  0.00            
ATOM    713  CD2 LEU F   2       5.008  -3.502  26.251  1.00  0.00            
ATOM    714 HD21 LEU F   2       4.716  -2.984  27.195  1.00  0.00            
ATOM    715 HD22 LEU F   2       4.145  -4.150  25.988  1.00  0.00            
ATOM    716 HD23 LEU F   2       5.900  -4.114  26.516  1.00  0.00            
ATOM    717  C   LEU F   2       6.495  -4.731  21.982  1.00  0.00            
ATOM    718  O   LEU F   2       7.076  -4.220  21.019  1.00  0.00            
ATOM    719  N   LYS F   3       5.982  -5.903  21.778  1.00  0.00            
ATOM    720  HN  LYS F   3       5.676  -6.328  22.612  1.00  0.00            
ATOM    721  CA  LYS F   3       5.597  -6.511  20.478  1.00  0.00            
ATOM    722  HA  LYS F   3       5.518  -5.750  19.712  1.00  0.00            
ATOM    723  CB  LYS F   3       6.618  -7.584  20.074  1.00  0.00            
ATOM    724  HB1 LYS F   3       7.634  -7.163  20.179  1.00  0.00            
ATOM    725  HB2 LYS F   3       6.409  -7.765  18.997  1.00  0.00            
ATOM    726  CG  LYS F   3       6.580  -8.860  20.904  1.00  0.00            
ATOM    727  HG1 LYS F   3       5.657  -9.481  20.812  1.00  0.00            
ATOM    728  HG2 LYS F   3       6.762  -8.635  21.968  1.00  0.00            
ATOM    729  CD  LYS F   3       7.701  -9.801  20.411  1.00  0.00            
ATOM    730  HD1 LYS F   3       7.662 -10.004  19.322  1.00  0.00            
ATOM    731  HD2 LYS F   3       8.674  -9.267  20.520  1.00  0.00            
ATOM    732  CE  LYS F   3       7.966 -11.119  21.156  1.00  0.00            
ATOM    733  HE1 LYS F   3       7.939 -10.964  22.261  1.00  0.00            
ATOM    734  HE2 LYS F   3       8.893 -11.618  20.818  1.00  0.00            
ATOM    735  NZ  LYS F   3       6.932 -12.115  20.839  1.00  0.00            
ATOM    736  HZ1 LYS F   3       6.989 -12.312  19.815  1.00  0.00            
ATOM    737  HZ2 LYS F   3       7.222 -13.020  21.248  1.00  0.00            
ATOM    738  HZ3 LYS F   3       6.023 -11.789  21.222  1.00  0.00            
ATOM    739  C   LYS F   3       4.222  -7.159  20.605  1.00  0.00            
ATOM    740  O   LYS F   3       3.908  -7.562  21.696  1.00  0.00            
ATOM    741  N   LEU F   4       3.561  -7.466  19.471  1.00  0.00            
ATOM    742  HN  LEU F   4       3.819  -7.125  18.570  1.00  0.00            
ATOM    743  CA  LEU F   4       2.289  -8.122  19.532  1.00  0.00            
ATOM    744  HA  LEU F   4       1.985  -8.332  20.544  1.00  0.00            
ATOM    745  CB  LEU F   4       1.230  -7.120  18.957  1.00  0.00            
ATOM    746  HB1 LEU F   4       0.221  -7.573  19.094  1.00  0.00            
ATOM    747  HB2 LEU F   4       1.391  -7.106  17.853  1.00  0.00            
ATOM    748  CG  LEU F   4       1.320  -5.721  19.493  1.00  0.00            
ATOM    749  HG  LEU F   4       2.350  -5.389  19.702  1.00  0.00            
ATOM    750  CD1 LEU F   4       0.752  -4.695  18.508  1.00  0.00            
ATOM    751 HD11 LEU F   4      -0.309  -4.987  18.356  1.00  0.00            
ATOM    752 HD12 LEU F   4       0.766  -3.682  18.981  1.00  0.00            
ATOM    753 HD13 LEU F   4       1.115  -4.656  17.463  1.00  0.00            
ATOM    754  CD2 LEU F   4       0.444  -5.664  20.739  1.00  0.00            
ATOM    755 HD21 LEU F   4       0.790  -6.389  21.508  1.00  0.00            
ATOM    756 HD22 LEU F   4       0.473  -4.631  21.138  1.00  0.00            
ATOM    757 HD23 LEU F   4      -0.586  -6.038  20.569  1.00  0.00            
ATOM    758  C   LEU F   4       2.201  -9.444  18.745  1.00  0.00            
ATOM    759  O   LEU F   4       2.903  -9.487  17.773  1.00  0.00            
ATOM    760  N   GLN F   5       1.373 -10.420  19.130  1.00  0.00            
ATOM    761  HN  GLN F   5       0.957 -10.363  20.024  1.00  0.00            
ATOM    762  CA  GLN F   5       1.521 -11.716  18.407  1.00  0.00            
ATOM    763  HA  GLN F   5       2.532 -11.755  18.037  1.00  0.00            
ATOM    764  CB  GLN F   5       1.138 -12.885  19.351  1.00  0.00            
ATOM    765  HB1 GLN F   5       1.098 -13.867  18.817  1.00  0.00            
ATOM    766  HB2 GLN F   5       0.107 -12.749  19.735  1.00  0.00            
ATOM    767  CG  GLN F   5       2.028 -13.047  20.536  1.00  0.00            
ATOM    768  HG1 GLN F   5       1.563 -13.907  21.069  1.00  0.00            
ATOM    769  HG2 GLN F   5       1.972 -12.077  21.084  1.00  0.00            
ATOM    770  CD  GLN F   5       3.505 -13.158  20.255  1.00  0.00            
ATOM    771  OE1 GLN F   5       4.250 -12.211  20.555  1.00  0.00            
ATOM    772  NE2 GLN F   5       3.944 -14.332  19.841  1.00  0.00            
ATOM    773 HE21 GLN F   5       3.224 -14.967  19.563  1.00  0.00            
ATOM    774 HE22 GLN F   5       4.923 -14.544  19.860  1.00  0.00            
ATOM    775  C   GLN F   5       0.562 -11.823  17.184  1.00  0.00            
ATOM    776  O   GLN F   5      -0.625 -11.456  17.228  1.00  0.00            
ATOM    777  N   LEU F   6       1.056 -12.276  16.054  1.00  0.00            
ATOM    778  HN  LEU F   6       1.977 -12.628  15.911  1.00  0.00            
ATOM    779  CA  LEU F   6       0.333 -12.395  14.809  1.00  0.00            
ATOM    780  HA  LEU F   6      -0.701 -12.214  15.053  1.00  0.00            
ATOM    781  CB  LEU F   6       0.803 -11.318  13.874  1.00  0.00            
ATOM    782  HB1 LEU F   6       0.998 -10.434  14.507  1.00  0.00            
ATOM    783  HB2 LEU F   6      -0.102 -11.109  13.272  1.00  0.00            
ATOM    784  CG  LEU F   6       2.067 -11.556  13.014  1.00  0.00            
ATOM    785  HG  LEU F   6       2.107 -12.488  12.412  1.00  0.00            
ATOM    786  CD1 LEU F   6       2.315 -10.392  11.991  1.00  0.00            
ATOM    787 HD11 LEU F   6       3.390 -10.393  11.707  1.00  0.00            
ATOM    788 HD12 LEU F   6       1.678 -10.528  11.085  1.00  0.00            
ATOM    789 HD13 LEU F   6       1.973  -9.448  12.468  1.00  0.00            
ATOM    790  CD2 LEU F   6       3.359 -11.430  13.875  1.00  0.00            
ATOM    791 HD21 LEU F   6       3.470 -10.472  14.437  1.00  0.00            
ATOM    792 HD22 LEU F   6       3.455 -12.146  14.718  1.00  0.00            
ATOM    793 HD23 LEU F   6       4.211 -11.618  13.202  1.00  0.00            
ATOM    794  C   LEU F   6       0.352 -13.737  14.168  1.00  0.00            
ATOM    795  O   LEU F   6      -0.435 -14.004  13.252  1.00  0.00            
ATOM    796  N   ASN F   7       1.092 -14.697  14.687  1.00  0.00            
ATOM    797  HN  ASN F   7       1.598 -14.549  15.538  1.00  0.00            
ATOM    798  CA  ASN F   7       1.227 -16.043  14.134  1.00  0.00            
ATOM    799  HA  ASN F   7       0.666 -16.175  13.223  1.00  0.00            
ATOM    800  CB  ASN F   7       2.662 -16.408  13.904  1.00  0.00            
ATOM    801  HB1 ASN F   7       2.680 -17.382  13.375  1.00  0.00            
ATOM    802  HB2 ASN F   7       3.204 -16.494  14.872  1.00  0.00            
ATOM    803  CG  ASN F   7       3.208 -15.438  12.891  1.00  0.00            
ATOM    804  OD1 ASN F   7       2.754 -15.346  11.720  1.00  0.00            
ATOM    805  ND2 ASN F   7       4.211 -14.661  13.226  1.00  0.00            
ATOM    806 HD21 ASN F   7       4.778 -15.050  13.954  1.00  0.00            
ATOM    807 HD22 ASN F   7       4.548 -14.029  12.532  1.00  0.00            
ATOM    808  C   ASN F   7       0.515 -17.088  15.051  1.00  0.00            
ATOM    809  OT1 ASN F   7      -0.478 -17.709  14.598  1.00  0.00            
ATOM    810  OT2 ASN F   7       1.046 -17.279  16.133  1.00  0.00            
ATOM    811  N   LYS G   1       8.829 -11.046  14.202  1.00  0.00            
ATOM    812  H1  LYS G   1       8.455 -11.208  13.246  1.00  0.00            
ATOM    813  H2  LYS G   1       9.626 -10.399  14.112  1.00  0.00            
ATOM    814  H3  LYS G   1       9.064 -11.968  14.624  1.00  0.00            
ATOM    815  CA  LYS G   1       7.825 -10.419  15.144  1.00  0.00            
ATOM    816  HA  LYS G   1       6.975 -11.089  15.234  1.00  0.00            
ATOM    817  CB  LYS G   1       8.623 -10.276  16.467  1.00  0.00            
ATOM    818  HB1 LYS G   1       8.785 -11.268  16.951  1.00  0.00            
ATOM    819  HB2 LYS G   1       7.984  -9.710  17.189  1.00  0.00            
ATOM    820  CG  LYS G   1       9.936  -9.566  16.438  1.00  0.00            
ATOM    821  HG1 LYS G   1       9.800  -8.518  16.097  1.00  0.00            
ATOM    822  HG2 LYS G   1      10.684 -10.130  15.854  1.00  0.00            
ATOM    823  CD  LYS G   1      10.718  -9.493  17.793  1.00  0.00            
ATOM    824  HD1 LYS G   1      10.028  -9.127  18.591  1.00  0.00            
ATOM    825  HD2 LYS G   1      10.898 -10.552  18.076  1.00  0.00            
ATOM    826  CE  LYS G   1      12.035  -8.735  17.861  1.00  0.00            
ATOM    827  HE1 LYS G   1      11.905  -7.639  17.716  1.00  0.00            
ATOM    828  HE2 LYS G   1      12.516  -9.006  16.890  1.00  0.00            
ATOM    829  NZ  LYS G   1      12.849  -9.042  19.052  1.00  0.00            
ATOM    830  HZ1 LYS G   1      13.857  -9.226  18.866  1.00  0.00            
ATOM    831  HZ2 LYS G   1      12.776  -8.180  19.638  1.00  0.00            
ATOM    832  HZ3 LYS G   1      12.419  -9.801  19.627  1.00  0.00            
ATOM    833  C   LYS G   1       7.255  -9.076  14.764  1.00  0.00            
ATOM    834  O   LYS G   1       7.801  -8.390  13.913  1.00  0.00            
ATOM    835  N   LEU G   2       6.092  -8.699  15.320  1.00  0.00            
ATOM    836  HN  LEU G   2       5.686  -9.193  16.081  1.00  0.00            
ATOM    837  CA  LEU G   2       5.492  -7.386  15.031  1.00  0.00            
ATOM    838  HA  LEU G   2       5.912  -6.875  14.174  1.00  0.00            
ATOM    839  CB  LEU G   2       3.939  -7.428  14.794  1.00  0.00            
ATOM    840  HB1 LEU G   2       3.334  -7.733  15.675  1.00  0.00            
ATOM    841  HB2 LEU G   2       3.730  -8.266  14.096  1.00  0.00            
ATOM    842  CG  LEU G   2       3.567  -6.201  14.022  1.00  0.00            
ATOM    843  HG  LEU G   2       4.007  -5.229  14.337  1.00  0.00            
ATOM    844  CD1 LEU G   2       3.790  -6.231  12.494  1.00  0.00            
ATOM    845 HD11 LEU G   2       4.861  -5.997  12.304  1.00  0.00            
ATOM    846 HD12 LEU G   2       3.503  -7.124  11.897  1.00  0.00            
ATOM    847 HD13 LEU G   2       3.168  -5.356  12.207  1.00  0.00            
ATOM    848  CD2 LEU G   2       2.026  -6.035  14.265  1.00  0.00            
ATOM    849 HD21 LEU G   2       1.532  -5.314  13.583  1.00  0.00            
ATOM    850 HD22 LEU G   2       1.463  -6.986  14.154  1.00  0.00            
ATOM    851 HD23 LEU G   2       1.883  -5.701  15.309  1.00  0.00            
ATOM    852  C   LEU G   2       5.771  -6.610  16.251  1.00  0.00            
ATOM    853  O   LEU G   2       5.003  -6.679  17.194  1.00  0.00            
ATOM    854  N   LYS G   3       6.795  -5.811  16.283  1.00  0.00            
ATOM    855  HN  LYS G   3       7.359  -5.607  15.487  1.00  0.00            
ATOM    856  CA  LYS G   3       6.958  -4.902  17.412  1.00  0.00            
ATOM    857  HA  LYS G   3       6.888  -5.496  18.314  1.00  0.00            
ATOM    858  CB  LYS G   3       8.405  -4.255  17.350  1.00  0.00            
ATOM    859  HB1 LYS G   3       8.849  -3.958  18.334  1.00  0.00            
ATOM    860  HB2 LYS G   3       8.413  -3.302  16.784  1.00  0.00            
ATOM    861  CG  LYS G   3       9.511  -5.166  16.722  1.00  0.00            
ATOM    862  HG1 LYS G   3       9.334  -5.472  15.666  1.00  0.00            
ATOM    863  HG2 LYS G   3       9.650  -6.121  17.280  1.00  0.00            
ATOM    864  CD  LYS G   3      10.911  -4.388  16.771  1.00  0.00            
ATOM    865  HD1 LYS G   3      11.236  -4.177  17.816  1.00  0.00            
ATOM    866  HD2 LYS G   3      11.653  -5.044  16.267  1.00  0.00            
ATOM    867  CE  LYS G   3      10.932  -2.966  16.143  1.00  0.00            
ATOM    868  HE1 LYS G   3      10.246  -2.232  16.619  1.00  0.00            
ATOM    869  HE2 LYS G   3      10.589  -3.085  15.099  1.00  0.00            
ATOM    870  NZ  LYS G   3      12.284  -2.353  16.012  1.00  0.00            
ATOM    871  HZ1 LYS G   3      12.183  -1.352  15.747  1.00  0.00            
ATOM    872  HZ2 LYS G   3      12.865  -2.485  16.872  1.00  0.00            
ATOM    873  HZ3 LYS G   3      12.693  -2.951  15.268  1.00  0.00            
ATOM    874  C   LYS G   3       6.026  -3.714  17.481  1.00  0.00            
ATOM    875  O   LYS G   3       5.551  -3.285  16.439  1.00  0.00            
ATOM    876  N   LEU G   4       5.715  -3.152  18.634  1.00  0.00            
ATOM    877  HN  LEU G   4       6.049  -3.684  19.404  1.00  0.00            
ATOM    878  CA  LEU G   4       4.858  -2.019  18.871  1.00  0.00            
ATOM    879  HA  LEU G   4       4.366  -1.652  17.988  1.00  0.00            
ATOM    880  CB  LEU G   4       3.804  -2.375  19.989  1.00  0.00            
ATOM    881  HB1 LEU G   4       4.246  -2.855  20.892  1.00  0.00            
ATOM    882  HB2 LEU G   4       3.114  -3.132  19.540  1.00  0.00            
ATOM    883  CG  LEU G   4       2.958  -1.216  20.508  1.00  0.00            
ATOM    884  HG  LEU G   4       3.608  -0.628  21.190  1.00  0.00            
ATOM    885  CD1 LEU G   4       2.375  -0.209  19.505  1.00  0.00            
ATOM    886 HD11 LEU G   4       3.208   0.113  18.827  1.00  0.00            
ATOM    887 HD12 LEU G   4       1.614  -0.834  18.989  1.00  0.00            
ATOM    888 HD13 LEU G   4       2.059   0.648  20.126  1.00  0.00            
ATOM    889  CD2 LEU G   4       1.786  -1.696  21.395  1.00  0.00            
ATOM    890 HD21 LEU G   4       1.360  -0.772  21.844  1.00  0.00            
ATOM    891 HD22 LEU G   4       1.086  -2.460  20.985  1.00  0.00            
ATOM    892 HD23 LEU G   4       2.240  -2.220  22.263  1.00  0.00            
ATOM    893  C   LEU G   4       5.762  -0.951  19.516  1.00  0.00            
ATOM    894  O   LEU G   4       6.223  -1.100  20.641  1.00  0.00            
ATOM    895  N   GLN G   5       5.977   0.125  18.804  1.00  0.00            
ATOM    896  HN  GLN G   5       5.494   0.258  17.949  1.00  0.00            
ATOM    897  CA  GLN G   5       6.622   1.346  19.299  1.00  0.00            
ATOM    898  HA  GLN G   5       7.277   1.149  20.135  1.00  0.00            
ATOM    899  CB  GLN G   5       7.531   1.944  18.168  1.00  0.00            
ATOM    900  HB1 GLN G   5       7.965   2.917  18.474  1.00  0.00            
ATOM    901  HB2 GLN G   5       6.843   2.311  17.386  1.00  0.00            
ATOM    902  CG  GLN G   5       8.646   1.067  17.551  1.00  0.00            
ATOM    903  HG1 GLN G   5       9.278   1.764  16.953  1.00  0.00            
ATOM    904  HG2 GLN G   5       8.152   0.402  16.799  1.00  0.00            
ATOM    905  CD  GLN G   5       9.406   0.262  18.572  1.00  0.00            
ATOM    906  OE1 GLN G   5       9.284  -0.951  18.647  1.00  0.00            
ATOM    907  NE2 GLN G   5      10.050   1.091  19.406  1.00  0.00            
ATOM    908 HE21 GLN G   5      10.365   0.673  20.260  1.00  0.00            
ATOM    909 HE22 GLN G   5       9.768   2.053  19.343  1.00  0.00            
ATOM    910  C   GLN G   5       5.591   2.398  19.648  1.00  0.00            
ATOM    911  O   GLN G   5       4.702   2.841  18.891  1.00  0.00            
ATOM    912  N   LEU G   6       5.585   2.823  20.952  1.00  0.00            
ATOM    913  HN  LEU G   6       6.224   2.379  21.589  1.00  0.00            
ATOM    914  CA  LEU G   6       4.822   3.956  21.425  1.00  0.00            
ATOM    915  HA  LEU G   6       4.161   4.320  20.663  1.00  0.00            
ATOM    916  CB  LEU G   6       4.001   3.514  22.670  1.00  0.00            
ATOM    917  HB1 LEU G   6       3.305   4.284  23.054  1.00  0.00            
ATOM    918  HB2 LEU G   6       4.625   3.177  23.524  1.00  0.00            
ATOM    919  CG  LEU G   6       3.017   2.430  22.371  1.00  0.00            
ATOM    920  HG  LEU G   6       3.473   1.732  21.634  1.00  0.00            
ATOM    921  CD1 LEU G   6       2.531   1.682  23.613  1.00  0.00            
ATOM    922 HD11 LEU G   6       3.413   1.154  24.020  1.00  0.00            
ATOM    923 HD12 LEU G   6       1.939   2.343  24.291  1.00  0.00            
ATOM    924 HD13 LEU G   6       1.963   0.737  23.460  1.00  0.00            
ATOM    925  CD2 LEU G   6       1.752   2.966  21.629  1.00  0.00            
ATOM    926 HD21 LEU G   6       1.205   3.783  22.147  1.00  0.00            
ATOM    927 HD22 LEU G   6       2.122   3.312  20.637  1.00  0.00            
ATOM    928 HD23 LEU G   6       1.034   2.155  21.380  1.00  0.00            
ATOM    929  C   LEU G   6       5.669   5.177  21.736  1.00  0.00            
ATOM    930  O   LEU G   6       5.221   6.162  22.297  1.00  0.00            
ATOM    931  N   ASN G   7       7.021   5.131  21.427  1.00  0.00            
ATOM    932  HN  ASN G   7       7.353   4.408  20.818  1.00  0.00            
ATOM    933  CA  ASN G   7       8.050   6.102  21.584  1.00  0.00            
ATOM    934  HA  ASN G   7       7.808   6.533  22.546  1.00  0.00            
ATOM    935  CB  ASN G   7       9.454   5.554  21.855  1.00  0.00            
ATOM    936  HB1 ASN G   7       9.328   4.896  22.742  1.00  0.00            
ATOM    937  HB2 ASN G   7      10.266   6.316  21.900  1.00  0.00            
ATOM    938  CG  ASN G   7       9.872   4.580  20.744  1.00  0.00            
ATOM    939  OD1 ASN G   7       9.213   3.576  20.539  1.00  0.00            
ATOM    940  ND2 ASN G   7      11.037   4.840  20.146  1.00  0.00            
ATOM    941 HD21 ASN G   7      11.474   5.707  20.401  1.00  0.00            
ATOM    942 HD22 ASN G   7      11.382   4.269  19.405  1.00  0.00            
ATOM    943  C   ASN G   7       8.027   7.159  20.425  1.00  0.00            
ATOM    944  OT1 ASN G   7       7.692   8.334  20.716  1.00  0.00            
ATOM    945  OT2 ASN G   7       8.299   6.750  19.291  1.00  0.00            
ATOM    946  N   LYS H   1       2.484   9.019  20.038  1.00  0.00            
ATOM    947  H1  LYS H   1       3.520   8.976  20.176  1.00  0.00            
ATOM    948  H2  LYS H   1       2.214  10.013  20.132  1.00  0.00            
ATOM    949  H3  LYS H   1       2.049   8.669  20.915  1.00  0.00            
ATOM    950  CA  LYS H   1       1.867   8.299  18.853  1.00  0.00            
ATOM    951  HA  LYS H   1       0.791   8.373  18.864  1.00  0.00            
ATOM    952  CB  LYS H   1       2.041   9.213  17.547  1.00  0.00            
ATOM    953  HB1 LYS H   1       1.368  10.084  17.491  1.00  0.00            
ATOM    954  HB2 LYS H   1       1.986   8.652  16.583  1.00  0.00            
ATOM    955  CG  LYS H   1       3.455   9.846  17.432  1.00  0.00            
ATOM    956  HG1 LYS H   1       4.278   9.106  17.498  1.00  0.00            
ATOM    957  HG2 LYS H   1       3.610  10.595  18.224  1.00  0.00            
ATOM    958  CD  LYS H   1       3.569  10.554  16.104  1.00  0.00            
ATOM    959  HD1 LYS H   1       3.591   9.740  15.347  1.00  0.00            
ATOM    960  HD2 LYS H   1       2.681  11.157  15.813  1.00  0.00            
ATOM    961  CE  LYS H   1       4.883  11.391  15.866  1.00  0.00            
ATOM    962  HE1 LYS H   1       5.101  11.671  14.807  1.00  0.00            
ATOM    963  HE2 LYS H   1       5.782  10.904  16.283  1.00  0.00            
ATOM    964  NZ  LYS H   1       4.718  12.727  16.434  1.00  0.00            
ATOM    965  HZ1 LYS H   1       4.552  12.734  17.453  1.00  0.00            
ATOM    966  HZ2 LYS H   1       5.532  13.320  16.192  1.00  0.00            
ATOM    967  HZ3 LYS H   1       3.978  13.320  16.008  1.00  0.00            
ATOM    968  C   LYS H   1       2.158   6.776  18.794  1.00  0.00            
ATOM    969  O   LYS H   1       2.988   6.206  19.484  1.00  0.00            
ATOM    970  N   LEU H   2       1.485   6.090  17.870  1.00  0.00            
ATOM    971  HN  LEU H   2       0.910   6.601  17.233  1.00  0.00            
ATOM    972  CA  LEU H   2       1.390   4.678  17.812  1.00  0.00            
ATOM    973  HA  LEU H   2       1.792   4.227  18.706  1.00  0.00            
ATOM    974  CB  LEU H   2      -0.101   4.315  17.882  1.00  0.00            
ATOM    975  HB1 LEU H   2      -0.630   5.049  17.243  1.00  0.00            
ATOM    976  HB2 LEU H   2      -0.535   4.481  18.892  1.00  0.00            
ATOM    977  CG  LEU H   2      -0.530   2.842  17.476  1.00  0.00            
ATOM    978  HG  LEU H   2      -0.479   2.708  16.374  1.00  0.00            
ATOM    979  CD1 LEU H   2       0.274   1.757  18.159  1.00  0.00            
ATOM    980 HD11 LEU H   2       1.349   1.764  17.911  1.00  0.00            
ATOM    981 HD12 LEU H   2       0.313   1.960  19.248  1.00  0.00            
ATOM    982 HD13 LEU H   2      -0.197   0.769  17.983  1.00  0.00            
ATOM    983  CD2 LEU H   2      -1.961   2.558  17.777  1.00  0.00            
ATOM    984 HD21 LEU H   2      -2.450   3.491  17.419  1.00  0.00            
ATOM    985 HD22 LEU H   2      -2.385   1.667  17.273  1.00  0.00            
ATOM    986 HD23 LEU H   2      -2.167   2.552  18.871  1.00  0.00            
ATOM    987  C   LEU H   2       1.996   4.184  16.470  1.00  0.00            
ATOM    988  O   LEU H   2       1.576   4.515  15.420  1.00  0.00            
ATOM    989  N   LYS H   3       3.050   3.296  16.520  1.00  0.00            
ATOM    990  HN  LYS H   3       3.523   3.050  17.363  1.00  0.00            
ATOM    991  CA  LYS H   3       3.654   2.679  15.400  1.00  0.00            
ATOM    992  HA  LYS H   3       3.125   2.761  14.459  1.00  0.00            
ATOM    993  CB  LYS H   3       4.951   3.423  15.203  1.00  0.00            
ATOM    994  HB1 LYS H   3       5.548   3.444  16.146  1.00  0.00            
ATOM    995  HB2 LYS H   3       4.609   4.459  14.989  1.00  0.00            
ATOM    996  CG  LYS H   3       5.932   2.966  14.093  1.00  0.00            
ATOM    997  HG1 LYS H   3       5.347   2.711  13.188  1.00  0.00            
ATOM    998  HG2 LYS H   3       6.414   2.008  14.383  1.00  0.00            
ATOM    999  CD  LYS H   3       7.116   3.867  13.705  1.00  0.00            
ATOM   1000  HD1 LYS H   3       7.841   3.254  13.114  1.00  0.00            
ATOM   1001  HD2 LYS H   3       6.712   4.748  13.159  1.00  0.00            
ATOM   1002  CE  LYS H   3       7.981   4.383  14.913  1.00  0.00            
ATOM   1003  HE1 LYS H   3       8.404   3.629  15.604  1.00  0.00            
ATOM   1004  HE2 LYS H   3       7.252   4.941  15.532  1.00  0.00            
ATOM   1005  NZ  LYS H   3       8.982   5.281  14.460  1.00  0.00            
ATOM   1006  HZ1 LYS H   3       9.230   5.760  15.346  1.00  0.00            
ATOM   1007  HZ2 LYS H   3       9.861   4.809  14.174  1.00  0.00            
ATOM   1008  HZ3 LYS H   3       8.761   5.964  13.711  1.00  0.00            
ATOM   1009  C   LYS H   3       3.874   1.186  15.541  1.00  0.00            
ATOM   1010  O   LYS H   3       4.194   0.635  16.645  1.00  0.00            
ATOM   1011  N   LEU H   4       3.637   0.365  14.474  1.00  0.00            
ATOM   1012  HN  LEU H   4       3.343   0.809  13.636  1.00  0.00            
ATOM   1013  CA  LEU H   4       4.031  -1.113  14.505  1.00  0.00            
ATOM   1014  HA  LEU H   4       4.354  -1.367  15.504  1.00  0.00            
ATOM   1015  CB  LEU H   4       2.881  -2.150  14.026  1.00  0.00            
ATOM   1016  HB1 LEU H   4       3.075  -3.168  14.410  1.00  0.00            
ATOM   1017  HB2 LEU H   4       2.751  -2.167  12.921  1.00  0.00            
ATOM   1018  CG  LEU H   4       1.524  -1.731  14.597  1.00  0.00            
ATOM   1019  HG  LEU H   4       1.326  -0.726  14.156  1.00  0.00            
ATOM   1020  CD1 LEU H   4       0.392  -2.728  14.228  1.00  0.00            
ATOM   1021 HD11 LEU H   4      -0.617  -2.308  14.416  1.00  0.00            
ATOM   1022 HD12 LEU H   4       0.411  -2.988  13.146  1.00  0.00            
ATOM   1023 HD13 LEU H   4       0.640  -3.647  14.804  1.00  0.00            
ATOM   1024  CD2 LEU H   4       1.476  -1.516  16.120  1.00  0.00            
ATOM   1025 HD21 LEU H   4       0.422  -1.265  16.373  1.00  0.00            
ATOM   1026 HD22 LEU H   4       1.882  -2.451  16.565  1.00  0.00            
ATOM   1027 HD23 LEU H   4       2.167  -0.722  16.470  1.00  0.00            
ATOM   1028  C   LEU H   4       5.143  -1.272  13.531  1.00  0.00            
ATOM   1029  O   LEU H   4       5.231  -0.709  12.467  1.00  0.00            
ATOM   1030  N   GLN H   5       6.126  -2.035  13.897  1.00  0.00            
ATOM   1031  HN  GLN H   5       6.025  -2.510  14.764  1.00  0.00            
ATOM   1032  CA  GLN H   5       7.230  -2.341  12.939  1.00  0.00            
ATOM   1033  HA  GLN H   5       7.001  -2.018  11.935  1.00  0.00            
ATOM   1034  CB  GLN H   5       8.440  -1.602  13.456  1.00  0.00            
ATOM   1035  HB1 GLN H   5       8.722  -1.907  14.491  1.00  0.00            
ATOM   1036  HB2 GLN H   5       8.173  -0.527  13.368  1.00  0.00            
ATOM   1037  CG  GLN H   5       9.647  -1.842  12.512  1.00  0.00            
ATOM   1038  HG1 GLN H   5       9.312  -1.829  11.449  1.00  0.00            
ATOM   1039  HG2 GLN H   5      10.099  -2.825  12.768  1.00  0.00            
ATOM   1040  CD  GLN H   5      10.628  -0.774  12.549  1.00  0.00            
ATOM   1041  OE1 GLN H   5      10.395   0.317  13.071  1.00  0.00            
ATOM   1042  NE2 GLN H   5      11.765  -1.046  11.920  1.00  0.00            
ATOM   1043 HE21 GLN H   5      12.024  -1.985  11.703  1.00  0.00            
ATOM   1044 HE22 GLN H   5      12.508  -0.390  11.849  1.00  0.00            
ATOM   1045  C   GLN H   5       7.503  -3.827  12.917  1.00  0.00            
ATOM   1046  O   GLN H   5       7.663  -4.511  13.925  1.00  0.00            
ATOM   1047  N   LEU H   6       7.401  -4.401  11.715  1.00  0.00            
ATOM   1048  HN  LEU H   6       7.248  -3.741  10.984  1.00  0.00            
ATOM   1049  CA  LEU H   6       7.577  -5.778  11.317  1.00  0.00            
ATOM   1050  HA  LEU H   6       7.065  -6.328  12.091  1.00  0.00            
ATOM   1051  CB  LEU H   6       7.013  -5.945   9.915  1.00  0.00            
ATOM   1052  HB1 LEU H   6       7.619  -5.296   9.254  1.00  0.00            
ATOM   1053  HB2 LEU H   6       5.989  -5.509   9.919  1.00  0.00            
ATOM   1054  CG  LEU H   6       7.138  -7.367   9.343  1.00  0.00            
ATOM   1055  HG  LEU H   6       8.208  -7.652   9.258  1.00  0.00            
ATOM   1056  CD1 LEU H   6       6.371  -8.397  10.200  1.00  0.00            
ATOM   1057 HD11 LEU H   6       6.209  -9.346   9.620  1.00  0.00            
ATOM   1058 HD12 LEU H   6       7.068  -8.642  11.030  1.00  0.00            
ATOM   1059 HD13 LEU H   6       5.461  -8.012  10.706  1.00  0.00            
ATOM   1060  CD2 LEU H   6       6.537  -7.400   7.945  1.00  0.00            
ATOM   1061 HD21 LEU H   6       5.495  -7.063   8.114  1.00  0.00            
ATOM   1062 HD22 LEU H   6       7.012  -6.702   7.224  1.00  0.00            
ATOM   1063 HD23 LEU H   6       6.572  -8.464   7.621  1.00  0.00            
ATOM   1064  C   LEU H   6       9.055  -6.181  11.321  1.00  0.00            
ATOM   1065  O   LEU H   6       9.907  -5.523  10.694  1.00  0.00            
ATOM   1066  N   ASN H   7       9.415  -7.248  12.169  1.00  0.00            
ATOM   1067  HN  ASN H   7       8.752  -7.769  12.696  1.00  0.00            
ATOM   1068  CA  ASN H   7      10.726  -7.656  12.395  1.00  0.00            
ATOM   1069  HA  ASN H   7      11.291  -7.409  11.514  1.00  0.00            
ATOM   1070  CB  ASN H   7      11.212  -6.949  13.680  1.00  0.00            
ATOM   1071  HB1 ASN H   7      10.735  -7.495  14.526  1.00  0.00            
ATOM   1072  HB2 ASN H   7      10.852  -5.903  13.794  1.00  0.00            
ATOM   1073  CG  ASN H   7      12.709  -7.063  13.898  1.00  0.00            
ATOM   1074  OD1 ASN H   7      13.413  -6.223  14.409  1.00  0.00            
ATOM   1075  ND2 ASN H   7      13.207  -8.291  13.651  1.00  0.00            
ATOM   1076 HD21 ASN H   7      12.564  -9.000  13.924  1.00  0.00            
ATOM   1077 HD22 ASN H   7      14.186  -8.398  13.821  1.00  0.00            
ATOM   1078  C   ASN H   7      10.774  -9.181  12.438  1.00  0.00            
ATOM   1079  OT1 ASN H   7      10.612  -9.893  11.417  1.00  0.00            
ATOM   1080  OT2 ASN H   7      11.017  -9.795  13.516  1.00  0.00            
ATOM   1081  N   LYS I   1      12.099  -2.803   6.772  1.00  0.00            
ATOM   1082  H1  LYS I   1      12.561  -3.107   7.658  1.00  0.00            
ATOM   1083  H2  LYS I   1      12.707  -2.712   5.926  1.00  0.00            
ATOM   1084  H3  LYS I   1      11.657  -1.875   6.935  1.00  0.00            
ATOM   1085  CA  LYS I   1      10.918  -3.617   6.502  1.00  0.00            
ATOM   1086  HA  LYS I   1      10.945  -3.852   5.442  1.00  0.00            
ATOM   1087  CB  LYS I   1      10.841  -4.949   7.354  1.00  0.00            
ATOM   1088  HB1 LYS I   1       9.948  -5.591   7.176  1.00  0.00            
ATOM   1089  HB2 LYS I   1      10.901  -4.641   8.414  1.00  0.00            
ATOM   1090  CG  LYS I   1      12.045  -5.817   7.090  1.00  0.00            
ATOM   1091  HG1 LYS I   1      12.804  -5.494   7.836  1.00  0.00            
ATOM   1092  HG2 LYS I   1      12.383  -5.615   6.048  1.00  0.00            
ATOM   1093  CD  LYS I   1      11.813  -7.326   7.293  1.00  0.00            
ATOM   1094  HD1 LYS I   1      10.927  -7.627   6.696  1.00  0.00            
ATOM   1095  HD2 LYS I   1      12.711  -7.863   6.919  1.00  0.00            
ATOM   1096  CE  LYS I   1      11.523  -7.786   8.737  1.00  0.00            
ATOM   1097  HE1 LYS I   1      10.602  -7.295   9.117  1.00  0.00            
ATOM   1098  HE2 LYS I   1      12.305  -7.557   9.491  1.00  0.00            
ATOM   1099  NZ  LYS I   1      11.378  -9.252   8.821  1.00  0.00            
ATOM   1100  HZ1 LYS I   1      10.551  -9.550   8.263  1.00  0.00            
ATOM   1101  HZ2 LYS I   1      12.252  -9.639   8.402  1.00  0.00            
ATOM   1102  HZ3 LYS I   1      11.264  -9.540   9.815  1.00  0.00            
ATOM   1103  C   LYS I   1       9.699  -2.763   6.669  1.00  0.00            
ATOM   1104  O   LYS I   1       9.778  -1.618   7.003  1.00  0.00            
ATOM   1105  N   LEU I   2       8.534  -3.380   6.556  1.00  0.00            
ATOM   1106  HN  LEU I   2       8.523  -4.302   6.186  1.00  0.00            
ATOM   1107  CA  LEU I   2       7.270  -2.839   6.881  1.00  0.00            
ATOM   1108  HA  LEU I   2       7.113  -2.017   6.210  1.00  0.00            
ATOM   1109  CB  LEU I   2       6.164  -3.867   6.619  1.00  0.00            
ATOM   1110  HB1 LEU I   2       6.348  -4.683   7.345  1.00  0.00            
ATOM   1111  HB2 LEU I   2       6.238  -4.402   5.650  1.00  0.00            
ATOM   1112  CG  LEU I   2       4.693  -3.410   6.847  1.00  0.00            
ATOM   1113  HG  LEU I   2       4.583  -2.828   7.785  1.00  0.00            
ATOM   1114  CD1 LEU I   2       4.140  -2.409   5.805  1.00  0.00            
ATOM   1115 HD11 LEU I   2       4.367  -2.794   4.778  1.00  0.00            
ATOM   1116 HD12 LEU I   2       3.041  -2.292   5.812  1.00  0.00            
ATOM   1117 HD13 LEU I   2       4.652  -1.421   5.857  1.00  0.00            
ATOM   1118  CD2 LEU I   2       3.734  -4.587   6.861  1.00  0.00            
ATOM   1119 HD21 LEU I   2       3.682  -5.009   5.838  1.00  0.00            
ATOM   1120 HD22 LEU I   2       4.079  -5.380   7.564  1.00  0.00            
ATOM   1121 HD23 LEU I   2       2.697  -4.336   7.163  1.00  0.00            
ATOM   1122  C   LEU I   2       7.146  -2.051   8.221  1.00  0.00            
ATOM   1123  O   LEU I   2       7.140  -2.692   9.287  1.00  0.00            
ATOM   1124  N   LYS I   3       6.863  -0.760   8.162  1.00  0.00            
ATOM   1125  HN  LYS I   3       6.979  -0.316   7.271  1.00  0.00            
ATOM   1126  CA  LYS I   3       6.482   0.103   9.260  1.00  0.00            
ATOM   1127  HA  LYS I   3       6.314  -0.419  10.189  1.00  0.00            
ATOM   1128  CB  LYS I   3       7.504   1.276   9.417  1.00  0.00            
ATOM   1129  HB1 LYS I   3       7.055   1.883  10.227  1.00  0.00            
ATOM   1130  HB2 LYS I   3       7.482   1.949   8.540  1.00  0.00            
ATOM   1131  CG  LYS I   3       8.997   0.997   9.591  1.00  0.00            
ATOM   1132  HG1 LYS I   3       9.262  -0.021   9.245  1.00  0.00            
ATOM   1133  HG2 LYS I   3       9.123   0.885  10.690  1.00  0.00            
ATOM   1134  CD  LYS I   3       9.861   1.941   8.750  1.00  0.00            
ATOM   1135  HD1 LYS I   3       9.663   1.701   7.681  1.00  0.00            
ATOM   1136  HD2 LYS I   3       9.600   3.011   8.862  1.00  0.00            
ATOM   1137  CE  LYS I   3      11.292   1.818   9.183  1.00  0.00            
ATOM   1138  HE1 LYS I   3      11.505   0.737   9.083  1.00  0.00            
ATOM   1139  HE2 LYS I   3      11.391   2.111  10.255  1.00  0.00            
ATOM   1140  NZ  LYS I   3      12.266   2.452   8.285  1.00  0.00            
ATOM   1141  HZ1 LYS I   3      12.270   3.456   8.546  1.00  0.00            
ATOM   1142  HZ2 LYS I   3      13.219   2.161   8.567  1.00  0.00            
ATOM   1143  HZ3 LYS I   3      12.052   2.267   7.278  1.00  0.00            
ATOM   1144  C   LYS I   3       5.106   0.743   8.875  1.00  0.00            
ATOM   1145  O   LYS I   3       4.777   1.306   7.788  1.00  0.00            
ATOM   1146  N   LEU I   4       4.162   0.610   9.786  1.00  0.00            
ATOM   1147  HN  LEU I   4       4.402   0.161  10.641  1.00  0.00            
ATOM   1148  CA  LEU I   4       2.811   1.150   9.748  1.00  0.00            
ATOM   1149  HA  LEU I   4       2.646   1.677   8.821  1.00  0.00            
ATOM   1150  CB  LEU I   4       1.765  -0.012  10.003  1.00  0.00            
ATOM   1151  HB1 LEU I   4       0.800   0.458   9.721  1.00  0.00            
ATOM   1152  HB2 LEU I   4       1.657  -0.297  11.073  1.00  0.00            
ATOM   1153  CG  LEU I   4       1.976  -1.301   9.203  1.00  0.00            
ATOM   1154  HG  LEU I   4       2.448  -1.029   8.238  1.00  0.00            
ATOM   1155  CD1 LEU I   4       2.773  -2.394   9.934  1.00  0.00            
ATOM   1156 HD11 LEU I   4       3.847  -2.193  10.123  1.00  0.00            
ATOM   1157 HD12 LEU I   4       2.372  -2.634  10.935  1.00  0.00            
ATOM   1158 HD13 LEU I   4       2.703  -3.301   9.290  1.00  0.00            
ATOM   1159  CD2 LEU I   4       0.601  -1.943   8.808  1.00  0.00            
ATOM   1160 HD21 LEU I   4       0.743  -2.500   7.857  1.00  0.00            
ATOM   1161 HD22 LEU I   4       0.212  -2.581   9.619  1.00  0.00            
ATOM   1162 HD23 LEU I   4       0.004  -1.074   8.474  1.00  0.00            
ATOM   1163  C   LEU I   4       2.622   2.077  10.972  1.00  0.00            
ATOM   1164  O   LEU I   4       2.701   1.602  12.133  1.00  0.00            
ATOM   1165  N   GLN I   5       2.271   3.380  10.655  1.00  0.00            
ATOM   1166  HN  GLN I   5       2.177   3.593   9.690  1.00  0.00            
ATOM   1167  CA  GLN I   5       1.930   4.400  11.676  1.00  0.00            
ATOM   1168  HA  GLN I   5       1.991   3.988  12.673  1.00  0.00            
ATOM   1169  CB  GLN I   5       2.661   5.758  11.658  1.00  0.00            
ATOM   1170  HB1 GLN I   5       2.395   6.479  12.460  1.00  0.00            
ATOM   1171  HB2 GLN I   5       2.280   6.235  10.734  1.00  0.00            
ATOM   1172  CG  GLN I   5       4.201   5.728  11.584  1.00  0.00            
ATOM   1173  HG1 GLN I   5       4.467   5.171  10.659  1.00  0.00            
ATOM   1174  HG2 GLN I   5       4.757   5.197  12.387  1.00  0.00            
ATOM   1175  CD  GLN I   5       4.866   7.087  11.373  1.00  0.00            
ATOM   1176  OE1 GLN I   5       4.770   7.626  10.254  1.00  0.00            
ATOM   1177  NE2 GLN I   5       5.376   7.748  12.457  1.00  0.00            
ATOM   1178 HE21 GLN I   5       5.470   7.384  13.388  1.00  0.00            
ATOM   1179 HE22 GLN I   5       6.110   8.431  12.360  1.00  0.00            
ATOM   1180  C   GLN I   5       0.490   4.767  11.499  1.00  0.00            
ATOM   1181  O   GLN I   5       0.007   5.070  10.397  1.00  0.00            
ATOM   1182  N   LEU I   6      -0.272   4.658  12.604  1.00  0.00            
ATOM   1183  HN  LEU I   6       0.053   4.390  13.509  1.00  0.00            
ATOM   1184  CA  LEU I   6      -1.720   4.337  12.465  1.00  0.00            
ATOM   1185  HA  LEU I   6      -2.120   4.126  11.494  1.00  0.00            
ATOM   1186  CB  LEU I   6      -1.993   3.053  13.302  1.00  0.00            
ATOM   1187  HB1 LEU I   6      -3.063   2.814  13.081  1.00  0.00            
ATOM   1188  HB2 LEU I   6      -1.843   3.231  14.386  1.00  0.00            
ATOM   1189  CG  LEU I   6      -1.158   1.811  12.980  1.00  0.00            
ATOM   1190  HG  LEU I   6      -0.134   1.966  13.393  1.00  0.00            
ATOM   1191  CD1 LEU I   6      -1.706   0.640  13.816  1.00  0.00            
ATOM   1192 HD11 LEU I   6      -1.722   0.681  14.921  1.00  0.00            
ATOM   1193 HD12 LEU I   6      -2.767   0.576  13.493  1.00  0.00            
ATOM   1194 HD13 LEU I   6      -1.110  -0.248  13.524  1.00  0.00            
ATOM   1195  CD2 LEU I   6      -0.920   1.498  11.515  1.00  0.00            
ATOM   1196 HD21 LEU I   6      -0.154   2.217  11.157  1.00  0.00            
ATOM   1197 HD22 LEU I   6      -0.448   0.492  11.440  1.00  0.00            
ATOM   1198 HD23 LEU I   6      -1.865   1.519  10.917  1.00  0.00            
ATOM   1199  C   LEU I   6      -2.615   5.458  13.038  1.00  0.00            
ATOM   1200  O   LEU I   6      -3.832   5.358  12.904  1.00  0.00            
ATOM   1201  N   ASN I   7      -2.045   6.611  13.494  1.00  0.00            
ATOM   1202  HN  ASN I   7      -1.053   6.627  13.528  1.00  0.00            
ATOM   1203  CA  ASN I   7      -2.770   7.721  13.943  1.00  0.00            
ATOM   1204  HA  ASN I   7      -3.562   7.370  14.585  1.00  0.00            
ATOM   1205  CB  ASN I   7      -1.894   8.671  14.903  1.00  0.00            
ATOM   1206  HB1 ASN I   7      -2.513   9.552  15.196  1.00  0.00            
ATOM   1207  HB2 ASN I   7      -0.937   9.054  14.487  1.00  0.00            
ATOM   1208  CG  ASN I   7      -1.366   7.916  16.108  1.00  0.00            
ATOM   1209  OD1 ASN I   7      -0.357   7.281  16.139  1.00  0.00            
ATOM   1210  ND2 ASN I   7      -2.174   8.100  17.247  1.00  0.00            
ATOM   1211 HD21 ASN I   7      -3.125   8.352  17.072  1.00  0.00            
ATOM   1212 HD22 ASN I   7      -1.871   7.603  18.060  1.00  0.00            
ATOM   1213  C   ASN I   7      -3.312   8.618  12.790  1.00  0.00            
ATOM   1214  OT1 ASN I   7      -4.534   8.709  12.720  1.00  0.00            
ATOM   1215  OT2 ASN I   7      -2.567   9.296  12.017  1.00  0.00            
ATOM   1216  N   LYS J   1      -4.019  10.125   9.984  1.00  0.00            
ATOM   1217  H1  LYS J   1      -3.600   9.717  10.842  1.00  0.00            
ATOM   1218  H2  LYS J   1      -3.283  10.799   9.715  1.00  0.00            
ATOM   1219  H3  LYS J   1      -4.811  10.708  10.310  1.00  0.00            
ATOM   1220  CA  LYS J   1      -4.238   8.996   9.044  1.00  0.00            
ATOM   1221  HA  LYS J   1      -4.941   8.361   9.563  1.00  0.00            
ATOM   1222  CB  LYS J   1      -4.883   9.530   7.685  1.00  0.00            
ATOM   1223  HB1 LYS J   1      -4.650   8.860   6.828  1.00  0.00            
ATOM   1224  HB2 LYS J   1      -4.471  10.547   7.543  1.00  0.00            
ATOM   1225  CG  LYS J   1      -6.376   9.648   7.794  1.00  0.00            
ATOM   1226  HG1 LYS J   1      -6.841   9.990   8.733  1.00  0.00            
ATOM   1227  HG2 LYS J   1      -6.799   8.613   7.734  1.00  0.00            
ATOM   1228  CD  LYS J   1      -6.825  10.475   6.604  1.00  0.00            
ATOM   1229  HD1 LYS J   1      -6.321  11.474   6.674  1.00  0.00            
ATOM   1230  HD2 LYS J   1      -6.437   9.991   5.684  1.00  0.00            
ATOM   1231  CE  LYS J   1      -8.362  10.728   6.495  1.00  0.00            
ATOM   1232  HE1 LYS J   1      -8.771  11.212   7.403  1.00  0.00            
ATOM   1233  HE2 LYS J   1      -8.817   9.725   6.411  1.00  0.00            
ATOM   1234  NZ  LYS J   1      -8.761  11.546   5.324  1.00  0.00            
ATOM   1235  HZ1 LYS J   1      -8.018  11.711   4.623  1.00  0.00            
ATOM   1236  HZ2 LYS J   1      -9.515  11.132   4.744  1.00  0.00            
ATOM   1237  HZ3 LYS J   1      -9.082  12.501   5.609  1.00  0.00            
ATOM   1238  C   LYS J   1      -3.033   8.100   8.775  1.00  0.00            
ATOM   1239  O   LYS J   1      -1.871   8.393   9.035  1.00  0.00            
ATOM   1240  N   LEU J   2      -3.328   6.932   8.198  1.00  0.00            
ATOM   1241  HN  LEU J   2      -4.252   6.604   8.025  1.00  0.00            
ATOM   1242  CA  LEU J   2      -2.447   5.857   7.957  1.00  0.00            
ATOM   1243  HA  LEU J   2      -2.080   5.573   8.928  1.00  0.00            
ATOM   1244  CB  LEU J   2      -3.174   4.697   7.297  1.00  0.00            
ATOM   1245  HB1 LEU J   2      -3.450   5.111   6.298  1.00  0.00            
ATOM   1246  HB2 LEU J   2      -4.059   4.524   7.934  1.00  0.00            
ATOM   1247  CG  LEU J   2      -2.416   3.367   7.150  1.00  0.00            
ATOM   1248  HG  LEU J   2      -1.435   3.540   6.657  1.00  0.00            
ATOM   1249  CD1 LEU J   2      -2.150   2.743   8.464  1.00  0.00            
ATOM   1250 HD11 LEU J   2      -1.928   1.654   8.460  1.00  0.00            
ATOM   1251 HD12 LEU J   2      -1.210   3.218   8.843  1.00  0.00            
ATOM   1252 HD13 LEU J   2      -2.893   2.919   9.272  1.00  0.00            
ATOM   1253  CD2 LEU J   2      -3.125   2.305   6.325  1.00  0.00            
ATOM   1254 HD21 LEU J   2      -4.188   2.220   6.659  1.00  0.00            
ATOM   1255 HD22 LEU J   2      -3.125   2.541   5.236  1.00  0.00            
ATOM   1256 HD23 LEU J   2      -2.616   1.320   6.393  1.00  0.00            
ATOM   1257  C   LEU J   2      -1.178   6.195   7.123  1.00  0.00            
ATOM   1258  O   LEU J   2      -1.288   6.746   6.058  1.00  0.00            
ATOM   1259  N   LYS J   3       0.044   5.839   7.675  1.00  0.00            
ATOM   1260  HN  LYS J   3      -0.015   5.345   8.541  1.00  0.00            
ATOM   1261  CA  LYS J   3       1.344   5.967   7.078  1.00  0.00            
ATOM   1262  HA  LYS J   3       1.254   6.452   6.118  1.00  0.00            
ATOM   1263  CB  LYS J   3       2.469   6.804   7.858  1.00  0.00            
ATOM   1264  HB1 LYS J   3       3.349   6.854   7.183  1.00  0.00            
ATOM   1265  HB2 LYS J   3       2.834   6.161   8.698  1.00  0.00            
ATOM   1266  CG  LYS J   3       1.955   8.159   8.337  1.00  0.00            
ATOM   1267  HG1 LYS J   3       2.618   8.571   9.134  1.00  0.00            
ATOM   1268  HG2 LYS J   3       1.012   7.882   8.853  1.00  0.00            
ATOM   1269  CD  LYS J   3       1.766   9.070   7.162  1.00  0.00            
ATOM   1270  HD1 LYS J   3       2.756   9.328   6.722  1.00  0.00            
ATOM   1271  HD2 LYS J   3       1.145   8.511   6.435  1.00  0.00            
ATOM   1272  CE  LYS J   3       1.111  10.411   7.565  1.00  0.00            
ATOM   1273  HE1 LYS J   3       1.836  10.957   8.213  1.00  0.00            
ATOM   1274  HE2 LYS J   3       0.216  10.407   8.220  1.00  0.00            
ATOM   1275  NZ  LYS J   3       0.949  11.182   6.286  1.00  0.00            
ATOM   1276  HZ1 LYS J   3      -0.029  11.050   5.955  1.00  0.00            
ATOM   1277  HZ2 LYS J   3       1.075  12.202   6.430  1.00  0.00            
ATOM   1278  HZ3 LYS J   3       1.662  10.948   5.564  1.00  0.00            
ATOM   1279  C   LYS J   3       2.004   4.607   6.966  1.00  0.00            
ATOM   1280  O   LYS J   3       2.197   3.864   7.903  1.00  0.00            
ATOM   1281  N   LEU J   4       2.434   4.260   5.749  1.00  0.00            
ATOM   1282  HN  LEU J   4       2.307   4.808   4.920  1.00  0.00            
ATOM   1283  CA  LEU J   4       2.867   2.878   5.467  1.00  0.00            
ATOM   1284  HA  LEU J   4       3.121   2.355   6.382  1.00  0.00            
ATOM   1285  CB  LEU J   4       1.652   2.016   4.866  1.00  0.00            
ATOM   1286  HB1 LEU J   4       1.351   2.500   3.913  1.00  0.00            
ATOM   1287  HB2 LEU J   4       0.801   2.148   5.576  1.00  0.00            
ATOM   1288  CG  LEU J   4       1.919   0.483   4.647  1.00  0.00            
ATOM   1289  HG  LEU J   4       2.816   0.285   5.267  1.00  0.00            
ATOM   1290  CD1 LEU J   4       0.739  -0.304   5.130  1.00  0.00            
ATOM   1291 HD11 LEU J   4       0.912  -1.379   4.937  1.00  0.00            
ATOM   1292 HD12 LEU J   4       0.482  -0.158   6.205  1.00  0.00            
ATOM   1293 HD13 LEU J   4      -0.164  -0.115   4.513  1.00  0.00            
ATOM   1294  CD2 LEU J   4       2.228   0.267   3.217  1.00  0.00            
ATOM   1295 HD21 LEU J   4       1.425   0.713   2.586  1.00  0.00            
ATOM   1296 HD22 LEU J   4       3.190   0.730   2.925  1.00  0.00            
ATOM   1297 HD23 LEU J   4       2.289  -0.834   3.079  1.00  0.00            
ATOM   1298  C   LEU J   4       4.079   2.940   4.554  1.00  0.00            
ATOM   1299  O   LEU J   4       3.962   3.540   3.500  1.00  0.00            
ATOM   1300  N   GLN J   5       5.297   2.431   4.904  1.00  0.00            
ATOM   1301  HN  GLN J   5       5.472   2.031   5.799  1.00  0.00            
ATOM   1302  CA  GLN J   5       6.270   2.183   3.920  1.00  0.00            
ATOM   1303  HA  GLN J   5       5.842   2.109   2.938  1.00  0.00            
ATOM   1304  CB  GLN J   5       7.355   3.312   4.004  1.00  0.00            
ATOM   1305  HB1 GLN J   5       6.831   4.244   3.687  1.00  0.00            
ATOM   1306  HB2 GLN J   5       8.084   3.218   3.170  1.00  0.00            
ATOM   1307  CG  GLN J   5       8.167   3.479   5.312  1.00  0.00            
ATOM   1308  HG1 GLN J   5       8.701   2.528   5.485  1.00  0.00            
ATOM   1309  HG2 GLN J   5       7.504   3.828   6.128  1.00  0.00            
ATOM   1310  CD  GLN J   5       9.209   4.651   5.129  1.00  0.00            
ATOM   1311  OE1 GLN J   5       8.746   5.773   5.024  1.00  0.00            
ATOM   1312  NE2 GLN J   5      10.539   4.357   5.101  1.00  0.00            
ATOM   1313 HE21 GLN J   5      10.850   3.457   5.397  1.00  0.00            
ATOM   1314 HE22 GLN J   5      11.175   5.125   5.034  1.00  0.00            
ATOM   1315  C   GLN J   5       7.013   0.870   4.192  1.00  0.00            
ATOM   1316  O   GLN J   5       6.950   0.244   5.291  1.00  0.00            
ATOM   1317  N   LEU J   6       7.760   0.343   3.250  1.00  0.00            
ATOM   1318  HN  LEU J   6       7.816   0.811   2.371  1.00  0.00            
ATOM   1319  CA  LEU J   6       8.198  -1.035   3.296  1.00  0.00            
ATOM   1320  HA  LEU J   6       7.610  -1.698   3.911  1.00  0.00            
ATOM   1321  CB  LEU J   6       8.018  -1.696   1.871  1.00  0.00            
ATOM   1322  HB1 LEU J   6       8.829  -2.448   1.657  1.00  0.00            
ATOM   1323  HB2 LEU J   6       8.148  -0.939   1.076  1.00  0.00            
ATOM   1324  CG  LEU J   6       6.640  -2.354   1.703  1.00  0.00            
ATOM   1325  HG  LEU J   6       6.628  -2.674   0.639  1.00  0.00            
ATOM   1326  CD1 LEU J   6       6.491  -3.712   2.532  1.00  0.00            
ATOM   1327 HD11 LEU J   6       5.454  -4.090   2.377  1.00  0.00            
ATOM   1328 HD12 LEU J   6       7.210  -4.474   2.149  1.00  0.00            
ATOM   1329 HD13 LEU J   6       6.706  -3.560   3.613  1.00  0.00            
ATOM   1330  CD2 LEU J   6       5.424  -1.385   1.965  1.00  0.00            
ATOM   1331 HD21 LEU J   6       4.548  -1.809   1.424  1.00  0.00            
ATOM   1332 HD22 LEU J   6       5.202  -1.382   3.046  1.00  0.00            
ATOM   1333 HD23 LEU J   6       5.503  -0.392   1.470  1.00  0.00            
ATOM   1334  C   LEU J   6       9.661  -1.212   3.717  1.00  0.00            
ATOM   1335  O   LEU J   6      10.234  -2.303   3.826  1.00  0.00            
ATOM   1336  N   ASN J   7      10.333  -0.069   3.947  1.00  0.00            
ATOM   1337  HN  ASN J   7       9.757   0.744   3.867  1.00  0.00            
ATOM   1338  CA  ASN J   7      11.732   0.139   4.106  1.00  0.00            
ATOM   1339  HA  ASN J   7      12.164  -0.853   4.065  1.00  0.00            
ATOM   1340  CB  ASN J   7      12.286   1.016   2.962  1.00  0.00            
ATOM   1341  HB1 ASN J   7      13.386   0.922   2.901  1.00  0.00            
ATOM   1342  HB2 ASN J   7      11.959   2.062   3.128  1.00  0.00            
ATOM   1343  CG  ASN J   7      11.602   0.477   1.668  1.00  0.00            
ATOM   1344  OD1 ASN J   7      10.643   1.067   1.218  1.00  0.00            
ATOM   1345  ND2 ASN J   7      12.233  -0.509   1.059  1.00  0.00            
ATOM   1346 HD21 ASN J   7      13.057  -0.925   1.422  1.00  0.00            
ATOM   1347 HD22 ASN J   7      12.015  -0.792   0.118  1.00  0.00            
ATOM   1348  C   ASN J   7      12.172   0.709   5.474  1.00  0.00            
ATOM   1349  OT1 ASN J   7      11.909   1.903   5.753  1.00  0.00            
ATOM   1350  OT2 ASN J   7      12.792  -0.037   6.246  1.00  0.00            
ATOM   1351  N   LYS K   1      12.517   1.931  -2.894  1.00  0.00            
ATOM   1352  H1  LYS K   1      13.229   1.213  -2.631  1.00  0.00            
ATOM   1353  H2  LYS K   1      12.006   1.525  -3.701  1.00  0.00            
ATOM   1354  H3  LYS K   1      12.931   2.834  -3.167  1.00  0.00            
ATOM   1355  CA  LYS K   1      11.685   2.009  -1.634  1.00  0.00            
ATOM   1356  HA  LYS K   1      11.756   0.987  -1.289  1.00  0.00            
ATOM   1357  CB  LYS K   1      12.358   3.049  -0.646  1.00  0.00            
ATOM   1358  HB1 LYS K   1      11.799   3.129   0.302  1.00  0.00            
ATOM   1359  HB2 LYS K   1      12.269   4.055  -1.110  1.00  0.00            
ATOM   1360  CG  LYS K   1      13.765   2.629  -0.279  1.00  0.00            
ATOM   1361  HG1 LYS K   1      14.572   2.939  -0.980  1.00  0.00            
ATOM   1362  HG2 LYS K   1      13.974   1.546  -0.150  1.00  0.00            
ATOM   1363  CD  LYS K   1      14.226   3.462   1.015  1.00  0.00            
ATOM   1364  HD1 LYS K   1      14.027   4.535   0.823  1.00  0.00            
ATOM   1365  HD2 LYS K   1      13.590   3.060   1.830  1.00  0.00            
ATOM   1366  CE  LYS K   1      15.726   3.303   1.419  1.00  0.00            
ATOM   1367  HE1 LYS K   1      16.443   3.680   0.650  1.00  0.00            
ATOM   1368  HE2 LYS K   1      15.742   2.190   1.348  1.00  0.00            
ATOM   1369  NZ  LYS K   1      16.156   3.789   2.734  1.00  0.00            
ATOM   1370  HZ1 LYS K   1      17.126   3.512   2.975  1.00  0.00            
ATOM   1371  HZ2 LYS K   1      16.152   4.830   2.766  1.00  0.00            
ATOM   1372  HZ3 LYS K   1      15.499   3.366   3.408  1.00  0.00            
ATOM   1373  C   LYS K   1      10.285   2.432  -1.971  1.00  0.00            
ATOM   1374  O   LYS K   1      10.017   2.992  -3.032  1.00  0.00            
ATOM   1375  N   LEU K   2       9.311   2.260  -1.049  1.00  0.00            
ATOM   1376  HN  LEU K   2       9.529   1.937  -0.131  1.00  0.00            
ATOM   1377  CA  LEU K   2       7.912   2.557  -1.269  1.00  0.00            
ATOM   1378  HA  LEU K   2       7.865   3.337  -2.015  1.00  0.00            
ATOM   1379  CB  LEU K   2       7.213   1.129  -1.427  1.00  0.00            
ATOM   1380  HB1 LEU K   2       7.626   0.524  -0.594  1.00  0.00            
ATOM   1381  HB2 LEU K   2       7.414   0.668  -2.428  1.00  0.00            
ATOM   1382  CG  LEU K   2       5.685   1.071  -1.348  1.00  0.00            
ATOM   1383  HG  LEU K   2       5.485   1.412  -0.308  1.00  0.00            
ATOM   1384  CD1 LEU K   2       4.882   2.056  -2.161  1.00  0.00            
ATOM   1385 HD11 LEU K   2       5.030   1.901  -3.248  1.00  0.00            
ATOM   1386 HD12 LEU K   2       3.809   1.781  -2.032  1.00  0.00            
ATOM   1387 HD13 LEU K   2       4.915   3.092  -1.740  1.00  0.00            
ATOM   1388  CD2 LEU K   2       5.032  -0.313  -1.546  1.00  0.00            
ATOM   1389 HD21 LEU K   2       5.035  -0.485  -2.640  1.00  0.00            
ATOM   1390 HD22 LEU K   2       5.471  -1.170  -1.003  1.00  0.00            
ATOM   1391 HD23 LEU K   2       3.961  -0.164  -1.287  1.00  0.00            
ATOM   1392  C   LEU K   2       7.330   3.259  -0.103  1.00  0.00            
ATOM   1393  O   LEU K   2       7.448   2.756   1.068  1.00  0.00            
ATOM   1394  N   LYS K   3       6.755   4.476  -0.283  1.00  0.00            
ATOM   1395  HN  LYS K   3       6.769   4.877  -1.196  1.00  0.00            
ATOM   1396  CA  LYS K   3       6.104   5.105   0.795  1.00  0.00            
ATOM   1397  HA  LYS K   3       6.086   4.511   1.704  1.00  0.00            
ATOM   1398  CB  LYS K   3       6.849   6.422   1.162  1.00  0.00            
ATOM   1399  HB1 LYS K   3       6.300   6.707   2.079  1.00  0.00            
ATOM   1400  HB2 LYS K   3       6.701   7.210   0.390  1.00  0.00            
ATOM   1401  CG  LYS K   3       8.335   6.303   1.579  1.00  0.00            
ATOM   1402  HG1 LYS K   3       8.467   5.301   2.032  1.00  0.00            
ATOM   1403  HG2 LYS K   3       8.477   7.136   2.299  1.00  0.00            
ATOM   1404  CD  LYS K   3       9.359   6.534   0.436  1.00  0.00            
ATOM   1405  HD1 LYS K   3       9.239   5.687  -0.275  1.00  0.00            
ATOM   1406  HD2 LYS K   3       8.970   7.411  -0.129  1.00  0.00            
ATOM   1407  CE  LYS K   3      10.838   6.746   0.849  1.00  0.00            
ATOM   1408  HE1 LYS K   3      11.411   6.959  -0.086  1.00  0.00            
ATOM   1409  HE2 LYS K   3      11.205   5.842   1.399  1.00  0.00            
ATOM   1410  NZ  LYS K   3      10.951   7.850   1.875  1.00  0.00            
ATOM   1411  HZ1 LYS K   3      10.702   7.630   2.868  1.00  0.00            
ATOM   1412  HZ2 LYS K   3      11.954   8.132   1.909  1.00  0.00            
ATOM   1413  HZ3 LYS K   3      10.419   8.687   1.570  1.00  0.00            
ATOM   1414  C   LYS K   3       4.653   5.326   0.375  1.00  0.00            
ATOM   1415  O   LYS K   3       4.353   5.793  -0.740  1.00  0.00            
ATOM   1416  N   LEU K   4       3.673   4.907   1.229  1.00  0.00            
ATOM   1417  HN  LEU K   4       3.871   4.630   2.164  1.00  0.00            
ATOM   1418  CA  LEU K   4       2.269   4.905   0.899  1.00  0.00            
ATOM   1419  HA  LEU K   4       2.059   5.398  -0.044  1.00  0.00            
ATOM   1420  CB  LEU K   4       1.868   3.430   0.819  1.00  0.00            
ATOM   1421  HB1 LEU K   4       2.123   2.889   1.765  1.00  0.00            
ATOM   1422  HB2 LEU K   4       2.486   2.982   0.035  1.00  0.00            
ATOM   1423  CG  LEU K   4       0.339   3.129   0.509  1.00  0.00            
ATOM   1424  HG  LEU K   4      -0.041   3.826  -0.269  1.00  0.00            
ATOM   1425  CD1 LEU K   4       0.221   1.735  -0.193  1.00  0.00            
ATOM   1426 HD11 LEU K   4      -0.737   1.517  -0.695  1.00  0.00            
ATOM   1427 HD12 LEU K   4       0.965   1.596  -1.008  1.00  0.00            
ATOM   1428 HD13 LEU K   4       0.433   0.889   0.502  1.00  0.00            
ATOM   1429  CD2 LEU K   4      -0.620   3.074   1.724  1.00  0.00            
ATOM   1430 HD21 LEU K   4      -0.344   2.221   2.386  1.00  0.00            
ATOM   1431 HD22 LEU K   4      -0.650   4.018   2.301  1.00  0.00            
ATOM   1432 HD23 LEU K   4      -1.643   2.862   1.348  1.00  0.00            
ATOM   1433  C   LEU K   4       1.560   5.614   2.053  1.00  0.00            
ATOM   1434  O   LEU K   4       1.803   5.341   3.238  1.00  0.00            
ATOM   1435  N   GLN K   5       0.663   6.560   1.806  1.00  0.00            
ATOM   1436  HN  GLN K   5       0.384   6.899   0.910  1.00  0.00            
ATOM   1437  CA  GLN K   5      -0.087   7.164   2.886  1.00  0.00            
ATOM   1438  HA  GLN K   5      -0.238   6.532   3.744  1.00  0.00            
ATOM   1439  CB  GLN K   5       0.607   8.333   3.530  1.00  0.00            
ATOM   1440  HB1 GLN K   5       1.566   7.892   3.854  1.00  0.00            
ATOM   1441  HB2 GLN K   5      -0.004   8.691   4.388  1.00  0.00            
ATOM   1442  CG  GLN K   5       0.982   9.506   2.476  1.00  0.00            
ATOM   1443  HG1 GLN K   5       0.115   9.871   1.889  1.00  0.00            
ATOM   1444  HG2 GLN K   5       1.811   9.181   1.806  1.00  0.00            
ATOM   1445  CD  GLN K   5       1.633  10.751   3.131  1.00  0.00            
ATOM   1446  OE1 GLN K   5       2.386  10.629   4.098  1.00  0.00            
ATOM   1447  NE2 GLN K   5       1.347  11.924   2.613  1.00  0.00            
ATOM   1448 HE21 GLN K   5       0.624  11.979   1.928  1.00  0.00            
ATOM   1449 HE22 GLN K   5       1.751  12.695   3.098  1.00  0.00            
ATOM   1450  C   GLN K   5      -1.496   7.525   2.533  1.00  0.00            
ATOM   1451  O   GLN K   5      -1.787   7.802   1.362  1.00  0.00            
ATOM   1452  N   LEU K   6      -2.436   7.460   3.464  1.00  0.00            
ATOM   1453  HN  LEU K   6      -2.209   7.171   4.394  1.00  0.00            
ATOM   1454  CA  LEU K   6      -3.833   7.862   3.304  1.00  0.00            
ATOM   1455  HA  LEU K   6      -4.167   7.856   2.272  1.00  0.00            
ATOM   1456  CB  LEU K   6      -4.767   6.982   4.179  1.00  0.00            
ATOM   1457  HB1 LEU K   6      -5.753   7.475   4.320  1.00  0.00            
ATOM   1458  HB2 LEU K   6      -4.296   6.721   5.157  1.00  0.00            
ATOM   1459  CG  LEU K   6      -5.224   5.616   3.599  1.00  0.00            
ATOM   1460  HG  LEU K   6      -5.745   5.099   4.428  1.00  0.00            
ATOM   1461  CD1 LEU K   6      -6.139   5.715   2.350  1.00  0.00            
ATOM   1462 HD11 LEU K   6      -6.578   4.723   2.112  1.00  0.00            
ATOM   1463 HD12 LEU K   6      -6.945   6.465   2.526  1.00  0.00            
ATOM   1464 HD13 LEU K   6      -5.510   5.963   1.471  1.00  0.00            
ATOM   1465  CD2 LEU K   6      -4.052   4.677   3.319  1.00  0.00            
ATOM   1466 HD21 LEU K   6      -3.340   5.055   2.541  1.00  0.00            
ATOM   1467 HD22 LEU K   6      -3.473   4.444   4.234  1.00  0.00            
ATOM   1468 HD23 LEU K   6      -4.348   3.711   2.863  1.00  0.00            
ATOM   1469  C   LEU K   6      -3.917   9.312   3.711  1.00  0.00            
ATOM   1470  O   LEU K   6      -3.784   9.679   4.867  1.00  0.00            
ATOM   1471  N   ASN K   7      -3.955  10.231   2.777  1.00  0.00            
ATOM   1472  HN  ASN K   7      -3.876  10.019   1.808  1.00  0.00            
ATOM   1473  CA  ASN K   7      -4.298  11.626   3.083  1.00  0.00            
ATOM   1474  HA  ASN K   7      -3.806  11.953   3.978  1.00  0.00            
ATOM   1475  CB  ASN K   7      -3.816  12.601   1.945  1.00  0.00            
ATOM   1476  HB1 ASN K   7      -4.265  13.594   2.188  1.00  0.00            
ATOM   1477  HB2 ASN K   7      -4.162  12.321   0.923  1.00  0.00            
ATOM   1478  CG  ASN K   7      -2.327  12.909   2.162  1.00  0.00            
ATOM   1479  OD1 ASN K   7      -1.691  12.393   3.063  1.00  0.00            
ATOM   1480  ND2 ASN K   7      -1.732  13.704   1.178  1.00  0.00            
ATOM   1481 HD21 ASN K   7      -2.336  14.272   0.621  1.00  0.00            
ATOM   1482 HD22 ASN K   7      -0.756  13.853   1.319  1.00  0.00            
ATOM   1483  C   ASN K   7      -5.793  11.780   3.323  1.00  0.00            
ATOM   1484  OT1 ASN K   7      -6.306  12.343   4.262  1.00  0.00            
ATOM   1485  OT2 ASN K   7      -6.511  11.254   2.423  1.00  0.00            
ATOM   1486  N   LYS L   1      -7.165  11.057  -0.164  1.00  0.00            
ATOM   1487  H1  LYS L   1      -8.037  11.603  -0.324  1.00  0.00            
ATOM   1488  H2  LYS L   1      -6.919  11.239   0.827  1.00  0.00            
ATOM   1489  H3  LYS L   1      -6.341  11.493  -0.627  1.00  0.00            
ATOM   1490  CA  LYS L   1      -7.278   9.546  -0.455  1.00  0.00            
ATOM   1491  HA  LYS L   1      -7.772   9.013   0.346  1.00  0.00            
ATOM   1492  CB  LYS L   1      -8.139   9.469  -1.713  1.00  0.00            
ATOM   1493  HB1 LYS L   1      -8.157   8.429  -2.108  1.00  0.00            
ATOM   1494  HB2 LYS L   1      -7.802  10.149  -2.524  1.00  0.00            
ATOM   1495  CG  LYS L   1      -9.621   9.666  -1.518  1.00  0.00            
ATOM   1496  HG1 LYS L   1      -9.830  10.712  -1.198  1.00  0.00            
ATOM   1497  HG2 LYS L   1      -9.901   8.985  -0.691  1.00  0.00            
ATOM   1498  CD  LYS L   1     -10.405   9.440  -2.816  1.00  0.00            
ATOM   1499  HD1 LYS L   1      -9.825   9.959  -3.607  1.00  0.00            
ATOM   1500  HD2 LYS L   1     -10.324   8.363  -3.052  1.00  0.00            
ATOM   1501  CE  LYS L   1     -11.967   9.685  -2.834  1.00  0.00            
ATOM   1502  HE1 LYS L   1     -12.396   9.562  -1.813  1.00  0.00            
ATOM   1503  HE2 LYS L   1     -12.420   8.971  -3.546  1.00  0.00            
ATOM   1504  NZ  LYS L   1     -12.407  11.060  -3.344  1.00  0.00            
ATOM   1505  HZ1 LYS L   1     -12.251  11.810  -2.644  1.00  0.00            
ATOM   1506  HZ2 LYS L   1     -11.923  11.277  -4.233  1.00  0.00            
ATOM   1507  HZ3 LYS L   1     -13.402  10.965  -3.639  1.00  0.00            
ATOM   1508  C   LYS L   1      -5.895   8.835  -0.470  1.00  0.00            
ATOM   1509  O   LYS L   1      -4.947   9.352   0.048  1.00  0.00            
ATOM   1510  N   LEU L   2      -5.875   7.592  -0.926  1.00  0.00            
ATOM   1511  HN  LEU L   2      -6.727   7.158  -1.231  1.00  0.00            
ATOM   1512  CA  LEU L   2      -4.707   6.830  -1.190  1.00  0.00            
ATOM   1513  HA  LEU L   2      -4.264   6.669  -0.216  1.00  0.00            
ATOM   1514  CB  LEU L   2      -5.085   5.442  -1.666  1.00  0.00            
ATOM   1515  HB1 LEU L   2      -5.643   5.753  -2.569  1.00  0.00            
ATOM   1516  HB2 LEU L   2      -5.832   5.005  -0.970  1.00  0.00            
ATOM   1517  CG  LEU L   2      -3.912   4.485  -1.916  1.00  0.00            
ATOM   1518  HG  LEU L   2      -3.152   4.945  -2.581  1.00  0.00            
ATOM   1519  CD1 LEU L   2      -3.190   4.062  -0.649  1.00  0.00            
ATOM   1520 HD11 LEU L   2      -2.383   3.320  -0.836  1.00  0.00            
ATOM   1521 HD12 LEU L   2      -2.771   4.982  -0.195  1.00  0.00            
ATOM   1522 HD13 LEU L   2      -3.862   3.591   0.095  1.00  0.00            
ATOM   1523  CD2 LEU L   2      -4.399   3.207  -2.649  1.00  0.00            
ATOM   1524 HD21 LEU L   2      -5.257   2.751  -2.114  1.00  0.00            
ATOM   1525 HD22 LEU L   2      -4.723   3.467  -3.681  1.00  0.00            
ATOM   1526 HD23 LEU L   2      -3.618   2.420  -2.739  1.00  0.00            
ATOM   1527  C   LEU L   2      -3.747   7.510  -2.153  1.00  0.00            
ATOM   1528  O   LEU L   2      -4.018   7.777  -3.302  1.00  0.00            
ATOM   1529  N   LYS L   3      -2.557   7.856  -1.605  1.00  0.00            
ATOM   1530  HN  LYS L   3      -2.512   7.675  -0.621  1.00  0.00            
ATOM   1531  CA  LYS L   3      -1.380   8.237  -2.407  1.00  0.00            
ATOM   1532  HA  LYS L   3      -1.539   7.903  -3.419  1.00  0.00            
ATOM   1533  CB  LYS L   3      -1.112   9.749  -2.491  1.00  0.00            
ATOM   1534  HB1 LYS L   3      -2.085  10.194  -2.796  1.00  0.00            
ATOM   1535  HB2 LYS L   3      -0.432   9.882  -3.357  1.00  0.00            
ATOM   1536  CG  LYS L   3      -0.482  10.502  -1.240  1.00  0.00            
ATOM   1537  HG1 LYS L   3       0.498  10.088  -0.946  1.00  0.00            
ATOM   1538  HG2 LYS L   3      -1.225  10.419  -0.425  1.00  0.00            
ATOM   1539  CD  LYS L   3      -0.197  11.970  -1.488  1.00  0.00            
ATOM   1540  HD1 LYS L   3      -1.202  12.443  -1.533  1.00  0.00            
ATOM   1541  HD2 LYS L   3       0.295  12.282  -0.549  1.00  0.00            
ATOM   1542  CE  LYS L   3       0.647  12.384  -2.726  1.00  0.00            
ATOM   1543  HE1 LYS L   3       0.230  11.950  -3.654  1.00  0.00            
ATOM   1544  HE2 LYS L   3       1.673  11.982  -2.544  1.00  0.00            
ATOM   1545  NZ  LYS L   3       0.692  13.816  -2.843  1.00  0.00            
ATOM   1546  HZ1 LYS L   3       1.211  14.169  -2.014  1.00  0.00            
ATOM   1547  HZ2 LYS L   3       1.229  14.079  -3.695  1.00  0.00            
ATOM   1548  HZ3 LYS L   3      -0.278  14.160  -2.926  1.00  0.00            
ATOM   1549  C   LYS L   3      -0.091   7.413  -2.050  1.00  0.00            
ATOM   1550  O   LYS L   3       0.204   7.279  -0.871  1.00  0.00            
ATOM   1551  N   LEU L   4       0.649   6.879  -2.989  1.00  0.00            
ATOM   1552  HN  LEU L   4       0.456   7.066  -3.952  1.00  0.00            
ATOM   1553  CA  LEU L   4       1.978   6.263  -2.758  1.00  0.00            
ATOM   1554  HA  LEU L   4       2.372   6.531  -1.786  1.00  0.00            
ATOM   1555  CB  LEU L   4       2.061   4.707  -2.873  1.00  0.00            
ATOM   1556  HB1 LEU L   4       1.300   4.527  -2.086  1.00  0.00            
ATOM   1557  HB2 LEU L   4       3.086   4.429  -2.571  1.00  0.00            
ATOM   1558  CG  LEU L   4       1.529   3.999  -4.157  1.00  0.00            
ATOM   1559  HG  LEU L   4       0.665   4.632  -4.456  1.00  0.00            
ATOM   1560  CD1 LEU L   4       2.579   3.889  -5.273  1.00  0.00            
ATOM   1561 HD11 LEU L   4       3.566   3.638  -4.833  1.00  0.00            
ATOM   1562 HD12 LEU L   4       2.305   3.134  -6.050  1.00  0.00            
ATOM   1563 HD13 LEU L   4       2.457   4.889  -5.754  1.00  0.00            
ATOM   1564  CD2 LEU L   4       0.956   2.632  -3.746  1.00  0.00            
ATOM   1565 HD21 LEU L   4       0.113   2.794  -3.046  1.00  0.00            
ATOM   1566 HD22 LEU L   4       0.521   2.096  -4.622  1.00  0.00            
ATOM   1567 HD23 LEU L   4       1.735   1.950  -3.342  1.00  0.00            
ATOM   1568  C   LEU L   4       3.037   6.765  -3.754  1.00  0.00            
ATOM   1569  O   LEU L   4       2.757   7.383  -4.778  1.00  0.00            
ATOM   1570  N   GLN L   5       4.321   6.562  -3.472  1.00  0.00            
ATOM   1571  HN  GLN L   5       4.659   6.057  -2.688  1.00  0.00            
ATOM   1572  CA  GLN L   5       5.407   6.890  -4.405  1.00  0.00            
ATOM   1573  HA  GLN L   5       4.998   6.811  -5.398  1.00  0.00            
ATOM   1574  CB  GLN L   5       5.939   8.290  -4.064  1.00  0.00            
ATOM   1575  HB1 GLN L   5       5.098   8.990  -4.240  1.00  0.00            
ATOM   1576  HB2 GLN L   5       6.682   8.424  -4.883  1.00  0.00            
ATOM   1577  CG  GLN L   5       6.553   8.403  -2.672  1.00  0.00            
ATOM   1578  HG1 GLN L   5       7.495   7.833  -2.790  1.00  0.00            
ATOM   1579  HG2 GLN L   5       5.951   7.885  -1.893  1.00  0.00            
ATOM   1580  CD  GLN L   5       6.916   9.820  -2.331  1.00  0.00            
ATOM   1581  OE1 GLN L   5       6.074  10.730  -2.351  1.00  0.00            
ATOM   1582  NE2 GLN L   5       8.186  10.041  -1.968  1.00  0.00            
ATOM   1583 HE21 GLN L   5       8.454  10.961  -1.674  1.00  0.00            
ATOM   1584 HE22 GLN L   5       8.875   9.318  -1.943  1.00  0.00            
ATOM   1585  C   GLN L   5       6.540   5.851  -4.294  1.00  0.00            
ATOM   1586  O   GLN L   5       6.572   5.108  -3.252  1.00  0.00            
ATOM   1587  N   LEU L   6       7.297   5.717  -5.399  1.00  0.00            
ATOM   1588  HN  LEU L   6       7.039   6.229  -6.211  1.00  0.00            
ATOM   1589  CA  LEU L   6       8.382   4.786  -5.611  1.00  0.00            
ATOM   1590  HA  LEU L   6       8.491   4.077  -4.807  1.00  0.00            
ATOM   1591  CB  LEU L   6       8.004   3.991  -6.907  1.00  0.00            
ATOM   1592  HB1 LEU L   6       8.773   3.209  -7.115  1.00  0.00            
ATOM   1593  HB2 LEU L   6       7.984   4.660  -7.797  1.00  0.00            
ATOM   1594  CG  LEU L   6       6.727   3.178  -6.765  1.00  0.00            
ATOM   1595  HG  LEU L   6       5.748   3.702  -6.635  1.00  0.00            
ATOM   1596  CD1 LEU L   6       6.589   2.249  -7.990  1.00  0.00            
ATOM   1597 HD11 LEU L   6       6.562   2.741  -8.982  1.00  0.00            
ATOM   1598 HD12 LEU L   6       7.466   1.570  -7.977  1.00  0.00            
ATOM   1599 HD13 LEU L   6       5.624   1.713  -7.990  1.00  0.00            
ATOM   1600  CD2 LEU L   6       6.798   2.270  -5.540  1.00  0.00            
ATOM   1601 HD21 LEU L   6       6.137   1.416  -5.779  1.00  0.00            
ATOM   1602 HD22 LEU L   6       7.810   1.805  -5.542  1.00  0.00            
ATOM   1603 HD23 LEU L   6       6.628   2.835  -4.595  1.00  0.00            
ATOM   1604  C   LEU L   6       9.719   5.583  -5.685  1.00  0.00            
ATOM   1605  O   LEU L   6       9.926   6.459  -6.490  1.00  0.00            
ATOM   1606  N   ASN L   7      10.718   5.208  -4.837  1.00  0.00            
ATOM   1607  HN  ASN L   7      10.584   4.390  -4.288  1.00  0.00            
ATOM   1608  CA  ASN L   7      11.953   5.978  -4.772  1.00  0.00            
ATOM   1609  HA  ASN L   7      12.228   6.514  -5.675  1.00  0.00            
ATOM   1610  CB  ASN L   7      11.946   6.768  -3.469  1.00  0.00            
ATOM   1611  HB1 ASN L   7      12.937   7.271  -3.521  1.00  0.00            
ATOM   1612  HB2 ASN L   7      11.940   6.060  -2.606  1.00  0.00            
ATOM   1613  CG  ASN L   7      10.835   7.772  -3.449  1.00  0.00            
ATOM   1614  OD1 ASN L   7       9.827   7.640  -2.731  1.00  0.00            
ATOM   1615  ND2 ASN L   7      11.010   8.801  -4.363  1.00  0.00            
ATOM   1616 HD21 ASN L   7      11.913   8.971  -4.760  1.00  0.00            
ATOM   1617 HD22 ASN L   7      10.289   9.482  -4.445  1.00  0.00            
ATOM   1618  C   ASN L   7      13.019   4.919  -4.640  1.00  0.00            
ATOM   1619  OT1 ASN L   7      13.280   4.337  -3.533  1.00  0.00            
ATOM   1620  OT2 ASN L   7      13.656   4.576  -5.714  1.00  0.00            
ATOM   1621  N   LYS M   1      10.755   9.194 -10.352  1.00  0.00            
ATOM   1622  H1  LYS M   1      10.170   9.931 -10.802  1.00  0.00            
ATOM   1623  H2  LYS M   1      11.061   9.652  -9.465  1.00  0.00            
ATOM   1624  H3  LYS M   1      11.597   9.110 -10.959  1.00  0.00            
ATOM   1625  CA  LYS M   1      10.021   7.900 -10.153  1.00  0.00            
ATOM   1626  HA  LYS M   1      10.113   7.416 -11.124  1.00  0.00            
ATOM   1627  CB  LYS M   1      10.838   7.002  -9.165  1.00  0.00            
ATOM   1628  HB1 LYS M   1      10.264   6.167  -8.719  1.00  0.00            
ATOM   1629  HB2 LYS M   1      11.108   7.609  -8.271  1.00  0.00            
ATOM   1630  CG  LYS M   1      12.120   6.414  -9.768  1.00  0.00            
ATOM   1631  HG1 LYS M   1      12.710   7.181 -10.323  1.00  0.00            
ATOM   1632  HG2 LYS M   1      11.959   5.431 -10.274  1.00  0.00            
ATOM   1633  CD  LYS M   1      13.062   6.045  -8.572  1.00  0.00            
ATOM   1634  HD1 LYS M   1      13.167   7.009  -8.052  1.00  0.00            
ATOM   1635  HD2 LYS M   1      12.458   5.304  -8.006  1.00  0.00            
ATOM   1636  CE  LYS M   1      14.387   5.414  -8.954  1.00  0.00            
ATOM   1637  HE1 LYS M   1      14.877   6.067  -9.702  1.00  0.00            
ATOM   1638  HE2 LYS M   1      14.324   4.405  -9.413  1.00  0.00            
ATOM   1639  NZ  LYS M   1      15.264   5.353  -7.725  1.00  0.00            
ATOM   1640  HZ1 LYS M   1      14.792   4.834  -6.956  1.00  0.00            
ATOM   1641  HZ2 LYS M   1      16.172   4.919  -7.976  1.00  0.00            
ATOM   1642  HZ3 LYS M   1      15.477   6.334  -7.462  1.00  0.00            
ATOM   1643  C   LYS M   1       8.609   7.932 -10.030  1.00  0.00            
ATOM   1644  O   LYS M   1       8.150   9.030  -9.766  1.00  0.00            
ATOM   1645  N   LEU M   2       7.826   6.876 -10.112  1.00  0.00            
ATOM   1646  HN  LEU M   2       8.228   5.996 -10.314  1.00  0.00            
ATOM   1647  CA  LEU M   2       6.329   6.838  -9.967  1.00  0.00            
ATOM   1648  HA  LEU M   2       6.004   7.342 -10.871  1.00  0.00            
ATOM   1649  CB  LEU M   2       5.793   5.438  -9.921  1.00  0.00            
ATOM   1650  HB1 LEU M   2       6.272   4.721  -9.219  1.00  0.00            
ATOM   1651  HB2 LEU M   2       5.977   4.935 -10.886  1.00  0.00            
ATOM   1652  CG  LEU M   2       4.219   5.264  -9.881  1.00  0.00            
ATOM   1653  HG  LEU M   2       3.829   5.739  -8.950  1.00  0.00            
ATOM   1654  CD1 LEU M   2       3.539   6.045 -11.049  1.00  0.00            
ATOM   1655 HD11 LEU M   2       2.457   5.802 -11.025  1.00  0.00            
ATOM   1656 HD12 LEU M   2       3.733   7.130 -10.897  1.00  0.00            
ATOM   1657 HD13 LEU M   2       3.909   5.762 -12.055  1.00  0.00            
ATOM   1658  CD2 LEU M   2       3.707   3.811  -9.764  1.00  0.00            
ATOM   1659 HD21 LEU M   2       2.600   3.782  -9.696  1.00  0.00            
ATOM   1660 HD22 LEU M   2       4.092   3.161 -10.583  1.00  0.00            
ATOM   1661 HD23 LEU M   2       4.088   3.334  -8.840  1.00  0.00            
ATOM   1662  C   LEU M   2       5.873   7.529  -8.663  1.00  0.00            
ATOM   1663  O   LEU M   2       6.295   7.338  -7.467  1.00  0.00            
ATOM   1664  N   LYS M   3       4.771   8.310  -8.817  1.00  0.00            
ATOM   1665  HN  LYS M   3       4.491   8.525  -9.742  1.00  0.00            
ATOM   1666  CA  LYS M   3       3.951   8.826  -7.691  1.00  0.00            
ATOM   1667  HA  LYS M   3       4.202   8.337  -6.758  1.00  0.00            
ATOM   1668  CB  LYS M   3       4.225  10.360  -7.423  1.00  0.00            
ATOM   1669  HB1 LYS M   3       3.502  10.791  -6.724  1.00  0.00            
ATOM   1670  HB2 LYS M   3       4.122  10.922  -8.377  1.00  0.00            
ATOM   1671  CG  LYS M   3       5.687  10.515  -6.930  1.00  0.00            
ATOM   1672  HG1 LYS M   3       6.317  10.268  -7.804  1.00  0.00            
ATOM   1673  HG2 LYS M   3       5.861   9.679  -6.213  1.00  0.00            
ATOM   1674  CD  LYS M   3       6.070  11.939  -6.405  1.00  0.00            
ATOM   1675  HD1 LYS M   3       6.136  12.621  -7.281  1.00  0.00            
ATOM   1676  HD2 LYS M   3       5.368  12.396  -5.690  1.00  0.00            
ATOM   1677  CE  LYS M   3       7.510  12.089  -5.845  1.00  0.00            
ATOM   1678  HE1 LYS M   3       7.473  11.326  -5.042  1.00  0.00            
ATOM   1679  HE2 LYS M   3       7.602  13.162  -5.551  1.00  0.00            
ATOM   1680  NZ  LYS M   3       8.541  11.734  -6.817  1.00  0.00            
ATOM   1681  HZ1 LYS M   3       8.640  10.710  -6.941  1.00  0.00            
ATOM   1682  HZ2 LYS M   3       8.340  12.071  -7.777  1.00  0.00            
ATOM   1683  HZ3 LYS M   3       9.499  11.949  -6.475  1.00  0.00            
ATOM   1684  C   LYS M   3       2.497   8.589  -8.076  1.00  0.00            
ATOM   1685  O   LYS M   3       2.070   9.034  -9.163  1.00  0.00            
ATOM   1686  N   LEU M   4       1.741   7.853  -7.305  1.00  0.00            
ATOM   1687  HN  LEU M   4       2.112   7.638  -6.405  1.00  0.00            
ATOM   1688  CA  LEU M   4       0.387   7.362  -7.609  1.00  0.00            
ATOM   1689  HA  LEU M   4       0.166   7.636  -8.624  1.00  0.00            
ATOM   1690  CB  LEU M   4       0.239   5.785  -7.460  1.00  0.00            
ATOM   1691  HB1 LEU M   4       0.210   5.447  -6.405  1.00  0.00            
ATOM   1692  HB2 LEU M   4       1.140   5.295  -7.897  1.00  0.00            
ATOM   1693  CG  LEU M   4      -1.028   5.289  -8.116  1.00  0.00            
ATOM   1694  HG  LEU M   4      -1.789   6.066  -8.004  1.00  0.00            
ATOM   1695  CD1 LEU M   4      -0.870   4.953  -9.668  1.00  0.00            
ATOM   1696 HD11 LEU M   4      -1.665   5.452 -10.272  1.00  0.00            
ATOM   1697 HD12 LEU M   4       0.130   5.231 -10.053  1.00  0.00            
ATOM   1698 HD13 LEU M   4      -0.884   3.864  -9.890  1.00  0.00            
ATOM   1699  CD2 LEU M   4      -1.524   3.981  -7.350  1.00  0.00            
ATOM   1700 HD21 LEU M   4      -2.514   3.589  -7.668  1.00  0.00            
ATOM   1701 HD22 LEU M   4      -0.696   3.246  -7.399  1.00  0.00            
ATOM   1702 HD23 LEU M   4      -1.714   4.240  -6.293  1.00  0.00            
ATOM   1703  C   LEU M   4      -0.522   8.130  -6.683  1.00  0.00            
ATOM   1704  O   LEU M   4      -0.249   8.076  -5.470  1.00  0.00            
ATOM   1705  N   GLN M   5      -1.642   8.791  -7.107  1.00  0.00            
ATOM   1706  HN  GLN M   5      -1.866   8.968  -8.055  1.00  0.00            
ATOM   1707  CA  GLN M   5      -2.624   9.459  -6.238  1.00  0.00            
ATOM   1708  HA  GLN M   5      -2.685   8.826  -5.358  1.00  0.00            
ATOM   1709  CB  GLN M   5      -2.228  10.980  -6.047  1.00  0.00            
ATOM   1710  HB1 GLN M   5      -2.140  11.400  -7.063  1.00  0.00            
ATOM   1711  HB2 GLN M   5      -1.223  10.932  -5.575  1.00  0.00            
ATOM   1712  CG  GLN M   5      -3.158  11.866  -5.184  1.00  0.00            
ATOM   1713  HG1 GLN M   5      -3.255  11.412  -4.179  1.00  0.00            
ATOM   1714  HG2 GLN M   5      -4.165  11.919  -5.643  1.00  0.00            
ATOM   1715  CD  GLN M   5      -2.601  13.300  -5.088  1.00  0.00            
ATOM   1716  OE1 GLN M   5      -1.382  13.611  -4.980  1.00  0.00            
ATOM   1717  NE2 GLN M   5      -3.574  14.226  -5.049  1.00  0.00            
ATOM   1718 HE21 GLN M   5      -4.551  14.037  -4.946  1.00  0.00            
ATOM   1719 HE22 GLN M   5      -3.367  15.157  -4.745  1.00  0.00            
ATOM   1720  C   GLN M   5      -4.067   9.254  -6.817  1.00  0.00            
ATOM   1721  O   GLN M   5      -4.397   9.300  -8.036  1.00  0.00            
ATOM   1722  N   LEU M   6      -5.004   9.035  -5.864  1.00  0.00            
ATOM   1723  HN  LEU M   6      -4.814   8.945  -4.886  1.00  0.00            
ATOM   1724  CA  LEU M   6      -6.444   8.991  -6.114  1.00  0.00            
ATOM   1725  HA  LEU M   6      -6.544   8.553  -7.093  1.00  0.00            
ATOM   1726  CB  LEU M   6      -7.002   7.946  -5.174  1.00  0.00            
ATOM   1727  HB1 LEU M   6      -8.066   8.061  -4.879  1.00  0.00            
ATOM   1728  HB2 LEU M   6      -6.405   7.981  -4.229  1.00  0.00            
ATOM   1729  CG  LEU M   6      -6.895   6.509  -5.613  1.00  0.00            
ATOM   1730  HG  LEU M   6      -7.348   6.511  -6.628  1.00  0.00            
ATOM   1731  CD1 LEU M   6      -5.462   6.027  -5.700  1.00  0.00            
ATOM   1732 HD11 LEU M   6      -4.806   6.653  -6.344  1.00  0.00            
ATOM   1733 HD12 LEU M   6      -5.091   5.995  -4.648  1.00  0.00            
ATOM   1734 HD13 LEU M   6      -5.488   5.041  -6.208  1.00  0.00            
ATOM   1735  CD2 LEU M   6      -7.720   5.646  -4.690  1.00  0.00            
ATOM   1736 HD21 LEU M   6      -7.583   4.582  -4.954  1.00  0.00            
ATOM   1737 HD22 LEU M   6      -7.474   5.822  -3.621  1.00  0.00            
ATOM   1738 HD23 LEU M   6      -8.784   5.950  -4.764  1.00  0.00            
ATOM   1739  C   LEU M   6      -7.137  10.337  -6.009  1.00  0.00            
ATOM   1740  O   LEU M   6      -6.775  11.212  -5.204  1.00  0.00            
ATOM   1741  N   ASN M   7      -8.238  10.489  -6.825  1.00  0.00            
ATOM   1742  HN  ASN M   7      -8.302   9.877  -7.610  1.00  0.00            
ATOM   1743  CA  ASN M   7      -9.294  11.497  -6.822  1.00  0.00            
ATOM   1744  HA  ASN M   7      -9.238  12.058  -5.904  1.00  0.00            
ATOM   1745  CB  ASN M   7      -9.248  12.394  -8.086  1.00  0.00            
ATOM   1746  HB1 ASN M   7     -10.097  13.102  -8.053  1.00  0.00            
ATOM   1747  HB2 ASN M   7      -9.304  11.768  -9.002  1.00  0.00            
ATOM   1748  CG  ASN M   7      -7.964  13.181  -8.157  1.00  0.00            
ATOM   1749  OD1 ASN M   7      -7.281  13.185  -9.203  1.00  0.00            
ATOM   1750  ND2 ASN M   7      -7.545  13.801  -7.055  1.00  0.00            
ATOM   1751 HD21 ASN M   7      -8.114  13.843  -6.231  1.00  0.00            
ATOM   1752 HD22 ASN M   7      -6.802  14.480  -7.088  1.00  0.00            
ATOM   1753  C   ASN M   7     -10.774  10.907  -6.893  1.00  0.00            
ATOM   1754  OT1 ASN M   7     -11.071  10.020  -7.791  1.00  0.00            
ATOM   1755  OT2 ASN M   7     -11.535  11.122  -5.888  1.00  0.00            
ATOM   1756  N   LYS N   1     -11.087   8.138  -9.653  1.00  0.00            
ATOM   1757  H1  LYS N   1     -10.836   7.185  -9.300  1.00  0.00            
ATOM   1758  H2  LYS N   1     -10.998   8.981  -9.051  1.00  0.00            
ATOM   1759  H3  LYS N   1     -12.070   8.202  -9.998  1.00  0.00            
ATOM   1760  CA  LYS N   1     -10.124   8.473 -10.828  1.00  0.00            
ATOM   1761  HA  LYS N   1     -10.127   7.538 -11.375  1.00  0.00            
ATOM   1762  CB  LYS N   1     -10.736   9.552 -11.748  1.00  0.00            
ATOM   1763  HB1 LYS N   1     -11.838   9.390 -11.826  1.00  0.00            
ATOM   1764  HB2 LYS N   1     -10.281   9.348 -12.741  1.00  0.00            
ATOM   1765  CG  LYS N   1     -10.573  11.015 -11.240  1.00  0.00            
ATOM   1766  HG1 LYS N   1      -9.511  11.356 -11.251  1.00  0.00            
ATOM   1767  HG2 LYS N   1     -10.907  11.048 -10.188  1.00  0.00            
ATOM   1768  CD  LYS N   1     -11.408  12.123 -12.029  1.00  0.00            
ATOM   1769  HD1 LYS N   1     -10.861  12.398 -12.953  1.00  0.00            
ATOM   1770  HD2 LYS N   1     -12.397  11.754 -12.401  1.00  0.00            
ATOM   1771  CE  LYS N   1     -11.696  13.274 -11.095  1.00  0.00            
ATOM   1772  HE1 LYS N   1     -10.713  13.537 -10.645  1.00  0.00            
ATOM   1773  HE2 LYS N   1     -12.284  12.854 -10.252  1.00  0.00            
ATOM   1774  NZ  LYS N   1     -12.260  14.411 -11.793  1.00  0.00            
ATOM   1775  HZ1 LYS N   1     -13.107  14.146 -12.337  1.00  0.00            
ATOM   1776  HZ2 LYS N   1     -12.324  15.220 -11.140  1.00  0.00            
ATOM   1777  HZ3 LYS N   1     -11.553  14.725 -12.487  1.00  0.00            
ATOM   1778  C   LYS N   1      -8.718   8.737 -10.392  1.00  0.00            
ATOM   1779  O   LYS N   1      -8.456   9.158  -9.284  1.00  0.00            
ATOM   1780  N   LEU N   2      -7.757   8.454 -11.296  1.00  0.00            
ATOM   1781  HN  LEU N   2      -7.922   8.315 -12.275  1.00  0.00            
ATOM   1782  CA  LEU N   2      -6.411   8.156 -10.991  1.00  0.00            
ATOM   1783  HA  LEU N   2      -6.208   8.372  -9.951  1.00  0.00            
ATOM   1784  CB  LEU N   2      -6.122   6.686 -11.201  1.00  0.00            
ATOM   1785  HB1 LEU N   2      -6.415   6.364 -12.221  1.00  0.00            
ATOM   1786  HB2 LEU N   2      -6.849   6.253 -10.480  1.00  0.00            
ATOM   1787  CG  LEU N   2      -4.770   6.030 -10.805  1.00  0.00            
ATOM   1788  HG  LEU N   2      -3.889   6.429 -11.338  1.00  0.00            
ATOM   1789  CD1 LEU N   2      -4.408   6.360  -9.342  1.00  0.00            
ATOM   1790 HD11 LEU N   2      -3.858   7.324  -9.222  1.00  0.00            
ATOM   1791 HD12 LEU N   2      -5.340   6.292  -8.745  1.00  0.00            
ATOM   1792 HD13 LEU N   2      -3.773   5.554  -8.905  1.00  0.00            
ATOM   1793  CD2 LEU N   2      -4.660   4.548 -11.151  1.00  0.00            
ATOM   1794 HD21 LEU N   2      -4.999   4.327 -12.178  1.00  0.00            
ATOM   1795 HD22 LEU N   2      -3.715   4.097 -10.810  1.00  0.00            
ATOM   1796 HD23 LEU N   2      -5.335   4.014 -10.460  1.00  0.00            
ATOM   1797  C   LEU N   2      -5.487   9.055 -11.677  1.00  0.00            
ATOM   1798  O   LEU N   2      -5.537   9.065 -12.933  1.00  0.00            
ATOM   1799  N   LYS N   3      -4.639   9.807 -10.913  1.00  0.00            
ATOM   1800  HN  LYS N   3      -4.823   9.857  -9.936  1.00  0.00            
ATOM   1801  CA  LYS N   3      -3.668  10.632 -11.441  1.00  0.00            
ATOM   1802  HA  LYS N   3      -3.775  10.696 -12.512  1.00  0.00            
ATOM   1803  CB  LYS N   3      -3.796  12.149 -11.058  1.00  0.00            
ATOM   1804  HB1 LYS N   3      -4.869  12.383 -11.229  1.00  0.00            
ATOM   1805  HB2 LYS N   3      -3.213  12.745 -11.794  1.00  0.00            
ATOM   1806  CG  LYS N   3      -3.343  12.572  -9.617  1.00  0.00            
ATOM   1807  HG1 LYS N   3      -2.395  12.065  -9.376  1.00  0.00            
ATOM   1808  HG2 LYS N   3      -4.094  12.246  -8.856  1.00  0.00            
ATOM   1809  CD  LYS N   3      -3.160  14.140  -9.444  1.00  0.00            
ATOM   1810  HD1 LYS N   3      -2.920  14.295  -8.376  1.00  0.00            
ATOM   1811  HD2 LYS N   3      -2.305  14.579 -10.003  1.00  0.00            
ATOM   1812  CE  LYS N   3      -4.499  14.981  -9.694  1.00  0.00            
ATOM   1813  HE1 LYS N   3      -5.262  14.728  -8.939  1.00  0.00            
ATOM   1814  HE2 LYS N   3      -4.959  14.860 -10.701  1.00  0.00            
ATOM   1815  NZ  LYS N   3      -4.326  16.493  -9.616  1.00  0.00            
ATOM   1816  HZ1 LYS N   3      -4.021  16.835  -8.677  1.00  0.00            
ATOM   1817  HZ2 LYS N   3      -3.462  16.799 -10.108  1.00  0.00            
ATOM   1818  HZ3 LYS N   3      -5.147  17.013  -9.965  1.00  0.00            
ATOM   1819  C   LYS N   3      -2.293  10.099 -11.051  1.00  0.00            
ATOM   1820  O   LYS N   3      -2.022   9.672  -9.971  1.00  0.00            
ATOM   1821  N   LEU N   4      -1.351  10.136 -11.987  1.00  0.00            
ATOM   1822  HN  LEU N   4      -1.650  10.480 -12.872  1.00  0.00            
ATOM   1823  CA  LEU N   4      -0.029   9.566 -11.995  1.00  0.00            
ATOM   1824  HA  LEU N   4       0.215   9.660 -10.949  1.00  0.00            
ATOM   1825  CB  LEU N   4       0.046   8.090 -12.333  1.00  0.00            
ATOM   1826  HB1 LEU N   4      -0.660   7.692 -11.561  1.00  0.00            
ATOM   1827  HB2 LEU N   4       1.030   7.652 -12.067  1.00  0.00            
ATOM   1828  CG  LEU N   4      -0.207   7.740 -13.787  1.00  0.00            
ATOM   1829  HG  LEU N   4      -0.161   8.624 -14.452  1.00  0.00            
ATOM   1830  CD1 LEU N   4       0.627   6.602 -14.263  1.00  0.00            
ATOM   1831 HD11 LEU N   4       0.489   6.490 -15.356  1.00  0.00            
ATOM   1832 HD12 LEU N   4       1.638   7.032 -14.132  1.00  0.00            
ATOM   1833 HD13 LEU N   4       0.383   5.660 -13.721  1.00  0.00            
ATOM   1834  CD2 LEU N   4      -1.773   7.343 -13.876  1.00  0.00            
ATOM   1835 HD21 LEU N   4      -2.498   8.126 -13.578  1.00  0.00            
ATOM   1836 HD22 LEU N   4      -2.032   6.878 -14.845  1.00  0.00            
ATOM   1837 HD23 LEU N   4      -1.855   6.464 -13.203  1.00  0.00            
ATOM   1838  C   LEU N   4       1.010  10.349 -12.826  1.00  0.00            
ATOM   1839  O   LEU N   4       0.691  10.945 -13.855  1.00  0.00            
ATOM   1840  N   GLN N   5       2.223  10.283 -12.339  1.00  0.00            
ATOM   1841  HN  GLN N   5       2.303   9.733 -11.508  1.00  0.00            
ATOM   1842  CA  GLN N   5       3.344  11.066 -12.768  1.00  0.00            
ATOM   1843  HA  GLN N   5       3.237  11.159 -13.835  1.00  0.00            
ATOM   1844  CB  GLN N   5       3.398  12.495 -12.027  1.00  0.00            
ATOM   1845  HB1 GLN N   5       2.426  12.912 -12.336  1.00  0.00            
ATOM   1846  HB2 GLN N   5       4.172  13.157 -12.477  1.00  0.00            
ATOM   1847  CG  GLN N   5       3.482  12.458 -10.520  1.00  0.00            
ATOM   1848  HG1 GLN N   5       4.438  11.941 -10.297  1.00  0.00            
ATOM   1849  HG2 GLN N   5       2.656  11.897 -10.040  1.00  0.00            
ATOM   1850  CD  GLN N   5       3.448  13.861  -9.896  1.00  0.00            
ATOM   1851  OE1 GLN N   5       4.316  14.701 -10.277  1.00  0.00            
ATOM   1852  NE2 GLN N   5       2.443  14.183  -9.022  1.00  0.00            
ATOM   1853 HE21 GLN N   5       1.737  13.485  -8.953  1.00  0.00            
ATOM   1854 HE22 GLN N   5       2.469  15.039  -8.510  1.00  0.00            
ATOM   1855  C   GLN N   5       4.622  10.315 -12.462  1.00  0.00            
ATOM   1856  O   GLN N   5       4.691   9.472 -11.590  1.00  0.00            
ATOM   1857  N   LEU N   6       5.738  10.453 -13.281  1.00  0.00            
ATOM   1858  HN  LEU N   6       5.811  11.045 -14.082  1.00  0.00            
ATOM   1859  CA  LEU N   6       6.935   9.612 -13.014  1.00  0.00            
ATOM   1860  HA  LEU N   6       6.832   8.866 -12.243  1.00  0.00            
ATOM   1861  CB  LEU N   6       7.499   8.850 -14.215  1.00  0.00            
ATOM   1862  HB1 LEU N   6       8.349   8.229 -13.861  1.00  0.00            
ATOM   1863  HB2 LEU N   6       7.710   9.609 -15.006  1.00  0.00            
ATOM   1864  CG  LEU N   6       6.492   7.824 -14.913  1.00  0.00            
ATOM   1865  HG  LEU N   6       5.634   8.465 -15.215  1.00  0.00            
ATOM   1866  CD1 LEU N   6       7.098   7.166 -16.086  1.00  0.00            
ATOM   1867 HD11 LEU N   6       6.259   6.602 -16.553  1.00  0.00            
ATOM   1868 HD12 LEU N   6       7.575   7.882 -16.783  1.00  0.00            
ATOM   1869 HD13 LEU N   6       7.895   6.508 -15.688  1.00  0.00            
ATOM   1870  CD2 LEU N   6       6.050   6.720 -13.850  1.00  0.00            
ATOM   1871 HD21 LEU N   6       6.853   6.274 -13.219  1.00  0.00            
ATOM   1872 HD22 LEU N   6       5.420   7.246 -13.104  1.00  0.00            
ATOM   1873 HD23 LEU N   6       5.633   5.781 -14.273  1.00  0.00            
ATOM   1874  C   LEU N   6       8.023  10.493 -12.424  1.00  0.00            
ATOM   1875  O   LEU N   6       9.232  10.283 -12.548  1.00  0.00            
ATOM   1876  N   ASN N   7       7.553  11.640 -11.806  1.00  0.00            
ATOM   1877  HN  ASN N   7       6.605  11.920 -11.717  1.00  0.00            
ATOM   1878  CA  ASN N   7       8.519  12.596 -11.301  1.00  0.00            
ATOM   1879  HA  ASN N   7       9.494  12.502 -11.740  1.00  0.00            
ATOM   1880  CB  ASN N   7       7.823  13.931 -11.696  1.00  0.00            
ATOM   1881  HB1 ASN N   7       8.446  14.823 -11.477  1.00  0.00            
ATOM   1882  HB2 ASN N   7       6.857  14.058 -11.154  1.00  0.00            
ATOM   1883  CG  ASN N   7       7.579  14.111 -13.190  1.00  0.00            
ATOM   1884  OD1 ASN N   7       6.510  14.583 -13.634  1.00  0.00            
ATOM   1885  ND2 ASN N   7       8.628  13.896 -14.015  1.00  0.00            
ATOM   1886 HD21 ASN N   7       9.420  13.329 -13.782  1.00  0.00            
ATOM   1887 HD22 ASN N   7       8.546  14.254 -14.941  1.00  0.00            
ATOM   1888  C   ASN N   7       8.613  12.450  -9.781  1.00  0.00            
ATOM   1889  OT1 ASN N   7       9.499  11.652  -9.302  1.00  0.00            
ATOM   1890  OT2 ASN N   7       7.872  13.075  -9.043  1.00  0.00            
ATOM   1891  N   LYS O   1       4.591  10.981 -22.797  1.00  0.00            
ATOM   1892  H1  LYS O   1       5.389  10.890 -23.461  1.00  0.00            
ATOM   1893  H2  LYS O   1       4.202  10.075 -22.457  1.00  0.00            
ATOM   1894  H3  LYS O   1       3.769  11.360 -23.291  1.00  0.00            
ATOM   1895  CA  LYS O   1       4.775  12.010 -21.694  1.00  0.00            
ATOM   1896  HA  LYS O   1       5.553  12.715 -21.969  1.00  0.00            
ATOM   1897  CB  LYS O   1       3.492  12.899 -21.488  1.00  0.00            
ATOM   1898  HB1 LYS O   1       3.435  13.211 -20.424  1.00  0.00            
ATOM   1899  HB2 LYS O   1       2.572  12.282 -21.558  1.00  0.00            
ATOM   1900  CG  LYS O   1       3.454  14.218 -22.192  1.00  0.00            
ATOM   1901  HG1 LYS O   1       2.862  14.168 -23.131  1.00  0.00            
ATOM   1902  HG2 LYS O   1       4.444  14.681 -22.397  1.00  0.00            
ATOM   1903  CD  LYS O   1       2.605  15.176 -21.406  1.00  0.00            
ATOM   1904  HD1 LYS O   1       3.185  15.326 -20.469  1.00  0.00            
ATOM   1905  HD2 LYS O   1       2.615  16.101 -22.023  1.00  0.00            
ATOM   1906  CE  LYS O   1       1.235  14.624 -20.995  1.00  0.00            
ATOM   1907  HE1 LYS O   1       1.373  13.756 -20.309  1.00  0.00            
ATOM   1908  HE2 LYS O   1       0.735  14.258 -21.915  1.00  0.00            
ATOM   1909  NZ  LYS O   1       0.453  15.649 -20.346  1.00  0.00            
ATOM   1910  HZ1 LYS O   1       1.070  16.102 -19.633  1.00  0.00            
ATOM   1911  HZ2 LYS O   1       0.175  16.296 -21.106  1.00  0.00            
ATOM   1912  HZ3 LYS O   1      -0.349  15.234 -19.834  1.00  0.00            
ATOM   1913  C   LYS O   1       5.142  11.268 -20.381  1.00  0.00            
ATOM   1914  O   LYS O   1       5.042  10.059 -20.373  1.00  0.00            
ATOM   1915  N   LEU O   2       5.546  12.041 -19.340  1.00  0.00            
ATOM   1916  HN  LEU O   2       5.814  12.959 -19.648  1.00  0.00            
ATOM   1917  CA  LEU O   2       5.881  11.511 -18.013  1.00  0.00            
ATOM   1918  HA  LEU O   2       6.108  10.463 -18.139  1.00  0.00            
ATOM   1919  CB  LEU O   2       7.268  12.033 -17.540  1.00  0.00            
ATOM   1920  HB1 LEU O   2       7.545  11.541 -16.587  1.00  0.00            
ATOM   1921  HB2 LEU O   2       7.247  13.142 -17.399  1.00  0.00            
ATOM   1922  CG  LEU O   2       8.468  11.770 -18.439  1.00  0.00            
ATOM   1923  HG  LEU O   2       8.354  12.486 -19.284  1.00  0.00            
ATOM   1924  CD1 LEU O   2       9.730  12.205 -17.631  1.00  0.00            
ATOM   1925 HD11 LEU O   2       9.628  13.249 -17.286  1.00  0.00            
ATOM   1926 HD12 LEU O   2       9.731  11.615 -16.697  1.00  0.00            
ATOM   1927 HD13 LEU O   2      10.694  12.046 -18.153  1.00  0.00            
ATOM   1928  CD2 LEU O   2       8.752  10.395 -19.097  1.00  0.00            
ATOM   1929 HD21 LEU O   2       7.842  10.086 -19.649  1.00  0.00            
ATOM   1930 HD22 LEU O   2       9.655  10.540 -19.736  1.00  0.00            
ATOM   1931 HD23 LEU O   2       9.083   9.738 -18.264  1.00  0.00            
ATOM   1932  C   LEU O   2       4.778  11.727 -16.899  1.00  0.00            
ATOM   1933  O   LEU O   2       4.943  11.312 -15.740  1.00  0.00            
ATOM   1934  N   LYS O   3       3.534  12.180 -17.346  1.00  0.00            
ATOM   1935  HN  LYS O   3       3.540  12.389 -18.318  1.00  0.00            
ATOM   1936  CA  LYS O   3       2.340  12.391 -16.572  1.00  0.00            
ATOM   1937  HA  LYS O   3       2.310  11.805 -15.667  1.00  0.00            
ATOM   1938  CB  LYS O   3       2.017  13.900 -16.169  1.00  0.00            
ATOM   1939  HB1 LYS O   3       1.068  13.768 -15.618  1.00  0.00            
ATOM   1940  HB2 LYS O   3       1.829  14.484 -17.098  1.00  0.00            
ATOM   1941  CG  LYS O   3       3.141  14.434 -15.251  1.00  0.00            
ATOM   1942  HG1 LYS O   3       4.180  14.337 -15.610  1.00  0.00            
ATOM   1943  HG2 LYS O   3       3.118  13.837 -14.318  1.00  0.00            
ATOM   1944  CD  LYS O   3       2.911  15.882 -14.849  1.00  0.00            
ATOM   1945  HD1 LYS O   3       3.027  16.570 -15.704  1.00  0.00            
ATOM   1946  HD2 LYS O   3       1.837  15.999 -14.571  1.00  0.00            
ATOM   1947  CE  LYS O   3       3.732  16.377 -13.656  1.00  0.00            
ATOM   1948  HE1 LYS O   3       3.913  15.754 -12.752  1.00  0.00            
ATOM   1949  HE2 LYS O   3       3.159  17.272 -13.317  1.00  0.00            
ATOM   1950  NZ  LYS O   3       5.003  16.785 -14.219  1.00  0.00            
ATOM   1951  HZ1 LYS O   3       5.623  16.017 -13.927  1.00  0.00            
ATOM   1952  HZ2 LYS O   3       5.155  16.934 -15.230  1.00  0.00            
ATOM   1953  HZ3 LYS O   3       5.348  17.641 -13.736  1.00  0.00            
ATOM   1954  C   LYS O   3       1.138  11.903 -17.397  1.00  0.00            
ATOM   1955  O   LYS O   3       1.082  12.081 -18.579  1.00  0.00            
ATOM   1956  N   LEU O   4       0.110  11.319 -16.724  1.00  0.00            
ATOM   1957  HN  LEU O   4       0.168  11.083 -15.756  1.00  0.00            
ATOM   1958  CA  LEU O   4      -1.108  10.786 -17.320  1.00  0.00            
ATOM   1959  HA  LEU O   4      -1.243  11.439 -18.176  1.00  0.00            
ATOM   1960  CB  LEU O   4      -0.875   9.264 -17.701  1.00  0.00            
ATOM   1961  HB1 LEU O   4      -0.630   8.716 -16.762  1.00  0.00            
ATOM   1962  HB2 LEU O   4      -0.081   9.319 -18.467  1.00  0.00            
ATOM   1963  CG  LEU O   4      -2.041   8.608 -18.365  1.00  0.00            
ATOM   1964  HG  LEU O   4      -2.904   8.442 -17.682  1.00  0.00            
ATOM   1965  CD1 LEU O   4      -2.415   9.283 -19.707  1.00  0.00            
ATOM   1966 HD11 LEU O   4      -2.549  10.382 -19.747  1.00  0.00            
ATOM   1967 HD12 LEU O   4      -1.514   9.179 -20.359  1.00  0.00            
ATOM   1968 HD13 LEU O   4      -3.246   8.735 -20.187  1.00  0.00            
ATOM   1969  CD2 LEU O   4      -1.605   7.193 -18.665  1.00  0.00            
ATOM   1970 HD21 LEU O   4      -1.548   6.602 -17.715  1.00  0.00            
ATOM   1971 HD22 LEU O   4      -2.468   6.756 -19.215  1.00  0.00            
ATOM   1972 HD23 LEU O   4      -0.665   7.032 -19.221  1.00  0.00            
ATOM   1973  C   LEU O   4      -2.292  10.868 -16.320  1.00  0.00            
ATOM   1974  O   LEU O   4      -2.204  10.552 -15.073  1.00  0.00            
ATOM   1975  N   GLN O   5      -3.474  11.254 -16.832  1.00  0.00            
ATOM   1976  HN  GLN O   5      -3.579  11.663 -17.728  1.00  0.00            
ATOM   1977  CA  GLN O   5      -4.734  11.280 -16.074  1.00  0.00            
ATOM   1978  HA  GLN O   5      -4.496  11.144 -15.025  1.00  0.00            
ATOM   1979  CB  GLN O   5      -5.389  12.688 -16.117  1.00  0.00            
ATOM   1980  HB1 GLN O   5      -6.436  12.630 -15.776  1.00  0.00            
ATOM   1981  HB2 GLN O   5      -5.240  13.068 -17.148  1.00  0.00            
ATOM   1982  CG  GLN O   5      -4.607  13.784 -15.234  1.00  0.00            
ATOM   1983  HG1 GLN O   5      -3.536  14.004 -15.426  1.00  0.00            
ATOM   1984  HG2 GLN O   5      -4.646  13.397 -14.192  1.00  0.00            
ATOM   1985  CD  GLN O   5      -5.453  15.051 -15.198  1.00  0.00            
ATOM   1986  OE1 GLN O   5      -6.617  14.953 -15.417  1.00  0.00            
ATOM   1987  NE2 GLN O   5      -4.875  16.272 -14.805  1.00  0.00            
ATOM   1988 HE21 GLN O   5      -3.945  16.264 -14.458  1.00  0.00            
ATOM   1989 HE22 GLN O   5      -5.258  17.109 -15.209  1.00  0.00            
ATOM   1990  C   GLN O   5      -5.814  10.247 -16.475  1.00  0.00            
ATOM   1991  O   GLN O   5      -6.419  10.243 -17.525  1.00  0.00            
ATOM   1992  N   LEU O   6      -6.097   9.274 -15.622  1.00  0.00            
ATOM   1993  HN  LEU O   6      -5.785   9.352 -14.681  1.00  0.00            
ATOM   1994  CA  LEU O   6      -6.883   8.136 -16.031  1.00  0.00            
ATOM   1995  HA  LEU O   6      -6.990   8.136 -17.101  1.00  0.00            
ATOM   1996  CB  LEU O   6      -6.298   6.800 -15.476  1.00  0.00            
ATOM   1997  HB1 LEU O   6      -7.022   6.024 -15.808  1.00  0.00            
ATOM   1998  HB2 LEU O   6      -6.370   6.986 -14.389  1.00  0.00            
ATOM   1999  CG  LEU O   6      -4.844   6.498 -15.956  1.00  0.00            
ATOM   2000  HG  LEU O   6      -4.096   7.198 -15.546  1.00  0.00            
ATOM   2001  CD1 LEU O   6      -4.542   5.063 -15.497  1.00  0.00            
ATOM   2002 HD11 LEU O   6      -5.251   4.325 -15.933  1.00  0.00            
ATOM   2003 HD12 LEU O   6      -3.519   4.821 -15.857  1.00  0.00            
ATOM   2004 HD13 LEU O   6      -4.574   4.895 -14.392  1.00  0.00            
ATOM   2005  CD2 LEU O   6      -4.816   6.580 -17.548  1.00  0.00            
ATOM   2006 HD21 LEU O   6      -3.817   6.196 -17.827  1.00  0.00            
ATOM   2007 HD22 LEU O   6      -5.659   5.956 -17.909  1.00  0.00            
ATOM   2008 HD23 LEU O   6      -5.071   7.631 -17.839  1.00  0.00            
ATOM   2009  C   LEU O   6      -8.328   8.286 -15.454  1.00  0.00            
ATOM   2010  O   LEU O   6      -8.512   8.677 -14.324  1.00  0.00            
ATOM   2011  N   ASN O   7      -9.375   7.887 -16.221  1.00  0.00            
ATOM   2012  HN  ASN O   7      -9.265   7.472 -17.124  1.00  0.00            
ATOM   2013  CA  ASN O   7     -10.694   7.733 -15.732  1.00  0.00            
ATOM   2014  HA  ASN O   7     -10.634   7.962 -14.672  1.00  0.00            
ATOM   2015  CB  ASN O   7     -11.644   8.685 -16.416  1.00  0.00            
ATOM   2016  HB1 ASN O   7     -12.665   8.546 -16.011  1.00  0.00            
ATOM   2017  HB2 ASN O   7     -11.641   8.513 -17.511  1.00  0.00            
ATOM   2018  CG  ASN O   7     -11.307  10.053 -16.092  1.00  0.00            
ATOM   2019  OD1 ASN O   7     -11.641  10.656 -15.102  1.00  0.00            
ATOM   2020  ND2 ASN O   7     -10.550  10.708 -17.022  1.00  0.00            
ATOM   2021 HD21 ASN O   7     -10.193  11.590 -16.701  1.00  0.00            
ATOM   2022 HD22 ASN O   7     -10.403  10.482 -17.983  1.00  0.00            
ATOM   2023  C   ASN O   7     -11.072   6.248 -15.927  1.00  0.00            
ATOM   2024  OT1 ASN O   7     -11.293   5.517 -14.911  1.00  0.00            
ATOM   2025  OT2 ASN O   7     -11.222   5.845 -17.125  1.00  0.00            
ATOM   2026  N   LYS P   1       7.355   7.615 -22.547  1.00  0.00            
ATOM   2027  H1  LYS P   1       6.980   8.571 -22.370  1.00  0.00            
ATOM   2028  H2  LYS P   1       8.389   7.698 -22.479  1.00  0.00            
ATOM   2029  H3  LYS P   1       7.129   7.479 -23.552  1.00  0.00            
ATOM   2030  CA  LYS P   1       6.666   6.794 -21.551  1.00  0.00            
ATOM   2031  HA  LYS P   1       6.633   5.752 -21.848  1.00  0.00            
ATOM   2032  CB  LYS P   1       7.379   7.061 -20.211  1.00  0.00            
ATOM   2033  HB1 LYS P   1       6.915   6.502 -19.373  1.00  0.00            
ATOM   2034  HB2 LYS P   1       7.312   8.120 -19.905  1.00  0.00            
ATOM   2035  CG  LYS P   1       8.846   6.531 -20.129  1.00  0.00            
ATOM   2036  HG1 LYS P   1       9.546   7.178 -20.714  1.00  0.00            
ATOM   2037  HG2 LYS P   1       8.804   5.512 -20.566  1.00  0.00            
ATOM   2038  CD  LYS P   1       9.341   6.336 -18.677  1.00  0.00            
ATOM   2039  HD1 LYS P   1       9.211   7.298 -18.137  1.00  0.00            
ATOM   2040  HD2 LYS P   1       8.656   5.659 -18.116  1.00  0.00            
ATOM   2041  CE  LYS P   1      10.748   5.767 -18.581  1.00  0.00            
ATOM   2042  HE1 LYS P   1      11.030   5.614 -17.512  1.00  0.00            
ATOM   2043  HE2 LYS P   1      11.578   6.304 -19.090  1.00  0.00            
ATOM   2044  NZ  LYS P   1      10.617   4.388 -19.116  1.00  0.00            
ATOM   2045  HZ1 LYS P   1       9.786   3.986 -18.643  1.00  0.00            
ATOM   2046  HZ2 LYS P   1      10.411   4.349 -20.139  1.00  0.00            
ATOM   2047  HZ3 LYS P   1      11.456   3.823 -18.884  1.00  0.00            
ATOM   2048  C   LYS P   1       5.201   7.071 -21.399  1.00  0.00            
ATOM   2049  O   LYS P   1       4.591   7.897 -22.085  1.00  0.00            
ATOM   2050  N   LEU P   2       4.518   6.306 -20.569  1.00  0.00            
ATOM   2051  HN  LEU P   2       5.095   5.740 -19.986  1.00  0.00            
ATOM   2052  CA  LEU P   2       3.071   6.230 -20.365  1.00  0.00            
ATOM   2053  HA  LEU P   2       2.989   5.216 -20.008  1.00  0.00            
ATOM   2054  CB  LEU P   2       2.621   7.101 -19.151  1.00  0.00            
ATOM   2055  HB1 LEU P   2       1.541   7.058 -18.905  1.00  0.00            
ATOM   2056  HB2 LEU P   2       2.835   8.140 -19.459  1.00  0.00            
ATOM   2057  CG  LEU P   2       3.361   6.991 -17.824  1.00  0.00            
ATOM   2058  HG  LEU P   2       4.454   6.914 -17.992  1.00  0.00            
ATOM   2059  CD1 LEU P   2       3.221   8.284 -16.946  1.00  0.00            
ATOM   2060 HD11 LEU P   2       2.211   8.456 -16.511  1.00  0.00            
ATOM   2061 HD12 LEU P   2       3.866   8.025 -16.080  1.00  0.00            
ATOM   2062 HD13 LEU P   2       3.613   9.155 -17.508  1.00  0.00            
ATOM   2063  CD2 LEU P   2       2.893   5.726 -17.009  1.00  0.00            
ATOM   2064 HD21 LEU P   2       3.549   5.792 -16.112  1.00  0.00            
ATOM   2065 HD22 LEU P   2       1.810   5.916 -16.874  1.00  0.00            
ATOM   2066 HD23 LEU P   2       3.077   4.938 -17.767  1.00  0.00            
ATOM   2067  C   LEU P   2       2.148   6.378 -21.603  1.00  0.00            
ATOM   2068  O   LEU P   2       1.239   7.190 -21.603  1.00  0.00            
ATOM   2069  N   LYS P   3       2.380   5.572 -22.729  1.00  0.00            
ATOM   2070  HN  LYS P   3       3.030   4.837 -22.675  1.00  0.00            
ATOM   2071  CA  LYS P   3       1.470   5.659 -23.813  1.00  0.00            
ATOM   2072  HA  LYS P   3       1.040   6.643 -23.898  1.00  0.00            
ATOM   2073  CB  LYS P   3       2.283   5.296 -25.173  1.00  0.00            
ATOM   2074  HB1 LYS P   3       1.640   5.255 -26.085  1.00  0.00            
ATOM   2075  HB2 LYS P   3       2.710   4.288 -24.942  1.00  0.00            
ATOM   2076  CG  LYS P   3       3.362   6.333 -25.407  1.00  0.00            
ATOM   2077  HG1 LYS P   3       4.187   6.357 -24.660  1.00  0.00            
ATOM   2078  HG2 LYS P   3       2.763   7.263 -25.413  1.00  0.00            
ATOM   2079  CD  LYS P   3       3.967   6.030 -26.821  1.00  0.00            
ATOM   2080  HD1 LYS P   3       3.325   6.229 -27.709  1.00  0.00            
ATOM   2081  HD2 LYS P   3       4.583   6.930 -27.041  1.00  0.00            
ATOM   2082  CE  LYS P   3       4.791   4.748 -26.984  1.00  0.00            
ATOM   2083  HE1 LYS P   3       4.176   3.812 -26.942  1.00  0.00            
ATOM   2084  HE2 LYS P   3       5.523   4.642 -26.164  1.00  0.00            
ATOM   2085  NZ  LYS P   3       5.404   4.557 -28.341  1.00  0.00            
ATOM   2086  HZ1 LYS P   3       4.732   4.452 -29.133  1.00  0.00            
ATOM   2087  HZ2 LYS P   3       5.962   5.389 -28.597  1.00  0.00            
ATOM   2088  HZ3 LYS P   3       6.065   3.764 -28.369  1.00  0.00            
ATOM   2089  C   LYS P   3       0.287   4.655 -23.668  1.00  0.00            
ATOM   2090  O   LYS P   3       0.386   3.532 -23.227  1.00  0.00            
ATOM   2091  N   LEU P   4      -0.910   5.087 -24.153  1.00  0.00            
ATOM   2092  HN  LEU P   4      -1.064   5.997 -24.529  1.00  0.00            
ATOM   2093  CA  LEU P   4      -2.110   4.226 -24.058  1.00  0.00            
ATOM   2094  HA  LEU P   4      -2.027   3.441 -23.320  1.00  0.00            
ATOM   2095  CB  LEU P   4      -3.368   5.093 -23.664  1.00  0.00            
ATOM   2096  HB1 LEU P   4      -4.274   4.478 -23.832  1.00  0.00            
ATOM   2097  HB2 LEU P   4      -3.372   5.936 -24.389  1.00  0.00            
ATOM   2098  CG  LEU P   4      -3.347   5.726 -22.229  1.00  0.00            
ATOM   2099  HG  LEU P   4      -2.389   6.283 -22.177  1.00  0.00            
ATOM   2100  CD1 LEU P   4      -4.465   6.679 -22.077  1.00  0.00            
ATOM   2101 HD11 LEU P   4      -5.474   6.301 -22.349  1.00  0.00            
ATOM   2102 HD12 LEU P   4      -4.667   6.997 -21.028  1.00  0.00            
ATOM   2103 HD13 LEU P   4      -4.207   7.626 -22.603  1.00  0.00            
ATOM   2104  CD2 LEU P   4      -3.537   4.703 -21.136  1.00  0.00            
ATOM   2105 HD21 LEU P   4      -2.813   4.882 -20.303  1.00  0.00            
ATOM   2106 HD22 LEU P   4      -4.602   4.564 -20.867  1.00  0.00            
ATOM   2107 HD23 LEU P   4      -3.186   3.699 -21.467  1.00  0.00            
ATOM   2108  C   LEU P   4      -2.434   3.579 -25.372  1.00  0.00            
ATOM   2109  O   LEU P   4      -2.824   4.211 -26.326  1.00  0.00            
ATOM   2110  N   GLN P   5      -2.343   2.209 -25.350  1.00  0.00            
ATOM   2111  HN  GLN P   5      -2.230   1.839 -24.430  1.00  0.00            
ATOM   2112  CA  GLN P   5      -2.212   1.339 -26.536  1.00  0.00            
ATOM   2113  HA  GLN P   5      -2.537   2.049 -27.296  1.00  0.00            
ATOM   2114  CB  GLN P   5      -0.873   0.778 -26.858  1.00  0.00            
ATOM   2115  HB1 GLN P   5      -0.966   0.492 -27.931  1.00  0.00            
ATOM   2116  HB2 GLN P   5      -0.712  -0.119 -26.211  1.00  0.00            
ATOM   2117  CG  GLN P   5       0.393   1.646 -26.725  1.00  0.00            
ATOM   2118  HG1 GLN P   5       1.359   1.163 -26.934  1.00  0.00            
ATOM   2119  HG2 GLN P   5       0.361   2.048 -25.684  1.00  0.00            
ATOM   2120  CD  GLN P   5       0.248   2.774 -27.732  1.00  0.00            
ATOM   2121  OE1 GLN P   5      -0.051   3.945 -27.403  1.00  0.00            
ATOM   2122  NE2 GLN P   5       0.476   2.509 -29.048  1.00  0.00            
ATOM   2123 HE21 GLN P   5       0.822   1.636 -29.391  1.00  0.00            
ATOM   2124 HE22 GLN P   5       0.252   3.247 -29.697  1.00  0.00            
ATOM   2125  C   GLN P   5      -3.272   0.314 -26.639  1.00  0.00            
ATOM   2126  O   GLN P   5      -3.647  -0.238 -25.607  1.00  0.00            
ATOM   2127  N   LEU P   6      -3.838   0.026 -27.866  1.00  0.00            
ATOM   2128  HN  LEU P   6      -3.547   0.533 -28.679  1.00  0.00            
ATOM   2129  CA  LEU P   6      -4.974  -0.903 -28.086  1.00  0.00            
ATOM   2130  HA  LEU P   6      -5.205  -1.253 -27.087  1.00  0.00            
ATOM   2131  CB  LEU P   6      -6.154  -0.192 -28.698  1.00  0.00            
ATOM   2132  HB1 LEU P   6      -6.891  -0.885 -29.147  1.00  0.00            
ATOM   2133  HB2 LEU P   6      -5.802   0.457 -29.533  1.00  0.00            
ATOM   2134  CG  LEU P   6      -6.955   0.621 -27.720  1.00  0.00            
ATOM   2135  HG  LEU P   6      -6.257   1.104 -26.998  1.00  0.00            
ATOM   2136  CD1 LEU P   6      -7.826   1.678 -28.463  1.00  0.00            
ATOM   2137 HD11 LEU P   6      -7.335   2.258 -29.290  1.00  0.00            
ATOM   2138 HD12 LEU P   6      -8.721   1.202 -28.912  1.00  0.00            
ATOM   2139 HD13 LEU P   6      -8.150   2.462 -27.747  1.00  0.00            
ATOM   2140  CD2 LEU P   6      -8.002  -0.311 -26.987  1.00  0.00            
ATOM   2141 HD21 LEU P   6      -7.363  -1.022 -26.424  1.00  0.00            
ATOM   2142 HD22 LEU P   6      -8.637   0.282 -26.298  1.00  0.00            
ATOM   2143 HD23 LEU P   6      -8.696  -0.775 -27.730  1.00  0.00            
ATOM   2144  C   LEU P   6      -4.616  -2.064 -28.898  1.00  0.00            
ATOM   2145  O   LEU P   6      -4.258  -1.816 -30.001  1.00  0.00            
ATOM   2146  N   ASN P   7      -4.621  -3.309 -28.343  1.00  0.00            
ATOM   2147  HN  ASN P   7      -4.922  -3.409 -27.395  1.00  0.00            
ATOM   2148  CA  ASN P   7      -4.212  -4.491 -29.025  1.00  0.00            
ATOM   2149  HA  ASN P   7      -4.078  -4.272 -30.073  1.00  0.00            
ATOM   2150  CB  ASN P   7      -2.825  -4.963 -28.519  1.00  0.00            
ATOM   2151  HB1 ASN P   7      -2.653  -5.993 -28.897  1.00  0.00            
ATOM   2152  HB2 ASN P   7      -2.948  -5.102 -27.431  1.00  0.00            
ATOM   2153  CG  ASN P   7      -1.683  -4.094 -28.855  1.00  0.00            
ATOM   2154  OD1 ASN P   7      -0.928  -3.595 -28.047  1.00  0.00            
ATOM   2155  ND2 ASN P   7      -1.496  -3.798 -30.146  1.00  0.00            
ATOM   2156 HD21 ASN P   7      -2.113  -4.257 -30.781  1.00  0.00            
ATOM   2157 HD22 ASN P   7      -0.628  -3.375 -30.430  1.00  0.00            
ATOM   2158  C   ASN P   7      -5.271  -5.634 -28.886  1.00  0.00            
ATOM   2159  OT1 ASN P   7      -5.939  -6.005 -29.890  1.00  0.00            
ATOM   2160  OT2 ASN P   7      -5.363  -6.137 -27.754  1.00  0.00            
ATOM   2161  N   LYS Q   1      -7.744  -5.269 -26.381  1.00  0.00            
ATOM   2162  H1  LYS Q   1      -6.875  -5.310 -26.940  1.00  0.00            
ATOM   2163  H2  LYS Q   1      -8.150  -6.225 -26.484  1.00  0.00            
ATOM   2164  H3  LYS Q   1      -8.396  -4.593 -26.818  1.00  0.00            
ATOM   2165  CA  LYS Q   1      -7.508  -4.790 -24.979  1.00  0.00            
ATOM   2166  HA  LYS Q   1      -8.475  -4.592 -24.517  1.00  0.00            
ATOM   2167  CB  LYS Q   1      -6.759  -5.862 -24.118  1.00  0.00            
ATOM   2168  HB1 LYS Q   1      -6.053  -6.344 -24.815  1.00  0.00            
ATOM   2169  HB2 LYS Q   1      -7.485  -6.677 -23.908  1.00  0.00            
ATOM   2170  CG  LYS Q   1      -6.002  -5.454 -22.802  1.00  0.00            
ATOM   2171  HG1 LYS Q   1      -6.590  -4.654 -22.276  1.00  0.00            
ATOM   2172  HG2 LYS Q   1      -5.018  -5.006 -23.040  1.00  0.00            
ATOM   2173  CD  LYS Q   1      -5.628  -6.581 -21.845  1.00  0.00            
ATOM   2174  HD1 LYS Q   1      -5.225  -6.158 -20.901  1.00  0.00            
ATOM   2175  HD2 LYS Q   1      -6.487  -7.165 -21.453  1.00  0.00            
ATOM   2176  CE  LYS Q   1      -4.648  -7.631 -22.486  1.00  0.00            
ATOM   2177  HE1 LYS Q   1      -3.706  -7.107 -22.759  1.00  0.00            
ATOM   2178  HE2 LYS Q   1      -5.049  -8.302 -23.276  1.00  0.00            
ATOM   2179  NZ  LYS Q   1      -4.320  -8.555 -21.339  1.00  0.00            
ATOM   2180  HZ1 LYS Q   1      -3.550  -9.164 -21.681  1.00  0.00            
ATOM   2181  HZ2 LYS Q   1      -4.081  -8.000 -20.483  1.00  0.00            
ATOM   2182  HZ3 LYS Q   1      -5.234  -9.046 -21.257  1.00  0.00            
ATOM   2183  C   LYS Q   1      -6.738  -3.425 -24.947  1.00  0.00            
ATOM   2184  O   LYS Q   1      -5.840  -3.262 -25.785  1.00  0.00            
ATOM   2185  N   LEU Q   2      -7.014  -2.490 -24.007  1.00  0.00            
ATOM   2186  HN  LEU Q   2      -7.778  -2.690 -23.402  1.00  0.00            
ATOM   2187  CA  LEU Q   2      -6.322  -1.256 -23.670  1.00  0.00            
ATOM   2188  HA  LEU Q   2      -5.689  -0.973 -24.501  1.00  0.00            
ATOM   2189  CB  LEU Q   2      -7.378  -0.142 -23.310  1.00  0.00            
ATOM   2190  HB1 LEU Q   2      -8.111  -0.495 -22.551  1.00  0.00            
ATOM   2191  HB2 LEU Q   2      -8.035  -0.064 -24.207  1.00  0.00            
ATOM   2192  CG  LEU Q   2      -6.731   1.286 -23.114  1.00  0.00            
ATOM   2193  HG  LEU Q   2      -6.007   1.191 -22.276  1.00  0.00            
ATOM   2194  CD1 LEU Q   2      -6.090   1.919 -24.374  1.00  0.00            
ATOM   2195 HD11 LEU Q   2      -6.878   2.209 -25.105  1.00  0.00            
ATOM   2196 HD12 LEU Q   2      -5.489   2.807 -24.088  1.00  0.00            
ATOM   2197 HD13 LEU Q   2      -5.427   1.206 -24.891  1.00  0.00            
ATOM   2198  CD2 LEU Q   2      -7.859   2.219 -22.619  1.00  0.00            
ATOM   2199 HD21 LEU Q   2      -8.629   2.242 -23.421  1.00  0.00            
ATOM   2200 HD22 LEU Q   2      -8.365   1.873 -21.693  1.00  0.00            
ATOM   2201 HD23 LEU Q   2      -7.478   3.244 -22.425  1.00  0.00            
ATOM   2202  C   LEU Q   2      -5.359  -1.455 -22.506  1.00  0.00            
ATOM   2203  O   LEU Q   2      -5.576  -2.169 -21.511  1.00  0.00            
ATOM   2204  N   LYS Q   3      -4.144  -0.930 -22.693  1.00  0.00            
ATOM   2205  HN  LYS Q   3      -4.034  -0.421 -23.549  1.00  0.00            
ATOM   2206  CA  LYS Q   3      -3.073  -1.155 -21.747  1.00  0.00            
ATOM   2207  HA  LYS Q   3      -3.516  -1.332 -20.783  1.00  0.00            
ATOM   2208  CB  LYS Q   3      -2.245  -2.512 -21.980  1.00  0.00            
ATOM   2209  HB1 LYS Q   3      -2.959  -3.317 -21.696  1.00  0.00            
ATOM   2210  HB2 LYS Q   3      -1.385  -2.488 -21.275  1.00  0.00            
ATOM   2211  CG  LYS Q   3      -1.740  -2.839 -23.392  1.00  0.00            
ATOM   2212  HG1 LYS Q   3      -0.977  -2.043 -23.566  1.00  0.00            
ATOM   2213  HG2 LYS Q   3      -2.557  -2.615 -24.117  1.00  0.00            
ATOM   2214  CD  LYS Q   3      -1.326  -4.268 -23.614  1.00  0.00            
ATOM   2215  HD1 LYS Q   3      -0.581  -4.626 -22.872  1.00  0.00            
ATOM   2216  HD2 LYS Q   3      -2.214  -4.920 -23.467  1.00  0.00            
ATOM   2217  CE  LYS Q   3      -0.701  -4.457 -24.977  1.00  0.00            
ATOM   2218  HE1 LYS Q   3       0.279  -3.972 -24.833  1.00  0.00            
ATOM   2219  HE2 LYS Q   3      -1.316  -3.883 -25.697  1.00  0.00            
ATOM   2220  NZ  LYS Q   3      -0.691  -5.879 -25.352  1.00  0.00            
ATOM   2221  HZ1 LYS Q   3      -0.400  -5.966 -26.345  1.00  0.00            
ATOM   2222  HZ2 LYS Q   3      -0.100  -6.440 -24.708  1.00  0.00            
ATOM   2223  HZ3 LYS Q   3      -1.690  -6.168 -25.253  1.00  0.00            
ATOM   2224  C   LYS Q   3      -2.063  -0.048 -21.674  1.00  0.00            
ATOM   2225  O   LYS Q   3      -1.844   0.771 -22.563  1.00  0.00            
ATOM   2226  N   LEU Q   4      -1.492  -0.042 -20.470  1.00  0.00            
ATOM   2227  HN  LEU Q   4      -1.686  -0.812 -19.870  1.00  0.00            
ATOM   2228  CA  LEU Q   4      -0.616   0.966 -19.989  1.00  0.00            
ATOM   2229  HA  LEU Q   4      -0.199   1.574 -20.785  1.00  0.00            
ATOM   2230  CB  LEU Q   4      -1.414   1.926 -18.991  1.00  0.00            
ATOM   2231  HB1 LEU Q   4      -1.897   1.335 -18.181  1.00  0.00            
ATOM   2232  HB2 LEU Q   4      -2.192   2.388 -19.632  1.00  0.00            
ATOM   2233  CG  LEU Q   4      -0.486   2.959 -18.306  1.00  0.00            
ATOM   2234  HG  LEU Q   4       0.384   2.356 -17.972  1.00  0.00            
ATOM   2235  CD1 LEU Q   4       0.238   3.845 -19.344  1.00  0.00            
ATOM   2236 HD11 LEU Q   4      -0.543   4.341 -19.968  1.00  0.00            
ATOM   2237 HD12 LEU Q   4       0.843   4.647 -18.880  1.00  0.00            
ATOM   2238 HD13 LEU Q   4       0.799   3.287 -20.126  1.00  0.00            
ATOM   2239  CD2 LEU Q   4      -1.337   3.817 -17.307  1.00  0.00            
ATOM   2240 HD21 LEU Q   4      -1.747   3.166 -16.510  1.00  0.00            
ATOM   2241 HD22 LEU Q   4      -0.614   4.565 -16.888  1.00  0.00            
ATOM   2242 HD23 LEU Q   4      -2.146   4.342 -17.855  1.00  0.00            
ATOM   2243  C   LEU Q   4       0.623   0.257 -19.339  1.00  0.00            
ATOM   2244  O   LEU Q   4       0.477  -0.439 -18.310  1.00  0.00            
ATOM   2245  N   GLN Q   5       1.815   0.392 -19.993  1.00  0.00            
ATOM   2246  HN  GLN Q   5       1.758   0.949 -20.823  1.00  0.00            
ATOM   2247  CA  GLN Q   5       3.091   0.025 -19.367  1.00  0.00            
ATOM   2248  HA  GLN Q   5       2.954  -0.808 -18.682  1.00  0.00            
ATOM   2249  CB  GLN Q   5       3.953  -0.497 -20.538  1.00  0.00            
ATOM   2250  HB1 GLN Q   5       3.957   0.216 -21.388  1.00  0.00            
ATOM   2251  HB2 GLN Q   5       3.356  -1.324 -20.977  1.00  0.00            
ATOM   2252  CG  GLN Q   5       5.459  -0.960 -20.331  1.00  0.00            
ATOM   2253  HG1 GLN Q   5       6.085  -0.092 -20.048  1.00  0.00            
ATOM   2254  HG2 GLN Q   5       5.952  -1.332 -21.254  1.00  0.00            
ATOM   2255  CD  GLN Q   5       5.645  -2.058 -19.284  1.00  0.00            
ATOM   2256  OE1 GLN Q   5       5.817  -1.929 -18.071  1.00  0.00            
ATOM   2257  NE2 GLN Q   5       5.567  -3.326 -19.784  1.00  0.00            
ATOM   2258 HE21 GLN Q   5       5.680  -3.994 -19.056  1.00  0.00            
ATOM   2259 HE22 GLN Q   5       5.432  -3.361 -20.776  1.00  0.00            
ATOM   2260  C   GLN Q   5       3.697   1.083 -18.717  1.00  0.00            
ATOM   2261  O   GLN Q   5       4.050   2.098 -19.294  1.00  0.00            
ATOM   2262  N   LEU Q   6       3.912   0.944 -17.350  1.00  0.00            
ATOM   2263  HN  LEU Q   6       3.586   0.150 -16.845  1.00  0.00            
ATOM   2264  CA  LEU Q   6       4.351   2.096 -16.600  1.00  0.00            
ATOM   2265  HA  LEU Q   6       4.078   2.952 -17.194  1.00  0.00            
ATOM   2266  CB  LEU Q   6       3.559   2.356 -15.220  1.00  0.00            
ATOM   2267  HB1 LEU Q   6       3.971   3.316 -14.836  1.00  0.00            
ATOM   2268  HB2 LEU Q   6       3.796   1.549 -14.497  1.00  0.00            
ATOM   2269  CG  LEU Q   6       2.000   2.525 -15.217  1.00  0.00            
ATOM   2270  HG  LEU Q   6       1.711   3.185 -16.059  1.00  0.00            
ATOM   2271  CD1 LEU Q   6       1.123   1.274 -15.437  1.00  0.00            
ATOM   2272 HD11 LEU Q   6       1.255   0.771 -16.410  1.00  0.00            
ATOM   2273 HD12 LEU Q   6       1.298   0.543 -14.614  1.00  0.00            
ATOM   2274 HD13 LEU Q   6       0.056   1.620 -15.458  1.00  0.00            
ATOM   2275  CD2 LEU Q   6       1.525   3.086 -13.820  1.00  0.00            
ATOM   2276 HD21 LEU Q   6       1.842   2.323 -13.087  1.00  0.00            
ATOM   2277 HD22 LEU Q   6       2.137   4.000 -13.649  1.00  0.00            
ATOM   2278 HD23 LEU Q   6       0.421   3.246 -13.815  1.00  0.00            
ATOM   2279  C   LEU Q   6       5.825   2.154 -16.343  1.00  0.00            
ATOM   2280  O   LEU Q   6       6.304   2.938 -15.577  1.00  0.00            
ATOM   2281  N   ASN Q   7       6.566   1.292 -17.036  1.00  0.00            
ATOM   2282  HN  ASN Q   7       6.038   0.708 -17.633  1.00  0.00            
ATOM   2283  CA  ASN Q   7       8.010   1.217 -16.932  1.00  0.00            
ATOM   2284  HA  ASN Q   7       8.278   1.327 -15.896  1.00  0.00            
ATOM   2285  CB  ASN Q   7       8.536  -0.097 -17.570  1.00  0.00            
ATOM   2286  HB1 ASN Q   7       8.428  -0.221 -18.668  1.00  0.00            
ATOM   2287  HB2 ASN Q   7       7.812  -0.833 -17.146  1.00  0.00            
ATOM   2288  CG  ASN Q   7       9.981  -0.455 -17.144  1.00  0.00            
ATOM   2289  OD1 ASN Q   7      10.293  -1.652 -17.041  1.00  0.00            
ATOM   2290  ND2 ASN Q   7      10.825   0.562 -16.771  1.00  0.00            
ATOM   2291 HD21 ASN Q   7      10.511   1.481 -17.006  1.00  0.00            
ATOM   2292 HD22 ASN Q   7      11.804   0.396 -16.632  1.00  0.00            
ATOM   2293  C   ASN Q   7       8.605   2.383 -17.691  1.00  0.00            
ATOM   2294  OT1 ASN Q   7       8.397   2.592 -18.915  1.00  0.00            
ATOM   2295  OT2 ASN Q   7       9.535   3.093 -17.090  1.00  0.00            
ATOM   2296  N   LYS R   1     -12.547  -2.111 -19.769  1.00  0.00            
ATOM   2297  H1  LYS R   1     -12.292  -1.782 -20.726  1.00  0.00            
ATOM   2298  H2  LYS R   1     -12.303  -3.123 -19.807  1.00  0.00            
ATOM   2299  H3  LYS R   1     -13.555  -1.978 -19.579  1.00  0.00            
ATOM   2300  CA  LYS R   1     -11.726  -1.376 -18.858  1.00  0.00            
ATOM   2301  HA  LYS R   1     -12.019  -0.336 -19.006  1.00  0.00            
ATOM   2302  CB  LYS R   1     -12.110  -1.876 -17.450  1.00  0.00            
ATOM   2303  HB1 LYS R   1     -12.575  -2.882 -17.427  1.00  0.00            
ATOM   2304  HB2 LYS R   1     -12.880  -1.136 -17.157  1.00  0.00            
ATOM   2305  CG  LYS R   1     -10.983  -1.890 -16.377  1.00  0.00            
ATOM   2306  HG1 LYS R   1     -10.506  -0.899 -16.522  1.00  0.00            
ATOM   2307  HG2 LYS R   1     -10.226  -2.688 -16.535  1.00  0.00            
ATOM   2308  CD  LYS R   1     -11.474  -2.121 -14.919  1.00  0.00            
ATOM   2309  HD1 LYS R   1     -12.169  -2.993 -14.928  1.00  0.00            
ATOM   2310  HD2 LYS R   1     -10.667  -2.228 -14.172  1.00  0.00            
ATOM   2311  CE  LYS R   1     -12.294  -0.886 -14.425  1.00  0.00            
ATOM   2312  HE1 LYS R   1     -12.942  -0.492 -15.235  1.00  0.00            
ATOM   2313  HE2 LYS R   1     -11.751   0.036 -14.137  1.00  0.00            
ATOM   2314  NZ  LYS R   1     -13.159  -1.292 -13.276  1.00  0.00            
ATOM   2315  HZ1 LYS R   1     -12.477  -1.665 -12.583  1.00  0.00            
ATOM   2316  HZ2 LYS R   1     -13.764  -0.551 -12.876  1.00  0.00            
ATOM   2317  HZ3 LYS R   1     -13.732  -2.080 -13.642  1.00  0.00            
ATOM   2318  C   LYS R   1     -10.206  -1.339 -19.082  1.00  0.00            
ATOM   2319  O   LYS R   1      -9.634  -2.296 -19.612  1.00  0.00            
ATOM   2320  N   LEU R   2      -9.502  -0.261 -18.707  1.00  0.00            
ATOM   2321  HN  LEU R   2      -9.923   0.609 -18.451  1.00  0.00            
ATOM   2322  CA  LEU R   2      -8.074  -0.289 -18.814  1.00  0.00            
ATOM   2323  HA  LEU R   2      -7.696  -0.496 -19.802  1.00  0.00            
ATOM   2324  CB  LEU R   2      -7.544   1.097 -18.338  1.00  0.00            
ATOM   2325  HB1 LEU R   2      -7.923   1.225 -17.305  1.00  0.00            
ATOM   2326  HB2 LEU R   2      -8.113   1.832 -18.945  1.00  0.00            
ATOM   2327  CG  LEU R   2      -6.026   1.280 -18.267  1.00  0.00            
ATOM   2328  HG  LEU R   2      -5.541   0.570 -17.567  1.00  0.00            
ATOM   2329  CD1 LEU R   2      -5.258   0.941 -19.521  1.00  0.00            
ATOM   2330 HD11 LEU R   2      -5.636   0.044 -20.061  1.00  0.00            
ATOM   2331 HD12 LEU R   2      -5.253   1.649 -20.384  1.00  0.00            
ATOM   2332 HD13 LEU R   2      -4.185   0.817 -19.277  1.00  0.00            
ATOM   2333  CD2 LEU R   2      -5.604   2.671 -17.892  1.00  0.00            
ATOM   2334 HD21 LEU R   2      -6.235   3.040 -17.056  1.00  0.00            
ATOM   2335 HD22 LEU R   2      -4.547   2.643 -17.535  1.00  0.00            
ATOM   2336 HD23 LEU R   2      -5.729   3.468 -18.663  1.00  0.00            
ATOM   2337  C   LEU R   2      -7.434  -1.282 -17.885  1.00  0.00            
ATOM   2338  O   LEU R   2      -7.884  -1.429 -16.720  1.00  0.00            
ATOM   2339  N   LYS R   3      -6.399  -1.970 -18.318  1.00  0.00            
ATOM   2340  HN  LYS R   3      -6.149  -1.834 -19.280  1.00  0.00            
ATOM   2341  CA  LYS R   3      -5.730  -2.956 -17.471  1.00  0.00            
ATOM   2342  HA  LYS R   3      -6.204  -2.914 -16.504  1.00  0.00            
ATOM   2343  CB  LYS R   3      -5.659  -4.349 -18.147  1.00  0.00            
ATOM   2344  HB1 LYS R   3      -5.216  -5.090 -17.441  1.00  0.00            
ATOM   2345  HB2 LYS R   3      -5.041  -4.260 -19.066  1.00  0.00            
ATOM   2346  CG  LYS R   3      -7.085  -4.797 -18.600  1.00  0.00            
ATOM   2347  HG1 LYS R   3      -7.062  -5.757 -19.163  1.00  0.00            
ATOM   2348  HG2 LYS R   3      -7.503  -4.053 -19.318  1.00  0.00            
ATOM   2349  CD  LYS R   3      -8.158  -4.904 -17.435  1.00  0.00            
ATOM   2350  HD1 LYS R   3      -8.123  -3.878 -16.995  1.00  0.00            
ATOM   2351  HD2 LYS R   3      -9.088  -5.022 -18.017  1.00  0.00            
ATOM   2352  CE  LYS R   3      -7.841  -5.926 -16.298  1.00  0.00            
ATOM   2353  HE1 LYS R   3      -6.898  -5.821 -15.725  1.00  0.00            
ATOM   2354  HE2 LYS R   3      -7.841  -6.909 -16.819  1.00  0.00            
ATOM   2355  NZ  LYS R   3      -8.930  -6.013 -15.304  1.00  0.00            
ATOM   2356  HZ1 LYS R   3      -9.831  -5.913 -15.811  1.00  0.00            
ATOM   2357  HZ2 LYS R   3      -8.919  -6.974 -14.907  1.00  0.00            
ATOM   2358  HZ3 LYS R   3      -8.946  -5.307 -14.544  1.00  0.00            
ATOM   2359  C   LYS R   3      -4.236  -2.407 -17.413  1.00  0.00            
ATOM   2360  O   LYS R   3      -3.735  -1.649 -18.275  1.00  0.00            
ATOM   2361  N   LEU R   4      -3.473  -2.782 -16.387  1.00  0.00            
ATOM   2362  HN  LEU R   4      -3.677  -3.564 -15.808  1.00  0.00            
ATOM   2363  CA  LEU R   4      -2.243  -2.064 -16.088  1.00  0.00            
ATOM   2364  HA  LEU R   4      -2.013  -1.183 -16.655  1.00  0.00            
ATOM   2365  CB  LEU R   4      -2.174  -1.550 -14.616  1.00  0.00            
ATOM   2366  HB1 LEU R   4      -1.127  -1.246 -14.409  1.00  0.00            
ATOM   2367  HB2 LEU R   4      -2.368  -2.464 -14.016  1.00  0.00            
ATOM   2368  CG  LEU R   4      -3.299  -0.478 -14.227  1.00  0.00            
ATOM   2369  HG  LEU R   4      -4.248  -1.044 -14.138  1.00  0.00            
ATOM   2370  CD1 LEU R   4      -3.140   0.026 -12.815  1.00  0.00            
ATOM   2371 HD11 LEU R   4      -2.780  -0.770 -12.131  1.00  0.00            
ATOM   2372 HD12 LEU R   4      -2.348   0.804 -12.870  1.00  0.00            
ATOM   2373 HD13 LEU R   4      -4.080   0.472 -12.420  1.00  0.00            
ATOM   2374  CD2 LEU R   4      -3.471   0.708 -15.245  1.00  0.00            
ATOM   2375 HD21 LEU R   4      -3.841   0.448 -16.262  1.00  0.00            
ATOM   2376 HD22 LEU R   4      -4.145   1.486 -14.814  1.00  0.00            
ATOM   2377 HD23 LEU R   4      -2.443   1.083 -15.426  1.00  0.00            
ATOM   2378  C   LEU R   4      -1.028  -3.053 -16.183  1.00  0.00            
ATOM   2379  O   LEU R   4      -1.131  -4.209 -15.835  1.00  0.00            
ATOM   2380  N   GLN R   5       0.103  -2.654 -16.709  1.00  0.00            
ATOM   2381  HN  GLN R   5       0.174  -1.672 -16.872  1.00  0.00            
ATOM   2382  CA  GLN R   5       1.307  -3.427 -16.856  1.00  0.00            
ATOM   2383  HA  GLN R   5       1.308  -4.399 -16.388  1.00  0.00            
ATOM   2384  CB  GLN R   5       1.576  -3.608 -18.374  1.00  0.00            
ATOM   2385  HB1 GLN R   5       2.580  -4.061 -18.405  1.00  0.00            
ATOM   2386  HB2 GLN R   5       1.688  -2.659 -18.938  1.00  0.00            
ATOM   2387  CG  GLN R   5       0.543  -4.566 -19.140  1.00  0.00            
ATOM   2388  HG1 GLN R   5       0.895  -4.548 -20.194  1.00  0.00            
ATOM   2389  HG2 GLN R   5      -0.458  -4.089 -19.255  1.00  0.00            
ATOM   2390  CD  GLN R   5       0.533  -6.030 -18.739  1.00  0.00            
ATOM   2391  OE1 GLN R   5       1.057  -6.984 -19.300  1.00  0.00            
ATOM   2392  NE2 GLN R   5      -0.164  -6.360 -17.633  1.00  0.00            
ATOM   2393 HE21 GLN R   5      -0.545  -5.615 -17.086  1.00  0.00            
ATOM   2394 HE22 GLN R   5      -0.134  -7.261 -17.203  1.00  0.00            
ATOM   2395  C   GLN R   5       2.428  -2.746 -16.086  1.00  0.00            
ATOM   2396  O   GLN R   5       2.641  -1.573 -16.385  1.00  0.00            
ATOM   2397  N   LEU R   6       3.178  -3.385 -15.206  1.00  0.00            
ATOM   2398  HN  LEU R   6       2.952  -4.278 -14.824  1.00  0.00            
ATOM   2399  CA  LEU R   6       4.418  -2.819 -14.764  1.00  0.00            
ATOM   2400  HA  LEU R   6       4.858  -2.245 -15.565  1.00  0.00            
ATOM   2401  CB  LEU R   6       4.436  -1.874 -13.486  1.00  0.00            
ATOM   2402  HB1 LEU R   6       4.015  -2.495 -12.656  1.00  0.00            
ATOM   2403  HB2 LEU R   6       3.707  -1.069 -13.716  1.00  0.00            
ATOM   2404  CG  LEU R   6       5.728  -1.313 -12.958  1.00  0.00            
ATOM   2405  HG  LEU R   6       6.527  -2.089 -12.851  1.00  0.00            
ATOM   2406  CD1 LEU R   6       6.200  -0.291 -13.993  1.00  0.00            
ATOM   2407 HD11 LEU R   6       7.264   0.024 -13.895  1.00  0.00            
ATOM   2408 HD12 LEU R   6       6.162  -0.759 -14.997  1.00  0.00            
ATOM   2409 HD13 LEU R   6       5.577   0.596 -13.788  1.00  0.00            
ATOM   2410  CD2 LEU R   6       5.722  -0.649 -11.584  1.00  0.00            
ATOM   2411 HD21 LEU R   6       4.942   0.138 -11.540  1.00  0.00            
ATOM   2412 HD22 LEU R   6       5.590  -1.352 -10.734  1.00  0.00            
ATOM   2413 HD23 LEU R   6       6.680  -0.093 -11.486  1.00  0.00            
ATOM   2414  C   LEU R   6       5.314  -4.031 -14.386  1.00  0.00            
ATOM   2415  O   LEU R   6       4.804  -4.991 -13.776  1.00  0.00            
ATOM   2416  N   ASN R   7       6.571  -3.973 -14.687  1.00  0.00            
ATOM   2417  HN  ASN R   7       6.941  -3.091 -14.975  1.00  0.00            
ATOM   2418  CA  ASN R   7       7.454  -5.104 -14.540  1.00  0.00            
ATOM   2419  HA  ASN R   7       6.935  -6.056 -14.470  1.00  0.00            
ATOM   2420  CB  ASN R   7       8.433  -5.181 -15.649  1.00  0.00            
ATOM   2421  HB1 ASN R   7       9.139  -6.016 -15.503  1.00  0.00            
ATOM   2422  HB2 ASN R   7       9.040  -4.271 -15.805  1.00  0.00            
ATOM   2423  CG  ASN R   7       7.746  -5.516 -16.967  1.00  0.00            
ATOM   2424  OD1 ASN R   7       7.844  -4.831 -17.984  1.00  0.00            
ATOM   2425  ND2 ASN R   7       6.890  -6.526 -16.901  1.00  0.00            
ATOM   2426 HD21 ASN R   7       6.912  -7.033 -16.034  1.00  0.00            
ATOM   2427 HD22 ASN R   7       6.434  -6.863 -17.727  1.00  0.00            
ATOM   2428  C   ASN R   7       8.167  -4.823 -13.198  1.00  0.00            
ATOM   2429  OT1 ASN R   7       8.666  -3.676 -12.979  1.00  0.00            
ATOM   2430  OT2 ASN R   7       8.216  -5.758 -12.340  1.00  0.00            
ATOM   2431  N   LYS S   1       9.298  -6.672  -6.085  1.00  0.00            
ATOM   2432  H1  LYS S   1       9.322  -6.237  -5.147  1.00  0.00            
ATOM   2433  H2  LYS S   1       8.734  -7.550  -6.071  1.00  0.00            
ATOM   2434  H3  LYS S   1      10.263  -6.940  -6.374  1.00  0.00            
ATOM   2435  CA  LYS S   1       8.555  -5.788  -7.102  1.00  0.00            
ATOM   2436  HA  LYS S   1       9.048  -4.834  -7.238  1.00  0.00            
ATOM   2437  CB  LYS S   1       8.542  -6.531  -8.433  1.00  0.00            
ATOM   2438  HB1 LYS S   1       7.722  -6.159  -9.100  1.00  0.00            
ATOM   2439  HB2 LYS S   1       8.167  -7.559  -8.221  1.00  0.00            
ATOM   2440  CG  LYS S   1       9.829  -6.661  -9.209  1.00  0.00            
ATOM   2441  HG1 LYS S   1       9.581  -7.292 -10.083  1.00  0.00            
ATOM   2442  HG2 LYS S   1      10.695  -7.108  -8.690  1.00  0.00            
ATOM   2443  CD  LYS S   1      10.361  -5.296  -9.701  1.00  0.00            
ATOM   2444  HD1 LYS S   1       9.535  -4.681 -10.103  1.00  0.00            
ATOM   2445  HD2 LYS S   1      10.831  -4.788  -8.824  1.00  0.00            
ATOM   2446  CE  LYS S   1      11.505  -5.264 -10.789  1.00  0.00            
ATOM   2447  HE1 LYS S   1      12.434  -5.808 -10.499  1.00  0.00            
ATOM   2448  HE2 LYS S   1      11.679  -4.189 -10.980  1.00  0.00            
ATOM   2449  NZ  LYS S   1      10.946  -5.897 -12.013  1.00  0.00            
ATOM   2450  HZ1 LYS S   1      11.041  -6.931 -11.989  1.00  0.00            
ATOM   2451  HZ2 LYS S   1       9.957  -5.644 -12.202  1.00  0.00            
ATOM   2452  HZ3 LYS S   1      11.559  -5.697 -12.823  1.00  0.00            
ATOM   2453  C   LYS S   1       7.091  -5.455  -6.681  1.00  0.00            
ATOM   2454  O   LYS S   1       6.302  -6.393  -6.435  1.00  0.00            
ATOM   2455  N   LEU S   2       6.682  -4.118  -6.646  1.00  0.00            
ATOM   2456  HN  LEU S   2       7.313  -3.358  -6.757  1.00  0.00            
ATOM   2457  CA  LEU S   2       5.268  -3.715  -6.603  1.00  0.00            
ATOM   2458  HA  LEU S   2       4.625  -4.280  -5.934  1.00  0.00            
ATOM   2459  CB  LEU S   2       5.127  -2.278  -6.123  1.00  0.00            
ATOM   2460  HB1 LEU S   2       5.823  -1.644  -6.719  1.00  0.00            
ATOM   2461  HB2 LEU S   2       5.473  -2.313  -5.058  1.00  0.00            
ATOM   2462  CG  LEU S   2       3.688  -1.651  -6.001  1.00  0.00            
ATOM   2463  HG  LEU S   2       3.108  -1.801  -6.938  1.00  0.00            
ATOM   2464  CD1 LEU S   2       2.872  -2.182  -4.828  1.00  0.00            
ATOM   2465 HD11 LEU S   2       1.863  -1.699  -4.848  1.00  0.00            
ATOM   2466 HD12 LEU S   2       2.671  -3.267  -4.851  1.00  0.00            
ATOM   2467 HD13 LEU S   2       3.336  -1.868  -3.863  1.00  0.00            
ATOM   2468  CD2 LEU S   2       3.910  -0.120  -5.900  1.00  0.00            
ATOM   2469 HD21 LEU S   2       4.344   0.401  -6.774  1.00  0.00            
ATOM   2470 HD22 LEU S   2       2.888   0.311  -5.909  1.00  0.00            
ATOM   2471 HD23 LEU S   2       4.418   0.155  -4.952  1.00  0.00            
ATOM   2472  C   LEU S   2       4.572  -3.866  -7.946  1.00  0.00            
ATOM   2473  O   LEU S   2       4.937  -3.311  -8.950  1.00  0.00            
ATOM   2474  N   LYS S   3       3.453  -4.654  -7.927  1.00  0.00            
ATOM   2475  HN  LYS S   3       3.300  -5.065  -7.023  1.00  0.00            
ATOM   2476  CA  LYS S   3       2.543  -4.849  -9.041  1.00  0.00            
ATOM   2477  HA  LYS S   3       3.081  -4.384  -9.864  1.00  0.00            
ATOM   2478  CB  LYS S   3       2.289  -6.337  -9.370  1.00  0.00            
ATOM   2479  HB1 LYS S   3       1.700  -6.578 -10.282  1.00  0.00            
ATOM   2480  HB2 LYS S   3       1.826  -6.823  -8.498  1.00  0.00            
ATOM   2481  CG  LYS S   3       3.599  -7.099  -9.605  1.00  0.00            
ATOM   2482  HG1 LYS S   3       3.252  -8.159  -9.628  1.00  0.00            
ATOM   2483  HG2 LYS S   3       4.140  -6.962  -8.638  1.00  0.00            
ATOM   2484  CD  LYS S   3       4.486  -6.745 -10.738  1.00  0.00            
ATOM   2485  HD1 LYS S   3       3.860  -6.657 -11.650  1.00  0.00            
ATOM   2486  HD2 LYS S   3       5.096  -5.820 -10.632  1.00  0.00            
ATOM   2487  CE  LYS S   3       5.449  -7.998 -11.014  1.00  0.00            
ATOM   2488  HE1 LYS S   3       4.892  -8.930 -11.284  1.00  0.00            
ATOM   2489  HE2 LYS S   3       6.055  -8.118 -10.084  1.00  0.00            
ATOM   2490  NZ  LYS S   3       6.330  -7.702 -12.141  1.00  0.00            
ATOM   2491  HZ1 LYS S   3       6.999  -8.467 -12.385  1.00  0.00            
ATOM   2492  HZ2 LYS S   3       5.640  -7.511 -12.903  1.00  0.00            
ATOM   2493  HZ3 LYS S   3       6.985  -6.914 -12.022  1.00  0.00            
ATOM   2494  C   LYS S   3       1.293  -4.047  -8.820  1.00  0.00            
ATOM   2495  O   LYS S   3       0.834  -3.904  -7.675  1.00  0.00            
ATOM   2496  N   LEU S   4       0.747  -3.484  -9.817  1.00  0.00            
ATOM   2497  HN  LEU S   4       1.225  -3.557 -10.688  1.00  0.00            
ATOM   2498  CA  LEU S   4      -0.533  -2.751  -9.750  1.00  0.00            
ATOM   2499  HA  LEU S   4      -1.071  -2.834  -8.813  1.00  0.00            
ATOM   2500  CB  LEU S   4      -0.433  -1.224 -10.085  1.00  0.00            
ATOM   2501  HB1 LEU S   4      -1.450  -0.820  -9.931  1.00  0.00            
ATOM   2502  HB2 LEU S   4      -0.263  -1.097 -11.177  1.00  0.00            
ATOM   2503  CG  LEU S   4       0.562  -0.549  -9.171  1.00  0.00            
ATOM   2504  HG  LEU S   4       1.510  -1.097  -9.289  1.00  0.00            
ATOM   2505  CD1 LEU S   4       0.769   0.924  -9.638  1.00  0.00            
ATOM   2506 HD11 LEU S   4       1.041   1.000 -10.711  1.00  0.00            
ATOM   2507 HD12 LEU S   4      -0.197   1.458  -9.479  1.00  0.00            
ATOM   2508 HD13 LEU S   4       1.577   1.351  -8.994  1.00  0.00            
ATOM   2509  CD2 LEU S   4       0.079  -0.583  -7.779  1.00  0.00            
ATOM   2510 HD21 LEU S   4       0.409   0.327  -7.236  1.00  0.00            
ATOM   2511 HD22 LEU S   4      -1.033  -0.540  -7.753  1.00  0.00            
ATOM   2512 HD23 LEU S   4       0.257  -1.466  -7.128  1.00  0.00            
ATOM   2513  C   LEU S   4      -1.455  -3.272 -10.849  1.00  0.00            
ATOM   2514  O   LEU S   4      -1.019  -3.423 -11.995  1.00  0.00            
ATOM   2515  N   GLN S   5      -2.754  -3.548 -10.570  1.00  0.00            
ATOM   2516  HN  GLN S   5      -3.106  -3.560  -9.640  1.00  0.00            
ATOM   2517  CA  GLN S   5      -3.705  -3.924 -11.599  1.00  0.00            
ATOM   2518  HA  GLN S   5      -3.411  -3.596 -12.588  1.00  0.00            
ATOM   2519  CB  GLN S   5      -3.951  -5.454 -11.619  1.00  0.00            
ATOM   2520  HB1 GLN S   5      -4.442  -5.809 -10.680  1.00  0.00            
ATOM   2521  HB2 GLN S   5      -2.939  -5.897 -11.584  1.00  0.00            
ATOM   2522  CG  GLN S   5      -4.663  -6.065 -12.875  1.00  0.00            
ATOM   2523  HG1 GLN S   5      -5.734  -5.809 -12.703  1.00  0.00            
ATOM   2524  HG2 GLN S   5      -4.673  -7.173 -12.853  1.00  0.00            
ATOM   2525  CD  GLN S   5      -4.235  -5.500 -14.194  1.00  0.00            
ATOM   2526  OE1 GLN S   5      -4.976  -4.681 -14.858  1.00  0.00            
ATOM   2527  NE2 GLN S   5      -3.069  -5.994 -14.689  1.00  0.00            
ATOM   2528 HE21 GLN S   5      -2.547  -6.661 -14.161  1.00  0.00            
ATOM   2529 HE22 GLN S   5      -2.730  -5.702 -15.582  1.00  0.00            
ATOM   2530  C   GLN S   5      -5.045  -3.256 -11.317  1.00  0.00            
ATOM   2531  O   GLN S   5      -5.193  -2.913 -10.156  1.00  0.00            
ATOM   2532  N   LEU S   6      -5.910  -3.076 -12.353  1.00  0.00            
ATOM   2533  HN  LEU S   6      -5.720  -3.447 -13.245  1.00  0.00            
ATOM   2534  CA  LEU S   6      -7.214  -2.523 -12.152  1.00  0.00            
ATOM   2535  HA  LEU S   6      -7.370  -2.342 -11.091  1.00  0.00            
ATOM   2536  CB  LEU S   6      -7.305  -1.286 -12.932  1.00  0.00            
ATOM   2537  HB1 LEU S   6      -7.169  -1.484 -14.020  1.00  0.00            
ATOM   2538  HB2 LEU S   6      -6.492  -0.564 -12.689  1.00  0.00            
ATOM   2539  CG  LEU S   6      -8.609  -0.494 -12.662  1.00  0.00            
ATOM   2540  HG  LEU S   6      -9.490  -1.163 -12.714  1.00  0.00            
ATOM   2541  CD1 LEU S   6      -8.445   0.224 -11.368  1.00  0.00            
ATOM   2542 HD11 LEU S   6      -9.347   0.824 -11.164  1.00  0.00            
ATOM   2543 HD12 LEU S   6      -8.274  -0.521 -10.556  1.00  0.00            
ATOM   2544 HD13 LEU S   6      -7.577   0.911 -11.386  1.00  0.00            
ATOM   2545  CD2 LEU S   6      -8.732   0.588 -13.778  1.00  0.00            
ATOM   2546 HD21 LEU S   6      -8.107   1.504 -13.613  1.00  0.00            
ATOM   2547 HD22 LEU S   6      -8.467   0.101 -14.737  1.00  0.00            
ATOM   2548 HD23 LEU S   6      -9.818   0.809 -13.739  1.00  0.00            
ATOM   2549  C   LEU S   6      -8.344  -3.469 -12.571  1.00  0.00            
ATOM   2550  O   LEU S   6      -8.576  -3.772 -13.735  1.00  0.00            
ATOM   2551  N   ASN S   7      -9.184  -3.990 -11.635  1.00  0.00            
ATOM   2552  HN  ASN S   7      -9.026  -3.725 -10.689  1.00  0.00            
ATOM   2553  CA  ASN S   7     -10.480  -4.603 -11.930  1.00  0.00            
ATOM   2554  HA  ASN S   7     -10.538  -4.894 -12.966  1.00  0.00            
ATOM   2555  CB  ASN S   7     -10.736  -5.947 -11.168  1.00  0.00            
ATOM   2556  HB1 ASN S   7     -11.756  -6.304 -11.443  1.00  0.00            
ATOM   2557  HB2 ASN S   7     -10.655  -5.741 -10.089  1.00  0.00            
ATOM   2558  CG  ASN S   7      -9.730  -7.132 -11.501  1.00  0.00            
ATOM   2559  OD1 ASN S   7      -8.938  -7.111 -12.453  1.00  0.00            
ATOM   2560  ND2 ASN S   7      -9.889  -8.215 -10.694  1.00  0.00            
ATOM   2561 HD21 ASN S   7     -10.669  -8.175 -10.069  1.00  0.00            
ATOM   2562 HD22 ASN S   7      -9.366  -9.000 -11.014  1.00  0.00            
ATOM   2563  C   ASN S   7     -11.625  -3.617 -11.633  1.00  0.00            
ATOM   2564  OT1 ASN S   7     -11.447  -2.380 -11.496  1.00  0.00            
ATOM   2565  OT2 ASN S   7     -12.796  -4.062 -11.752  1.00  0.00            
ATOM   2566  N   LYS T   1     -12.091  -2.072  -8.937  1.00  0.00            
ATOM   2567  H1  LYS T   1     -12.072  -2.087  -9.982  1.00  0.00            
ATOM   2568  H2  LYS T   1     -11.919  -3.055  -8.638  1.00  0.00            
ATOM   2569  H3  LYS T   1     -13.073  -1.812  -8.730  1.00  0.00            
ATOM   2570  CA  LYS T   1     -11.124  -1.136  -8.355  1.00  0.00            
ATOM   2571  HA  LYS T   1     -11.092  -0.312  -9.044  1.00  0.00            
ATOM   2572  CB  LYS T   1     -11.548  -0.612  -6.990  1.00  0.00            
ATOM   2573  HB1 LYS T   1     -10.715  -0.083  -6.480  1.00  0.00            
ATOM   2574  HB2 LYS T   1     -11.916  -1.384  -6.278  1.00  0.00            
ATOM   2575  CG  LYS T   1     -12.628   0.544  -7.145  1.00  0.00            
ATOM   2576  HG1 LYS T   1     -13.462   0.221  -7.818  1.00  0.00            
ATOM   2577  HG2 LYS T   1     -12.209   1.434  -7.650  1.00  0.00            
ATOM   2578  CD  LYS T   1     -13.168   0.970  -5.814  1.00  0.00            
ATOM   2579  HD1 LYS T   1     -13.448   0.069  -5.224  1.00  0.00            
ATOM   2580  HD2 LYS T   1     -12.361   1.495  -5.245  1.00  0.00            
ATOM   2581  CE  LYS T   1     -14.457   1.852  -6.049  1.00  0.00            
ATOM   2582  HE1 LYS T   1     -15.206   1.228  -6.572  1.00  0.00            
ATOM   2583  HE2 LYS T   1     -14.205   2.783  -6.609  1.00  0.00            
ATOM   2584  NZ  LYS T   1     -15.080   2.203  -4.709  1.00  0.00            
ATOM   2585  HZ1 LYS T   1     -14.843   3.158  -4.372  1.00  0.00            
ATOM   2586  HZ2 LYS T   1     -16.105   2.376  -4.812  1.00  0.00            
ATOM   2587  HZ3 LYS T   1     -14.861   1.452  -4.026  1.00  0.00            
ATOM   2588  C   LYS T   1      -9.669  -1.652  -8.356  1.00  0.00            
ATOM   2589  O   LYS T   1      -9.453  -2.687  -8.917  1.00  0.00            
ATOM   2590  N   LEU T   2      -8.740  -0.746  -7.952  1.00  0.00            
ATOM   2591  HN  LEU T   2      -9.028   0.087  -7.486  1.00  0.00            
ATOM   2592  CA  LEU T   2      -7.294  -0.964  -7.938  1.00  0.00            
ATOM   2593  HA  LEU T   2      -6.959  -1.276  -8.908  1.00  0.00            
ATOM   2594  CB  LEU T   2      -6.577   0.388  -7.620  1.00  0.00            
ATOM   2595  HB1 LEU T   2      -6.915   0.677  -6.596  1.00  0.00            
ATOM   2596  HB2 LEU T   2      -6.888   1.122  -8.394  1.00  0.00            
ATOM   2597  CG  LEU T   2      -5.059   0.304  -7.669  1.00  0.00            
ATOM   2598  HG  LEU T   2      -4.658  -0.594  -7.146  1.00  0.00            
ATOM   2599  CD1 LEU T   2      -4.489   0.209  -9.091  1.00  0.00            
ATOM   2600 HD11 LEU T   2      -4.529   1.211  -9.568  1.00  0.00            
ATOM   2601 HD12 LEU T   2      -3.443  -0.149  -9.129  1.00  0.00            
ATOM   2602 HD13 LEU T   2      -5.156  -0.450  -9.695  1.00  0.00            
ATOM   2603  CD2 LEU T   2      -4.487   1.556  -7.028  1.00  0.00            
ATOM   2604 HD21 LEU T   2      -3.375   1.522  -6.973  1.00  0.00            
ATOM   2605 HD22 LEU T   2      -4.826   2.402  -7.659  1.00  0.00            
ATOM   2606 HD23 LEU T   2      -4.881   1.716  -6.017  1.00  0.00            
ATOM   2607  C   LEU T   2      -6.770  -2.104  -6.970  1.00  0.00            
ATOM   2608  O   LEU T   2      -7.107  -1.984  -5.745  1.00  0.00            
ATOM   2609  N   LYS T   3      -6.051  -3.063  -7.508  1.00  0.00            
ATOM   2610  HN  LYS T   3      -5.733  -3.028  -8.451  1.00  0.00            
ATOM   2611  CA  LYS T   3      -5.431  -4.083  -6.640  1.00  0.00            
ATOM   2612  HA  LYS T   3      -5.828  -3.977  -5.647  1.00  0.00            
ATOM   2613  CB  LYS T   3      -5.966  -5.507  -6.927  1.00  0.00            
ATOM   2614  HB1 LYS T   3      -5.639  -6.126  -6.064  1.00  0.00            
ATOM   2615  HB2 LYS T   3      -5.445  -5.965  -7.799  1.00  0.00            
ATOM   2616  CG  LYS T   3      -7.448  -5.491  -7.282  1.00  0.00            
ATOM   2617  HG1 LYS T   3      -7.676  -4.847  -8.148  1.00  0.00            
ATOM   2618  HG2 LYS T   3      -7.821  -5.003  -6.347  1.00  0.00            
ATOM   2619  CD  LYS T   3      -8.239  -6.769  -7.540  1.00  0.00            
ATOM   2620  HD1 LYS T   3      -9.256  -6.511  -7.895  1.00  0.00            
ATOM   2621  HD2 LYS T   3      -7.748  -7.188  -8.447  1.00  0.00            
ATOM   2622  CE  LYS T   3      -8.292  -7.691  -6.343  1.00  0.00            
ATOM   2623  HE1 LYS T   3      -8.828  -7.102  -5.570  1.00  0.00            
ATOM   2624  HE2 LYS T   3      -7.297  -7.912  -5.914  1.00  0.00            
ATOM   2625  NZ  LYS T   3      -8.969  -8.906  -6.616  1.00  0.00            
ATOM   2626  HZ1 LYS T   3      -8.716  -9.642  -5.926  1.00  0.00            
ATOM   2627  HZ2 LYS T   3     -10.005  -8.767  -6.685  1.00  0.00            
ATOM   2628  HZ3 LYS T   3      -8.654  -9.185  -7.571  1.00  0.00            
ATOM   2629  C   LYS T   3      -3.900  -3.934  -6.707  1.00  0.00            
ATOM   2630  O   LYS T   3      -3.276  -3.891  -7.784  1.00  0.00            
ATOM   2631  N   LEU T   4      -3.241  -3.919  -5.500  1.00  0.00            
ATOM   2632  HN  LEU T   4      -3.737  -4.239  -4.689  1.00  0.00            
ATOM   2633  CA  LEU T   4      -1.817  -3.787  -5.309  1.00  0.00            
ATOM   2634  HA  LEU T   4      -1.360  -3.650  -6.286  1.00  0.00            
ATOM   2635  CB  LEU T   4      -1.434  -2.511  -4.500  1.00  0.00            
ATOM   2636  HB1 LEU T   4      -0.350  -2.419  -4.695  1.00  0.00            
ATOM   2637  HB2 LEU T   4      -1.734  -2.658  -3.435  1.00  0.00            
ATOM   2638  CG  LEU T   4      -2.119  -1.156  -4.932  1.00  0.00            
ATOM   2639  HG  LEU T   4      -2.203  -1.286  -6.033  1.00  0.00            
ATOM   2640  CD1 LEU T   4      -3.496  -0.912  -4.297  1.00  0.00            
ATOM   2641 HD11 LEU T   4      -3.943   0.001  -4.747  1.00  0.00            
ATOM   2642 HD12 LEU T   4      -4.087  -1.848  -4.334  1.00  0.00            
ATOM   2643 HD13 LEU T   4      -3.454  -0.539  -3.241  1.00  0.00            
ATOM   2644  CD2 LEU T   4      -1.193   0.049  -4.642  1.00  0.00            
ATOM   2645 HD21 LEU T   4      -1.718   0.959  -4.996  1.00  0.00            
ATOM   2646 HD22 LEU T   4      -1.115   0.172  -3.539  1.00  0.00            
ATOM   2647 HD23 LEU T   4      -0.204   0.009  -5.137  1.00  0.00            
ATOM   2648  C   LEU T   4      -1.201  -5.054  -4.647  1.00  0.00            
ATOM   2649  O   LEU T   4      -1.751  -5.633  -3.699  1.00  0.00            
ATOM   2650  N   GLN T   5       0.022  -5.568  -5.095  1.00  0.00            
ATOM   2651  HN  GLN T   5       0.574  -5.076  -5.773  1.00  0.00            
ATOM   2652  CA  GLN T   5       0.670  -6.658  -4.456  1.00  0.00            
ATOM   2653  HA  GLN T   5       0.373  -6.685  -3.421  1.00  0.00            
ATOM   2654  CB  GLN T   5       0.319  -8.048  -5.004  1.00  0.00            
ATOM   2655  HB1 GLN T   5      -0.747  -8.283  -4.805  1.00  0.00            
ATOM   2656  HB2 GLN T   5       0.948  -8.780  -4.450  1.00  0.00            
ATOM   2657  CG  GLN T   5       0.510  -8.198  -6.591  1.00  0.00            
ATOM   2658  HG1 GLN T   5       1.568  -7.901  -6.730  1.00  0.00            
ATOM   2659  HG2 GLN T   5      -0.138  -7.461  -7.134  1.00  0.00            
ATOM   2660  CD  GLN T   5       0.224  -9.635  -6.974  1.00  0.00            
ATOM   2661  OE1 GLN T   5       0.967 -10.528  -6.640  1.00  0.00            
ATOM   2662  NE2 GLN T   5      -0.918  -9.871  -7.702  1.00  0.00            
ATOM   2663 HE21 GLN T   5      -1.383  -9.029  -7.983  1.00  0.00            
ATOM   2664 HE22 GLN T   5      -1.107 -10.842  -7.850  1.00  0.00            
ATOM   2665  C   GLN T   5       2.144  -6.379  -4.451  1.00  0.00            
ATOM   2666  O   GLN T   5       2.729  -5.768  -5.367  1.00  0.00            
ATOM   2667  N   LEU T   6       2.866  -6.864  -3.466  1.00  0.00            
ATOM   2668  HN  LEU T   6       2.319  -7.344  -2.777  1.00  0.00            
ATOM   2669  CA  LEU T   6       4.390  -6.868  -3.392  1.00  0.00            
ATOM   2670  HA  LEU T   6       4.716  -6.112  -4.096  1.00  0.00            
ATOM   2671  CB  LEU T   6       4.899  -6.446  -1.980  1.00  0.00            
ATOM   2672  HB1 LEU T   6       5.999  -6.626  -1.872  1.00  0.00            
ATOM   2673  HB2 LEU T   6       4.433  -7.133  -1.239  1.00  0.00            
ATOM   2674  CG  LEU T   6       4.715  -4.992  -1.566  1.00  0.00            
ATOM   2675  HG  LEU T   6       5.088  -4.821  -0.530  1.00  0.00            
ATOM   2676  CD1 LEU T   6       5.523  -4.107  -2.454  1.00  0.00            
ATOM   2677 HD11 LEU T   6       5.789  -3.128  -1.992  1.00  0.00            
ATOM   2678 HD12 LEU T   6       6.460  -4.689  -2.584  1.00  0.00            
ATOM   2679 HD13 LEU T   6       5.077  -3.769  -3.412  1.00  0.00            
ATOM   2680  CD2 LEU T   6       3.276  -4.476  -1.563  1.00  0.00            
ATOM   2681 HD21 LEU T   6       2.920  -4.308  -2.602  1.00  0.00            
ATOM   2682 HD22 LEU T   6       2.675  -5.258  -1.049  1.00  0.00            
ATOM   2683 HD23 LEU T   6       3.335  -3.555  -0.956  1.00  0.00            
ATOM   2684  C   LEU T   6       4.942  -8.252  -3.770  1.00  0.00            
ATOM   2685  O   LEU T   6       4.534  -9.162  -3.058  1.00  0.00            
ATOM   2686  N   ASN T   7       5.740  -8.412  -4.798  1.00  0.00            
ATOM   2687  HN  ASN T   7       6.121  -7.627  -5.275  1.00  0.00            
ATOM   2688  CA  ASN T   7       6.124  -9.737  -5.261  1.00  0.00            
ATOM   2689  HA  ASN T   7       5.694 -10.451  -4.565  1.00  0.00            
ATOM   2690  CB  ASN T   7       5.674 -10.018  -6.649  1.00  0.00            
ATOM   2691  HB1 ASN T   7       6.231  -9.433  -7.407  1.00  0.00            
ATOM   2692  HB2 ASN T   7       4.571  -9.834  -6.653  1.00  0.00            
ATOM   2693  CG  ASN T   7       5.794 -11.510  -7.058  1.00  0.00            
ATOM   2694  OD1 ASN T   7       6.488 -11.902  -7.998  1.00  0.00            
ATOM   2695  ND2 ASN T   7       5.174 -12.411  -6.258  1.00  0.00            
ATOM   2696 HD21 ASN T   7       4.645 -12.074  -5.479  1.00  0.00            
ATOM   2697 HD22 ASN T   7       5.182 -13.386  -6.475  1.00  0.00            
ATOM   2698  C   ASN T   7       7.676  -9.934  -5.094  1.00  0.00            
ATOM   2699  OT1 ASN T   7       8.552  -9.106  -5.447  1.00  0.00            
ATOM   2700  OT2 ASN T   7       8.033 -11.061  -4.584  1.00  0.00            
END
