# Supplementary material for: Design of the Hydrophobic Core of Self‐Assembling Peptide Fibrils for Enhanced Neural Regeneration
Source: Small Sci. 2025 Sep 4;5(10):2500224. doi: 10.1002/smsc.202500224 (PMC12499481; doi:10.1002/smsc.202500224)
Supplement: Supplementary file 1 — Supplementary Material [file SMSC-5-2500224-s001.zip › Representative-structures/EF-C_L_4_dominant.pdb]

CRYST1   49.273   49.273   49.273  90.00  90.00  90.00 P 1           1
ATOM      1  N   LYS A   1       6.609  -5.962 -11.008  1.00  0.00            
ATOM      2  H1  LYS A   1       7.218  -5.688 -11.805  1.00  0.00            
ATOM      3  H2  LYS A   1       7.155  -6.562 -10.362  1.00  0.00            
ATOM      4  H3  LYS A   1       5.845  -6.623 -11.272  1.00  0.00            
ATOM      5  CA  LYS A   1       6.045  -4.770 -10.257  1.00  0.00            
ATOM      6  HA  LYS A   1       6.881  -4.171  -9.922  1.00  0.00            
ATOM      7  CB  LYS A   1       5.119  -3.890 -11.126  1.00  0.00            
ATOM      8  HB1 LYS A   1       4.741  -3.099 -10.449  1.00  0.00            
ATOM      9  HB2 LYS A   1       4.273  -4.472 -11.551  1.00  0.00            
ATOM     10  CG  LYS A   1       5.793  -3.062 -12.315  1.00  0.00            
ATOM     11  HG1 LYS A   1       4.906  -2.477 -12.649  1.00  0.00            
ATOM     12  HG2 LYS A   1       6.189  -3.648 -13.170  1.00  0.00            
ATOM     13  CD  LYS A   1       6.905  -2.223 -11.781  1.00  0.00            
ATOM     14  HD1 LYS A   1       6.540  -1.766 -10.840  1.00  0.00            
ATOM     15  HD2 LYS A   1       7.801  -2.808 -11.483  1.00  0.00            
ATOM     16  CE  LYS A   1       7.292  -1.256 -12.843  1.00  0.00            
ATOM     17  HE1 LYS A   1       6.353  -0.932 -13.344  1.00  0.00            
ATOM     18  HE2 LYS A   1       7.908  -1.836 -13.566  1.00  0.00            
ATOM     19  NZ  LYS A   1       8.098  -0.189 -12.365  1.00  0.00            
ATOM     20  HZ1 LYS A   1       8.258   0.592 -13.027  1.00  0.00            
ATOM     21  HZ2 LYS A   1       7.582   0.277 -11.584  1.00  0.00            
ATOM     22  HZ3 LYS A   1       8.998  -0.571 -12.021  1.00  0.00            
ATOM     23  C   LYS A   1       5.291  -5.317  -9.096  1.00  0.00            
ATOM     24  O   LYS A   1       4.833  -6.503  -9.169  1.00  0.00            
ATOM     25  N   LEU A   2       5.100  -4.589  -7.983  1.00  0.00            
ATOM     26  HN  LEU A   2       5.449  -3.658  -7.935  1.00  0.00            
ATOM     27  CA  LEU A   2       4.239  -5.024  -6.917  1.00  0.00            
ATOM     28  HA  LEU A   2       3.985  -6.063  -7.028  1.00  0.00            
ATOM     29  CB  LEU A   2       4.968  -4.741  -5.577  1.00  0.00            
ATOM     30  HB1 LEU A   2       4.332  -5.086  -4.736  1.00  0.00            
ATOM     31  HB2 LEU A   2       5.204  -3.653  -5.562  1.00  0.00            
ATOM     32  CG  LEU A   2       6.447  -5.364  -5.406  1.00  0.00            
ATOM     33  HG  LEU A   2       6.988  -5.149  -6.346  1.00  0.00            
ATOM     34  CD1 LEU A   2       7.180  -4.623  -4.296  1.00  0.00            
ATOM     35 HD11 LEU A   2       6.735  -4.876  -3.310  1.00  0.00            
ATOM     36 HD12 LEU A   2       8.234  -4.973  -4.233  1.00  0.00            
ATOM     37 HD13 LEU A   2       7.088  -3.522  -4.392  1.00  0.00            
ATOM     38  CD2 LEU A   2       6.572  -6.860  -5.175  1.00  0.00            
ATOM     39 HD21 LEU A   2       6.608  -7.310  -6.199  1.00  0.00            
ATOM     40 HD22 LEU A   2       7.515  -7.196  -4.707  1.00  0.00            
ATOM     41 HD23 LEU A   2       5.705  -7.271  -4.626  1.00  0.00            
ATOM     42  C   LEU A   2       2.918  -4.384  -6.892  1.00  0.00            
ATOM     43  O   LEU A   2       2.838  -3.353  -7.535  1.00  0.00            
ATOM     44  N   LYS A   3       1.957  -4.848  -6.135  1.00  0.00            
ATOM     45  HN  LYS A   3       2.011  -5.754  -5.695  1.00  0.00            
ATOM     46  CA  LYS A   3       0.636  -4.426  -5.905  1.00  0.00            
ATOM     47  HA  LYS A   3       0.684  -3.374  -6.126  1.00  0.00            
ATOM     48  CB  LYS A   3      -0.329  -5.195  -6.841  1.00  0.00            
ATOM     49  HB1 LYS A   3      -0.276  -4.782  -7.866  1.00  0.00            
ATOM     50  HB2 LYS A   3      -1.389  -4.967  -6.613  1.00  0.00            
ATOM     51  CG  LYS A   3      -0.045  -6.747  -6.823  1.00  0.00            
ATOM     52  HG1 LYS A   3       0.208  -7.050  -5.783  1.00  0.00            
ATOM     53  HG2 LYS A   3       0.821  -7.003  -7.465  1.00  0.00            
ATOM     54  CD  LYS A   3      -1.326  -7.489  -7.417  1.00  0.00            
ATOM     55  HD1 LYS A   3      -2.206  -6.858  -7.168  1.00  0.00            
ATOM     56  HD2 LYS A   3      -1.342  -7.445  -8.531  1.00  0.00            
ATOM     57  CE  LYS A   3      -1.568  -8.845  -6.882  1.00  0.00            
ATOM     58  HE1 LYS A   3      -1.461  -8.843  -5.775  1.00  0.00            
ATOM     59  HE2 LYS A   3      -0.903  -9.578  -7.394  1.00  0.00            
ATOM     60  NZ  LYS A   3      -2.890  -9.231  -7.235  1.00  0.00            
ATOM     61  HZ1 LYS A   3      -3.663  -8.789  -6.691  1.00  0.00            
ATOM     62  HZ2 LYS A   3      -3.079  -8.985  -8.225  1.00  0.00            
ATOM     63  HZ3 LYS A   3      -2.909 -10.266  -7.185  1.00  0.00            
ATOM     64  C   LYS A   3       0.207  -4.576  -4.389  1.00  0.00            
ATOM     65  O   LYS A   3       0.538  -5.587  -3.728  1.00  0.00            
ATOM     66  N   LEU A   4      -0.393  -3.535  -3.809  1.00  0.00            
ATOM     67  HN  LEU A   4      -0.564  -2.705  -4.327  1.00  0.00            
ATOM     68  CA  LEU A   4      -0.878  -3.450  -2.456  1.00  0.00            
ATOM     69  HA  LEU A   4      -0.033  -3.760  -1.847  1.00  0.00            
ATOM     70  CB  LEU A   4      -1.272  -2.007  -1.994  1.00  0.00            
ATOM     71  HB1 LEU A   4      -1.976  -1.576  -2.732  1.00  0.00            
ATOM     72  HB2 LEU A   4      -0.440  -1.285  -2.095  1.00  0.00            
ATOM     73  CG  LEU A   4      -1.701  -1.927  -0.513  1.00  0.00            
ATOM     74  HG  LEU A   4      -2.709  -2.369  -0.358  1.00  0.00            
ATOM     75  CD1 LEU A   4      -0.658  -2.617   0.446  1.00  0.00            
ATOM     76 HD11 LEU A   4       0.281  -2.031   0.369  1.00  0.00            
ATOM     77 HD12 LEU A   4      -1.019  -2.609   1.496  1.00  0.00            
ATOM     78 HD13 LEU A   4      -0.380  -3.660   0.187  1.00  0.00            
ATOM     79  CD2 LEU A   4      -1.909  -0.486  -0.152  1.00  0.00            
ATOM     80 HD21 LEU A   4      -2.182  -0.396   0.921  1.00  0.00            
ATOM     81 HD22 LEU A   4      -0.965   0.087  -0.261  1.00  0.00            
ATOM     82 HD23 LEU A   4      -2.587   0.041  -0.861  1.00  0.00            
ATOM     83  C   LEU A   4      -2.100  -4.400  -2.228  1.00  0.00            
ATOM     84  O   LEU A   4      -3.196  -4.179  -2.696  1.00  0.00            
ATOM     85  N   GLN A   5      -1.839  -5.441  -1.427  1.00  0.00            
ATOM     86  HN  GLN A   5      -0.903  -5.506  -1.085  1.00  0.00            
ATOM     87  CA  GLN A   5      -2.714  -6.413  -0.852  1.00  0.00            
ATOM     88  HA  GLN A   5      -3.617  -6.471  -1.447  1.00  0.00            
ATOM     89  CB  GLN A   5      -2.156  -7.898  -1.037  1.00  0.00            
ATOM     90  HB1 GLN A   5      -2.912  -8.534  -0.535  1.00  0.00            
ATOM     91  HB2 GLN A   5      -1.219  -8.000  -0.443  1.00  0.00            
ATOM     92  CG  GLN A   5      -1.991  -8.261  -2.517  1.00  0.00            
ATOM     93  HG1 GLN A   5      -1.457  -9.243  -2.566  1.00  0.00            
ATOM     94  HG2 GLN A   5      -1.318  -7.528  -3.024  1.00  0.00            
ATOM     95  CD  GLN A   5      -3.312  -8.170  -3.363  1.00  0.00            
ATOM     96  OE1 GLN A   5      -3.549  -7.162  -3.948  1.00  0.00            
ATOM     97  NE2 GLN A   5      -4.199  -9.235  -3.353  1.00  0.00            
ATOM     98 HE21 GLN A   5      -4.038 -10.150  -2.977  1.00  0.00            
ATOM     99 HE22 GLN A   5      -5.006  -9.101  -3.936  1.00  0.00            
ATOM    100  C   GLN A   5      -3.101  -6.031   0.523  1.00  0.00            
ATOM    101  O   GLN A   5      -2.293  -5.517   1.326  1.00  0.00            
ATOM    102  N   LEU A   6      -4.364  -6.129   0.865  1.00  0.00            
ATOM    103  HN  LEU A   6      -5.011  -6.676   0.340  1.00  0.00            
ATOM    104  CA  LEU A   6      -4.876  -5.381   2.028  1.00  0.00            
ATOM    105  HA  LEU A   6      -4.101  -4.783   2.481  1.00  0.00            
ATOM    106  CB  LEU A   6      -6.144  -4.594   1.671  1.00  0.00            
ATOM    107  HB1 LEU A   6      -6.637  -4.112   2.542  1.00  0.00            
ATOM    108  HB2 LEU A   6      -6.833  -5.289   1.136  1.00  0.00            
ATOM    109  CG  LEU A   6      -5.865  -3.387   0.681  1.00  0.00            
ATOM    110  HG  LEU A   6      -5.335  -3.697  -0.246  1.00  0.00            
ATOM    111  CD1 LEU A   6      -7.255  -2.781   0.366  1.00  0.00            
ATOM    112 HD11 LEU A   6      -7.887  -3.496  -0.197  1.00  0.00            
ATOM    113 HD12 LEU A   6      -7.837  -2.558   1.290  1.00  0.00            
ATOM    114 HD13 LEU A   6      -7.120  -1.807  -0.150  1.00  0.00            
ATOM    115  CD2 LEU A   6      -5.043  -2.300   1.410  1.00  0.00            
ATOM    116 HD21 LEU A   6      -5.602  -1.898   2.279  1.00  0.00            
ATOM    117 HD22 LEU A   6      -4.088  -2.702   1.813  1.00  0.00            
ATOM    118 HD23 LEU A   6      -4.827  -1.447   0.733  1.00  0.00            
ATOM    119  C   LEU A   6      -5.300  -6.301   3.211  1.00  0.00            
ATOM    120  O   LEU A   6      -5.400  -5.791   4.366  1.00  0.00            
ATOM    121  N   ASN A   7      -5.618  -7.594   3.030  1.00  0.00            
ATOM    122  HN  ASN A   7      -5.517  -8.027   2.138  1.00  0.00            
ATOM    123  CA  ASN A   7      -6.295  -8.414   3.996  1.00  0.00            
ATOM    124  HA  ASN A   7      -6.704  -7.857   4.823  1.00  0.00            
ATOM    125  CB  ASN A   7      -7.470  -9.252   3.341  1.00  0.00            
ATOM    126  HB1 ASN A   7      -7.774  -9.866   4.212  1.00  0.00            
ATOM    127  HB2 ASN A   7      -7.088  -9.905   2.529  1.00  0.00            
ATOM    128  CG  ASN A   7      -8.719  -8.427   3.021  1.00  0.00            
ATOM    129  OD1 ASN A   7      -8.697  -7.180   3.201  1.00  0.00            
ATOM    130  ND2 ASN A   7      -9.811  -9.132   2.619  1.00  0.00            
ATOM    131 HD21 ASN A   7      -9.756 -10.124   2.523  1.00  0.00            
ATOM    132 HD22 ASN A   7     -10.627  -8.700   2.204  1.00  0.00            
ATOM    133  C   ASN A   7      -5.271  -9.321   4.725  1.00  0.00            
ATOM    134  OT1 ASN A   7      -4.961  -9.211   5.923  1.00  0.00            
ATOM    135  OT2 ASN A   7      -4.650 -10.200   4.022  1.00  0.00            
ATOM    136  N   LYS B   1      -9.525  10.562  -2.518  1.00  0.00            
ATOM    137  H1  LYS B   1      -9.862  10.403  -1.543  1.00  0.00            
ATOM    138  H2  LYS B   1      -9.188  11.546  -2.487  1.00  0.00            
ATOM    139  H3  LYS B   1     -10.369  10.531  -3.116  1.00  0.00            
ATOM    140  CA  LYS B   1      -8.414   9.611  -2.860  1.00  0.00            
ATOM    141  HA  LYS B   1      -8.818   8.607  -2.879  1.00  0.00            
ATOM    142  CB  LYS B   1      -7.930   9.941  -4.352  1.00  0.00            
ATOM    143  HB1 LYS B   1      -6.916   9.481  -4.457  1.00  0.00            
ATOM    144  HB2 LYS B   1      -7.785  11.032  -4.501  1.00  0.00            
ATOM    145  CG  LYS B   1      -8.903   9.455  -5.513  1.00  0.00            
ATOM    146  HG1 LYS B   1      -9.860   9.998  -5.340  1.00  0.00            
ATOM    147  HG2 LYS B   1      -9.061   8.360  -5.408  1.00  0.00            
ATOM    148  CD  LYS B   1      -8.308   9.762  -6.876  1.00  0.00            
ATOM    149  HD1 LYS B   1      -8.194  10.841  -7.093  1.00  0.00            
ATOM    150  HD2 LYS B   1      -7.297   9.303  -6.894  1.00  0.00            
ATOM    151  CE  LYS B   1      -9.087   9.269  -8.146  1.00  0.00            
ATOM    152  HE1 LYS B   1      -8.745   9.881  -9.012  1.00  0.00            
ATOM    153  HE2 LYS B   1     -10.169   9.483  -8.022  1.00  0.00            
ATOM    154  NZ  LYS B   1      -8.990   7.803  -8.481  1.00  0.00            
ATOM    155  HZ1 LYS B   1      -9.548   7.511  -9.314  1.00  0.00            
ATOM    156  HZ2 LYS B   1      -8.016   7.510  -8.707  1.00  0.00            
ATOM    157  HZ3 LYS B   1      -9.349   7.318  -7.630  1.00  0.00            
ATOM    158  C   LYS B   1      -7.278   9.506  -1.757  1.00  0.00            
ATOM    159  O   LYS B   1      -6.910  10.524  -1.110  1.00  0.00            
ATOM    160  N   LEU B   2      -6.735   8.263  -1.583  1.00  0.00            
ATOM    161  HN  LEU B   2      -7.212   7.533  -2.046  1.00  0.00            
ATOM    162  CA  LEU B   2      -5.725   7.920  -0.560  1.00  0.00            
ATOM    163  HA  LEU B   2      -5.495   8.801   0.017  1.00  0.00            
ATOM    164  CB  LEU B   2      -6.050   6.730   0.349  1.00  0.00            
ATOM    165  HB1 LEU B   2      -5.381   6.618   1.225  1.00  0.00            
ATOM    166  HB2 LEU B   2      -5.937   5.761  -0.186  1.00  0.00            
ATOM    167  CG  LEU B   2      -7.513   6.641   0.974  1.00  0.00            
ATOM    168  HG  LEU B   2      -8.281   6.760   0.183  1.00  0.00            
ATOM    169  CD1 LEU B   2      -7.775   5.243   1.573  1.00  0.00            
ATOM    170 HD11 LEU B   2      -7.524   4.441   0.840  1.00  0.00            
ATOM    171 HD12 LEU B   2      -7.107   5.245   2.460  1.00  0.00            
ATOM    172 HD13 LEU B   2      -8.848   5.154   1.824  1.00  0.00            
ATOM    173  CD2 LEU B   2      -7.649   7.728   2.022  1.00  0.00            
ATOM    174 HD21 LEU B   2      -7.555   8.738   1.573  1.00  0.00            
ATOM    175 HD22 LEU B   2      -8.663   7.754   2.479  1.00  0.00            
ATOM    176 HD23 LEU B   2      -6.898   7.671   2.843  1.00  0.00            
ATOM    177  C   LEU B   2      -4.439   7.527  -1.361  1.00  0.00            
ATOM    178  O   LEU B   2      -4.405   6.927  -2.477  1.00  0.00            
ATOM    179  N   LYS B   3      -3.252   7.868  -0.703  1.00  0.00            
ATOM    180  HN  LYS B   3      -3.290   8.429   0.121  1.00  0.00            
ATOM    181  CA  LYS B   3      -1.948   7.548  -1.257  1.00  0.00            
ATOM    182  HA  LYS B   3      -1.983   7.055  -2.223  1.00  0.00            
ATOM    183  CB  LYS B   3      -1.187   8.850  -1.602  1.00  0.00            
ATOM    184  HB1 LYS B   3      -0.076   8.770  -1.631  1.00  0.00            
ATOM    185  HB2 LYS B   3      -1.367   9.537  -0.752  1.00  0.00            
ATOM    186  CG  LYS B   3      -1.670   9.510  -2.932  1.00  0.00            
ATOM    187  HG1 LYS B   3      -2.778   9.445  -2.957  1.00  0.00            
ATOM    188  HG2 LYS B   3      -1.463   8.739  -3.707  1.00  0.00            
ATOM    189  CD  LYS B   3      -1.071  10.832  -3.413  1.00  0.00            
ATOM    190  HD1 LYS B   3      -1.773  11.149  -4.205  1.00  0.00            
ATOM    191  HD2 LYS B   3      -1.270  11.664  -2.704  1.00  0.00            
ATOM    192  CE  LYS B   3       0.356  10.851  -3.915  1.00  0.00            
ATOM    193  HE1 LYS B   3       1.077  10.823  -3.065  1.00  0.00            
ATOM    194  HE2 LYS B   3       0.522  11.823  -4.433  1.00  0.00            
ATOM    195  NZ  LYS B   3       0.752   9.765  -4.854  1.00  0.00            
ATOM    196  HZ1 LYS B   3       1.193   8.991  -4.310  1.00  0.00            
ATOM    197  HZ2 LYS B   3      -0.072   9.573  -5.468  1.00  0.00            
ATOM    198  HZ3 LYS B   3       1.504  10.120  -5.471  1.00  0.00            
ATOM    199  C   LYS B   3      -1.196   6.657  -0.313  1.00  0.00            
ATOM    200  O   LYS B   3      -1.083   6.989   0.890  1.00  0.00            
ATOM    201  N   LEU B   4      -0.647   5.491  -0.782  1.00  0.00            
ATOM    202  HN  LEU B   4      -0.874   5.201  -1.704  1.00  0.00            
ATOM    203  CA  LEU B   4       0.328   4.609  -0.075  1.00  0.00            
ATOM    204  HA  LEU B   4      -0.158   4.408   0.866  1.00  0.00            
ATOM    205  CB  LEU B   4       0.611   3.381  -0.897  1.00  0.00            
ATOM    206  HB1 LEU B   4       0.985   3.604  -1.924  1.00  0.00            
ATOM    207  HB2 LEU B   4      -0.288   2.745  -1.014  1.00  0.00            
ATOM    208  CG  LEU B   4       1.675   2.295  -0.399  1.00  0.00            
ATOM    209  HG  LEU B   4       2.645   2.822  -0.280  1.00  0.00            
ATOM    210  CD1 LEU B   4       1.302   1.795   1.044  1.00  0.00            
ATOM    211 HD11 LEU B   4       0.238   1.487   0.926  1.00  0.00            
ATOM    212 HD12 LEU B   4       2.024   0.984   1.296  1.00  0.00            
ATOM    213 HD13 LEU B   4       1.236   2.684   1.704  1.00  0.00            
ATOM    214  CD2 LEU B   4       1.859   1.162  -1.422  1.00  0.00            
ATOM    215 HD21 LEU B   4       0.955   0.545  -1.535  1.00  0.00            
ATOM    216 HD22 LEU B   4       2.033   1.642  -2.414  1.00  0.00            
ATOM    217 HD23 LEU B   4       2.742   0.545  -1.182  1.00  0.00            
ATOM    218  C   LEU B   4       1.659   5.305   0.231  1.00  0.00            
ATOM    219  O   LEU B   4       2.464   5.619  -0.606  1.00  0.00            
ATOM    220  N   GLN B   5       1.977   5.399   1.549  1.00  0.00            
ATOM    221  HN  GLN B   5       1.271   5.065   2.176  1.00  0.00            
ATOM    222  CA  GLN B   5       3.247   5.850   2.106  1.00  0.00            
ATOM    223  HA  GLN B   5       3.876   6.055   1.263  1.00  0.00            
ATOM    224  CB  GLN B   5       3.078   7.018   3.042  1.00  0.00            
ATOM    225  HB1 GLN B   5       4.037   7.391   3.446  1.00  0.00            
ATOM    226  HB2 GLN B   5       2.365   6.887   3.883  1.00  0.00            
ATOM    227  CG  GLN B   5       2.547   8.264   2.194  1.00  0.00            
ATOM    228  HG1 GLN B   5       2.655   9.189   2.806  1.00  0.00            
ATOM    229  HG2 GLN B   5       1.480   8.091   1.947  1.00  0.00            
ATOM    230  CD  GLN B   5       3.146   8.524   0.857  1.00  0.00            
ATOM    231  OE1 GLN B   5       4.367   8.532   0.757  1.00  0.00            
ATOM    232  NE2 GLN B   5       2.312   8.644  -0.194  1.00  0.00            
ATOM    233 HE21 GLN B   5       1.348   8.886  -0.103  1.00  0.00            
ATOM    234 HE22 GLN B   5       2.750   8.799  -1.085  1.00  0.00            
ATOM    235  C   GLN B   5       3.942   4.666   2.833  1.00  0.00            
ATOM    236  O   GLN B   5       3.220   3.748   3.169  1.00  0.00            
ATOM    237  N   LEU B   6       5.289   4.738   2.874  1.00  0.00            
ATOM    238  HN  LEU B   6       5.760   5.592   2.662  1.00  0.00            
ATOM    239  CA  LEU B   6       6.140   3.541   3.108  1.00  0.00            
ATOM    240  HA  LEU B   6       5.479   2.681   3.085  1.00  0.00            
ATOM    241  CB  LEU B   6       7.184   3.390   1.947  1.00  0.00            
ATOM    242  HB1 LEU B   6       7.843   2.536   2.220  1.00  0.00            
ATOM    243  HB2 LEU B   6       7.856   4.272   1.887  1.00  0.00            
ATOM    244  CG  LEU B   6       6.604   3.165   0.528  1.00  0.00            
ATOM    245  HG  LEU B   6       5.712   3.801   0.380  1.00  0.00            
ATOM    246  CD1 LEU B   6       7.562   3.676  -0.567  1.00  0.00            
ATOM    247 HD11 LEU B   6       8.423   2.985  -0.626  1.00  0.00            
ATOM    248 HD12 LEU B   6       7.043   3.618  -1.544  1.00  0.00            
ATOM    249 HD13 LEU B   6       7.866   4.744  -0.436  1.00  0.00            
ATOM    250  CD2 LEU B   6       6.164   1.719   0.135  1.00  0.00            
ATOM    251 HD21 LEU B   6       7.009   1.090  -0.207  1.00  0.00            
ATOM    252 HD22 LEU B   6       5.494   1.256   0.899  1.00  0.00            
ATOM    253 HD23 LEU B   6       5.604   1.815  -0.821  1.00  0.00            
ATOM    254  C   LEU B   6       6.842   3.735   4.392  1.00  0.00            
ATOM    255  O   LEU B   6       7.397   2.853   4.981  1.00  0.00            
ATOM    256  N   ASN B   7       6.829   4.963   4.975  1.00  0.00            
ATOM    257  HN  ASN B   7       6.231   5.673   4.617  1.00  0.00            
ATOM    258  CA  ASN B   7       7.647   5.315   6.125  1.00  0.00            
ATOM    259  HA  ASN B   7       8.239   4.484   6.493  1.00  0.00            
ATOM    260  CB  ASN B   7       8.609   6.444   5.699  1.00  0.00            
ATOM    261  HB1 ASN B   7       9.172   6.858   6.566  1.00  0.00            
ATOM    262  HB2 ASN B   7       8.005   7.249   5.246  1.00  0.00            
ATOM    263  CG  ASN B   7       9.654   5.993   4.688  1.00  0.00            
ATOM    264  OD1 ASN B   7       9.901   4.785   4.422  1.00  0.00            
ATOM    265  ND2 ASN B   7      10.315   6.984   4.015  1.00  0.00            
ATOM    266 HD21 ASN B   7      10.257   7.936   4.326  1.00  0.00            
ATOM    267 HD22 ASN B   7      11.026   6.708   3.373  1.00  0.00            
ATOM    268  C   ASN B   7       6.693   5.829   7.242  1.00  0.00            
ATOM    269  OT1 ASN B   7       6.202   4.985   8.023  1.00  0.00            
ATOM    270  OT2 ASN B   7       6.491   7.045   7.392  1.00  0.00            
ATOM    271  N   LYS C   1       6.530   2.428   7.718  1.00  0.00            
ATOM    272  H1  LYS C   1       7.008   2.290   6.809  1.00  0.00            
ATOM    273  H2  LYS C   1       6.166   3.389   7.910  1.00  0.00            
ATOM    274  H3  LYS C   1       7.186   2.208   8.497  1.00  0.00            
ATOM    275  CA  LYS C   1       5.415   1.426   7.742  1.00  0.00            
ATOM    276  HA  LYS C   1       5.748   0.419   7.526  1.00  0.00            
ATOM    277  CB  LYS C   1       4.546   1.614   9.080  1.00  0.00            
ATOM    278  HB1 LYS C   1       5.276   1.579   9.921  1.00  0.00            
ATOM    279  HB2 LYS C   1       4.006   0.663   9.222  1.00  0.00            
ATOM    280  CG  LYS C   1       3.461   2.672   9.083  1.00  0.00            
ATOM    281  HG1 LYS C   1       2.640   2.451   8.369  1.00  0.00            
ATOM    282  HG2 LYS C   1       3.873   3.635   8.701  1.00  0.00            
ATOM    283  CD  LYS C   1       2.857   2.899  10.509  1.00  0.00            
ATOM    284  HD1 LYS C   1       3.587   3.329  11.223  1.00  0.00            
ATOM    285  HD2 LYS C   1       2.009   3.610  10.456  1.00  0.00            
ATOM    286  CE  LYS C   1       2.479   1.631  11.191  1.00  0.00            
ATOM    287  HE1 LYS C   1       3.321   0.905  11.306  1.00  0.00            
ATOM    288  HE2 LYS C   1       1.745   1.185  10.496  1.00  0.00            
ATOM    289  NZ  LYS C   1       1.787   1.821  12.451  1.00  0.00            
ATOM    290  HZ1 LYS C   1       2.426   2.299  13.128  1.00  0.00            
ATOM    291  HZ2 LYS C   1       0.913   2.360  12.331  1.00  0.00            
ATOM    292  HZ3 LYS C   1       1.557   0.933  12.946  1.00  0.00            
ATOM    293  C   LYS C   1       4.475   1.739   6.608  1.00  0.00            
ATOM    294  O   LYS C   1       4.441   2.907   6.155  1.00  0.00            
ATOM    295  N   LEU C   2       3.782   0.725   6.030  1.00  0.00            
ATOM    296  HN  LEU C   2       4.121  -0.205   6.172  1.00  0.00            
ATOM    297  CA  LEU C   2       2.860   0.854   4.926  1.00  0.00            
ATOM    298  HA  LEU C   2       3.313   1.574   4.270  1.00  0.00            
ATOM    299  CB  LEU C   2       2.672  -0.519   4.237  1.00  0.00            
ATOM    300  HB1 LEU C   2       2.007  -0.363   3.356  1.00  0.00            
ATOM    301  HB2 LEU C   2       2.148  -1.196   4.948  1.00  0.00            
ATOM    302  CG  LEU C   2       3.886  -1.173   3.741  1.00  0.00            
ATOM    303  HG  LEU C   2       4.561  -1.472   4.560  1.00  0.00            
ATOM    304  CD1 LEU C   2       3.470  -2.354   2.920  1.00  0.00            
ATOM    305 HD11 LEU C   2       2.933  -1.931   2.046  1.00  0.00            
ATOM    306 HD12 LEU C   2       4.407  -2.829   2.568  1.00  0.00            
ATOM    307 HD13 LEU C   2       2.873  -3.078   3.522  1.00  0.00            
ATOM    308  CD2 LEU C   2       4.723  -0.238   2.825  1.00  0.00            
ATOM    309 HD21 LEU C   2       4.224   0.043   1.873  1.00  0.00            
ATOM    310 HD22 LEU C   2       4.854   0.681   3.442  1.00  0.00            
ATOM    311 HD23 LEU C   2       5.738  -0.678   2.731  1.00  0.00            
ATOM    312  C   LEU C   2       1.523   1.439   5.490  1.00  0.00            
ATOM    313  O   LEU C   2       0.890   0.876   6.404  1.00  0.00            
ATOM    314  N   LYS C   3       1.043   2.588   4.974  1.00  0.00            
ATOM    315  HN  LYS C   3       1.405   3.109   4.203  1.00  0.00            
ATOM    316  CA  LYS C   3      -0.165   3.252   5.435  1.00  0.00            
ATOM    317  HA  LYS C   3      -0.829   2.472   5.794  1.00  0.00            
ATOM    318  CB  LYS C   3       0.197   4.359   6.509  1.00  0.00            
ATOM    319  HB1 LYS C   3       0.595   3.616   7.236  1.00  0.00            
ATOM    320  HB2 LYS C   3      -0.755   4.840   6.820  1.00  0.00            
ATOM    321  CG  LYS C   3       1.319   5.294   6.056  1.00  0.00            
ATOM    322  HG1 LYS C   3       0.965   5.966   5.232  1.00  0.00            
ATOM    323  HG2 LYS C   3       2.140   4.752   5.539  1.00  0.00            
ATOM    324  CD  LYS C   3       1.867   6.094   7.250  1.00  0.00            
ATOM    325  HD1 LYS C   3       1.179   6.737   7.844  1.00  0.00            
ATOM    326  HD2 LYS C   3       2.236   5.299   7.937  1.00  0.00            
ATOM    327  CE  LYS C   3       3.059   6.992   6.758  1.00  0.00            
ATOM    328  HE1 LYS C   3       2.605   7.823   6.183  1.00  0.00            
ATOM    329  HE2 LYS C   3       3.717   6.389   6.094  1.00  0.00            
ATOM    330  NZ  LYS C   3       3.904   7.502   7.849  1.00  0.00            
ATOM    331  HZ1 LYS C   3       3.511   7.117   8.731  1.00  0.00            
ATOM    332  HZ2 LYS C   3       4.873   7.134   7.715  1.00  0.00            
ATOM    333  HZ3 LYS C   3       3.819   8.510   8.072  1.00  0.00            
ATOM    334  C   LYS C   3      -0.765   4.087   4.271  1.00  0.00            
ATOM    335  O   LYS C   3       0.017   4.603   3.451  1.00  0.00            
ATOM    336  N   LEU C   4      -2.081   4.151   4.224  1.00  0.00            
ATOM    337  HN  LEU C   4      -2.748   3.726   4.829  1.00  0.00            
ATOM    338  CA  LEU C   4      -2.778   4.898   3.188  1.00  0.00            
ATOM    339  HA  LEU C   4      -2.137   5.002   2.336  1.00  0.00            
ATOM    340  CB  LEU C   4      -4.097   4.129   2.618  1.00  0.00            
ATOM    341  HB1 LEU C   4      -4.676   4.675   1.852  1.00  0.00            
ATOM    342  HB2 LEU C   4      -4.752   3.939   3.501  1.00  0.00            
ATOM    343  CG  LEU C   4      -3.775   2.798   1.872  1.00  0.00            
ATOM    344  HG  LEU C   4      -3.007   2.277   2.478  1.00  0.00            
ATOM    345  CD1 LEU C   4      -5.034   1.906   1.853  1.00  0.00            
ATOM    346 HD11 LEU C   4      -4.879   1.014   1.219  1.00  0.00            
ATOM    347 HD12 LEU C   4      -5.311   1.623   2.885  1.00  0.00            
ATOM    348 HD13 LEU C   4      -5.855   2.480   1.369  1.00  0.00            
ATOM    349  CD2 LEU C   4      -3.192   3.127   0.493  1.00  0.00            
ATOM    350 HD21 LEU C   4      -3.017   2.141   0.011  1.00  0.00            
ATOM    351 HD22 LEU C   4      -3.901   3.574  -0.226  1.00  0.00            
ATOM    352 HD23 LEU C   4      -2.278   3.751   0.454  1.00  0.00            
ATOM    353  C   LEU C   4      -3.113   6.323   3.788  1.00  0.00            
ATOM    354  O   LEU C   4      -3.589   6.487   4.906  1.00  0.00            
ATOM    355  N   GLN C   5      -2.684   7.397   3.090  1.00  0.00            
ATOM    356  HN  GLN C   5      -2.185   7.228   2.246  1.00  0.00            
ATOM    357  CA  GLN C   5      -2.853   8.848   3.539  1.00  0.00            
ATOM    358  HA  GLN C   5      -3.250   8.859   4.540  1.00  0.00            
ATOM    359  CB  GLN C   5      -1.433   9.511   3.588  1.00  0.00            
ATOM    360  HB1 GLN C   5      -1.471  10.545   3.976  1.00  0.00            
ATOM    361  HB2 GLN C   5      -1.044   9.643   2.562  1.00  0.00            
ATOM    362  CG  GLN C   5      -0.461   8.832   4.603  1.00  0.00            
ATOM    363  HG1 GLN C   5       0.472   9.415   4.757  1.00  0.00            
ATOM    364  HG2 GLN C   5      -0.264   7.799   4.254  1.00  0.00            
ATOM    365  CD  GLN C   5      -0.993   8.697   6.024  1.00  0.00            
ATOM    366  OE1 GLN C   5      -1.110   7.591   6.582  1.00  0.00            
ATOM    367  NE2 GLN C   5      -1.382   9.858   6.559  1.00  0.00            
ATOM    368 HE21 GLN C   5      -1.551  10.659   5.984  1.00  0.00            
ATOM    369 HE22 GLN C   5      -1.902   9.881   7.414  1.00  0.00            
ATOM    370  C   GLN C   5      -3.707   9.575   2.547  1.00  0.00            
ATOM    371  O   GLN C   5      -3.492   9.496   1.362  1.00  0.00            
ATOM    372  N   LEU C   6      -4.735  10.358   3.023  1.00  0.00            
ATOM    373  HN  LEU C   6      -4.821  10.554   3.991  1.00  0.00            
ATOM    374  CA  LEU C   6      -5.621  11.185   2.243  1.00  0.00            
ATOM    375  HA  LEU C   6      -6.167  10.485   1.622  1.00  0.00            
ATOM    376  CB  LEU C   6      -6.672  11.832   3.225  1.00  0.00            
ATOM    377  HB1 LEU C   6      -6.136  12.447   3.972  1.00  0.00            
ATOM    378  HB2 LEU C   6      -7.091  10.987   3.823  1.00  0.00            
ATOM    379  CG  LEU C   6      -7.740  12.725   2.596  1.00  0.00            
ATOM    380  HG  LEU C   6      -7.355  13.465   1.867  1.00  0.00            
ATOM    381  CD1 LEU C   6      -8.665  11.815   1.809  1.00  0.00            
ATOM    382 HD11 LEU C   6      -9.103  11.086   2.520  1.00  0.00            
ATOM    383 HD12 LEU C   6      -9.469  12.405   1.321  1.00  0.00            
ATOM    384 HD13 LEU C   6      -8.188  11.342   0.926  1.00  0.00            
ATOM    385  CD2 LEU C   6      -8.537  13.604   3.602  1.00  0.00            
ATOM    386 HD21 LEU C   6      -7.831  13.980   4.384  1.00  0.00            
ATOM    387 HD22 LEU C   6      -9.135  14.412   3.142  1.00  0.00            
ATOM    388 HD23 LEU C   6      -9.179  12.964   4.245  1.00  0.00            
ATOM    389  C   LEU C   6      -4.871  12.140   1.370  1.00  0.00            
ATOM    390  O   LEU C   6      -4.128  13.003   1.790  1.00  0.00            
ATOM    391  N   ASN C   7      -5.041  12.072   0.018  1.00  0.00            
ATOM    392  HN  ASN C   7      -5.692  11.477  -0.445  1.00  0.00            
ATOM    393  CA  ASN C   7      -4.371  12.917  -0.928  1.00  0.00            
ATOM    394  HA  ASN C   7      -3.341  13.085  -0.659  1.00  0.00            
ATOM    395  CB  ASN C   7      -4.491  12.202  -2.268  1.00  0.00            
ATOM    396  HB1 ASN C   7      -5.593  12.123  -2.369  1.00  0.00            
ATOM    397  HB2 ASN C   7      -3.970  11.226  -2.178  1.00  0.00            
ATOM    398  CG  ASN C   7      -3.917  12.914  -3.481  1.00  0.00            
ATOM    399  OD1 ASN C   7      -3.870  12.409  -4.626  1.00  0.00            
ATOM    400  ND2 ASN C   7      -3.466  14.164  -3.233  1.00  0.00            
ATOM    401 HD21 ASN C   7      -3.795  14.701  -2.456  1.00  0.00            
ATOM    402 HD22 ASN C   7      -3.122  14.646  -4.041  1.00  0.00            
ATOM    403  C   ASN C   7      -5.136  14.219  -0.785  1.00  0.00            
ATOM    404  OT1 ASN C   7      -6.328  14.292  -1.139  1.00  0.00            
ATOM    405  OT2 ASN C   7      -4.413  15.270  -0.561  1.00  0.00            
ATOM    406  N   LYS D   1      -3.647  -7.326   7.564  1.00  0.00            
ATOM    407  H1  LYS D   1      -4.016  -8.059   6.924  1.00  0.00            
ATOM    408  H2  LYS D   1      -3.792  -7.635   8.536  1.00  0.00            
ATOM    409  H3  LYS D   1      -4.269  -6.509   7.354  1.00  0.00            
ATOM    410  CA  LYS D   1      -2.225  -6.907   7.435  1.00  0.00            
ATOM    411  HA  LYS D   1      -1.953  -6.145   8.158  1.00  0.00            
ATOM    412  CB  LYS D   1      -1.315  -8.067   7.849  1.00  0.00            
ATOM    413  HB1 LYS D   1      -1.637  -8.998   7.337  1.00  0.00            
ATOM    414  HB2 LYS D   1      -1.332  -8.182   8.955  1.00  0.00            
ATOM    415  CG  LYS D   1       0.137  -7.762   7.469  1.00  0.00            
ATOM    416  HG1 LYS D   1       0.259  -6.721   7.824  1.00  0.00            
ATOM    417  HG2 LYS D   1       0.333  -7.978   6.391  1.00  0.00            
ATOM    418  CD  LYS D   1       1.152  -8.583   8.275  1.00  0.00            
ATOM    419  HD1 LYS D   1       0.805  -8.574   9.339  1.00  0.00            
ATOM    420  HD2 LYS D   1       1.103  -9.664   8.033  1.00  0.00            
ATOM    421  CE  LYS D   1       2.497  -7.967   8.302  1.00  0.00            
ATOM    422  HE1 LYS D   1       2.392  -6.866   8.373  1.00  0.00            
ATOM    423  HE2 LYS D   1       3.051  -8.137   7.348  1.00  0.00            
ATOM    424  NZ  LYS D   1       3.348  -8.523   9.377  1.00  0.00            
ATOM    425  HZ1 LYS D   1       4.286  -8.596   8.940  1.00  0.00            
ATOM    426  HZ2 LYS D   1       3.355  -7.847  10.168  1.00  0.00            
ATOM    427  HZ3 LYS D   1       2.893  -9.398   9.700  1.00  0.00            
ATOM    428  C   LYS D   1      -1.900  -6.396   6.025  1.00  0.00            
ATOM    429  O   LYS D   1      -2.007  -7.173   5.055  1.00  0.00            
ATOM    430  N   LEU D   2      -1.554  -5.093   5.882  1.00  0.00            
ATOM    431  HN  LEU D   2      -1.622  -4.463   6.650  1.00  0.00            
ATOM    432  CA  LEU D   2      -1.145  -4.525   4.598  1.00  0.00            
ATOM    433  HA  LEU D   2      -1.883  -4.724   3.843  1.00  0.00            
ATOM    434  CB  LEU D   2      -0.796  -3.037   4.714  1.00  0.00            
ATOM    435  HB1 LEU D   2      -0.374  -2.670   3.762  1.00  0.00            
ATOM    436  HB2 LEU D   2      -0.052  -2.926   5.536  1.00  0.00            
ATOM    437  CG  LEU D   2      -2.020  -2.058   5.168  1.00  0.00            
ATOM    438  HG  LEU D   2      -2.486  -2.283   6.146  1.00  0.00            
ATOM    439  CD1 LEU D   2      -1.571  -0.624   5.355  1.00  0.00            
ATOM    440 HD11 LEU D   2      -1.276  -0.160   4.385  1.00  0.00            
ATOM    441 HD12 LEU D   2      -2.444  -0.028   5.712  1.00  0.00            
ATOM    442 HD13 LEU D   2      -0.725  -0.555   6.064  1.00  0.00            
ATOM    443  CD2 LEU D   2      -2.927  -2.038   4.010  1.00  0.00            
ATOM    444 HD21 LEU D   2      -3.542  -2.960   3.986  1.00  0.00            
ATOM    445 HD22 LEU D   2      -3.608  -1.165   4.083  1.00  0.00            
ATOM    446 HD23 LEU D   2      -2.339  -1.727   3.120  1.00  0.00            
ATOM    447  C   LEU D   2       0.164  -5.223   4.220  1.00  0.00            
ATOM    448  O   LEU D   2       1.105  -5.363   5.023  1.00  0.00            
ATOM    449  N   LYS D   3       0.274  -5.704   2.955  1.00  0.00            
ATOM    450  HN  LYS D   3      -0.489  -5.540   2.340  1.00  0.00            
ATOM    451  CA  LYS D   3       1.331  -6.527   2.324  1.00  0.00            
ATOM    452  HA  LYS D   3       2.276  -6.215   2.743  1.00  0.00            
ATOM    453  CB  LYS D   3       1.323  -8.061   2.702  1.00  0.00            
ATOM    454  HB1 LYS D   3       1.583  -8.168   3.773  1.00  0.00            
ATOM    455  HB2 LYS D   3       2.089  -8.519   2.039  1.00  0.00            
ATOM    456  CG  LYS D   3      -0.054  -8.714   2.342  1.00  0.00            
ATOM    457  HG1 LYS D   3      -0.171  -8.849   1.249  1.00  0.00            
ATOM    458  HG2 LYS D   3      -0.954  -8.124   2.654  1.00  0.00            
ATOM    459  CD  LYS D   3      -0.198 -10.073   3.047  1.00  0.00            
ATOM    460  HD1 LYS D   3       0.379 -10.698   2.337  1.00  0.00            
ATOM    461  HD2 LYS D   3       0.320 -10.037   4.026  1.00  0.00            
ATOM    462  CE  LYS D   3      -1.625 -10.678   3.243  1.00  0.00            
ATOM    463  HE1 LYS D   3      -1.648 -11.789   3.384  1.00  0.00            
ATOM    464  HE2 LYS D   3      -2.300 -10.351   2.438  1.00  0.00            
ATOM    465  NZ  LYS D   3      -2.079 -10.024   4.507  1.00  0.00            
ATOM    466  HZ1 LYS D   3      -3.113 -10.128   4.550  1.00  0.00            
ATOM    467  HZ2 LYS D   3      -1.555 -10.336   5.349  1.00  0.00            
ATOM    468  HZ3 LYS D   3      -1.871  -9.009   4.397  1.00  0.00            
ATOM    469  C   LYS D   3       1.551  -6.341   0.872  1.00  0.00            
ATOM    470  O   LYS D   3       0.638  -6.119   0.109  1.00  0.00            
ATOM    471  N   LEU D   4       2.858  -6.367   0.378  1.00  0.00            
ATOM    472  HN  LEU D   4       3.602  -6.572   1.013  1.00  0.00            
ATOM    473  CA  LEU D   4       3.098  -6.177  -1.066  1.00  0.00            
ATOM    474  HA  LEU D   4       2.221  -5.731  -1.519  1.00  0.00            
ATOM    475  CB  LEU D   4       4.256  -5.174  -1.316  1.00  0.00            
ATOM    476  HB1 LEU D   4       4.483  -5.082  -2.405  1.00  0.00            
ATOM    477  HB2 LEU D   4       5.231  -5.538  -0.920  1.00  0.00            
ATOM    478  CG  LEU D   4       4.018  -3.750  -0.784  1.00  0.00            
ATOM    479  HG  LEU D   4       3.424  -3.900   0.135  1.00  0.00            
ATOM    480  CD1 LEU D   4       5.278  -2.995  -0.310  1.00  0.00            
ATOM    481 HD11 LEU D   4       5.967  -2.826  -1.156  1.00  0.00            
ATOM    482 HD12 LEU D   4       4.987  -1.956  -0.052  1.00  0.00            
ATOM    483 HD13 LEU D   4       5.834  -3.459   0.533  1.00  0.00            
ATOM    484  CD2 LEU D   4       3.105  -2.910  -1.735  1.00  0.00            
ATOM    485 HD21 LEU D   4       2.112  -3.372  -1.933  1.00  0.00            
ATOM    486 HD22 LEU D   4       2.921  -1.946  -1.214  1.00  0.00            
ATOM    487 HD23 LEU D   4       3.736  -2.683  -2.623  1.00  0.00            
ATOM    488  C   LEU D   4       3.469  -7.472  -1.776  1.00  0.00            
ATOM    489  O   LEU D   4       4.363  -8.227  -1.430  1.00  0.00            
ATOM    490  N   GLN D   5       2.710  -7.717  -2.904  1.00  0.00            
ATOM    491  HN  GLN D   5       2.024  -7.041  -3.173  1.00  0.00            
ATOM    492  CA  GLN D   5       2.787  -8.976  -3.648  1.00  0.00            
ATOM    493  HA  GLN D   5       3.615  -9.588  -3.310  1.00  0.00            
ATOM    494  CB  GLN D   5       1.544  -9.883  -3.359  1.00  0.00            
ATOM    495  HB1 GLN D   5       1.618 -10.740  -4.055  1.00  0.00            
ATOM    496  HB2 GLN D   5       0.675  -9.214  -3.530  1.00  0.00            
ATOM    497  CG  GLN D   5       1.420 -10.408  -1.936  1.00  0.00            
ATOM    498  HG1 GLN D   5       0.577 -11.127  -1.950  1.00  0.00            
ATOM    499  HG2 GLN D   5       1.002  -9.595  -1.305  1.00  0.00            
ATOM    500  CD  GLN D   5       2.668 -11.030  -1.353  1.00  0.00            
ATOM    501  OE1 GLN D   5       3.381 -11.888  -1.909  1.00  0.00            
ATOM    502  NE2 GLN D   5       2.969 -10.575  -0.142  1.00  0.00            
ATOM    503 HE21 GLN D   5       2.326  -9.915   0.251  1.00  0.00            
ATOM    504 HE22 GLN D   5       3.833 -10.721   0.329  1.00  0.00            
ATOM    505  C   GLN D   5       3.013  -8.698  -5.122  1.00  0.00            
ATOM    506  O   GLN D   5       2.735  -7.574  -5.570  1.00  0.00            
ATOM    507  N   LEU D   6       3.657  -9.609  -5.848  1.00  0.00            
ATOM    508  HN  LEU D   6       3.770 -10.468  -5.356  1.00  0.00            
ATOM    509  CA  LEU D   6       4.057  -9.563  -7.220  1.00  0.00            
ATOM    510  HA  LEU D   6       4.619  -8.649  -7.313  1.00  0.00            
ATOM    511  CB  LEU D   6       4.661 -10.920  -7.625  1.00  0.00            
ATOM    512  HB1 LEU D   6       3.974 -11.794  -7.620  1.00  0.00            
ATOM    513  HB2 LEU D   6       5.389 -11.139  -6.818  1.00  0.00            
ATOM    514  CG  LEU D   6       5.465 -10.803  -8.935  1.00  0.00            
ATOM    515  HG  LEU D   6       4.742 -10.465  -9.707  1.00  0.00            
ATOM    516  CD1 LEU D   6       6.664  -9.805  -8.803  1.00  0.00            
ATOM    517 HD11 LEU D   6       7.441 -10.149  -8.084  1.00  0.00            
ATOM    518 HD12 LEU D   6       7.147  -9.781  -9.806  1.00  0.00            
ATOM    519 HD13 LEU D   6       6.366  -8.769  -8.538  1.00  0.00            
ATOM    520  CD2 LEU D   6       5.989 -12.160  -9.344  1.00  0.00            
ATOM    521 HD21 LEU D   6       6.218 -12.248 -10.430  1.00  0.00            
ATOM    522 HD22 LEU D   6       6.890 -12.459  -8.764  1.00  0.00            
ATOM    523 HD23 LEU D   6       5.253 -12.977  -9.181  1.00  0.00            
ATOM    524  C   LEU D   6       2.809  -9.490  -8.181  1.00  0.00            
ATOM    525  O   LEU D   6       1.812 -10.102  -7.920  1.00  0.00            
ATOM    526  N   ASN D   7       2.888  -8.633  -9.259  1.00  0.00            
ATOM    527  HN  ASN D   7       3.690  -8.070  -9.439  1.00  0.00            
ATOM    528  CA  ASN D   7       1.835  -8.550 -10.217  1.00  0.00            
ATOM    529  HA  ASN D   7       0.928  -8.856  -9.715  1.00  0.00            
ATOM    530  CB  ASN D   7       1.681  -7.079 -10.743  1.00  0.00            
ATOM    531  HB1 ASN D   7       2.609  -6.846 -11.320  1.00  0.00            
ATOM    532  HB2 ASN D   7       1.533  -6.498  -9.810  1.00  0.00            
ATOM    533  CG  ASN D   7       0.444  -6.859 -11.635  1.00  0.00            
ATOM    534  OD1 ASN D   7      -0.696  -7.085 -11.145  1.00  0.00            
ATOM    535  ND2 ASN D   7       0.640  -6.493 -12.886  1.00  0.00            
ATOM    536 HD21 ASN D   7       1.556  -6.139 -13.087  1.00  0.00            
ATOM    537 HD22 ASN D   7      -0.230  -6.271 -13.325  1.00  0.00            
ATOM    538  C   ASN D   7       1.987  -9.596 -11.423  1.00  0.00            
ATOM    539  OT1 ASN D   7       1.332 -10.646 -11.488  1.00  0.00            
ATOM    540  OT2 ASN D   7       2.775  -9.295 -12.314  1.00  0.00            
END
