# Supplementary material for: Design of the Hydrophobic Core of Self‐Assembling Peptide Fibrils for Enhanced Neural Regeneration
Source: Small Sci. 2025 Sep 4;5(10):2500224. doi: 10.1002/smsc.202500224 (PMC12499481; doi:10.1002/smsc.202500224)
Supplement: Supplementary file 1 — Supplementary Material [file SMSC-5-2500224-s001.zip › Representative-structures/EF-C_L_assembly_dominant.pdb]

CRYST1   39.458   39.458   39.458  90.00  90.00  90.00 P 1           1
ATOM      1  N   LYS A   1      10.075  -2.947  -4.314  1.00  0.00            
ATOM      2  H1  LYS A   1      10.532  -2.265  -3.684  1.00  0.00            
ATOM      3  H2  LYS A   1      10.570  -3.855  -4.209  1.00  0.00            
ATOM      4  H3  LYS A   1      10.167  -2.623  -5.298  1.00  0.00            
ATOM      5  CA  LYS A   1       8.621  -3.171  -4.202  1.00  0.00            
ATOM      6  HA  LYS A   1       8.474  -3.993  -4.885  1.00  0.00            
ATOM      7  CB  LYS A   1       8.335  -3.496  -2.671  1.00  0.00            
ATOM      8  HB1 LYS A   1       7.229  -3.587  -2.537  1.00  0.00            
ATOM      9  HB2 LYS A   1       8.730  -2.661  -2.056  1.00  0.00            
ATOM     10  CG  LYS A   1       8.997  -4.798  -2.214  1.00  0.00            
ATOM     11  HG1 LYS A   1       9.025  -4.947  -1.113  1.00  0.00            
ATOM     12  HG2 LYS A   1      10.091  -4.777  -2.422  1.00  0.00            
ATOM     13  CD  LYS A   1       8.375  -6.038  -2.853  1.00  0.00            
ATOM     14  HD1 LYS A   1       8.537  -5.984  -3.952  1.00  0.00            
ATOM     15  HD2 LYS A   1       8.906  -6.934  -2.461  1.00  0.00            
ATOM     16  CE  LYS A   1       6.893  -6.307  -2.550  1.00  0.00            
ATOM     17  HE1 LYS A   1       6.174  -5.550  -2.909  1.00  0.00            
ATOM     18  HE2 LYS A   1       6.748  -6.374  -1.444  1.00  0.00            
ATOM     19  NZ  LYS A   1       6.532  -7.623  -3.109  1.00  0.00            
ATOM     20  HZ1 LYS A   1       5.518  -7.868  -3.093  1.00  0.00            
ATOM     21  HZ2 LYS A   1       6.873  -7.839  -4.065  1.00  0.00            
ATOM     22  HZ3 LYS A   1       6.931  -8.394  -2.531  1.00  0.00            
ATOM     23  C   LYS A   1       7.764  -1.923  -4.644  1.00  0.00            
ATOM     24  O   LYS A   1       6.647  -2.037  -5.193  1.00  0.00            
ATOM     25  N   LEU A   2       8.182  -0.671  -4.322  1.00  0.00            
ATOM     26  HN  LEU A   2       8.946  -0.558  -3.690  1.00  0.00            
ATOM     27  CA  LEU A   2       7.497   0.553  -4.586  1.00  0.00            
ATOM     28  HA  LEU A   2       6.456   0.418  -4.800  1.00  0.00            
ATOM     29  CB  LEU A   2       7.512   1.342  -3.273  1.00  0.00            
ATOM     30  HB1 LEU A   2       6.943   2.287  -3.431  1.00  0.00            
ATOM     31  HB2 LEU A   2       8.541   1.579  -2.934  1.00  0.00            
ATOM     32  CG  LEU A   2       6.868   0.708  -2.025  1.00  0.00            
ATOM     33  HG  LEU A   2       7.442  -0.165  -1.656  1.00  0.00            
ATOM     34  CD1 LEU A   2       6.859   1.680  -0.817  1.00  0.00            
ATOM     35 HD11 LEU A   2       6.504   1.254   0.146  1.00  0.00            
ATOM     36 HD12 LEU A   2       7.891   1.998  -0.547  1.00  0.00            
ATOM     37 HD13 LEU A   2       6.196   2.567  -0.915  1.00  0.00            
ATOM     38  CD2 LEU A   2       5.377   0.286  -2.224  1.00  0.00            
ATOM     39 HD21 LEU A   2       5.011   0.027  -1.211  1.00  0.00            
ATOM     40 HD22 LEU A   2       4.753   1.095  -2.662  1.00  0.00            
ATOM     41 HD23 LEU A   2       5.299  -0.545  -2.958  1.00  0.00            
ATOM     42  C   LEU A   2       8.164   1.359  -5.665  1.00  0.00            
ATOM     43  O   LEU A   2       9.375   1.391  -5.872  1.00  0.00            
ATOM     44  N   LYS A   3       7.365   2.046  -6.499  1.00  0.00            
ATOM     45  HN  LYS A   3       6.389   1.862  -6.435  1.00  0.00            
ATOM     46  CA  LYS A   3       7.865   3.044  -7.482  1.00  0.00            
ATOM     47  HA  LYS A   3       8.697   2.618  -8.022  1.00  0.00            
ATOM     48  CB  LYS A   3       6.799   3.538  -8.445  1.00  0.00            
ATOM     49  HB1 LYS A   3       7.174   4.357  -9.089  1.00  0.00            
ATOM     50  HB2 LYS A   3       6.020   3.955  -7.780  1.00  0.00            
ATOM     51  CG  LYS A   3       6.228   2.452  -9.360  1.00  0.00            
ATOM     52  HG1 LYS A   3       5.623   2.825 -10.216  1.00  0.00            
ATOM     53  HG2 LYS A   3       5.627   1.805  -8.685  1.00  0.00            
ATOM     54  CD  LYS A   3       7.254   1.561 -10.127  1.00  0.00            
ATOM     55  HD1 LYS A   3       7.920   2.317 -10.607  1.00  0.00            
ATOM     56  HD2 LYS A   3       7.867   0.955  -9.427  1.00  0.00            
ATOM     57  CE  LYS A   3       6.628   0.515 -11.114  1.00  0.00            
ATOM     58  HE1 LYS A   3       7.399  -0.190 -11.507  1.00  0.00            
ATOM     59  HE2 LYS A   3       6.047   0.956 -11.946  1.00  0.00            
ATOM     60  NZ  LYS A   3       5.667  -0.300 -10.323  1.00  0.00            
ATOM     61  HZ1 LYS A   3       4.790   0.202 -10.079  1.00  0.00            
ATOM     62  HZ2 LYS A   3       5.412  -1.205 -10.781  1.00  0.00            
ATOM     63  HZ3 LYS A   3       6.216  -0.510  -9.465  1.00  0.00            
ATOM     64  C   LYS A   3       8.560   4.253  -6.771  1.00  0.00            
ATOM     65  O   LYS A   3       8.240   4.667  -5.633  1.00  0.00            
ATOM     66  N   LEU A   4       9.586   4.783  -7.345  1.00  0.00            
ATOM     67  HN  LEU A   4       9.760   4.522  -8.297  1.00  0.00            
ATOM     68  CA  LEU A   4      10.357   5.978  -6.917  1.00  0.00            
ATOM     69  HA  LEU A   4      10.031   6.142  -5.899  1.00  0.00            
ATOM     70  CB  LEU A   4      11.840   5.568  -6.966  1.00  0.00            
ATOM     71  HB1 LEU A   4      12.170   5.370  -8.015  1.00  0.00            
ATOM     72  HB2 LEU A   4      12.015   4.640  -6.387  1.00  0.00            
ATOM     73  CG  LEU A   4      12.791   6.642  -6.529  1.00  0.00            
ATOM     74  HG  LEU A   4      12.481   7.577  -7.043  1.00  0.00            
ATOM     75  CD1 LEU A   4      12.750   6.801  -5.007  1.00  0.00            
ATOM     76 HD11 LEU A   4      11.745   6.934  -4.574  1.00  0.00            
ATOM     77 HD12 LEU A   4      13.217   5.906  -4.529  1.00  0.00            
ATOM     78 HD13 LEU A   4      13.324   7.703  -4.721  1.00  0.00            
ATOM     79  CD2 LEU A   4      14.210   6.207  -6.896  1.00  0.00            
ATOM     80 HD21 LEU A   4      14.213   5.653  -7.870  1.00  0.00            
ATOM     81 HD22 LEU A   4      14.819   7.126  -7.035  1.00  0.00            
ATOM     82 HD23 LEU A   4      14.778   5.603  -6.161  1.00  0.00            
ATOM     83  C   LEU A   4       9.965   7.235  -7.620  1.00  0.00            
ATOM     84  O   LEU A   4       9.961   7.393  -8.880  1.00  0.00            
ATOM     85  N   GLN A   5       9.672   8.356  -6.826  1.00  0.00            
ATOM     86  HN  GLN A   5       9.641   8.205  -5.838  1.00  0.00            
ATOM     87  CA  GLN A   5       9.331   9.659  -7.294  1.00  0.00            
ATOM     88  HA  GLN A   5       9.923   9.803  -8.189  1.00  0.00            
ATOM     89  CB  GLN A   5       7.844   9.706  -7.657  1.00  0.00            
ATOM     90  HB1 GLN A   5       7.281   9.597  -6.707  1.00  0.00            
ATOM     91  HB2 GLN A   5       7.684   8.819  -8.309  1.00  0.00            
ATOM     92  CG  GLN A   5       7.467  10.869  -8.593  1.00  0.00            
ATOM     93  HG1 GLN A   5       7.532  11.811  -8.013  1.00  0.00            
ATOM     94  HG2 GLN A   5       6.395  10.819  -8.882  1.00  0.00            
ATOM     95  CD  GLN A   5       8.356  11.021  -9.812  1.00  0.00            
ATOM     96  OE1 GLN A   5       9.250  11.903  -9.892  1.00  0.00            
ATOM     97  NE2 GLN A   5       8.208  10.134 -10.813  1.00  0.00            
ATOM     98 HE21 GLN A   5       8.668  10.346 -11.671  1.00  0.00            
ATOM     99 HE22 GLN A   5       7.479   9.453 -10.852  1.00  0.00            
ATOM    100  C   GLN A   5       9.782  10.808  -6.426  1.00  0.00            
ATOM    101  O   GLN A   5       9.921  10.666  -5.207  1.00  0.00            
ATOM    102  N   LEU A   6      10.129  11.966  -7.015  1.00  0.00            
ATOM    103  HN  LEU A   6      10.089  12.033  -8.006  1.00  0.00            
ATOM    104  CA  LEU A   6      10.363  13.254  -6.335  1.00  0.00            
ATOM    105  HA  LEU A   6      11.214  13.070  -5.701  1.00  0.00            
ATOM    106  CB  LEU A   6      10.682  14.430  -7.209  1.00  0.00            
ATOM    107  HB1 LEU A   6      10.831  15.397  -6.700  1.00  0.00            
ATOM    108  HB2 LEU A   6       9.809  14.585  -7.889  1.00  0.00            
ATOM    109  CG  LEU A   6      11.836  14.204  -8.218  1.00  0.00            
ATOM    110  HG  LEU A   6      11.931  13.117  -8.402  1.00  0.00            
ATOM    111  CD1 LEU A   6      11.423  14.697  -9.618  1.00  0.00            
ATOM    112 HD11 LEU A   6      12.310  14.499 -10.246  1.00  0.00            
ATOM    113 HD12 LEU A   6      10.516  14.180 -10.009  1.00  0.00            
ATOM    114 HD13 LEU A   6      11.295  15.797  -9.601  1.00  0.00            
ATOM    115  CD2 LEU A   6      13.067  14.960  -7.620  1.00  0.00            
ATOM    116 HD21 LEU A   6      12.882  16.061  -7.622  1.00  0.00            
ATOM    117 HD22 LEU A   6      13.188  14.543  -6.600  1.00  0.00            
ATOM    118 HD23 LEU A   6      14.017  14.682  -8.141  1.00  0.00            
ATOM    119  C   LEU A   6       9.236  13.695  -5.414  1.00  0.00            
ATOM    120  O   LEU A   6       8.060  13.758  -5.859  1.00  0.00            
ATOM    121  N   ASN A   7       9.524  14.033  -4.121  1.00  0.00            
ATOM    122  HN  ASN A   7      10.486  14.124  -3.860  1.00  0.00            
ATOM    123  CA  ASN A   7       8.575  14.587  -3.193  1.00  0.00            
ATOM    124  HA  ASN A   7       7.620  14.176  -3.497  1.00  0.00            
ATOM    125  CB  ASN A   7       8.812  14.096  -1.721  1.00  0.00            
ATOM    126  HB1 ASN A   7       9.527  14.678  -1.100  1.00  0.00            
ATOM    127  HB2 ASN A   7       9.279  13.094  -1.822  1.00  0.00            
ATOM    128  CG  ASN A   7       7.474  13.803  -1.053  1.00  0.00            
ATOM    129  OD1 ASN A   7       7.076  12.690  -0.708  1.00  0.00            
ATOM    130  ND2 ASN A   7       6.695  14.901  -0.916  1.00  0.00            
ATOM    131 HD21 ASN A   7       7.010  15.828  -1.116  1.00  0.00            
ATOM    132 HD22 ASN A   7       5.733  14.772  -0.667  1.00  0.00            
ATOM    133  C   ASN A   7       8.456  16.146  -3.283  1.00  0.00            
ATOM    134  OT1 ASN A   7       7.418  16.582  -3.885  1.00  0.00            
ATOM    135  OT2 ASN A   7       9.367  16.936  -2.800  1.00  0.00            
ATOM    136  N   LYS B   1      13.989  15.555  -2.581  1.00  0.00            
ATOM    137  H1  LYS B   1      14.731  16.222  -2.291  1.00  0.00            
ATOM    138  H2  LYS B   1      13.405  15.912  -3.354  1.00  0.00            
ATOM    139  H3  LYS B   1      13.430  15.479  -1.705  1.00  0.00            
ATOM    140  CA  LYS B   1      14.592  14.233  -2.920  1.00  0.00            
ATOM    141  HA  LYS B   1      15.214  14.315  -3.801  1.00  0.00            
ATOM    142  CB  LYS B   1      15.491  13.683  -1.769  1.00  0.00            
ATOM    143  HB1 LYS B   1      16.143  14.518  -1.419  1.00  0.00            
ATOM    144  HB2 LYS B   1      16.165  12.878  -2.141  1.00  0.00            
ATOM    145  CG  LYS B   1      14.743  13.120  -0.567  1.00  0.00            
ATOM    146  HG1 LYS B   1      14.372  12.157  -0.967  1.00  0.00            
ATOM    147  HG2 LYS B   1      13.934  13.745  -0.121  1.00  0.00            
ATOM    148  CD  LYS B   1      15.803  12.743   0.580  1.00  0.00            
ATOM    149  HD1 LYS B   1      16.396  13.649   0.825  1.00  0.00            
ATOM    150  HD2 LYS B   1      15.188  12.531   1.482  1.00  0.00            
ATOM    151  CE  LYS B   1      16.750  11.619   0.103  1.00  0.00            
ATOM    152  HE1 LYS B   1      17.545  12.096  -0.525  1.00  0.00            
ATOM    153  HE2 LYS B   1      16.177  10.881  -0.492  1.00  0.00            
ATOM    154  NZ  LYS B   1      17.354  10.924   1.317  1.00  0.00            
ATOM    155  HZ1 LYS B   1      16.703  10.174   1.638  1.00  0.00            
ATOM    156  HZ2 LYS B   1      18.211  10.416   1.019  1.00  0.00            
ATOM    157  HZ3 LYS B   1      17.533  11.594   2.085  1.00  0.00            
ATOM    158  C   LYS B   1      13.544  13.239  -3.449  1.00  0.00            
ATOM    159  O   LYS B   1      12.324  13.532  -3.519  1.00  0.00            
ATOM    160  N   LEU B   2      13.932  12.053  -3.956  1.00  0.00            
ATOM    161  HN  LEU B   2      14.890  11.766  -3.995  1.00  0.00            
ATOM    162  CA  LEU B   2      13.036  10.997  -4.476  1.00  0.00            
ATOM    163  HA  LEU B   2      12.129  11.452  -4.856  1.00  0.00            
ATOM    164  CB  LEU B   2      13.582  10.227  -5.629  1.00  0.00            
ATOM    165  HB1 LEU B   2      12.801   9.520  -5.973  1.00  0.00            
ATOM    166  HB2 LEU B   2      14.519   9.703  -5.371  1.00  0.00            
ATOM    167  CG  LEU B   2      13.903  11.070  -6.934  1.00  0.00            
ATOM    168  HG  LEU B   2      13.242  11.960  -6.937  1.00  0.00            
ATOM    169  CD1 LEU B   2      15.351  11.567  -6.944  1.00  0.00            
ATOM    170 HD11 LEU B   2      15.641  11.904  -5.927  1.00  0.00            
ATOM    171 HD12 LEU B   2      16.038  10.742  -7.234  1.00  0.00            
ATOM    172 HD13 LEU B   2      15.542  12.470  -7.565  1.00  0.00            
ATOM    173  CD2 LEU B   2      13.584  10.289  -8.234  1.00  0.00            
ATOM    174 HD21 LEU B   2      12.619   9.768  -8.048  1.00  0.00            
ATOM    175 HD22 LEU B   2      13.386  10.921  -9.122  1.00  0.00            
ATOM    176 HD23 LEU B   2      14.410   9.554  -8.377  1.00  0.00            
ATOM    177  C   LEU B   2      12.584  10.145  -3.238  1.00  0.00            
ATOM    178  O   LEU B   2      13.476   9.769  -2.483  1.00  0.00            
ATOM    179  N   LYS B   3      11.328   9.835  -3.084  1.00  0.00            
ATOM    180  HN  LYS B   3      10.609  10.235  -3.634  1.00  0.00            
ATOM    181  CA  LYS B   3      10.794   8.980  -2.025  1.00  0.00            
ATOM    182  HA  LYS B   3      11.607   8.477  -1.525  1.00  0.00            
ATOM    183  CB  LYS B   3       9.911   9.841  -1.030  1.00  0.00            
ATOM    184  HB1 LYS B   3       9.515   9.193  -0.222  1.00  0.00            
ATOM    185  HB2 LYS B   3       9.109  10.441  -1.507  1.00  0.00            
ATOM    186  CG  LYS B   3      10.703  10.951  -0.179  1.00  0.00            
ATOM    187  HG1 LYS B   3       9.970  11.434   0.503  1.00  0.00            
ATOM    188  HG2 LYS B   3      11.075  11.701  -0.907  1.00  0.00            
ATOM    189  CD  LYS B   3      11.924  10.500   0.726  1.00  0.00            
ATOM    190  HD1 LYS B   3      12.772  10.105   0.125  1.00  0.00            
ATOM    191  HD2 LYS B   3      12.354  11.412   1.193  1.00  0.00            
ATOM    192  CE  LYS B   3      11.643   9.515   1.828  1.00  0.00            
ATOM    193  HE1 LYS B   3      11.117   8.580   1.516  1.00  0.00            
ATOM    194  HE2 LYS B   3      10.962   9.940   2.599  1.00  0.00            
ATOM    195  NZ  LYS B   3      12.849   9.147   2.482  1.00  0.00            
ATOM    196  HZ1 LYS B   3      12.662   8.646   3.374  1.00  0.00            
ATOM    197  HZ2 LYS B   3      13.535   8.695   1.848  1.00  0.00            
ATOM    198  HZ3 LYS B   3      13.389   9.963   2.835  1.00  0.00            
ATOM    199  C   LYS B   3       9.944   7.871  -2.618  1.00  0.00            
ATOM    200  O   LYS B   3       9.420   7.991  -3.740  1.00  0.00            
ATOM    201  N   LEU B   4       9.803   6.779  -1.877  1.00  0.00            
ATOM    202  HN  LEU B   4      10.315   6.807  -1.026  1.00  0.00            
ATOM    203  CA  LEU B   4       9.123   5.557  -2.337  1.00  0.00            
ATOM    204  HA  LEU B   4       9.434   5.308  -3.340  1.00  0.00            
ATOM    205  CB  LEU B   4       9.657   4.405  -1.512  1.00  0.00            
ATOM    206  HB1 LEU B   4       9.080   3.473  -1.630  1.00  0.00            
ATOM    207  HB2 LEU B   4       9.578   4.752  -0.459  1.00  0.00            
ATOM    208  CG  LEU B   4      11.148   4.014  -1.736  1.00  0.00            
ATOM    209  HG  LEU B   4      11.695   4.980  -1.675  1.00  0.00            
ATOM    210  CD1 LEU B   4      11.638   3.187  -0.504  1.00  0.00            
ATOM    211 HD11 LEU B   4      11.034   2.290  -0.255  1.00  0.00            
ATOM    212 HD12 LEU B   4      12.699   2.930  -0.688  1.00  0.00            
ATOM    213 HD13 LEU B   4      11.495   3.841   0.388  1.00  0.00            
ATOM    214  CD2 LEU B   4      11.317   3.344  -3.096  1.00  0.00            
ATOM    215 HD21 LEU B   4      10.807   2.367  -3.202  1.00  0.00            
ATOM    216 HD22 LEU B   4      11.113   3.944  -3.996  1.00  0.00            
ATOM    217 HD23 LEU B   4      12.375   2.990  -3.101  1.00  0.00            
ATOM    218  C   LEU B   4       7.630   5.760  -2.232  1.00  0.00            
ATOM    219  O   LEU B   4       7.111   6.235  -1.202  1.00  0.00            
ATOM    220  N   GLN B   5       6.858   5.519  -3.332  1.00  0.00            
ATOM    221  HN  GLN B   5       7.278   5.258  -4.200  1.00  0.00            
ATOM    222  CA  GLN B   5       5.487   5.893  -3.457  1.00  0.00            
ATOM    223  HA  GLN B   5       5.189   6.607  -2.701  1.00  0.00            
ATOM    224  CB  GLN B   5       5.203   6.535  -4.816  1.00  0.00            
ATOM    225  HB1 GLN B   5       4.115   6.762  -4.889  1.00  0.00            
ATOM    226  HB2 GLN B   5       5.401   5.773  -5.601  1.00  0.00            
ATOM    227  CG  GLN B   5       5.947   7.883  -5.055  1.00  0.00            
ATOM    228  HG1 GLN B   5       5.541   8.393  -5.962  1.00  0.00            
ATOM    229  HG2 GLN B   5       6.987   7.617  -5.356  1.00  0.00            
ATOM    230  CD  GLN B   5       5.839   8.939  -3.962  1.00  0.00            
ATOM    231  OE1 GLN B   5       4.695   9.179  -3.476  1.00  0.00            
ATOM    232  NE2 GLN B   5       6.907   9.648  -3.614  1.00  0.00            
ATOM    233 HE21 GLN B   5       7.845   9.304  -3.743  1.00  0.00            
ATOM    234 HE22 GLN B   5       6.696  10.446  -3.054  1.00  0.00            
ATOM    235  C   GLN B   5       4.589   4.707  -3.184  1.00  0.00            
ATOM    236  O   GLN B   5       4.867   3.653  -3.726  1.00  0.00            
ATOM    237  N   LEU B   6       3.561   4.843  -2.352  1.00  0.00            
ATOM    238  HN  LEU B   6       3.368   5.732  -1.946  1.00  0.00            
ATOM    239  CA  LEU B   6       2.649   3.776  -2.119  1.00  0.00            
ATOM    240  HA  LEU B   6       3.156   2.817  -2.070  1.00  0.00            
ATOM    241  CB  LEU B   6       1.980   3.919  -0.692  1.00  0.00            
ATOM    242  HB1 LEU B   6       1.290   3.051  -0.592  1.00  0.00            
ATOM    243  HB2 LEU B   6       1.428   4.880  -0.737  1.00  0.00            
ATOM    244  CG  LEU B   6       2.979   4.038   0.476  1.00  0.00            
ATOM    245  HG  LEU B   6       3.777   4.766   0.244  1.00  0.00            
ATOM    246  CD1 LEU B   6       2.310   4.448   1.740  1.00  0.00            
ATOM    247 HD11 LEU B   6       3.066   4.428   2.553  1.00  0.00            
ATOM    248 HD12 LEU B   6       1.818   5.435   1.865  1.00  0.00            
ATOM    249 HD13 LEU B   6       1.493   3.711   1.910  1.00  0.00            
ATOM    250  CD2 LEU B   6       3.750   2.729   0.746  1.00  0.00            
ATOM    251 HD21 LEU B   6       4.508   2.933   1.528  1.00  0.00            
ATOM    252 HD22 LEU B   6       3.052   1.993   1.195  1.00  0.00            
ATOM    253 HD23 LEU B   6       4.127   2.389  -0.240  1.00  0.00            
ATOM    254  C   LEU B   6       1.539   3.727  -3.239  1.00  0.00            
ATOM    255  O   LEU B   6       1.186   4.672  -3.942  1.00  0.00            
ATOM    256  N   ASN B   7       0.941   2.559  -3.421  1.00  0.00            
ATOM    257  HN  ASN B   7       1.349   1.812  -2.913  1.00  0.00            
ATOM    258  CA  ASN B   7      -0.201   2.407  -4.310  1.00  0.00            
ATOM    259  HA  ASN B   7      -0.323   3.218  -5.014  1.00  0.00            
ATOM    260  CB  ASN B   7      -0.069   1.052  -4.985  1.00  0.00            
ATOM    261  HB1 ASN B   7      -1.054   0.786  -5.425  1.00  0.00            
ATOM    262  HB2 ASN B   7       0.125   0.280  -4.210  1.00  0.00            
ATOM    263  CG  ASN B   7       0.990   1.088  -6.081  1.00  0.00            
ATOM    264  OD1 ASN B   7       1.505   2.142  -6.423  1.00  0.00            
ATOM    265  ND2 ASN B   7       1.302  -0.063  -6.704  1.00  0.00            
ATOM    266 HD21 ASN B   7       0.816  -0.907  -6.469  1.00  0.00            
ATOM    267 HD22 ASN B   7       1.928   0.041  -7.475  1.00  0.00            
ATOM    268  C   ASN B   7      -1.423   2.373  -3.426  1.00  0.00            
ATOM    269  OT1 ASN B   7      -1.716   1.290  -2.802  1.00  0.00            
ATOM    270  OT2 ASN B   7      -2.192   3.375  -3.395  1.00  0.00            
ATOM    271  N   LYS C   1      -3.935  13.461   7.417  1.00  0.00            
ATOM    272  H1  LYS C   1      -4.541  14.301   7.341  1.00  0.00            
ATOM    273  H2  LYS C   1      -3.804  12.969   8.325  1.00  0.00            
ATOM    274  H3  LYS C   1      -3.010  13.827   7.128  1.00  0.00            
ATOM    275  CA  LYS C   1      -4.245  12.513   6.342  1.00  0.00            
ATOM    276  HA  LYS C   1      -5.280  12.218   6.318  1.00  0.00            
ATOM    277  CB  LYS C   1      -4.214  13.285   4.949  1.00  0.00            
ATOM    278  HB1 LYS C   1      -5.147  13.885   4.943  1.00  0.00            
ATOM    279  HB2 LYS C   1      -4.317  12.656   4.040  1.00  0.00            
ATOM    280  CG  LYS C   1      -2.998  14.198   4.635  1.00  0.00            
ATOM    281  HG1 LYS C   1      -2.074  13.658   4.929  1.00  0.00            
ATOM    282  HG2 LYS C   1      -3.103  15.146   5.203  1.00  0.00            
ATOM    283  CD  LYS C   1      -2.950  14.485   3.064  1.00  0.00            
ATOM    284  HD1 LYS C   1      -2.612  13.542   2.578  1.00  0.00            
ATOM    285  HD2 LYS C   1      -3.970  14.666   2.696  1.00  0.00            
ATOM    286  CE  LYS C   1      -1.917  15.570   2.724  1.00  0.00            
ATOM    287  HE1 LYS C   1      -0.976  15.137   3.122  1.00  0.00            
ATOM    288  HE2 LYS C   1      -2.204  16.417   3.386  1.00  0.00            
ATOM    289  NZ  LYS C   1      -2.020  16.088   1.334  1.00  0.00            
ATOM    290  HZ1 LYS C   1      -1.480  16.967   1.211  1.00  0.00            
ATOM    291  HZ2 LYS C   1      -1.583  15.480   0.613  1.00  0.00            
ATOM    292  HZ3 LYS C   1      -3.021  16.167   1.044  1.00  0.00            
ATOM    293  C   LYS C   1      -3.526  11.152   6.273  1.00  0.00            
ATOM    294  O   LYS C   1      -2.566  10.883   6.948  1.00  0.00            
ATOM    295  N   LEU C   2      -4.133  10.236   5.446  1.00  0.00            
ATOM    296  HN  LEU C   2      -4.983  10.452   4.982  1.00  0.00            
ATOM    297  CA  LEU C   2      -3.466   9.010   5.062  1.00  0.00            
ATOM    298  HA  LEU C   2      -3.258   8.521   6.000  1.00  0.00            
ATOM    299  CB  LEU C   2      -4.428   8.091   4.160  1.00  0.00            
ATOM    300  HB1 LEU C   2      -4.637   8.580   3.190  1.00  0.00            
ATOM    301  HB2 LEU C   2      -5.442   7.965   4.602  1.00  0.00            
ATOM    302  CG  LEU C   2      -3.863   6.651   3.991  1.00  0.00            
ATOM    303  HG  LEU C   2      -2.804   6.643   3.662  1.00  0.00            
ATOM    304  CD1 LEU C   2      -4.030   5.808   5.252  1.00  0.00            
ATOM    305 HD11 LEU C   2      -3.889   4.735   4.985  1.00  0.00            
ATOM    306 HD12 LEU C   2      -3.284   6.039   6.055  1.00  0.00            
ATOM    307 HD13 LEU C   2      -5.027   5.971   5.719  1.00  0.00            
ATOM    308  CD2 LEU C   2      -4.710   5.960   2.828  1.00  0.00            
ATOM    309 HD21 LEU C   2      -5.740   5.958   3.249  1.00  0.00            
ATOM    310 HD22 LEU C   2      -4.719   6.590   1.911  1.00  0.00            
ATOM    311 HD23 LEU C   2      -4.356   4.933   2.593  1.00  0.00            
ATOM    312  C   LEU C   2      -2.144   9.169   4.340  1.00  0.00            
ATOM    313  O   LEU C   2      -2.190   9.871   3.321  1.00  0.00            
ATOM    314  N   LYS C   3      -1.065   8.568   4.768  1.00  0.00            
ATOM    315  HN  LYS C   3      -1.061   8.035   5.610  1.00  0.00            
ATOM    316  CA  LYS C   3       0.164   8.642   4.010  1.00  0.00            
ATOM    317  HA  LYS C   3       0.244   9.624   3.551  1.00  0.00            
ATOM    318  CB  LYS C   3       1.407   8.517   4.939  1.00  0.00            
ATOM    319  HB1 LYS C   3       2.283   8.707   4.288  1.00  0.00            
ATOM    320  HB2 LYS C   3       1.372   7.561   5.500  1.00  0.00            
ATOM    321  CG  LYS C   3       1.396   9.487   6.051  1.00  0.00            
ATOM    322  HG1 LYS C   3       2.245   9.193   6.710  1.00  0.00            
ATOM    323  HG2 LYS C   3       0.505   9.419   6.702  1.00  0.00            
ATOM    324  CD  LYS C   3       1.575  10.930   5.528  1.00  0.00            
ATOM    325  HD1 LYS C   3       2.475  11.118   4.903  1.00  0.00            
ATOM    326  HD2 LYS C   3       0.689  11.257   4.939  1.00  0.00            
ATOM    327  CE  LYS C   3       1.892  11.911   6.647  1.00  0.00            
ATOM    328  HE1 LYS C   3       2.880  11.733   7.126  1.00  0.00            
ATOM    329  HE2 LYS C   3       1.229  11.658   7.504  1.00  0.00            
ATOM    330  NZ  LYS C   3       1.755  13.402   6.344  1.00  0.00            
ATOM    331  HZ1 LYS C   3       1.716  13.416   5.307  1.00  0.00            
ATOM    332  HZ2 LYS C   3       0.872  13.762   6.750  1.00  0.00            
ATOM    333  HZ3 LYS C   3       2.542  13.937   6.756  1.00  0.00            
ATOM    334  C   LYS C   3       0.281   7.634   2.881  1.00  0.00            
ATOM    335  O   LYS C   3      -0.010   6.427   3.058  1.00  0.00            
ATOM    336  N   LEU C   4       0.750   8.130   1.708  1.00  0.00            
ATOM    337  HN  LEU C   4       1.086   9.061   1.552  1.00  0.00            
ATOM    338  CA  LEU C   4       0.866   7.486   0.450  1.00  0.00            
ATOM    339  HA  LEU C   4       0.536   6.468   0.528  1.00  0.00            
ATOM    340  CB  LEU C   4       0.086   8.184  -0.682  1.00  0.00            
ATOM    341  HB1 LEU C   4       0.085   7.528  -1.580  1.00  0.00            
ATOM    342  HB2 LEU C   4       0.669   9.074  -1.015  1.00  0.00            
ATOM    343  CG  LEU C   4      -1.225   8.697  -0.284  1.00  0.00            
ATOM    344  HG  LEU C   4      -1.168   9.307   0.636  1.00  0.00            
ATOM    345  CD1 LEU C   4      -1.829   9.508  -1.473  1.00  0.00            
ATOM    346 HD11 LEU C   4      -1.164  10.379  -1.621  1.00  0.00            
ATOM    347 HD12 LEU C   4      -1.958   8.887  -2.389  1.00  0.00            
ATOM    348 HD13 LEU C   4      -2.820   9.861  -1.131  1.00  0.00            
ATOM    349  CD2 LEU C   4      -2.212   7.514   0.019  1.00  0.00            
ATOM    350 HD21 LEU C   4      -2.669   7.066  -0.888  1.00  0.00            
ATOM    351 HD22 LEU C   4      -1.556   6.756   0.488  1.00  0.00            
ATOM    352 HD23 LEU C   4      -2.990   7.839   0.747  1.00  0.00            
ATOM    353  C   LEU C   4       2.313   7.427   0.016  1.00  0.00            
ATOM    354  O   LEU C   4       2.648   7.324  -1.190  1.00  0.00            
ATOM    355  N   GLN C   5       3.280   7.415   0.947  1.00  0.00            
ATOM    356  HN  GLN C   5       3.034   7.547   1.901  1.00  0.00            
ATOM    357  CA  GLN C   5       4.695   7.502   0.685  1.00  0.00            
ATOM    358  HA  GLN C   5       4.902   6.901  -0.184  1.00  0.00            
ATOM    359  CB  GLN C   5       5.304   8.947   0.470  1.00  0.00            
ATOM    360  HB1 GLN C   5       4.467   9.577   0.085  1.00  0.00            
ATOM    361  HB2 GLN C   5       6.111   8.835  -0.292  1.00  0.00            
ATOM    362  CG  GLN C   5       5.695   9.778   1.658  1.00  0.00            
ATOM    363  HG1 GLN C   5       5.845  10.831   1.322  1.00  0.00            
ATOM    364  HG2 GLN C   5       6.646   9.350   2.055  1.00  0.00            
ATOM    365  CD  GLN C   5       4.578   9.836   2.705  1.00  0.00            
ATOM    366  OE1 GLN C   5       3.399  10.124   2.420  1.00  0.00            
ATOM    367  NE2 GLN C   5       5.017   9.674   4.011  1.00  0.00            
ATOM    368 HE21 GLN C   5       5.988   9.633   4.253  1.00  0.00            
ATOM    369 HE22 GLN C   5       4.317   9.790   4.711  1.00  0.00            
ATOM    370  C   GLN C   5       5.414   6.817   1.836  1.00  0.00            
ATOM    371  O   GLN C   5       4.764   6.572   2.851  1.00  0.00            
ATOM    372  N   LEU C   6       6.685   6.475   1.717  1.00  0.00            
ATOM    373  HN  LEU C   6       7.110   6.480   0.826  1.00  0.00            
ATOM    374  CA  LEU C   6       7.514   6.161   2.835  1.00  0.00            
ATOM    375  HA  LEU C   6       6.922   5.922   3.697  1.00  0.00            
ATOM    376  CB  LEU C   6       8.430   4.906   2.545  1.00  0.00            
ATOM    377  HB1 LEU C   6       9.061   4.711   3.430  1.00  0.00            
ATOM    378  HB2 LEU C   6       9.075   5.171   1.682  1.00  0.00            
ATOM    379  CG  LEU C   6       7.668   3.614   2.341  1.00  0.00            
ATOM    380  HG  LEU C   6       6.975   3.755   1.487  1.00  0.00            
ATOM    381  CD1 LEU C   6       8.600   2.356   2.149  1.00  0.00            
ATOM    382 HD11 LEU C   6       9.196   2.443   1.221  1.00  0.00            
ATOM    383 HD12 LEU C   6       9.290   2.361   3.018  1.00  0.00            
ATOM    384 HD13 LEU C   6       8.023   1.409   2.141  1.00  0.00            
ATOM    385  CD2 LEU C   6       6.774   3.219   3.554  1.00  0.00            
ATOM    386 HD21 LEU C   6       7.366   3.294   4.484  1.00  0.00            
ATOM    387 HD22 LEU C   6       5.910   3.915   3.673  1.00  0.00            
ATOM    388 HD23 LEU C   6       6.238   2.267   3.362  1.00  0.00            
ATOM    389  C   LEU C   6       8.355   7.241   3.394  1.00  0.00            
ATOM    390  O   LEU C   6       8.768   8.254   2.713  1.00  0.00            
ATOM    391  N   ASN C   7       8.631   7.121   4.740  1.00  0.00            
ATOM    392  HN  ASN C   7       8.343   6.321   5.261  1.00  0.00            
ATOM    393  CA  ASN C   7       9.655   7.960   5.326  1.00  0.00            
ATOM    394  HA  ASN C   7       9.680   8.916   4.838  1.00  0.00            
ATOM    395  CB  ASN C   7       9.511   7.967   6.895  1.00  0.00            
ATOM    396  HB1 ASN C   7      10.283   8.671   7.272  1.00  0.00            
ATOM    397  HB2 ASN C   7       9.815   7.019   7.381  1.00  0.00            
ATOM    398  CG  ASN C   7       8.100   8.325   7.416  1.00  0.00            
ATOM    399  OD1 ASN C   7       7.606   7.727   8.354  1.00  0.00            
ATOM    400  ND2 ASN C   7       7.435   9.347   6.786  1.00  0.00            
ATOM    401 HD21 ASN C   7       7.924   9.976   6.176  1.00  0.00            
ATOM    402 HD22 ASN C   7       6.448   9.330   6.932  1.00  0.00            
ATOM    403  C   ASN C   7      11.043   7.252   5.119  1.00  0.00            
ATOM    404  OT1 ASN C   7      11.135   5.982   5.227  1.00  0.00            
ATOM    405  OT2 ASN C   7      12.023   7.964   4.766  1.00  0.00            
ATOM    406  N   LYS D   1      -9.221 -10.373 -10.179  1.00  0.00            
ATOM    407  H1  LYS D   1      -8.530 -10.634 -10.907  1.00  0.00            
ATOM    408  H2  LYS D   1     -10.088  -9.982 -10.596  1.00  0.00            
ATOM    409  H3  LYS D   1      -8.803  -9.549  -9.685  1.00  0.00            
ATOM    410  CA  LYS D   1      -9.509 -11.439  -9.125  1.00  0.00            
ATOM    411  HA  LYS D   1     -10.202 -12.212  -9.448  1.00  0.00            
ATOM    412  CB  LYS D   1      -8.128 -12.020  -8.666  1.00  0.00            
ATOM    413  HB1 LYS D   1      -8.362 -12.927  -8.060  1.00  0.00            
ATOM    414  HB2 LYS D   1      -7.559 -11.274  -8.074  1.00  0.00            
ATOM    415  CG  LYS D   1      -7.175 -12.556  -9.853  1.00  0.00            
ATOM    416  HG1 LYS D   1      -7.761 -12.848 -10.743  1.00  0.00            
ATOM    417  HG2 LYS D   1      -6.734 -13.492  -9.450  1.00  0.00            
ATOM    418  CD  LYS D   1      -6.033 -11.584 -10.228  1.00  0.00            
ATOM    419  HD1 LYS D   1      -6.620 -10.648 -10.385  1.00  0.00            
ATOM    420  HD2 LYS D   1      -5.303 -11.571  -9.387  1.00  0.00            
ATOM    421  CE  LYS D   1      -5.363 -11.932 -11.608  1.00  0.00            
ATOM    422  HE1 LYS D   1      -4.597 -11.160 -11.806  1.00  0.00            
ATOM    423  HE2 LYS D   1      -6.166 -11.881 -12.372  1.00  0.00            
ATOM    424  NZ  LYS D   1      -4.856 -13.335 -11.637  1.00  0.00            
ATOM    425  HZ1 LYS D   1      -4.096 -13.302 -10.937  1.00  0.00            
ATOM    426  HZ2 LYS D   1      -5.523 -14.109 -11.479  1.00  0.00            
ATOM    427  HZ3 LYS D   1      -4.458 -13.645 -12.545  1.00  0.00            
ATOM    428  C   LYS D   1     -10.282 -10.841  -7.945  1.00  0.00            
ATOM    429  O   LYS D   1     -10.434  -9.618  -7.855  1.00  0.00            
ATOM    430  N   LEU D   2     -10.730 -11.719  -6.963  1.00  0.00            
ATOM    431  HN  LEU D   2     -10.669 -12.709  -7.098  1.00  0.00            
ATOM    432  CA  LEU D   2     -11.270 -11.275  -5.683  1.00  0.00            
ATOM    433  HA  LEU D   2     -12.085 -10.614  -5.959  1.00  0.00            
ATOM    434  CB  LEU D   2     -11.740 -12.509  -4.862  1.00  0.00            
ATOM    435  HB1 LEU D   2     -12.097 -12.188  -3.857  1.00  0.00            
ATOM    436  HB2 LEU D   2     -10.847 -13.159  -4.749  1.00  0.00            
ATOM    437  CG  LEU D   2     -12.876 -13.334  -5.606  1.00  0.00            
ATOM    438  HG  LEU D   2     -12.473 -13.925  -6.453  1.00  0.00            
ATOM    439  CD1 LEU D   2     -13.395 -14.311  -4.547  1.00  0.00            
ATOM    440 HD11 LEU D   2     -14.209 -14.972  -4.911  1.00  0.00            
ATOM    441 HD12 LEU D   2     -12.530 -14.910  -4.178  1.00  0.00            
ATOM    442 HD13 LEU D   2     -13.846 -13.802  -3.668  1.00  0.00            
ATOM    443  CD2 LEU D   2     -14.032 -12.484  -6.114  1.00  0.00            
ATOM    444 HD21 LEU D   2     -14.736 -12.147  -5.328  1.00  0.00            
ATOM    445 HD22 LEU D   2     -13.586 -11.571  -6.578  1.00  0.00            
ATOM    446 HD23 LEU D   2     -14.532 -13.066  -6.919  1.00  0.00            
ATOM    447  C   LEU D   2     -10.221 -10.519  -4.854  1.00  0.00            
ATOM    448  O   LEU D   2      -9.037 -10.599  -5.134  1.00  0.00            
ATOM    449  N   LYS D   3     -10.572  -9.769  -3.818  1.00  0.00            
ATOM    450  HN  LYS D   3     -11.536  -9.664  -3.572  1.00  0.00            
ATOM    451  CA  LYS D   3      -9.506  -8.945  -3.169  1.00  0.00            
ATOM    452  HA  LYS D   3      -8.618  -8.913  -3.787  1.00  0.00            
ATOM    453  CB  LYS D   3     -10.104  -7.614  -2.905  1.00  0.00            
ATOM    454  HB1 LYS D   3      -9.410  -6.966  -2.330  1.00  0.00            
ATOM    455  HB2 LYS D   3     -11.117  -7.740  -2.463  1.00  0.00            
ATOM    456  CG  LYS D   3     -10.414  -6.892  -4.240  1.00  0.00            
ATOM    457  HG1 LYS D   3     -10.880  -5.926  -3.957  1.00  0.00            
ATOM    458  HG2 LYS D   3     -11.185  -7.427  -4.851  1.00  0.00            
ATOM    459  CD  LYS D   3      -9.235  -6.539  -5.159  1.00  0.00            
ATOM    460  HD1 LYS D   3      -8.509  -6.133  -4.427  1.00  0.00            
ATOM    461  HD2 LYS D   3      -8.875  -7.520  -5.557  1.00  0.00            
ATOM    462  CE  LYS D   3      -9.492  -5.572  -6.355  1.00  0.00            
ATOM    463  HE1 LYS D   3      -8.594  -5.163  -6.863  1.00  0.00            
ATOM    464  HE2 LYS D   3     -10.105  -4.714  -6.014  1.00  0.00            
ATOM    465  NZ  LYS D   3     -10.199  -6.385  -7.398  1.00  0.00            
ATOM    466  HZ1 LYS D   3      -9.617  -7.177  -7.744  1.00  0.00            
ATOM    467  HZ2 LYS D   3     -11.059  -6.736  -6.937  1.00  0.00            
ATOM    468  HZ3 LYS D   3     -10.521  -5.932  -8.286  1.00  0.00            
ATOM    469  C   LYS D   3      -9.062  -9.532  -1.872  1.00  0.00            
ATOM    470  O   LYS D   3      -9.766 -10.240  -1.190  1.00  0.00            
ATOM    471  N   LEU D   4      -7.804  -9.146  -1.500  1.00  0.00            
ATOM    472  HN  LEU D   4      -7.311  -8.646  -2.205  1.00  0.00            
ATOM    473  CA  LEU D   4      -7.069  -9.353  -0.291  1.00  0.00            
ATOM    474  HA  LEU D   4      -7.423 -10.275   0.125  1.00  0.00            
ATOM    475  CB  LEU D   4      -5.542  -9.294  -0.615  1.00  0.00            
ATOM    476  HB1 LEU D   4      -4.951  -9.195   0.318  1.00  0.00            
ATOM    477  HB2 LEU D   4      -5.462  -8.441  -1.317  1.00  0.00            
ATOM    478  CG  LEU D   4      -5.044 -10.524  -1.496  1.00  0.00            
ATOM    479  HG  LEU D   4      -5.669 -10.506  -2.418  1.00  0.00            
ATOM    480  CD1 LEU D   4      -3.594 -10.249  -2.017  1.00  0.00            
ATOM    481 HD11 LEU D   4      -3.026 -10.077  -1.079  1.00  0.00            
ATOM    482 HD12 LEU D   4      -3.367 -11.132  -2.664  1.00  0.00            
ATOM    483 HD13 LEU D   4      -3.490  -9.377  -2.701  1.00  0.00            
ATOM    484  CD2 LEU D   4      -5.152 -11.870  -0.752  1.00  0.00            
ATOM    485 HD21 LEU D   4      -6.160 -12.128  -0.382  1.00  0.00            
ATOM    486 HD22 LEU D   4      -4.863 -12.741  -1.385  1.00  0.00            
ATOM    487 HD23 LEU D   4      -4.492 -11.847   0.140  1.00  0.00            
ATOM    488  C   LEU D   4      -7.268  -8.230   0.663  1.00  0.00            
ATOM    489  O   LEU D   4      -7.203  -7.050   0.307  1.00  0.00            
ATOM    490  N   GLN D   5      -7.533  -8.636   1.960  1.00  0.00            
ATOM    491  HN  GLN D   5      -7.592  -9.608   2.206  1.00  0.00            
ATOM    492  CA  GLN D   5      -7.493  -7.726   3.066  1.00  0.00            
ATOM    493  HA  GLN D   5      -6.899  -6.880   2.759  1.00  0.00            
ATOM    494  CB  GLN D   5      -8.972  -7.330   3.407  1.00  0.00            
ATOM    495  HB1 GLN D   5      -9.488  -6.960   2.490  1.00  0.00            
ATOM    496  HB2 GLN D   5      -8.942  -6.600   4.242  1.00  0.00            
ATOM    497  CG  GLN D   5      -9.985  -8.403   3.873  1.00  0.00            
ATOM    498  HG1 GLN D   5      -9.479  -9.061   4.607  1.00  0.00            
ATOM    499  HG2 GLN D   5     -10.412  -9.087   3.109  1.00  0.00            
ATOM    500  CD  GLN D   5     -11.252  -7.848   4.538  1.00  0.00            
ATOM    501  OE1 GLN D   5     -12.157  -7.420   3.807  1.00  0.00            
ATOM    502  NE2 GLN D   5     -11.375  -7.971   5.834  1.00  0.00            
ATOM    503 HE21 GLN D   5     -10.582  -8.107   6.423  1.00  0.00            
ATOM    504 HE22 GLN D   5     -12.253  -7.668   6.207  1.00  0.00            
ATOM    505  C   GLN D   5      -6.835  -8.349   4.274  1.00  0.00            
ATOM    506  O   GLN D   5      -6.619  -9.556   4.325  1.00  0.00            
ATOM    507  N   LEU D   6      -6.549  -7.513   5.362  1.00  0.00            
ATOM    508  HN  LEU D   6      -6.732  -6.536   5.285  1.00  0.00            
ATOM    509  CA  LEU D   6      -6.150  -8.032   6.620  1.00  0.00            
ATOM    510  HA  LEU D   6      -5.175  -8.493   6.597  1.00  0.00            
ATOM    511  CB  LEU D   6      -6.057  -6.804   7.566  1.00  0.00            
ATOM    512  HB1 LEU D   6      -5.877  -7.041   8.641  1.00  0.00            
ATOM    513  HB2 LEU D   6      -6.959  -6.149   7.599  1.00  0.00            
ATOM    514  CG  LEU D   6      -5.002  -5.770   7.129  1.00  0.00            
ATOM    515  HG  LEU D   6      -5.257  -5.420   6.103  1.00  0.00            
ATOM    516  CD1 LEU D   6      -4.969  -4.557   8.051  1.00  0.00            
ATOM    517 HD11 LEU D   6      -4.210  -3.766   7.910  1.00  0.00            
ATOM    518 HD12 LEU D   6      -5.957  -4.050   8.025  1.00  0.00            
ATOM    519 HD13 LEU D   6      -4.831  -4.751   9.138  1.00  0.00            
ATOM    520  CD2 LEU D   6      -3.587  -6.480   7.031  1.00  0.00            
ATOM    521 HD21 LEU D   6      -2.801  -5.697   6.928  1.00  0.00            
ATOM    522 HD22 LEU D   6      -3.398  -7.070   7.947  1.00  0.00            
ATOM    523 HD23 LEU D   6      -3.392  -7.192   6.197  1.00  0.00            
ATOM    524  C   LEU D   6      -7.114  -9.033   7.270  1.00  0.00            
ATOM    525  O   LEU D   6      -8.275  -8.794   7.564  1.00  0.00            
ATOM    526  N   ASN D   7      -6.545 -10.196   7.627  1.00  0.00            
ATOM    527  HN  ASN D   7      -5.559 -10.333   7.573  1.00  0.00            
ATOM    528  CA  ASN D   7      -7.229 -11.220   8.351  1.00  0.00            
ATOM    529  HA  ASN D   7      -8.194 -11.434   7.928  1.00  0.00            
ATOM    530  CB  ASN D   7      -6.430 -12.567   8.214  1.00  0.00            
ATOM    531  HB1 ASN D   7      -5.479 -12.525   8.787  1.00  0.00            
ATOM    532  HB2 ASN D   7      -6.137 -12.758   7.169  1.00  0.00            
ATOM    533  CG  ASN D   7      -7.050 -13.879   8.723  1.00  0.00            
ATOM    534  OD1 ASN D   7      -6.768 -14.983   8.229  1.00  0.00            
ATOM    535  ND2 ASN D   7      -7.824 -13.858   9.879  1.00  0.00            
ATOM    536 HD21 ASN D   7      -8.079 -12.998  10.318  1.00  0.00            
ATOM    537 HD22 ASN D   7      -8.179 -14.711  10.260  1.00  0.00            
ATOM    538  C   ASN D   7      -7.324 -10.859   9.853  1.00  0.00            
ATOM    539  OT1 ASN D   7      -8.425 -11.001  10.427  1.00  0.00            
ATOM    540  OT2 ASN D   7      -6.256 -10.456  10.450  1.00  0.00            
ATOM    541  N   LYS E   1      -0.982   6.863   9.754  1.00  0.00            
ATOM    542  H1  LYS E   1      -1.353   7.804   9.516  1.00  0.00            
ATOM    543  H2  LYS E   1      -1.216   6.675  10.750  1.00  0.00            
ATOM    544  H3  LYS E   1       0.058   6.964   9.789  1.00  0.00            
ATOM    545  CA  LYS E   1      -1.287   5.693   8.953  1.00  0.00            
ATOM    546  HA  LYS E   1      -0.825   4.907   9.533  1.00  0.00            
ATOM    547  CB  LYS E   1      -2.870   5.662   8.964  1.00  0.00            
ATOM    548  HB1 LYS E   1      -3.287   6.391   8.239  1.00  0.00            
ATOM    549  HB2 LYS E   1      -3.277   5.878   9.976  1.00  0.00            
ATOM    550  CG  LYS E   1      -3.437   4.289   8.429  1.00  0.00            
ATOM    551  HG1 LYS E   1      -3.116   3.554   9.197  1.00  0.00            
ATOM    552  HG2 LYS E   1      -2.903   4.089   7.481  1.00  0.00            
ATOM    553  CD  LYS E   1      -4.944   4.399   8.404  1.00  0.00            
ATOM    554  HD1 LYS E   1      -5.156   4.191   9.473  1.00  0.00            
ATOM    555  HD2 LYS E   1      -5.215   5.400   8.011  1.00  0.00            
ATOM    556  CE  LYS E   1      -5.684   3.342   7.533  1.00  0.00            
ATOM    557  HE1 LYS E   1      -5.507   2.332   7.959  1.00  0.00            
ATOM    558  HE2 LYS E   1      -5.307   3.300   6.492  1.00  0.00            
ATOM    559  NZ  LYS E   1      -7.121   3.568   7.627  1.00  0.00            
ATOM    560  HZ1 LYS E   1      -7.363   4.539   7.364  1.00  0.00            
ATOM    561  HZ2 LYS E   1      -7.764   2.911   7.145  1.00  0.00            
ATOM    562  HZ3 LYS E   1      -7.394   3.575   8.628  1.00  0.00            
ATOM    563  C   LYS E   1      -0.655   5.769   7.588  1.00  0.00            
ATOM    564  O   LYS E   1      -0.601   6.843   7.001  1.00  0.00            
ATOM    565  N   LEU E   2      -0.204   4.704   7.039  1.00  0.00            
ATOM    566  HN  LEU E   2      -0.133   3.822   7.506  1.00  0.00            
ATOM    567  CA  LEU E   2       0.279   4.627   5.684  1.00  0.00            
ATOM    568  HA  LEU E   2       0.016   5.485   5.096  1.00  0.00            
ATOM    569  CB  LEU E   2       1.863   4.394   5.537  1.00  0.00            
ATOM    570  HB1 LEU E   2       2.420   5.186   6.080  1.00  0.00            
ATOM    571  HB2 LEU E   2       2.090   4.546   4.457  1.00  0.00            
ATOM    572  CG  LEU E   2       2.412   3.026   5.968  1.00  0.00            
ATOM    573  HG  LEU E   2       1.728   2.251   5.541  1.00  0.00            
ATOM    574  CD1 LEU E   2       3.841   2.748   5.509  1.00  0.00            
ATOM    575 HD11 LEU E   2       4.104   1.714   5.827  1.00  0.00            
ATOM    576 HD12 LEU E   2       3.752   2.818   4.405  1.00  0.00            
ATOM    577 HD13 LEU E   2       4.616   3.487   5.821  1.00  0.00            
ATOM    578  CD2 LEU E   2       2.386   2.876   7.498  1.00  0.00            
ATOM    579 HD21 LEU E   2       3.151   3.532   7.973  1.00  0.00            
ATOM    580 HD22 LEU E   2       1.387   2.953   7.960  1.00  0.00            
ATOM    581 HD23 LEU E   2       2.761   1.915   7.922  1.00  0.00            
ATOM    582  C   LEU E   2      -0.480   3.528   4.941  1.00  0.00            
ATOM    583  O   LEU E   2      -0.846   2.476   5.492  1.00  0.00            
ATOM    584  N   LYS E   3      -0.938   3.776   3.668  1.00  0.00            
ATOM    585  HN  LYS E   3      -0.816   4.702   3.318  1.00  0.00            
ATOM    586  CA  LYS E   3      -1.619   2.852   2.793  1.00  0.00            
ATOM    587  HA  LYS E   3      -2.681   2.810   2.968  1.00  0.00            
ATOM    588  CB  LYS E   3      -1.544   3.367   1.352  1.00  0.00            
ATOM    589  HB1 LYS E   3      -0.487   3.627   1.167  1.00  0.00            
ATOM    590  HB2 LYS E   3      -2.063   4.348   1.252  1.00  0.00            
ATOM    591  CG  LYS E   3      -2.157   2.495   0.277  1.00  0.00            
ATOM    592  HG1 LYS E   3      -1.730   1.468   0.253  1.00  0.00            
ATOM    593  HG2 LYS E   3      -1.959   2.921  -0.727  1.00  0.00            
ATOM    594  CD  LYS E   3      -3.707   2.333   0.399  1.00  0.00            
ATOM    595  HD1 LYS E   3      -3.940   1.793   1.340  1.00  0.00            
ATOM    596  HD2 LYS E   3      -4.206   3.320   0.289  1.00  0.00            
ATOM    597  CE  LYS E   3      -4.255   1.504  -0.798  1.00  0.00            
ATOM    598  HE1 LYS E   3      -5.240   1.080  -0.488  1.00  0.00            
ATOM    599  HE2 LYS E   3      -3.553   0.676  -1.022  1.00  0.00            
ATOM    600  NZ  LYS E   3      -4.382   2.245  -2.042  1.00  0.00            
ATOM    601  HZ1 LYS E   3      -3.484   2.543  -2.471  1.00  0.00            
ATOM    602  HZ2 LYS E   3      -4.800   1.591  -2.739  1.00  0.00            
ATOM    603  HZ3 LYS E   3      -5.025   3.040  -1.853  1.00  0.00            
ATOM    604  C   LYS E   3      -1.007   1.400   2.899  1.00  0.00            
ATOM    605  O   LYS E   3       0.215   1.167   2.907  1.00  0.00            
ATOM    606  N   LEU E   4      -1.807   0.347   3.025  1.00  0.00            
ATOM    607  HN  LEU E   4      -2.803   0.428   2.947  1.00  0.00            
ATOM    608  CA  LEU E   4      -1.452  -1.073   3.173  1.00  0.00            
ATOM    609  HA  LEU E   4      -0.518  -1.090   3.710  1.00  0.00            
ATOM    610  CB  LEU E   4      -2.588  -1.806   3.883  1.00  0.00            
ATOM    611  HB1 LEU E   4      -3.517  -1.453   3.386  1.00  0.00            
ATOM    612  HB2 LEU E   4      -2.551  -1.515   4.948  1.00  0.00            
ATOM    613  CG  LEU E   4      -2.590  -3.294   3.670  1.00  0.00            
ATOM    614  HG  LEU E   4      -2.541  -3.624   2.607  1.00  0.00            
ATOM    615  CD1 LEU E   4      -1.492  -3.907   4.528  1.00  0.00            
ATOM    616 HD11 LEU E   4      -0.522  -3.549   4.131  1.00  0.00            
ATOM    617 HD12 LEU E   4      -1.630  -3.442   5.535  1.00  0.00            
ATOM    618 HD13 LEU E   4      -1.458  -5.013   4.586  1.00  0.00            
ATOM    619  CD2 LEU E   4      -3.921  -3.908   4.231  1.00  0.00            
ATOM    620 HD21 LEU E   4      -4.775  -3.627   3.576  1.00  0.00            
ATOM    621 HD22 LEU E   4      -3.844  -5.011   4.273  1.00  0.00            
ATOM    622 HD23 LEU E   4      -4.108  -3.659   5.292  1.00  0.00            
ATOM    623  C   LEU E   4      -1.229  -1.560   1.729  1.00  0.00            
ATOM    624  O   LEU E   4      -2.108  -1.495   0.855  1.00  0.00            
ATOM    625  N   GLN E   5       0.065  -2.120   1.503  1.00  0.00            
ATOM    626  HN  GLN E   5       0.747  -2.199   2.230  1.00  0.00            
ATOM    627  CA  GLN E   5       0.597  -2.681   0.270  1.00  0.00            
ATOM    628  HA  GLN E   5      -0.102  -2.408  -0.511  1.00  0.00            
ATOM    629  CB  GLN E   5       2.089  -2.177   0.008  1.00  0.00            
ATOM    630  HB1 GLN E   5       2.444  -2.583  -0.969  1.00  0.00            
ATOM    631  HB2 GLN E   5       2.712  -2.517   0.865  1.00  0.00            
ATOM    632  CG  GLN E   5       2.183  -0.636   0.057  1.00  0.00            
ATOM    633  HG1 GLN E   5       3.267  -0.430  -0.085  1.00  0.00            
ATOM    634  HG2 GLN E   5       1.754  -0.193   0.982  1.00  0.00            
ATOM    635  CD  GLN E   5       1.562   0.071  -1.163  1.00  0.00            
ATOM    636  OE1 GLN E   5       2.149   0.521  -2.115  1.00  0.00            
ATOM    637  NE2 GLN E   5       0.176   0.067  -1.178  1.00  0.00            
ATOM    638 HE21 GLN E   5      -0.381  -0.157  -0.381  1.00  0.00            
ATOM    639 HE22 GLN E   5      -0.245   0.403  -2.030  1.00  0.00            
ATOM    640  C   GLN E   5       0.554  -4.197   0.431  1.00  0.00            
ATOM    641  O   GLN E   5       0.872  -4.793   1.471  1.00  0.00            
ATOM    642  N   LEU E   6      -0.025  -4.881  -0.563  1.00  0.00            
ATOM    643  HN  LEU E   6      -0.457  -4.327  -1.265  1.00  0.00            
ATOM    644  CA  LEU E   6      -0.552  -6.198  -0.369  1.00  0.00            
ATOM    645  HA  LEU E   6      -0.293  -6.464   0.651  1.00  0.00            
ATOM    646  CB  LEU E   6      -2.011  -6.166  -0.776  1.00  0.00            
ATOM    647  HB1 LEU E   6      -2.376  -7.208  -0.779  1.00  0.00            
ATOM    648  HB2 LEU E   6      -2.275  -5.750  -1.772  1.00  0.00            
ATOM    649  CG  LEU E   6      -2.936  -5.443   0.312  1.00  0.00            
ATOM    650  HG  LEU E   6      -2.543  -4.422   0.526  1.00  0.00            
ATOM    651  CD1 LEU E   6      -4.313  -5.313  -0.223  1.00  0.00            
ATOM    652 HD11 LEU E   6      -4.837  -6.286  -0.331  1.00  0.00            
ATOM    653 HD12 LEU E   6      -4.902  -4.712   0.492  1.00  0.00            
ATOM    654 HD13 LEU E   6      -4.377  -4.684  -1.135  1.00  0.00            
ATOM    655  CD2 LEU E   6      -2.958  -6.307   1.608  1.00  0.00            
ATOM    656 HD21 LEU E   6      -3.230  -7.351   1.364  1.00  0.00            
ATOM    657 HD22 LEU E   6      -1.923  -6.312   2.016  1.00  0.00            
ATOM    658 HD23 LEU E   6      -3.642  -5.964   2.416  1.00  0.00            
ATOM    659  C   LEU E   6       0.212  -7.129  -1.304  1.00  0.00            
ATOM    660  O   LEU E   6       0.150  -8.303  -1.087  1.00  0.00            
ATOM    661  N   ASN E   7       1.037  -6.571  -2.218  1.00  0.00            
ATOM    662  HN  ASN E   7       1.141  -5.583  -2.147  1.00  0.00            
ATOM    663  CA  ASN E   7       1.907  -7.221  -3.231  1.00  0.00            
ATOM    664  HA  ASN E   7       1.563  -8.245  -3.333  1.00  0.00            
ATOM    665  CB  ASN E   7       1.925  -6.398  -4.568  1.00  0.00            
ATOM    666  HB1 ASN E   7       2.319  -5.361  -4.433  1.00  0.00            
ATOM    667  HB2 ASN E   7       0.888  -6.200  -4.901  1.00  0.00            
ATOM    668  CG  ASN E   7       2.800  -7.035  -5.584  1.00  0.00            
ATOM    669  OD1 ASN E   7       3.941  -6.625  -5.733  1.00  0.00            
ATOM    670  ND2 ASN E   7       2.295  -7.979  -6.431  1.00  0.00            
ATOM    671 HD21 ASN E   7       1.402  -8.370  -6.215  1.00  0.00            
ATOM    672 HD22 ASN E   7       2.947  -8.426  -7.040  1.00  0.00            
ATOM    673  C   ASN E   7       3.350  -7.280  -2.659  1.00  0.00            
ATOM    674  OT1 ASN E   7       3.864  -8.400  -2.366  1.00  0.00            
ATOM    675  OT2 ASN E   7       3.998  -6.174  -2.578  1.00  0.00            
ATOM    676  N   LYS F   1      -1.374 -12.322   8.635  1.00  0.00            
ATOM    677  H1  LYS F   1      -2.152 -11.961   9.214  1.00  0.00            
ATOM    678  H2  LYS F   1      -0.751 -13.012   9.109  1.00  0.00            
ATOM    679  H3  LYS F   1      -0.798 -11.476   8.474  1.00  0.00            
ATOM    680  CA  LYS F   1      -1.857 -12.946   7.369  1.00  0.00            
ATOM    681  HA  LYS F   1      -0.981 -12.938   6.735  1.00  0.00            
ATOM    682  CB  LYS F   1      -2.308 -14.390   7.656  1.00  0.00            
ATOM    683  HB1 LYS F   1      -3.158 -14.718   7.009  1.00  0.00            
ATOM    684  HB2 LYS F   1      -2.740 -14.467   8.675  1.00  0.00            
ATOM    685  CG  LYS F   1      -1.237 -15.475   7.489  1.00  0.00            
ATOM    686  HG1 LYS F   1      -0.447 -15.475   8.278  1.00  0.00            
ATOM    687  HG2 LYS F   1      -0.646 -15.310   6.556  1.00  0.00            
ATOM    688  CD  LYS F   1      -1.793 -16.933   7.386  1.00  0.00            
ATOM    689  HD1 LYS F   1      -2.093 -17.357   8.376  1.00  0.00            
ATOM    690  HD2 LYS F   1      -2.680 -16.956   6.720  1.00  0.00            
ATOM    691  CE  LYS F   1      -0.838 -18.013   6.800  1.00  0.00            
ATOM    692  HE1 LYS F   1      -0.265 -17.667   5.901  1.00  0.00            
ATOM    693  HE2 LYS F   1      -1.330 -18.966   6.551  1.00  0.00            
ATOM    694  NZ  LYS F   1       0.183 -18.292   7.857  1.00  0.00            
ATOM    695  HZ1 LYS F   1       0.902 -17.545   7.895  1.00  0.00            
ATOM    696  HZ2 LYS F   1      -0.237 -18.465   8.793  1.00  0.00            
ATOM    697  HZ3 LYS F   1       0.563 -19.195   7.511  1.00  0.00            
ATOM    698  C   LYS F   1      -2.959 -12.154   6.642  1.00  0.00            
ATOM    699  O   LYS F   1      -3.559 -11.200   7.092  1.00  0.00            
ATOM    700  N   LEU F   2      -3.249 -12.534   5.332  1.00  0.00            
ATOM    701  HN  LEU F   2      -2.683 -13.210   4.850  1.00  0.00            
ATOM    702  CA  LEU F   2      -4.169 -11.924   4.423  1.00  0.00            
ATOM    703  HA  LEU F   2      -4.644 -11.048   4.850  1.00  0.00            
ATOM    704  CB  LEU F   2      -3.488 -11.459   3.149  1.00  0.00            
ATOM    705  HB1 LEU F   2      -4.233 -11.109   2.411  1.00  0.00            
ATOM    706  HB2 LEU F   2      -2.910 -12.255   2.645  1.00  0.00            
ATOM    707  CG  LEU F   2      -2.478 -10.262   3.458  1.00  0.00            
ATOM    708  HG  LEU F   2      -1.700 -10.635   4.155  1.00  0.00            
ATOM    709  CD1 LEU F   2      -1.861  -9.729   2.228  1.00  0.00            
ATOM    710 HD11 LEU F   2      -1.383 -10.573   1.696  1.00  0.00            
ATOM    711 HD12 LEU F   2      -2.549  -9.146   1.591  1.00  0.00            
ATOM    712 HD13 LEU F   2      -0.970  -9.080   2.373  1.00  0.00            
ATOM    713  CD2 LEU F   2      -3.223  -9.063   4.117  1.00  0.00            
ATOM    714 HD21 LEU F   2      -3.708  -9.355   5.073  1.00  0.00            
ATOM    715 HD22 LEU F   2      -2.547  -8.195   4.279  1.00  0.00            
ATOM    716 HD23 LEU F   2      -4.033  -8.712   3.434  1.00  0.00            
ATOM    717  C   LEU F   2      -5.257 -12.978   4.184  1.00  0.00            
ATOM    718  O   LEU F   2      -5.072 -14.180   4.409  1.00  0.00            
ATOM    719  N   LYS F   3      -6.429 -12.551   3.790  1.00  0.00            
ATOM    720  HN  LYS F   3      -6.634 -11.607   3.562  1.00  0.00            
ATOM    721  CA  LYS F   3      -7.527 -13.429   3.440  1.00  0.00            
ATOM    722  HA  LYS F   3      -7.146 -14.360   3.051  1.00  0.00            
ATOM    723  CB  LYS F   3      -8.480 -13.775   4.577  1.00  0.00            
ATOM    724  HB1 LYS F   3      -8.000 -14.402   5.362  1.00  0.00            
ATOM    725  HB2 LYS F   3      -9.285 -14.414   4.165  1.00  0.00            
ATOM    726  CG  LYS F   3      -8.951 -12.591   5.243  1.00  0.00            
ATOM    727  HG1 LYS F   3      -9.437 -11.927   4.499  1.00  0.00            
ATOM    728  HG2 LYS F   3      -8.068 -12.047   5.644  1.00  0.00            
ATOM    729  CD  LYS F   3      -9.958 -12.780   6.396  1.00  0.00            
ATOM    730  HD1 LYS F   3      -9.595 -13.535   7.123  1.00  0.00            
ATOM    731  HD2 LYS F   3     -10.033 -11.846   6.982  1.00  0.00            
ATOM    732  CE  LYS F   3     -11.363 -13.256   5.950  1.00  0.00            
ATOM    733  HE1 LYS F   3     -11.356 -14.249   5.449  1.00  0.00            
ATOM    734  HE2 LYS F   3     -11.795 -12.516   5.241  1.00  0.00            
ATOM    735  NZ  LYS F   3     -12.199 -13.384   7.105  1.00  0.00            
ATOM    736  HZ1 LYS F   3     -12.467 -12.434   7.428  1.00  0.00            
ATOM    737  HZ2 LYS F   3     -13.040 -13.993   7.028  1.00  0.00            
ATOM    738  HZ3 LYS F   3     -11.680 -13.813   7.893  1.00  0.00            
ATOM    739  C   LYS F   3      -8.291 -12.814   2.253  1.00  0.00            
ATOM    740  O   LYS F   3      -8.151 -11.595   2.053  1.00  0.00            
ATOM    741  N   LEU F   4      -9.138 -13.586   1.614  1.00  0.00            
ATOM    742  HN  LEU F   4      -9.145 -14.581   1.736  1.00  0.00            
ATOM    743  CA  LEU F   4     -10.149 -13.060   0.785  1.00  0.00            
ATOM    744  HA  LEU F   4      -9.622 -12.496   0.021  1.00  0.00            
ATOM    745  CB  LEU F   4     -10.991 -14.061  -0.023  1.00  0.00            
ATOM    746  HB1 LEU F   4     -11.672 -13.663  -0.811  1.00  0.00            
ATOM    747  HB2 LEU F   4     -11.687 -14.603   0.649  1.00  0.00            
ATOM    748  CG  LEU F   4     -10.040 -15.046  -0.725  1.00  0.00            
ATOM    749  HG  LEU F   4      -9.193 -15.429  -0.112  1.00  0.00            
ATOM    750  CD1 LEU F   4     -10.638 -16.302  -1.196  1.00  0.00            
ATOM    751 HD11 LEU F   4     -10.938 -17.013  -0.398  1.00  0.00            
ATOM    752 HD12 LEU F   4     -11.495 -16.062  -1.860  1.00  0.00            
ATOM    753 HD13 LEU F   4      -9.823 -16.831  -1.736  1.00  0.00            
ATOM    754  CD2 LEU F   4      -9.317 -14.337  -1.883  1.00  0.00            
ATOM    755 HD21 LEU F   4      -8.662 -14.955  -2.541  1.00  0.00            
ATOM    756 HD22 LEU F   4     -10.034 -13.882  -2.598  1.00  0.00            
ATOM    757 HD23 LEU F   4      -8.724 -13.491  -1.490  1.00  0.00            
ATOM    758  C   LEU F   4     -11.185 -12.039   1.475  1.00  0.00            
ATOM    759  O   LEU F   4     -11.711 -12.402   2.512  1.00  0.00            
ATOM    760  N   GLN F   5     -11.501 -10.912   0.855  1.00  0.00            
ATOM    761  HN  GLN F   5     -10.965 -10.692   0.046  1.00  0.00            
ATOM    762  CA  GLN F   5     -12.662 -10.028   1.109  1.00  0.00            
ATOM    763  HA  GLN F   5     -12.632  -9.633   2.117  1.00  0.00            
ATOM    764  CB  GLN F   5     -12.670  -8.775   0.211  1.00  0.00            
ATOM    765  HB1 GLN F   5     -13.592  -8.185   0.379  1.00  0.00            
ATOM    766  HB2 GLN F   5     -12.552  -9.020  -0.870  1.00  0.00            
ATOM    767  CG  GLN F   5     -11.457  -7.815   0.507  1.00  0.00            
ATOM    768  HG1 GLN F   5     -10.420  -8.158   0.347  1.00  0.00            
ATOM    769  HG2 GLN F   5     -11.459  -7.789   1.610  1.00  0.00            
ATOM    770  CD  GLN F   5     -11.566  -6.373   0.012  1.00  0.00            
ATOM    771  OE1 GLN F   5     -10.664  -5.466   0.200  1.00  0.00            
ATOM    772  NE2 GLN F   5     -12.753  -5.991  -0.507  1.00  0.00            
ATOM    773 HE21 GLN F   5     -13.497  -6.657  -0.458  1.00  0.00            
ATOM    774 HE22 GLN F   5     -12.804  -5.081  -0.927  1.00  0.00            
ATOM    775  C   GLN F   5     -14.012 -10.777   1.076  1.00  0.00            
ATOM    776  O   GLN F   5     -14.162 -11.717   0.273  1.00  0.00            
ATOM    777  N   LEU F   6     -15.010 -10.365   1.790  1.00  0.00            
ATOM    778  HN  LEU F   6     -14.867  -9.626   2.447  1.00  0.00            
ATOM    779  CA  LEU F   6     -16.296 -10.920   1.809  1.00  0.00            
ATOM    780  HA  LEU F   6     -16.366 -11.743   1.115  1.00  0.00            
ATOM    781  CB  LEU F   6     -16.585 -11.476   3.236  1.00  0.00            
ATOM    782  HB1 LEU F   6     -17.643 -11.816   3.213  1.00  0.00            
ATOM    783  HB2 LEU F   6     -16.337 -10.633   3.903  1.00  0.00            
ATOM    784  CG  LEU F   6     -15.751 -12.750   3.577  1.00  0.00            
ATOM    785  HG  LEU F   6     -15.522 -13.286   2.637  1.00  0.00            
ATOM    786  CD1 LEU F   6     -14.476 -12.419   4.393  1.00  0.00            
ATOM    787 HD11 LEU F   6     -13.908 -11.749   3.727  1.00  0.00            
ATOM    788 HD12 LEU F   6     -14.591 -11.821   5.317  1.00  0.00            
ATOM    789 HD13 LEU F   6     -13.935 -13.370   4.603  1.00  0.00            
ATOM    790  CD2 LEU F   6     -16.539 -13.762   4.401  1.00  0.00            
ATOM    791 HD21 LEU F   6     -17.519 -13.880   3.882  1.00  0.00            
ATOM    792 HD22 LEU F   6     -15.968 -14.710   4.518  1.00  0.00            
ATOM    793 HD23 LEU F   6     -16.669 -13.356   5.428  1.00  0.00            
ATOM    794  C   LEU F   6     -17.333  -9.848   1.445  1.00  0.00            
ATOM    795  O   LEU F   6     -17.047  -8.701   1.604  1.00  0.00            
ATOM    796  N   ASN F   7     -18.517 -10.252   1.024  1.00  0.00            
ATOM    797  HN  ASN F   7     -18.675 -11.205   0.838  1.00  0.00            
ATOM    798  CA  ASN F   7     -19.641  -9.367   0.657  1.00  0.00            
ATOM    799  HA  ASN F   7     -19.162  -8.523   0.187  1.00  0.00            
ATOM    800  CB  ASN F   7     -20.638 -10.108  -0.382  1.00  0.00            
ATOM    801  HB1 ASN F   7     -21.628  -9.624  -0.464  1.00  0.00            
ATOM    802  HB2 ASN F   7     -20.788 -11.132   0.028  1.00  0.00            
ATOM    803  CG  ASN F   7     -20.080 -10.177  -1.752  1.00  0.00            
ATOM    804  OD1 ASN F   7     -19.868 -11.256  -2.337  1.00  0.00            
ATOM    805  ND2 ASN F   7     -20.049  -9.015  -2.445  1.00  0.00            
ATOM    806 HD21 ASN F   7     -20.244  -8.123  -2.030  1.00  0.00            
ATOM    807 HD22 ASN F   7     -19.874  -9.142  -3.420  1.00  0.00            
ATOM    808  C   ASN F   7     -20.433  -9.139   1.944  1.00  0.00            
ATOM    809  OT1 ASN F   7     -20.267  -7.952   2.446  1.00  0.00            
ATOM    810  OT2 ASN F   7     -21.236  -9.931   2.440  1.00  0.00            
END
ATOM      1  N   LYS A   1      -0.321  15.498 -13.000  1.00  0.00            
ATOM      2  H1  LYS A   1      -1.113  15.590 -12.342  1.00  0.00            
ATOM      3  H2  LYS A   1       0.513  15.818 -12.461  1.00  0.00            
ATOM      4  H3  LYS A   1      -0.462  16.186 -13.769  1.00  0.00            
ATOM      5  CA  LYS A   1      -0.321  14.069 -13.446  1.00  0.00            
ATOM      6  HA  LYS A   1      -1.245  14.030 -14.009  1.00  0.00            
ATOM      7  CB  LYS A   1       0.915  13.819 -14.375  1.00  0.00            
ATOM      8  HB1 LYS A   1       1.070  12.728 -14.521  1.00  0.00            
ATOM      9  HB2 LYS A   1       1.899  14.149 -13.970  1.00  0.00            
ATOM     10  CG  LYS A   1       0.807  14.445 -15.864  1.00  0.00            
ATOM     11  HG1 LYS A   1       1.030  15.527 -15.748  1.00  0.00            
ATOM     12  HG2 LYS A   1      -0.276  14.377 -16.084  1.00  0.00            
ATOM     13  CD  LYS A   1       1.613  13.704 -16.926  1.00  0.00            
ATOM     14  HD1 LYS A   1       2.692  13.768 -16.678  1.00  0.00            
ATOM     15  HD2 LYS A   1       1.353  12.628 -17.026  1.00  0.00            
ATOM     16  CE  LYS A   1       1.666  14.444 -18.286  1.00  0.00            
ATOM     17  HE1 LYS A   1       2.238  13.867 -19.052  1.00  0.00            
ATOM     18  HE2 LYS A   1       2.096  15.454 -18.147  1.00  0.00            
ATOM     19  NZ  LYS A   1       0.292  14.595 -18.849  1.00  0.00            
ATOM     20  HZ1 LYS A   1      -0.208  15.251 -18.225  1.00  0.00            
ATOM     21  HZ2 LYS A   1       0.325  14.996 -19.809  1.00  0.00            
ATOM     22  HZ3 LYS A   1      -0.225  13.693 -18.909  1.00  0.00            
ATOM     23  C   LYS A   1      -0.282  13.085 -12.270  1.00  0.00            
ATOM     24  O   LYS A   1       0.054  13.366 -11.173  1.00  0.00            
ATOM     25  N   LEU A   2      -0.856  11.909 -12.587  1.00  0.00            
ATOM     26  HN  LEU A   2      -1.415  11.831 -13.410  1.00  0.00            
ATOM     27  CA  LEU A   2      -0.843  10.677 -11.772  1.00  0.00            
ATOM     28  HA  LEU A   2      -0.914  11.045 -10.759  1.00  0.00            
ATOM     29  CB  LEU A   2      -1.997   9.739 -12.188  1.00  0.00            
ATOM     30  HB1 LEU A   2      -1.950   8.806 -11.585  1.00  0.00            
ATOM     31  HB2 LEU A   2      -1.925   9.387 -13.239  1.00  0.00            
ATOM     32  CG  LEU A   2      -3.391  10.350 -11.982  1.00  0.00            
ATOM     33  HG  LEU A   2      -3.704  11.069 -12.765  1.00  0.00            
ATOM     34  CD1 LEU A   2      -4.368   9.208 -11.931  1.00  0.00            
ATOM     35 HD11 LEU A   2      -5.354   9.613 -11.631  1.00  0.00            
ATOM     36 HD12 LEU A   2      -4.540   8.833 -12.964  1.00  0.00            
ATOM     37 HD13 LEU A   2      -4.146   8.442 -11.147  1.00  0.00            
ATOM     38  CD2 LEU A   2      -3.507  11.100 -10.613  1.00  0.00            
ATOM     39 HD21 LEU A   2      -4.463  11.631 -10.441  1.00  0.00            
ATOM     40 HD22 LEU A   2      -3.399  10.360  -9.786  1.00  0.00            
ATOM     41 HD23 LEU A   2      -2.691  11.850 -10.453  1.00  0.00            
ATOM     42  C   LEU A   2       0.518  10.014 -11.930  1.00  0.00            
ATOM     43  O   LEU A   2       1.258  10.100 -12.972  1.00  0.00            
ATOM     44  N   LYS A   3       0.958   9.234 -10.938  1.00  0.00            
ATOM     45  HN  LYS A   3       0.538   9.313 -10.035  1.00  0.00            
ATOM     46  CA  LYS A   3       2.210   8.401 -10.862  1.00  0.00            
ATOM     47  HA  LYS A   3       3.022   9.088 -11.090  1.00  0.00            
ATOM     48  CB  LYS A   3       2.284   7.826  -9.470  1.00  0.00            
ATOM     49  HB1 LYS A   3       3.043   7.016  -9.406  1.00  0.00            
ATOM     50  HB2 LYS A   3       1.404   7.217  -9.206  1.00  0.00            
ATOM     51  CG  LYS A   3       2.598   8.843  -8.343  1.00  0.00            
ATOM     52  HG1 LYS A   3       1.705   9.467  -8.117  1.00  0.00            
ATOM     53  HG2 LYS A   3       3.321   9.572  -8.768  1.00  0.00            
ATOM     54  CD  LYS A   3       3.127   8.164  -7.099  1.00  0.00            
ATOM     55  HD1 LYS A   3       2.262   7.579  -6.727  1.00  0.00            
ATOM     56  HD2 LYS A   3       3.765   7.323  -7.442  1.00  0.00            
ATOM     57  CE  LYS A   3       3.880   9.090  -6.110  1.00  0.00            
ATOM     58  HE1 LYS A   3       4.729   9.498  -6.687  1.00  0.00            
ATOM     59  HE2 LYS A   3       4.279   8.555  -5.225  1.00  0.00            
ATOM     60  NZ  LYS A   3       3.013  10.127  -5.628  1.00  0.00            
ATOM     61  HZ1 LYS A   3       2.172   9.649  -5.255  1.00  0.00            
ATOM     62  HZ2 LYS A   3       3.530  10.607  -4.864  1.00  0.00            
ATOM     63  HZ3 LYS A   3       2.754  10.912  -6.250  1.00  0.00            
ATOM     64  C   LYS A   3       2.350   7.370 -11.897  1.00  0.00            
ATOM     65  O   LYS A   3       1.377   6.712 -12.336  1.00  0.00            
ATOM     66  N   LEU A   4       3.564   7.144 -12.386  1.00  0.00            
ATOM     67  HN  LEU A   4       4.382   7.616 -12.078  1.00  0.00            
ATOM     68  CA  LEU A   4       3.759   6.207 -13.563  1.00  0.00            
ATOM     69  HA  LEU A   4       2.826   5.865 -13.984  1.00  0.00            
ATOM     70  CB  LEU A   4       4.538   6.892 -14.683  1.00  0.00            
ATOM     71  HB1 LEU A   4       4.786   6.144 -15.465  1.00  0.00            
ATOM     72  HB2 LEU A   4       5.453   7.270 -14.176  1.00  0.00            
ATOM     73  CG  LEU A   4       3.866   8.112 -15.423  1.00  0.00            
ATOM     74  HG  LEU A   4       3.790   8.933 -14.671  1.00  0.00            
ATOM     75  CD1 LEU A   4       4.739   8.658 -16.597  1.00  0.00            
ATOM     76 HD11 LEU A   4       5.705   8.939 -16.111  1.00  0.00            
ATOM     77 HD12 LEU A   4       4.846   7.936 -17.432  1.00  0.00            
ATOM     78 HD13 LEU A   4       4.316   9.600 -16.998  1.00  0.00            
ATOM     79  CD2 LEU A   4       2.407   7.801 -15.758  1.00  0.00            
ATOM     80 HD21 LEU A   4       1.984   8.580 -16.421  1.00  0.00            
ATOM     81 HD22 LEU A   4       2.457   6.866 -16.370  1.00  0.00            
ATOM     82 HD23 LEU A   4       1.754   7.564 -14.884  1.00  0.00            
ATOM     83  C   LEU A   4       4.540   5.007 -12.990  1.00  0.00            
ATOM     84  O   LEU A   4       4.848   4.054 -13.677  1.00  0.00            
ATOM     85  N   GLN A   5       4.932   5.067 -11.679  1.00  0.00            
ATOM     86  HN  GLN A   5       4.726   5.856 -11.100  1.00  0.00            
ATOM     87  CA  GLN A   5       5.615   3.940 -11.136  1.00  0.00            
ATOM     88  HA  GLN A   5       5.283   3.002 -11.548  1.00  0.00            
ATOM     89  CB  GLN A   5       7.150   3.943 -11.304  1.00  0.00            
ATOM     90  HB1 GLN A   5       7.651   4.769 -10.759  1.00  0.00            
ATOM     91  HB2 GLN A   5       7.295   4.186 -12.379  1.00  0.00            
ATOM     92  CG  GLN A   5       7.774   2.608 -10.844  1.00  0.00            
ATOM     93  HG1 GLN A   5       7.310   1.777 -11.406  1.00  0.00            
ATOM     94  HG2 GLN A   5       7.558   2.307  -9.797  1.00  0.00            
ATOM     95  CD  GLN A   5       9.327   2.649 -10.829  1.00  0.00            
ATOM     96  OE1 GLN A   5       9.868   3.744 -10.581  1.00  0.00            
ATOM     97  NE2 GLN A   5      10.052   1.522 -11.119  1.00  0.00            
ATOM     98 HE21 GLN A   5       9.543   0.680 -11.290  1.00  0.00            
ATOM     99 HE22 GLN A   5      10.926   1.614 -11.594  1.00  0.00            
ATOM    100  C   GLN A   5       5.193   4.029  -9.700  1.00  0.00            
ATOM    101  O   GLN A   5       5.044   5.165  -9.199  1.00  0.00            
ATOM    102  N   LEU A   6       5.092   2.936  -8.968  1.00  0.00            
ATOM    103  HN  LEU A   6       5.273   2.081  -9.448  1.00  0.00            
ATOM    104  CA  LEU A   6       4.730   2.840  -7.597  1.00  0.00            
ATOM    105  HA  LEU A   6       4.660   3.818  -7.144  1.00  0.00            
ATOM    106  CB  LEU A   6       3.429   1.980  -7.363  1.00  0.00            
ATOM    107  HB1 LEU A   6       3.225   2.058  -6.271  1.00  0.00            
ATOM    108  HB2 LEU A   6       3.661   0.904  -7.548  1.00  0.00            
ATOM    109  CG  LEU A   6       2.223   2.448  -8.200  1.00  0.00            
ATOM    110  HG  LEU A   6       2.458   2.249  -9.268  1.00  0.00            
ATOM    111  CD1 LEU A   6       1.017   1.596  -7.903  1.00  0.00            
ATOM    112 HD11 LEU A   6       1.091   0.502  -8.018  1.00  0.00            
ATOM    113 HD12 LEU A   6       0.797   1.690  -6.820  1.00  0.00            
ATOM    114 HD13 LEU A   6       0.122   1.916  -8.474  1.00  0.00            
ATOM    115  CD2 LEU A   6       1.942   3.969  -8.007  1.00  0.00            
ATOM    116 HD21 LEU A   6       2.644   4.660  -8.533  1.00  0.00            
ATOM    117 HD22 LEU A   6       0.955   4.164  -8.467  1.00  0.00            
ATOM    118 HD23 LEU A   6       1.869   4.287  -6.941  1.00  0.00            
ATOM    119  C   LEU A   6       5.867   2.102  -6.895  1.00  0.00            
ATOM    120  O   LEU A   6       6.125   0.923  -7.135  1.00  0.00            
ATOM    121  N   ASN A   7       6.585   2.753  -5.987  1.00  0.00            
ATOM    122  HN  ASN A   7       6.441   3.748  -5.999  1.00  0.00            
ATOM    123  CA  ASN A   7       7.649   2.088  -5.332  1.00  0.00            
ATOM    124  HA  ASN A   7       7.999   1.210  -5.868  1.00  0.00            
ATOM    125  CB  ASN A   7       8.833   2.970  -5.147  1.00  0.00            
ATOM    126  HB1 ASN A   7       9.743   2.378  -4.875  1.00  0.00            
ATOM    127  HB2 ASN A   7       8.662   3.814  -4.453  1.00  0.00            
ATOM    128  CG  ASN A   7       9.307   3.556  -6.534  1.00  0.00            
ATOM    129  OD1 ASN A   7       9.352   4.791  -6.657  1.00  0.00            
ATOM    130  ND2 ASN A   7       9.432   2.750  -7.595  1.00  0.00            
ATOM    131 HD21 ASN A   7       9.452   1.752  -7.608  1.00  0.00            
ATOM    132 HD22 ASN A   7       9.705   3.232  -8.431  1.00  0.00            
ATOM    133  C   ASN A   7       7.231   1.558  -3.949  1.00  0.00            
ATOM    134  OT1 ASN A   7       7.128   2.406  -2.981  1.00  0.00            
ATOM    135  OT2 ASN A   7       7.049   0.370  -3.772  1.00  0.00            
ATOM    136  N   LYS B   1       4.934   2.959   3.595  1.00  0.00            
ATOM    137  H1  LYS B   1       5.307   3.220   4.529  1.00  0.00            
ATOM    138  H2  LYS B   1       4.169   3.617   3.341  1.00  0.00            
ATOM    139  H3  LYS B   1       4.510   2.019   3.703  1.00  0.00            
ATOM    140  CA  LYS B   1       6.076   2.946   2.633  1.00  0.00            
ATOM    141  HA  LYS B   1       5.628   2.554   1.729  1.00  0.00            
ATOM    142  CB  LYS B   1       6.729   4.403   2.588  1.00  0.00            
ATOM    143  HB1 LYS B   1       7.459   4.603   3.411  1.00  0.00            
ATOM    144  HB2 LYS B   1       5.909   5.140   2.658  1.00  0.00            
ATOM    145  CG  LYS B   1       7.373   4.889   1.244  1.00  0.00            
ATOM    146  HG1 LYS B   1       8.298   4.295   1.140  1.00  0.00            
ATOM    147  HG2 LYS B   1       7.779   5.888   1.481  1.00  0.00            
ATOM    148  CD  LYS B   1       6.418   4.933   0.079  1.00  0.00            
ATOM    149  HD1 LYS B   1       6.282   3.884  -0.288  1.00  0.00            
ATOM    150  HD2 LYS B   1       5.442   5.313   0.437  1.00  0.00            
ATOM    151  CE  LYS B   1       6.969   5.782  -1.082  1.00  0.00            
ATOM    152  HE1 LYS B   1       7.224   6.758  -0.622  1.00  0.00            
ATOM    153  HE2 LYS B   1       6.093   5.980  -1.742  1.00  0.00            
ATOM    154  NZ  LYS B   1       8.070   5.199  -1.766  1.00  0.00            
ATOM    155  HZ1 LYS B   1       8.981   5.047  -1.277  1.00  0.00            
ATOM    156  HZ2 LYS B   1       7.740   4.259  -2.065  1.00  0.00            
ATOM    157  HZ3 LYS B   1       8.284   5.756  -2.617  1.00  0.00            
ATOM    158  C   LYS B   1       7.176   1.944   3.072  1.00  0.00            
ATOM    159  O   LYS B   1       7.310   1.677   4.268  1.00  0.00            
ATOM    160  N   LEU B   2       7.949   1.435   2.127  1.00  0.00            
ATOM    161  HN  LEU B   2       7.804   1.541   1.148  1.00  0.00            
ATOM    162  CA  LEU B   2       8.843   0.372   2.389  1.00  0.00            
ATOM    163  HA  LEU B   2       9.614   0.468   1.637  1.00  0.00            
ATOM    164  CB  LEU B   2       9.914   0.473   3.449  1.00  0.00            
ATOM    165  HB1 LEU B   2      10.523  -0.439   3.591  1.00  0.00            
ATOM    166  HB2 LEU B   2       9.434   0.583   4.443  1.00  0.00            
ATOM    167  CG  LEU B   2      10.993   1.631   3.342  1.00  0.00            
ATOM    168  HG  LEU B   2      11.666   1.226   2.556  1.00  0.00            
ATOM    169  CD1 LEU B   2      10.527   2.936   2.844  1.00  0.00            
ATOM    170 HD11 LEU B   2      10.246   2.781   1.785  1.00  0.00            
ATOM    171 HD12 LEU B   2       9.634   3.377   3.335  1.00  0.00            
ATOM    172 HD13 LEU B   2      11.376   3.664   2.750  1.00  0.00            
ATOM    173  CD2 LEU B   2      11.940   1.791   4.490  1.00  0.00            
ATOM    174 HD21 LEU B   2      12.801   2.385   4.119  1.00  0.00            
ATOM    175 HD22 LEU B   2      11.519   2.352   5.352  1.00  0.00            
ATOM    176 HD23 LEU B   2      12.288   0.753   4.723  1.00  0.00            
ATOM    177  C   LEU B   2       8.155  -0.959   2.186  1.00  0.00            
ATOM    178  O   LEU B   2       7.276  -1.242   2.964  1.00  0.00            
ATOM    179  N   LYS B   3       8.642  -1.797   1.233  1.00  0.00            
ATOM    180  HN  LYS B   3       9.444  -1.596   0.687  1.00  0.00            
ATOM    181  CA  LYS B   3       8.205  -3.178   1.184  1.00  0.00            
ATOM    182  HA  LYS B   3       7.197  -3.320   1.543  1.00  0.00            
ATOM    183  CB  LYS B   3       8.087  -3.567  -0.355  1.00  0.00            
ATOM    184  HB1 LYS B   3       7.715  -4.611  -0.381  1.00  0.00            
ATOM    185  HB2 LYS B   3       9.101  -3.542  -0.805  1.00  0.00            
ATOM    186  CG  LYS B   3       7.086  -2.689  -1.141  1.00  0.00            
ATOM    187  HG1 LYS B   3       7.278  -1.597  -1.117  1.00  0.00            
ATOM    188  HG2 LYS B   3       6.049  -2.843  -0.777  1.00  0.00            
ATOM    189  CD  LYS B   3       7.003  -3.249  -2.582  1.00  0.00            
ATOM    190  HD1 LYS B   3       6.812  -4.344  -2.667  1.00  0.00            
ATOM    191  HD2 LYS B   3       6.228  -2.657  -3.124  1.00  0.00            
ATOM    192  CE  LYS B   3       8.246  -3.081  -3.460  1.00  0.00            
ATOM    193  HE1 LYS B   3       8.087  -3.496  -4.478  1.00  0.00            
ATOM    194  HE2 LYS B   3       9.075  -3.568  -2.894  1.00  0.00            
ATOM    195  NZ  LYS B   3       8.566  -1.676  -3.716  1.00  0.00            
ATOM    196  HZ1 LYS B   3       7.748  -1.027  -3.713  1.00  0.00            
ATOM    197  HZ2 LYS B   3       9.239  -1.321  -3.017  1.00  0.00            
ATOM    198  HZ3 LYS B   3       8.937  -1.456  -4.667  1.00  0.00            
ATOM    199  C   LYS B   3       9.227  -4.229   1.850  1.00  0.00            
ATOM    200  O   LYS B   3      10.466  -3.958   1.806  1.00  0.00            
ATOM    201  N   LEU B   4       8.725  -5.315   2.456  1.00  0.00            
ATOM    202  HN  LEU B   4       7.744  -5.518   2.430  1.00  0.00            
ATOM    203  CA  LEU B   4       9.533  -6.356   2.966  1.00  0.00            
ATOM    204  HA  LEU B   4      10.307  -5.919   3.590  1.00  0.00            
ATOM    205  CB  LEU B   4       8.809  -7.358   3.846  1.00  0.00            
ATOM    206  HB1 LEU B   4       9.629  -8.001   4.241  1.00  0.00            
ATOM    207  HB2 LEU B   4       8.121  -7.968   3.224  1.00  0.00            
ATOM    208  CG  LEU B   4       8.045  -6.684   5.055  1.00  0.00            
ATOM    209  HG  LEU B   4       7.286  -6.113   4.471  1.00  0.00            
ATOM    210  CD1 LEU B   4       7.320  -7.635   5.953  1.00  0.00            
ATOM    211 HD11 LEU B   4       8.084  -8.314   6.377  1.00  0.00            
ATOM    212 HD12 LEU B   4       6.826  -7.052   6.759  1.00  0.00            
ATOM    213 HD13 LEU B   4       6.573  -8.216   5.359  1.00  0.00            
ATOM    214  CD2 LEU B   4       8.892  -5.686   5.853  1.00  0.00            
ATOM    215 HD21 LEU B   4       9.245  -4.870   5.195  1.00  0.00            
ATOM    216 HD22 LEU B   4       8.288  -5.165   6.616  1.00  0.00            
ATOM    217 HD23 LEU B   4       9.864  -6.061   6.230  1.00  0.00            
ATOM    218  C   LEU B   4      10.331  -7.064   1.878  1.00  0.00            
ATOM    219  O   LEU B   4       9.879  -7.275   0.800  1.00  0.00            
ATOM    220  N   GLN B   5      11.578  -7.476   2.128  1.00  0.00            
ATOM    221  HN  GLN B   5      11.891  -7.348   3.074  1.00  0.00            
ATOM    222  CA  GLN B   5      12.391  -8.343   1.229  1.00  0.00            
ATOM    223  HA  GLN B   5      12.334  -7.920   0.242  1.00  0.00            
ATOM    224  CB  GLN B   5      13.907  -8.556   1.615  1.00  0.00            
ATOM    225  HB1 GLN B   5      14.382  -9.445   1.132  1.00  0.00            
ATOM    226  HB2 GLN B   5      13.995  -8.762   2.703  1.00  0.00            
ATOM    227  CG  GLN B   5      14.818  -7.363   1.289  1.00  0.00            
ATOM    228  HG1 GLN B   5      15.555  -7.623   0.504  1.00  0.00            
ATOM    229  HG2 GLN B   5      15.421  -7.126   2.196  1.00  0.00            
ATOM    230  CD  GLN B   5      14.092  -6.253   0.657  1.00  0.00            
ATOM    231  OE1 GLN B   5      14.115  -6.265  -0.588  1.00  0.00            
ATOM    232  NE2 GLN B   5      13.667  -5.211   1.386  1.00  0.00            
ATOM    233 HE21 GLN B   5      13.683  -5.241   2.383  1.00  0.00            
ATOM    234 HE22 GLN B   5      13.282  -4.374   0.992  1.00  0.00            
ATOM    235  C   GLN B   5      11.729  -9.702   1.065  1.00  0.00            
ATOM    236  O   GLN B   5      11.011 -10.208   1.896  1.00  0.00            
ATOM    237  N   LEU B   6      11.961 -10.229  -0.151  1.00  0.00            
ATOM    238  HN  LEU B   6      12.555  -9.813  -0.828  1.00  0.00            
ATOM    239  CA  LEU B   6      11.290 -11.479  -0.613  1.00  0.00            
ATOM    240  HA  LEU B   6      10.349 -11.488  -0.061  1.00  0.00            
ATOM    241  CB  LEU B   6      10.943 -11.496  -2.137  1.00  0.00            
ATOM    242  HB1 LEU B   6      10.477 -12.499  -2.269  1.00  0.00            
ATOM    243  HB2 LEU B   6      11.929 -11.486  -2.643  1.00  0.00            
ATOM    244  CG  LEU B   6      10.110 -10.331  -2.589  1.00  0.00            
ATOM    245  HG  LEU B   6      10.564  -9.385  -2.213  1.00  0.00            
ATOM    246  CD1 LEU B   6       9.913 -10.341  -4.124  1.00  0.00            
ATOM    247 HD11 LEU B   6       9.383 -11.299  -4.297  1.00  0.00            
ATOM    248 HD12 LEU B   6       9.309  -9.468  -4.455  1.00  0.00            
ATOM    249 HD13 LEU B   6      10.859 -10.272  -4.707  1.00  0.00            
ATOM    250  CD2 LEU B   6       8.658 -10.410  -1.883  1.00  0.00            
ATOM    251 HD21 LEU B   6       7.904  -9.707  -2.291  1.00  0.00            
ATOM    252 HD22 LEU B   6       8.252 -11.439  -2.053  1.00  0.00            
ATOM    253 HD23 LEU B   6       8.919 -10.265  -0.807  1.00  0.00            
ATOM    254  C   LEU B   6      12.065 -12.717  -0.109  1.00  0.00            
ATOM    255  O   LEU B   6      13.319 -12.632  -0.092  1.00  0.00            
ATOM    256  N   ASN B   7      11.414 -13.845   0.267  1.00  0.00            
ATOM    257  HN  ASN B   7      10.430 -14.000   0.280  1.00  0.00            
ATOM    258  CA  ASN B   7      12.127 -15.059   0.646  1.00  0.00            
ATOM    259  HA  ASN B   7      13.118 -15.066   0.209  1.00  0.00            
ATOM    260  CB  ASN B   7      12.238 -15.244   2.159  1.00  0.00            
ATOM    261  HB1 ASN B   7      12.471 -16.311   2.251  1.00  0.00            
ATOM    262  HB2 ASN B   7      11.347 -14.946   2.758  1.00  0.00            
ATOM    263  CG  ASN B   7      13.311 -14.261   2.572  1.00  0.00            
ATOM    264  OD1 ASN B   7      13.143 -13.162   3.136  1.00  0.00            
ATOM    265  ND2 ASN B   7      14.560 -14.727   2.384  1.00  0.00            
ATOM    266 HD21 ASN B   7      14.664 -15.667   2.084  1.00  0.00            
ATOM    267 HD22 ASN B   7      15.352 -14.235   2.794  1.00  0.00            
ATOM    268  C   ASN B   7      11.376 -16.249  -0.041  1.00  0.00            
ATOM    269  OT1 ASN B   7      10.134 -16.395   0.300  1.00  0.00            
ATOM    270  OT2 ASN B   7      11.930 -17.010  -0.870  1.00  0.00            
ATOM    271  N   LYS C   1       3.482  12.308   9.659  1.00  0.00            
ATOM    272  H1  LYS C   1       3.963  12.632  10.525  1.00  0.00            
ATOM    273  H2  LYS C   1       4.057  12.076   8.819  1.00  0.00            
ATOM    274  H3  LYS C   1       2.624  12.824   9.380  1.00  0.00            
ATOM    275  CA  LYS C   1       2.972  10.975  10.221  1.00  0.00            
ATOM    276  HA  LYS C   1       3.776  10.515  10.748  1.00  0.00            
ATOM    277  CB  LYS C   1       1.736  11.196  11.207  1.00  0.00            
ATOM    278  HB1 LYS C   1       0.801  11.147  10.610  1.00  0.00            
ATOM    279  HB2 LYS C   1       1.812  12.262  11.508  1.00  0.00            
ATOM    280  CG  LYS C   1       1.711  10.352  12.450  1.00  0.00            
ATOM    281  HG1 LYS C   1       2.039   9.301  12.280  1.00  0.00            
ATOM    282  HG2 LYS C   1       0.630  10.208  12.677  1.00  0.00            
ATOM    283  CD  LYS C   1       2.482  10.957  13.642  1.00  0.00            
ATOM    284  HD1 LYS C   1       3.521  11.007  13.241  1.00  0.00            
ATOM    285  HD2 LYS C   1       2.127  11.973  13.915  1.00  0.00            
ATOM    286  CE  LYS C   1       2.551  10.136  14.910  1.00  0.00            
ATOM    287  HE1 LYS C   1       3.028  10.772  15.686  1.00  0.00            
ATOM    288  HE2 LYS C   1       3.203   9.245  14.836  1.00  0.00            
ATOM    289  NZ  LYS C   1       1.224   9.742  15.404  1.00  0.00            
ATOM    290  HZ1 LYS C   1       0.606  10.584  15.453  1.00  0.00            
ATOM    291  HZ2 LYS C   1       0.717   9.073  14.803  1.00  0.00            
ATOM    292  HZ3 LYS C   1       1.426   9.289  16.310  1.00  0.00            
ATOM    293  C   LYS C   1       2.607   9.983   9.083  1.00  0.00            
ATOM    294  O   LYS C   1       3.239   9.968   8.072  1.00  0.00            
ATOM    295  N   LEU C   2       1.666   9.027   9.322  1.00  0.00            
ATOM    296  HN  LEU C   2       1.145   8.997  10.175  1.00  0.00            
ATOM    297  CA  LEU C   2       1.257   7.924   8.424  1.00  0.00            
ATOM    298  HA  LEU C   2       2.150   7.367   8.179  1.00  0.00            
ATOM    299  CB  LEU C   2       0.274   7.079   9.208  1.00  0.00            
ATOM    300  HB1 LEU C   2      -0.241   6.399   8.492  1.00  0.00            
ATOM    301  HB2 LEU C   2      -0.472   7.728   9.711  1.00  0.00            
ATOM    302  CG  LEU C   2       0.879   6.172  10.269  1.00  0.00            
ATOM    303  HG  LEU C   2       1.548   6.856  10.840  1.00  0.00            
ATOM    304  CD1 LEU C   2      -0.205   5.434  11.090  1.00  0.00            
ATOM    305 HD11 LEU C   2      -0.842   6.233  11.518  1.00  0.00            
ATOM    306 HD12 LEU C   2      -0.713   4.720  10.410  1.00  0.00            
ATOM    307 HD13 LEU C   2       0.313   4.713  11.764  1.00  0.00            
ATOM    308  CD2 LEU C   2       1.814   5.151   9.614  1.00  0.00            
ATOM    309 HD21 LEU C   2       2.427   5.581   8.798  1.00  0.00            
ATOM    310 HD22 LEU C   2       2.541   4.712  10.339  1.00  0.00            
ATOM    311 HD23 LEU C   2       1.277   4.275   9.189  1.00  0.00            
ATOM    312  C   LEU C   2       0.693   8.254   7.077  1.00  0.00            
ATOM    313  O   LEU C   2      -0.197   9.111   6.924  1.00  0.00            
ATOM    314  N   LYS C   3       1.204   7.635   6.011  1.00  0.00            
ATOM    315  HN  LYS C   3       1.918   6.958   6.164  1.00  0.00            
ATOM    316  CA  LYS C   3       0.803   8.019   4.671  1.00  0.00            
ATOM    317  HA  LYS C   3       0.014   8.748   4.641  1.00  0.00            
ATOM    318  CB  LYS C   3       2.004   8.706   3.846  1.00  0.00            
ATOM    319  HB1 LYS C   3       1.558   9.025   2.888  1.00  0.00            
ATOM    320  HB2 LYS C   3       2.654   7.833   3.621  1.00  0.00            
ATOM    321  CG  LYS C   3       2.795   9.934   4.349  1.00  0.00            
ATOM    322  HG1 LYS C   3       3.732  10.105   3.783  1.00  0.00            
ATOM    323  HG2 LYS C   3       2.921   9.743   5.434  1.00  0.00            
ATOM    324  CD  LYS C   3       1.914  11.264   4.420  1.00  0.00            
ATOM    325  HD1 LYS C   3       1.875  11.688   3.395  1.00  0.00            
ATOM    326  HD2 LYS C   3       0.871  10.981   4.669  1.00  0.00            
ATOM    327  CE  LYS C   3       2.558  12.339   5.340  1.00  0.00            
ATOM    328  HE1 LYS C   3       3.434  12.833   4.862  1.00  0.00            
ATOM    329  HE2 LYS C   3       2.909  11.784   6.237  1.00  0.00            
ATOM    330  NZ  LYS C   3       1.572  13.394   5.730  1.00  0.00            
ATOM    331  HZ1 LYS C   3       0.917  13.055   6.464  1.00  0.00            
ATOM    332  HZ2 LYS C   3       2.127  14.143   6.197  1.00  0.00            
ATOM    333  HZ3 LYS C   3       1.005  13.753   4.938  1.00  0.00            
ATOM    334  C   LYS C   3       0.307   6.739   3.959  1.00  0.00            
ATOM    335  O   LYS C   3       0.651   5.598   4.306  1.00  0.00            
ATOM    336  N   LEU C   4      -0.591   6.946   2.980  1.00  0.00            
ATOM    337  HN  LEU C   4      -0.873   7.871   2.736  1.00  0.00            
ATOM    338  CA  LEU C   4      -1.307   5.903   2.272  1.00  0.00            
ATOM    339  HA  LEU C   4      -1.374   5.011   2.879  1.00  0.00            
ATOM    340  CB  LEU C   4      -2.774   6.417   2.065  1.00  0.00            
ATOM    341  HB1 LEU C   4      -2.824   7.301   1.402  1.00  0.00            
ATOM    342  HB2 LEU C   4      -3.146   6.800   3.035  1.00  0.00            
ATOM    343  CG  LEU C   4      -3.816   5.425   1.561  1.00  0.00            
ATOM    344  HG  LEU C   4      -3.491   5.003   0.579  1.00  0.00            
ATOM    345  CD1 LEU C   4      -4.172   4.261   2.477  1.00  0.00            
ATOM    346 HD11 LEU C   4      -3.286   3.788   2.939  1.00  0.00            
ATOM    347 HD12 LEU C   4      -4.745   4.654   3.334  1.00  0.00            
ATOM    348 HD13 LEU C   4      -4.804   3.524   1.932  1.00  0.00            
ATOM    349  CD2 LEU C   4      -5.147   6.199   1.261  1.00  0.00            
ATOM    350 HD21 LEU C   4      -4.986   7.072   0.590  1.00  0.00            
ATOM    351 HD22 LEU C   4      -5.991   5.547   0.930  1.00  0.00            
ATOM    352 HD23 LEU C   4      -5.617   6.536   2.203  1.00  0.00            
ATOM    353  C   LEU C   4      -0.675   5.614   0.929  1.00  0.00            
ATOM    354  O   LEU C   4      -0.318   6.538   0.207  1.00  0.00            
ATOM    355  N   GLN C   5      -0.409   4.311   0.668  1.00  0.00            
ATOM    356  HN  GLN C   5      -0.744   3.603   1.296  1.00  0.00            
ATOM    357  CA  GLN C   5       0.182   3.970  -0.638  1.00  0.00            
ATOM    358  HA  GLN C   5       0.642   4.837  -1.091  1.00  0.00            
ATOM    359  CB  GLN C   5       1.477   3.144  -0.391  1.00  0.00            
ATOM    360  HB1 GLN C   5       1.995   2.814  -1.315  1.00  0.00            
ATOM    361  HB2 GLN C   5       1.180   2.278   0.235  1.00  0.00            
ATOM    362  CG  GLN C   5       2.645   3.885   0.360  1.00  0.00            
ATOM    363  HG1 GLN C   5       3.599   3.323   0.264  1.00  0.00            
ATOM    364  HG2 GLN C   5       2.359   3.602   1.392  1.00  0.00            
ATOM    365  CD  GLN C   5       2.781   5.361   0.074  1.00  0.00            
ATOM    366  OE1 GLN C   5       2.582   6.246   0.956  1.00  0.00            
ATOM    367  NE2 GLN C   5       3.118   5.724  -1.173  1.00  0.00            
ATOM    368 HE21 GLN C   5       3.166   4.941  -1.790  1.00  0.00            
ATOM    369 HE22 GLN C   5       3.191   6.699  -1.388  1.00  0.00            
ATOM    370  C   GLN C   5      -0.669   3.266  -1.723  1.00  0.00            
ATOM    371  O   GLN C   5      -0.208   2.884  -2.765  1.00  0.00            
ATOM    372  N   LEU C   6      -1.960   3.186  -1.367  1.00  0.00            
ATOM    373  HN  LEU C   6      -2.307   3.548  -0.499  1.00  0.00            
ATOM    374  CA  LEU C   6      -3.026   2.705  -2.144  1.00  0.00            
ATOM    375  HA  LEU C   6      -2.697   1.801  -2.626  1.00  0.00            
ATOM    376  CB  LEU C   6      -4.275   2.471  -1.278  1.00  0.00            
ATOM    377  HB1 LEU C   6      -5.190   2.411  -1.905  1.00  0.00            
ATOM    378  HB2 LEU C   6      -4.436   3.240  -0.482  1.00  0.00            
ATOM    379  CG  LEU C   6      -4.380   1.105  -0.551  1.00  0.00            
ATOM    380  HG  LEU C   6      -3.460   1.016   0.062  1.00  0.00            
ATOM    381  CD1 LEU C   6      -5.558   1.004   0.428  1.00  0.00            
ATOM    382 HD11 LEU C   6      -6.521   1.142  -0.110  1.00  0.00            
ATOM    383 HD12 LEU C   6      -5.601  -0.027   0.831  1.00  0.00            
ATOM    384 HD13 LEU C   6      -5.474   1.689   1.299  1.00  0.00            
ATOM    385  CD2 LEU C   6      -4.299  -0.088  -1.518  1.00  0.00            
ATOM    386 HD21 LEU C   6      -4.923   0.099  -2.417  1.00  0.00            
ATOM    387 HD22 LEU C   6      -3.261  -0.240  -1.852  1.00  0.00            
ATOM    388 HD23 LEU C   6      -4.642  -0.996  -0.967  1.00  0.00            
ATOM    389  C   LEU C   6      -3.413   3.657  -3.304  1.00  0.00            
ATOM    390  O   LEU C   6      -3.803   4.755  -3.011  1.00  0.00            
ATOM    391  N   ASN C   7      -3.467   3.127  -4.544  1.00  0.00            
ATOM    392  HN  ASN C   7      -3.276   2.156  -4.665  1.00  0.00            
ATOM    393  CA  ASN C   7      -3.657   3.907  -5.781  1.00  0.00            
ATOM    394  HA  ASN C   7      -3.794   4.978  -5.688  1.00  0.00            
ATOM    395  CB  ASN C   7      -2.382   3.640  -6.709  1.00  0.00            
ATOM    396  HB1 ASN C   7      -2.391   2.569  -7.013  1.00  0.00            
ATOM    397  HB2 ASN C   7      -1.433   3.820  -6.159  1.00  0.00            
ATOM    398  CG  ASN C   7      -2.225   4.612  -7.864  1.00  0.00            
ATOM    399  OD1 ASN C   7      -2.426   4.210  -9.037  1.00  0.00            
ATOM    400  ND2 ASN C   7      -1.851   5.890  -7.615  1.00  0.00            
ATOM    401 HD21 ASN C   7      -1.953   6.527  -8.376  1.00  0.00            
ATOM    402 HD22 ASN C   7      -1.693   6.207  -6.685  1.00  0.00            
ATOM    403  C   ASN C   7      -4.973   3.379  -6.453  1.00  0.00            
ATOM    404  OT1 ASN C   7      -5.961   4.081  -6.643  1.00  0.00            
ATOM    405  OT2 ASN C   7      -4.989   2.193  -6.900  1.00  0.00            
ATOM    406  N   LYS D   1      -2.309  -1.143 -15.185  1.00  0.00            
ATOM    407  H1  LYS D   1      -2.214  -2.123 -15.533  1.00  0.00            
ATOM    408  H2  LYS D   1      -2.946  -0.576 -15.776  1.00  0.00            
ATOM    409  H3  LYS D   1      -1.350  -0.759 -15.294  1.00  0.00            
ATOM    410  CA  LYS D   1      -2.726  -1.040 -13.746  1.00  0.00            
ATOM    411  HA  LYS D   1      -2.700   0.011 -13.494  1.00  0.00            
ATOM    412  CB  LYS D   1      -4.170  -1.709 -13.598  1.00  0.00            
ATOM    413  HB1 LYS D   1      -4.067  -2.801 -13.812  1.00  0.00            
ATOM    414  HB2 LYS D   1      -4.774  -1.263 -14.420  1.00  0.00            
ATOM    415  CG  LYS D   1      -4.842  -1.339 -12.257  1.00  0.00            
ATOM    416  HG1 LYS D   1      -4.261  -1.784 -11.427  1.00  0.00            
ATOM    417  HG2 LYS D   1      -5.766  -1.957 -12.336  1.00  0.00            
ATOM    418  CD  LYS D   1      -5.022   0.135 -12.049  1.00  0.00            
ATOM    419  HD1 LYS D   1      -4.430   0.514 -11.191  1.00  0.00            
ATOM    420  HD2 LYS D   1      -4.743   0.673 -12.977  1.00  0.00            
ATOM    421  CE  LYS D   1      -6.394   0.550 -11.670  1.00  0.00            
ATOM    422  HE1 LYS D   1      -6.668   0.042 -10.715  1.00  0.00            
ATOM    423  HE2 LYS D   1      -7.209   0.291 -12.380  1.00  0.00            
ATOM    424  NZ  LYS D   1      -6.581   2.037 -11.512  1.00  0.00            
ATOM    425  HZ1 LYS D   1      -5.862   2.358 -10.822  1.00  0.00            
ATOM    426  HZ2 LYS D   1      -6.509   2.605 -12.377  1.00  0.00            
ATOM    427  HZ3 LYS D   1      -7.541   2.162 -11.133  1.00  0.00            
ATOM    428  C   LYS D   1      -1.647  -1.612 -12.828  1.00  0.00            
ATOM    429  O   LYS D   1      -1.546  -2.803 -12.589  1.00  0.00            
ATOM    430  N   LEU D   2      -0.734  -0.707 -12.385  1.00  0.00            
ATOM    431  HN  LEU D   2      -0.780   0.264 -12.594  1.00  0.00            
ATOM    432  CA  LEU D   2       0.357  -0.891 -11.503  1.00  0.00            
ATOM    433  HA  LEU D   2       1.094  -1.378 -12.112  1.00  0.00            
ATOM    434  CB  LEU D   2       0.995   0.478 -11.228  1.00  0.00            
ATOM    435  HB1 LEU D   2       1.941   0.268 -10.684  1.00  0.00            
ATOM    436  HB2 LEU D   2       0.414   1.018 -10.449  1.00  0.00            
ATOM    437  CG  LEU D   2       1.221   1.496 -12.439  1.00  0.00            
ATOM    438  HG  LEU D   2       0.290   1.684 -13.016  1.00  0.00            
ATOM    439  CD1 LEU D   2       1.634   2.914 -11.978  1.00  0.00            
ATOM    440 HD11 LEU D   2       1.923   3.626 -12.783  1.00  0.00            
ATOM    441 HD12 LEU D   2       0.725   3.351 -11.510  1.00  0.00            
ATOM    442 HD13 LEU D   2       2.432   2.899 -11.203  1.00  0.00            
ATOM    443  CD2 LEU D   2       2.305   0.992 -13.378  1.00  0.00            
ATOM    444 HD21 LEU D   2       2.095   0.025 -13.861  1.00  0.00            
ATOM    445 HD22 LEU D   2       2.512   1.783 -14.128  1.00  0.00            
ATOM    446 HD23 LEU D   2       3.262   0.806 -12.828  1.00  0.00            
ATOM    447  C   LEU D   2       0.189  -1.870 -10.330  1.00  0.00            
ATOM    448  O   LEU D   2      -0.771  -1.780  -9.580  1.00  0.00            
ATOM    449  N   LYS D   3       1.157  -2.711 -10.043  1.00  0.00            
ATOM    450  HN  LYS D   3       1.966  -2.654 -10.623  1.00  0.00            
ATOM    451  CA  LYS D   3       1.108  -3.728  -8.975  1.00  0.00            
ATOM    452  HA  LYS D   3       0.138  -4.166  -9.172  1.00  0.00            
ATOM    453  CB  LYS D   3       2.104  -4.925  -9.061  1.00  0.00            
ATOM    454  HB1 LYS D   3       1.697  -5.535  -8.231  1.00  0.00            
ATOM    455  HB2 LYS D   3       3.168  -4.629  -8.907  1.00  0.00            
ATOM    456  CG  LYS D   3       2.089  -5.838 -10.319  1.00  0.00            
ATOM    457  HG1 LYS D   3       2.395  -5.102 -11.088  1.00  0.00            
ATOM    458  HG2 LYS D   3       1.040  -6.175 -10.529  1.00  0.00            
ATOM    459  CD  LYS D   3       3.098  -6.939 -10.255  1.00  0.00            
ATOM    460  HD1 LYS D   3       3.135  -7.501 -11.213  1.00  0.00            
ATOM    461  HD2 LYS D   3       4.161  -6.619 -10.210  1.00  0.00            
ATOM    462  CE  LYS D   3       2.950  -7.972  -9.201  1.00  0.00            
ATOM    463  HE1 LYS D   3       2.690  -7.443  -8.264  1.00  0.00            
ATOM    464  HE2 LYS D   3       3.854  -8.581  -8.984  1.00  0.00            
ATOM    465  NZ  LYS D   3       1.748  -8.766  -9.537  1.00  0.00            
ATOM    466  HZ1 LYS D   3       0.829  -8.310  -9.353  1.00  0.00            
ATOM    467  HZ2 LYS D   3       1.654  -8.984 -10.544  1.00  0.00            
ATOM    468  HZ3 LYS D   3       1.796  -9.630  -8.962  1.00  0.00            
ATOM    469  C   LYS D   3       1.072  -3.091  -7.575  1.00  0.00            
ATOM    470  O   LYS D   3       1.942  -2.242  -7.259  1.00  0.00            
ATOM    471  N   LEU D   4       0.130  -3.439  -6.733  1.00  0.00            
ATOM    472  HN  LEU D   4      -0.634  -4.056  -6.916  1.00  0.00            
ATOM    473  CA  LEU D   4       0.072  -2.938  -5.349  1.00  0.00            
ATOM    474  HA  LEU D   4       0.270  -1.872  -5.360  1.00  0.00            
ATOM    475  CB  LEU D   4      -1.344  -3.164  -4.654  1.00  0.00            
ATOM    476  HB1 LEU D   4      -1.306  -2.594  -3.706  1.00  0.00            
ATOM    477  HB2 LEU D   4      -1.522  -4.265  -4.554  1.00  0.00            
ATOM    478  CG  LEU D   4      -2.497  -2.626  -5.453  1.00  0.00            
ATOM    479  HG  LEU D   4      -2.510  -2.944  -6.519  1.00  0.00            
ATOM    480  CD1 LEU D   4      -3.765  -3.209  -4.893  1.00  0.00            
ATOM    481 HD11 LEU D   4      -3.916  -4.296  -5.094  1.00  0.00            
ATOM    482 HD12 LEU D   4      -3.822  -3.064  -3.793  1.00  0.00            
ATOM    483 HD13 LEU D   4      -4.678  -2.800  -5.369  1.00  0.00            
ATOM    484  CD2 LEU D   4      -2.694  -1.080  -5.358  1.00  0.00            
ATOM    485 HD21 LEU D   4      -2.541  -0.679  -4.333  1.00  0.00            
ATOM    486 HD22 LEU D   4      -1.889  -0.710  -6.028  1.00  0.00            
ATOM    487 HD23 LEU D   4      -3.696  -0.754  -5.705  1.00  0.00            
ATOM    488  C   LEU D   4       1.262  -3.563  -4.519  1.00  0.00            
ATOM    489  O   LEU D   4       1.720  -2.873  -3.625  1.00  0.00            
ATOM    490  N   GLN D   5       1.641  -4.835  -4.751  1.00  0.00            
ATOM    491  HN  GLN D   5       1.275  -5.425  -5.455  1.00  0.00            
ATOM    492  CA  GLN D   5       2.759  -5.499  -4.100  1.00  0.00            
ATOM    493  HA  GLN D   5       2.958  -6.405  -4.638  1.00  0.00            
ATOM    494  CB  GLN D   5       4.050  -4.696  -4.161  1.00  0.00            
ATOM    495  HB1 GLN D   5       4.832  -5.217  -3.565  1.00  0.00            
ATOM    496  HB2 GLN D   5       3.956  -3.700  -3.667  1.00  0.00            
ATOM    497  CG  GLN D   5       4.607  -4.518  -5.577  1.00  0.00            
ATOM    498  HG1 GLN D   5       5.541  -3.919  -5.581  1.00  0.00            
ATOM    499  HG2 GLN D   5       3.804  -3.990  -6.132  1.00  0.00            
ATOM    500  CD  GLN D   5       4.981  -5.833  -6.357  1.00  0.00            
ATOM    501  OE1 GLN D   5       4.759  -5.958  -7.568  1.00  0.00            
ATOM    502  NE2 GLN D   5       5.622  -6.761  -5.633  1.00  0.00            
ATOM    503 HE21 GLN D   5       5.706  -6.655  -4.635  1.00  0.00            
ATOM    504 HE22 GLN D   5       5.873  -7.612  -6.094  1.00  0.00            
ATOM    505  C   GLN D   5       2.467  -5.986  -2.664  1.00  0.00            
ATOM    506  O   GLN D   5       3.300  -6.366  -1.805  1.00  0.00            
ATOM    507  N   LEU D   6       1.108  -6.053  -2.375  1.00  0.00            
ATOM    508  HN  LEU D   6       0.478  -5.919  -3.130  1.00  0.00            
ATOM    509  CA  LEU D   6       0.563  -6.513  -1.097  1.00  0.00            
ATOM    510  HA  LEU D   6       1.247  -6.295  -0.297  1.00  0.00            
ATOM    511  CB  LEU D   6      -0.769  -5.804  -0.775  1.00  0.00            
ATOM    512  HB1 LEU D   6      -1.102  -6.126   0.244  1.00  0.00            
ATOM    513  HB2 LEU D   6      -1.562  -5.916  -1.550  1.00  0.00            
ATOM    514  CG  LEU D   6      -0.640  -4.234  -0.792  1.00  0.00            
ATOM    515  HG  LEU D   6      -0.154  -3.946  -1.748  1.00  0.00            
ATOM    516  CD1 LEU D   6      -1.907  -3.413  -0.647  1.00  0.00            
ATOM    517 HD11 LEU D   6      -1.805  -2.314  -0.797  1.00  0.00            
ATOM    518 HD12 LEU D   6      -2.587  -3.827  -1.419  1.00  0.00            
ATOM    519 HD13 LEU D   6      -2.400  -3.683   0.311  1.00  0.00            
ATOM    520  CD2 LEU D   6       0.382  -3.874   0.297  1.00  0.00            
ATOM    521 HD21 LEU D   6       1.409  -4.106  -0.051  1.00  0.00            
ATOM    522 HD22 LEU D   6       0.264  -2.786   0.488  1.00  0.00            
ATOM    523 HD23 LEU D   6       0.214  -4.386   1.273  1.00  0.00            
ATOM    524  C   LEU D   6       0.345  -7.993  -1.128  1.00  0.00            
ATOM    525  O   LEU D   6       0.603  -8.684  -2.082  1.00  0.00            
ATOM    526  N   ASN D   7       0.002  -8.561   0.094  1.00  0.00            
ATOM    527  HN  ASN D   7      -0.181  -7.946   0.851  1.00  0.00            
ATOM    528  CA  ASN D   7      -0.287  -9.989   0.289  1.00  0.00            
ATOM    529  HA  ASN D   7      -0.548 -10.385  -0.686  1.00  0.00            
ATOM    530  CB  ASN D   7       0.807 -10.710   1.071  1.00  0.00            
ATOM    531  HB1 ASN D   7       0.582 -11.717   1.477  1.00  0.00            
ATOM    532  HB2 ASN D   7       0.979  -9.925   1.846  1.00  0.00            
ATOM    533  CG  ASN D   7       2.100 -10.721   0.229  1.00  0.00            
ATOM    534  OD1 ASN D   7       3.139 -10.235   0.606  1.00  0.00            
ATOM    535  ND2 ASN D   7       1.993 -11.346  -0.940  1.00  0.00            
ATOM    536 HD21 ASN D   7       2.742 -11.360  -1.580  1.00  0.00            
ATOM    537 HD22 ASN D   7       1.116 -11.831  -1.073  1.00  0.00            
ATOM    538  C   ASN D   7      -1.525  -9.972   1.352  1.00  0.00            
ATOM    539  OT1 ASN D   7      -2.589 -10.528   1.022  1.00  0.00            
ATOM    540  OT2 ASN D   7      -1.230  -9.451   2.475  1.00  0.00            
ATOM    541  N   LYS E   1     -14.585   3.496   7.095  1.00  0.00            
ATOM    542  H1  LYS E   1     -13.963   4.302   7.314  1.00  0.00            
ATOM    543  H2  LYS E   1     -15.542   3.760   7.406  1.00  0.00            
ATOM    544  H3  LYS E   1     -14.261   2.698   7.682  1.00  0.00            
ATOM    545  CA  LYS E   1     -14.623   3.139   5.642  1.00  0.00            
ATOM    546  HA  LYS E   1     -15.170   2.207   5.635  1.00  0.00            
ATOM    547  CB  LYS E   1     -15.426   4.227   4.946  1.00  0.00            
ATOM    548  HB1 LYS E   1     -14.839   4.556   4.070  1.00  0.00            
ATOM    549  HB2 LYS E   1     -15.690   5.145   5.520  1.00  0.00            
ATOM    550  CG  LYS E   1     -16.703   3.716   4.262  1.00  0.00            
ATOM    551  HG1 LYS E   1     -17.420   3.523   5.095  1.00  0.00            
ATOM    552  HG2 LYS E   1     -16.468   2.741   3.788  1.00  0.00            
ATOM    553  CD  LYS E   1     -17.307   4.701   3.276  1.00  0.00            
ATOM    554  HD1 LYS E   1     -17.723   5.496   3.923  1.00  0.00            
ATOM    555  HD2 LYS E   1     -16.531   5.054   2.558  1.00  0.00            
ATOM    556  CE  LYS E   1     -18.465   4.120   2.491  1.00  0.00            
ATOM    557  HE1 LYS E   1     -18.203   3.125   2.089  1.00  0.00            
ATOM    558  HE2 LYS E   1     -18.691   4.727   1.577  1.00  0.00            
ATOM    559  NZ  LYS E   1     -19.678   3.940   3.289  1.00  0.00            
ATOM    560  HZ1 LYS E   1     -19.805   4.740   3.951  1.00  0.00            
ATOM    561  HZ2 LYS E   1     -20.369   3.713   2.548  1.00  0.00            
ATOM    562  HZ3 LYS E   1     -19.610   3.130   3.936  1.00  0.00            
ATOM    563  C   LYS E   1     -13.275   3.002   5.123  1.00  0.00            
ATOM    564  O   LYS E   1     -12.798   1.914   4.862  1.00  0.00            
ATOM    565  N   LEU E   2     -12.432   4.085   5.037  1.00  0.00            
ATOM    566  HN  LEU E   2     -12.728   4.949   5.423  1.00  0.00            
ATOM    567  CA  LEU E   2     -11.060   4.170   4.466  1.00  0.00            
ATOM    568  HA  LEU E   2     -11.197   3.907   3.425  1.00  0.00            
ATOM    569  CB  LEU E   2     -10.454   5.648   4.449  1.00  0.00            
ATOM    570  HB1 LEU E   2     -10.529   6.159   5.425  1.00  0.00            
ATOM    571  HB2 LEU E   2     -11.200   6.195   3.842  1.00  0.00            
ATOM    572  CG  LEU E   2      -9.106   5.810   3.786  1.00  0.00            
ATOM    573  HG  LEU E   2      -9.035   5.109   2.931  1.00  0.00            
ATOM    574  CD1 LEU E   2      -8.859   7.232   3.238  1.00  0.00            
ATOM    575 HD11 LEU E   2      -9.469   7.362   2.322  1.00  0.00            
ATOM    576 HD12 LEU E   2      -9.133   8.007   3.981  1.00  0.00            
ATOM    577 HD13 LEU E   2      -7.794   7.296   2.904  1.00  0.00            
ATOM    578  CD2 LEU E   2      -7.912   5.585   4.725  1.00  0.00            
ATOM    579 HD21 LEU E   2      -7.000   5.784   4.119  1.00  0.00            
ATOM    580 HD22 LEU E   2      -7.941   6.197   5.651  1.00  0.00            
ATOM    581 HD23 LEU E   2      -7.870   4.532   5.062  1.00  0.00            
ATOM    582  C   LEU E   2     -10.025   3.268   5.108  1.00  0.00            
ATOM    583  O   LEU E   2      -9.948   3.190   6.349  1.00  0.00            
ATOM    584  N   LYS E   3      -9.360   2.380   4.351  1.00  0.00            
ATOM    585  HN  LYS E   3      -9.566   2.470   3.383  1.00  0.00            
ATOM    586  CA  LYS E   3      -8.467   1.382   4.787  1.00  0.00            
ATOM    587  HA  LYS E   3      -8.538   1.288   5.855  1.00  0.00            
ATOM    588  CB  LYS E   3      -8.644  -0.008   4.154  1.00  0.00            
ATOM    589  HB1 LYS E   3      -7.857  -0.612   4.654  1.00  0.00            
ATOM    590  HB2 LYS E   3      -8.565  -0.091   3.047  1.00  0.00            
ATOM    591  CG  LYS E   3     -10.051  -0.625   4.529  1.00  0.00            
ATOM    592  HG1 LYS E   3     -10.142  -1.620   4.044  1.00  0.00            
ATOM    593  HG2 LYS E   3     -10.840   0.114   4.245  1.00  0.00            
ATOM    594  CD  LYS E   3     -10.222  -0.907   6.013  1.00  0.00            
ATOM    595  HD1 LYS E   3      -9.321  -1.507   6.231  1.00  0.00            
ATOM    596  HD2 LYS E   3     -10.030  -0.020   6.645  1.00  0.00            
ATOM    597  CE  LYS E   3     -11.507  -1.480   6.338  1.00  0.00            
ATOM    598  HE1 LYS E   3     -11.553  -1.905   7.364  1.00  0.00            
ATOM    599  HE2 LYS E   3     -11.878  -2.159   5.548  1.00  0.00            
ATOM    600  NZ  LYS E   3     -12.576  -0.440   6.318  1.00  0.00            
ATOM    601  HZ1 LYS E   3     -12.394   0.279   7.053  1.00  0.00            
ATOM    602  HZ2 LYS E   3     -12.692   0.049   5.397  1.00  0.00            
ATOM    603  HZ3 LYS E   3     -13.468  -0.846   6.645  1.00  0.00            
ATOM    604  C   LYS E   3      -7.035   1.822   4.518  1.00  0.00            
ATOM    605  O   LYS E   3      -6.817   2.588   3.570  1.00  0.00            
ATOM    606  N   LEU E   4      -5.998   1.332   5.251  1.00  0.00            
ATOM    607  HN  LEU E   4      -6.139   0.667   5.979  1.00  0.00            
ATOM    608  CA  LEU E   4      -4.604   1.699   5.108  1.00  0.00            
ATOM    609  HA  LEU E   4      -4.453   2.359   4.277  1.00  0.00            
ATOM    610  CB  LEU E   4      -4.282   2.406   6.479  1.00  0.00            
ATOM    611  HB1 LEU E   4      -4.786   1.746   7.228  1.00  0.00            
ATOM    612  HB2 LEU E   4      -4.787   3.395   6.495  1.00  0.00            
ATOM    613  CG  LEU E   4      -2.822   2.662   6.917  1.00  0.00            
ATOM    614  HG  LEU E   4      -2.408   1.626   6.903  1.00  0.00            
ATOM    615  CD1 LEU E   4      -2.079   3.536   5.906  1.00  0.00            
ATOM    616 HD11 LEU E   4      -2.525   4.551   5.903  1.00  0.00            
ATOM    617 HD12 LEU E   4      -1.007   3.637   6.181  1.00  0.00            
ATOM    618 HD13 LEU E   4      -2.117   3.082   4.896  1.00  0.00            
ATOM    619  CD2 LEU E   4      -2.729   3.242   8.323  1.00  0.00            
ATOM    620 HD21 LEU E   4      -1.688   3.250   8.721  1.00  0.00            
ATOM    621 HD22 LEU E   4      -3.279   4.204   8.411  1.00  0.00            
ATOM    622 HD23 LEU E   4      -3.165   2.486   9.012  1.00  0.00            
ATOM    623  C   LEU E   4      -3.800   0.451   4.991  1.00  0.00            
ATOM    624  O   LEU E   4      -3.926  -0.506   5.764  1.00  0.00            
ATOM    625  N   GLN E   5      -2.997   0.429   3.886  1.00  0.00            
ATOM    626  HN  GLN E   5      -3.035   1.186   3.244  1.00  0.00            
ATOM    627  CA  GLN E   5      -2.211  -0.722   3.549  1.00  0.00            
ATOM    628  HA  GLN E   5      -2.772  -1.640   3.645  1.00  0.00            
ATOM    629  CB  GLN E   5      -1.767  -0.626   2.085  1.00  0.00            
ATOM    630  HB1 GLN E   5      -2.551  -0.187   1.435  1.00  0.00            
ATOM    631  HB2 GLN E   5      -1.651  -1.680   1.778  1.00  0.00            
ATOM    632  CG  GLN E   5      -0.468   0.177   1.862  1.00  0.00            
ATOM    633  HG1 GLN E   5      -0.426   0.381   0.778  1.00  0.00            
ATOM    634  HG2 GLN E   5       0.460  -0.311   2.235  1.00  0.00            
ATOM    635  CD  GLN E   5      -0.492   1.586   2.485  1.00  0.00            
ATOM    636  OE1 GLN E   5      -1.512   2.297   2.394  1.00  0.00            
ATOM    637  NE2 GLN E   5       0.628   2.020   3.118  1.00  0.00            
ATOM    638 HE21 GLN E   5       1.483   1.495   3.016  1.00  0.00            
ATOM    639 HE22 GLN E   5       0.652   2.823   3.715  1.00  0.00            
ATOM    640  C   GLN E   5      -1.102  -0.938   4.581  1.00  0.00            
ATOM    641  O   GLN E   5      -0.634  -0.044   5.348  1.00  0.00            
ATOM    642  N   LEU E   6      -0.611  -2.206   4.679  1.00  0.00            
ATOM    643  HN  LEU E   6      -1.024  -2.921   4.132  1.00  0.00            
ATOM    644  CA  LEU E   6       0.336  -2.643   5.747  1.00  0.00            
ATOM    645  HA  LEU E   6       0.094  -2.161   6.688  1.00  0.00            
ATOM    646  CB  LEU E   6       0.312  -4.166   5.987  1.00  0.00            
ATOM    647  HB1 LEU E   6       1.129  -4.405   6.705  1.00  0.00            
ATOM    648  HB2 LEU E   6       0.506  -4.803   5.096  1.00  0.00            
ATOM    649  CG  LEU E   6      -0.888  -4.664   6.774  1.00  0.00            
ATOM    650  HG  LEU E   6      -1.682  -3.950   6.505  1.00  0.00            
ATOM    651  CD1 LEU E   6      -1.126  -6.093   6.443  1.00  0.00            
ATOM    652 HD11 LEU E   6      -1.911  -6.469   7.136  1.00  0.00            
ATOM    653 HD12 LEU E   6      -1.585  -6.207   5.441  1.00  0.00            
ATOM    654 HD13 LEU E   6      -0.208  -6.732   6.412  1.00  0.00            
ATOM    655  CD2 LEU E   6      -0.745  -4.639   8.275  1.00  0.00            
ATOM    656 HD21 LEU E   6      -0.050  -5.469   8.552  1.00  0.00            
ATOM    657 HD22 LEU E   6      -0.396  -3.624   8.548  1.00  0.00            
ATOM    658 HD23 LEU E   6      -1.754  -4.778   8.695  1.00  0.00            
ATOM    659  C   LEU E   6       1.729  -2.206   5.462  1.00  0.00            
ATOM    660  O   LEU E   6       2.540  -2.145   6.363  1.00  0.00            
ATOM    661  N   ASN E   7       2.007  -1.908   4.198  1.00  0.00            
ATOM    662  HN  ASN E   7       1.245  -2.059   3.573  1.00  0.00            
ATOM    663  CA  ASN E   7       3.310  -1.372   3.787  1.00  0.00            
ATOM    664  HA  ASN E   7       4.089  -1.717   4.452  1.00  0.00            
ATOM    665  CB  ASN E   7       3.618  -1.873   2.339  1.00  0.00            
ATOM    666  HB1 ASN E   7       4.611  -1.445   2.068  1.00  0.00            
ATOM    667  HB2 ASN E   7       2.829  -1.589   1.611  1.00  0.00            
ATOM    668  CG  ASN E   7       3.909  -3.381   2.241  1.00  0.00            
ATOM    669  OD1 ASN E   7       4.321  -4.173   3.054  1.00  0.00            
ATOM    670  ND2 ASN E   7       3.956  -3.845   0.964  1.00  0.00            
ATOM    671 HD21 ASN E   7       3.692  -3.240   0.208  1.00  0.00            
ATOM    672 HD22 ASN E   7       4.123  -4.821   0.808  1.00  0.00            
ATOM    673  C   ASN E   7       3.374   0.131   3.844  1.00  0.00            
ATOM    674  OT1 ASN E   7       3.598   0.701   4.956  1.00  0.00            
ATOM    675  OT2 ASN E   7       3.133   0.799   2.826  1.00  0.00            
ATOM    676  N   LYS F   1     -12.428 -10.655  10.868  1.00  0.00            
ATOM    677  H1  LYS F   1     -13.274 -10.591  10.259  1.00  0.00            
ATOM    678  H2  LYS F   1     -11.850 -11.509  10.700  1.00  0.00            
ATOM    679  H3  LYS F   1     -12.656 -10.587  11.874  1.00  0.00            
ATOM    680  CA  LYS F   1     -11.644  -9.381  10.532  1.00  0.00            
ATOM    681  HA  LYS F   1     -12.343  -8.557  10.467  1.00  0.00            
ATOM    682  CB  LYS F   1     -10.817  -9.010  11.783  1.00  0.00            
ATOM    683  HB1 LYS F   1     -11.184  -9.269  12.799  1.00  0.00            
ATOM    684  HB2 LYS F   1     -10.712  -7.907  11.787  1.00  0.00            
ATOM    685  CG  LYS F   1      -9.386  -9.570  11.804  1.00  0.00            
ATOM    686  HG1 LYS F   1      -8.989  -9.148  12.748  1.00  0.00            
ATOM    687  HG2 LYS F   1      -8.824  -9.082  10.972  1.00  0.00            
ATOM    688  CD  LYS F   1      -9.208 -10.978  11.587  1.00  0.00            
ATOM    689  HD1 LYS F   1      -9.751 -11.549  12.366  1.00  0.00            
ATOM    690  HD2 LYS F   1      -9.577 -11.239  10.571  1.00  0.00            
ATOM    691  CE  LYS F   1      -7.697 -11.400  11.539  1.00  0.00            
ATOM    692  HE1 LYS F   1      -7.348 -11.268  12.572  1.00  0.00            
ATOM    693  HE2 LYS F   1      -7.124 -10.868  10.736  1.00  0.00            
ATOM    694  NZ  LYS F   1      -7.679 -12.832  11.177  1.00  0.00            
ATOM    695  HZ1 LYS F   1      -6.747 -13.264  11.355  1.00  0.00            
ATOM    696  HZ2 LYS F   1      -8.333 -13.373  11.785  1.00  0.00            
ATOM    697  HZ3 LYS F   1      -7.789 -12.913  10.150  1.00  0.00            
ATOM    698  C   LYS F   1     -10.871  -9.436   9.244  1.00  0.00            
ATOM    699  O   LYS F   1     -10.779 -10.459   8.521  1.00  0.00            
ATOM    700  N   LEU F   2     -10.414  -8.264   8.771  1.00  0.00            
ATOM    701  HN  LEU F   2     -10.606  -7.402   9.241  1.00  0.00            
ATOM    702  CA  LEU F   2      -9.570  -7.958   7.594  1.00  0.00            
ATOM    703  HA  LEU F   2      -9.709  -8.785   6.907  1.00  0.00            
ATOM    704  CB  LEU F   2      -9.878  -6.506   7.119  1.00  0.00            
ATOM    705  HB1 LEU F   2      -9.262  -6.197   6.243  1.00  0.00            
ATOM    706  HB2 LEU F   2      -9.573  -5.738   7.856  1.00  0.00            
ATOM    707  CG  LEU F   2     -11.290  -6.115   6.684  1.00  0.00            
ATOM    708  HG  LEU F   2     -11.922  -6.196   7.597  1.00  0.00            
ATOM    709  CD1 LEU F   2     -11.350  -4.682   6.194  1.00  0.00            
ATOM    710 HD11 LEU F   2     -12.380  -4.433   5.860  1.00  0.00            
ATOM    711 HD12 LEU F   2     -11.035  -3.958   6.965  1.00  0.00            
ATOM    712 HD13 LEU F   2     -10.704  -4.585   5.295  1.00  0.00            
ATOM    713  CD2 LEU F   2     -11.737  -7.190   5.695  1.00  0.00            
ATOM    714 HD21 LEU F   2     -12.824  -7.061   5.447  1.00  0.00            
ATOM    715 HD22 LEU F   2     -11.129  -7.042   4.780  1.00  0.00            
ATOM    716 HD23 LEU F   2     -11.659  -8.208   6.124  1.00  0.00            
ATOM    717  C   LEU F   2      -8.130  -7.995   7.980  1.00  0.00            
ATOM    718  O   LEU F   2      -7.770  -7.917   9.127  1.00  0.00            
ATOM    719  N   LYS F   3      -7.223  -8.087   6.988  1.00  0.00            
ATOM    720  HN  LYS F   3      -7.608  -8.149   6.065  1.00  0.00            
ATOM    721  CA  LYS F   3      -5.797  -7.738   6.999  1.00  0.00            
ATOM    722  HA  LYS F   3      -5.513  -8.286   7.889  1.00  0.00            
ATOM    723  CB  LYS F   3      -4.923  -8.420   5.853  1.00  0.00            
ATOM    724  HB1 LYS F   3      -3.864  -8.213   6.103  1.00  0.00            
ATOM    725  HB2 LYS F   3      -5.243  -7.922   4.909  1.00  0.00            
ATOM    726  CG  LYS F   3      -5.221  -9.912   5.750  1.00  0.00            
ATOM    727  HG1 LYS F   3      -6.273 -10.251   5.805  1.00  0.00            
ATOM    728  HG2 LYS F   3      -4.783 -10.521   6.576  1.00  0.00            
ATOM    729  CD  LYS F   3      -4.326 -10.377   4.581  1.00  0.00            
ATOM    730  HD1 LYS F   3      -3.948  -9.452   4.097  1.00  0.00            
ATOM    731  HD2 LYS F   3      -3.517 -10.968   5.045  1.00  0.00            
ATOM    732  CE  LYS F   3      -5.108 -11.243   3.629  1.00  0.00            
ATOM    733  HE1 LYS F   3      -5.978 -10.694   3.222  1.00  0.00            
ATOM    734  HE2 LYS F   3      -5.691 -11.971   4.234  1.00  0.00            
ATOM    735  NZ  LYS F   3      -4.321 -11.899   2.610  1.00  0.00            
ATOM    736  HZ1 LYS F   3      -4.882 -12.550   2.036  1.00  0.00            
ATOM    737  HZ2 LYS F   3      -3.736 -11.193   2.103  1.00  0.00            
ATOM    738  HZ3 LYS F   3      -3.592 -12.542   2.974  1.00  0.00            
ATOM    739  C   LYS F   3      -5.486  -6.300   7.145  1.00  0.00            
ATOM    740  O   LYS F   3      -4.635  -5.865   7.951  1.00  0.00            
ATOM    741  N   LEU F   4      -6.199  -5.417   6.374  1.00  0.00            
ATOM    742  HN  LEU F   4      -6.933  -5.710   5.769  1.00  0.00            
ATOM    743  CA  LEU F   4      -5.988  -3.995   6.149  1.00  0.00            
ATOM    744  HA  LEU F   4      -4.984  -3.897   5.782  1.00  0.00            
ATOM    745  CB  LEU F   4      -7.038  -3.430   5.203  1.00  0.00            
ATOM    746  HB1 LEU F   4      -6.803  -2.364   5.043  1.00  0.00            
ATOM    747  HB2 LEU F   4      -8.061  -3.530   5.618  1.00  0.00            
ATOM    748  CG  LEU F   4      -7.033  -4.117   3.842  1.00  0.00            
ATOM    749  HG  LEU F   4      -6.968  -5.229   3.938  1.00  0.00            
ATOM    750  CD1 LEU F   4      -8.258  -3.801   2.946  1.00  0.00            
ATOM    751 HD11 LEU F   4      -8.150  -4.126   1.883  1.00  0.00            
ATOM    752 HD12 LEU F   4      -9.124  -4.234   3.487  1.00  0.00            
ATOM    753 HD13 LEU F   4      -8.426  -2.701   2.969  1.00  0.00            
ATOM    754  CD2 LEU F   4      -5.835  -3.512   3.145  1.00  0.00            
ATOM    755 HD21 LEU F   4      -4.786  -3.705   3.439  1.00  0.00            
ATOM    756 HD22 LEU F   4      -5.813  -3.906   2.101  1.00  0.00            
ATOM    757 HD23 LEU F   4      -5.897  -2.410   3.058  1.00  0.00            
ATOM    758  C   LEU F   4      -6.125  -3.220   7.519  1.00  0.00            
ATOM    759  O   LEU F   4      -6.942  -3.602   8.340  1.00  0.00            
ATOM    760  N   GLN F   5      -5.356  -2.206   7.750  1.00  0.00            
ATOM    761  HN  GLN F   5      -4.640  -1.982   7.095  1.00  0.00            
ATOM    762  CA  GLN F   5      -5.473  -1.288   8.891  1.00  0.00            
ATOM    763  HA  GLN F   5      -5.752  -1.864   9.772  1.00  0.00            
ATOM    764  CB  GLN F   5      -4.171  -0.413   9.160  1.00  0.00            
ATOM    765  HB1 GLN F   5      -4.288   0.208  10.078  1.00  0.00            
ATOM    766  HB2 GLN F   5      -3.994   0.251   8.293  1.00  0.00            
ATOM    767  CG  GLN F   5      -2.866  -1.247   9.243  1.00  0.00            
ATOM    768  HG1 GLN F   5      -2.007  -0.553   9.287  1.00  0.00            
ATOM    769  HG2 GLN F   5      -2.869  -1.908   8.355  1.00  0.00            
ATOM    770  CD  GLN F   5      -2.805  -2.196  10.468  1.00  0.00            
ATOM    771  OE1 GLN F   5      -3.661  -3.098  10.543  1.00  0.00            
ATOM    772  NE2 GLN F   5      -1.970  -1.938  11.426  1.00  0.00            
ATOM    773 HE21 GLN F   5      -1.430  -1.103  11.497  1.00  0.00            
ATOM    774 HE22 GLN F   5      -1.894  -2.565  12.196  1.00  0.00            
ATOM    775  C   GLN F   5      -6.544  -0.249   8.697  1.00  0.00            
ATOM    776  O   GLN F   5      -7.007  -0.089   7.567  1.00  0.00            
ATOM    777  N   LEU F   6      -7.019   0.498   9.717  1.00  0.00            
ATOM    778  HN  LEU F   6      -6.611   0.420  10.619  1.00  0.00            
ATOM    779  CA  LEU F   6      -8.125   1.413   9.620  1.00  0.00            
ATOM    780  HA  LEU F   6      -8.063   1.769  10.637  1.00  0.00            
ATOM    781  CB  LEU F   6      -8.054   2.635   8.722  1.00  0.00            
ATOM    782  HB1 LEU F   6      -8.898   3.319   8.974  1.00  0.00            
ATOM    783  HB2 LEU F   6      -8.141   2.376   7.637  1.00  0.00            
ATOM    784  CG  LEU F   6      -6.846   3.536   8.913  1.00  0.00            
ATOM    785  HG  LEU F   6      -5.894   3.009   8.700  1.00  0.00            
ATOM    786  CD1 LEU F   6      -6.954   4.858   8.021  1.00  0.00            
ATOM    787 HD11 LEU F   6      -6.159   5.548   8.424  1.00  0.00            
ATOM    788 HD12 LEU F   6      -6.866   4.525   6.964  1.00  0.00            
ATOM    789 HD13 LEU F   6      -7.938   5.360   8.165  1.00  0.00            
ATOM    790  CD2 LEU F   6      -6.608   3.811  10.447  1.00  0.00            
ATOM    791 HD21 LEU F   6      -6.217   2.934  11.008  1.00  0.00            
ATOM    792 HD22 LEU F   6      -5.811   4.570  10.637  1.00  0.00            
ATOM    793 HD23 LEU F   6      -7.580   4.038  10.923  1.00  0.00            
ATOM    794  C   LEU F   6      -9.512   0.731   9.537  1.00  0.00            
ATOM    795  O   LEU F   6      -9.617  -0.448   9.275  1.00  0.00            
ATOM    796  N   ASN F   7     -10.619   1.445   9.927  1.00  0.00            
ATOM    797  HN  ASN F   7     -10.418   2.361  10.268  1.00  0.00            
ATOM    798  CA  ASN F   7     -11.904   0.902  10.012  1.00  0.00            
ATOM    799  HA  ASN F   7     -11.998  -0.122   9.665  1.00  0.00            
ATOM    800  CB  ASN F   7     -12.299   0.870  11.553  1.00  0.00            
ATOM    801  HB1 ASN F   7     -13.389   0.677  11.628  1.00  0.00            
ATOM    802  HB2 ASN F   7     -12.164   1.861  12.042  1.00  0.00            
ATOM    803  CG  ASN F   7     -11.479  -0.088  12.487  1.00  0.00            
ATOM    804  OD1 ASN F   7     -10.327  -0.489  12.340  1.00  0.00            
ATOM    805  ND2 ASN F   7     -12.168  -0.395  13.641  1.00  0.00            
ATOM    806 HD21 ASN F   7     -13.049   0.010  13.842  1.00  0.00            
ATOM    807 HD22 ASN F   7     -11.727  -1.053  14.255  1.00  0.00            
ATOM    808  C   ASN F   7     -12.897   1.778   9.187  1.00  0.00            
ATOM    809  OT1 ASN F   7     -13.298   2.850   9.658  1.00  0.00            
ATOM    810  OT2 ASN F   7     -13.255   1.442   8.026  1.00  0.00            
END
ATOM      1  N   LYS A   1      -4.460  -2.833  -8.770  1.00  0.00            
ATOM      2  H1  LYS A   1      -5.326  -2.733  -9.339  1.00  0.00            
ATOM      3  H2  LYS A   1      -3.611  -2.827  -9.368  1.00  0.00            
ATOM      4  H3  LYS A   1      -4.495  -3.789  -8.379  1.00  0.00            
ATOM      5  CA  LYS A   1      -4.325  -1.739  -7.753  1.00  0.00            
ATOM      6  HA  LYS A   1      -5.254  -1.663  -7.205  1.00  0.00            
ATOM      7  CB  LYS A   1      -3.146  -1.926  -6.687  1.00  0.00            
ATOM      8  HB1 LYS A   1      -3.407  -2.638  -5.869  1.00  0.00            
ATOM      9  HB2 LYS A   1      -2.944  -0.915  -6.284  1.00  0.00            
ATOM     10  CG  LYS A   1      -1.776  -2.364  -7.291  1.00  0.00            
ATOM     11  HG1 LYS A   1      -1.483  -1.575  -8.023  1.00  0.00            
ATOM     12  HG2 LYS A   1      -2.000  -3.318  -7.821  1.00  0.00            
ATOM     13  CD  LYS A   1      -0.623  -2.611  -6.276  1.00  0.00            
ATOM     14  HD1 LYS A   1      -0.162  -1.682  -5.864  1.00  0.00            
ATOM     15  HD2 LYS A   1      -1.097  -3.136  -5.417  1.00  0.00            
ATOM     16  CE  LYS A   1       0.551  -3.484  -6.817  1.00  0.00            
ATOM     17  HE1 LYS A   1       0.145  -4.503  -6.946  1.00  0.00            
ATOM     18  HE2 LYS A   1       1.399  -3.468  -6.097  1.00  0.00            
ATOM     19  NZ  LYS A   1       1.164  -3.034  -8.111  1.00  0.00            
ATOM     20  HZ1 LYS A   1       1.897  -3.716  -8.403  1.00  0.00            
ATOM     21  HZ2 LYS A   1       0.407  -3.046  -8.822  1.00  0.00            
ATOM     22  HZ3 LYS A   1       1.489  -2.051  -8.019  1.00  0.00            
ATOM     23  C   LYS A   1      -4.108  -0.398  -8.411  1.00  0.00            
ATOM     24  O   LYS A   1      -3.528  -0.375  -9.478  1.00  0.00            
ATOM     25  N   LEU A   2      -4.489   0.710  -7.799  1.00  0.00            
ATOM     26  HN  LEU A   2      -4.877   0.563  -6.889  1.00  0.00            
ATOM     27  CA  LEU A   2      -4.442   2.011  -8.310  1.00  0.00            
ATOM     28  HA  LEU A   2      -4.058   2.046  -9.315  1.00  0.00            
ATOM     29  CB  LEU A   2      -5.895   2.584  -8.115  1.00  0.00            
ATOM     30  HB1 LEU A   2      -5.959   3.682  -8.275  1.00  0.00            
ATOM     31  HB2 LEU A   2      -6.227   2.332  -7.081  1.00  0.00            
ATOM     32  CG  LEU A   2      -6.937   2.060  -9.077  1.00  0.00            
ATOM     33  HG  LEU A   2      -6.839   0.962  -9.199  1.00  0.00            
ATOM     34  CD1 LEU A   2      -8.230   2.664  -8.453  1.00  0.00            
ATOM     35 HD11 LEU A   2      -9.079   2.170  -8.969  1.00  0.00            
ATOM     36 HD12 LEU A   2      -8.410   2.409  -7.385  1.00  0.00            
ATOM     37 HD13 LEU A   2      -8.187   3.746  -8.698  1.00  0.00            
ATOM     38  CD2 LEU A   2      -6.538   2.634 -10.464  1.00  0.00            
ATOM     39 HD21 LEU A   2      -6.372   3.725 -10.392  1.00  0.00            
ATOM     40 HD22 LEU A   2      -5.595   2.160 -10.808  1.00  0.00            
ATOM     41 HD23 LEU A   2      -7.290   2.279 -11.203  1.00  0.00            
ATOM     42  C   LEU A   2      -3.452   2.854  -7.520  1.00  0.00            
ATOM     43  O   LEU A   2      -2.936   2.504  -6.452  1.00  0.00            
ATOM     44  N   LYS A   3      -3.027   3.889  -8.128  1.00  0.00            
ATOM     45  HN  LYS A   3      -3.361   3.864  -9.062  1.00  0.00            
ATOM     46  CA  LYS A   3      -1.906   4.791  -7.692  1.00  0.00            
ATOM     47  HA  LYS A   3      -1.799   4.818  -6.613  1.00  0.00            
ATOM     48  CB  LYS A   3      -0.601   4.295  -8.413  1.00  0.00            
ATOM     49  HB1 LYS A   3      -0.770   4.182  -9.511  1.00  0.00            
ATOM     50  HB2 LYS A   3      -0.416   3.296  -7.979  1.00  0.00            
ATOM     51  CG  LYS A   3       0.626   5.190  -8.196  1.00  0.00            
ATOM     52  HG1 LYS A   3       0.675   5.423  -7.113  1.00  0.00            
ATOM     53  HG2 LYS A   3       0.575   6.103  -8.825  1.00  0.00            
ATOM     54  CD  LYS A   3       1.887   4.570  -8.760  1.00  0.00            
ATOM     55  HD1 LYS A   3       2.068   3.525  -8.458  1.00  0.00            
ATOM     56  HD2 LYS A   3       1.789   4.558  -9.865  1.00  0.00            
ATOM     57  CE  LYS A   3       3.095   5.418  -8.335  1.00  0.00            
ATOM     58  HE1 LYS A   3       3.218   5.247  -7.243  1.00  0.00            
ATOM     59  HE2 LYS A   3       2.923   6.497  -8.499  1.00  0.00            
ATOM     60  NZ  LYS A   3       4.256   5.029  -8.939  1.00  0.00            
ATOM     61  HZ1 LYS A   3       4.263   4.046  -9.273  1.00  0.00            
ATOM     62  HZ2 LYS A   3       4.440   5.498  -9.847  1.00  0.00            
ATOM     63  HZ3 LYS A   3       5.100   5.213  -8.370  1.00  0.00            
ATOM     64  C   LYS A   3      -2.077   6.226  -8.083  1.00  0.00            
ATOM     65  O   LYS A   3      -2.420   6.536  -9.226  1.00  0.00            
ATOM     66  N   LEU A   4      -1.830   7.084  -7.090  1.00  0.00            
ATOM     67  HN  LEU A   4      -1.460   6.732  -6.233  1.00  0.00            
ATOM     68  CA  LEU A   4      -2.067   8.524  -7.208  1.00  0.00            
ATOM     69  HA  LEU A   4      -2.953   8.722  -7.793  1.00  0.00            
ATOM     70  CB  LEU A   4      -2.175   9.350  -5.813  1.00  0.00            
ATOM     71  HB1 LEU A   4      -2.321  10.427  -6.060  1.00  0.00            
ATOM     72  HB2 LEU A   4      -1.171   9.224  -5.369  1.00  0.00            
ATOM     73  CG  LEU A   4      -3.312   8.893  -4.983  1.00  0.00            
ATOM     74  HG  LEU A   4      -3.438   7.789  -5.096  1.00  0.00            
ATOM     75  CD1 LEU A   4      -2.825   9.173  -3.568  1.00  0.00            
ATOM     76 HD11 LEU A   4      -2.619  10.245  -3.366  1.00  0.00            
ATOM     77 HD12 LEU A   4      -3.614   8.756  -2.913  1.00  0.00            
ATOM     78 HD13 LEU A   4      -1.899   8.631  -3.278  1.00  0.00            
ATOM     79  CD2 LEU A   4      -4.672   9.625  -5.181  1.00  0.00            
ATOM     80 HD21 LEU A   4      -5.302   9.527  -4.273  1.00  0.00            
ATOM     81 HD22 LEU A   4      -4.522  10.717  -5.259  1.00  0.00            
ATOM     82 HD23 LEU A   4      -5.192   9.253  -6.094  1.00  0.00            
ATOM     83  C   LEU A   4      -0.952   9.218  -8.028  1.00  0.00            
ATOM     84  O   LEU A   4       0.270   9.090  -7.765  1.00  0.00            
ATOM     85  N   GLN A   5      -1.380   9.927  -9.032  1.00  0.00            
ATOM     86  HN  GLN A   5      -2.369   9.932  -9.107  1.00  0.00            
ATOM     87  CA  GLN A   5      -0.550  10.896  -9.740  1.00  0.00            
ATOM     88  HA  GLN A   5       0.435  10.486  -9.875  1.00  0.00            
ATOM     89  CB  GLN A   5      -0.949  11.081 -11.196  1.00  0.00            
ATOM     90  HB1 GLN A   5      -2.061  11.063 -11.254  1.00  0.00            
ATOM     91  HB2 GLN A   5      -0.653  10.172 -11.763  1.00  0.00            
ATOM     92  CG  GLN A   5      -0.298  12.236 -11.911  1.00  0.00            
ATOM     93  HG1 GLN A   5       0.799  12.093 -11.959  1.00  0.00            
ATOM     94  HG2 GLN A   5      -0.499  13.220 -11.429  1.00  0.00            
ATOM     95  CD  GLN A   5      -0.750  12.239 -13.343  1.00  0.00            
ATOM     96  OE1 GLN A   5      -0.091  11.650 -14.197  1.00  0.00            
ATOM     97  NE2 GLN A   5      -1.924  12.939 -13.599  1.00  0.00            
ATOM     98 HE21 GLN A   5      -2.417  12.863 -14.472  1.00  0.00            
ATOM     99 HE22 GLN A   5      -2.466  13.296 -12.840  1.00  0.00            
ATOM    100  C   GLN A   5      -0.466  12.214  -8.951  1.00  0.00            
ATOM    101  O   GLN A   5      -1.466  12.916  -8.644  1.00  0.00            
ATOM    102  N   LEU A   6       0.796  12.602  -8.637  1.00  0.00            
ATOM    103  HN  LEU A   6       1.523  11.958  -8.891  1.00  0.00            
ATOM    104  CA  LEU A   6       1.241  13.825  -7.990  1.00  0.00            
ATOM    105  HA  LEU A   6       0.479  13.995  -7.242  1.00  0.00            
ATOM    106  CB  LEU A   6       2.555  13.660  -7.239  1.00  0.00            
ATOM    107  HB1 LEU A   6       2.858  14.613  -6.746  1.00  0.00            
ATOM    108  HB2 LEU A   6       3.264  13.281  -8.007  1.00  0.00            
ATOM    109  CG  LEU A   6       2.486  12.485  -6.185  1.00  0.00            
ATOM    110  HG  LEU A   6       2.044  11.588  -6.678  1.00  0.00            
ATOM    111  CD1 LEU A   6       3.875  12.028  -5.714  1.00  0.00            
ATOM    112 HD11 LEU A   6       4.618  11.882  -6.525  1.00  0.00            
ATOM    113 HD12 LEU A   6       4.328  12.798  -5.053  1.00  0.00            
ATOM    114 HD13 LEU A   6       3.837  11.115  -5.071  1.00  0.00            
ATOM    115  CD2 LEU A   6       1.628  12.828  -4.934  1.00  0.00            
ATOM    116 HD21 LEU A   6       0.624  12.856  -5.407  1.00  0.00            
ATOM    117 HD22 LEU A   6       1.645  12.123  -4.077  1.00  0.00            
ATOM    118 HD23 LEU A   6       2.005  13.790  -4.533  1.00  0.00            
ATOM    119  C   LEU A   6       1.234  15.041  -8.897  1.00  0.00            
ATOM    120  O   LEU A   6       1.538  14.887 -10.108  1.00  0.00            
ATOM    121  N   ASN A   7       0.937  16.205  -8.366  1.00  0.00            
ATOM    122  HN  ASN A   7       0.845  16.200  -7.370  1.00  0.00            
ATOM    123  CA  ASN A   7       0.952  17.576  -8.882  1.00  0.00            
ATOM    124  HA  ASN A   7       0.914  17.650  -9.954  1.00  0.00            
ATOM    125  CB  ASN A   7      -0.168  18.474  -8.298  1.00  0.00            
ATOM    126  HB1 ASN A   7      -0.136  19.516  -8.689  1.00  0.00            
ATOM    127  HB2 ASN A   7      -0.030  18.592  -7.196  1.00  0.00            
ATOM    128  CG  ASN A   7      -1.563  17.826  -8.623  1.00  0.00            
ATOM    129  OD1 ASN A   7      -1.826  17.099  -9.593  1.00  0.00            
ATOM    130  ND2 ASN A   7      -2.576  18.222  -7.800  1.00  0.00            
ATOM    131 HD21 ASN A   7      -2.355  18.794  -7.010  1.00  0.00            
ATOM    132 HD22 ASN A   7      -3.505  17.917  -8.009  1.00  0.00            
ATOM    133  C   ASN A   7       2.223  18.277  -8.456  1.00  0.00            
ATOM    134  OT1 ASN A   7       2.849  18.835  -9.399  1.00  0.00            
ATOM    135  OT2 ASN A   7       2.720  18.129  -7.302  1.00  0.00            
ATOM    136  N   LYS B   1      15.192 -11.364   8.417  1.00  0.00            
ATOM    137  H1  LYS B   1      15.682 -12.026   9.045  1.00  0.00            
ATOM    138  H2  LYS B   1      14.775 -10.595   8.984  1.00  0.00            
ATOM    139  H3  LYS B   1      14.443 -11.857   7.895  1.00  0.00            
ATOM    140  CA  LYS B   1      16.301 -10.832   7.527  1.00  0.00            
ATOM    141  HA  LYS B   1      16.967 -10.268   8.161  1.00  0.00            
ATOM    142  CB  LYS B   1      17.000 -12.084   6.951  1.00  0.00            
ATOM    143  HB1 LYS B   1      16.285 -12.720   6.385  1.00  0.00            
ATOM    144  HB2 LYS B   1      17.406 -12.770   7.713  1.00  0.00            
ATOM    145  CG  LYS B   1      18.284 -11.723   6.034  1.00  0.00            
ATOM    146  HG1 LYS B   1      18.962 -11.046   6.593  1.00  0.00            
ATOM    147  HG2 LYS B   1      17.929 -11.127   5.169  1.00  0.00            
ATOM    148  CD  LYS B   1      18.973 -13.012   5.540  1.00  0.00            
ATOM    149  HD1 LYS B   1      18.104 -13.626   5.198  1.00  0.00            
ATOM    150  HD2 LYS B   1      19.635 -12.891   4.644  1.00  0.00            
ATOM    151  CE  LYS B   1      19.822 -13.862   6.546  1.00  0.00            
ATOM    152  HE1 LYS B   1      20.460 -14.624   6.048  1.00  0.00            
ATOM    153  HE2 LYS B   1      19.209 -14.489   7.228  1.00  0.00            
ATOM    154  NZ  LYS B   1      20.713 -13.064   7.311  1.00  0.00            
ATOM    155  HZ1 LYS B   1      21.402 -13.696   7.766  1.00  0.00            
ATOM    156  HZ2 LYS B   1      21.286 -12.444   6.710  1.00  0.00            
ATOM    157  HZ3 LYS B   1      20.207 -12.410   7.940  1.00  0.00            
ATOM    158  C   LYS B   1      15.861 -10.021   6.373  1.00  0.00            
ATOM    159  O   LYS B   1      16.381  -8.899   6.250  1.00  0.00            
ATOM    160  N   LEU B   2      14.995 -10.543   5.434  1.00  0.00            
ATOM    161  HN  LEU B   2      14.755 -11.505   5.429  1.00  0.00            
ATOM    162  CA  LEU B   2      14.219  -9.869   4.433  1.00  0.00            
ATOM    163  HA  LEU B   2      14.938  -9.439   3.752  1.00  0.00            
ATOM    164  CB  LEU B   2      13.259 -10.793   3.618  1.00  0.00            
ATOM    165  HB1 LEU B   2      12.666 -10.169   2.920  1.00  0.00            
ATOM    166  HB2 LEU B   2      12.437 -11.139   4.269  1.00  0.00            
ATOM    167  CG  LEU B   2      14.021 -11.962   3.025  1.00  0.00            
ATOM    168  HG  LEU B   2      14.669 -12.489   3.749  1.00  0.00            
ATOM    169  CD1 LEU B   2      13.093 -12.966   2.363  1.00  0.00            
ATOM    170 HD11 LEU B   2      12.484 -13.458   3.148  1.00  0.00            
ATOM    171 HD12 LEU B   2      12.484 -12.457   1.576  1.00  0.00            
ATOM    172 HD13 LEU B   2      13.663 -13.738   1.815  1.00  0.00            
ATOM    173  CD2 LEU B   2      15.012 -11.513   1.912  1.00  0.00            
ATOM    174 HD21 LEU B   2      14.572 -10.828   1.162  1.00  0.00            
ATOM    175 HD22 LEU B   2      15.875 -11.059   2.441  1.00  0.00            
ATOM    176 HD23 LEU B   2      15.427 -12.338   1.297  1.00  0.00            
ATOM    177  C   LEU B   2      13.396  -8.656   4.896  1.00  0.00            
ATOM    178  O   LEU B   2      12.637  -8.745   5.836  1.00  0.00            
ATOM    179  N   LYS B   3      13.594  -7.371   4.324  1.00  0.00            
ATOM    180  HN  LYS B   3      14.174  -7.201   3.532  1.00  0.00            
ATOM    181  CA  LYS B   3      12.902  -6.226   4.849  1.00  0.00            
ATOM    182  HA  LYS B   3      12.266  -6.486   5.687  1.00  0.00            
ATOM    183  CB  LYS B   3      13.834  -5.077   5.197  1.00  0.00            
ATOM    184  HB1 LYS B   3      13.309  -4.180   5.573  1.00  0.00            
ATOM    185  HB2 LYS B   3      14.362  -4.773   4.268  1.00  0.00            
ATOM    186  CG  LYS B   3      14.977  -5.517   6.154  1.00  0.00            
ATOM    187  HG1 LYS B   3      15.658  -4.644   6.245  1.00  0.00            
ATOM    188  HG2 LYS B   3      15.518  -6.424   5.806  1.00  0.00            
ATOM    189  CD  LYS B   3      14.477  -6.002   7.504  1.00  0.00            
ATOM    190  HD1 LYS B   3      13.794  -5.205   7.888  1.00  0.00            
ATOM    191  HD2 LYS B   3      13.920  -6.943   7.375  1.00  0.00            
ATOM    192  CE  LYS B   3      15.555  -6.272   8.483  1.00  0.00            
ATOM    193  HE1 LYS B   3      16.318  -6.970   8.078  1.00  0.00            
ATOM    194  HE2 LYS B   3      15.182  -6.663   9.467  1.00  0.00            
ATOM    195  NZ  LYS B   3      16.278  -4.993   8.681  1.00  0.00            
ATOM    196  HZ1 LYS B   3      15.617  -4.272   9.025  1.00  0.00            
ATOM    197  HZ2 LYS B   3      17.066  -5.039   9.363  1.00  0.00            
ATOM    198  HZ3 LYS B   3      16.835  -4.690   7.848  1.00  0.00            
ATOM    199  C   LYS B   3      11.840  -5.836   3.788  1.00  0.00            
ATOM    200  O   LYS B   3      12.139  -5.665   2.631  1.00  0.00            
ATOM    201  N   LEU B   4      10.586  -5.751   4.274  1.00  0.00            
ATOM    202  HN  LEU B   4      10.405  -5.783   5.253  1.00  0.00            
ATOM    203  CA  LEU B   4       9.494  -6.098   3.337  1.00  0.00            
ATOM    204  HA  LEU B   4       9.831  -6.620   2.455  1.00  0.00            
ATOM    205  CB  LEU B   4       8.531  -7.068   4.047  1.00  0.00            
ATOM    206  HB1 LEU B   4       7.691  -7.344   3.379  1.00  0.00            
ATOM    207  HB2 LEU B   4       8.136  -6.594   4.970  1.00  0.00            
ATOM    208  CG  LEU B   4       9.160  -8.349   4.453  1.00  0.00            
ATOM    209  HG  LEU B   4       9.868  -8.196   5.293  1.00  0.00            
ATOM    210  CD1 LEU B   4       8.096  -9.319   4.963  1.00  0.00            
ATOM    211 HD11 LEU B   4       7.431  -8.738   5.645  1.00  0.00            
ATOM    212 HD12 LEU B   4       7.479  -9.612   4.098  1.00  0.00            
ATOM    213 HD13 LEU B   4       8.547 -10.250   5.368  1.00  0.00            
ATOM    214  CD2 LEU B   4      10.017  -9.033   3.367  1.00  0.00            
ATOM    215 HD21 LEU B   4      10.861  -8.370   3.077  1.00  0.00            
ATOM    216 HD22 LEU B   4      10.400  -9.931   3.896  1.00  0.00            
ATOM    217 HD23 LEU B   4       9.376  -9.397   2.537  1.00  0.00            
ATOM    218  C   LEU B   4       8.628  -4.872   2.928  1.00  0.00            
ATOM    219  O   LEU B   4       7.795  -5.058   2.075  1.00  0.00            
ATOM    220  N   GLN B   5       8.861  -3.728   3.544  1.00  0.00            
ATOM    221  HN  GLN B   5       9.618  -3.747   4.190  1.00  0.00            
ATOM    222  CA  GLN B   5       8.330  -2.419   3.177  1.00  0.00            
ATOM    223  HA  GLN B   5       7.352  -2.614   2.760  1.00  0.00            
ATOM    224  CB  GLN B   5       8.087  -1.436   4.303  1.00  0.00            
ATOM    225  HB1 GLN B   5       7.943  -0.449   3.815  1.00  0.00            
ATOM    226  HB2 GLN B   5       8.999  -1.410   4.944  1.00  0.00            
ATOM    227  CG  GLN B   5       6.910  -1.861   5.147  1.00  0.00            
ATOM    228  HG1 GLN B   5       7.005  -1.372   6.140  1.00  0.00            
ATOM    229  HG2 GLN B   5       6.985  -2.968   5.207  1.00  0.00            
ATOM    230  CD  GLN B   5       5.533  -1.573   4.606  1.00  0.00            
ATOM    231  OE1 GLN B   5       4.980  -2.383   3.812  1.00  0.00            
ATOM    232  NE2 GLN B   5       4.920  -0.520   5.123  1.00  0.00            
ATOM    233 HE21 GLN B   5       5.576   0.053   5.601  1.00  0.00            
ATOM    234 HE22 GLN B   5       3.932  -0.450   4.961  1.00  0.00            
ATOM    235  C   GLN B   5       9.213  -1.732   2.060  1.00  0.00            
ATOM    236  O   GLN B   5      10.362  -1.449   2.321  1.00  0.00            
ATOM    237  N   LEU B   6       8.687  -1.529   0.887  1.00  0.00            
ATOM    238  HN  LEU B   6       7.697  -1.458   0.788  1.00  0.00            
ATOM    239  CA  LEU B   6       9.468  -1.134  -0.277  1.00  0.00            
ATOM    240  HA  LEU B   6      10.267  -1.848  -0.424  1.00  0.00            
ATOM    241  CB  LEU B   6       8.464  -1.130  -1.478  1.00  0.00            
ATOM    242  HB1 LEU B   6       9.051  -0.812  -2.357  1.00  0.00            
ATOM    243  HB2 LEU B   6       7.646  -0.421  -1.219  1.00  0.00            
ATOM    244  CG  LEU B   6       7.768  -2.530  -1.825  1.00  0.00            
ATOM    245  HG  LEU B   6       7.421  -2.962  -0.857  1.00  0.00            
ATOM    246  CD1 LEU B   6       6.391  -2.478  -2.626  1.00  0.00            
ATOM    247 HD11 LEU B   6       6.166  -3.494  -3.032  1.00  0.00            
ATOM    248 HD12 LEU B   6       5.507  -2.094  -2.079  1.00  0.00            
ATOM    249 HD13 LEU B   6       6.500  -1.763  -3.464  1.00  0.00            
ATOM    250  CD2 LEU B   6       8.751  -3.500  -2.582  1.00  0.00            
ATOM    251 HD21 LEU B   6       8.281  -4.477  -2.813  1.00  0.00            
ATOM    252 HD22 LEU B   6       8.953  -2.977  -3.549  1.00  0.00            
ATOM    253 HD23 LEU B   6       9.720  -3.574  -2.038  1.00  0.00            
ATOM    254  C   LEU B   6      10.121   0.241  -0.219  1.00  0.00            
ATOM    255  O   LEU B   6       9.601   1.168   0.352  1.00  0.00            
ATOM    256  N   ASN B   7      11.361   0.345  -0.648  1.00  0.00            
ATOM    257  HN  ASN B   7      11.751  -0.468  -1.072  1.00  0.00            
ATOM    258  CA  ASN B   7      12.237   1.506  -0.383  1.00  0.00            
ATOM    259  HA  ASN B   7      11.911   1.849   0.578  1.00  0.00            
ATOM    260  CB  ASN B   7      13.755   1.094  -0.332  1.00  0.00            
ATOM    261  HB1 ASN B   7      14.384   2.007  -0.371  1.00  0.00            
ATOM    262  HB2 ASN B   7      14.055   0.672  -1.316  1.00  0.00            
ATOM    263  CG  ASN B   7      14.086   0.200   0.891  1.00  0.00            
ATOM    264  OD1 ASN B   7      14.046   0.582   2.057  1.00  0.00            
ATOM    265  ND2 ASN B   7      14.445  -1.115   0.595  1.00  0.00            
ATOM    266 HD21 ASN B   7      14.658  -1.820   1.276  1.00  0.00            
ATOM    267 HD22 ASN B   7      14.550  -1.363  -0.369  1.00  0.00            
ATOM    268  C   ASN B   7      11.999   2.641  -1.416  1.00  0.00            
ATOM    269  OT1 ASN B   7      12.110   3.796  -0.951  1.00  0.00            
ATOM    270  OT2 ASN B   7      11.717   2.372  -2.607  1.00  0.00            
ATOM    271  N   LYS C   1      -8.900  -9.998  16.411  1.00  0.00            
ATOM    272  H1  LYS C   1      -9.685  -9.318  16.386  1.00  0.00            
ATOM    273  H2  LYS C   1      -9.193 -10.841  15.871  1.00  0.00            
ATOM    274  H3  LYS C   1      -8.818 -10.219  17.425  1.00  0.00            
ATOM    275  CA  LYS C   1      -7.628  -9.462  15.841  1.00  0.00            
ATOM    276  HA  LYS C   1      -7.429  -8.561  16.392  1.00  0.00            
ATOM    277  CB  LYS C   1      -6.433 -10.285  16.323  1.00  0.00            
ATOM    278  HB1 LYS C   1      -6.637 -11.367  16.462  1.00  0.00            
ATOM    279  HB2 LYS C   1      -6.161  -9.912  17.337  1.00  0.00            
ATOM    280  CG  LYS C   1      -5.159 -10.295  15.454  1.00  0.00            
ATOM    281  HG1 LYS C   1      -4.984  -9.202  15.342  1.00  0.00            
ATOM    282  HG2 LYS C   1      -5.429 -10.686  14.453  1.00  0.00            
ATOM    283  CD  LYS C   1      -3.980 -11.046  16.054  1.00  0.00            
ATOM    284  HD1 LYS C   1      -3.798 -10.606  17.058  1.00  0.00            
ATOM    285  HD2 LYS C   1      -4.206 -12.133  16.127  1.00  0.00            
ATOM    286  CE  LYS C   1      -2.768 -10.976  15.157  1.00  0.00            
ATOM    287  HE1 LYS C   1      -2.520  -9.901  14.972  1.00  0.00            
ATOM    288  HE2 LYS C   1      -3.057 -11.517  14.236  1.00  0.00            
ATOM    289  NZ  LYS C   1      -1.549 -11.663  15.788  1.00  0.00            
ATOM    290  HZ1 LYS C   1      -1.644 -12.695  15.740  1.00  0.00            
ATOM    291  HZ2 LYS C   1      -0.647 -11.308  15.414  1.00  0.00            
ATOM    292  HZ3 LYS C   1      -1.655 -11.460  16.799  1.00  0.00            
ATOM    293  C   LYS C   1      -7.612  -9.175  14.349  1.00  0.00            
ATOM    294  O   LYS C   1      -8.271  -9.923  13.580  1.00  0.00            
ATOM    295  N   LEU C   2      -6.887  -8.061  14.014  1.00  0.00            
ATOM    296  HN  LEU C   2      -6.371  -7.576  14.716  1.00  0.00            
ATOM    297  CA  LEU C   2      -6.738  -7.648  12.594  1.00  0.00            
ATOM    298  HA  LEU C   2      -7.716  -7.465  12.164  1.00  0.00            
ATOM    299  CB  LEU C   2      -5.898  -6.343  12.455  1.00  0.00            
ATOM    300  HB1 LEU C   2      -5.743  -6.262  11.356  1.00  0.00            
ATOM    301  HB2 LEU C   2      -5.009  -6.457  13.103  1.00  0.00            
ATOM    302  CG  LEU C   2      -6.535  -5.128  12.961  1.00  0.00            
ATOM    303  HG  LEU C   2      -6.869  -5.363  13.996  1.00  0.00            
ATOM    304  CD1 LEU C   2      -5.559  -3.909  13.076  1.00  0.00            
ATOM    305 HD11 LEU C   2      -6.048  -3.022  13.526  1.00  0.00            
ATOM    306 HD12 LEU C   2      -4.625  -4.126  13.635  1.00  0.00            
ATOM    307 HD13 LEU C   2      -5.337  -3.560  12.040  1.00  0.00            
ATOM    308  CD2 LEU C   2      -7.775  -4.706  12.265  1.00  0.00            
ATOM    309 HD21 LEU C   2      -8.536  -5.480  12.510  1.00  0.00            
ATOM    310 HD22 LEU C   2      -8.074  -3.724  12.689  1.00  0.00            
ATOM    311 HD23 LEU C   2      -7.773  -4.599  11.156  1.00  0.00            
ATOM    312  C   LEU C   2      -6.182  -8.658  11.598  1.00  0.00            
ATOM    313  O   LEU C   2      -5.569  -9.697  11.944  1.00  0.00            
ATOM    314  N   LYS C   3      -6.489  -8.472  10.306  1.00  0.00            
ATOM    315  HN  LYS C   3      -7.093  -7.740   9.994  1.00  0.00            
ATOM    316  CA  LYS C   3      -6.090  -9.333   9.196  1.00  0.00            
ATOM    317  HA  LYS C   3      -6.595 -10.284   9.277  1.00  0.00            
ATOM    318  CB  LYS C   3      -6.687  -8.780   7.859  1.00  0.00            
ATOM    319  HB1 LYS C   3      -6.268  -9.317   6.976  1.00  0.00            
ATOM    320  HB2 LYS C   3      -6.306  -7.733   7.847  1.00  0.00            
ATOM    321  CG  LYS C   3      -8.216  -8.757   7.691  1.00  0.00            
ATOM    322  HG1 LYS C   3      -8.460  -8.263   6.728  1.00  0.00            
ATOM    323  HG2 LYS C   3      -8.705  -8.164   8.502  1.00  0.00            
ATOM    324  CD  LYS C   3      -8.732 -10.229   7.509  1.00  0.00            
ATOM    325  HD1 LYS C   3      -8.255 -10.622   6.578  1.00  0.00            
ATOM    326  HD2 LYS C   3      -8.373 -10.790   8.398  1.00  0.00            
ATOM    327  CE  LYS C   3     -10.233 -10.418   7.440  1.00  0.00            
ATOM    328  HE1 LYS C   3     -10.730 -10.021   8.349  1.00  0.00            
ATOM    329  HE2 LYS C   3     -10.483 -11.500   7.361  1.00  0.00            
ATOM    330  NZ  LYS C   3     -10.868  -9.859   6.264  1.00  0.00            
ATOM    331  HZ1 LYS C   3     -11.861 -10.108   6.098  1.00  0.00            
ATOM    332  HZ2 LYS C   3     -10.792  -8.820   6.325  1.00  0.00            
ATOM    333  HZ3 LYS C   3     -10.336 -10.264   5.479  1.00  0.00            
ATOM    334  C   LYS C   3      -4.599  -9.400   9.023  1.00  0.00            
ATOM    335  O   LYS C   3      -3.834  -8.528   9.448  1.00  0.00            
ATOM    336  N   LEU C   4      -4.181 -10.561   8.517  1.00  0.00            
ATOM    337  HN  LEU C   4      -4.864 -11.261   8.297  1.00  0.00            
ATOM    338  CA  LEU C   4      -2.722 -10.977   8.370  1.00  0.00            
ATOM    339  HA  LEU C   4      -2.435 -11.630   9.182  1.00  0.00            
ATOM    340  CB  LEU C   4      -2.632 -11.921   7.121  1.00  0.00            
ATOM    341  HB1 LEU C   4      -3.156 -11.399   6.286  1.00  0.00            
ATOM    342  HB2 LEU C   4      -3.354 -12.733   7.331  1.00  0.00            
ATOM    343  CG  LEU C   4      -1.271 -12.475   6.735  1.00  0.00            
ATOM    344  HG  LEU C   4      -0.593 -11.614   6.540  1.00  0.00            
ATOM    345  CD1 LEU C   4      -0.678 -13.319   7.827  1.00  0.00            
ATOM    346 HD11 LEU C   4       0.171 -13.946   7.485  1.00  0.00            
ATOM    347 HD12 LEU C   4      -0.245 -12.827   8.728  1.00  0.00            
ATOM    348 HD13 LEU C   4      -1.500 -13.976   8.183  1.00  0.00            
ATOM    349  CD2 LEU C   4      -1.496 -13.360   5.485  1.00  0.00            
ATOM    350 HD21 LEU C   4      -0.661 -14.034   5.195  1.00  0.00            
ATOM    351 HD22 LEU C   4      -2.299 -14.112   5.650  1.00  0.00            
ATOM    352 HD23 LEU C   4      -1.802 -12.804   4.572  1.00  0.00            
ATOM    353  C   LEU C   4      -1.610  -9.926   8.376  1.00  0.00            
ATOM    354  O   LEU C   4      -1.640  -8.982   7.602  1.00  0.00            
ATOM    355  N   GLN C   5      -0.563 -10.103   9.282  1.00  0.00            
ATOM    356  HN  GLN C   5      -0.742 -10.793   9.981  1.00  0.00            
ATOM    357  CA  GLN C   5       0.663  -9.379   9.485  1.00  0.00            
ATOM    358  HA  GLN C   5       0.424  -8.340   9.655  1.00  0.00            
ATOM    359  CB  GLN C   5       1.389  -9.827  10.755  1.00  0.00            
ATOM    360  HB1 GLN C   5       2.473  -9.588  10.787  1.00  0.00            
ATOM    361  HB2 GLN C   5       1.324 -10.933  10.754  1.00  0.00            
ATOM    362  CG  GLN C   5       0.707  -9.271  12.038  1.00  0.00            
ATOM    363  HG1 GLN C   5       1.359  -9.518  12.899  1.00  0.00            
ATOM    364  HG2 GLN C   5      -0.247  -9.831  12.170  1.00  0.00            
ATOM    365  CD  GLN C   5       0.661  -7.784  12.111  1.00  0.00            
ATOM    366  OE1 GLN C   5       1.658  -7.008  12.049  1.00  0.00            
ATOM    367  NE2 GLN C   5      -0.570  -7.244  12.172  1.00  0.00            
ATOM    368 HE21 GLN C   5      -0.673  -6.255  12.235  1.00  0.00            
ATOM    369 HE22 GLN C   5      -1.319  -7.877  12.372  1.00  0.00            
ATOM    370  C   GLN C   5       1.584  -9.372   8.274  1.00  0.00            
ATOM    371  O   GLN C   5       1.714 -10.427   7.674  1.00  0.00            
ATOM    372  N   LEU C   6       2.312  -8.337   7.805  1.00  0.00            
ATOM    373  HN  LEU C   6       2.173  -7.437   8.228  1.00  0.00            
ATOM    374  CA  LEU C   6       3.246  -8.364   6.692  1.00  0.00            
ATOM    375  HA  LEU C   6       2.819  -8.773   5.791  1.00  0.00            
ATOM    376  CB  LEU C   6       3.642  -6.929   6.462  1.00  0.00            
ATOM    377  HB1 LEU C   6       3.739  -6.483   7.474  1.00  0.00            
ATOM    378  HB2 LEU C   6       2.843  -6.405   5.890  1.00  0.00            
ATOM    379  CG  LEU C   6       4.858  -6.693   5.529  1.00  0.00            
ATOM    380  HG  LEU C   6       5.745  -7.237   5.923  1.00  0.00            
ATOM    381  CD1 LEU C   6       4.502  -7.119   4.106  1.00  0.00            
ATOM    382 HD11 LEU C   6       5.321  -7.073   3.359  1.00  0.00            
ATOM    383 HD12 LEU C   6       4.107  -8.150   4.097  1.00  0.00            
ATOM    384 HD13 LEU C   6       3.685  -6.473   3.705  1.00  0.00            
ATOM    385  CD2 LEU C   6       5.304  -5.179   5.495  1.00  0.00            
ATOM    386 HD21 LEU C   6       6.254  -5.096   4.912  1.00  0.00            
ATOM    387 HD22 LEU C   6       4.542  -4.545   4.984  1.00  0.00            
ATOM    388 HD23 LEU C   6       5.425  -4.842   6.543  1.00  0.00            
ATOM    389  C   LEU C   6       4.421  -9.168   7.089  1.00  0.00            
ATOM    390  O   LEU C   6       4.978  -9.893   6.330  1.00  0.00            
ATOM    391  N   ASN C   7       4.750  -9.169   8.326  1.00  0.00            
ATOM    392  HN  ASN C   7       4.199  -8.611   8.951  1.00  0.00            
ATOM    393  CA  ASN C   7       6.013  -9.688   8.753  1.00  0.00            
ATOM    394  HA  ASN C   7       6.634  -9.931   7.910  1.00  0.00            
ATOM    395  CB  ASN C   7       6.763  -8.641   9.618  1.00  0.00            
ATOM    396  HB1 ASN C   7       7.711  -9.138   9.907  1.00  0.00            
ATOM    397  HB2 ASN C   7       6.251  -8.252  10.525  1.00  0.00            
ATOM    398  CG  ASN C   7       7.169  -7.408   8.804  1.00  0.00            
ATOM    399  OD1 ASN C   7       8.281  -7.300   8.307  1.00  0.00            
ATOM    400  ND2 ASN C   7       6.263  -6.376   8.732  1.00  0.00            
ATOM    401 HD21 ASN C   7       5.447  -6.480   9.304  1.00  0.00            
ATOM    402 HD22 ASN C   7       6.572  -5.522   8.321  1.00  0.00            
ATOM    403  C   ASN C   7       5.701 -10.946   9.673  1.00  0.00            
ATOM    404  OT1 ASN C   7       5.894 -12.104   9.298  1.00  0.00            
ATOM    405  OT2 ASN C   7       5.282 -10.663  10.850  1.00  0.00            
ATOM    406  N   LYS D   1     -14.847  -2.439  -6.053  1.00  0.00            
ATOM    407  H1  LYS D   1     -14.770  -2.282  -7.080  1.00  0.00            
ATOM    408  H2  LYS D   1     -14.585  -3.412  -5.817  1.00  0.00            
ATOM    409  H3  LYS D   1     -15.775  -2.231  -5.629  1.00  0.00            
ATOM    410  CA  LYS D   1     -13.918  -1.420  -5.517  1.00  0.00            
ATOM    411  HA  LYS D   1     -14.250  -0.499  -5.976  1.00  0.00            
ATOM    412  CB  LYS D   1     -14.111  -1.374  -3.963  1.00  0.00            
ATOM    413  HB1 LYS D   1     -13.382  -2.031  -3.449  1.00  0.00            
ATOM    414  HB2 LYS D   1     -15.069  -1.747  -3.546  1.00  0.00            
ATOM    415  CG  LYS D   1     -13.974  -0.002  -3.308  1.00  0.00            
ATOM    416  HG1 LYS D   1     -12.948   0.386  -3.384  1.00  0.00            
ATOM    417  HG2 LYS D   1     -14.155  -0.118  -2.215  1.00  0.00            
ATOM    418  CD  LYS D   1     -14.850   1.172  -3.764  1.00  0.00            
ATOM    419  HD1 LYS D   1     -14.421   1.570  -4.708  1.00  0.00            
ATOM    420  HD2 LYS D   1     -15.855   0.793  -4.049  1.00  0.00            
ATOM    421  CE  LYS D   1     -15.102   2.215  -2.784  1.00  0.00            
ATOM    422  HE1 LYS D   1     -15.427   1.758  -1.830  1.00  0.00            
ATOM    423  HE2 LYS D   1     -15.822   2.977  -3.160  1.00  0.00            
ATOM    424  NZ  LYS D   1     -13.852   2.998  -2.503  1.00  0.00            
ATOM    425  HZ1 LYS D   1     -14.156   3.671  -1.770  1.00  0.00            
ATOM    426  HZ2 LYS D   1     -13.033   2.522  -2.089  1.00  0.00            
ATOM    427  HZ3 LYS D   1     -13.581   3.566  -3.332  1.00  0.00            
ATOM    428  C   LYS D   1     -12.498  -1.900  -5.963  1.00  0.00            
ATOM    429  O   LYS D   1     -12.359  -3.133  -6.164  1.00  0.00            
ATOM    430  N   LEU D   2     -11.556  -1.040  -6.122  1.00  0.00            
ATOM    431  HN  LEU D   2     -11.719  -0.058  -6.036  1.00  0.00            
ATOM    432  CA  LEU D   2     -10.165  -1.398  -6.369  1.00  0.00            
ATOM    433  HA  LEU D   2      -9.989  -2.463  -6.397  1.00  0.00            
ATOM    434  CB  LEU D   2      -9.674  -0.790  -7.732  1.00  0.00            
ATOM    435  HB1 LEU D   2      -8.593  -0.979  -7.920  1.00  0.00            
ATOM    436  HB2 LEU D   2      -9.824   0.302  -7.757  1.00  0.00            
ATOM    437  CG  LEU D   2     -10.511  -1.262  -9.000  1.00  0.00            
ATOM    438  HG  LEU D   2     -11.067  -2.153  -8.640  1.00  0.00            
ATOM    439  CD1 LEU D   2     -11.526  -0.276  -9.582  1.00  0.00            
ATOM    440 HD11 LEU D   2     -12.086  -0.707 -10.439  1.00  0.00            
ATOM    441 HD12 LEU D   2     -12.292  -0.043  -8.816  1.00  0.00            
ATOM    442 HD13 LEU D   2     -11.015   0.663  -9.913  1.00  0.00            
ATOM    443  CD2 LEU D   2      -9.521  -1.706 -10.063  1.00  0.00            
ATOM    444 HD21 LEU D   2     -10.148  -2.133 -10.875  1.00  0.00            
ATOM    445 HD22 LEU D   2      -8.980  -0.800 -10.429  1.00  0.00            
ATOM    446 HD23 LEU D   2      -8.807  -2.453  -9.657  1.00  0.00            
ATOM    447  C   LEU D   2      -9.249  -0.681  -5.282  1.00  0.00            
ATOM    448  O   LEU D   2      -9.500   0.501  -4.817  1.00  0.00            
ATOM    449  N   LYS D   3      -8.295  -1.477  -4.810  1.00  0.00            
ATOM    450  HN  LYS D   3      -8.192  -2.380  -5.208  1.00  0.00            
ATOM    451  CA  LYS D   3      -7.266  -1.094  -3.804  1.00  0.00            
ATOM    452  HA  LYS D   3      -7.789  -0.710  -2.942  1.00  0.00            
ATOM    453  CB  LYS D   3      -6.482  -2.264  -3.220  1.00  0.00            
ATOM    454  HB1 LYS D   3      -5.621  -1.903  -2.621  1.00  0.00            
ATOM    455  HB2 LYS D   3      -5.974  -2.860  -4.008  1.00  0.00            
ATOM    456  CG  LYS D   3      -7.296  -3.324  -2.333  1.00  0.00            
ATOM    457  HG1 LYS D   3      -6.647  -4.213  -2.201  1.00  0.00            
ATOM    458  HG2 LYS D   3      -8.218  -3.599  -2.888  1.00  0.00            
ATOM    459  CD  LYS D   3      -7.732  -2.614  -0.996  1.00  0.00            
ATOM    460  HD1 LYS D   3      -6.859  -1.996  -0.696  1.00  0.00            
ATOM    461  HD2 LYS D   3      -8.640  -2.030  -1.246  1.00  0.00            
ATOM    462  CE  LYS D   3      -8.182  -3.608   0.090  1.00  0.00            
ATOM    463  HE1 LYS D   3      -7.542  -4.503   0.115  1.00  0.00            
ATOM    464  HE2 LYS D   3      -9.258  -3.735  -0.181  1.00  0.00            
ATOM    465  NZ  LYS D   3      -8.014  -2.892   1.329  1.00  0.00            
ATOM    466  HZ1 LYS D   3      -8.541  -2.006   1.405  1.00  0.00            
ATOM    467  HZ2 LYS D   3      -8.174  -3.481   2.165  1.00  0.00            
ATOM    468  HZ3 LYS D   3      -7.032  -2.542   1.346  1.00  0.00            
ATOM    469  C   LYS D   3      -6.373  -0.019  -4.327  1.00  0.00            
ATOM    470  O   LYS D   3      -5.853  -0.057  -5.447  1.00  0.00            
ATOM    471  N   LEU D   4      -6.167   1.086  -3.546  1.00  0.00            
ATOM    472  HN  LEU D   4      -6.628   1.109  -2.664  1.00  0.00            
ATOM    473  CA  LEU D   4      -5.473   2.248  -3.893  1.00  0.00            
ATOM    474  HA  LEU D   4      -5.288   2.138  -4.947  1.00  0.00            
ATOM    475  CB  LEU D   4      -6.422   3.458  -3.840  1.00  0.00            
ATOM    476  HB1 LEU D   4      -6.723   3.605  -2.779  1.00  0.00            
ATOM    477  HB2 LEU D   4      -7.218   3.266  -4.598  1.00  0.00            
ATOM    478  CG  LEU D   4      -5.735   4.923  -4.079  1.00  0.00            
ATOM    479  HG  LEU D   4      -4.930   5.040  -3.319  1.00  0.00            
ATOM    480  CD1 LEU D   4      -5.220   4.892  -5.497  1.00  0.00            
ATOM    481 HD11 LEU D   4      -5.967   4.706  -6.301  1.00  0.00            
ATOM    482 HD12 LEU D   4      -4.875   5.949  -5.584  1.00  0.00            
ATOM    483 HD13 LEU D   4      -4.342   4.208  -5.614  1.00  0.00            
ATOM    484  CD2 LEU D   4      -6.761   6.009  -3.871  1.00  0.00            
ATOM    485 HD21 LEU D   4      -7.649   5.798  -4.496  1.00  0.00            
ATOM    486 HD22 LEU D   4      -7.074   5.796  -2.832  1.00  0.00            
ATOM    487 HD23 LEU D   4      -6.366   7.044  -3.827  1.00  0.00            
ATOM    488  C   LEU D   4      -4.182   2.534  -3.087  1.00  0.00            
ATOM    489  O   LEU D   4      -4.255   2.943  -1.893  1.00  0.00            
ATOM    490  N   GLN D   5      -2.989   2.423  -3.715  1.00  0.00            
ATOM    491  HN  GLN D   5      -2.976   2.098  -4.658  1.00  0.00            
ATOM    492  CA  GLN D   5      -1.673   2.771  -3.065  1.00  0.00            
ATOM    493  HA  GLN D   5      -1.531   1.882  -2.469  1.00  0.00            
ATOM    494  CB  GLN D   5      -0.512   2.747  -4.031  1.00  0.00            
ATOM    495  HB1 GLN D   5       0.465   2.923  -3.522  1.00  0.00            
ATOM    496  HB2 GLN D   5      -0.608   3.631  -4.701  1.00  0.00            
ATOM    497  CG  GLN D   5      -0.340   1.347  -4.733  1.00  0.00            
ATOM    498  HG1 GLN D   5       0.453   1.455  -5.505  1.00  0.00            
ATOM    499  HG2 GLN D   5      -1.266   1.179  -5.315  1.00  0.00            
ATOM    500  CD  GLN D   5       0.044   0.210  -3.781  1.00  0.00            
ATOM    501  OE1 GLN D   5      -0.827  -0.571  -3.382  1.00  0.00            
ATOM    502  NE2 GLN D   5       1.346   0.007  -3.397  1.00  0.00            
ATOM    503 HE21 GLN D   5       2.011   0.761  -3.431  1.00  0.00            
ATOM    504 HE22 GLN D   5       1.455  -0.761  -2.766  1.00  0.00            
ATOM    505  C   GLN D   5      -1.527   3.970  -2.181  1.00  0.00            
ATOM    506  O   GLN D   5      -1.916   5.085  -2.523  1.00  0.00            
ATOM    507  N   LEU D   6      -1.033   3.752  -0.947  1.00  0.00            
ATOM    508  HN  LEU D   6      -0.658   2.915  -0.577  1.00  0.00            
ATOM    509  CA  LEU D   6      -0.707   4.862  -0.077  1.00  0.00            
ATOM    510  HA  LEU D   6      -1.563   5.508  -0.132  1.00  0.00            
ATOM    511  CB  LEU D   6      -0.489   4.338   1.366  1.00  0.00            
ATOM    512  HB1 LEU D   6      -0.184   5.150   2.054  1.00  0.00            
ATOM    513  HB2 LEU D   6       0.382   3.651   1.383  1.00  0.00            
ATOM    514  CG  LEU D   6      -1.659   3.557   2.024  1.00  0.00            
ATOM    515  HG  LEU D   6      -1.774   2.520   1.626  1.00  0.00            
ATOM    516  CD1 LEU D   6      -1.410   3.243   3.494  1.00  0.00            
ATOM    517 HD11 LEU D   6      -1.245   4.171   4.087  1.00  0.00            
ATOM    518 HD12 LEU D   6      -2.293   2.801   4.004  1.00  0.00            
ATOM    519 HD13 LEU D   6      -0.503   2.620   3.619  1.00  0.00            
ATOM    520  CD2 LEU D   6      -2.978   4.306   1.789  1.00  0.00            
ATOM    521 HD21 LEU D   6      -3.037   5.187   2.460  1.00  0.00            
ATOM    522 HD22 LEU D   6      -3.142   4.510   0.710  1.00  0.00            
ATOM    523 HD23 LEU D   6      -3.840   3.706   2.153  1.00  0.00            
ATOM    524  C   LEU D   6       0.519   5.708  -0.569  1.00  0.00            
ATOM    525  O   LEU D   6       1.462   5.058  -1.026  1.00  0.00            
ATOM    526  N   ASN D   7       0.481   7.045  -0.530  1.00  0.00            
ATOM    527  HN  ASN D   7      -0.344   7.508  -0.213  1.00  0.00            
ATOM    528  CA  ASN D   7       1.474   7.970  -0.907  1.00  0.00            
ATOM    529  HA  ASN D   7       2.288   7.400  -1.333  1.00  0.00            
ATOM    530  CB  ASN D   7       0.985   9.176  -1.762  1.00  0.00            
ATOM    531  HB1 ASN D   7       0.030   9.581  -1.376  1.00  0.00            
ATOM    532  HB2 ASN D   7       0.788   8.842  -2.802  1.00  0.00            
ATOM    533  CG  ASN D   7       1.948  10.321  -1.897  1.00  0.00            
ATOM    534  OD1 ASN D   7       1.599  11.494  -1.562  1.00  0.00            
ATOM    535  ND2 ASN D   7       3.213  10.052  -2.325  1.00  0.00            
ATOM    536 HD21 ASN D   7       3.411   9.162  -2.736  1.00  0.00            
ATOM    537 HD22 ASN D   7       3.845  10.823  -2.439  1.00  0.00            
ATOM    538  C   ASN D   7       2.006   8.414   0.476  1.00  0.00            
ATOM    539  OT1 ASN D   7       1.233   8.903   1.361  1.00  0.00            
ATOM    540  OT2 ASN D   7       3.195   8.244   0.768  1.00  0.00            
ATOM    541  N   LYS E   1      -8.361  17.703  -8.438  1.00  0.00            
ATOM    542  H1  LYS E   1      -7.686  18.492  -8.347  1.00  0.00            
ATOM    543  H2  LYS E   1      -8.313  17.358  -9.415  1.00  0.00            
ATOM    544  H3  LYS E   1      -9.291  18.160  -8.330  1.00  0.00            
ATOM    545  CA  LYS E   1      -8.048  16.601  -7.503  1.00  0.00            
ATOM    546  HA  LYS E   1      -7.765  17.106  -6.592  1.00  0.00            
ATOM    547  CB  LYS E   1      -9.283  15.817  -7.171  1.00  0.00            
ATOM    548  HB1 LYS E   1      -9.295  14.782  -7.589  1.00  0.00            
ATOM    549  HB2 LYS E   1     -10.185  16.200  -7.671  1.00  0.00            
ATOM    550  CG  LYS E   1      -9.688  15.590  -5.721  1.00  0.00            
ATOM    551  HG1 LYS E   1      -9.781  16.610  -5.298  1.00  0.00            
ATOM    552  HG2 LYS E   1      -8.956  15.121  -5.028  1.00  0.00            
ATOM    553  CD  LYS E   1     -11.038  14.928  -5.701  1.00  0.00            
ATOM    554  HD1 LYS E   1     -11.791  15.481  -6.296  1.00  0.00            
ATOM    555  HD2 LYS E   1     -10.979  13.943  -6.216  1.00  0.00            
ATOM    556  CE  LYS E   1     -11.685  14.693  -4.364  1.00  0.00            
ATOM    557  HE1 LYS E   1     -10.928  14.152  -3.754  1.00  0.00            
ATOM    558  HE2 LYS E   1     -12.705  14.240  -4.357  1.00  0.00            
ATOM    559  NZ  LYS E   1     -11.825  15.974  -3.647  1.00  0.00            
ATOM    560  HZ1 LYS E   1     -11.016  16.249  -3.045  1.00  0.00            
ATOM    561  HZ2 LYS E   1     -11.933  16.762  -4.319  1.00  0.00            
ATOM    562  HZ3 LYS E   1     -12.612  16.151  -2.987  1.00  0.00            
ATOM    563  C   LYS E   1      -6.942  15.733  -7.950  1.00  0.00            
ATOM    564  O   LYS E   1      -6.501  15.857  -9.064  1.00  0.00            
ATOM    565  N   LEU E   2      -6.379  14.891  -7.145  1.00  0.00            
ATOM    566  HN  LEU E   2      -6.759  14.762  -6.226  1.00  0.00            
ATOM    567  CA  LEU E   2      -5.321  14.039  -7.602  1.00  0.00            
ATOM    568  HA  LEU E   2      -4.584  14.560  -8.203  1.00  0.00            
ATOM    569  CB  LEU E   2      -4.491  13.301  -6.481  1.00  0.00            
ATOM    570  HB1 LEU E   2      -3.760  12.728  -7.085  1.00  0.00            
ATOM    571  HB2 LEU E   2      -5.159  12.591  -5.938  1.00  0.00            
ATOM    572  CG  LEU E   2      -3.726  14.116  -5.434  1.00  0.00            
ATOM    573  HG  LEU E   2      -4.401  14.677  -4.748  1.00  0.00            
ATOM    574  CD1 LEU E   2      -2.883  13.231  -4.438  1.00  0.00            
ATOM    575 HD11 LEU E   2      -2.198  13.833  -3.799  1.00  0.00            
ATOM    576 HD12 LEU E   2      -3.543  12.511  -3.917  1.00  0.00            
ATOM    577 HD13 LEU E   2      -2.174  12.630  -5.053  1.00  0.00            
ATOM    578  CD2 LEU E   2      -2.704  15.009  -6.053  1.00  0.00            
ATOM    579 HD21 LEU E   2      -1.890  14.496  -6.624  1.00  0.00            
ATOM    580 HD22 LEU E   2      -3.144  15.853  -6.627  1.00  0.00            
ATOM    581 HD23 LEU E   2      -2.118  15.488  -5.240  1.00  0.00            
ATOM    582  C   LEU E   2      -5.844  12.947  -8.579  1.00  0.00            
ATOM    583  O   LEU E   2      -6.956  12.458  -8.377  1.00  0.00            
ATOM    584  N   LYS E   3      -5.034  12.575  -9.538  1.00  0.00            
ATOM    585  HN  LYS E   3      -4.177  13.071  -9.669  1.00  0.00            
ATOM    586  CA  LYS E   3      -5.562  11.613 -10.534  1.00  0.00            
ATOM    587  HA  LYS E   3      -6.633  11.675 -10.640  1.00  0.00            
ATOM    588  CB  LYS E   3      -5.002  11.909 -11.980  1.00  0.00            
ATOM    589  HB1 LYS E   3      -5.528  11.216 -12.677  1.00  0.00            
ATOM    590  HB2 LYS E   3      -3.917  11.715 -12.076  1.00  0.00            
ATOM    591  CG  LYS E   3      -5.354  13.317 -12.566  1.00  0.00            
ATOM    592  HG1 LYS E   3      -5.012  13.425 -13.625  1.00  0.00            
ATOM    593  HG2 LYS E   3      -4.800  14.043 -11.928  1.00  0.00            
ATOM    594  CD  LYS E   3      -6.863  13.736 -12.509  1.00  0.00            
ATOM    595  HD1 LYS E   3      -7.392  12.972 -13.127  1.00  0.00            
ATOM    596  HD2 LYS E   3      -7.213  13.587 -11.468  1.00  0.00            
ATOM    597  CE  LYS E   3      -7.159  15.137 -13.184  1.00  0.00            
ATOM    598  HE1 LYS E   3      -8.226  15.240 -13.449  1.00  0.00            
ATOM    599  HE2 LYS E   3      -6.492  15.269 -14.064  1.00  0.00            
ATOM    600  NZ  LYS E   3      -6.895  16.170 -12.225  1.00  0.00            
ATOM    601  HZ1 LYS E   3      -7.656  16.125 -11.509  1.00  0.00            
ATOM    602  HZ2 LYS E   3      -5.954  16.192 -11.782  1.00  0.00            
ATOM    603  HZ3 LYS E   3      -6.971  17.093 -12.699  1.00  0.00            
ATOM    604  C   LYS E   3      -5.043  10.208 -10.169  1.00  0.00            
ATOM    605  O   LYS E   3      -3.955  10.108  -9.617  1.00  0.00            
ATOM    606  N   LEU E   4      -5.839   9.153 -10.590  1.00  0.00            
ATOM    607  HN  LEU E   4      -6.605   9.397 -11.168  1.00  0.00            
ATOM    608  CA  LEU E   4      -5.555   7.743 -10.252  1.00  0.00            
ATOM    609  HA  LEU E   4      -4.620   7.691  -9.701  1.00  0.00            
ATOM    610  CB  LEU E   4      -6.683   7.120  -9.378  1.00  0.00            
ATOM    611  HB1 LEU E   4      -6.177   6.269  -8.870  1.00  0.00            
ATOM    612  HB2 LEU E   4      -7.569   6.800  -9.961  1.00  0.00            
ATOM    613  CG  LEU E   4      -7.263   8.012  -8.351  1.00  0.00            
ATOM    614  HG  LEU E   4      -6.572   8.810  -8.002  1.00  0.00            
ATOM    615  CD1 LEU E   4      -8.547   8.807  -8.850  1.00  0.00            
ATOM    616 HD11 LEU E   4      -9.086   9.295  -8.009  1.00  0.00            
ATOM    617 HD12 LEU E   4      -8.147   9.568  -9.554  1.00  0.00            
ATOM    618 HD13 LEU E   4      -9.349   8.228  -9.355  1.00  0.00            
ATOM    619  CD2 LEU E   4      -7.605   7.168  -7.102  1.00  0.00            
ATOM    620 HD21 LEU E   4      -8.200   6.312  -7.476  1.00  0.00            
ATOM    621 HD22 LEU E   4      -6.611   6.924  -6.683  1.00  0.00            
ATOM    622 HD23 LEU E   4      -8.240   7.834  -6.468  1.00  0.00            
ATOM    623  C   LEU E   4      -5.250   6.927 -11.509  1.00  0.00            
ATOM    624  O   LEU E   4      -5.804   7.195 -12.594  1.00  0.00            
ATOM    625  N   GLN E   5      -4.335   5.962 -11.438  1.00  0.00            
ATOM    626  HN  GLN E   5      -3.752   5.893 -10.627  1.00  0.00            
ATOM    627  CA  GLN E   5      -3.893   5.325 -12.627  1.00  0.00            
ATOM    628  HA  GLN E   5      -4.721   5.145 -13.294  1.00  0.00            
ATOM    629  CB  GLN E   5      -2.739   6.070 -13.304  1.00  0.00            
ATOM    630  HB1 GLN E   5      -3.219   6.989 -13.691  1.00  0.00            
ATOM    631  HB2 GLN E   5      -2.327   5.587 -14.212  1.00  0.00            
ATOM    632  CG  GLN E   5      -1.614   6.396 -12.323  1.00  0.00            
ATOM    633  HG1 GLN E   5      -1.246   5.516 -11.764  1.00  0.00            
ATOM    634  HG2 GLN E   5      -2.055   7.128 -11.618  1.00  0.00            
ATOM    635  CD  GLN E   5      -0.287   6.817 -12.862  1.00  0.00            
ATOM    636  OE1 GLN E   5       0.737   6.185 -12.727  1.00  0.00            
ATOM    637  NE2 GLN E   5      -0.218   8.000 -13.587  1.00  0.00            
ATOM    638 HE21 GLN E   5      -1.044   8.557 -13.740  1.00  0.00            
ATOM    639 HE22 GLN E   5       0.646   8.170 -14.043  1.00  0.00            
ATOM    640  C   GLN E   5      -3.521   3.931 -12.109  1.00  0.00            
ATOM    641  O   GLN E   5      -3.290   3.641 -10.960  1.00  0.00            
ATOM    642  N   LEU E   6      -3.628   2.906 -13.033  1.00  0.00            
ATOM    643  HN  LEU E   6      -3.754   2.941 -14.023  1.00  0.00            
ATOM    644  CA  LEU E   6      -3.298   1.506 -12.626  1.00  0.00            
ATOM    645  HA  LEU E   6      -3.714   1.255 -11.656  1.00  0.00            
ATOM    646  CB  LEU E   6      -3.884   0.557 -13.640  1.00  0.00            
ATOM    647  HB1 LEU E   6      -3.677  -0.509 -13.395  1.00  0.00            
ATOM    648  HB2 LEU E   6      -3.335   0.714 -14.593  1.00  0.00            
ATOM    649  CG  LEU E   6      -5.437   0.623 -13.807  1.00  0.00            
ATOM    650  HG  LEU E   6      -5.797   1.677 -13.753  1.00  0.00            
ATOM    651  CD1 LEU E   6      -5.917   0.081 -15.158  1.00  0.00            
ATOM    652 HD11 LEU E   6      -5.616  -0.986 -15.275  1.00  0.00            
ATOM    653 HD12 LEU E   6      -7.017   0.225 -15.252  1.00  0.00            
ATOM    654 HD13 LEU E   6      -5.397   0.589 -15.992  1.00  0.00            
ATOM    655  CD2 LEU E   6      -6.161  -0.152 -12.698  1.00  0.00            
ATOM    656 HD21 LEU E   6      -6.098  -1.252 -12.795  1.00  0.00            
ATOM    657 HD22 LEU E   6      -5.604   0.114 -11.769  1.00  0.00            
ATOM    658 HD23 LEU E   6      -7.176   0.294 -12.761  1.00  0.00            
ATOM    659  C   LEU E   6      -1.780   1.296 -12.431  1.00  0.00            
ATOM    660  O   LEU E   6      -0.884   1.791 -13.164  1.00  0.00            
ATOM    661  N   ASN E   7      -1.452   0.647 -11.274  1.00  0.00            
ATOM    662  HN  ASN E   7      -2.191   0.331 -10.684  1.00  0.00            
ATOM    663  CA  ASN E   7      -0.062   0.325 -10.891  1.00  0.00            
ATOM    664  HA  ASN E   7       0.592   0.876 -11.555  1.00  0.00            
ATOM    665  CB  ASN E   7       0.052   0.824  -9.461  1.00  0.00            
ATOM    666  HB1 ASN E   7      -0.686   0.407  -8.745  1.00  0.00            
ATOM    667  HB2 ASN E   7      -0.062   1.923  -9.490  1.00  0.00            
ATOM    668  CG  ASN E   7       1.387   0.643  -8.859  1.00  0.00            
ATOM    669  OD1 ASN E   7       1.502   0.076  -7.763  1.00  0.00            
ATOM    670  ND2 ASN E   7       2.492   1.119  -9.526  1.00  0.00            
ATOM    671 HD21 ASN E   7       2.370   1.549 -10.427  1.00  0.00            
ATOM    672 HD22 ASN E   7       3.404   0.979  -9.134  1.00  0.00            
ATOM    673  C   ASN E   7       0.192  -1.227 -11.094  1.00  0.00            
ATOM    674  OT1 ASN E   7       0.986  -1.537 -12.042  1.00  0.00            
ATOM    675  OT2 ASN E   7      -0.262  -2.042 -10.243  1.00  0.00            
ATOM    676  N   LYS F   1       6.123  -2.001  13.384  1.00  0.00            
ATOM    677  H1  LYS F   1       6.185  -2.612  12.536  1.00  0.00            
ATOM    678  H2  LYS F   1       5.546  -1.184  13.116  1.00  0.00            
ATOM    679  H3  LYS F   1       7.098  -1.714  13.630  1.00  0.00            
ATOM    680  CA  LYS F   1       5.295  -2.725  14.396  1.00  0.00            
ATOM    681  HA  LYS F   1       5.796  -3.681  14.418  1.00  0.00            
ATOM    682  CB  LYS F   1       5.476  -1.952  15.704  1.00  0.00            
ATOM    683  HB1 LYS F   1       4.766  -2.355  16.452  1.00  0.00            
ATOM    684  HB2 LYS F   1       5.185  -0.887  15.587  1.00  0.00            
ATOM    685  CG  LYS F   1       6.909  -1.947  16.329  1.00  0.00            
ATOM    686  HG1 LYS F   1       6.864  -1.208  17.153  1.00  0.00            
ATOM    687  HG2 LYS F   1       7.570  -1.682  15.480  1.00  0.00            
ATOM    688  CD  LYS F   1       7.255  -3.327  16.831  1.00  0.00            
ATOM    689  HD1 LYS F   1       6.766  -3.521  17.807  1.00  0.00            
ATOM    690  HD2 LYS F   1       6.986  -4.156  16.145  1.00  0.00            
ATOM    691  CE  LYS F   1       8.760  -3.404  17.214  1.00  0.00            
ATOM    692  HE1 LYS F   1       8.961  -2.815  18.139  1.00  0.00            
ATOM    693  HE2 LYS F   1       9.459  -3.174  16.380  1.00  0.00            
ATOM    694  NZ  LYS F   1       8.960  -4.826  17.587  1.00  0.00            
ATOM    695  HZ1 LYS F   1       9.191  -5.407  16.756  1.00  0.00            
ATOM    696  HZ2 LYS F   1       9.725  -4.896  18.293  1.00  0.00            
ATOM    697  HZ3 LYS F   1       8.132  -5.300  18.014  1.00  0.00            
ATOM    698  C   LYS F   1       3.816  -2.830  13.986  1.00  0.00            
ATOM    699  O   LYS F   1       3.151  -1.766  13.831  1.00  0.00            
ATOM    700  N   LEU F   2       3.312  -4.047  13.726  1.00  0.00            
ATOM    701  HN  LEU F   2       3.983  -4.777  13.823  1.00  0.00            
ATOM    702  CA  LEU F   2       1.937  -4.304  13.605  1.00  0.00            
ATOM    703  HA  LEU F   2       1.828  -5.370  13.767  1.00  0.00            
ATOM    704  CB  LEU F   2       1.074  -3.677  14.736  1.00  0.00            
ATOM    705  HB1 LEU F   2      -0.005  -3.940  14.825  1.00  0.00            
ATOM    706  HB2 LEU F   2       1.173  -2.588  14.547  1.00  0.00            
ATOM    707  CG  LEU F   2       1.582  -3.862  16.223  1.00  0.00            
ATOM    708  HG  LEU F   2       2.637  -3.554  16.378  1.00  0.00            
ATOM    709  CD1 LEU F   2       0.625  -3.076  17.174  1.00  0.00            
ATOM    710 HD11 LEU F   2       0.801  -1.972  17.156  1.00  0.00            
ATOM    711 HD12 LEU F   2      -0.453  -3.249  16.964  1.00  0.00            
ATOM    712 HD13 LEU F   2       0.593  -3.466  18.208  1.00  0.00            
ATOM    713  CD2 LEU F   2       1.538  -5.311  16.588  1.00  0.00            
ATOM    714 HD21 LEU F   2       1.653  -5.454  17.675  1.00  0.00            
ATOM    715 HD22 LEU F   2       0.623  -5.834  16.242  1.00  0.00            
ATOM    716 HD23 LEU F   2       2.441  -5.787  16.141  1.00  0.00            
ATOM    717  C   LEU F   2       1.275  -3.983  12.294  1.00  0.00            
ATOM    718  O   LEU F   2       0.031  -3.988  12.112  1.00  0.00            
ATOM    719  N   LYS F   3       2.028  -3.709  11.205  1.00  0.00            
ATOM    720  HN  LYS F   3       3.019  -3.622  11.223  1.00  0.00            
ATOM    721  CA  LYS F   3       1.569  -3.355   9.885  1.00  0.00            
ATOM    722  HA  LYS F   3       0.835  -2.572  10.050  1.00  0.00            
ATOM    723  CB  LYS F   3       2.758  -2.866   8.977  1.00  0.00            
ATOM    724  HB1 LYS F   3       2.392  -2.638   7.954  1.00  0.00            
ATOM    725  HB2 LYS F   3       3.539  -3.656   8.943  1.00  0.00            
ATOM    726  CG  LYS F   3       3.420  -1.647   9.663  1.00  0.00            
ATOM    727  HG1 LYS F   3       3.765  -1.944  10.679  1.00  0.00            
ATOM    728  HG2 LYS F   3       2.750  -0.769   9.634  1.00  0.00            
ATOM    729  CD  LYS F   3       4.657  -1.232   8.860  1.00  0.00            
ATOM    730  HD1 LYS F   3       5.180  -2.188   8.656  1.00  0.00            
ATOM    731  HD2 LYS F   3       4.331  -0.921   7.839  1.00  0.00            
ATOM    732  CE  LYS F   3       5.695  -0.364   9.578  1.00  0.00            
ATOM    733  HE1 LYS F   3       6.527  -0.143   8.889  1.00  0.00            
ATOM    734  HE2 LYS F   3       5.995  -0.807  10.550  1.00  0.00            
ATOM    735  NZ  LYS F   3       5.092   0.944   9.824  1.00  0.00            
ATOM    736  HZ1 LYS F   3       4.241   0.908  10.419  1.00  0.00            
ATOM    737  HZ2 LYS F   3       5.662   1.685  10.280  1.00  0.00            
ATOM    738  HZ3 LYS F   3       4.705   1.255   8.913  1.00  0.00            
ATOM    739  C   LYS F   3       0.934  -4.423   9.206  1.00  0.00            
ATOM    740  O   LYS F   3       1.393  -5.559   9.260  1.00  0.00            
ATOM    741  N   LEU F   4      -0.188  -4.153   8.472  1.00  0.00            
ATOM    742  HN  LEU F   4      -0.703  -3.301   8.390  1.00  0.00            
ATOM    743  CA  LEU F   4      -0.897  -5.254   7.841  1.00  0.00            
ATOM    744  HA  LEU F   4      -0.833  -6.114   8.489  1.00  0.00            
ATOM    745  CB  LEU F   4      -2.416  -4.847   7.768  1.00  0.00            
ATOM    746  HB1 LEU F   4      -2.909  -5.711   7.266  1.00  0.00            
ATOM    747  HB2 LEU F   4      -2.413  -4.044   6.999  1.00  0.00            
ATOM    748  CG  LEU F   4      -3.163  -4.316   8.986  1.00  0.00            
ATOM    749  HG  LEU F   4      -2.703  -3.319   9.154  1.00  0.00            
ATOM    750  CD1 LEU F   4      -4.704  -4.392   8.781  1.00  0.00            
ATOM    751 HD11 LEU F   4      -5.019  -5.463   8.790  1.00  0.00            
ATOM    752 HD12 LEU F   4      -5.227  -3.871   9.604  1.00  0.00            
ATOM    753 HD13 LEU F   4      -5.014  -4.044   7.779  1.00  0.00            
ATOM    754  CD2 LEU F   4      -2.804  -5.097  10.271  1.00  0.00            
ATOM    755 HD21 LEU F   4      -3.321  -6.085  10.241  1.00  0.00            
ATOM    756 HD22 LEU F   4      -1.734  -5.387  10.252  1.00  0.00            
ATOM    757 HD23 LEU F   4      -2.933  -4.481  11.199  1.00  0.00            
ATOM    758  C   LEU F   4      -0.315  -5.728   6.449  1.00  0.00            
ATOM    759  O   LEU F   4       0.407  -4.912   5.799  1.00  0.00            
ATOM    760  N   GLN F   5      -0.419  -7.007   6.011  1.00  0.00            
ATOM    761  HN  GLN F   5      -0.893  -7.678   6.580  1.00  0.00            
ATOM    762  CA  GLN F   5       0.023  -7.539   4.667  1.00  0.00            
ATOM    763  HA  GLN F   5       1.106  -7.476   4.599  1.00  0.00            
ATOM    764  CB  GLN F   5      -0.415  -9.028   4.526  1.00  0.00            
ATOM    765  HB1 GLN F   5      -1.476  -9.091   4.845  1.00  0.00            
ATOM    766  HB2 GLN F   5       0.134  -9.595   5.309  1.00  0.00            
ATOM    767  CG  GLN F   5      -0.283  -9.704   3.166  1.00  0.00            
ATOM    768  HG1 GLN F   5      -0.771  -9.102   2.376  1.00  0.00            
ATOM    769  HG2 GLN F   5      -0.757 -10.715   3.167  1.00  0.00            
ATOM    770  CD  GLN F   5       1.168  -9.854   2.784  1.00  0.00            
ATOM    771  OE1 GLN F   5       2.118  -9.734   3.549  1.00  0.00            
ATOM    772  NE2 GLN F   5       1.316 -10.208   1.487  1.00  0.00            
ATOM    773 HE21 GLN F   5       0.538 -10.528   0.948  1.00  0.00            
ATOM    774 HE22 GLN F   5       2.236 -10.101   1.088  1.00  0.00            
ATOM    775  C   GLN F   5      -0.609  -6.664   3.524  1.00  0.00            
ATOM    776  O   GLN F   5       0.047  -6.230   2.588  1.00  0.00            
ATOM    777  N   LEU F   6      -1.945  -6.420   3.582  1.00  0.00            
ATOM    778  HN  LEU F   6      -2.487  -6.944   4.242  1.00  0.00            
ATOM    779  CA  LEU F   6      -2.706  -5.612   2.657  1.00  0.00            
ATOM    780  HA  LEU F   6      -2.121  -5.222   1.840  1.00  0.00            
ATOM    781  CB  LEU F   6      -3.809  -6.519   1.988  1.00  0.00            
ATOM    782  HB1 LEU F   6      -4.389  -6.968   2.822  1.00  0.00            
ATOM    783  HB2 LEU F   6      -3.158  -7.335   1.628  1.00  0.00            
ATOM    784  CG  LEU F   6      -4.822  -6.002   0.933  1.00  0.00            
ATOM    785  HG  LEU F   6      -5.296  -5.147   1.453  1.00  0.00            
ATOM    786  CD1 LEU F   6      -4.099  -5.622  -0.343  1.00  0.00            
ATOM    787 HD11 LEU F   6      -4.855  -5.080  -0.967  1.00  0.00            
ATOM    788 HD12 LEU F   6      -3.296  -4.881  -0.152  1.00  0.00            
ATOM    789 HD13 LEU F   6      -3.752  -6.496  -0.939  1.00  0.00            
ATOM    790  CD2 LEU F   6      -5.913  -7.087   0.599  1.00  0.00            
ATOM    791 HD21 LEU F   6      -5.380  -8.059   0.495  1.00  0.00            
ATOM    792 HD22 LEU F   6      -6.567  -7.288   1.475  1.00  0.00            
ATOM    793 HD23 LEU F   6      -6.541  -6.765  -0.260  1.00  0.00            
ATOM    794  C   LEU F   6      -3.343  -4.454   3.309  1.00  0.00            
ATOM    795  O   LEU F   6      -4.090  -4.560   4.284  1.00  0.00            
ATOM    796  N   ASN F   7      -3.214  -3.269   2.731  1.00  0.00            
ATOM    797  HN  ASN F   7      -2.647  -3.153   1.919  1.00  0.00            
ATOM    798  CA  ASN F   7      -3.691  -2.027   3.182  1.00  0.00            
ATOM    799  HA  ASN F   7      -3.672  -2.117   4.258  1.00  0.00            
ATOM    800  CB  ASN F   7      -2.840  -0.803   2.688  1.00  0.00            
ATOM    801  HB1 ASN F   7      -3.457   0.119   2.675  1.00  0.00            
ATOM    802  HB2 ASN F   7      -2.608  -0.980   1.619  1.00  0.00            
ATOM    803  CG  ASN F   7      -1.532  -0.622   3.516  1.00  0.00            
ATOM    804  OD1 ASN F   7      -1.354  -1.128   4.573  1.00  0.00            
ATOM    805  ND2 ASN F   7      -0.549   0.101   2.959  1.00  0.00            
ATOM    806 HD21 ASN F   7      -0.713   0.636   2.133  1.00  0.00            
ATOM    807 HD22 ASN F   7       0.321   0.212   3.446  1.00  0.00            
ATOM    808  C   ASN F   7      -5.162  -1.818   2.677  1.00  0.00            
ATOM    809  OT1 ASN F   7      -6.025  -1.703   3.625  1.00  0.00            
ATOM    810  OT2 ASN F   7      -5.592  -1.882   1.519  1.00  0.00            
END
