# Supplementary material for: Design of the Hydrophobic Core of Self‐Assembling Peptide Fibrils for Enhanced Neural Regeneration
Source: Small Sci. 2025 Sep 4;5(10):2500224. doi: 10.1002/smsc.202500224 (PMC12499481; doi:10.1002/smsc.202500224)
Supplement: Supplementary file 1 — Supplementary Material [file SMSC-5-2500224-s001.zip › Representative-structures/EF-C_P_20_dominant.pdb]

CRYST1   68.994   68.994   68.994  90.00  90.00  90.00 P 1           1
ATOM      1  N   LYS A   1     -16.601  -6.329 -41.859  1.00  0.00            
ATOM      2  H1  LYS A   1     -16.496  -5.998 -40.877  1.00  0.00            
ATOM      3  H2  LYS A   1     -15.834  -5.887 -42.403  1.00  0.00            
ATOM      4  H3  LYS A   1     -17.542  -6.007 -42.187  1.00  0.00            
ATOM      5  CA  LYS A   1     -16.598  -7.797 -42.124  1.00  0.00            
ATOM      6  HA  LYS A   1     -17.618  -8.051 -41.876  1.00  0.00            
ATOM      7  CB  LYS A   1     -16.414  -8.065 -43.649  1.00  0.00            
ATOM      8  HB1 LYS A   1     -16.660  -7.132 -44.191  1.00  0.00            
ATOM      9  HB2 LYS A   1     -17.071  -8.824 -44.122  1.00  0.00            
ATOM     10  CG  LYS A   1     -14.973  -8.342 -44.148  1.00  0.00            
ATOM     11  HG1 LYS A   1     -14.525  -9.220 -43.649  1.00  0.00            
ATOM     12  HG2 LYS A   1     -14.388  -7.398 -44.040  1.00  0.00            
ATOM     13  CD  LYS A   1     -14.964  -8.649 -45.639  1.00  0.00            
ATOM     14  HD1 LYS A   1     -15.515  -9.605 -45.809  1.00  0.00            
ATOM     15  HD2 LYS A   1     -15.357  -7.771 -46.195  1.00  0.00            
ATOM     16  CE  LYS A   1     -13.555  -8.845 -46.231  1.00  0.00            
ATOM     17  HE1 LYS A   1     -12.814  -8.053 -45.976  1.00  0.00            
ATOM     18  HE2 LYS A   1     -13.636  -8.843 -47.335  1.00  0.00            
ATOM     19  NZ  LYS A   1     -12.922 -10.117 -45.811  1.00  0.00            
ATOM     20  HZ1 LYS A   1     -12.440  -9.875 -44.920  1.00  0.00            
ATOM     21  HZ2 LYS A   1     -13.553 -10.885 -45.521  1.00  0.00            
ATOM     22  HZ3 LYS A   1     -12.214 -10.435 -46.499  1.00  0.00            
ATOM     23  C   LYS A   1     -15.615  -8.594 -41.276  1.00  0.00            
ATOM     24  O   LYS A   1     -14.526  -8.028 -40.950  1.00  0.00            
ATOM     25  N   PRO A   2     -15.984  -9.809 -40.811  1.00  0.00            
ATOM     26  CD  PRO A   2     -17.262 -10.489 -41.232  1.00  0.00            
ATOM     27  HD1 PRO A   2     -18.138  -9.819 -41.343  1.00  0.00            
ATOM     28  HD2 PRO A   2     -17.064 -10.960 -42.217  1.00  0.00            
ATOM     29  CA  PRO A   2     -15.154 -10.729 -40.086  1.00  0.00            
ATOM     30  HA  PRO A   2     -14.768 -10.331 -39.158  1.00  0.00            
ATOM     31  CB  PRO A   2     -16.005 -11.924 -39.807  1.00  0.00            
ATOM     32  HB1 PRO A   2     -15.838 -12.135 -38.737  1.00  0.00            
ATOM     33  HB2 PRO A   2     -15.853 -12.900 -40.317  1.00  0.00            
ATOM     34  CG  PRO A   2     -17.440 -11.552 -40.111  1.00  0.00            
ATOM     35  HG1 PRO A   2     -17.900 -11.008 -39.254  1.00  0.00            
ATOM     36  HG2 PRO A   2     -18.076 -12.418 -40.393  1.00  0.00            
ATOM     37  C   PRO A   2     -13.910 -11.137 -40.824  1.00  0.00            
ATOM     38  O   PRO A   2     -13.920 -11.009 -42.068  1.00  0.00            
ATOM     39  N   LYS A   3     -12.793 -11.556 -40.182  1.00  0.00            
ATOM     40  HN  LYS A   3     -12.837 -11.858 -39.226  1.00  0.00            
ATOM     41  CA  LYS A   3     -11.640 -12.020 -40.903  1.00  0.00            
ATOM     42  HA  LYS A   3     -11.408 -11.206 -41.575  1.00  0.00            
ATOM     43  CB  LYS A   3     -10.386 -12.112 -40.013  1.00  0.00            
ATOM     44  HB1 LYS A   3     -10.384 -11.044 -39.674  1.00  0.00            
ATOM     45  HB2 LYS A   3      -9.432 -12.191 -40.584  1.00  0.00            
ATOM     46  CG  LYS A   3     -10.291 -13.137 -38.871  1.00  0.00            
ATOM     47  HG1 LYS A   3     -10.085 -14.092 -39.400  1.00  0.00            
ATOM     48  HG2 LYS A   3     -11.289 -13.191 -38.373  1.00  0.00            
ATOM     49  CD  LYS A   3      -9.029 -12.870 -37.958  1.00  0.00            
ATOM     50  HD1 LYS A   3      -9.107 -13.717 -37.248  1.00  0.00            
ATOM     51  HD2 LYS A   3      -8.085 -12.875 -38.544  1.00  0.00            
ATOM     52  CE  LYS A   3      -9.149 -11.516 -37.245  1.00  0.00            
ATOM     53  HE1 LYS A   3      -9.088 -10.667 -37.969  1.00  0.00            
ATOM     54  HE2 LYS A   3      -8.251 -11.498 -36.589  1.00  0.00            
ATOM     55  NZ  LYS A   3     -10.345 -11.315 -36.357  1.00  0.00            
ATOM     56  HZ1 LYS A   3     -11.227 -11.263 -36.907  1.00  0.00            
ATOM     57  HZ2 LYS A   3     -10.369 -12.110 -35.705  1.00  0.00            
ATOM     58  HZ3 LYS A   3     -10.158 -10.492 -35.736  1.00  0.00            
ATOM     59  C   LYS A   3     -11.781 -13.290 -41.709  1.00  0.00            
ATOM     60  O   LYS A   3     -12.648 -14.049 -41.316  1.00  0.00            
ATOM     61  N   PRO A   4     -11.075 -13.516 -42.855  1.00  0.00            
ATOM     62  CD  PRO A   4     -10.227 -12.503 -43.577  1.00  0.00            
ATOM     63  HD1 PRO A   4     -10.599 -11.452 -43.477  1.00  0.00            
ATOM     64  HD2 PRO A   4      -9.184 -12.643 -43.225  1.00  0.00            
ATOM     65  CA  PRO A   4     -11.209 -14.732 -43.752  1.00  0.00            
ATOM     66  HA  PRO A   4     -12.252 -14.814 -44.004  1.00  0.00            
ATOM     67  CB  PRO A   4     -10.399 -14.472 -45.014  1.00  0.00            
ATOM     68  HB1 PRO A   4     -10.911 -14.792 -45.940  1.00  0.00            
ATOM     69  HB2 PRO A   4      -9.350 -14.812 -44.980  1.00  0.00            
ATOM     70  CG  PRO A   4     -10.328 -12.891 -45.003  1.00  0.00            
ATOM     71  HG1 PRO A   4     -11.298 -12.571 -45.462  1.00  0.00            
ATOM     72  HG2 PRO A   4      -9.512 -12.502 -45.644  1.00  0.00            
ATOM     73  C   PRO A   4     -10.797 -16.044 -43.023  1.00  0.00            
ATOM     74  O   PRO A   4     -10.086 -16.072 -41.975  1.00  0.00            
ATOM     75  N   GLN A   5     -11.263 -17.173 -43.462  1.00  0.00            
ATOM     76  HN  GLN A   5     -11.935 -17.043 -44.187  1.00  0.00            
ATOM     77  CA  GLN A   5     -11.014 -18.496 -42.931  1.00  0.00            
ATOM     78  HA  GLN A   5     -11.375 -18.469 -41.907  1.00  0.00            
ATOM     79  CB  GLN A   5     -11.875 -19.499 -43.695  1.00  0.00            
ATOM     80  HB1 GLN A   5     -11.624 -20.562 -43.468  1.00  0.00            
ATOM     81  HB2 GLN A   5     -11.507 -19.480 -44.735  1.00  0.00            
ATOM     82  CG  GLN A   5     -13.461 -19.372 -43.539  1.00  0.00            
ATOM     83  HG1 GLN A   5     -13.898 -20.398 -43.538  1.00  0.00            
ATOM     84  HG2 GLN A   5     -13.801 -18.789 -44.429  1.00  0.00            
ATOM     85  CD  GLN A   5     -13.917 -18.702 -42.182  1.00  0.00            
ATOM     86  OE1 GLN A   5     -13.745 -19.260 -41.093  1.00  0.00            
ATOM     87  NE2 GLN A   5     -14.556 -17.533 -42.310  1.00  0.00            
ATOM     88 HE21 GLN A   5     -14.835 -17.395 -43.258  1.00  0.00            
ATOM     89 HE22 GLN A   5     -14.681 -16.983 -41.485  1.00  0.00            
ATOM     90  C   GLN A   5      -9.526 -18.911 -42.935  1.00  0.00            
ATOM     91  O   GLN A   5      -8.815 -18.524 -43.875  1.00  0.00            
ATOM     92  N   PRO A   6      -9.001 -19.683 -41.984  1.00  0.00            
ATOM     93  CD  PRO A   6      -9.560 -19.877 -40.663  1.00  0.00            
ATOM     94  HD1 PRO A   6      -9.893 -18.864 -40.344  1.00  0.00            
ATOM     95  HD2 PRO A   6     -10.503 -20.458 -40.734  1.00  0.00            
ATOM     96  CA  PRO A   6      -7.671 -20.279 -42.044  1.00  0.00            
ATOM     97  HA  PRO A   6      -6.976 -19.497 -41.771  1.00  0.00            
ATOM     98  CB  PRO A   6      -7.672 -21.245 -40.893  1.00  0.00            
ATOM     99  HB1 PRO A   6      -6.630 -21.479 -40.624  1.00  0.00            
ATOM    100  HB2 PRO A   6      -8.227 -22.182 -41.145  1.00  0.00            
ATOM    101  CG  PRO A   6      -8.452 -20.432 -39.811  1.00  0.00            
ATOM    102  HG1 PRO A   6      -7.758 -19.656 -39.429  1.00  0.00            
ATOM    103  HG2 PRO A   6      -8.862 -21.074 -38.996  1.00  0.00            
ATOM    104  C   PRO A   6      -7.286 -20.895 -43.359  1.00  0.00            
ATOM    105  O   PRO A   6      -8.060 -21.623 -43.974  1.00  0.00            
ATOM    106  N   ASN A   7      -6.025 -20.629 -43.796  1.00  0.00            
ATOM    107  HN  ASN A   7      -5.482 -19.915 -43.360  1.00  0.00            
ATOM    108  CA  ASN A   7      -5.470 -21.203 -44.988  1.00  0.00            
ATOM    109  HA  ASN A   7      -6.155 -21.003 -45.793  1.00  0.00            
ATOM    110  CB  ASN A   7      -4.123 -20.491 -45.299  1.00  0.00            
ATOM    111  HB1 ASN A   7      -3.496 -21.058 -46.023  1.00  0.00            
ATOM    112  HB2 ASN A   7      -3.590 -20.534 -44.320  1.00  0.00            
ATOM    113  CG  ASN A   7      -4.144 -19.046 -45.794  1.00  0.00            
ATOM    114  OD1 ASN A   7      -5.233 -18.404 -46.018  1.00  0.00            
ATOM    115  ND2 ASN A   7      -2.974 -18.482 -46.134  1.00  0.00            
ATOM    116 HD21 ASN A   7      -2.156 -19.035 -46.274  1.00  0.00            
ATOM    117 HD22 ASN A   7      -3.080 -17.494 -46.284  1.00  0.00            
ATOM    118  C   ASN A   7      -5.079 -22.716 -44.843  1.00  0.00            
ATOM    119  OT1 ASN A   7      -5.127 -23.417 -45.855  1.00  0.00            
ATOM    120  OT2 ASN A   7      -4.643 -23.162 -43.746  1.00  0.00            
ATOM    121  N   LYS B   1     -43.627 -18.727  16.559  1.00  0.00            
ATOM    122  H1  LYS B   1     -44.423 -19.393  16.651  1.00  0.00            
ATOM    123  H2  LYS B   1     -43.968 -17.828  16.150  1.00  0.00            
ATOM    124  H3  LYS B   1     -43.080 -19.167  15.783  1.00  0.00            
ATOM    125  CA  LYS B   1     -42.912 -18.544  17.846  1.00  0.00            
ATOM    126  HA  LYS B   1     -43.533 -17.810  18.312  1.00  0.00            
ATOM    127  CB  LYS B   1     -43.085 -19.802  18.705  1.00  0.00            
ATOM    128  HB1 LYS B   1     -42.764 -20.687  18.117  1.00  0.00            
ATOM    129  HB2 LYS B   1     -44.145 -20.056  18.936  1.00  0.00            
ATOM    130  CG  LYS B   1     -42.181 -19.945  19.935  1.00  0.00            
ATOM    131  HG1 LYS B   1     -42.381 -19.105  20.639  1.00  0.00            
ATOM    132  HG2 LYS B   1     -41.073 -20.014  19.819  1.00  0.00            
ATOM    133  CD  LYS B   1     -42.644 -21.208  20.719  1.00  0.00            
ATOM    134  HD1 LYS B   1     -43.742 -21.229  20.868  1.00  0.00            
ATOM    135  HD2 LYS B   1     -42.292 -22.074  20.111  1.00  0.00            
ATOM    136  CE  LYS B   1     -41.989 -21.269  22.084  1.00  0.00            
ATOM    137  HE1 LYS B   1     -42.220 -20.412  22.749  1.00  0.00            
ATOM    138  HE2 LYS B   1     -40.887 -21.342  21.981  1.00  0.00            
ATOM    139  NZ  LYS B   1     -42.390 -22.466  22.843  1.00  0.00            
ATOM    140  HZ1 LYS B   1     -43.413 -22.609  22.892  1.00  0.00            
ATOM    141  HZ2 LYS B   1     -41.903 -23.256  22.368  1.00  0.00            
ATOM    142  HZ3 LYS B   1     -41.962 -22.370  23.795  1.00  0.00            
ATOM    143  C   LYS B   1     -41.412 -18.188  17.621  1.00  0.00            
ATOM    144  O   LYS B   1     -40.865 -18.932  16.820  1.00  0.00            
ATOM    145  N   PRO B   2     -40.794 -17.137  18.156  1.00  0.00            
ATOM    146  CD  PRO B   2     -41.354 -16.402  19.283  1.00  0.00            
ATOM    147  HD1 PRO B   2     -42.347 -16.017  18.968  1.00  0.00            
ATOM    148  HD2 PRO B   2     -41.497 -17.113  20.125  1.00  0.00            
ATOM    149  CA  PRO B   2     -39.407 -16.854  17.966  1.00  0.00            
ATOM    150  HA  PRO B   2     -39.447 -16.347  17.020  1.00  0.00            
ATOM    151  CB  PRO B   2     -38.940 -15.887  19.104  1.00  0.00            
ATOM    152  HB1 PRO B   2     -38.348 -15.108  18.579  1.00  0.00            
ATOM    153  HB2 PRO B   2     -38.410 -16.345  19.959  1.00  0.00            
ATOM    154  CG  PRO B   2     -40.299 -15.329  19.600  1.00  0.00            
ATOM    155  HG1 PRO B   2     -40.405 -14.555  18.800  1.00  0.00            
ATOM    156  HG2 PRO B   2     -40.265 -14.845  20.598  1.00  0.00            
ATOM    157  C   PRO B   2     -38.390 -17.972  17.941  1.00  0.00            
ATOM    158  O   PRO B   2     -38.612 -19.067  18.454  1.00  0.00            
ATOM    159  N   LYS B   3     -37.237 -17.672  17.357  1.00  0.00            
ATOM    160  HN  LYS B   3     -37.123 -16.820  16.854  1.00  0.00            
ATOM    161  CA  LYS B   3     -36.121 -18.691  17.275  1.00  0.00            
ATOM    162  HA  LYS B   3     -36.611 -19.626  17.050  1.00  0.00            
ATOM    163  CB  LYS B   3     -35.060 -18.365  16.161  1.00  0.00            
ATOM    164  HB1 LYS B   3     -34.340 -19.199  16.230  1.00  0.00            
ATOM    165  HB2 LYS B   3     -34.515 -17.415  16.310  1.00  0.00            
ATOM    166  CG  LYS B   3     -35.727 -18.457  14.738  1.00  0.00            
ATOM    167  HG1 LYS B   3     -36.469 -17.629  14.722  1.00  0.00            
ATOM    168  HG2 LYS B   3     -36.242 -19.442  14.702  1.00  0.00            
ATOM    169  CD  LYS B   3     -34.798 -18.388  13.510  1.00  0.00            
ATOM    170  HD1 LYS B   3     -33.959 -19.108  13.638  1.00  0.00            
ATOM    171  HD2 LYS B   3     -35.445 -18.750  12.690  1.00  0.00            
ATOM    172  CE  LYS B   3     -34.282 -16.966  13.198  1.00  0.00            
ATOM    173  HE1 LYS B   3     -33.496 -16.767  13.949  1.00  0.00            
ATOM    174  HE2 LYS B   3     -34.987 -16.178  13.534  1.00  0.00            
ATOM    175  NZ  LYS B   3     -33.727 -16.813  11.871  1.00  0.00            
ATOM    176  HZ1 LYS B   3     -34.447 -16.296  11.320  1.00  0.00            
ATOM    177  HZ2 LYS B   3     -32.840 -16.268  11.893  1.00  0.00            
ATOM    178  HZ3 LYS B   3     -33.520 -17.683  11.336  1.00  0.00            
ATOM    179  C   LYS B   3     -35.336 -18.905  18.609  1.00  0.00            
ATOM    180  O   LYS B   3     -35.336 -18.013  19.491  1.00  0.00            
ATOM    181  N   PRO B   4     -34.618 -20.052  18.895  1.00  0.00            
ATOM    182  CD  PRO B   4     -34.701 -21.278  18.150  1.00  0.00            
ATOM    183  HD1 PRO B   4     -35.771 -21.558  18.060  1.00  0.00            
ATOM    184  HD2 PRO B   4     -34.233 -21.161  17.141  1.00  0.00            
ATOM    185  CA  PRO B   4     -33.658 -20.135  19.991  1.00  0.00            
ATOM    186  HA  PRO B   4     -34.211 -20.191  20.927  1.00  0.00            
ATOM    187  CB  PRO B   4     -32.917 -21.453  19.681  1.00  0.00            
ATOM    188  HB1 PRO B   4     -32.569 -21.960  20.604  1.00  0.00            
ATOM    189  HB2 PRO B   4     -31.944 -21.251  19.200  1.00  0.00            
ATOM    190  CG  PRO B   4     -33.977 -22.375  19.040  1.00  0.00            
ATOM    191  HG1 PRO B   4     -34.705 -22.556  19.851  1.00  0.00            
ATOM    192  HG2 PRO B   4     -33.448 -23.177  18.468  1.00  0.00            
ATOM    193  C   PRO B   4     -32.769 -19.011  20.191  1.00  0.00            
ATOM    194  O   PRO B   4     -32.262 -18.447  19.275  1.00  0.00            
ATOM    195  N   GLN B   5     -32.503 -18.687  21.445  1.00  0.00            
ATOM    196  HN  GLN B   5     -32.976 -19.099  22.222  1.00  0.00            
ATOM    197  CA  GLN B   5     -31.607 -17.548  21.755  1.00  0.00            
ATOM    198  HA  GLN B   5     -31.936 -16.819  21.032  1.00  0.00            
ATOM    199  CB  GLN B   5     -31.697 -17.080  23.268  1.00  0.00            
ATOM    200  HB1 GLN B   5     -30.838 -16.409  23.482  1.00  0.00            
ATOM    201  HB2 GLN B   5     -31.562 -17.929  23.963  1.00  0.00            
ATOM    202  CG  GLN B   5     -32.964 -16.394  23.706  1.00  0.00            
ATOM    203  HG1 GLN B   5     -32.867 -15.829  24.659  1.00  0.00            
ATOM    204  HG2 GLN B   5     -33.668 -17.187  24.021  1.00  0.00            
ATOM    205  CD  GLN B   5     -33.634 -15.453  22.673  1.00  0.00            
ATOM    206  OE1 GLN B   5     -34.807 -15.638  22.314  1.00  0.00            
ATOM    207  NE2 GLN B   5     -32.907 -14.406  22.220  1.00  0.00            
ATOM    208 HE21 GLN B   5     -32.139 -14.144  22.791  1.00  0.00            
ATOM    209 HE22 GLN B   5     -33.250 -13.953  21.394  1.00  0.00            
ATOM    210  C   GLN B   5     -30.161 -17.837  21.263  1.00  0.00            
ATOM    211  O   GLN B   5     -29.768 -19.004  21.099  1.00  0.00            
ATOM    212  N   PRO B   6     -29.363 -16.786  20.912  1.00  0.00            
ATOM    213  CD  PRO B   6     -29.845 -15.454  20.406  1.00  0.00            
ATOM    214  HD1 PRO B   6     -30.535 -15.627  19.553  1.00  0.00            
ATOM    215  HD2 PRO B   6     -30.438 -14.875  21.140  1.00  0.00            
ATOM    216  CA  PRO B   6     -27.904 -16.886  20.584  1.00  0.00            
ATOM    217  HA  PRO B   6     -27.918 -17.240  19.570  1.00  0.00            
ATOM    218  CB  PRO B   6     -27.516 -15.463  20.760  1.00  0.00            
ATOM    219  HB1 PRO B   6     -26.661 -15.153  20.119  1.00  0.00            
ATOM    220  HB2 PRO B   6     -27.405 -15.129  21.817  1.00  0.00            
ATOM    221  CG  PRO B   6     -28.659 -14.706  20.040  1.00  0.00            
ATOM    222  HG1 PRO B   6     -28.511 -14.698  18.937  1.00  0.00            
ATOM    223  HG2 PRO B   6     -28.616 -13.663  20.412  1.00  0.00            
ATOM    224  C   PRO B   6     -27.116 -17.838  21.464  1.00  0.00            
ATOM    225  O   PRO B   6     -27.449 -17.997  22.628  1.00  0.00            
ATOM    226  N   ASN B   7     -26.183 -18.647  20.860  1.00  0.00            
ATOM    227  HN  ASN B   7     -25.958 -18.488  19.897  1.00  0.00            
ATOM    228  CA  ASN B   7     -25.389 -19.645  21.507  1.00  0.00            
ATOM    229  HA  ASN B   7     -25.860 -19.977  22.420  1.00  0.00            
ATOM    230  CB  ASN B   7     -25.025 -20.876  20.700  1.00  0.00            
ATOM    231  HB1 ASN B   7     -24.271 -21.536  21.176  1.00  0.00            
ATOM    232  HB2 ASN B   7     -24.692 -20.644  19.661  1.00  0.00            
ATOM    233  CG  ASN B   7     -26.266 -21.821  20.367  1.00  0.00            
ATOM    234  OD1 ASN B   7     -26.765 -21.795  19.215  1.00  0.00            
ATOM    235  ND2 ASN B   7     -26.870 -22.391  21.424  1.00  0.00            
ATOM    236 HD21 ASN B   7     -26.527 -22.138  22.332  1.00  0.00            
ATOM    237 HD22 ASN B   7     -27.633 -22.941  21.104  1.00  0.00            
ATOM    238  C   ASN B   7     -24.093 -19.056  21.925  1.00  0.00            
ATOM    239  OT1 ASN B   7     -23.392 -18.555  21.022  1.00  0.00            
ATOM    240  OT2 ASN B   7     -23.780 -18.941  23.128  1.00  0.00            
ATOM    241  N   LYS C   1      44.291  13.809  29.972  1.00  0.00            
ATOM    242  H1  LYS C   1      44.791  12.943  29.687  1.00  0.00            
ATOM    243  H2  LYS C   1      45.009  14.562  29.952  1.00  0.00            
ATOM    244  H3  LYS C   1      44.057  13.739  30.989  1.00  0.00            
ATOM    245  CA  LYS C   1      43.122  14.212  29.161  1.00  0.00            
ATOM    246  HA  LYS C   1      42.632  13.292  28.916  1.00  0.00            
ATOM    247  CB  LYS C   1      42.344  15.223  29.992  1.00  0.00            
ATOM    248  HB1 LYS C   1      42.772  16.246  29.995  1.00  0.00            
ATOM    249  HB2 LYS C   1      42.289  15.011  31.081  1.00  0.00            
ATOM    250  CG  LYS C   1      40.890  15.438  29.555  1.00  0.00            
ATOM    251  HG1 LYS C   1      40.742  15.565  28.460  1.00  0.00            
ATOM    252  HG2 LYS C   1      40.467  16.318  30.075  1.00  0.00            
ATOM    253  CD  LYS C   1      39.997  14.183  29.973  1.00  0.00            
ATOM    254  HD1 LYS C   1      39.056  14.514  29.481  1.00  0.00            
ATOM    255  HD2 LYS C   1      40.335  13.266  29.438  1.00  0.00            
ATOM    256  CE  LYS C   1      39.862  13.950  31.491  1.00  0.00            
ATOM    257  HE1 LYS C   1      40.792  13.469  31.870  1.00  0.00            
ATOM    258  HE2 LYS C   1      39.025  13.227  31.501  1.00  0.00            
ATOM    259  NZ  LYS C   1      39.515  15.097  32.351  1.00  0.00            
ATOM    260  HZ1 LYS C   1      38.712  15.588  31.908  1.00  0.00            
ATOM    261  HZ2 LYS C   1      39.198  14.748  33.283  1.00  0.00            
ATOM    262  HZ3 LYS C   1      40.269  15.795  32.449  1.00  0.00            
ATOM    263  C   LYS C   1      43.415  14.846  27.819  1.00  0.00            
ATOM    264  O   LYS C   1      44.445  15.479  27.718  1.00  0.00            
ATOM    265  N   PRO C   2      42.597  14.740  26.757  1.00  0.00            
ATOM    266  CD  PRO C   2      41.570  13.683  26.519  1.00  0.00            
ATOM    267  HD1 PRO C   2      42.003  12.674  26.656  1.00  0.00            
ATOM    268  HD2 PRO C   2      40.737  13.676  27.243  1.00  0.00            
ATOM    269  CA  PRO C   2      42.724  15.480  25.496  1.00  0.00            
ATOM    270  HA  PRO C   2      43.595  15.100  24.969  1.00  0.00            
ATOM    271  CB  PRO C   2      41.396  15.251  24.775  1.00  0.00            
ATOM    272  HB1 PRO C   2      41.418  15.557  23.707  1.00  0.00            
ATOM    273  HB2 PRO C   2      40.565  15.823  25.256  1.00  0.00            
ATOM    274  CG  PRO C   2      41.109  13.765  25.074  1.00  0.00            
ATOM    275  HG1 PRO C   2      41.710  13.173  24.356  1.00  0.00            
ATOM    276  HG2 PRO C   2      40.040  13.460  25.001  1.00  0.00            
ATOM    277  C   PRO C   2      42.981  17.028  25.686  1.00  0.00            
ATOM    278  O   PRO C   2      42.482  17.714  26.578  1.00  0.00            
ATOM    279  N   LYS C   3      43.924  17.520  24.811  1.00  0.00            
ATOM    280  HN  LYS C   3      44.289  16.953  24.089  1.00  0.00            
ATOM    281  CA  LYS C   3      44.167  18.942  24.584  1.00  0.00            
ATOM    282  HA  LYS C   3      44.555  19.330  25.510  1.00  0.00            
ATOM    283  CB  LYS C   3      45.235  19.143  23.476  1.00  0.00            
ATOM    284  HB1 LYS C   3      45.184  20.158  23.032  1.00  0.00            
ATOM    285  HB2 LYS C   3      44.925  18.470  22.649  1.00  0.00            
ATOM    286  CG  LYS C   3      46.713  18.949  23.962  1.00  0.00            
ATOM    287  HG1 LYS C   3      47.093  19.755  24.618  1.00  0.00            
ATOM    288  HG2 LYS C   3      47.341  18.957  23.050  1.00  0.00            
ATOM    289  CD  LYS C   3      47.018  17.567  24.546  1.00  0.00            
ATOM    290  HD1 LYS C   3      46.356  17.468  25.432  1.00  0.00            
ATOM    291  HD2 LYS C   3      46.685  16.861  23.756  1.00  0.00            
ATOM    292  CE  LYS C   3      48.477  17.336  24.878  1.00  0.00            
ATOM    293  HE1 LYS C   3      48.858  18.203  25.458  1.00  0.00            
ATOM    294  HE2 LYS C   3      49.016  17.296  23.907  1.00  0.00            
ATOM    295  NZ  LYS C   3      48.676  16.118  25.673  1.00  0.00            
ATOM    296  HZ1 LYS C   3      49.674  16.081  25.965  1.00  0.00            
ATOM    297  HZ2 LYS C   3      48.063  16.067  26.514  1.00  0.00            
ATOM    298  HZ3 LYS C   3      48.504  15.243  25.145  1.00  0.00            
ATOM    299  C   LYS C   3      42.989  19.763  24.091  1.00  0.00            
ATOM    300  O   LYS C   3      42.267  19.319  23.231  1.00  0.00            
ATOM    301  N   PRO C   4      42.731  20.970  24.625  1.00  0.00            
ATOM    302  CD  PRO C   4      43.706  21.781  25.379  1.00  0.00            
ATOM    303  HD1 PRO C   4      43.480  21.546  26.438  1.00  0.00            
ATOM    304  HD2 PRO C   4      44.731  21.402  25.217  1.00  0.00            
ATOM    305  CA  PRO C   4      41.676  21.815  24.094  1.00  0.00            
ATOM    306  HA  PRO C   4      40.728  21.483  24.483  1.00  0.00            
ATOM    307  CB  PRO C   4      41.959  23.225  24.777  1.00  0.00            
ATOM    308  HB1 PRO C   4      41.477  23.255  25.776  1.00  0.00            
ATOM    309  HB2 PRO C   4      41.657  24.073  24.132  1.00  0.00            
ATOM    310  CG  PRO C   4      43.514  23.301  24.962  1.00  0.00            
ATOM    311  HG1 PRO C   4      43.580  23.975  25.838  1.00  0.00            
ATOM    312  HG2 PRO C   4      44.042  23.679  24.055  1.00  0.00            
ATOM    313  C   PRO C   4      41.494  21.878  22.569  1.00  0.00            
ATOM    314  O   PRO C   4      42.495  22.018  21.844  1.00  0.00            
ATOM    315  N   GLN C   5      40.261  21.811  22.037  1.00  0.00            
ATOM    316  HN  GLN C   5      39.468  21.589  22.602  1.00  0.00            
ATOM    317  CA  GLN C   5      39.990  21.948  20.632  1.00  0.00            
ATOM    318  HA  GLN C   5      40.517  21.088  20.248  1.00  0.00            
ATOM    319  CB  GLN C   5      38.517  21.752  20.256  1.00  0.00            
ATOM    320  HB1 GLN C   5      38.098  20.798  20.650  1.00  0.00            
ATOM    321  HB2 GLN C   5      38.590  21.606  19.156  1.00  0.00            
ATOM    322  CG  GLN C   5      37.482  22.899  20.616  1.00  0.00            
ATOM    323  HG1 GLN C   5      36.478  22.528  20.336  1.00  0.00            
ATOM    324  HG2 GLN C   5      37.673  23.787  19.965  1.00  0.00            
ATOM    325  CD  GLN C   5      37.671  23.263  22.055  1.00  0.00            
ATOM    326  OE1 GLN C   5      37.636  22.433  22.971  1.00  0.00            
ATOM    327  NE2 GLN C   5      37.804  24.573  22.441  1.00  0.00            
ATOM    328 HE21 GLN C   5      37.328  25.286  21.922  1.00  0.00            
ATOM    329 HE22 GLN C   5      38.376  24.759  23.225  1.00  0.00            
ATOM    330  C   GLN C   5      40.471  23.255  19.971  1.00  0.00            
ATOM    331  O   GLN C   5      40.343  24.357  20.528  1.00  0.00            
ATOM    332  N   PRO C   6      41.039  23.338  18.724  1.00  0.00            
ATOM    333  CD  PRO C   6      41.448  22.053  18.031  1.00  0.00            
ATOM    334  HD1 PRO C   6      41.983  21.368  18.718  1.00  0.00            
ATOM    335  HD2 PRO C   6      40.548  21.632  17.541  1.00  0.00            
ATOM    336  CA  PRO C   6      41.510  24.564  18.050  1.00  0.00            
ATOM    337  HA  PRO C   6      42.305  25.039  18.608  1.00  0.00            
ATOM    338  CB  PRO C   6      42.064  24.039  16.658  1.00  0.00            
ATOM    339  HB1 PRO C   6      43.035  24.464  16.321  1.00  0.00            
ATOM    340  HB2 PRO C   6      41.345  24.226  15.843  1.00  0.00            
ATOM    341  CG  PRO C   6      42.335  22.483  16.836  1.00  0.00            
ATOM    342  HG1 PRO C   6      43.375  22.256  17.161  1.00  0.00            
ATOM    343  HG2 PRO C   6      42.086  21.897  15.933  1.00  0.00            
ATOM    344  C   PRO C   6      40.415  25.555  17.919  1.00  0.00            
ATOM    345  O   PRO C   6      39.217  25.227  18.007  1.00  0.00            
ATOM    346  N   ASN C   7      40.804  26.837  17.824  1.00  0.00            
ATOM    347  HN  ASN C   7      41.716  27.119  18.127  1.00  0.00            
ATOM    348  CA  ASN C   7      39.787  27.873  17.635  1.00  0.00            
ATOM    349  HA  ASN C   7      38.836  27.533  18.012  1.00  0.00            
ATOM    350  CB  ASN C   7      40.195  29.046  18.539  1.00  0.00            
ATOM    351  HB1 ASN C   7      39.530  29.929  18.466  1.00  0.00            
ATOM    352  HB2 ASN C   7      41.250  29.351  18.352  1.00  0.00            
ATOM    353  CG  ASN C   7      40.013  28.737  20.006  1.00  0.00            
ATOM    354  OD1 ASN C   7      39.185  27.919  20.493  1.00  0.00            
ATOM    355  ND2 ASN C   7      40.892  29.311  20.834  1.00  0.00            
ATOM    356 HD21 ASN C   7      41.538  29.944  20.424  1.00  0.00            
ATOM    357 HD22 ASN C   7      40.894  29.110  21.823  1.00  0.00            
ATOM    358  C   ASN C   7      39.569  28.418  16.197  1.00  0.00            
ATOM    359  OT1 ASN C   7      38.471  28.253  15.621  1.00  0.00            
ATOM    360  OT2 ASN C   7      40.532  29.020  15.600  1.00  0.00            
ATOM    361  N   LYS D   1     -10.796   4.190  31.825  1.00  0.00            
ATOM    362  H1  LYS D   1     -10.980   3.755  30.891  1.00  0.00            
ATOM    363  H2  LYS D   1     -11.325   3.599  32.503  1.00  0.00            
ATOM    364  H3  LYS D   1     -11.142   5.166  31.866  1.00  0.00            
ATOM    365  CA  LYS D   1      -9.402   4.358  32.152  1.00  0.00            
ATOM    366  HA  LYS D   1      -9.342   4.943  33.048  1.00  0.00            
ATOM    367  CB  LYS D   1      -8.878   2.976  32.542  1.00  0.00            
ATOM    368  HB1 LYS D   1      -9.691   2.224  32.515  1.00  0.00            
ATOM    369  HB2 LYS D   1      -8.436   3.155  33.548  1.00  0.00            
ATOM    370  CG  LYS D   1      -7.812   2.354  31.706  1.00  0.00            
ATOM    371  HG1 LYS D   1      -6.990   3.111  31.676  1.00  0.00            
ATOM    372  HG2 LYS D   1      -8.148   2.295  30.645  1.00  0.00            
ATOM    373  CD  LYS D   1      -7.364   0.934  32.133  1.00  0.00            
ATOM    374  HD1 LYS D   1      -7.181   0.903  33.232  1.00  0.00            
ATOM    375  HD2 LYS D   1      -8.272   0.306  32.016  1.00  0.00            
ATOM    376  CE  LYS D   1      -6.091   0.336  31.423  1.00  0.00            
ATOM    377  HE1 LYS D   1      -5.228   1.026  31.516  1.00  0.00            
ATOM    378  HE2 LYS D   1      -6.342   0.099  30.368  1.00  0.00            
ATOM    379  NZ  LYS D   1      -5.682  -0.969  32.121  1.00  0.00            
ATOM    380  HZ1 LYS D   1      -6.488  -1.612  31.946  1.00  0.00            
ATOM    381  HZ2 LYS D   1      -4.798  -1.247  31.652  1.00  0.00            
ATOM    382  HZ3 LYS D   1      -5.370  -0.926  33.112  1.00  0.00            
ATOM    383  C   LYS D   1      -8.779   5.100  30.987  1.00  0.00            
ATOM    384  O   LYS D   1      -9.170   4.942  29.842  1.00  0.00            
ATOM    385  N   PRO D   2      -7.776   5.953  31.163  1.00  0.00            
ATOM    386  CD  PRO D   2      -7.218   6.490  32.410  1.00  0.00            
ATOM    387  HD1 PRO D   2      -7.948   6.571  33.249  1.00  0.00            
ATOM    388  HD2 PRO D   2      -6.494   5.706  32.741  1.00  0.00            
ATOM    389  CA  PRO D   2      -7.120   6.596  29.998  1.00  0.00            
ATOM    390  HA  PRO D   2      -7.834   7.235  29.501  1.00  0.00            
ATOM    391  CB  PRO D   2      -6.006   7.408  30.604  1.00  0.00            
ATOM    392  HB1 PRO D   2      -5.728   8.271  29.966  1.00  0.00            
ATOM    393  HB2 PRO D   2      -5.107   6.791  30.804  1.00  0.00            
ATOM    394  CG  PRO D   2      -6.633   7.805  31.937  1.00  0.00            
ATOM    395  HG1 PRO D   2      -7.249   8.713  31.782  1.00  0.00            
ATOM    396  HG2 PRO D   2      -5.761   8.130  32.553  1.00  0.00            
ATOM    397  C   PRO D   2      -6.638   5.668  28.901  1.00  0.00            
ATOM    398  O   PRO D   2      -6.578   4.466  29.183  1.00  0.00            
ATOM    399  N   LYS D   3      -6.411   6.091  27.668  1.00  0.00            
ATOM    400  HN  LYS D   3      -6.259   7.066  27.526  1.00  0.00            
ATOM    401  CA  LYS D   3      -5.998   5.173  26.625  1.00  0.00            
ATOM    402  HA  LYS D   3      -6.860   4.528  26.474  1.00  0.00            
ATOM    403  CB  LYS D   3      -6.026   5.839  25.207  1.00  0.00            
ATOM    404  HB1 LYS D   3      -5.747   5.070  24.461  1.00  0.00            
ATOM    405  HB2 LYS D   3      -5.253   6.631  25.182  1.00  0.00            
ATOM    406  CG  LYS D   3      -7.440   6.323  24.794  1.00  0.00            
ATOM    407  HG1 LYS D   3      -7.740   6.907  25.690  1.00  0.00            
ATOM    408  HG2 LYS D   3      -7.986   5.352  24.686  1.00  0.00            
ATOM    409  CD  LYS D   3      -7.429   7.054  23.426  1.00  0.00            
ATOM    410  HD1 LYS D   3      -6.779   7.947  23.563  1.00  0.00            
ATOM    411  HD2 LYS D   3      -6.851   6.341  22.806  1.00  0.00            
ATOM    412  CE  LYS D   3      -8.855   7.348  22.849  1.00  0.00            
ATOM    413  HE1 LYS D   3      -9.463   6.424  22.777  1.00  0.00            
ATOM    414  HE2 LYS D   3      -8.655   7.662  21.795  1.00  0.00            
ATOM    415  NZ  LYS D   3      -9.650   8.344  23.519  1.00  0.00            
ATOM    416  HZ1 LYS D   3      -9.677   8.263  24.555  1.00  0.00            
ATOM    417  HZ2 LYS D   3      -9.322   9.310  23.289  1.00  0.00            
ATOM    418  HZ3 LYS D   3     -10.613   8.295  23.128  1.00  0.00            
ATOM    419  C   LYS D   3      -4.731   4.274  26.799  1.00  0.00            
ATOM    420  O   LYS D   3      -3.629   4.671  27.231  1.00  0.00            
ATOM    421  N   PRO D   4      -4.779   2.947  26.396  1.00  0.00            
ATOM    422  CD  PRO D   4      -6.014   2.148  26.188  1.00  0.00            
ATOM    423  HD1 PRO D   4      -6.963   2.340  26.723  1.00  0.00            
ATOM    424  HD2 PRO D   4      -6.416   2.043  25.157  1.00  0.00            
ATOM    425  CA  PRO D   4      -3.625   2.103  26.254  1.00  0.00            
ATOM    426  HA  PRO D   4      -3.168   2.052  27.230  1.00  0.00            
ATOM    427  CB  PRO D   4      -4.207   0.731  25.862  1.00  0.00            
ATOM    428  HB1 PRO D   4      -3.636  -0.130  26.267  1.00  0.00            
ATOM    429  HB2 PRO D   4      -4.325   0.647  24.757  1.00  0.00            
ATOM    430  CG  PRO D   4      -5.574   0.826  26.592  1.00  0.00            
ATOM    431  HG1 PRO D   4      -5.599   0.443  27.635  1.00  0.00            
ATOM    432  HG2 PRO D   4      -6.265   0.076  26.148  1.00  0.00            
ATOM    433  C   PRO D   4      -2.579   2.737  25.273  1.00  0.00            
ATOM    434  O   PRO D   4      -2.971   3.455  24.353  1.00  0.00            
ATOM    435  N   GLN D   5      -1.293   2.350  25.439  1.00  0.00            
ATOM    436  HN  GLN D   5      -0.923   1.903  26.254  1.00  0.00            
ATOM    437  CA  GLN D   5      -0.307   2.482  24.364  1.00  0.00            
ATOM    438  HA  GLN D   5      -0.254   3.529  24.091  1.00  0.00            
ATOM    439  CB  GLN D   5       1.123   2.015  24.884  1.00  0.00            
ATOM    440  HB1 GLN D   5       1.827   1.882  24.034  1.00  0.00            
ATOM    441  HB2 GLN D   5       1.060   1.076  25.470  1.00  0.00            
ATOM    442  CG  GLN D   5       1.748   3.078  25.750  1.00  0.00            
ATOM    443  HG1 GLN D   5       2.848   2.943  25.857  1.00  0.00            
ATOM    444  HG2 GLN D   5       1.395   2.956  26.797  1.00  0.00            
ATOM    445  CD  GLN D   5       1.528   4.578  25.362  1.00  0.00            
ATOM    446  OE1 GLN D   5       0.657   5.277  25.896  1.00  0.00            
ATOM    447  NE2 GLN D   5       2.337   5.021  24.369  1.00  0.00            
ATOM    448 HE21 GLN D   5       3.009   4.339  24.090  1.00  0.00            
ATOM    449 HE22 GLN D   5       2.415   5.972  24.078  1.00  0.00            
ATOM    450  C   GLN D   5      -0.612   1.703  23.127  1.00  0.00            
ATOM    451  O   GLN D   5      -1.066   0.608  23.187  1.00  0.00            
ATOM    452  N   PRO D   6      -0.397   2.232  21.920  1.00  0.00            
ATOM    453  CD  PRO D   6      -0.072   3.655  21.680  1.00  0.00            
ATOM    454  HD1 PRO D   6      -0.914   4.252  22.094  1.00  0.00            
ATOM    455  HD2 PRO D   6       0.864   3.990  22.160  1.00  0.00            
ATOM    456  CA  PRO D   6      -0.384   1.415  20.693  1.00  0.00            
ATOM    457  HA  PRO D   6      -1.413   1.129  20.562  1.00  0.00            
ATOM    458  CB  PRO D   6       0.349   2.401  19.772  1.00  0.00            
ATOM    459  HB1 PRO D   6       0.024   2.215  18.725  1.00  0.00            
ATOM    460  HB2 PRO D   6       1.460   2.443  19.754  1.00  0.00            
ATOM    461  CG  PRO D   6      -0.043   3.799  20.180  1.00  0.00            
ATOM    462  HG1 PRO D   6      -1.061   3.967  19.767  1.00  0.00            
ATOM    463  HG2 PRO D   6       0.759   4.474  19.799  1.00  0.00            
ATOM    464  C   PRO D   6       0.401  -0.002  20.720  1.00  0.00            
ATOM    465  O   PRO D   6       1.399  -0.131  21.470  1.00  0.00            
ATOM    466  N   ASN D   7      -0.045  -1.010  20.009  1.00  0.00            
ATOM    467  HN  ASN D   7      -0.880  -1.025  19.459  1.00  0.00            
ATOM    468  CA  ASN D   7       0.845  -2.119  19.718  1.00  0.00            
ATOM    469  HA  ASN D   7       1.801  -1.978  20.196  1.00  0.00            
ATOM    470  CB  ASN D   7       0.354  -3.497  20.116  1.00  0.00            
ATOM    471  HB1 ASN D   7       1.118  -4.144  19.616  1.00  0.00            
ATOM    472  HB2 ASN D   7      -0.650  -3.686  19.683  1.00  0.00            
ATOM    473  CG  ASN D   7       0.464  -3.832  21.619  1.00  0.00            
ATOM    474  OD1 ASN D   7       1.309  -4.551  22.210  1.00  0.00            
ATOM    475  ND2 ASN D   7      -0.358  -3.079  22.419  1.00  0.00            
ATOM    476 HD21 ASN D   7      -0.803  -2.312  21.952  1.00  0.00            
ATOM    477 HD22 ASN D   7      -0.502  -3.251  23.388  1.00  0.00            
ATOM    478  C   ASN D   7       1.267  -2.198  18.260  1.00  0.00            
ATOM    479  OT1 ASN D   7       2.511  -2.255  17.910  1.00  0.00            
ATOM    480  OT2 ASN D   7       0.326  -2.378  17.403  1.00  0.00            
ATOM    481  N   LYS E   1     -18.201 -13.804  21.221  1.00  0.00            
ATOM    482  H1  LYS E   1     -17.934 -13.712  20.216  1.00  0.00            
ATOM    483  H2  LYS E   1     -17.574 -13.165  21.749  1.00  0.00            
ATOM    484  H3  LYS E   1     -18.061 -14.808  21.452  1.00  0.00            
ATOM    485  CA  LYS E   1     -19.653 -13.442  21.542  1.00  0.00            
ATOM    486  HA  LYS E   1     -19.677 -13.452  22.624  1.00  0.00            
ATOM    487  CB  LYS E   1     -19.893 -12.010  21.039  1.00  0.00            
ATOM    488  HB1 LYS E   1     -18.965 -11.410  21.109  1.00  0.00            
ATOM    489  HB2 LYS E   1     -20.644 -11.478  21.677  1.00  0.00            
ATOM    490  CG  LYS E   1     -20.600 -11.713  19.698  1.00  0.00            
ATOM    491  HG1 LYS E   1     -21.659 -12.056  19.657  1.00  0.00            
ATOM    492  HG2 LYS E   1     -20.064 -12.433  19.050  1.00  0.00            
ATOM    493  CD  LYS E   1     -20.474 -10.239  19.200  1.00  0.00            
ATOM    494  HD1 LYS E   1     -19.476  -9.816  19.438  1.00  0.00            
ATOM    495  HD2 LYS E   1     -20.631 -10.114  18.109  1.00  0.00            
ATOM    496  CE  LYS E   1     -21.355  -9.198  19.982  1.00  0.00            
ATOM    497  HE1 LYS E   1     -21.080  -8.220  19.511  1.00  0.00            
ATOM    498  HE2 LYS E   1     -21.035  -9.110  21.045  1.00  0.00            
ATOM    499  NZ  LYS E   1     -22.755  -9.435  19.855  1.00  0.00            
ATOM    500  HZ1 LYS E   1     -22.997 -10.415  20.100  1.00  0.00            
ATOM    501  HZ2 LYS E   1     -23.354  -8.680  20.249  1.00  0.00            
ATOM    502  HZ3 LYS E   1     -22.957  -9.332  18.833  1.00  0.00            
ATOM    503  C   LYS E   1     -20.697 -14.377  21.047  1.00  0.00            
ATOM    504  O   LYS E   1     -20.436 -15.275  20.185  1.00  0.00            
ATOM    505  N   PRO E   2     -21.885 -14.378  21.704  1.00  0.00            
ATOM    506  CD  PRO E   2     -22.189 -13.649  22.896  1.00  0.00            
ATOM    507  HD1 PRO E   2     -21.422 -13.794  23.687  1.00  0.00            
ATOM    508  HD2 PRO E   2     -22.291 -12.556  22.699  1.00  0.00            
ATOM    509  CA  PRO E   2     -23.025 -15.259  21.328  1.00  0.00            
ATOM    510  HA  PRO E   2     -22.659 -16.268  21.350  1.00  0.00            
ATOM    511  CB  PRO E   2     -24.186 -14.956  22.364  1.00  0.00            
ATOM    512  HB1 PRO E   2     -24.686 -15.914  22.604  1.00  0.00            
ATOM    513  HB2 PRO E   2     -24.882 -14.213  21.913  1.00  0.00            
ATOM    514  CG  PRO E   2     -23.552 -14.152  23.530  1.00  0.00            
ATOM    515  HG1 PRO E   2     -23.259 -14.838  24.354  1.00  0.00            
ATOM    516  HG2 PRO E   2     -24.159 -13.314  23.922  1.00  0.00            
ATOM    517  C   PRO E   2     -23.461 -14.993  19.908  1.00  0.00            
ATOM    518  O   PRO E   2     -23.423 -13.860  19.448  1.00  0.00            
ATOM    519  N   LYS E   3     -23.809 -16.054  19.166  1.00  0.00            
ATOM    520  HN  LYS E   3     -23.707 -16.974  19.540  1.00  0.00            
ATOM    521  CA  LYS E   3     -24.285 -15.986  17.814  1.00  0.00            
ATOM    522  HA  LYS E   3     -24.343 -14.937  17.567  1.00  0.00            
ATOM    523  CB  LYS E   3     -23.361 -16.651  16.787  1.00  0.00            
ATOM    524  HB1 LYS E   3     -22.517 -15.950  16.615  1.00  0.00            
ATOM    525  HB2 LYS E   3     -23.838 -16.805  15.790  1.00  0.00            
ATOM    526  CG  LYS E   3     -22.640 -17.960  17.273  1.00  0.00            
ATOM    527  HG1 LYS E   3     -23.245 -18.739  17.792  1.00  0.00            
ATOM    528  HG2 LYS E   3     -21.787 -17.722  17.935  1.00  0.00            
ATOM    529  CD  LYS E   3     -21.965 -18.683  16.110  1.00  0.00            
ATOM    530  HD1 LYS E   3     -22.691 -18.904  15.308  1.00  0.00            
ATOM    531  HD2 LYS E   3     -21.199 -17.995  15.703  1.00  0.00            
ATOM    532  CE  LYS E   3     -21.412 -20.087  16.395  1.00  0.00            
ATOM    533  HE1 LYS E   3     -22.144 -20.754  16.902  1.00  0.00            
ATOM    534  HE2 LYS E   3     -20.583 -20.038  17.142  1.00  0.00            
ATOM    535  NZ  LYS E   3     -20.943 -20.766  15.120  1.00  0.00            
ATOM    536  HZ1 LYS E   3     -21.882 -21.050  14.773  1.00  0.00            
ATOM    537  HZ2 LYS E   3     -20.352 -20.196  14.478  1.00  0.00            
ATOM    538  HZ3 LYS E   3     -20.275 -21.506  15.418  1.00  0.00            
ATOM    539  C   LYS E   3     -25.692 -16.467  17.619  1.00  0.00            
ATOM    540  O   LYS E   3     -26.094 -17.484  18.192  1.00  0.00            
ATOM    541  N   PRO E   4     -26.591 -15.894  16.836  1.00  0.00            
ATOM    542  CD  PRO E   4     -26.106 -14.914  15.865  1.00  0.00            
ATOM    543  HD1 PRO E   4     -26.176 -13.905  16.324  1.00  0.00            
ATOM    544  HD2 PRO E   4     -25.114 -15.053  15.388  1.00  0.00            
ATOM    545  CA  PRO E   4     -27.848 -16.497  16.453  1.00  0.00            
ATOM    546  HA  PRO E   4     -28.362 -16.459  17.402  1.00  0.00            
ATOM    547  CB  PRO E   4     -28.414 -15.503  15.464  1.00  0.00            
ATOM    548  HB1 PRO E   4     -28.957 -14.718  16.017  1.00  0.00            
ATOM    549  HB2 PRO E   4     -29.135 -15.911  14.711  1.00  0.00            
ATOM    550  CG  PRO E   4     -27.147 -15.038  14.730  1.00  0.00            
ATOM    551  HG1 PRO E   4     -27.341 -14.089  14.191  1.00  0.00            
ATOM    552  HG2 PRO E   4     -27.026 -15.845  13.979  1.00  0.00            
ATOM    553  C   PRO E   4     -27.866 -17.954  16.001  1.00  0.00            
ATOM    554  O   PRO E   4     -26.908 -18.603  15.604  1.00  0.00            
ATOM    555  N   GLN E   5     -29.121 -18.510  15.848  1.00  0.00            
ATOM    556  HN  GLN E   5     -29.919 -18.011  16.179  1.00  0.00            
ATOM    557  CA  GLN E   5     -29.189 -19.733  15.141  1.00  0.00            
ATOM    558  HA  GLN E   5     -28.583 -20.479  15.642  1.00  0.00            
ATOM    559  CB  GLN E   5     -30.617 -20.339  15.275  1.00  0.00            
ATOM    560  HB1 GLN E   5     -30.659 -21.245  14.641  1.00  0.00            
ATOM    561  HB2 GLN E   5     -31.438 -19.742  14.816  1.00  0.00            
ATOM    562  CG  GLN E   5     -30.997 -20.729  16.724  1.00  0.00            
ATOM    563  HG1 GLN E   5     -31.789 -21.503  16.794  1.00  0.00            
ATOM    564  HG2 GLN E   5     -31.340 -19.831  17.290  1.00  0.00            
ATOM    565  CD  GLN E   5     -29.822 -21.232  17.524  1.00  0.00            
ATOM    566  OE1 GLN E   5     -29.199 -22.263  17.209  1.00  0.00            
ATOM    567  NE2 GLN E   5     -29.445 -20.613  18.688  1.00  0.00            
ATOM    568 HE21 GLN E   5     -29.848 -19.752  18.996  1.00  0.00            
ATOM    569 HE22 GLN E   5     -28.562 -20.967  18.990  1.00  0.00            
ATOM    570  C   GLN E   5     -28.719 -19.847  13.677  1.00  0.00            
ATOM    571  O   GLN E   5     -28.670 -18.837  12.923  1.00  0.00            
ATOM    572  N   PRO E   6     -28.239 -20.953  13.177  1.00  0.00            
ATOM    573  CD  PRO E   6     -27.929 -22.167  13.925  1.00  0.00            
ATOM    574  HD1 PRO E   6     -27.520 -21.864  14.914  1.00  0.00            
ATOM    575  HD2 PRO E   6     -28.844 -22.733  14.187  1.00  0.00            
ATOM    576  CA  PRO E   6     -27.657 -20.937  11.789  1.00  0.00            
ATOM    577  HA  PRO E   6     -26.802 -20.283  11.813  1.00  0.00            
ATOM    578  CB  PRO E   6     -27.496 -22.453  11.624  1.00  0.00            
ATOM    579  HB1 PRO E   6     -26.656 -22.681  10.930  1.00  0.00            
ATOM    580  HB2 PRO E   6     -28.404 -23.035  11.361  1.00  0.00            
ATOM    581  CG  PRO E   6     -27.014 -22.843  13.066  1.00  0.00            
ATOM    582  HG1 PRO E   6     -25.960 -22.507  13.174  1.00  0.00            
ATOM    583  HG2 PRO E   6     -26.946 -23.955  13.108  1.00  0.00            
ATOM    584  C   PRO E   6     -28.465 -20.472  10.646  1.00  0.00            
ATOM    585  O   PRO E   6     -29.556 -20.861  10.610  1.00  0.00            
ATOM    586  N   ASN E   7     -27.919 -19.639   9.754  1.00  0.00            
ATOM    587  HN  ASN E   7     -26.938 -19.477   9.860  1.00  0.00            
ATOM    588  CA  ASN E   7     -28.476 -19.056   8.504  1.00  0.00            
ATOM    589  HA  ASN E   7     -29.484 -18.710   8.719  1.00  0.00            
ATOM    590  CB  ASN E   7     -27.626 -17.834   7.987  1.00  0.00            
ATOM    591  HB1 ASN E   7     -26.677 -18.205   7.549  1.00  0.00            
ATOM    592  HB2 ASN E   7     -27.393 -17.205   8.872  1.00  0.00            
ATOM    593  CG  ASN E   7     -28.302 -16.993   6.938  1.00  0.00            
ATOM    594  OD1 ASN E   7     -27.766 -15.967   6.519  1.00  0.00            
ATOM    595  ND2 ASN E   7     -29.495 -17.443   6.469  1.00  0.00            
ATOM    596 HD21 ASN E   7     -29.697 -18.405   6.657  1.00  0.00            
ATOM    597 HD22 ASN E   7     -30.121 -16.926   5.877  1.00  0.00            
ATOM    598  C   ASN E   7     -28.568 -20.114   7.408  1.00  0.00            
ATOM    599  OT1 ASN E   7     -27.540 -20.619   6.877  1.00  0.00            
ATOM    600  OT2 ASN E   7     -29.713 -20.379   6.966  1.00  0.00            
ATOM    601  N   LYS F   1       7.658  -3.865  -6.920  1.00  0.00            
ATOM    602  H1  LYS F   1       8.190  -4.064  -7.797  1.00  0.00            
ATOM    603  H2  LYS F   1       8.102  -3.091  -6.397  1.00  0.00            
ATOM    604  H3  LYS F   1       7.771  -4.710  -6.337  1.00  0.00            
ATOM    605  CA  LYS F   1       6.234  -3.486  -7.250  1.00  0.00            
ATOM    606  HA  LYS F   1       5.987  -4.291  -7.930  1.00  0.00            
ATOM    607  CB  LYS F   1       5.372  -3.589  -5.979  1.00  0.00            
ATOM    608  HB1 LYS F   1       5.620  -4.577  -5.548  1.00  0.00            
ATOM    609  HB2 LYS F   1       4.298  -3.617  -6.251  1.00  0.00            
ATOM    610  CG  LYS F   1       5.449  -2.426  -4.978  1.00  0.00            
ATOM    611  HG1 LYS F   1       4.548  -1.800  -5.176  1.00  0.00            
ATOM    612  HG2 LYS F   1       6.325  -1.748  -5.081  1.00  0.00            
ATOM    613  CD  LYS F   1       5.255  -2.903  -3.549  1.00  0.00            
ATOM    614  HD1 LYS F   1       4.222  -3.304  -3.469  1.00  0.00            
ATOM    615  HD2 LYS F   1       6.010  -3.668  -3.238  1.00  0.00            
ATOM    616  CE  LYS F   1       5.286  -1.821  -2.456  1.00  0.00            
ATOM    617  HE1 LYS F   1       6.260  -1.282  -2.495  1.00  0.00            
ATOM    618  HE2 LYS F   1       5.077  -2.094  -1.401  1.00  0.00            
ATOM    619  NZ  LYS F   1       4.281  -0.782  -2.694  1.00  0.00            
ATOM    620  HZ1 LYS F   1       4.507  -0.112  -3.458  1.00  0.00            
ATOM    621  HZ2 LYS F   1       3.341  -1.158  -2.925  1.00  0.00            
ATOM    622  HZ3 LYS F   1       4.137  -0.175  -1.861  1.00  0.00            
ATOM    623  C   LYS F   1       6.250  -2.151  -7.993  1.00  0.00            
ATOM    624  O   LYS F   1       7.257  -1.432  -7.989  1.00  0.00            
ATOM    625  N   PRO F   2       5.159  -1.738  -8.681  1.00  0.00            
ATOM    626  CD  PRO F   2       4.150  -2.667  -9.056  1.00  0.00            
ATOM    627  HD1 PRO F   2       4.595  -3.544  -9.574  1.00  0.00            
ATOM    628  HD2 PRO F   2       3.761  -3.157  -8.132  1.00  0.00            
ATOM    629  CA  PRO F   2       4.865  -0.427  -9.306  1.00  0.00            
ATOM    630  HA  PRO F   2       5.478  -0.374 -10.202  1.00  0.00            
ATOM    631  CB  PRO F   2       3.364  -0.479  -9.564  1.00  0.00            
ATOM    632  HB1 PRO F   2       3.124   0.073 -10.492  1.00  0.00            
ATOM    633  HB2 PRO F   2       2.870  -0.112  -8.637  1.00  0.00            
ATOM    634  CG  PRO F   2       3.068  -1.944  -9.776  1.00  0.00            
ATOM    635  HG1 PRO F   2       3.060  -2.196 -10.862  1.00  0.00            
ATOM    636  HG2 PRO F   2       2.126  -2.278  -9.290  1.00  0.00            
ATOM    637  C   PRO F   2       5.316   0.809  -8.596  1.00  0.00            
ATOM    638  O   PRO F   2       5.584   0.704  -7.404  1.00  0.00            
ATOM    639  N   LYS F   3       5.386   1.912  -9.297  1.00  0.00            
ATOM    640  HN  LYS F   3       5.201   1.904 -10.281  1.00  0.00            
ATOM    641  CA  LYS F   3       5.653   3.241  -8.755  1.00  0.00            
ATOM    642  HA  LYS F   3       6.604   3.085  -8.255  1.00  0.00            
ATOM    643  CB  LYS F   3       5.993   4.328  -9.897  1.00  0.00            
ATOM    644  HB1 LYS F   3       6.305   5.253  -9.376  1.00  0.00            
ATOM    645  HB2 LYS F   3       5.098   4.726 -10.429  1.00  0.00            
ATOM    646  CG  LYS F   3       7.054   3.848 -10.891  1.00  0.00            
ATOM    647  HG1 LYS F   3       6.946   4.474 -11.807  1.00  0.00            
ATOM    648  HG2 LYS F   3       6.710   2.837 -11.204  1.00  0.00            
ATOM    649  CD  LYS F   3       8.480   3.772 -10.448  1.00  0.00            
ATOM    650  HD1 LYS F   3       8.974   4.751 -10.272  1.00  0.00            
ATOM    651  HD2 LYS F   3       8.526   3.256  -9.462  1.00  0.00            
ATOM    652  CE  LYS F   3       9.409   3.026 -11.393  1.00  0.00            
ATOM    653  HE1 LYS F   3       9.121   1.960 -11.453  1.00  0.00            
ATOM    654  HE2 LYS F   3      10.386   3.044 -10.870  1.00  0.00            
ATOM    655  NZ  LYS F   3       9.723   3.607 -12.765  1.00  0.00            
ATOM    656  HZ1 LYS F   3      10.592   3.183 -13.156  1.00  0.00            
ATOM    657  HZ2 LYS F   3       8.958   3.469 -13.457  1.00  0.00            
ATOM    658  HZ3 LYS F   3       9.991   4.609 -12.708  1.00  0.00            
ATOM    659  C   LYS F   3       4.636   3.842  -7.723  1.00  0.00            
ATOM    660  O   LYS F   3       3.443   3.547  -7.940  1.00  0.00            
ATOM    661  N   PRO F   4       4.986   4.546  -6.664  1.00  0.00            
ATOM    662  CD  PRO F   4       6.339   4.835  -6.263  1.00  0.00            
ATOM    663  HD1 PRO F   4       6.869   3.880  -6.047  1.00  0.00            
ATOM    664  HD2 PRO F   4       6.787   5.499  -7.024  1.00  0.00            
ATOM    665  CA  PRO F   4       4.080   5.403  -5.907  1.00  0.00            
ATOM    666  HA  PRO F   4       3.492   4.714  -5.323  1.00  0.00            
ATOM    667  CB  PRO F   4       4.880   6.315  -5.013  1.00  0.00            
ATOM    668  HB1 PRO F   4       4.418   6.323  -4.004  1.00  0.00            
ATOM    669  HB2 PRO F   4       5.002   7.334  -5.432  1.00  0.00            
ATOM    670  CG  PRO F   4       6.287   5.757  -5.021  1.00  0.00            
ATOM    671  HG1 PRO F   4       6.511   5.246  -4.055  1.00  0.00            
ATOM    672  HG2 PRO F   4       7.025   6.586  -5.090  1.00  0.00            
ATOM    673  C   PRO F   4       3.050   6.237  -6.716  1.00  0.00            
ATOM    674  O   PRO F   4       3.456   6.801  -7.723  1.00  0.00            
ATOM    675  N   GLN F   5       1.784   6.332  -6.318  1.00  0.00            
ATOM    676  HN  GLN F   5       1.505   5.969  -5.438  1.00  0.00            
ATOM    677  CA  GLN F   5       0.690   6.975  -7.059  1.00  0.00            
ATOM    678  HA  GLN F   5       0.930   7.185  -8.095  1.00  0.00            
ATOM    679  CB  GLN F   5      -0.585   6.018  -7.148  1.00  0.00            
ATOM    680  HB1 GLN F   5      -1.507   6.571  -7.439  1.00  0.00            
ATOM    681  HB2 GLN F   5      -0.744   5.439  -6.218  1.00  0.00            
ATOM    682  CG  GLN F   5      -0.435   5.054  -8.385  1.00  0.00            
ATOM    683  HG1 GLN F   5      -1.396   4.505  -8.343  1.00  0.00            
ATOM    684  HG2 GLN F   5       0.478   4.477  -8.128  1.00  0.00            
ATOM    685  CD  GLN F   5      -0.223   5.769  -9.721  1.00  0.00            
ATOM    686  OE1 GLN F   5       0.810   6.103 -10.201  1.00  0.00            
ATOM    687  NE2 GLN F   5      -1.364   5.789 -10.475  1.00  0.00            
ATOM    688 HE21 GLN F   5      -2.314   5.735 -10.163  1.00  0.00            
ATOM    689 HE22 GLN F   5      -1.292   6.225 -11.372  1.00  0.00            
ATOM    690  C   GLN F   5       0.223   8.255  -6.376  1.00  0.00            
ATOM    691  O   GLN F   5       0.427   8.319  -5.146  1.00  0.00            
ATOM    692  N   PRO F   6      -0.360   9.240  -7.161  1.00  0.00            
ATOM    693  CD  PRO F   6      -0.187   9.450  -8.567  1.00  0.00            
ATOM    694  HD1 PRO F   6       0.897   9.419  -8.808  1.00  0.00            
ATOM    695  HD2 PRO F   6      -0.672   8.585  -9.078  1.00  0.00            
ATOM    696  CA  PRO F   6      -0.845  10.406  -6.448  1.00  0.00            
ATOM    697  HA  PRO F   6      -0.351  10.619  -5.513  1.00  0.00            
ATOM    698  CB  PRO F   6      -0.643  11.562  -7.428  1.00  0.00            
ATOM    699  HB1 PRO F   6       0.344  12.060  -7.292  1.00  0.00            
ATOM    700  HB2 PRO F   6      -1.384  12.388  -7.390  1.00  0.00            
ATOM    701  CG  PRO F   6      -0.787  10.823  -8.793  1.00  0.00            
ATOM    702  HG1 PRO F   6      -0.366  11.438  -9.619  1.00  0.00            
ATOM    703  HG2 PRO F   6      -1.850  10.631  -9.068  1.00  0.00            
ATOM    704  C   PRO F   6      -2.329  10.128  -6.027  1.00  0.00            
ATOM    705  O   PRO F   6      -3.029   9.479  -6.803  1.00  0.00            
ATOM    706  N   ASN F   7      -2.806  10.549  -4.887  1.00  0.00            
ATOM    707  HN  ASN F   7      -2.411  11.244  -4.281  1.00  0.00            
ATOM    708  CA  ASN F   7      -4.144  10.223  -4.373  1.00  0.00            
ATOM    709  HA  ASN F   7      -4.424   9.320  -4.882  1.00  0.00            
ATOM    710  CB  ASN F   7      -4.167   9.924  -2.828  1.00  0.00            
ATOM    711  HB1 ASN F   7      -3.965  10.807  -2.190  1.00  0.00            
ATOM    712  HB2 ASN F   7      -3.352   9.184  -2.715  1.00  0.00            
ATOM    713  CG  ASN F   7      -5.415   9.210  -2.461  1.00  0.00            
ATOM    714  OD1 ASN F   7      -5.386   7.997  -2.743  1.00  0.00            
ATOM    715  ND2 ASN F   7      -6.381   9.848  -1.810  1.00  0.00            
ATOM    716 HD21 ASN F   7      -6.257  10.839  -1.736  1.00  0.00            
ATOM    717 HD22 ASN F   7      -7.185   9.317  -1.554  1.00  0.00            
ATOM    718  C   ASN F   7      -5.253  11.305  -4.713  1.00  0.00            
ATOM    719  OT1 ASN F   7      -6.159  10.978  -5.503  1.00  0.00            
ATOM    720  OT2 ASN F   7      -5.019  12.499  -4.272  1.00  0.00            
ATOM    721  N   LYS G   1      15.632  29.202  25.855  1.00  0.00            
ATOM    722  H1  LYS G   1      14.864  28.740  25.344  1.00  0.00            
ATOM    723  H2  LYS G   1      15.341  30.007  26.447  1.00  0.00            
ATOM    724  H3  LYS G   1      16.307  29.661  25.199  1.00  0.00            
ATOM    725  CA  LYS G   1      16.383  28.297  26.694  1.00  0.00            
ATOM    726  HA  LYS G   1      17.018  28.930  27.295  1.00  0.00            
ATOM    727  CB  LYS G   1      15.262  27.536  27.527  1.00  0.00            
ATOM    728  HB1 LYS G   1      15.562  26.481  27.746  1.00  0.00            
ATOM    729  HB2 LYS G   1      14.381  27.547  26.848  1.00  0.00            
ATOM    730  CG  LYS G   1      14.883  28.310  28.749  1.00  0.00            
ATOM    731  HG1 LYS G   1      14.476  29.280  28.405  1.00  0.00            
ATOM    732  HG2 LYS G   1      15.876  28.568  29.189  1.00  0.00            
ATOM    733  CD  LYS G   1      14.037  27.577  29.768  1.00  0.00            
ATOM    734  HD1 LYS G   1      13.065  27.206  29.375  1.00  0.00            
ATOM    735  HD2 LYS G   1      14.594  26.698  30.153  1.00  0.00            
ATOM    736  CE  LYS G   1      13.788  28.461  30.988  1.00  0.00            
ATOM    737  HE1 LYS G   1      13.132  29.329  30.765  1.00  0.00            
ATOM    738  HE2 LYS G   1      14.724  28.878  31.429  1.00  0.00            
ATOM    739  NZ  LYS G   1      13.082  27.687  31.983  1.00  0.00            
ATOM    740  HZ1 LYS G   1      13.461  26.719  31.974  1.00  0.00            
ATOM    741  HZ2 LYS G   1      13.185  28.053  32.951  1.00  0.00            
ATOM    742  HZ3 LYS G   1      12.066  27.754  31.771  1.00  0.00            
ATOM    743  C   LYS G   1      17.168  27.251  25.974  1.00  0.00            
ATOM    744  O   LYS G   1      17.113  27.195  24.737  1.00  0.00            
ATOM    745  N   PRO G   2      17.995  26.414  26.738  1.00  0.00            
ATOM    746  CD  PRO G   2      18.497  26.703  28.126  1.00  0.00            
ATOM    747  HD1 PRO G   2      18.670  27.794  28.241  1.00  0.00            
ATOM    748  HD2 PRO G   2      17.705  26.292  28.787  1.00  0.00            
ATOM    749  CA  PRO G   2      18.704  25.284  26.112  1.00  0.00            
ATOM    750  HA  PRO G   2      19.399  25.623  25.358  1.00  0.00            
ATOM    751  CB  PRO G   2      19.477  24.667  27.307  1.00  0.00            
ATOM    752  HB1 PRO G   2      20.345  24.034  27.052  1.00  0.00            
ATOM    753  HB2 PRO G   2      18.803  24.014  27.913  1.00  0.00            
ATOM    754  CG  PRO G   2      19.794  25.921  28.133  1.00  0.00            
ATOM    755  HG1 PRO G   2      20.547  26.558  27.633  1.00  0.00            
ATOM    756  HG2 PRO G   2      20.121  25.674  29.172  1.00  0.00            
ATOM    757  C   PRO G   2      17.840  24.283  25.339  1.00  0.00            
ATOM    758  O   PRO G   2      16.772  23.828  25.833  1.00  0.00            
ATOM    759  N   LYS G   3      18.149  23.911  24.049  1.00  0.00            
ATOM    760  HN  LYS G   3      18.972  24.320  23.662  1.00  0.00            
ATOM    761  CA  LYS G   3      17.363  22.954  23.306  1.00  0.00            
ATOM    762  HA  LYS G   3      16.324  23.165  23.508  1.00  0.00            
ATOM    763  CB  LYS G   3      17.491  23.086  21.771  1.00  0.00            
ATOM    764  HB1 LYS G   3      17.133  22.177  21.251  1.00  0.00            
ATOM    765  HB2 LYS G   3      18.562  23.244  21.517  1.00  0.00            
ATOM    766  CG  LYS G   3      16.759  24.355  21.150  1.00  0.00            
ATOM    767  HG1 LYS G   3      17.094  24.446  20.094  1.00  0.00            
ATOM    768  HG2 LYS G   3      17.098  25.270  21.680  1.00  0.00            
ATOM    769  CD  LYS G   3      15.258  24.346  21.310  1.00  0.00            
ATOM    770  HD1 LYS G   3      14.890  23.419  20.813  1.00  0.00            
ATOM    771  HD2 LYS G   3      15.013  24.332  22.387  1.00  0.00            
ATOM    772  CE  LYS G   3      14.486  25.480  20.625  1.00  0.00            
ATOM    773  HE1 LYS G   3      15.125  25.878  19.817  1.00  0.00            
ATOM    774  HE2 LYS G   3      14.302  26.248  21.418  1.00  0.00            
ATOM    775  NZ  LYS G   3      13.120  25.150  20.254  1.00  0.00            
ATOM    776  HZ1 LYS G   3      12.589  24.926  21.126  1.00  0.00            
ATOM    777  HZ2 LYS G   3      12.660  26.043  19.985  1.00  0.00            
ATOM    778  HZ3 LYS G   3      12.973  24.404  19.553  1.00  0.00            
ATOM    779  C   LYS G   3      17.694  21.514  23.757  1.00  0.00            
ATOM    780  O   LYS G   3      18.789  21.208  24.264  1.00  0.00            
ATOM    781  N   PRO G   4      16.689  20.598  23.625  1.00  0.00            
ATOM    782  CD  PRO G   4      15.268  20.903  23.601  1.00  0.00            
ATOM    783  HD1 PRO G   4      15.074  21.607  24.442  1.00  0.00            
ATOM    784  HD2 PRO G   4      14.912  21.334  22.644  1.00  0.00            
ATOM    785  CA  PRO G   4      16.929  19.126  23.490  1.00  0.00            
ATOM    786  HA  PRO G   4      17.273  18.764  24.455  1.00  0.00            
ATOM    787  CB  PRO G   4      15.494  18.612  23.036  1.00  0.00            
ATOM    788  HB1 PRO G   4      15.372  17.559  23.382  1.00  0.00            
ATOM    789  HB2 PRO G   4      15.254  18.561  21.946  1.00  0.00            
ATOM    790  CG  PRO G   4      14.564  19.611  23.754  1.00  0.00            
ATOM    791  HG1 PRO G   4      14.306  19.452  24.829  1.00  0.00            
ATOM    792  HG2 PRO G   4      13.597  19.680  23.221  1.00  0.00            
ATOM    793  C   PRO G   4      17.957  18.815  22.421  1.00  0.00            
ATOM    794  O   PRO G   4      18.183  19.535  21.457  1.00  0.00            
ATOM    795  N   GLN G   5      18.601  17.620  22.575  1.00  0.00            
ATOM    796  HN  GLN G   5      18.313  17.036  23.338  1.00  0.00            
ATOM    797  CA  GLN G   5      19.759  17.200  21.805  1.00  0.00            
ATOM    798  HA  GLN G   5      20.484  17.995  21.912  1.00  0.00            
ATOM    799  CB  GLN G   5      20.334  15.921  22.436  1.00  0.00            
ATOM    800  HB1 GLN G   5      20.772  15.335  21.613  1.00  0.00            
ATOM    801  HB2 GLN G   5      19.537  15.283  22.878  1.00  0.00            
ATOM    802  CG  GLN G   5      21.490  16.107  23.456  1.00  0.00            
ATOM    803  HG1 GLN G   5      22.379  16.527  22.933  1.00  0.00            
ATOM    804  HG2 GLN G   5      21.766  15.170  23.985  1.00  0.00            
ATOM    805  CD  GLN G   5      21.180  17.168  24.560  1.00  0.00            
ATOM    806  OE1 GLN G   5      21.820  18.245  24.659  1.00  0.00            
ATOM    807  NE2 GLN G   5      20.218  16.870  25.437  1.00  0.00            
ATOM    808 HE21 GLN G   5      19.696  16.013  25.341  1.00  0.00            
ATOM    809 HE22 GLN G   5      20.037  17.543  26.155  1.00  0.00            
ATOM    810  C   GLN G   5      19.719  17.061  20.279  1.00  0.00            
ATOM    811  O   GLN G   5      18.600  16.912  19.715  1.00  0.00            
ATOM    812  N   PRO G   6      20.822  17.122  19.549  1.00  0.00            
ATOM    813  CD  PRO G   6      22.099  17.583  20.017  1.00  0.00            
ATOM    814  HD1 PRO G   6      21.915  18.540  20.548  1.00  0.00            
ATOM    815  HD2 PRO G   6      22.539  16.842  20.712  1.00  0.00            
ATOM    816  CA  PRO G   6      20.883  16.701  18.213  1.00  0.00            
ATOM    817  HA  PRO G   6      20.240  17.451  17.762  1.00  0.00            
ATOM    818  CB  PRO G   6      22.337  16.770  17.742  1.00  0.00            
ATOM    819  HB1 PRO G   6      22.424  17.013  16.668  1.00  0.00            
ATOM    820  HB2 PRO G   6      22.762  15.750  17.880  1.00  0.00            
ATOM    821  CG  PRO G   6      22.948  17.822  18.734  1.00  0.00            
ATOM    822  HG1 PRO G   6      22.585  18.798  18.340  1.00  0.00            
ATOM    823  HG2 PRO G   6      24.051  17.913  18.807  1.00  0.00            
ATOM    824  C   PRO G   6      20.218  15.300  17.984  1.00  0.00            
ATOM    825  O   PRO G   6      20.208  14.389  18.862  1.00  0.00            
ATOM    826  N   ASN G   7      19.656  15.215  16.750  1.00  0.00            
ATOM    827  HN  ASN G   7      19.823  15.986  16.142  1.00  0.00            
ATOM    828  CA  ASN G   7      18.681  14.180  16.405  1.00  0.00            
ATOM    829  HA  ASN G   7      18.748  13.410  17.167  1.00  0.00            
ATOM    830  CB  ASN G   7      17.229  14.748  16.390  1.00  0.00            
ATOM    831  HB1 ASN G   7      17.198  15.272  15.421  1.00  0.00            
ATOM    832  HB2 ASN G   7      17.068  15.503  17.204  1.00  0.00            
ATOM    833  CG  ASN G   7      16.192  13.698  16.578  1.00  0.00            
ATOM    834  OD1 ASN G   7      15.320  13.547  15.719  1.00  0.00            
ATOM    835  ND2 ASN G   7      16.314  12.971  17.701  1.00  0.00            
ATOM    836 HD21 ASN G   7      17.060  13.076  18.351  1.00  0.00            
ATOM    837 HD22 ASN G   7      15.452  12.591  18.032  1.00  0.00            
ATOM    838  C   ASN G   7      19.080  13.639  14.999  1.00  0.00            
ATOM    839  OT1 ASN G   7      19.384  14.402  14.065  1.00  0.00            
ATOM    840  OT2 ASN G   7      19.288  12.397  14.966  1.00  0.00            
ATOM    841  N   LYS H   1      10.344  31.403   6.747  1.00  0.00            
ATOM    842  H1  LYS H   1      10.518  32.417   6.880  1.00  0.00            
ATOM    843  H2  LYS H   1      10.992  30.873   7.360  1.00  0.00            
ATOM    844  H3  LYS H   1      10.516  31.105   5.763  1.00  0.00            
ATOM    845  CA  LYS H   1       8.904  30.983   6.922  1.00  0.00            
ATOM    846  HA  LYS H   1       8.646  31.079   7.970  1.00  0.00            
ATOM    847  CB  LYS H   1       7.922  31.849   6.087  1.00  0.00            
ATOM    848  HB1 LYS H   1       6.953  31.310   6.002  1.00  0.00            
ATOM    849  HB2 LYS H   1       8.318  31.944   5.049  1.00  0.00            
ATOM    850  CG  LYS H   1       7.628  33.219   6.701  1.00  0.00            
ATOM    851  HG1 LYS H   1       7.191  33.842   5.894  1.00  0.00            
ATOM    852  HG2 LYS H   1       8.602  33.655   6.996  1.00  0.00            
ATOM    853  CD  LYS H   1       6.647  33.173   7.891  1.00  0.00            
ATOM    854  HD1 LYS H   1       5.649  32.742   7.651  1.00  0.00            
ATOM    855  HD2 LYS H   1       6.974  32.451   8.671  1.00  0.00            
ATOM    856  CE  LYS H   1       6.347  34.509   8.557  1.00  0.00            
ATOM    857  HE1 LYS H   1       6.050  35.245   7.777  1.00  0.00            
ATOM    858  HE2 LYS H   1       7.258  34.840   9.080  1.00  0.00            
ATOM    859  NZ  LYS H   1       5.268  34.358   9.580  1.00  0.00            
ATOM    860  HZ1 LYS H   1       5.530  33.488  10.083  1.00  0.00            
ATOM    861  HZ2 LYS H   1       5.243  35.018  10.383  1.00  0.00            
ATOM    862  HZ3 LYS H   1       4.278  34.352   9.254  1.00  0.00            
ATOM    863  C   LYS H   1       8.689  29.473   6.555  1.00  0.00            
ATOM    864  O   LYS H   1       9.519  29.008   5.763  1.00  0.00            
ATOM    865  N   PRO H   2       7.774  28.687   7.118  1.00  0.00            
ATOM    866  CD  PRO H   2       6.757  29.233   7.951  1.00  0.00            
ATOM    867  HD1 PRO H   2       7.070  29.960   8.731  1.00  0.00            
ATOM    868  HD2 PRO H   2       6.007  29.755   7.325  1.00  0.00            
ATOM    869  CA  PRO H   2       7.617  27.309   6.829  1.00  0.00            
ATOM    870  HA  PRO H   2       8.360  26.660   7.256  1.00  0.00            
ATOM    871  CB  PRO H   2       6.235  27.031   7.427  1.00  0.00            
ATOM    872  HB1 PRO H   2       6.068  26.017   7.844  1.00  0.00            
ATOM    873  HB2 PRO H   2       5.395  27.209   6.718  1.00  0.00            
ATOM    874  CG  PRO H   2       6.071  28.010   8.552  1.00  0.00            
ATOM    875  HG1 PRO H   2       6.529  27.655   9.502  1.00  0.00            
ATOM    876  HG2 PRO H   2       4.997  28.279   8.669  1.00  0.00            
ATOM    877  C   PRO H   2       7.574  26.905   5.375  1.00  0.00            
ATOM    878  O   PRO H   2       7.222  27.693   4.485  1.00  0.00            
ATOM    879  N   LYS H   3       7.982  25.645   5.086  1.00  0.00            
ATOM    880  HN  LYS H   3       8.434  25.162   5.838  1.00  0.00            
ATOM    881  CA  LYS H   3       7.793  25.030   3.787  1.00  0.00            
ATOM    882  HA  LYS H   3       8.235  25.752   3.128  1.00  0.00            
ATOM    883  CB  LYS H   3       8.507  23.599   3.543  1.00  0.00            
ATOM    884  HB1 LYS H   3       8.456  23.359   2.468  1.00  0.00            
ATOM    885  HB2 LYS H   3       8.068  22.745   4.109  1.00  0.00            
ATOM    886  CG  LYS H   3       9.972  23.609   3.909  1.00  0.00            
ATOM    887  HG1 LYS H   3      10.330  22.568   3.806  1.00  0.00            
ATOM    888  HG2 LYS H   3      10.022  23.749   5.010  1.00  0.00            
ATOM    889  CD  LYS H   3      10.972  24.645   3.336  1.00  0.00            
ATOM    890  HD1 LYS H   3      10.648  25.626   3.744  1.00  0.00            
ATOM    891  HD2 LYS H   3      11.995  24.481   3.736  1.00  0.00            
ATOM    892  CE  LYS H   3      10.959  24.832   1.806  1.00  0.00            
ATOM    893  HE1 LYS H   3       9.898  24.992   1.532  1.00  0.00            
ATOM    894  HE2 LYS H   3      11.578  24.083   1.272  1.00  0.00            
ATOM    895  NZ  LYS H   3      11.607  26.158   1.530  1.00  0.00            
ATOM    896  HZ1 LYS H   3      12.611  26.073   1.810  1.00  0.00            
ATOM    897  HZ2 LYS H   3      11.456  26.296   0.516  1.00  0.00            
ATOM    898  HZ3 LYS H   3      11.227  26.958   2.060  1.00  0.00            
ATOM    899  C   LYS H   3       6.342  24.861   3.230  1.00  0.00            
ATOM    900  O   LYS H   3       5.567  24.348   4.018  1.00  0.00            
ATOM    901  N   PRO H   4       5.840  25.190   1.984  1.00  0.00            
ATOM    902  CD  PRO H   4       6.406  26.289   1.201  1.00  0.00            
ATOM    903  HD1 PRO H   4       6.805  27.149   1.771  1.00  0.00            
ATOM    904  HD2 PRO H   4       7.285  25.924   0.618  1.00  0.00            
ATOM    905  CA  PRO H   4       4.454  24.968   1.676  1.00  0.00            
ATOM    906  HA  PRO H   4       3.986  25.670   2.347  1.00  0.00            
ATOM    907  CB  PRO H   4       4.248  25.650   0.315  1.00  0.00            
ATOM    908  HB1 PRO H   4       3.187  25.969   0.238  1.00  0.00            
ATOM    909  HB2 PRO H   4       4.460  24.960  -0.530  1.00  0.00            
ATOM    910  CG  PRO H   4       5.251  26.780   0.334  1.00  0.00            
ATOM    911  HG1 PRO H   4       4.868  27.720   0.794  1.00  0.00            
ATOM    912  HG2 PRO H   4       5.598  27.039  -0.683  1.00  0.00            
ATOM    913  C   PRO H   4       3.963  23.540   1.765  1.00  0.00            
ATOM    914  O   PRO H   4       4.700  22.640   1.394  1.00  0.00            
ATOM    915  N   GLN H   5       2.800  23.275   2.371  1.00  0.00            
ATOM    916  HN  GLN H   5       2.358  24.078   2.773  1.00  0.00            
ATOM    917  CA  GLN H   5       2.084  22.065   2.566  1.00  0.00            
ATOM    918  HA  GLN H   5       2.724  21.243   2.296  1.00  0.00            
ATOM    919  CB  GLN H   5       1.578  21.920   4.051  1.00  0.00            
ATOM    920  HB1 GLN H   5       1.074  20.934   4.154  1.00  0.00            
ATOM    921  HB2 GLN H   5       0.868  22.759   4.178  1.00  0.00            
ATOM    922  CG  GLN H   5       2.740  22.129   4.984  1.00  0.00            
ATOM    923  HG1 GLN H   5       2.361  22.006   6.020  1.00  0.00            
ATOM    924  HG2 GLN H   5       3.221  23.135   4.917  1.00  0.00            
ATOM    925  CD  GLN H   5       3.859  21.048   4.733  1.00  0.00            
ATOM    926  OE1 GLN H   5       5.027  21.128   5.052  1.00  0.00            
ATOM    927  NE2 GLN H   5       3.380  19.812   4.345  1.00  0.00            
ATOM    928 HE21 GLN H   5       4.011  19.064   4.570  1.00  0.00            
ATOM    929 HE22 GLN H   5       2.408  19.573   4.387  1.00  0.00            
ATOM    930  C   GLN H   5       0.919  22.119   1.575  1.00  0.00            
ATOM    931  O   GLN H   5       0.548  23.218   1.141  1.00  0.00            
ATOM    932  N   PRO H   6       0.332  21.018   1.260  1.00  0.00            
ATOM    933  CD  PRO H   6       0.933  19.678   1.393  1.00  0.00            
ATOM    934  HD1 PRO H   6       1.919  19.575   0.892  1.00  0.00            
ATOM    935  HD2 PRO H   6       1.002  19.334   2.447  1.00  0.00            
ATOM    936  CA  PRO H   6      -0.949  20.887   0.626  1.00  0.00            
ATOM    937  HA  PRO H   6      -0.859  21.086  -0.436  1.00  0.00            
ATOM    938  CB  PRO H   6      -1.354  19.418   0.803  1.00  0.00            
ATOM    939  HB1 PRO H   6      -2.074  19.125   0.005  1.00  0.00            
ATOM    940  HB2 PRO H   6      -1.650  19.169   1.845  1.00  0.00            
ATOM    941  CG  PRO H   6      -0.013  18.714   0.684  1.00  0.00            
ATOM    942  HG1 PRO H   6       0.280  18.532  -0.374  1.00  0.00            
ATOM    943  HG2 PRO H   6      -0.090  17.714   1.176  1.00  0.00            
ATOM    944  C   PRO H   6      -2.088  21.808   1.186  1.00  0.00            
ATOM    945  O   PRO H   6      -2.019  22.258   2.339  1.00  0.00            
ATOM    946  N   ASN H   7      -3.190  21.965   0.354  1.00  0.00            
ATOM    947  HN  ASN H   7      -3.159  21.572  -0.566  1.00  0.00            
ATOM    948  CA  ASN H   7      -4.381  22.662   0.826  1.00  0.00            
ATOM    949  HA  ASN H   7      -4.151  23.036   1.818  1.00  0.00            
ATOM    950  CB  ASN H   7      -4.676  23.768  -0.192  1.00  0.00            
ATOM    951  HB1 ASN H   7      -5.155  23.333  -1.099  1.00  0.00            
ATOM    952  HB2 ASN H   7      -3.716  24.199  -0.556  1.00  0.00            
ATOM    953  CG  ASN H   7      -5.514  24.872   0.396  1.00  0.00            
ATOM    954  OD1 ASN H   7      -5.391  26.040   0.005  1.00  0.00            
ATOM    955  ND2 ASN H   7      -6.458  24.514   1.232  1.00  0.00            
ATOM    956 HD21 ASN H   7      -6.479  23.574   1.589  1.00  0.00            
ATOM    957 HD22 ASN H   7      -6.865  25.344   1.624  1.00  0.00            
ATOM    958  C   ASN H   7      -5.547  21.582   0.865  1.00  0.00            
ATOM    959  OT1 ASN H   7      -6.185  21.399   1.935  1.00  0.00            
ATOM    960  OT2 ASN H   7      -5.846  20.983  -0.173  1.00  0.00            
ATOM    961  N   LYS I   1     -12.499 -36.942 -11.821  1.00  0.00            
ATOM    962  H1  LYS I   1     -12.340 -37.961 -11.944  1.00  0.00            
ATOM    963  H2  LYS I   1     -11.988 -36.713 -10.946  1.00  0.00            
ATOM    964  H3  LYS I   1     -13.524 -36.813 -11.741  1.00  0.00            
ATOM    965  CA  LYS I   1     -11.853 -36.234 -13.003  1.00  0.00            
ATOM    966  HA  LYS I   1     -10.906 -36.732 -13.010  1.00  0.00            
ATOM    967  CB  LYS I   1     -12.699 -36.375 -14.269  1.00  0.00            
ATOM    968  HB1 LYS I   1     -13.242 -37.326 -14.076  1.00  0.00            
ATOM    969  HB2 LYS I   1     -12.156 -36.427 -15.233  1.00  0.00            
ATOM    970  CG  LYS I   1     -13.688 -35.198 -14.642  1.00  0.00            
ATOM    971  HG1 LYS I   1     -13.168 -34.304 -15.036  1.00  0.00            
ATOM    972  HG2 LYS I   1     -14.280 -34.963 -13.732  1.00  0.00            
ATOM    973  CD  LYS I   1     -14.679 -35.438 -15.743  1.00  0.00            
ATOM    974  HD1 LYS I   1     -15.335 -34.551 -15.620  1.00  0.00            
ATOM    975  HD2 LYS I   1     -14.094 -35.524 -16.676  1.00  0.00            
ATOM    976  CE  LYS I   1     -15.494 -36.662 -15.585  1.00  0.00            
ATOM    977  HE1 LYS I   1     -16.145 -36.595 -14.693  1.00  0.00            
ATOM    978  HE2 LYS I   1     -14.817 -37.546 -15.541  1.00  0.00            
ATOM    979  NZ  LYS I   1     -16.347 -36.800 -16.782  1.00  0.00            
ATOM    980  HZ1 LYS I   1     -17.178 -36.184 -16.779  1.00  0.00            
ATOM    981  HZ2 LYS I   1     -15.882 -36.460 -17.647  1.00  0.00            
ATOM    982  HZ3 LYS I   1     -16.684 -37.774 -16.859  1.00  0.00            
ATOM    983  C   LYS I   1     -11.649 -34.761 -12.572  1.00  0.00            
ATOM    984  O   LYS I   1     -12.233 -34.301 -11.599  1.00  0.00            
ATOM    985  N   PRO I   2     -10.836 -34.045 -13.237  1.00  0.00            
ATOM    986  CD  PRO I   2     -10.125 -34.511 -14.420  1.00  0.00            
ATOM    987  HD1 PRO I   2      -9.590 -35.437 -14.145  1.00  0.00            
ATOM    988  HD2 PRO I   2     -10.907 -34.639 -15.203  1.00  0.00            
ATOM    989  CA  PRO I   2     -10.615 -32.572 -13.013  1.00  0.00            
ATOM    990  HA  PRO I   2     -10.087 -32.615 -12.076  1.00  0.00            
ATOM    991  CB  PRO I   2     -10.029 -32.213 -14.402  1.00  0.00            
ATOM    992  HB1 PRO I   2      -9.454 -31.289 -14.216  1.00  0.00            
ATOM    993  HB2 PRO I   2     -10.821 -31.987 -15.156  1.00  0.00            
ATOM    994  CG  PRO I   2      -9.218 -33.375 -14.812  1.00  0.00            
ATOM    995  HG1 PRO I   2      -8.258 -33.410 -14.249  1.00  0.00            
ATOM    996  HG2 PRO I   2      -8.842 -33.448 -15.852  1.00  0.00            
ATOM    997  C   PRO I   2     -11.835 -31.770 -12.728  1.00  0.00            
ATOM    998  O   PRO I   2     -12.804 -31.828 -13.505  1.00  0.00            
ATOM    999  N   LYS I   3     -11.637 -30.781 -11.847  1.00  0.00            
ATOM   1000  HN  LYS I   3     -10.816 -30.431 -11.403  1.00  0.00            
ATOM   1001  CA  LYS I   3     -12.743 -29.992 -11.415  1.00  0.00            
ATOM   1002  HA  LYS I   3     -13.639 -30.433 -11.822  1.00  0.00            
ATOM   1003  CB  LYS I   3     -12.931 -30.027  -9.925  1.00  0.00            
ATOM   1004  HB1 LYS I   3     -13.583 -29.211  -9.551  1.00  0.00            
ATOM   1005  HB2 LYS I   3     -11.988 -29.811  -9.382  1.00  0.00            
ATOM   1006  CG  LYS I   3     -13.374 -31.388  -9.367  1.00  0.00            
ATOM   1007  HG1 LYS I   3     -13.543 -31.271  -8.276  1.00  0.00            
ATOM   1008  HG2 LYS I   3     -12.473 -32.027  -9.371  1.00  0.00            
ATOM   1009  CD  LYS I   3     -14.512 -32.009 -10.125  1.00  0.00            
ATOM   1010  HD1 LYS I   3     -15.313 -31.245 -10.162  1.00  0.00            
ATOM   1011  HD2 LYS I   3     -14.239 -32.271 -11.168  1.00  0.00            
ATOM   1012  CE  LYS I   3     -15.130 -33.227  -9.431  1.00  0.00            
ATOM   1013  HE1 LYS I   3     -15.991 -33.742  -9.901  1.00  0.00            
ATOM   1014  HE2 LYS I   3     -15.372 -32.910  -8.391  1.00  0.00            
ATOM   1015  NZ  LYS I   3     -14.082 -34.257  -9.332  1.00  0.00            
ATOM   1016  HZ1 LYS I   3     -13.323 -34.121 -10.031  1.00  0.00            
ATOM   1017  HZ2 LYS I   3     -13.716 -34.246  -8.359  1.00  0.00            
ATOM   1018  HZ3 LYS I   3     -14.464 -35.211  -9.430  1.00  0.00            
ATOM   1019  C   LYS I   3     -12.449 -28.594 -11.945  1.00  0.00            
ATOM   1020  O   LYS I   3     -11.305 -28.149 -11.854  1.00  0.00            
ATOM   1021  N   PRO I   4     -13.331 -27.857 -12.538  1.00  0.00            
ATOM   1022  CD  PRO I   4     -14.744 -28.241 -12.667  1.00  0.00            
ATOM   1023  HD1 PRO I   4     -14.933 -29.213 -13.151  1.00  0.00            
ATOM   1024  HD2 PRO I   4     -15.271 -28.234 -11.685  1.00  0.00            
ATOM   1025  CA  PRO I   4     -13.116 -26.442 -13.009  1.00  0.00            
ATOM   1026  HA  PRO I   4     -12.484 -26.570 -13.871  1.00  0.00            
ATOM   1027  CB  PRO I   4     -14.561 -25.926 -13.314  1.00  0.00            
ATOM   1028  HB1 PRO I   4     -14.644 -25.176 -14.127  1.00  0.00            
ATOM   1029  HB2 PRO I   4     -14.996 -25.537 -12.364  1.00  0.00            
ATOM   1030  CG  PRO I   4     -15.345 -27.136 -13.575  1.00  0.00            
ATOM   1031  HG1 PRO I   4     -15.072 -27.531 -14.578  1.00  0.00            
ATOM   1032  HG2 PRO I   4     -16.451 -27.098 -13.500  1.00  0.00            
ATOM   1033  C   PRO I   4     -12.322 -25.498 -12.083  1.00  0.00            
ATOM   1034  O   PRO I   4     -12.664 -25.376 -10.928  1.00  0.00            
ATOM   1035  N   GLN I   5     -11.381 -24.712 -12.635  1.00  0.00            
ATOM   1036  HN  GLN I   5     -11.029 -24.826 -13.562  1.00  0.00            
ATOM   1037  CA  GLN I   5     -10.657 -23.666 -11.860  1.00  0.00            
ATOM   1038  HA  GLN I   5     -11.030 -23.649 -10.843  1.00  0.00            
ATOM   1039  CB  GLN I   5      -9.140 -23.941 -11.827  1.00  0.00            
ATOM   1040  HB1 GLN I   5      -8.559 -23.211 -11.228  1.00  0.00            
ATOM   1041  HB2 GLN I   5      -8.769 -24.003 -12.873  1.00  0.00            
ATOM   1042  CG  GLN I   5      -8.759 -25.279 -11.134  1.00  0.00            
ATOM   1043  HG1 GLN I   5      -7.654 -25.422 -11.075  1.00  0.00            
ATOM   1044  HG2 GLN I   5      -9.182 -26.117 -11.723  1.00  0.00            
ATOM   1045  CD  GLN I   5      -9.292 -25.381  -9.751  1.00  0.00            
ATOM   1046  OE1 GLN I   5      -8.911 -24.624  -8.894  1.00  0.00            
ATOM   1047  NE2 GLN I   5     -10.325 -26.195  -9.507  1.00  0.00            
ATOM   1048 HE21 GLN I   5     -10.729 -26.710 -10.263  1.00  0.00            
ATOM   1049 HE22 GLN I   5     -10.851 -26.081  -8.661  1.00  0.00            
ATOM   1050  C   GLN I   5     -10.933 -22.257 -12.329  1.00  0.00            
ATOM   1051  O   GLN I   5     -11.365 -22.130 -13.479  1.00  0.00            
ATOM   1052  N   PRO I   6     -10.770 -21.152 -11.643  1.00  0.00            
ATOM   1053  CD  PRO I   6     -10.282 -21.256 -10.225  1.00  0.00            
ATOM   1054  HD1 PRO I   6     -10.726 -21.999  -9.525  1.00  0.00            
ATOM   1055  HD2 PRO I   6      -9.192 -21.490 -10.310  1.00  0.00            
ATOM   1056  CA  PRO I   6     -10.630 -19.816 -12.207  1.00  0.00            
ATOM   1057  HA  PRO I   6     -11.678 -19.625 -12.348  1.00  0.00            
ATOM   1058  CB  PRO I   6      -9.891 -18.987 -11.092  1.00  0.00            
ATOM   1059  HB1 PRO I   6     -10.279 -17.953 -11.100  1.00  0.00            
ATOM   1060  HB2 PRO I   6      -8.787 -19.060 -11.107  1.00  0.00            
ATOM   1061  CG  PRO I   6     -10.420 -19.790  -9.803  1.00  0.00            
ATOM   1062  HG1 PRO I   6     -11.510 -19.550  -9.828  1.00  0.00            
ATOM   1063  HG2 PRO I   6      -9.931 -19.487  -8.860  1.00  0.00            
ATOM   1064  C   PRO I   6      -9.968 -19.492 -13.503  1.00  0.00            
ATOM   1065  O   PRO I   6      -8.858 -19.988 -13.735  1.00  0.00            
ATOM   1066  N   ASN I   7     -10.577 -18.615 -14.331  1.00  0.00            
ATOM   1067  HN  ASN I   7     -11.519 -18.283 -14.235  1.00  0.00            
ATOM   1068  CA  ASN I   7     -10.042 -18.234 -15.583  1.00  0.00            
ATOM   1069  HA  ASN I   7      -9.386 -18.999 -15.949  1.00  0.00            
ATOM   1070  CB  ASN I   7     -11.135 -18.130 -16.617  1.00  0.00            
ATOM   1071  HB1 ASN I   7     -11.673 -17.153 -16.505  1.00  0.00            
ATOM   1072  HB2 ASN I   7     -11.878 -18.920 -16.373  1.00  0.00            
ATOM   1073  CG  ASN I   7     -10.697 -18.290 -18.077  1.00  0.00            
ATOM   1074  OD1 ASN I   7      -9.488 -18.398 -18.321  1.00  0.00            
ATOM   1075  ND2 ASN I   7     -11.673 -18.296 -18.985  1.00  0.00            
ATOM   1076 HD21 ASN I   7     -12.622 -18.089 -18.723  1.00  0.00            
ATOM   1077 HD22 ASN I   7     -11.351 -18.518 -19.908  1.00  0.00            
ATOM   1078  C   ASN I   7      -9.274 -16.855 -15.469  1.00  0.00            
ATOM   1079  OT1 ASN I   7      -8.035 -16.822 -15.810  1.00  0.00            
ATOM   1080  OT2 ASN I   7      -9.869 -15.882 -14.946  1.00  0.00            
ATOM   1081  N   LYS J   1       6.625  -1.484 -31.770  1.00  0.00            
ATOM   1082  H1  LYS J   1       6.265  -2.291 -31.229  1.00  0.00            
ATOM   1083  H2  LYS J   1       6.038  -1.444 -32.637  1.00  0.00            
ATOM   1084  H3  LYS J   1       7.587  -1.755 -32.061  1.00  0.00            
ATOM   1085  CA  LYS J   1       6.323  -0.175 -31.041  1.00  0.00            
ATOM   1086  HA  LYS J   1       6.216   0.531 -31.854  1.00  0.00            
ATOM   1087  CB  LYS J   1       4.988  -0.340 -30.375  1.00  0.00            
ATOM   1088  HB1 LYS J   1       4.930   0.445 -29.589  1.00  0.00            
ATOM   1089  HB2 LYS J   1       5.009  -1.296 -29.807  1.00  0.00            
ATOM   1090  CG  LYS J   1       3.748  -0.048 -31.233  1.00  0.00            
ATOM   1091  HG1 LYS J   1       2.849  -0.226 -30.603  1.00  0.00            
ATOM   1092  HG2 LYS J   1       3.656  -0.832 -32.009  1.00  0.00            
ATOM   1093  CD  LYS J   1       3.739   1.319 -31.992  1.00  0.00            
ATOM   1094  HD1 LYS J   1       4.093   2.240 -31.479  1.00  0.00            
ATOM   1095  HD2 LYS J   1       4.491   1.267 -32.814  1.00  0.00            
ATOM   1096  CE  LYS J   1       2.431   1.679 -32.652  1.00  0.00            
ATOM   1097  HE1 LYS J   1       2.441   2.651 -33.186  1.00  0.00            
ATOM   1098  HE2 LYS J   1       1.685   1.709 -31.826  1.00  0.00            
ATOM   1099  NZ  LYS J   1       1.971   0.696 -33.640  1.00  0.00            
ATOM   1100  HZ1 LYS J   1       2.773   0.576 -34.286  1.00  0.00            
ATOM   1101  HZ2 LYS J   1       1.725  -0.252 -33.276  1.00  0.00            
ATOM   1102  HZ3 LYS J   1       1.173   1.114 -34.166  1.00  0.00            
ATOM   1103  C   LYS J   1       7.418   0.238 -30.084  1.00  0.00            
ATOM   1104  O   LYS J   1       8.064  -0.592 -29.473  1.00  0.00            
ATOM   1105  N   PRO J   2       7.715   1.495 -29.868  1.00  0.00            
ATOM   1106  CD  PRO J   2       7.101   2.585 -30.509  1.00  0.00            
ATOM   1107  HD1 PRO J   2       6.884   2.442 -31.593  1.00  0.00            
ATOM   1108  HD2 PRO J   2       6.139   2.899 -30.054  1.00  0.00            
ATOM   1109  CA  PRO J   2       8.580   2.066 -28.825  1.00  0.00            
ATOM   1110  HA  PRO J   2       9.580   1.763 -29.094  1.00  0.00            
ATOM   1111  CB  PRO J   2       8.424   3.598 -28.891  1.00  0.00            
ATOM   1112  HB1 PRO J   2       9.358   4.156 -28.688  1.00  0.00            
ATOM   1113  HB2 PRO J   2       7.547   3.846 -28.254  1.00  0.00            
ATOM   1114  CG  PRO J   2       7.947   3.831 -30.322  1.00  0.00            
ATOM   1115  HG1 PRO J   2       8.831   3.964 -30.987  1.00  0.00            
ATOM   1116  HG2 PRO J   2       7.295   4.728 -30.408  1.00  0.00            
ATOM   1117  C   PRO J   2       8.346   1.522 -27.480  1.00  0.00            
ATOM   1118  O   PRO J   2       7.250   1.129 -27.083  1.00  0.00            
ATOM   1119  N   LYS J   3       9.371   1.312 -26.680  1.00  0.00            
ATOM   1120  HN  LYS J   3      10.281   1.472 -27.064  1.00  0.00            
ATOM   1121  CA  LYS J   3       9.292   0.681 -25.374  1.00  0.00            
ATOM   1122  HA  LYS J   3       8.461  -0.005 -25.470  1.00  0.00            
ATOM   1123  CB  LYS J   3      10.545  -0.192 -25.056  1.00  0.00            
ATOM   1124  HB1 LYS J   3      10.456  -0.638 -24.042  1.00  0.00            
ATOM   1125  HB2 LYS J   3      11.440   0.469 -25.037  1.00  0.00            
ATOM   1126  CG  LYS J   3      10.791  -1.409 -26.018  1.00  0.00            
ATOM   1127  HG1 LYS J   3      11.592  -2.088 -25.655  1.00  0.00            
ATOM   1128  HG2 LYS J   3      11.263  -0.966 -26.922  1.00  0.00            
ATOM   1129  CD  LYS J   3       9.503  -2.245 -26.355  1.00  0.00            
ATOM   1130  HD1 LYS J   3       9.121  -2.650 -25.395  1.00  0.00            
ATOM   1131  HD2 LYS J   3       8.648  -1.664 -26.769  1.00  0.00            
ATOM   1132  CE  LYS J   3       9.843  -3.310 -27.384  1.00  0.00            
ATOM   1133  HE1 LYS J   3       9.198  -4.221 -27.405  1.00  0.00            
ATOM   1134  HE2 LYS J   3      10.886  -3.617 -27.153  1.00  0.00            
ATOM   1135  NZ  LYS J   3       9.845  -2.728 -28.744  1.00  0.00            
ATOM   1136  HZ1 LYS J   3       8.854  -2.858 -29.027  1.00  0.00            
ATOM   1137  HZ2 LYS J   3      10.184  -1.739 -28.764  1.00  0.00            
ATOM   1138  HZ3 LYS J   3      10.235  -3.379 -29.448  1.00  0.00            
ATOM   1139  C   LYS J   3       9.089   1.785 -24.309  1.00  0.00            
ATOM   1140  O   LYS J   3       9.543   2.946 -24.389  1.00  0.00            
ATOM   1141  N   PRO J   4       8.285   1.540 -23.279  1.00  0.00            
ATOM   1142  CD  PRO J   4       7.756   0.188 -23.048  1.00  0.00            
ATOM   1143  HD1 PRO J   4       7.139  -0.197 -23.885  1.00  0.00            
ATOM   1144  HD2 PRO J   4       8.641  -0.456 -22.869  1.00  0.00            
ATOM   1145  CA  PRO J   4       7.891   2.465 -22.210  1.00  0.00            
ATOM   1146  HA  PRO J   4       7.106   3.015 -22.715  1.00  0.00            
ATOM   1147  CB  PRO J   4       7.239   1.626 -21.173  1.00  0.00            
ATOM   1148  HB1 PRO J   4       6.428   2.224 -20.706  1.00  0.00            
ATOM   1149  HB2 PRO J   4       7.897   1.301 -20.336  1.00  0.00            
ATOM   1150  CG  PRO J   4       6.793   0.350 -21.892  1.00  0.00            
ATOM   1151  HG1 PRO J   4       5.730   0.292 -22.208  1.00  0.00            
ATOM   1152  HG2 PRO J   4       6.867  -0.401 -21.075  1.00  0.00            
ATOM   1153  C   PRO J   4       8.817   3.566 -21.731  1.00  0.00            
ATOM   1154  O   PRO J   4       9.956   3.322 -21.330  1.00  0.00            
ATOM   1155  N   GLN J   5       8.307   4.810 -21.767  1.00  0.00            
ATOM   1156  HN  GLN J   5       7.386   4.995 -22.119  1.00  0.00            
ATOM   1157  CA  GLN J   5       9.065   5.953 -21.330  1.00  0.00            
ATOM   1158  HA  GLN J   5       9.891   5.950 -22.019  1.00  0.00            
ATOM   1159  CB  GLN J   5       8.315   7.230 -21.488  1.00  0.00            
ATOM   1160  HB1 GLN J   5       9.036   7.984 -21.132  1.00  0.00            
ATOM   1161  HB2 GLN J   5       7.412   7.316 -20.838  1.00  0.00            
ATOM   1162  CG  GLN J   5       8.087   7.590 -23.023  1.00  0.00            
ATOM   1163  HG1 GLN J   5       7.316   6.913 -23.464  1.00  0.00            
ATOM   1164  HG2 GLN J   5       9.004   7.464 -23.632  1.00  0.00            
ATOM   1165  CD  GLN J   5       7.719   9.065 -23.131  1.00  0.00            
ATOM   1166  OE1 GLN J   5       7.942   9.790 -22.134  1.00  0.00            
ATOM   1167  NE2 GLN J   5       7.295   9.554 -24.313  1.00  0.00            
ATOM   1168 HE21 GLN J   5       7.224   8.928 -25.090  1.00  0.00            
ATOM   1169 HE22 GLN J   5       7.075  10.519 -24.462  1.00  0.00            
ATOM   1170  C   GLN J   5       9.588   5.863 -19.869  1.00  0.00            
ATOM   1171  O   GLN J   5       8.895   5.362 -19.004  1.00  0.00            
ATOM   1172  N   PRO J   6      10.718   6.436 -19.549  1.00  0.00            
ATOM   1173  CD  PRO J   6      11.645   7.106 -20.482  1.00  0.00            
ATOM   1174  HD1 PRO J   6      12.146   6.283 -21.024  1.00  0.00            
ATOM   1175  HD2 PRO J   6      11.127   7.806 -21.174  1.00  0.00            
ATOM   1176  CA  PRO J   6      11.252   6.491 -18.208  1.00  0.00            
ATOM   1177  HA  PRO J   6      11.330   5.485 -17.829  1.00  0.00            
ATOM   1178  CB  PRO J   6      12.637   7.152 -18.335  1.00  0.00            
ATOM   1179  HB1 PRO J   6      13.488   6.445 -18.253  1.00  0.00            
ATOM   1180  HB2 PRO J   6      12.786   7.828 -17.471  1.00  0.00            
ATOM   1181  CG  PRO J   6      12.617   7.876 -19.646  1.00  0.00            
ATOM   1182  HG1 PRO J   6      13.621   7.878 -20.101  1.00  0.00            
ATOM   1183  HG2 PRO J   6      12.166   8.859 -19.392  1.00  0.00            
ATOM   1184  C   PRO J   6      10.246   7.154 -17.169  1.00  0.00            
ATOM   1185  O   PRO J   6       9.787   8.263 -17.430  1.00  0.00            
ATOM   1186  N   ASN J   7       9.923   6.585 -15.979  1.00  0.00            
ATOM   1187  HN  ASN J   7      10.430   5.760 -15.749  1.00  0.00            
ATOM   1188  CA  ASN J   7       9.198   7.310 -14.971  1.00  0.00            
ATOM   1189  HA  ASN J   7       9.026   8.304 -15.345  1.00  0.00            
ATOM   1190  CB  ASN J   7       7.750   6.537 -14.674  1.00  0.00            
ATOM   1191  HB1 ASN J   7       8.113   5.634 -14.154  1.00  0.00            
ATOM   1192  HB2 ASN J   7       7.271   6.227 -15.623  1.00  0.00            
ATOM   1193  CG  ASN J   7       6.826   7.273 -13.722  1.00  0.00            
ATOM   1194  OD1 ASN J   7       5.646   7.100 -13.755  1.00  0.00            
ATOM   1195  ND2 ASN J   7       7.407   8.188 -12.910  1.00  0.00            
ATOM   1196 HD21 ASN J   7       8.411   8.267 -12.874  1.00  0.00            
ATOM   1197 HD22 ASN J   7       6.940   9.060 -12.760  1.00  0.00            
ATOM   1198  C   ASN J   7      10.125   7.312 -13.689  1.00  0.00            
ATOM   1199  OT1 ASN J   7      10.404   6.212 -13.128  1.00  0.00            
ATOM   1200  OT2 ASN J   7      10.624   8.377 -13.399  1.00  0.00            
ATOM   1201  N   LYS K   1      -6.228  -2.013 -21.521  1.00  0.00            
ATOM   1202  H1  LYS K   1      -7.213  -2.331 -21.500  1.00  0.00            
ATOM   1203  H2  LYS K   1      -6.159  -1.033 -21.172  1.00  0.00            
ATOM   1204  H3  LYS K   1      -5.985  -1.983 -22.538  1.00  0.00            
ATOM   1205  CA  LYS K   1      -5.239  -2.813 -20.743  1.00  0.00            
ATOM   1206  HA  LYS K   1      -4.241  -2.378 -20.724  1.00  0.00            
ATOM   1207  CB  LYS K   1      -5.933  -3.018 -19.354  1.00  0.00            
ATOM   1208  HB1 LYS K   1      -5.548  -3.953 -18.906  1.00  0.00            
ATOM   1209  HB2 LYS K   1      -7.011  -3.213 -19.502  1.00  0.00            
ATOM   1210  CG  LYS K   1      -5.773  -1.869 -18.425  1.00  0.00            
ATOM   1211  HG1 LYS K   1      -6.334  -2.032 -17.484  1.00  0.00            
ATOM   1212  HG2 LYS K   1      -6.320  -1.010 -18.852  1.00  0.00            
ATOM   1213  CD  LYS K   1      -4.397  -1.389 -18.030  1.00  0.00            
ATOM   1214  HD1 LYS K   1      -3.689  -2.181 -17.715  1.00  0.00            
ATOM   1215  HD2 LYS K   1      -3.908  -0.847 -18.866  1.00  0.00            
ATOM   1216  CE  LYS K   1      -4.410  -0.296 -16.960  1.00  0.00            
ATOM   1217  HE1 LYS K   1      -5.172   0.493 -17.163  1.00  0.00            
ATOM   1218  HE2 LYS K   1      -3.374   0.118 -16.884  1.00  0.00            
ATOM   1219  NZ  LYS K   1      -4.803  -0.823 -15.675  1.00  0.00            
ATOM   1220  HZ1 LYS K   1      -4.564  -1.823 -15.497  1.00  0.00            
ATOM   1221  HZ2 LYS K   1      -4.506  -0.230 -14.869  1.00  0.00            
ATOM   1222  HZ3 LYS K   1      -5.836  -0.895 -15.586  1.00  0.00            
ATOM   1223  C   LYS K   1      -5.142  -4.218 -21.434  1.00  0.00            
ATOM   1224  O   LYS K   1      -6.096  -4.566 -22.163  1.00  0.00            
ATOM   1225  N   PRO K   2      -4.076  -5.013 -21.186  1.00  0.00            
ATOM   1226  CD  PRO K   2      -2.873  -4.440 -20.620  1.00  0.00            
ATOM   1227  HD1 PRO K   2      -2.398  -3.708 -21.302  1.00  0.00            
ATOM   1228  HD2 PRO K   2      -3.218  -3.820 -19.764  1.00  0.00            
ATOM   1229  CA  PRO K   2      -3.886  -6.396 -21.371  1.00  0.00            
ATOM   1230  HA  PRO K   2      -3.520  -6.638 -22.362  1.00  0.00            
ATOM   1231  CB  PRO K   2      -2.780  -6.847 -20.354  1.00  0.00            
ATOM   1232  HB1 PRO K   2      -2.313  -7.804 -20.664  1.00  0.00            
ATOM   1233  HB2 PRO K   2      -3.191  -6.922 -19.317  1.00  0.00            
ATOM   1234  CG  PRO K   2      -1.915  -5.576 -20.303  1.00  0.00            
ATOM   1235  HG1 PRO K   2      -1.148  -5.567 -21.108  1.00  0.00            
ATOM   1236  HG2 PRO K   2      -1.410  -5.478 -19.318  1.00  0.00            
ATOM   1237  C   PRO K   2      -5.160  -7.256 -21.265  1.00  0.00            
ATOM   1238  O   PRO K   2      -5.885  -7.089 -20.311  1.00  0.00            
ATOM   1239  N   LYS K   3      -5.539  -8.136 -22.213  1.00  0.00            
ATOM   1240  HN  LYS K   3      -4.911  -8.378 -22.952  1.00  0.00            
ATOM   1241  CA  LYS K   3      -6.802  -8.922 -22.318  1.00  0.00            
ATOM   1242  HA  LYS K   3      -7.315  -8.613 -21.417  1.00  0.00            
ATOM   1243  CB  LYS K   3      -7.559  -8.739 -23.682  1.00  0.00            
ATOM   1244  HB1 LYS K   3      -8.378  -9.428 -23.971  1.00  0.00            
ATOM   1245  HB2 LYS K   3      -6.778  -8.917 -24.441  1.00  0.00            
ATOM   1246  CG  LYS K   3      -8.109  -7.294 -23.794  1.00  0.00            
ATOM   1247  HG1 LYS K   3      -8.386  -7.170 -24.856  1.00  0.00            
ATOM   1248  HG2 LYS K   3      -7.369  -6.503 -23.539  1.00  0.00            
ATOM   1249  CD  LYS K   3      -9.282  -7.070 -22.779  1.00  0.00            
ATOM   1250  HD1 LYS K   3     -10.075  -7.814 -23.002  1.00  0.00            
ATOM   1251  HD2 LYS K   3      -8.899  -7.237 -21.749  1.00  0.00            
ATOM   1252  CE  LYS K   3      -9.885  -5.623 -22.802  1.00  0.00            
ATOM   1253  HE1 LYS K   3      -9.095  -4.842 -22.902  1.00  0.00            
ATOM   1254  HE2 LYS K   3     -10.451  -5.454 -21.861  1.00  0.00            
ATOM   1255  NZ  LYS K   3     -10.782  -5.498 -23.995  1.00  0.00            
ATOM   1256  HZ1 LYS K   3     -11.692  -6.012 -23.945  1.00  0.00            
ATOM   1257  HZ2 LYS K   3     -11.041  -4.517 -24.234  1.00  0.00            
ATOM   1258  HZ3 LYS K   3     -10.370  -5.913 -24.850  1.00  0.00            
ATOM   1259  C   LYS K   3      -6.445 -10.371 -22.113  1.00  0.00            
ATOM   1260  O   LYS K   3      -5.296 -10.696 -22.517  1.00  0.00            
ATOM   1261  N   PRO K   4      -7.125 -11.311 -21.482  1.00  0.00            
ATOM   1262  CD  PRO K   4      -8.346 -11.072 -20.720  1.00  0.00            
ATOM   1263  HD1 PRO K   4      -8.205 -10.225 -20.008  1.00  0.00            
ATOM   1264  HD2 PRO K   4      -9.187 -10.820 -21.392  1.00  0.00            
ATOM   1265  CA  PRO K   4      -7.036 -12.779 -21.750  1.00  0.00            
ATOM   1266  HA  PRO K   4      -6.046 -13.029 -21.397  1.00  0.00            
ATOM   1267  CB  PRO K   4      -8.152 -13.437 -21.042  1.00  0.00            
ATOM   1268  HB1 PRO K   4      -7.784 -14.291 -20.427  1.00  0.00            
ATOM   1269  HB2 PRO K   4      -8.982 -13.792 -21.682  1.00  0.00            
ATOM   1270  CG  PRO K   4      -8.687 -12.324 -20.008  1.00  0.00            
ATOM   1271  HG1 PRO K   4      -8.214 -12.409 -19.012  1.00  0.00            
ATOM   1272  HG2 PRO K   4      -9.745 -12.584 -19.835  1.00  0.00            
ATOM   1273  C   PRO K   4      -6.971 -13.136 -23.264  1.00  0.00            
ATOM   1274  O   PRO K   4      -7.727 -12.572 -24.023  1.00  0.00            
ATOM   1275  N   GLN K   5      -5.994 -13.952 -23.734  1.00  0.00            
ATOM   1276  HN  GLN K   5      -5.414 -14.430 -23.070  1.00  0.00            
ATOM   1277  CA  GLN K   5      -5.701 -14.138 -25.158  1.00  0.00            
ATOM   1278  HA  GLN K   5      -6.439 -13.573 -25.703  1.00  0.00            
ATOM   1279  CB  GLN K   5      -4.239 -13.813 -25.527  1.00  0.00            
ATOM   1280  HB1 GLN K   5      -4.057 -14.100 -26.591  1.00  0.00            
ATOM   1281  HB2 GLN K   5      -3.465 -14.260 -24.853  1.00  0.00            
ATOM   1282  CG  GLN K   5      -3.905 -12.338 -25.462  1.00  0.00            
ATOM   1283  HG1 GLN K   5      -2.813 -12.306 -25.617  1.00  0.00            
ATOM   1284  HG2 GLN K   5      -4.065 -11.991 -24.418  1.00  0.00            
ATOM   1285  CD  GLN K   5      -4.722 -11.549 -26.449  1.00  0.00            
ATOM   1286  OE1 GLN K   5      -4.330 -11.274 -27.594  1.00  0.00            
ATOM   1287  NE2 GLN K   5      -6.001 -11.162 -26.065  1.00  0.00            
ATOM   1288 HE21 GLN K   5      -6.445 -10.506 -26.675  1.00  0.00            
ATOM   1289 HE22 GLN K   5      -6.368 -11.385 -25.165  1.00  0.00            
ATOM   1290  C   GLN K   5      -6.082 -15.594 -25.531  1.00  0.00            
ATOM   1291  O   GLN K   5      -5.522 -16.465 -24.880  1.00  0.00            
ATOM   1292  N   PRO K   6      -6.862 -16.000 -26.491  1.00  0.00            
ATOM   1293  CD  PRO K   6      -7.996 -15.295 -26.992  1.00  0.00            
ATOM   1294  HD1 PRO K   6      -8.646 -15.034 -26.130  1.00  0.00            
ATOM   1295  HD2 PRO K   6      -7.658 -14.408 -27.574  1.00  0.00            
ATOM   1296  CA  PRO K   6      -6.796 -17.372 -27.074  1.00  0.00            
ATOM   1297  HA  PRO K   6      -7.277 -18.056 -26.379  1.00  0.00            
ATOM   1298  CB  PRO K   6      -7.528 -17.164 -28.443  1.00  0.00            
ATOM   1299  HB1 PRO K   6      -7.912 -18.087 -28.922  1.00  0.00            
ATOM   1300  HB2 PRO K   6      -6.947 -16.466 -29.067  1.00  0.00            
ATOM   1301  CG  PRO K   6      -8.662 -16.267 -27.912  1.00  0.00            
ATOM   1302  HG1 PRO K   6      -9.383 -16.952 -27.413  1.00  0.00            
ATOM   1303  HG2 PRO K   6      -9.122 -15.829 -28.823  1.00  0.00            
ATOM   1304  C   PRO K   6      -5.360 -17.882 -27.262  1.00  0.00            
ATOM   1305  O   PRO K   6      -4.479 -17.142 -27.742  1.00  0.00            
ATOM   1306  N   ASN K   7      -5.107 -19.181 -26.960  1.00  0.00            
ATOM   1307  HN  ASN K   7      -5.816 -19.794 -26.618  1.00  0.00            
ATOM   1308  CA  ASN K   7      -3.962 -19.872 -27.434  1.00  0.00            
ATOM   1309  HA  ASN K   7      -3.156 -19.162 -27.533  1.00  0.00            
ATOM   1310  CB  ASN K   7      -3.619 -20.939 -26.384  1.00  0.00            
ATOM   1311  HB1 ASN K   7      -2.762 -21.489 -26.817  1.00  0.00            
ATOM   1312  HB2 ASN K   7      -4.465 -21.656 -26.280  1.00  0.00            
ATOM   1313  CG  ASN K   7      -3.207 -20.446 -25.028  1.00  0.00            
ATOM   1314  OD1 ASN K   7      -3.925 -20.660 -24.040  1.00  0.00            
ATOM   1315  ND2 ASN K   7      -2.050 -19.822 -24.864  1.00  0.00            
ATOM   1316 HD21 ASN K   7      -1.431 -19.795 -25.646  1.00  0.00            
ATOM   1317 HD22 ASN K   7      -1.789 -19.586 -23.924  1.00  0.00            
ATOM   1318  C   ASN K   7      -4.213 -20.447 -28.842  1.00  0.00            
ATOM   1319  OT1 ASN K   7      -5.203 -21.248 -29.013  1.00  0.00            
ATOM   1320  OT2 ASN K   7      -3.408 -20.194 -29.783  1.00  0.00            
ATOM   1321  N   LYS L   1     -22.393 -29.615 -36.419  1.00  0.00            
ATOM   1322  H1  LYS L   1     -22.525 -28.901 -37.152  1.00  0.00            
ATOM   1323  H2  LYS L   1     -21.980 -30.448 -36.881  1.00  0.00            
ATOM   1324  H3  LYS L   1     -23.368 -29.950 -36.240  1.00  0.00            
ATOM   1325  CA  LYS L   1     -21.593 -29.200 -35.234  1.00  0.00            
ATOM   1326  HA  LYS L   1     -22.188 -29.344 -34.342  1.00  0.00            
ATOM   1327  CB  LYS L   1     -20.326 -30.068 -34.932  1.00  0.00            
ATOM   1328  HB1 LYS L   1     -19.553 -29.425 -34.477  1.00  0.00            
ATOM   1329  HB2 LYS L   1     -19.851 -30.564 -35.809  1.00  0.00            
ATOM   1330  CG  LYS L   1     -20.517 -31.153 -33.855  1.00  0.00            
ATOM   1331  HG1 LYS L   1     -21.137 -30.662 -33.071  1.00  0.00            
ATOM   1332  HG2 LYS L   1     -19.482 -31.346 -33.498  1.00  0.00            
ATOM   1333  CD  LYS L   1     -21.102 -32.563 -34.219  1.00  0.00            
ATOM   1334  HD1 LYS L   1     -22.088 -32.388 -34.689  1.00  0.00            
ATOM   1335  HD2 LYS L   1     -20.398 -33.037 -34.947  1.00  0.00            
ATOM   1336  CE  LYS L   1     -21.443 -33.558 -33.115  1.00  0.00            
ATOM   1337  HE1 LYS L   1     -22.121 -33.166 -32.337  1.00  0.00            
ATOM   1338  HE2 LYS L   1     -20.583 -33.907 -32.503  1.00  0.00            
ATOM   1339  NZ  LYS L   1     -21.876 -34.869 -33.681  1.00  0.00            
ATOM   1340  HZ1 LYS L   1     -22.883 -34.786 -33.916  1.00  0.00            
ATOM   1341  HZ2 LYS L   1     -21.361 -35.134 -34.552  1.00  0.00            
ATOM   1342  HZ3 LYS L   1     -21.870 -35.666 -33.009  1.00  0.00            
ATOM   1343  C   LYS L   1     -21.222 -27.733 -35.331  1.00  0.00            
ATOM   1344  O   LYS L   1     -21.361 -27.233 -36.423  1.00  0.00            
ATOM   1345  N   PRO L   2     -20.802 -27.000 -34.274  1.00  0.00            
ATOM   1346  CD  PRO L   2     -20.966 -27.473 -32.934  1.00  0.00            
ATOM   1347  HD1 PRO L   2     -22.054 -27.690 -32.783  1.00  0.00            
ATOM   1348  HD2 PRO L   2     -20.374 -28.389 -32.759  1.00  0.00            
ATOM   1349  CA  PRO L   2     -20.170 -25.730 -34.288  1.00  0.00            
ATOM   1350  HA  PRO L   2     -20.872 -24.917 -34.435  1.00  0.00            
ATOM   1351  CB  PRO L   2     -19.485 -25.631 -32.927  1.00  0.00            
ATOM   1352  HB1 PRO L   2     -19.276 -24.587 -32.604  1.00  0.00            
ATOM   1353  HB2 PRO L   2     -18.536 -26.203 -32.884  1.00  0.00            
ATOM   1354  CG  PRO L   2     -20.475 -26.364 -32.023  1.00  0.00            
ATOM   1355  HG1 PRO L   2     -21.275 -25.603 -31.917  1.00  0.00            
ATOM   1356  HG2 PRO L   2     -20.113 -26.594 -30.996  1.00  0.00            
ATOM   1357  C   PRO L   2     -19.112 -25.494 -35.374  1.00  0.00            
ATOM   1358  O   PRO L   2     -18.206 -26.343 -35.621  1.00  0.00            
ATOM   1359  N   LYS L   3     -18.997 -24.308 -36.056  1.00  0.00            
ATOM   1360  HN  LYS L   3     -19.617 -23.553 -35.885  1.00  0.00            
ATOM   1361  CA  LYS L   3     -17.969 -24.089 -37.088  1.00  0.00            
ATOM   1362  HA  LYS L   3     -17.807 -25.021 -37.605  1.00  0.00            
ATOM   1363  CB  LYS L   3     -18.374 -22.954 -38.065  1.00  0.00            
ATOM   1364  HB1 LYS L   3     -17.492 -22.528 -38.573  1.00  0.00            
ATOM   1365  HB2 LYS L   3     -18.753 -22.103 -37.448  1.00  0.00            
ATOM   1366  CG  LYS L   3     -19.587 -23.331 -39.053  1.00  0.00            
ATOM   1367  HG1 LYS L   3     -20.009 -22.404 -39.486  1.00  0.00            
ATOM   1368  HG2 LYS L   3     -20.305 -23.947 -38.453  1.00  0.00            
ATOM   1369  CD  LYS L   3     -19.162 -24.267 -40.270  1.00  0.00            
ATOM   1370  HD1 LYS L   3     -18.523 -23.628 -40.920  1.00  0.00            
ATOM   1371  HD2 LYS L   3     -18.423 -24.972 -39.830  1.00  0.00            
ATOM   1372  CE  LYS L   3     -20.355 -24.942 -40.838  1.00  0.00            
ATOM   1373  HE1 LYS L   3     -20.915 -24.206 -41.449  1.00  0.00            
ATOM   1374  HE2 LYS L   3     -21.052 -25.421 -40.110  1.00  0.00            
ATOM   1375  NZ  LYS L   3     -19.919 -26.008 -41.820  1.00  0.00            
ATOM   1376  HZ1 LYS L   3     -20.690 -26.670 -42.025  1.00  0.00            
ATOM   1377  HZ2 LYS L   3     -19.630 -25.494 -42.675  1.00  0.00            
ATOM   1378  HZ3 LYS L   3     -19.137 -26.498 -41.346  1.00  0.00            
ATOM   1379  C   LYS L   3     -16.543 -23.756 -36.533  1.00  0.00            
ATOM   1380  O   LYS L   3     -16.465 -23.139 -35.462  1.00  0.00            
ATOM   1381  N   PRO L   4     -15.372 -24.156 -37.172  1.00  0.00            
ATOM   1382  CD  PRO L   4     -15.373 -25.261 -38.116  1.00  0.00            
ATOM   1383  HD1 PRO L   4     -15.731 -26.155 -37.560  1.00  0.00            
ATOM   1384  HD2 PRO L   4     -15.997 -25.052 -39.012  1.00  0.00            
ATOM   1385  CA  PRO L   4     -14.093 -23.905 -36.480  1.00  0.00            
ATOM   1386  HA  PRO L   4     -14.241 -23.977 -35.412  1.00  0.00            
ATOM   1387  CB  PRO L   4     -13.319 -25.090 -37.023  1.00  0.00            
ATOM   1388  HB1 PRO L   4     -13.383 -25.946 -36.309  1.00  0.00            
ATOM   1389  HB2 PRO L   4     -12.218 -24.906 -37.075  1.00  0.00            
ATOM   1390  CG  PRO L   4     -13.878 -25.492 -38.397  1.00  0.00            
ATOM   1391  HG1 PRO L   4     -13.744 -26.534 -38.735  1.00  0.00            
ATOM   1392  HG2 PRO L   4     -13.522 -24.765 -39.162  1.00  0.00            
ATOM   1393  C   PRO L   4     -13.435 -22.532 -36.818  1.00  0.00            
ATOM   1394  O   PRO L   4     -12.443 -22.388 -37.561  1.00  0.00            
ATOM   1395  N   GLN L   5     -14.149 -21.451 -36.288  1.00  0.00            
ATOM   1396  HN  GLN L   5     -14.990 -21.655 -35.777  1.00  0.00            
ATOM   1397  CA  GLN L   5     -13.914 -20.048 -36.570  1.00  0.00            
ATOM   1398  HA  GLN L   5     -13.986 -19.979 -37.643  1.00  0.00            
ATOM   1399  CB  GLN L   5     -15.107 -19.188 -36.043  1.00  0.00            
ATOM   1400  HB1 GLN L   5     -14.894 -18.097 -36.078  1.00  0.00            
ATOM   1401  HB2 GLN L   5     -15.216 -19.433 -34.970  1.00  0.00            
ATOM   1402  CG  GLN L   5     -16.491 -19.409 -36.738  1.00  0.00            
ATOM   1403  HG1 GLN L   5     -17.019 -20.253 -36.254  1.00  0.00            
ATOM   1404  HG2 GLN L   5     -16.364 -19.735 -37.797  1.00  0.00            
ATOM   1405  CD  GLN L   5     -17.437 -18.205 -36.737  1.00  0.00            
ATOM   1406  OE1 GLN L   5     -17.437 -17.259 -37.593  1.00  0.00            
ATOM   1407  NE2 GLN L   5     -18.459 -18.089 -35.842  1.00  0.00            
ATOM   1408 HE21 GLN L   5     -18.633 -18.728 -35.095  1.00  0.00            
ATOM   1409 HE22 GLN L   5     -19.053 -17.321 -36.045  1.00  0.00            
ATOM   1410  C   GLN L   5     -12.548 -19.460 -36.282  1.00  0.00            
ATOM   1411  O   GLN L   5     -11.981 -19.867 -35.278  1.00  0.00            
ATOM   1412  N   PRO L   6     -11.980 -18.439 -36.960  1.00  0.00            
ATOM   1413  CD  PRO L   6     -12.268 -18.169 -38.365  1.00  0.00            
ATOM   1414  HD1 PRO L   6     -11.648 -18.913 -38.921  1.00  0.00            
ATOM   1415  HD2 PRO L   6     -13.334 -18.251 -38.673  1.00  0.00            
ATOM   1416  CA  PRO L   6     -10.919 -17.524 -36.377  1.00  0.00            
ATOM   1417  HA  PRO L   6     -10.074 -18.067 -35.995  1.00  0.00            
ATOM   1418  CB  PRO L   6     -10.507 -16.664 -37.571  1.00  0.00            
ATOM   1419  HB1 PRO L   6      -9.549 -17.088 -37.957  1.00  0.00            
ATOM   1420  HB2 PRO L   6     -10.316 -15.609 -37.260  1.00  0.00            
ATOM   1421  CG  PRO L   6     -11.659 -16.780 -38.623  1.00  0.00            
ATOM   1422  HG1 PRO L   6     -11.349 -16.513 -39.646  1.00  0.00            
ATOM   1423  HG2 PRO L   6     -12.446 -16.059 -38.309  1.00  0.00            
ATOM   1424  C   PRO L   6     -11.454 -16.602 -35.280  1.00  0.00            
ATOM   1425  O   PRO L   6     -12.629 -16.205 -35.437  1.00  0.00            
ATOM   1426  N   ASN L   7     -10.651 -16.207 -34.267  1.00  0.00            
ATOM   1427  HN  ASN L   7      -9.758 -16.644 -34.294  1.00  0.00            
ATOM   1428  CA  ASN L   7     -10.819 -14.980 -33.435  1.00  0.00            
ATOM   1429  HA  ASN L   7     -11.856 -14.982 -33.121  1.00  0.00            
ATOM   1430  CB  ASN L   7      -9.983 -15.192 -32.167  1.00  0.00            
ATOM   1431  HB1 ASN L   7     -10.032 -14.202 -31.666  1.00  0.00            
ATOM   1432  HB2 ASN L   7      -8.911 -15.367 -32.376  1.00  0.00            
ATOM   1433  CG  ASN L   7     -10.473 -16.358 -31.286  1.00  0.00            
ATOM   1434  OD1 ASN L   7     -11.280 -16.163 -30.357  1.00  0.00            
ATOM   1435  ND2 ASN L   7      -9.759 -17.524 -31.301  1.00  0.00            
ATOM   1436 HD21 ASN L   7      -9.071 -17.607 -32.023  1.00  0.00            
ATOM   1437 HD22 ASN L   7      -9.811 -18.197 -30.568  1.00  0.00            
ATOM   1438  C   ASN L   7     -10.570 -13.687 -34.276  1.00  0.00            
ATOM   1439  OT1 ASN L   7      -9.513 -13.562 -34.951  1.00  0.00            
ATOM   1440  OT2 ASN L   7     -11.452 -12.764 -34.236  1.00  0.00            
ATOM   1441  N   LYS M   1      -3.593  18.027  -9.511  1.00  0.00            
ATOM   1442  H1  LYS M   1      -4.488  18.119  -9.006  1.00  0.00            
ATOM   1443  H2  LYS M   1      -3.002  18.783  -9.098  1.00  0.00            
ATOM   1444  H3  LYS M   1      -3.741  18.373 -10.486  1.00  0.00            
ATOM   1445  CA  LYS M   1      -2.874  16.788  -9.608  1.00  0.00            
ATOM   1446  HA  LYS M   1      -1.840  17.091  -9.542  1.00  0.00            
ATOM   1447  CB  LYS M   1      -3.227  15.829  -8.403  1.00  0.00            
ATOM   1448  HB1 LYS M   1      -3.384  16.485  -7.521  1.00  0.00            
ATOM   1449  HB2 LYS M   1      -2.313  15.199  -8.312  1.00  0.00            
ATOM   1450  CG  LYS M   1      -4.405  14.879  -8.688  1.00  0.00            
ATOM   1451  HG1 LYS M   1      -4.041  13.962  -9.212  1.00  0.00            
ATOM   1452  HG2 LYS M   1      -5.172  15.387  -9.309  1.00  0.00            
ATOM   1453  CD  LYS M   1      -5.035  14.477  -7.354  1.00  0.00            
ATOM   1454  HD1 LYS M   1      -4.356  13.781  -6.809  1.00  0.00            
ATOM   1455  HD2 LYS M   1      -5.095  15.415  -6.770  1.00  0.00            
ATOM   1456  CE  LYS M   1      -6.369  13.838  -7.589  1.00  0.00            
ATOM   1457  HE1 LYS M   1      -6.258  12.856  -8.093  1.00  0.00            
ATOM   1458  HE2 LYS M   1      -6.972  14.524  -8.224  1.00  0.00            
ATOM   1459  NZ  LYS M   1      -7.124  13.590  -6.348  1.00  0.00            
ATOM   1460  HZ1 LYS M   1      -6.620  12.918  -5.734  1.00  0.00            
ATOM   1461  HZ2 LYS M   1      -7.324  14.484  -5.867  1.00  0.00            
ATOM   1462  HZ3 LYS M   1      -8.030  13.132  -6.566  1.00  0.00            
ATOM   1463  C   LYS M   1      -2.997  16.046 -10.950  1.00  0.00            
ATOM   1464  O   LYS M   1      -4.014  16.152 -11.618  1.00  0.00            
ATOM   1465  N   PRO M   2      -1.993  15.244 -11.340  1.00  0.00            
ATOM   1466  CD  PRO M   2      -0.743  15.157 -10.680  1.00  0.00            
ATOM   1467  HD1 PRO M   2      -0.269  16.158 -10.601  1.00  0.00            
ATOM   1468  HD2 PRO M   2      -0.877  14.653  -9.702  1.00  0.00            
ATOM   1469  CA  PRO M   2      -2.047  14.406 -12.553  1.00  0.00            
ATOM   1470  HA  PRO M   2      -1.796  15.138 -13.305  1.00  0.00            
ATOM   1471  CB  PRO M   2      -0.965  13.342 -12.132  1.00  0.00            
ATOM   1472  HB1 PRO M   2      -0.543  12.773 -12.989  1.00  0.00            
ATOM   1473  HB2 PRO M   2      -1.371  12.659 -11.359  1.00  0.00            
ATOM   1474  CG  PRO M   2       0.098  14.167 -11.479  1.00  0.00            
ATOM   1475  HG1 PRO M   2       0.654  14.768 -12.222  1.00  0.00            
ATOM   1476  HG2 PRO M   2       0.762  13.627 -10.775  1.00  0.00            
ATOM   1477  C   PRO M   2      -3.316  13.738 -12.976  1.00  0.00            
ATOM   1478  O   PRO M   2      -4.085  13.286 -12.135  1.00  0.00            
ATOM   1479  N   LYS M   3      -3.618  13.651 -14.245  1.00  0.00            
ATOM   1480  HN  LYS M   3      -2.978  13.976 -14.923  1.00  0.00            
ATOM   1481  CA  LYS M   3      -4.901  13.130 -14.678  1.00  0.00            
ATOM   1482  HA  LYS M   3      -5.641  13.562 -14.009  1.00  0.00            
ATOM   1483  CB  LYS M   3      -5.297  13.679 -16.093  1.00  0.00            
ATOM   1484  HB1 LYS M   3      -6.378  13.489 -16.217  1.00  0.00            
ATOM   1485  HB2 LYS M   3      -4.786  13.146 -16.927  1.00  0.00            
ATOM   1486  CG  LYS M   3      -5.168  15.170 -16.235  1.00  0.00            
ATOM   1487  HG1 LYS M   3      -4.158  15.608 -16.099  1.00  0.00            
ATOM   1488  HG2 LYS M   3      -5.867  15.672 -15.537  1.00  0.00            
ATOM   1489  CD  LYS M   3      -5.535  15.596 -17.643  1.00  0.00            
ATOM   1490  HD1 LYS M   3      -4.680  15.495 -18.341  1.00  0.00            
ATOM   1491  HD2 LYS M   3      -6.375  15.011 -18.069  1.00  0.00            
ATOM   1492  CE  LYS M   3      -6.120  17.039 -17.596  1.00  0.00            
ATOM   1493  HE1 LYS M   3      -7.162  17.072 -17.217  1.00  0.00            
ATOM   1494  HE2 LYS M   3      -6.183  17.441 -18.630  1.00  0.00            
ATOM   1495  NZ  LYS M   3      -5.307  17.966 -16.715  1.00  0.00            
ATOM   1496  HZ1 LYS M   3      -4.294  17.864 -16.952  1.00  0.00            
ATOM   1497  HZ2 LYS M   3      -5.620  18.947 -16.810  1.00  0.00            
ATOM   1498  HZ3 LYS M   3      -5.448  17.656 -15.730  1.00  0.00            
ATOM   1499  C   LYS M   3      -4.981  11.577 -14.724  1.00  0.00            
ATOM   1500  O   LYS M   3      -4.001  10.908 -14.990  1.00  0.00            
ATOM   1501  N   PRO M   4      -6.089  10.976 -14.330  1.00  0.00            
ATOM   1502  CD  PRO M   4      -7.179  11.652 -13.639  1.00  0.00            
ATOM   1503  HD1 PRO M   4      -6.825  12.272 -12.786  1.00  0.00            
ATOM   1504  HD2 PRO M   4      -7.650  12.379 -14.335  1.00  0.00            
ATOM   1505  CA  PRO M   4      -6.333   9.549 -14.502  1.00  0.00            
ATOM   1506  HA  PRO M   4      -5.768   9.020 -13.765  1.00  0.00            
ATOM   1507  CB  PRO M   4      -7.884   9.475 -14.311  1.00  0.00            
ATOM   1508  HB1 PRO M   4      -8.099   8.418 -14.037  1.00  0.00            
ATOM   1509  HB2 PRO M   4      -8.332   9.716 -15.299  1.00  0.00            
ATOM   1510  CG  PRO M   4      -8.146  10.580 -13.198  1.00  0.00            
ATOM   1511  HG1 PRO M   4      -7.708  10.203 -12.254  1.00  0.00            
ATOM   1512  HG2 PRO M   4      -9.222  10.848 -13.201  1.00  0.00            
ATOM   1513  C   PRO M   4      -5.889   8.970 -15.813  1.00  0.00            
ATOM   1514  O   PRO M   4      -6.203   9.616 -16.824  1.00  0.00            
ATOM   1515  N   GLN M   5      -5.241   7.782 -15.815  1.00  0.00            
ATOM   1516  HN  GLN M   5      -5.173   7.417 -14.886  1.00  0.00            
ATOM   1517  CA  GLN M   5      -4.672   7.116 -16.965  1.00  0.00            
ATOM   1518  HA  GLN M   5      -4.298   7.893 -17.628  1.00  0.00            
ATOM   1519  CB  GLN M   5      -3.510   6.225 -16.578  1.00  0.00            
ATOM   1520  HB1 GLN M   5      -3.762   5.612 -15.681  1.00  0.00            
ATOM   1521  HB2 GLN M   5      -2.662   6.913 -16.356  1.00  0.00            
ATOM   1522  CG  GLN M   5      -2.949   5.274 -17.625  1.00  0.00            
ATOM   1523  HG1 GLN M   5      -3.641   4.403 -17.661  1.00  0.00            
ATOM   1524  HG2 GLN M   5      -2.028   4.906 -17.120  1.00  0.00            
ATOM   1525  CD  GLN M   5      -2.602   5.755 -18.997  1.00  0.00            
ATOM   1526  OE1 GLN M   5      -2.040   6.813 -19.278  1.00  0.00            
ATOM   1527  NE2 GLN M   5      -2.725   4.836 -20.041  1.00  0.00            
ATOM   1528 HE21 GLN M   5      -2.989   3.899 -19.855  1.00  0.00            
ATOM   1529 HE22 GLN M   5      -2.295   5.106 -20.894  1.00  0.00            
ATOM   1530  C   GLN M   5      -5.721   6.281 -17.615  1.00  0.00            
ATOM   1531  O   GLN M   5      -6.392   5.577 -16.886  1.00  0.00            
ATOM   1532  N   PRO M   6      -6.002   6.355 -18.939  1.00  0.00            
ATOM   1533  CD  PRO M   6      -5.390   7.320 -19.956  1.00  0.00            
ATOM   1534  HD1 PRO M   6      -5.836   8.328 -19.845  1.00  0.00            
ATOM   1535  HD2 PRO M   6      -4.300   7.472 -19.800  1.00  0.00            
ATOM   1536  CA  PRO M   6      -7.013   5.494 -19.589  1.00  0.00            
ATOM   1537  HA  PRO M   6      -8.018   5.711 -19.268  1.00  0.00            
ATOM   1538  CB  PRO M   6      -7.031   5.994 -21.044  1.00  0.00            
ATOM   1539  HB1 PRO M   6      -7.741   6.830 -21.117  1.00  0.00            
ATOM   1540  HB2 PRO M   6      -7.293   5.141 -21.706  1.00  0.00            
ATOM   1541  CG  PRO M   6      -5.651   6.608 -21.321  1.00  0.00            
ATOM   1542  HG1 PRO M   6      -5.512   7.267 -22.205  1.00  0.00            
ATOM   1543  HG2 PRO M   6      -4.909   5.780 -21.305  1.00  0.00            
ATOM   1544  C   PRO M   6      -6.846   4.015 -19.439  1.00  0.00            
ATOM   1545  O   PRO M   6      -5.809   3.488 -19.116  1.00  0.00            
ATOM   1546  N   ASN M   7      -7.880   3.189 -19.652  1.00  0.00            
ATOM   1547  HN  ASN M   7      -8.803   3.570 -19.622  1.00  0.00            
ATOM   1548  CA  ASN M   7      -7.776   1.748 -19.557  1.00  0.00            
ATOM   1549  HA  ASN M   7      -7.058   1.414 -18.825  1.00  0.00            
ATOM   1550  CB  ASN M   7      -9.112   1.122 -19.256  1.00  0.00            
ATOM   1551  HB1 ASN M   7      -9.032   0.036 -19.480  1.00  0.00            
ATOM   1552  HB2 ASN M   7      -9.922   1.473 -19.934  1.00  0.00            
ATOM   1553  CG  ASN M   7      -9.387   1.501 -17.847  1.00  0.00            
ATOM   1554  OD1 ASN M   7      -8.542   1.497 -16.918  1.00  0.00            
ATOM   1555  ND2 ASN M   7     -10.695   1.739 -17.590  1.00  0.00            
ATOM   1556 HD21 ASN M   7     -11.376   1.532 -18.299  1.00  0.00            
ATOM   1557 HD22 ASN M   7     -10.886   2.185 -16.713  1.00  0.00            
ATOM   1558  C   ASN M   7      -7.357   1.241 -20.921  1.00  0.00            
ATOM   1559  OT1 ASN M   7      -8.068   1.276 -21.912  1.00  0.00            
ATOM   1560  OT2 ASN M   7      -6.236   0.612 -20.863  1.00  0.00            
ATOM   1561  N   LYS N   1       5.657  -1.158   9.883  1.00  0.00            
ATOM   1562  H1  LYS N   1       5.841  -0.343  10.494  1.00  0.00            
ATOM   1563  H2  LYS N   1       4.983  -1.751  10.413  1.00  0.00            
ATOM   1564  H3  LYS N   1       6.545  -1.663   9.667  1.00  0.00            
ATOM   1565  CA  LYS N   1       4.898  -0.709   8.661  1.00  0.00            
ATOM   1566  HA  LYS N   1       5.576  -0.276   7.943  1.00  0.00            
ATOM   1567  CB  LYS N   1       4.132  -1.870   7.914  1.00  0.00            
ATOM   1568  HB1 LYS N   1       3.221  -1.601   7.352  1.00  0.00            
ATOM   1569  HB2 LYS N   1       3.662  -2.500   8.691  1.00  0.00            
ATOM   1570  CG  LYS N   1       4.997  -2.752   6.982  1.00  0.00            
ATOM   1571  HG1 LYS N   1       4.306  -3.529   6.609  1.00  0.00            
ATOM   1572  HG2 LYS N   1       5.866  -3.099   7.590  1.00  0.00            
ATOM   1573  CD  LYS N   1       5.604  -1.974   5.709  1.00  0.00            
ATOM   1574  HD1 LYS N   1       4.954  -2.006   4.811  1.00  0.00            
ATOM   1575  HD2 LYS N   1       5.493  -0.892   5.934  1.00  0.00            
ATOM   1576  CE  LYS N   1       7.064  -2.376   5.388  1.00  0.00            
ATOM   1577  HE1 LYS N   1       7.697  -2.019   6.224  1.00  0.00            
ATOM   1578  HE2 LYS N   1       7.369  -1.863   4.459  1.00  0.00            
ATOM   1579  NZ  LYS N   1       7.154  -3.856   5.172  1.00  0.00            
ATOM   1580  HZ1 LYS N   1       6.427  -4.058   4.461  1.00  0.00            
ATOM   1581  HZ2 LYS N   1       8.059  -4.065   4.685  1.00  0.00            
ATOM   1582  HZ3 LYS N   1       7.142  -4.450   6.024  1.00  0.00            
ATOM   1583  C   LYS N   1       3.823   0.383   8.972  1.00  0.00            
ATOM   1584  O   LYS N   1       2.943   0.051   9.819  1.00  0.00            
ATOM   1585  N   PRO N   2       3.739   1.511   8.309  1.00  0.00            
ATOM   1586  CD  PRO N   2       4.889   2.198   7.792  1.00  0.00            
ATOM   1587  HD1 PRO N   2       5.520   2.288   8.699  1.00  0.00            
ATOM   1588  HD2 PRO N   2       5.396   1.524   7.066  1.00  0.00            
ATOM   1589  CA  PRO N   2       2.661   2.470   8.652  1.00  0.00            
ATOM   1590  HA  PRO N   2       2.389   2.429   9.702  1.00  0.00            
ATOM   1591  CB  PRO N   2       3.202   3.841   8.098  1.00  0.00            
ATOM   1592  HB1 PRO N   2       3.631   4.473   8.899  1.00  0.00            
ATOM   1593  HB2 PRO N   2       2.471   4.519   7.605  1.00  0.00            
ATOM   1594  CG  PRO N   2       4.321   3.444   7.129  1.00  0.00            
ATOM   1595  HG1 PRO N   2       5.155   4.172   7.142  1.00  0.00            
ATOM   1596  HG2 PRO N   2       3.979   3.287   6.084  1.00  0.00            
ATOM   1597  C   PRO N   2       1.334   2.111   7.916  1.00  0.00            
ATOM   1598  O   PRO N   2       1.333   1.767   6.743  1.00  0.00            
ATOM   1599  N   LYS N   3       0.191   2.132   8.590  1.00  0.00            
ATOM   1600  HN  LYS N   3       0.109   2.484   9.524  1.00  0.00            
ATOM   1601  CA  LYS N   3      -1.070   1.734   8.084  1.00  0.00            
ATOM   1602  HA  LYS N   3      -0.884   0.767   7.638  1.00  0.00            
ATOM   1603  CB  LYS N   3      -2.101   1.647   9.209  1.00  0.00            
ATOM   1604  HB1 LYS N   3      -3.114   1.417   8.816  1.00  0.00            
ATOM   1605  HB2 LYS N   3      -2.331   2.656   9.593  1.00  0.00            
ATOM   1606  CG  LYS N   3      -1.755   0.734  10.353  1.00  0.00            
ATOM   1607  HG1 LYS N   3      -1.314   1.475  11.049  1.00  0.00            
ATOM   1608  HG2 LYS N   3      -1.084  -0.081  10.027  1.00  0.00            
ATOM   1609  CD  LYS N   3      -2.948   0.284  11.146  1.00  0.00            
ATOM   1610  HD1 LYS N   3      -3.403   1.203  11.577  1.00  0.00            
ATOM   1611  HD2 LYS N   3      -3.695  -0.102  10.420  1.00  0.00            
ATOM   1612  CE  LYS N   3      -2.595  -0.763  12.206  1.00  0.00            
ATOM   1613  HE1 LYS N   3      -2.084  -1.643  11.770  1.00  0.00            
ATOM   1614  HE2 LYS N   3      -3.499  -1.063  12.782  1.00  0.00            
ATOM   1615  NZ  LYS N   3      -1.621  -0.317  13.178  1.00  0.00            
ATOM   1616  HZ1 LYS N   3      -1.410  -1.173  13.728  1.00  0.00            
ATOM   1617  HZ2 LYS N   3      -0.762  -0.003  12.691  1.00  0.00            
ATOM   1618  HZ3 LYS N   3      -1.921   0.361  13.904  1.00  0.00            
ATOM   1619  C   LYS N   3      -1.683   2.537   7.011  1.00  0.00            
ATOM   1620  O   LYS N   3      -1.808   3.748   7.212  1.00  0.00            
ATOM   1621  N   PRO N   4      -2.260   2.024   5.866  1.00  0.00            
ATOM   1622  CD  PRO N   4      -2.224   0.644   5.427  1.00  0.00            
ATOM   1623  HD1 PRO N   4      -1.202   0.501   5.024  1.00  0.00            
ATOM   1624  HD2 PRO N   4      -2.368  -0.094   6.253  1.00  0.00            
ATOM   1625  CA  PRO N   4      -3.115   2.748   4.915  1.00  0.00            
ATOM   1626  HA  PRO N   4      -2.607   3.650   4.606  1.00  0.00            
ATOM   1627  CB  PRO N   4      -3.236   1.791   3.686  1.00  0.00            
ATOM   1628  HB1 PRO N   4      -2.289   1.917   3.124  1.00  0.00            
ATOM   1629  HB2 PRO N   4      -3.996   2.037   2.911  1.00  0.00            
ATOM   1630  CG  PRO N   4      -3.257   0.437   4.294  1.00  0.00            
ATOM   1631  HG1 PRO N   4      -2.912  -0.355   3.593  1.00  0.00            
ATOM   1632  HG2 PRO N   4      -4.245   0.191   4.740  1.00  0.00            
ATOM   1633  C   PRO N   4      -4.439   3.286   5.547  1.00  0.00            
ATOM   1634  O   PRO N   4      -4.820   2.811   6.582  1.00  0.00            
ATOM   1635  N   GLN N   5      -5.102   4.240   4.846  1.00  0.00            
ATOM   1636  HN  GLN N   5      -4.676   4.549   4.003  1.00  0.00            
ATOM   1637  CA  GLN N   5      -6.399   4.778   5.156  1.00  0.00            
ATOM   1638  HA  GLN N   5      -6.334   5.048   6.199  1.00  0.00            
ATOM   1639  CB  GLN N   5      -6.691   6.093   4.343  1.00  0.00            
ATOM   1640  HB1 GLN N   5      -7.752   6.400   4.485  1.00  0.00            
ATOM   1641  HB2 GLN N   5      -6.594   5.940   3.243  1.00  0.00            
ATOM   1642  CG  GLN N   5      -5.711   7.279   4.671  1.00  0.00            
ATOM   1643  HG1 GLN N   5      -5.976   8.086   3.958  1.00  0.00            
ATOM   1644  HG2 GLN N   5      -4.672   6.961   4.437  1.00  0.00            
ATOM   1645  CD  GLN N   5      -5.891   7.645   6.092  1.00  0.00            
ATOM   1646  OE1 GLN N   5      -6.796   7.294   6.835  1.00  0.00            
ATOM   1647  NE2 GLN N   5      -4.934   8.409   6.691  1.00  0.00            
ATOM   1648 HE21 GLN N   5      -4.229   8.848   6.129  1.00  0.00            
ATOM   1649 HE22 GLN N   5      -5.048   8.528   7.671  1.00  0.00            
ATOM   1650  C   GLN N   5      -7.549   3.797   5.009  1.00  0.00            
ATOM   1651  O   GLN N   5      -7.433   2.934   4.105  1.00  0.00            
ATOM   1652  N   PRO N   6      -8.638   3.797   5.667  1.00  0.00            
ATOM   1653  CD  PRO N   6      -8.796   4.469   6.950  1.00  0.00            
ATOM   1654  HD1 PRO N   6      -7.942   4.574   7.653  1.00  0.00            
ATOM   1655  HD2 PRO N   6      -9.302   5.395   6.608  1.00  0.00            
ATOM   1656  CA  PRO N   6      -9.778   2.919   5.490  1.00  0.00            
ATOM   1657  HA  PRO N   6      -9.540   1.886   5.674  1.00  0.00            
ATOM   1658  CB  PRO N   6     -10.803   3.359   6.583  1.00  0.00            
ATOM   1659  HB1 PRO N   6     -11.495   2.549   6.890  1.00  0.00            
ATOM   1660  HB2 PRO N   6     -11.316   4.291   6.255  1.00  0.00            
ATOM   1661  CG  PRO N   6      -9.843   3.756   7.662  1.00  0.00            
ATOM   1662  HG1 PRO N   6      -9.397   2.849   8.112  1.00  0.00            
ATOM   1663  HG2 PRO N   6     -10.326   4.353   8.462  1.00  0.00            
ATOM   1664  C   PRO N   6     -10.562   3.071   4.155  1.00  0.00            
ATOM   1665  O   PRO N   6     -10.612   4.223   3.703  1.00  0.00            
ATOM   1666  N   ASN N   7     -10.999   1.975   3.555  1.00  0.00            
ATOM   1667  HN  ASN N   7     -10.778   1.151   4.063  1.00  0.00            
ATOM   1668  CA  ASN N   7     -11.717   2.021   2.302  1.00  0.00            
ATOM   1669  HA  ASN N   7     -11.450   2.960   1.817  1.00  0.00            
ATOM   1670  CB  ASN N   7     -11.214   0.828   1.366  1.00  0.00            
ATOM   1671  HB1 ASN N   7     -11.512  -0.102   1.889  1.00  0.00            
ATOM   1672  HB2 ASN N   7     -10.109   1.008   1.378  1.00  0.00            
ATOM   1673  CG  ASN N   7     -11.883   0.884   0.018  1.00  0.00            
ATOM   1674  OD1 ASN N   7     -12.828   0.175  -0.210  1.00  0.00            
ATOM   1675  ND2 ASN N   7     -11.432   1.823  -0.891  1.00  0.00            
ATOM   1676 HD21 ASN N   7     -10.450   1.997  -0.916  1.00  0.00            
ATOM   1677 HD22 ASN N   7     -12.024   1.951  -1.695  1.00  0.00            
ATOM   1678  C   ASN N   7     -13.309   1.917   2.428  1.00  0.00            
ATOM   1679  OT1 ASN N   7     -14.050   2.760   1.805  1.00  0.00            
ATOM   1680  OT2 ASN N   7     -13.866   0.973   3.093  1.00  0.00            
ATOM   1681  N   LYS O   1      32.775  20.832  13.815  1.00  0.00            
ATOM   1682  H1  LYS O   1      33.573  21.134  13.220  1.00  0.00            
ATOM   1683  H2  LYS O   1      32.650  19.804  13.802  1.00  0.00            
ATOM   1684  H3  LYS O   1      31.889  21.220  13.411  1.00  0.00            
ATOM   1685  CA  LYS O   1      32.932  21.325  15.216  1.00  0.00            
ATOM   1686  HA  LYS O   1      33.078  22.394  15.195  1.00  0.00            
ATOM   1687  CB  LYS O   1      31.739  20.885  16.099  1.00  0.00            
ATOM   1688  HB1 LYS O   1      31.879  19.912  16.624  1.00  0.00            
ATOM   1689  HB2 LYS O   1      30.928  20.688  15.370  1.00  0.00            
ATOM   1690  CG  LYS O   1      31.169  22.017  16.997  1.00  0.00            
ATOM   1691  HG1 LYS O   1      30.179  21.753  17.428  1.00  0.00            
ATOM   1692  HG2 LYS O   1      30.899  22.771  16.242  1.00  0.00            
ATOM   1693  CD  LYS O   1      32.123  22.527  18.122  1.00  0.00            
ATOM   1694  HD1 LYS O   1      32.930  23.191  17.748  1.00  0.00            
ATOM   1695  HD2 LYS O   1      31.478  23.190  18.740  1.00  0.00            
ATOM   1696  CE  LYS O   1      32.700  21.490  19.033  1.00  0.00            
ATOM   1697  HE1 LYS O   1      33.438  20.843  18.521  1.00  0.00            
ATOM   1698  HE2 LYS O   1      31.837  20.941  19.464  1.00  0.00            
ATOM   1699  NZ  LYS O   1      33.261  22.227  20.228  1.00  0.00            
ATOM   1700  HZ1 LYS O   1      33.874  21.692  20.888  1.00  0.00            
ATOM   1701  HZ2 LYS O   1      33.971  22.910  19.899  1.00  0.00            
ATOM   1702  HZ3 LYS O   1      32.526  22.681  20.811  1.00  0.00            
ATOM   1703  C   LYS O   1      34.282  20.916  15.759  1.00  0.00            
ATOM   1704  O   LYS O   1      34.408  19.730  16.049  1.00  0.00            
ATOM   1705  N   PRO O   2      35.355  21.691  15.989  1.00  0.00            
ATOM   1706  CD  PRO O   2      35.437  23.111  15.687  1.00  0.00            
ATOM   1707  HD1 PRO O   2      34.961  23.384  14.729  1.00  0.00            
ATOM   1708  HD2 PRO O   2      34.932  23.706  16.486  1.00  0.00            
ATOM   1709  CA  PRO O   2      36.664  21.209  16.470  1.00  0.00            
ATOM   1710  HA  PRO O   2      37.143  20.611  15.715  1.00  0.00            
ATOM   1711  CB  PRO O   2      37.448  22.404  16.751  1.00  0.00            
ATOM   1712  HB1 PRO O   2      38.563  22.338  16.710  1.00  0.00            
ATOM   1713  HB2 PRO O   2      37.131  22.810  17.730  1.00  0.00            
ATOM   1714  CG  PRO O   2      36.942  23.353  15.638  1.00  0.00            
ATOM   1715  HG1 PRO O   2      37.481  22.950  14.751  1.00  0.00            
ATOM   1716  HG2 PRO O   2      37.190  24.404  15.868  1.00  0.00            
ATOM   1717  C   PRO O   2      36.692  20.226  17.660  1.00  0.00            
ATOM   1718  O   PRO O   2      36.042  20.554  18.669  1.00  0.00            
ATOM   1719  N   LYS O   3      37.273  19.038  17.543  1.00  0.00            
ATOM   1720  HN  LYS O   3      37.709  18.736  16.699  1.00  0.00            
ATOM   1721  CA  LYS O   3      37.218  18.013  18.607  1.00  0.00            
ATOM   1722  HA  LYS O   3      36.333  18.067  19.232  1.00  0.00            
ATOM   1723  CB  LYS O   3      37.370  16.656  17.835  1.00  0.00            
ATOM   1724  HB1 LYS O   3      37.481  15.885  18.622  1.00  0.00            
ATOM   1725  HB2 LYS O   3      38.254  16.737  17.170  1.00  0.00            
ATOM   1726  CG  LYS O   3      36.147  16.393  17.051  1.00  0.00            
ATOM   1727  HG1 LYS O   3      35.784  17.275  16.493  1.00  0.00            
ATOM   1728  HG2 LYS O   3      35.332  16.086  17.741  1.00  0.00            
ATOM   1729  CD  LYS O   3      36.344  15.356  15.923  1.00  0.00            
ATOM   1730  HD1 LYS O   3      37.269  15.610  15.374  1.00  0.00            
ATOM   1731  HD2 LYS O   3      36.399  14.339  16.376  1.00  0.00            
ATOM   1732  CE  LYS O   3      35.166  15.365  14.984  1.00  0.00            
ATOM   1733  HE1 LYS O   3      35.163  16.325  14.408  1.00  0.00            
ATOM   1734  HE2 LYS O   3      34.191  15.210  15.485  1.00  0.00            
ATOM   1735  NZ  LYS O   3      35.271  14.233  13.988  1.00  0.00            
ATOM   1736  HZ1 LYS O   3      36.277  13.982  13.848  1.00  0.00            
ATOM   1737  HZ2 LYS O   3      34.682  13.437  14.287  1.00  0.00            
ATOM   1738  HZ3 LYS O   3      34.961  14.513  13.037  1.00  0.00            
ATOM   1739  C   LYS O   3      38.484  17.986  19.538  1.00  0.00            
ATOM   1740  O   LYS O   3      39.578  18.307  19.095  1.00  0.00            
ATOM   1741  N   PRO O   4      38.447  17.566  20.811  1.00  0.00            
ATOM   1742  CD  PRO O   4      37.199  17.302  21.453  1.00  0.00            
ATOM   1743  HD1 PRO O   4      36.314  17.888  21.131  1.00  0.00            
ATOM   1744  HD2 PRO O   4      37.052  16.218  21.240  1.00  0.00            
ATOM   1745  CA  PRO O   4      39.535  17.610  21.744  1.00  0.00            
ATOM   1746  HA  PRO O   4      39.815  18.652  21.771  1.00  0.00            
ATOM   1747  CB  PRO O   4      38.922  17.027  23.024  1.00  0.00            
ATOM   1748  HB1 PRO O   4      39.419  17.274  23.986  1.00  0.00            
ATOM   1749  HB2 PRO O   4      39.029  15.922  22.973  1.00  0.00            
ATOM   1750  CG  PRO O   4      37.415  17.346  22.984  1.00  0.00            
ATOM   1751  HG1 PRO O   4      37.305  18.410  23.283  1.00  0.00            
ATOM   1752  HG2 PRO O   4      36.693  16.693  23.523  1.00  0.00            
ATOM   1753  C   PRO O   4      40.739  16.703  21.247  1.00  0.00            
ATOM   1754  O   PRO O   4      40.434  15.616  20.713  1.00  0.00            
ATOM   1755  N   GLN O   5      41.955  17.078  21.315  1.00  0.00            
ATOM   1756  HN  GLN O   5      42.195  17.932  21.754  1.00  0.00            
ATOM   1757  CA  GLN O   5      43.078  16.448  20.707  1.00  0.00            
ATOM   1758  HA  GLN O   5      42.720  15.867  19.864  1.00  0.00            
ATOM   1759  CB  GLN O   5      44.033  17.483  20.076  1.00  0.00            
ATOM   1760  HB1 GLN O   5      45.075  17.103  19.928  1.00  0.00            
ATOM   1761  HB2 GLN O   5      44.162  18.350  20.742  1.00  0.00            
ATOM   1762  CG  GLN O   5      43.405  17.894  18.690  1.00  0.00            
ATOM   1763  HG1 GLN O   5      42.456  18.457  18.811  1.00  0.00            
ATOM   1764  HG2 GLN O   5      43.173  16.954  18.143  1.00  0.00            
ATOM   1765  CD  GLN O   5      44.356  18.744  17.836  1.00  0.00            
ATOM   1766  OE1 GLN O   5      44.715  19.834  18.258  1.00  0.00            
ATOM   1767  NE2 GLN O   5      44.742  18.228  16.662  1.00  0.00            
ATOM   1768 HE21 GLN O   5      44.567  17.272  16.419  1.00  0.00            
ATOM   1769 HE22 GLN O   5      45.270  18.838  16.077  1.00  0.00            
ATOM   1770  C   GLN O   5      43.758  15.502  21.679  1.00  0.00            
ATOM   1771  O   GLN O   5      44.422  15.924  22.603  1.00  0.00            
ATOM   1772  N   PRO O   6      43.660  14.204  21.558  1.00  0.00            
ATOM   1773  CD  PRO O   6      42.900  13.533  20.505  1.00  0.00            
ATOM   1774  HD1 PRO O   6      41.829  13.814  20.579  1.00  0.00            
ATOM   1775  HD2 PRO O   6      43.366  13.854  19.548  1.00  0.00            
ATOM   1776  CA  PRO O   6      44.154  13.281  22.515  1.00  0.00            
ATOM   1777  HA  PRO O   6      43.957  13.499  23.560  1.00  0.00            
ATOM   1778  CB  PRO O   6      43.437  11.992  22.186  1.00  0.00            
ATOM   1779  HB1 PRO O   6      42.439  11.981  22.681  1.00  0.00            
ATOM   1780  HB2 PRO O   6      43.853  10.991  22.454  1.00  0.00            
ATOM   1781  CG  PRO O   6      43.142  12.048  20.676  1.00  0.00            
ATOM   1782  HG1 PRO O   6      42.205  11.498  20.442  1.00  0.00            
ATOM   1783  HG2 PRO O   6      44.018  11.606  20.156  1.00  0.00            
ATOM   1784  C   PRO O   6      45.668  13.019  22.241  1.00  0.00            
ATOM   1785  O   PRO O   6      46.058  11.935  21.862  1.00  0.00            
ATOM   1786  N   ASN O   7      46.500  14.071  22.452  1.00  0.00            
ATOM   1787  HN  ASN O   7      46.084  14.950  22.681  1.00  0.00            
ATOM   1788  CA  ASN O   7      47.945  14.029  22.263  1.00  0.00            
ATOM   1789  HA  ASN O   7      48.199  13.192  21.614  1.00  0.00            
ATOM   1790  CB  ASN O   7      48.681  15.291  21.615  1.00  0.00            
ATOM   1791  HB1 ASN O   7      49.722  15.148  21.259  1.00  0.00            
ATOM   1792  HB2 ASN O   7      48.745  16.139  22.327  1.00  0.00            
ATOM   1793  CG  ASN O   7      47.814  15.831  20.390  1.00  0.00            
ATOM   1794  OD1 ASN O   7      47.605  17.037  20.317  1.00  0.00            
ATOM   1795  ND2 ASN O   7      47.413  14.849  19.554  1.00  0.00            
ATOM   1796 HD21 ASN O   7      46.675  15.006  18.896  1.00  0.00            
ATOM   1797 HD22 ASN O   7      47.623  13.892  19.708  1.00  0.00            
ATOM   1798  C   ASN O   7      48.649  13.647  23.522  1.00  0.00            
ATOM   1799  OT1 ASN O   7      49.856  13.245  23.420  1.00  0.00            
ATOM   1800  OT2 ASN O   7      48.100  13.763  24.645  1.00  0.00            
ATOM   1801  N   LYS P   1       0.904 -18.698  31.936  1.00  0.00            
ATOM   1802  H1  LYS P   1       1.929 -18.723  32.109  1.00  0.00            
ATOM   1803  H2  LYS P   1       0.399 -18.028  32.551  1.00  0.00            
ATOM   1804  H3  LYS P   1       0.427 -19.615  32.063  1.00  0.00            
ATOM   1805  CA  LYS P   1       0.672 -18.284  30.557  1.00  0.00            
ATOM   1806  HA  LYS P   1       1.402 -17.506  30.360  1.00  0.00            
ATOM   1807  CB  LYS P   1       0.970 -19.524  29.634  1.00  0.00            
ATOM   1808  HB1 LYS P   1       0.437 -20.443  29.951  1.00  0.00            
ATOM   1809  HB2 LYS P   1       2.072 -19.688  29.646  1.00  0.00            
ATOM   1810  CG  LYS P   1       0.494 -19.420  28.134  1.00  0.00            
ATOM   1811  HG1 LYS P   1       0.965 -18.492  27.746  1.00  0.00            
ATOM   1812  HG2 LYS P   1      -0.615 -19.350  28.161  1.00  0.00            
ATOM   1813  CD  LYS P   1       1.008 -20.578  27.189  1.00  0.00            
ATOM   1814  HD1 LYS P   1       2.111 -20.529  27.098  1.00  0.00            
ATOM   1815  HD2 LYS P   1       0.687 -21.574  27.587  1.00  0.00            
ATOM   1816  CE  LYS P   1       0.511 -20.382  25.770  1.00  0.00            
ATOM   1817  HE1 LYS P   1      -0.592 -20.306  25.819  1.00  0.00            
ATOM   1818  HE2 LYS P   1       0.776 -21.312  25.210  1.00  0.00            
ATOM   1819  NZ  LYS P   1       1.124 -19.183  25.108  1.00  0.00            
ATOM   1820  HZ1 LYS P   1       2.160 -19.140  25.178  1.00  0.00            
ATOM   1821  HZ2 LYS P   1       1.028 -19.284  24.079  1.00  0.00            
ATOM   1822  HZ3 LYS P   1       0.682 -18.262  25.323  1.00  0.00            
ATOM   1823  C   LYS P   1      -0.787 -17.886  30.346  1.00  0.00            
ATOM   1824  O   LYS P   1      -1.680 -18.620  30.799  1.00  0.00            
ATOM   1825  N   PRO P   2      -1.112 -16.747  29.690  1.00  0.00            
ATOM   1826  CD  PRO P   2      -0.185 -15.620  29.597  1.00  0.00            
ATOM   1827  HD1 PRO P   2       0.147 -15.124  30.524  1.00  0.00            
ATOM   1828  HD2 PRO P   2       0.718 -15.913  29.029  1.00  0.00            
ATOM   1829  CA  PRO P   2      -2.496 -16.389  29.339  1.00  0.00            
ATOM   1830  HA  PRO P   2      -3.110 -16.549  30.204  1.00  0.00            
ATOM   1831  CB  PRO P   2      -2.416 -14.913  28.895  1.00  0.00            
ATOM   1832  HB1 PRO P   2      -2.824 -14.256  29.696  1.00  0.00            
ATOM   1833  HB2 PRO P   2      -2.982 -14.670  27.969  1.00  0.00            
ATOM   1834  CG  PRO P   2      -0.956 -14.615  28.676  1.00  0.00            
ATOM   1835  HG1 PRO P   2      -0.718 -13.589  29.006  1.00  0.00            
ATOM   1836  HG2 PRO P   2      -0.713 -14.832  27.611  1.00  0.00            
ATOM   1837  C   PRO P   2      -2.998 -17.377  28.268  1.00  0.00            
ATOM   1838  O   PRO P   2      -2.277 -17.674  27.291  1.00  0.00            
ATOM   1839  N   LYS P   3      -4.160 -17.935  28.462  1.00  0.00            
ATOM   1840  HN  LYS P   3      -4.647 -17.712  29.302  1.00  0.00            
ATOM   1841  CA  LYS P   3      -4.822 -18.645  27.360  1.00  0.00            
ATOM   1842  HA  LYS P   3      -4.196 -19.190  26.674  1.00  0.00            
ATOM   1843  CB  LYS P   3      -5.829 -19.720  28.006  1.00  0.00            
ATOM   1844  HB1 LYS P   3      -6.043 -20.543  27.286  1.00  0.00            
ATOM   1845  HB2 LYS P   3      -6.734 -19.152  28.297  1.00  0.00            
ATOM   1846  CG  LYS P   3      -5.250 -20.529  29.214  1.00  0.00            
ATOM   1847  HG1 LYS P   3      -6.095 -21.090  29.658  1.00  0.00            
ATOM   1848  HG2 LYS P   3      -4.763 -19.930  30.005  1.00  0.00            
ATOM   1849  CD  LYS P   3      -4.247 -21.655  28.839  1.00  0.00            
ATOM   1850  HD1 LYS P   3      -4.133 -22.315  29.723  1.00  0.00            
ATOM   1851  HD2 LYS P   3      -4.826 -22.262  28.118  1.00  0.00            
ATOM   1852  CE  LYS P   3      -2.880 -21.333  28.311  1.00  0.00            
ATOM   1853  HE1 LYS P   3      -2.347 -20.904  29.182  1.00  0.00            
ATOM   1854  HE2 LYS P   3      -2.883 -20.523  27.541  1.00  0.00            
ATOM   1855  NZ  LYS P   3      -2.183 -22.428  27.786  1.00  0.00            
ATOM   1856  HZ1 LYS P   3      -1.484 -22.236  27.046  1.00  0.00            
ATOM   1857  HZ2 LYS P   3      -1.635 -22.928  28.525  1.00  0.00            
ATOM   1858  HZ3 LYS P   3      -2.808 -23.129  27.344  1.00  0.00            
ATOM   1859  C   LYS P   3      -5.643 -17.638  26.538  1.00  0.00            
ATOM   1860  O   LYS P   3      -5.561 -16.479  26.794  1.00  0.00            
ATOM   1861  N   PRO P   4      -6.373 -18.070  25.497  1.00  0.00            
ATOM   1862  CD  PRO P   4      -6.041 -19.231  24.729  1.00  0.00            
ATOM   1863  HD1 PRO P   4      -4.928 -19.250  24.710  1.00  0.00            
ATOM   1864  HD2 PRO P   4      -6.311 -20.170  25.261  1.00  0.00            
ATOM   1865  CA  PRO P   4      -7.111 -17.109  24.608  1.00  0.00            
ATOM   1866  HA  PRO P   4      -6.286 -16.475  24.320  1.00  0.00            
ATOM   1867  CB  PRO P   4      -7.692 -18.104  23.526  1.00  0.00            
ATOM   1868  HB1 PRO P   4      -8.116 -17.426  22.756  1.00  0.00            
ATOM   1869  HB2 PRO P   4      -8.484 -18.787  23.901  1.00  0.00            
ATOM   1870  CG  PRO P   4      -6.558 -19.019  23.323  1.00  0.00            
ATOM   1871  HG1 PRO P   4      -5.866 -18.404  22.712  1.00  0.00            
ATOM   1872  HG2 PRO P   4      -6.860 -19.967  22.815  1.00  0.00            
ATOM   1873  C   PRO P   4      -8.186 -16.242  25.329  1.00  0.00            
ATOM   1874  O   PRO P   4      -8.830 -16.702  26.259  1.00  0.00            
ATOM   1875  N   GLN P   5      -8.440 -15.038  24.777  1.00  0.00            
ATOM   1876  HN  GLN P   5      -7.965 -14.608  24.014  1.00  0.00            
ATOM   1877  CA  GLN P   5      -9.352 -14.153  25.421  1.00  0.00            
ATOM   1878  HA  GLN P   5      -9.209 -14.333  26.475  1.00  0.00            
ATOM   1879  CB  GLN P   5      -9.058 -12.716  24.942  1.00  0.00            
ATOM   1880  HB1 GLN P   5      -9.703 -12.052  25.560  1.00  0.00            
ATOM   1881  HB2 GLN P   5      -9.246 -12.647  23.853  1.00  0.00            
ATOM   1882  CG  GLN P   5      -7.602 -12.223  25.240  1.00  0.00            
ATOM   1883  HG1 GLN P   5      -6.946 -12.807  24.555  1.00  0.00            
ATOM   1884  HG2 GLN P   5      -7.243 -12.540  26.240  1.00  0.00            
ATOM   1885  CD  GLN P   5      -7.353 -10.662  25.248  1.00  0.00            
ATOM   1886  OE1 GLN P   5      -6.949 -10.080  26.237  1.00  0.00            
ATOM   1887  NE2 GLN P   5      -7.552 -10.061  24.056  1.00  0.00            
ATOM   1888 HE21 GLN P   5      -7.834 -10.555  23.230  1.00  0.00            
ATOM   1889 HE22 GLN P   5      -7.185  -9.134  24.045  1.00  0.00            
ATOM   1890  C   GLN P   5     -10.768 -14.450  25.023  1.00  0.00            
ATOM   1891  O   GLN P   5     -11.004 -14.783  23.898  1.00  0.00            
ATOM   1892  N   PRO P   6     -11.726 -14.354  25.986  1.00  0.00            
ATOM   1893  CD  PRO P   6     -11.592 -14.024  27.408  1.00  0.00            
ATOM   1894  HD1 PRO P   6     -11.320 -14.947  27.964  1.00  0.00            
ATOM   1895  HD2 PRO P   6     -10.712 -13.366  27.555  1.00  0.00            
ATOM   1896  CA  PRO P   6     -13.059 -14.187  25.466  1.00  0.00            
ATOM   1897  HA  PRO P   6     -13.384 -15.085  24.955  1.00  0.00            
ATOM   1898  CB  PRO P   6     -13.889 -14.048  26.780  1.00  0.00            
ATOM   1899  HB1 PRO P   6     -14.143 -14.989  27.326  1.00  0.00            
ATOM   1900  HB2 PRO P   6     -14.765 -13.409  26.542  1.00  0.00            
ATOM   1901  CG  PRO P   6     -12.934 -13.429  27.717  1.00  0.00            
ATOM   1902  HG1 PRO P   6     -13.253 -13.619  28.758  1.00  0.00            
ATOM   1903  HG2 PRO P   6     -12.957 -12.320  27.621  1.00  0.00            
ATOM   1904  C   PRO P   6     -13.165 -12.937  24.504  1.00  0.00            
ATOM   1905  O   PRO P   6     -12.646 -11.872  24.764  1.00  0.00            
ATOM   1906  N   ASN P   7     -13.902 -13.080  23.378  1.00  0.00            
ATOM   1907  HN  ASN P   7     -14.281 -13.992  23.198  1.00  0.00            
ATOM   1908  CA  ASN P   7     -14.328 -11.993  22.546  1.00  0.00            
ATOM   1909  HA  ASN P   7     -13.666 -11.172  22.729  1.00  0.00            
ATOM   1910  CB  ASN P   7     -14.266 -12.464  20.989  1.00  0.00            
ATOM   1911  HB1 ASN P   7     -14.631 -11.651  20.331  1.00  0.00            
ATOM   1912  HB2 ASN P   7     -14.920 -13.355  20.843  1.00  0.00            
ATOM   1913  CG  ASN P   7     -12.861 -12.792  20.595  1.00  0.00            
ATOM   1914  OD1 ASN P   7     -11.868 -12.202  21.078  1.00  0.00            
ATOM   1915  ND2 ASN P   7     -12.623 -13.670  19.602  1.00  0.00            
ATOM   1916 HD21 ASN P   7     -13.333 -14.299  19.288  1.00  0.00            
ATOM   1917 HD22 ASN P   7     -11.724 -13.584  19.175  1.00  0.00            
ATOM   1918  C   ASN P   7     -15.823 -11.439  22.779  1.00  0.00            
ATOM   1919  OT1 ASN P   7     -16.033 -10.214  22.798  1.00  0.00            
ATOM   1920  OT2 ASN P   7     -16.755 -12.277  22.874  1.00  0.00            
ATOM   1921  N   LYS Q   1      -6.407  19.002   3.025  1.00  0.00            
ATOM   1922  H1  LYS Q   1      -6.147  19.928   2.628  1.00  0.00            
ATOM   1923  H2  LYS Q   1      -6.378  18.355   2.212  1.00  0.00            
ATOM   1924  H3  LYS Q   1      -7.380  18.915   3.373  1.00  0.00            
ATOM   1925  CA  LYS Q   1      -5.375  18.590   4.015  1.00  0.00            
ATOM   1926  HA  LYS Q   1      -4.458  19.073   3.713  1.00  0.00            
ATOM   1927  CB  LYS Q   1      -5.792  19.276   5.369  1.00  0.00            
ATOM   1928  HB1 LYS Q   1      -6.874  19.038   5.524  1.00  0.00            
ATOM   1929  HB2 LYS Q   1      -5.785  20.384   5.294  1.00  0.00            
ATOM   1930  CG  LYS Q   1      -5.133  18.924   6.698  1.00  0.00            
ATOM   1931  HG1 LYS Q   1      -4.133  19.400   6.801  1.00  0.00            
ATOM   1932  HG2 LYS Q   1      -5.129  17.814   6.746  1.00  0.00            
ATOM   1933  CD  LYS Q   1      -6.005  19.591   7.912  1.00  0.00            
ATOM   1934  HD1 LYS Q   1      -5.863  20.692   7.844  1.00  0.00            
ATOM   1935  HD2 LYS Q   1      -7.089  19.432   7.741  1.00  0.00            
ATOM   1936  CE  LYS Q   1      -5.647  18.967   9.274  1.00  0.00            
ATOM   1937  HE1 LYS Q   1      -5.208  17.953   9.142  1.00  0.00            
ATOM   1938  HE2 LYS Q   1      -6.543  18.876   9.931  1.00  0.00            
ATOM   1939  NZ  LYS Q   1      -4.644  19.847   9.886  1.00  0.00            
ATOM   1940  HZ1 LYS Q   1      -3.708  19.785   9.448  1.00  0.00            
ATOM   1941  HZ2 LYS Q   1      -5.016  20.819   9.970  1.00  0.00            
ATOM   1942  HZ3 LYS Q   1      -4.445  19.578  10.866  1.00  0.00            
ATOM   1943  C   LYS Q   1      -5.235  17.090   4.028  1.00  0.00            
ATOM   1944  O   LYS Q   1      -6.292  16.460   4.229  1.00  0.00            
ATOM   1945  N   PRO Q   2      -4.098  16.503   3.844  1.00  0.00            
ATOM   1946  CD  PRO Q   2      -2.865  17.065   3.244  1.00  0.00            
ATOM   1947  HD1 PRO Q   2      -3.067  17.578   2.280  1.00  0.00            
ATOM   1948  HD2 PRO Q   2      -2.406  17.811   3.932  1.00  0.00            
ATOM   1949  CA  PRO Q   2      -3.944  15.106   4.203  1.00  0.00            
ATOM   1950  HA  PRO Q   2      -4.403  14.555   3.397  1.00  0.00            
ATOM   1951  CB  PRO Q   2      -2.423  14.829   4.078  1.00  0.00            
ATOM   1952  HB1 PRO Q   2      -2.425  13.810   3.626  1.00  0.00            
ATOM   1953  HB2 PRO Q   2      -1.977  14.765   5.102  1.00  0.00            
ATOM   1954  CG  PRO Q   2      -1.903  15.908   3.057  1.00  0.00            
ATOM   1955  HG1 PRO Q   2      -2.022  15.480   2.040  1.00  0.00            
ATOM   1956  HG2 PRO Q   2      -0.830  16.126   3.233  1.00  0.00            
ATOM   1957  C   PRO Q   2      -4.571  14.566   5.552  1.00  0.00            
ATOM   1958  O   PRO Q   2      -4.355  15.166   6.549  1.00  0.00            
ATOM   1959  N   LYS Q   3      -5.224  13.355   5.488  1.00  0.00            
ATOM   1960  HN  LYS Q   3      -5.464  12.832   4.671  1.00  0.00            
ATOM   1961  CA  LYS Q   3      -5.728  12.691   6.638  1.00  0.00            
ATOM   1962  HA  LYS Q   3      -6.191  13.498   7.183  1.00  0.00            
ATOM   1963  CB  LYS Q   3      -6.754  11.469   6.313  1.00  0.00            
ATOM   1964  HB1 LYS Q   3      -6.790  10.707   7.120  1.00  0.00            
ATOM   1965  HB2 LYS Q   3      -6.422  10.859   5.453  1.00  0.00            
ATOM   1966  CG  LYS Q   3      -8.157  11.832   5.805  1.00  0.00            
ATOM   1967  HG1 LYS Q   3      -7.916  12.614   5.056  1.00  0.00            
ATOM   1968  HG2 LYS Q   3      -8.734  12.322   6.614  1.00  0.00            
ATOM   1969  CD  LYS Q   3      -8.882  10.653   5.236  1.00  0.00            
ATOM   1970  HD1 LYS Q   3      -8.459  10.445   4.216  1.00  0.00            
ATOM   1971  HD2 LYS Q   3      -8.695   9.732   5.828  1.00  0.00            
ATOM   1972  CE  LYS Q   3     -10.377  10.936   4.841  1.00  0.00            
ATOM   1973  HE1 LYS Q   3     -10.761   9.998   4.382  1.00  0.00            
ATOM   1974  HE2 LYS Q   3     -10.545  11.791   4.150  1.00  0.00            
ATOM   1975  NZ  LYS Q   3     -11.226  11.077   6.054  1.00  0.00            
ATOM   1976  HZ1 LYS Q   3     -12.250  10.983   5.902  1.00  0.00            
ATOM   1977  HZ2 LYS Q   3     -10.833  10.517   6.837  1.00  0.00            
ATOM   1978  HZ3 LYS Q   3     -11.123  12.072   6.358  1.00  0.00            
ATOM   1979  C   LYS Q   3      -4.557  12.220   7.557  1.00  0.00            
ATOM   1980  O   LYS Q   3      -3.536  11.841   7.020  1.00  0.00            
ATOM   1981  N   PRO Q   4      -4.624  12.224   8.903  1.00  0.00            
ATOM   1982  CD  PRO Q   4      -5.489  13.179   9.706  1.00  0.00            
ATOM   1983  HD1 PRO Q   4      -5.572  14.178   9.228  1.00  0.00            
ATOM   1984  HD2 PRO Q   4      -6.509  12.724   9.759  1.00  0.00            
ATOM   1985  CA  PRO Q   4      -3.759  11.380   9.760  1.00  0.00            
ATOM   1986  HA  PRO Q   4      -2.744  11.633   9.471  1.00  0.00            
ATOM   1987  CB  PRO Q   4      -4.215  11.700  11.236  1.00  0.00            
ATOM   1988  HB1 PRO Q   4      -3.396  11.546  11.959  1.00  0.00            
ATOM   1989  HB2 PRO Q   4      -5.074  11.017  11.408  1.00  0.00            
ATOM   1990  CG  PRO Q   4      -4.897  13.095  11.094  1.00  0.00            
ATOM   1991  HG1 PRO Q   4      -4.108  13.883  11.050  1.00  0.00            
ATOM   1992  HG2 PRO Q   4      -5.603  13.205  11.952  1.00  0.00            
ATOM   1993  C   PRO Q   4      -3.900   9.876   9.528  1.00  0.00            
ATOM   1994  O   PRO Q   4      -5.017   9.331   9.396  1.00  0.00            
ATOM   1995  N   GLN Q   5      -2.737   9.158   9.506  1.00  0.00            
ATOM   1996  HN  GLN Q   5      -1.843   9.582   9.645  1.00  0.00            
ATOM   1997  CA  GLN Q   5      -2.652   7.692   9.483  1.00  0.00            
ATOM   1998  HA  GLN Q   5      -3.151   7.357   8.582  1.00  0.00            
ATOM   1999  CB  GLN Q   5      -1.148   7.155   9.481  1.00  0.00            
ATOM   2000  HB1 GLN Q   5      -1.157   6.048   9.469  1.00  0.00            
ATOM   2001  HB2 GLN Q   5      -0.657   7.515  10.402  1.00  0.00            
ATOM   2002  CG  GLN Q   5      -0.266   7.608   8.315  1.00  0.00            
ATOM   2003  HG1 GLN Q   5       0.599   6.912   8.271  1.00  0.00            
ATOM   2004  HG2 GLN Q   5       0.130   8.649   8.357  1.00  0.00            
ATOM   2005  CD  GLN Q   5      -0.903   7.563   6.966  1.00  0.00            
ATOM   2006  OE1 GLN Q   5      -1.183   8.575   6.298  1.00  0.00            
ATOM   2007  NE2 GLN Q   5      -1.190   6.341   6.487  1.00  0.00            
ATOM   2008 HE21 GLN Q   5      -1.031   5.582   7.122  1.00  0.00            
ATOM   2009 HE22 GLN Q   5      -1.379   6.225   5.517  1.00  0.00            
ATOM   2010  C   GLN Q   5      -3.326   7.045  10.655  1.00  0.00            
ATOM   2011  O   GLN Q   5      -3.254   7.574  11.745  1.00  0.00            
ATOM   2012  N   PRO Q   6      -3.949   5.853  10.482  1.00  0.00            
ATOM   2013  CD  PRO Q   6      -4.661   5.380   9.237  1.00  0.00            
ATOM   2014  HD1 PRO Q   6      -5.146   6.178   8.628  1.00  0.00            
ATOM   2015  HD2 PRO Q   6      -3.825   4.950   8.648  1.00  0.00            
ATOM   2016  CA  PRO Q   6      -4.256   4.964  11.592  1.00  0.00            
ATOM   2017  HA  PRO Q   6      -4.985   5.501  12.177  1.00  0.00            
ATOM   2018  CB  PRO Q   6      -4.873   3.703  10.861  1.00  0.00            
ATOM   2019  HB1 PRO Q   6      -5.530   3.151  11.568  1.00  0.00            
ATOM   2020  HB2 PRO Q   6      -4.085   3.017  10.487  1.00  0.00            
ATOM   2021  CG  PRO Q   6      -5.620   4.317   9.732  1.00  0.00            
ATOM   2022  HG1 PRO Q   6      -6.602   4.740  10.028  1.00  0.00            
ATOM   2023  HG2 PRO Q   6      -5.878   3.592   8.928  1.00  0.00            
ATOM   2024  C   PRO Q   6      -3.101   4.644  12.525  1.00  0.00            
ATOM   2025  O   PRO Q   6      -1.957   4.695  12.229  1.00  0.00            
ATOM   2026  N   ASN Q   7      -3.487   4.223  13.716  1.00  0.00            
ATOM   2027  HN  ASN Q   7      -4.447   4.143  13.960  1.00  0.00            
ATOM   2028  CA  ASN Q   7      -2.588   3.847  14.749  1.00  0.00            
ATOM   2029  HA  ASN Q   7      -1.645   4.346  14.605  1.00  0.00            
ATOM   2030  CB  ASN Q   7      -3.179   4.176  16.163  1.00  0.00            
ATOM   2031  HB1 ASN Q   7      -2.505   3.875  16.998  1.00  0.00            
ATOM   2032  HB2 ASN Q   7      -4.089   3.532  16.199  1.00  0.00            
ATOM   2033  CG  ASN Q   7      -3.524   5.699  16.254  1.00  0.00            
ATOM   2034  OD1 ASN Q   7      -4.757   5.958  16.295  1.00  0.00            
ATOM   2035  ND2 ASN Q   7      -2.595   6.637  16.091  1.00  0.00            
ATOM   2036 HD21 ASN Q   7      -2.956   7.554  15.894  1.00  0.00            
ATOM   2037 HD22 ASN Q   7      -1.674   6.466  15.749  1.00  0.00            
ATOM   2038  C   ASN Q   7      -2.216   2.309  14.776  1.00  0.00            
ATOM   2039  OT1 ASN Q   7      -1.057   1.861  14.498  1.00  0.00            
ATOM   2040  OT2 ASN Q   7      -3.122   1.474  15.082  1.00  0.00            
ATOM   2041  N   LYS R   1      -5.468 -16.182 -17.015  1.00  0.00            
ATOM   2042  H1  LYS R   1      -6.468 -16.384 -16.799  1.00  0.00            
ATOM   2043  H2  LYS R   1      -5.364 -16.248 -18.046  1.00  0.00            
ATOM   2044  H3  LYS R   1      -4.926 -16.889 -16.490  1.00  0.00            
ATOM   2045  CA  LYS R   1      -5.029 -14.840 -16.612  1.00  0.00            
ATOM   2046  HA  LYS R   1      -5.828 -14.402 -16.037  1.00  0.00            
ATOM   2047  CB  LYS R   1      -3.827 -14.953 -15.614  1.00  0.00            
ATOM   2048  HB1 LYS R   1      -3.865 -15.904 -15.053  1.00  0.00            
ATOM   2049  HB2 LYS R   1      -3.859 -14.153 -14.836  1.00  0.00            
ATOM   2050  CG  LYS R   1      -2.412 -14.766 -16.289  1.00  0.00            
ATOM   2051  HG1 LYS R   1      -2.158 -13.690 -16.200  1.00  0.00            
ATOM   2052  HG2 LYS R   1      -2.495 -15.119 -17.339  1.00  0.00            
ATOM   2053  CD  LYS R   1      -1.394 -15.546 -15.453  1.00  0.00            
ATOM   2054  HD1 LYS R   1      -1.186 -14.875 -14.582  1.00  0.00            
ATOM   2055  HD2 LYS R   1      -1.778 -16.544 -15.160  1.00  0.00            
ATOM   2056  CE  LYS R   1      -0.038 -15.648 -16.157  1.00  0.00            
ATOM   2057  HE1 LYS R   1       0.304 -14.600 -16.334  1.00  0.00            
ATOM   2058  HE2 LYS R   1      -0.220 -16.166 -17.131  1.00  0.00            
ATOM   2059  NZ  LYS R   1       0.935 -16.434 -15.358  1.00  0.00            
ATOM   2060  HZ1 LYS R   1       0.595 -17.394 -15.155  1.00  0.00            
ATOM   2061  HZ2 LYS R   1       1.832 -16.478 -15.887  1.00  0.00            
ATOM   2062  HZ3 LYS R   1       1.092 -16.015 -14.415  1.00  0.00            
ATOM   2063  C   LYS R   1      -4.691 -13.919 -17.795  1.00  0.00            
ATOM   2064  O   LYS R   1      -4.495 -14.386 -18.922  1.00  0.00            
ATOM   2065  N   PRO R   2      -4.617 -12.592 -17.635  1.00  0.00            
ATOM   2066  CD  PRO R   2      -4.897 -11.846 -16.374  1.00  0.00            
ATOM   2067  HD1 PRO R   2      -5.651 -12.235 -15.659  1.00  0.00            
ATOM   2068  HD2 PRO R   2      -3.932 -11.905 -15.839  1.00  0.00            
ATOM   2069  CA  PRO R   2      -4.290 -11.657 -18.668  1.00  0.00            
ATOM   2070  HA  PRO R   2      -4.994 -11.823 -19.470  1.00  0.00            
ATOM   2071  CB  PRO R   2      -4.523 -10.242 -18.126  1.00  0.00            
ATOM   2072  HB1 PRO R   2      -5.030  -9.599 -18.878  1.00  0.00            
ATOM   2073  HB2 PRO R   2      -3.550  -9.811 -17.810  1.00  0.00            
ATOM   2074  CG  PRO R   2      -5.411 -10.503 -16.898  1.00  0.00            
ATOM   2075  HG1 PRO R   2      -6.427 -10.705 -17.284  1.00  0.00            
ATOM   2076  HG2 PRO R   2      -5.450  -9.614 -16.232  1.00  0.00            
ATOM   2077  C   PRO R   2      -2.909 -11.914 -19.281  1.00  0.00            
ATOM   2078  O   PRO R   2      -1.962 -12.125 -18.514  1.00  0.00            
ATOM   2079  N   LYS R   3      -2.764 -11.943 -20.611  1.00  0.00            
ATOM   2080  HN  LYS R   3      -3.544 -11.823 -21.224  1.00  0.00            
ATOM   2081  CA  LYS R   3      -1.463 -12.127 -21.219  1.00  0.00            
ATOM   2082  HA  LYS R   3      -0.720 -12.025 -20.436  1.00  0.00            
ATOM   2083  CB  LYS R   3      -1.189 -13.455 -21.972  1.00  0.00            
ATOM   2084  HB1 LYS R   3      -2.094 -13.767 -22.527  1.00  0.00            
ATOM   2085  HB2 LYS R   3      -0.893 -14.297 -21.312  1.00  0.00            
ATOM   2086  CG  LYS R   3       0.005 -13.450 -23.062  1.00  0.00            
ATOM   2087  HG1 LYS R   3       0.823 -12.870 -22.583  1.00  0.00            
ATOM   2088  HG2 LYS R   3      -0.391 -12.907 -23.947  1.00  0.00            
ATOM   2089  CD  LYS R   3       0.549 -14.774 -23.488  1.00  0.00            
ATOM   2090  HD1 LYS R   3       0.871 -15.269 -22.540  1.00  0.00            
ATOM   2091  HD2 LYS R   3      -0.171 -15.359 -24.110  1.00  0.00            
ATOM   2092  CE  LYS R   3       1.821 -14.617 -24.405  1.00  0.00            
ATOM   2093  HE1 LYS R   3       2.187 -15.622 -24.692  1.00  0.00            
ATOM   2094  HE2 LYS R   3       2.592 -14.055 -23.832  1.00  0.00            
ATOM   2095  NZ  LYS R   3       1.652 -13.875 -25.693  1.00  0.00            
ATOM   2096  HZ1 LYS R   3       2.612 -13.520 -25.872  1.00  0.00            
ATOM   2097  HZ2 LYS R   3       1.416 -14.478 -26.516  1.00  0.00            
ATOM   2098  HZ3 LYS R   3       0.912 -13.138 -25.672  1.00  0.00            
ATOM   2099  C   LYS R   3      -1.104 -10.890 -22.118  1.00  0.00            
ATOM   2100  O   LYS R   3      -1.779 -10.610 -23.078  1.00  0.00            
ATOM   2101  N   PRO R   4      -0.087  -9.977 -21.760  1.00  0.00            
ATOM   2102  CD  PRO R   4       0.541 -10.011 -20.478  1.00  0.00            
ATOM   2103  HD1 PRO R   4      -0.195 -10.003 -19.639  1.00  0.00            
ATOM   2104  HD2 PRO R   4       1.207 -10.884 -20.316  1.00  0.00            
ATOM   2105  CA  PRO R   4       0.613  -9.049 -22.712  1.00  0.00            
ATOM   2106  HA  PRO R   4      -0.146  -8.304 -22.903  1.00  0.00            
ATOM   2107  CB  PRO R   4       1.785  -8.614 -21.938  1.00  0.00            
ATOM   2108  HB1 PRO R   4       2.086  -7.569 -22.164  1.00  0.00            
ATOM   2109  HB2 PRO R   4       2.618  -9.304 -22.145  1.00  0.00            
ATOM   2110  CG  PRO R   4       1.323  -8.739 -20.469  1.00  0.00            
ATOM   2111  HG1 PRO R   4       0.730  -7.871 -20.110  1.00  0.00            
ATOM   2112  HG2 PRO R   4       2.165  -8.726 -19.734  1.00  0.00            
ATOM   2113  C   PRO R   4       0.953  -9.679 -24.121  1.00  0.00            
ATOM   2114  O   PRO R   4       1.236 -10.842 -24.314  1.00  0.00            
ATOM   2115  N   GLN R   5       0.849  -8.777 -25.184  1.00  0.00            
ATOM   2116  HN  GLN R   5       0.750  -7.835 -24.892  1.00  0.00            
ATOM   2117  CA  GLN R   5       1.097  -9.104 -26.605  1.00  0.00            
ATOM   2118  HA  GLN R   5       1.491 -10.101 -26.704  1.00  0.00            
ATOM   2119  CB  GLN R   5      -0.193  -9.020 -27.481  1.00  0.00            
ATOM   2120  HB1 GLN R   5       0.088  -8.962 -28.554  1.00  0.00            
ATOM   2121  HB2 GLN R   5      -0.593  -7.999 -27.276  1.00  0.00            
ATOM   2122  CG  GLN R   5      -1.209 -10.080 -27.160  1.00  0.00            
ATOM   2123  HG1 GLN R   5      -2.054 -10.036 -27.871  1.00  0.00            
ATOM   2124  HG2 GLN R   5      -1.624 -10.007 -26.137  1.00  0.00            
ATOM   2125  CD  GLN R   5      -0.598 -11.497 -27.213  1.00  0.00            
ATOM   2126  OE1 GLN R   5      -0.301 -12.191 -26.270  1.00  0.00            
ATOM   2127  NE2 GLN R   5      -0.269 -11.945 -28.438  1.00  0.00            
ATOM   2128 HE21 GLN R   5      -0.342 -11.441 -29.304  1.00  0.00            
ATOM   2129 HE22 GLN R   5       0.039 -12.897 -28.424  1.00  0.00            
ATOM   2130  C   GLN R   5       2.182  -8.222 -27.101  1.00  0.00            
ATOM   2131  O   GLN R   5       2.458  -7.272 -26.405  1.00  0.00            
ATOM   2132  N   PRO R   6       2.932  -8.599 -28.162  1.00  0.00            
ATOM   2133  CD  PRO R   6       2.836  -9.777 -29.025  1.00  0.00            
ATOM   2134  HD1 PRO R   6       2.844 -10.733 -28.462  1.00  0.00            
ATOM   2135  HD2 PRO R   6       1.903  -9.748 -29.634  1.00  0.00            
ATOM   2136  CA  PRO R   6       3.974  -7.676 -28.632  1.00  0.00            
ATOM   2137  HA  PRO R   6       4.806  -7.827 -27.958  1.00  0.00            
ATOM   2138  CB  PRO R   6       4.358  -8.213 -30.019  1.00  0.00            
ATOM   2139  HB1 PRO R   6       5.365  -7.789 -30.206  1.00  0.00            
ATOM   2140  HB2 PRO R   6       3.676  -7.933 -30.855  1.00  0.00            
ATOM   2141  CG  PRO R   6       4.148  -9.716 -29.867  1.00  0.00            
ATOM   2142  HG1 PRO R   6       4.997 -10.176 -29.316  1.00  0.00            
ATOM   2143  HG2 PRO R   6       4.037 -10.199 -30.865  1.00  0.00            
ATOM   2144  C   PRO R   6       3.742  -6.165 -28.736  1.00  0.00            
ATOM   2145  O   PRO R   6       2.672  -5.630 -29.110  1.00  0.00            
ATOM   2146  N   ASN R   7       4.792  -5.452 -28.264  1.00  0.00            
ATOM   2147  HN  ASN R   7       5.589  -5.940 -27.918  1.00  0.00            
ATOM   2148  CA  ASN R   7       5.010  -4.014 -28.234  1.00  0.00            
ATOM   2149  HA  ASN R   7       4.102  -3.524 -28.554  1.00  0.00            
ATOM   2150  CB  ASN R   7       5.462  -3.614 -26.858  1.00  0.00            
ATOM   2151  HB1 ASN R   7       5.466  -2.505 -26.942  1.00  0.00            
ATOM   2152  HB2 ASN R   7       6.478  -4.028 -26.669  1.00  0.00            
ATOM   2153  CG  ASN R   7       4.636  -4.098 -25.621  1.00  0.00            
ATOM   2154  OD1 ASN R   7       5.237  -4.610 -24.642  1.00  0.00            
ATOM   2155  ND2 ASN R   7       3.231  -4.005 -25.749  1.00  0.00            
ATOM   2156 HD21 ASN R   7       2.872  -3.667 -26.624  1.00  0.00            
ATOM   2157 HD22 ASN R   7       2.699  -4.424 -25.014  1.00  0.00            
ATOM   2158  C   ASN R   7       6.028  -3.796 -29.350  1.00  0.00            
ATOM   2159  OT1 ASN R   7       5.685  -3.679 -30.585  1.00  0.00            
ATOM   2160  OT2 ASN R   7       7.261  -3.657 -29.114  1.00  0.00            
ATOM   2161  N   LYS S   1     -13.972  -1.453   7.690  1.00  0.00            
ATOM   2162  H1  LYS S   1     -13.176  -0.803   7.871  1.00  0.00            
ATOM   2163  H2  LYS S   1     -14.750  -0.889   7.295  1.00  0.00            
ATOM   2164  H3  LYS S   1     -14.263  -1.723   8.648  1.00  0.00            
ATOM   2165  CA  LYS S   1     -13.616  -2.662   6.958  1.00  0.00            
ATOM   2166  HA  LYS S   1     -14.314  -3.390   7.351  1.00  0.00            
ATOM   2167  CB  LYS S   1     -13.832  -2.453   5.454  1.00  0.00            
ATOM   2168  HB1 LYS S   1     -13.174  -1.737   4.923  1.00  0.00            
ATOM   2169  HB2 LYS S   1     -14.794  -1.939   5.262  1.00  0.00            
ATOM   2170  CG  LYS S   1     -13.901  -3.753   4.678  1.00  0.00            
ATOM   2171  HG1 LYS S   1     -14.476  -4.423   5.360  1.00  0.00            
ATOM   2172  HG2 LYS S   1     -12.863  -4.137   4.631  1.00  0.00            
ATOM   2173  CD  LYS S   1     -14.520  -3.629   3.243  1.00  0.00            
ATOM   2174  HD1 LYS S   1     -15.596  -3.346   3.221  1.00  0.00            
ATOM   2175  HD2 LYS S   1     -13.986  -2.757   2.817  1.00  0.00            
ATOM   2176  CE  LYS S   1     -14.268  -4.903   2.433  1.00  0.00            
ATOM   2177  HE1 LYS S   1     -14.918  -5.696   2.858  1.00  0.00            
ATOM   2178  HE2 LYS S   1     -13.190  -5.160   2.560  1.00  0.00            
ATOM   2179  NZ  LYS S   1     -14.764  -4.853   1.020  1.00  0.00            
ATOM   2180  HZ1 LYS S   1     -14.600  -5.780   0.569  1.00  0.00            
ATOM   2181  HZ2 LYS S   1     -15.775  -4.619   0.971  1.00  0.00            
ATOM   2182  HZ3 LYS S   1     -14.170  -4.088   0.635  1.00  0.00            
ATOM   2183  C   LYS S   1     -12.201  -3.025   7.217  1.00  0.00            
ATOM   2184  O   LYS S   1     -11.421  -2.059   7.500  1.00  0.00            
ATOM   2185  N   PRO S   2     -11.780  -4.290   7.210  1.00  0.00            
ATOM   2186  CD  PRO S   2     -12.669  -5.516   7.344  1.00  0.00            
ATOM   2187  HD1 PRO S   2     -13.367  -5.456   8.199  1.00  0.00            
ATOM   2188  HD2 PRO S   2     -13.204  -5.652   6.376  1.00  0.00            
ATOM   2189  CA  PRO S   2     -10.374  -4.691   7.200  1.00  0.00            
ATOM   2190  HA  PRO S   2     -10.105  -4.666   8.239  1.00  0.00            
ATOM   2191  CB  PRO S   2     -10.402  -6.098   6.750  1.00  0.00            
ATOM   2192  HB1 PRO S   2      -9.514  -6.627   7.138  1.00  0.00            
ATOM   2193  HB2 PRO S   2     -10.457  -6.174   5.641  1.00  0.00            
ATOM   2194  CG  PRO S   2     -11.704  -6.628   7.441  1.00  0.00            
ATOM   2195  HG1 PRO S   2     -11.418  -6.803   8.501  1.00  0.00            
ATOM   2196  HG2 PRO S   2     -12.101  -7.551   6.957  1.00  0.00            
ATOM   2197  C   PRO S   2      -9.397  -3.807   6.430  1.00  0.00            
ATOM   2198  O   PRO S   2      -9.593  -3.506   5.278  1.00  0.00            
ATOM   2199  N   LYS S   3      -8.338  -3.289   7.069  1.00  0.00            
ATOM   2200  HN  LYS S   3      -8.232  -3.629   7.997  1.00  0.00            
ATOM   2201  CA  LYS S   3      -7.335  -2.441   6.458  1.00  0.00            
ATOM   2202  HA  LYS S   3      -7.850  -1.490   6.390  1.00  0.00            
ATOM   2203  CB  LYS S   3      -6.083  -2.075   7.427  1.00  0.00            
ATOM   2204  HB1 LYS S   3      -5.444  -1.397   6.829  1.00  0.00            
ATOM   2205  HB2 LYS S   3      -5.455  -2.992   7.497  1.00  0.00            
ATOM   2206  CG  LYS S   3      -6.337  -1.511   8.852  1.00  0.00            
ATOM   2207  HG1 LYS S   3      -5.391  -1.458   9.428  1.00  0.00            
ATOM   2208  HG2 LYS S   3      -6.951  -2.265   9.391  1.00  0.00            
ATOM   2209  CD  LYS S   3      -6.915  -0.039   8.824  1.00  0.00            
ATOM   2210  HD1 LYS S   3      -6.171   0.562   8.254  1.00  0.00            
ATOM   2211  HD2 LYS S   3      -7.859  -0.059   8.243  1.00  0.00            
ATOM   2212  CE  LYS S   3      -7.047   0.707  10.155  1.00  0.00            
ATOM   2213  HE1 LYS S   3      -7.248   1.787  10.009  1.00  0.00            
ATOM   2214  HE2 LYS S   3      -6.078   0.647  10.698  1.00  0.00            
ATOM   2215  NZ  LYS S   3      -8.083   0.138  11.089  1.00  0.00            
ATOM   2216  HZ1 LYS S   3      -8.312   0.805  11.849  1.00  0.00            
ATOM   2217  HZ2 LYS S   3      -8.916   0.012  10.483  1.00  0.00            
ATOM   2218  HZ3 LYS S   3      -7.916  -0.853  11.366  1.00  0.00            
ATOM   2219  C   LYS S   3      -6.873  -2.907   5.117  1.00  0.00            
ATOM   2220  O   LYS S   3      -6.608  -4.125   4.931  1.00  0.00            
ATOM   2221  N   PRO S   4      -6.715  -2.139   4.091  1.00  0.00            
ATOM   2222  CD  PRO S   4      -7.523  -0.897   3.963  1.00  0.00            
ATOM   2223  HD1 PRO S   4      -8.593  -1.103   4.163  1.00  0.00            
ATOM   2224  HD2 PRO S   4      -7.213  -0.053   4.602  1.00  0.00            
ATOM   2225  CA  PRO S   4      -6.000  -2.524   2.878  1.00  0.00            
ATOM   2226  HA  PRO S   4      -6.563  -3.268   2.346  1.00  0.00            
ATOM   2227  CB  PRO S   4      -6.107  -1.335   1.994  1.00  0.00            
ATOM   2228  HB1 PRO S   4      -6.063  -1.410   0.887  1.00  0.00            
ATOM   2229  HB2 PRO S   4      -5.382  -0.521   2.193  1.00  0.00            
ATOM   2230  CG  PRO S   4      -7.423  -0.654   2.473  1.00  0.00            
ATOM   2231  HG1 PRO S   4      -8.342  -1.070   1.992  1.00  0.00            
ATOM   2232  HG2 PRO S   4      -7.411   0.424   2.224  1.00  0.00            
ATOM   2233  C   PRO S   4      -4.613  -2.902   3.057  1.00  0.00            
ATOM   2234  O   PRO S   4      -4.163  -2.827   4.195  1.00  0.00            
ATOM   2235  N   GLN S   5      -3.916  -3.498   2.021  1.00  0.00            
ATOM   2236  HN  GLN S   5      -4.328  -3.470   1.120  1.00  0.00            
ATOM   2237  CA  GLN S   5      -2.532  -3.938   2.157  1.00  0.00            
ATOM   2238  HA  GLN S   5      -2.528  -4.426   3.133  1.00  0.00            
ATOM   2239  CB  GLN S   5      -2.067  -4.873   0.955  1.00  0.00            
ATOM   2240  HB1 GLN S   5      -1.015  -5.221   1.020  1.00  0.00            
ATOM   2241  HB2 GLN S   5      -2.218  -4.324  -0.001  1.00  0.00            
ATOM   2242  CG  GLN S   5      -2.937  -6.133   0.898  1.00  0.00            
ATOM   2243  HG1 GLN S   5      -2.422  -6.850   0.226  1.00  0.00            
ATOM   2244  HG2 GLN S   5      -3.864  -5.887   0.339  1.00  0.00            
ATOM   2245  CD  GLN S   5      -3.331  -6.681   2.223  1.00  0.00            
ATOM   2246  OE1 GLN S   5      -2.419  -7.130   2.970  1.00  0.00            
ATOM   2247  NE2 GLN S   5      -4.642  -6.642   2.531  1.00  0.00            
ATOM   2248 HE21 GLN S   5      -5.348  -6.433   1.847  1.00  0.00            
ATOM   2249 HE22 GLN S   5      -4.830  -6.818   3.496  1.00  0.00            
ATOM   2250  C   GLN S   5      -1.600  -2.758   2.105  1.00  0.00            
ATOM   2251  O   GLN S   5      -1.821  -1.824   1.320  1.00  0.00            
ATOM   2252  N   PRO S   6      -0.468  -2.606   2.874  1.00  0.00            
ATOM   2253  CD  PRO S   6      -0.062  -3.531   3.969  1.00  0.00            
ATOM   2254  HD1 PRO S   6      -0.980  -3.822   4.541  1.00  0.00            
ATOM   2255  HD2 PRO S   6       0.450  -4.390   3.492  1.00  0.00            
ATOM   2256  CA  PRO S   6       0.427  -1.446   2.802  1.00  0.00            
ATOM   2257  HA  PRO S   6      -0.075  -0.655   3.350  1.00  0.00            
ATOM   2258  CB  PRO S   6       1.646  -1.972   3.590  1.00  0.00            
ATOM   2259  HB1 PRO S   6       2.371  -1.192   3.882  1.00  0.00            
ATOM   2260  HB2 PRO S   6       2.203  -2.666   2.927  1.00  0.00            
ATOM   2261  CG  PRO S   6       1.002  -2.749   4.712  1.00  0.00            
ATOM   2262  HG1 PRO S   6       0.559  -1.939   5.338  1.00  0.00            
ATOM   2263  HG2 PRO S   6       1.689  -3.336   5.364  1.00  0.00            
ATOM   2264  C   PRO S   6       0.812  -0.784   1.514  1.00  0.00            
ATOM   2265  O   PRO S   6       0.914  -1.500   0.512  1.00  0.00            
ATOM   2266  N   ASN S   7       0.999   0.611   1.495  1.00  0.00            
ATOM   2267  HN  ASN S   7       0.950   1.169   2.322  1.00  0.00            
ATOM   2268  CA  ASN S   7       1.461   1.372   0.348  1.00  0.00            
ATOM   2269  HA  ASN S   7       1.067   0.962  -0.579  1.00  0.00            
ATOM   2270  CB  ASN S   7       0.925   2.920   0.327  1.00  0.00            
ATOM   2271  HB1 ASN S   7       1.411   3.482  -0.504  1.00  0.00            
ATOM   2272  HB2 ASN S   7       1.181   3.444   1.270  1.00  0.00            
ATOM   2273  CG  ASN S   7      -0.631   2.793   0.056  1.00  0.00            
ATOM   2274  OD1 ASN S   7      -1.114   1.933  -0.644  1.00  0.00            
ATOM   2275  ND2 ASN S   7      -1.405   3.685   0.608  1.00  0.00            
ATOM   2276 HD21 ASN S   7      -0.913   4.443   1.052  1.00  0.00            
ATOM   2277 HD22 ASN S   7      -2.349   3.707   0.278  1.00  0.00            
ATOM   2278  C   ASN S   7       3.040   1.120   0.358  1.00  0.00            
ATOM   2279  OT1 ASN S   7       3.739   1.718   1.213  1.00  0.00            
ATOM   2280  OT2 ASN S   7       3.598   0.484  -0.581  1.00  0.00            
ATOM   2281  N   LYS T   1      25.895  15.908  11.015  1.00  0.00            
ATOM   2282  H1  LYS T   1      25.679  16.551  11.798  1.00  0.00            
ATOM   2283  H2  LYS T   1      26.259  15.101  11.564  1.00  0.00            
ATOM   2284  H3  LYS T   1      26.724  16.239  10.489  1.00  0.00            
ATOM   2285  CA  LYS T   1      24.626  15.660  10.320  1.00  0.00            
ATOM   2286  HA  LYS T   1      24.861  14.889   9.604  1.00  0.00            
ATOM   2287  CB  LYS T   1      23.600  15.126  11.411  1.00  0.00            
ATOM   2288  HB1 LYS T   1      22.742  15.831  11.421  1.00  0.00            
ATOM   2289  HB2 LYS T   1      24.002  14.963  12.434  1.00  0.00            
ATOM   2290  CG  LYS T   1      23.025  13.730  11.078  1.00  0.00            
ATOM   2291  HG1 LYS T   1      23.887  13.030  10.968  1.00  0.00            
ATOM   2292  HG2 LYS T   1      22.487  13.811  10.109  1.00  0.00            
ATOM   2293  CD  LYS T   1      22.095  13.174  12.179  1.00  0.00            
ATOM   2294  HD1 LYS T   1      22.668  13.214  13.135  1.00  0.00            
ATOM   2295  HD2 LYS T   1      21.199  13.802  12.357  1.00  0.00            
ATOM   2296  CE  LYS T   1      21.529  11.792  11.878  1.00  0.00            
ATOM   2297  HE1 LYS T   1      22.345  11.109  11.548  1.00  0.00            
ATOM   2298  HE2 LYS T   1      20.762  11.764  11.075  1.00  0.00            
ATOM   2299  NZ  LYS T   1      20.935  11.319  13.182  1.00  0.00            
ATOM   2300  HZ1 LYS T   1      21.765  10.984  13.722  1.00  0.00            
ATOM   2301  HZ2 LYS T   1      20.401  12.027  13.716  1.00  0.00            
ATOM   2302  HZ3 LYS T   1      20.294  10.543  12.910  1.00  0.00            
ATOM   2303  C   LYS T   1      24.157  16.930   9.563  1.00  0.00            
ATOM   2304  O   LYS T   1      24.747  18.003   9.783  1.00  0.00            
ATOM   2305  N   PRO T   2      23.255  17.015   8.531  1.00  0.00            
ATOM   2306  CD  PRO T   2      22.614  15.816   7.999  1.00  0.00            
ATOM   2307  HD1 PRO T   2      23.454  15.135   7.758  1.00  0.00            
ATOM   2308  HD2 PRO T   2      21.981  15.333   8.776  1.00  0.00            
ATOM   2309  CA  PRO T   2      22.717  18.183   7.906  1.00  0.00            
ATOM   2310  HA  PRO T   2      23.437  18.426   7.134  1.00  0.00            
ATOM   2311  CB  PRO T   2      21.464  17.702   7.236  1.00  0.00            
ATOM   2312  HB1 PRO T   2      21.224  18.264   6.309  1.00  0.00            
ATOM   2313  HB2 PRO T   2      20.643  17.742   7.986  1.00  0.00            
ATOM   2314  CG  PRO T   2      21.722  16.216   6.913  1.00  0.00            
ATOM   2315  HG1 PRO T   2      22.193  16.114   5.904  1.00  0.00            
ATOM   2316  HG2 PRO T   2      20.797  15.602   6.816  1.00  0.00            
ATOM   2317  C   PRO T   2      22.426  19.420   8.848  1.00  0.00            
ATOM   2318  O   PRO T   2      21.910  19.268   9.937  1.00  0.00            
ATOM   2319  N   LYS T   3      22.753  20.660   8.428  1.00  0.00            
ATOM   2320  HN  LYS T   3      23.310  20.672   7.592  1.00  0.00            
ATOM   2321  CA  LYS T   3      22.337  21.890   9.046  1.00  0.00            
ATOM   2322  HA  LYS T   3      22.959  21.999   9.916  1.00  0.00            
ATOM   2323  CB  LYS T   3      22.637  23.169   8.158  1.00  0.00            
ATOM   2324  HB1 LYS T   3      22.104  24.031   8.611  1.00  0.00            
ATOM   2325  HB2 LYS T   3      22.195  23.033   7.149  1.00  0.00            
ATOM   2326  CG  LYS T   3      24.136  23.426   8.214  1.00  0.00            
ATOM   2327  HG1 LYS T   3      24.741  22.503   8.083  1.00  0.00            
ATOM   2328  HG2 LYS T   3      24.393  23.709   9.253  1.00  0.00            
ATOM   2329  CD  LYS T   3      24.731  24.647   7.409  1.00  0.00            
ATOM   2330  HD1 LYS T   3      24.106  25.566   7.459  1.00  0.00            
ATOM   2331  HD2 LYS T   3      25.646  24.992   7.922  1.00  0.00            
ATOM   2332  CE  LYS T   3      25.022  24.171   5.984  1.00  0.00            
ATOM   2333  HE1 LYS T   3      24.109  23.646   5.657  1.00  0.00            
ATOM   2334  HE2 LYS T   3      25.935  23.539   6.043  1.00  0.00            
ATOM   2335  NZ  LYS T   3      25.162  25.346   5.024  1.00  0.00            
ATOM   2336  HZ1 LYS T   3      25.253  24.993   4.053  1.00  0.00            
ATOM   2337  HZ2 LYS T   3      24.313  25.922   5.182  1.00  0.00            
ATOM   2338  HZ3 LYS T   3      26.010  25.854   5.343  1.00  0.00            
ATOM   2339  C   LYS T   3      20.792  22.011   9.415  1.00  0.00            
ATOM   2340  O   LYS T   3      19.955  21.731   8.549  1.00  0.00            
ATOM   2341  N   PRO T   4      20.335  22.367  10.656  1.00  0.00            
ATOM   2342  CD  PRO T   4      21.208  22.287  11.868  1.00  0.00            
ATOM   2343  HD1 PRO T   4      21.739  21.307  11.935  1.00  0.00            
ATOM   2344  HD2 PRO T   4      21.958  23.098  11.879  1.00  0.00            
ATOM   2345  CA  PRO T   4      18.893  22.624  11.029  1.00  0.00            
ATOM   2346  HA  PRO T   4      18.317  21.718  10.936  1.00  0.00            
ATOM   2347  CB  PRO T   4      19.011  23.111  12.523  1.00  0.00            
ATOM   2348  HB1 PRO T   4      18.128  22.835  13.138  1.00  0.00            
ATOM   2349  HB2 PRO T   4      19.138  24.210  12.582  1.00  0.00            
ATOM   2350  CG  PRO T   4      20.242  22.374  13.032  1.00  0.00            
ATOM   2351  HG1 PRO T   4      20.017  21.313  13.277  1.00  0.00            
ATOM   2352  HG2 PRO T   4      20.693  22.935  13.876  1.00  0.00            
ATOM   2353  C   PRO T   4      18.198  23.571  10.131  1.00  0.00            
ATOM   2354  O   PRO T   4      18.848  24.278   9.379  1.00  0.00            
ATOM   2355  N   GLN T   5      16.859  23.573  10.067  1.00  0.00            
ATOM   2356  HN  GLN T   5      16.432  23.028  10.777  1.00  0.00            
ATOM   2357  CA  GLN T   5      16.043  24.356   9.189  1.00  0.00            
ATOM   2358  HA  GLN T   5      16.564  24.592   8.269  1.00  0.00            
ATOM   2359  CB  GLN T   5      14.616  23.747   8.957  1.00  0.00            
ATOM   2360  HB1 GLN T   5      14.160  24.580   8.386  1.00  0.00            
ATOM   2361  HB2 GLN T   5      14.119  23.622   9.944  1.00  0.00            
ATOM   2362  CG  GLN T   5      14.711  22.382   8.229  1.00  0.00            
ATOM   2363  HG1 GLN T   5      13.683  22.041   7.987  1.00  0.00            
ATOM   2364  HG2 GLN T   5      15.200  21.632   8.902  1.00  0.00            
ATOM   2365  CD  GLN T   5      15.512  22.430   6.942  1.00  0.00            
ATOM   2366  OE1 GLN T   5      16.437  21.655   6.701  1.00  0.00            
ATOM   2367  NE2 GLN T   5      15.129  23.376   6.029  1.00  0.00            
ATOM   2368 HE21 GLN T   5      14.454  24.074   6.280  1.00  0.00            
ATOM   2369 HE22 GLN T   5      15.655  23.305   5.180  1.00  0.00            
ATOM   2370  C   GLN T   5      15.784  25.694   9.904  1.00  0.00            
ATOM   2371  O   GLN T   5      15.270  25.663  11.094  1.00  0.00            
ATOM   2372  N   PRO T   6      16.113  26.881   9.407  1.00  0.00            
ATOM   2373  CD  PRO T   6      17.207  27.113   8.437  1.00  0.00            
ATOM   2374  HD1 PRO T   6      18.069  26.459   8.690  1.00  0.00            
ATOM   2375  HD2 PRO T   6      16.982  26.691   7.434  1.00  0.00            
ATOM   2376  CA  PRO T   6      15.463  28.128   9.797  1.00  0.00            
ATOM   2377  HA  PRO T   6      15.783  28.356  10.799  1.00  0.00            
ATOM   2378  CB  PRO T   6      16.055  29.190   8.840  1.00  0.00            
ATOM   2379  HB1 PRO T   6      16.052  30.190   9.324  1.00  0.00            
ATOM   2380  HB2 PRO T   6      15.538  29.109   7.864  1.00  0.00            
ATOM   2381  CG  PRO T   6      17.474  28.618   8.515  1.00  0.00            
ATOM   2382  HG1 PRO T   6      18.136  28.961   9.336  1.00  0.00            
ATOM   2383  HG2 PRO T   6      17.743  29.037   7.529  1.00  0.00            
ATOM   2384  C   PRO T   6      13.951  28.185   9.853  1.00  0.00            
ATOM   2385  O   PRO T   6      13.302  27.385   9.125  1.00  0.00            
ATOM   2386  N   ASN T   7      13.450  29.128  10.628  1.00  0.00            
ATOM   2387  HN  ASN T   7      14.071  29.748  11.101  1.00  0.00            
ATOM   2388  CA  ASN T   7      12.016  29.201  10.864  1.00  0.00            
ATOM   2389  HA  ASN T   7      11.570  28.216  10.864  1.00  0.00            
ATOM   2390  CB  ASN T   7      11.739  29.982  12.153  1.00  0.00            
ATOM   2391  HB1 ASN T   7      11.670  31.063  11.895  1.00  0.00            
ATOM   2392  HB2 ASN T   7      12.548  29.890  12.914  1.00  0.00            
ATOM   2393  CG  ASN T   7      10.535  29.456  12.958  1.00  0.00            
ATOM   2394  OD1 ASN T   7      10.186  28.310  12.896  1.00  0.00            
ATOM   2395  ND2 ASN T   7       9.996  30.382  13.824  1.00  0.00            
ATOM   2396 HD21 ASN T   7      10.382  31.306  13.749  1.00  0.00            
ATOM   2397 HD22 ASN T   7       9.367  30.024  14.513  1.00  0.00            
ATOM   2398  C   ASN T   7      11.352  29.826   9.645  1.00  0.00            
ATOM   2399  OT1 ASN T   7      11.768  30.861   9.091  1.00  0.00            
ATOM   2400  OT2 ASN T   7      10.261  29.388   9.301  1.00  0.00            
END
