# Supplementary material for: Design of the Hydrophobic Core of Self‐Assembling Peptide Fibrils for Enhanced Neural Regeneration
Source: Small Sci. 2025 Sep 4;5(10):2500224. doi: 10.1002/smsc.202500224 (PMC12499481; doi:10.1002/smsc.202500224)
Supplement: Supplementary file 1 — Supplementary Material [file SMSC-5-2500224-s001.zip › Representative-structures/EF-C_P_4_dominant.pdb]

CRYST1   49.144   49.144   49.144  90.00  90.00  90.00 P 1           1
ATOM      1  N   LYS A   1       5.161  11.628  -7.938  1.00  0.00            
ATOM      2  H1  LYS A   1       4.590  10.757  -7.939  1.00  0.00            
ATOM      3  H2  LYS A   1       5.105  12.006  -6.977  1.00  0.00            
ATOM      4  H3  LYS A   1       4.761  12.366  -8.558  1.00  0.00            
ATOM      5  CA  LYS A   1       6.567  11.374  -8.336  1.00  0.00            
ATOM      6  HA  LYS A   1       6.796  11.714  -9.339  1.00  0.00            
ATOM      7  CB  LYS A   1       7.501  12.243  -7.332  1.00  0.00            
ATOM      8  HB1 LYS A   1       6.984  13.226  -7.262  1.00  0.00            
ATOM      9  HB2 LYS A   1       8.504  12.435  -7.776  1.00  0.00            
ATOM     10  CG  LYS A   1       7.863  11.688  -5.900  1.00  0.00            
ATOM     11  HG1 LYS A   1       8.641  10.897  -6.012  1.00  0.00            
ATOM     12  HG2 LYS A   1       6.924  11.297  -5.445  1.00  0.00            
ATOM     13  CD  LYS A   1       8.277  12.845  -4.927  1.00  0.00            
ATOM     14  HD1 LYS A   1       7.385  13.458  -4.706  1.00  0.00            
ATOM     15  HD2 LYS A   1       8.492  12.272  -3.996  1.00  0.00            
ATOM     16  CE  LYS A   1       9.547  13.609  -5.291  1.00  0.00            
ATOM     17  HE1 LYS A   1       9.351  14.181  -6.227  1.00  0.00            
ATOM     18  HE2 LYS A   1      10.474  13.011  -5.363  1.00  0.00            
ATOM     19  NZ  LYS A   1       9.846  14.615  -4.219  1.00  0.00            
ATOM     20  HZ1 LYS A   1       9.249  15.454  -4.261  1.00  0.00            
ATOM     21  HZ2 LYS A   1       9.829  14.170  -3.273  1.00  0.00            
ATOM     22  HZ3 LYS A   1      10.763  15.077  -4.346  1.00  0.00            
ATOM     23  C   LYS A   1       6.904   9.881  -8.176  1.00  0.00            
ATOM     24  O   LYS A   1       6.412   9.206  -7.259  1.00  0.00            
ATOM     25  N   PRO A   2       7.778   9.318  -9.020  1.00  0.00            
ATOM     26  CD  PRO A   2       8.193   9.950 -10.296  1.00  0.00            
ATOM     27  HD1 PRO A   2       7.250  10.244 -10.809  1.00  0.00            
ATOM     28  HD2 PRO A   2       8.840  10.836 -10.144  1.00  0.00            
ATOM     29  CA  PRO A   2       8.402   8.028  -8.892  1.00  0.00            
ATOM     30  HA  PRO A   2       7.742   7.171  -9.026  1.00  0.00            
ATOM     31  CB  PRO A   2       9.469   7.945  -9.983  1.00  0.00            
ATOM     32  HB1 PRO A   2       9.500   6.892 -10.331  1.00  0.00            
ATOM     33  HB2 PRO A   2      10.472   8.296  -9.660  1.00  0.00            
ATOM     34  CG  PRO A   2       8.843   8.913 -11.042  1.00  0.00            
ATOM     35  HG1 PRO A   2       8.111   8.328 -11.639  1.00  0.00            
ATOM     36  HG2 PRO A   2       9.585   9.335 -11.755  1.00  0.00            
ATOM     37  C   PRO A   2       9.004   7.712  -7.520  1.00  0.00            
ATOM     38  O   PRO A   2       9.509   8.568  -6.801  1.00  0.00            
ATOM     39  N   LYS A   3       9.038   6.424  -7.151  1.00  0.00            
ATOM     40  HN  LYS A   3       8.831   5.697  -7.794  1.00  0.00            
ATOM     41  CA  LYS A   3       9.565   6.000  -5.851  1.00  0.00            
ATOM     42  HA  LYS A   3      10.115   6.824  -5.434  1.00  0.00            
ATOM     43  CB  LYS A   3       8.404   5.676  -4.853  1.00  0.00            
ATOM     44  HB1 LYS A   3       8.845   5.039  -4.054  1.00  0.00            
ATOM     45  HB2 LYS A   3       7.591   5.151  -5.390  1.00  0.00            
ATOM     46  CG  LYS A   3       7.834   6.942  -4.135  1.00  0.00            
ATOM     47  HG1 LYS A   3       6.865   6.556  -3.751  1.00  0.00            
ATOM     48  HG2 LYS A   3       7.634   7.657  -4.962  1.00  0.00            
ATOM     49  CD  LYS A   3       8.687   7.545  -3.019  1.00  0.00            
ATOM     50  HD1 LYS A   3       8.536   6.969  -2.085  1.00  0.00            
ATOM     51  HD2 LYS A   3       9.764   7.598  -3.298  1.00  0.00            
ATOM     52  CE  LYS A   3       8.283   9.094  -2.745  1.00  0.00            
ATOM     53  HE1 LYS A   3       8.543   9.704  -3.641  1.00  0.00            
ATOM     54  HE2 LYS A   3       8.937   9.371  -1.897  1.00  0.00            
ATOM     55  NZ  LYS A   3       6.888   9.406  -2.332  1.00  0.00            
ATOM     56  HZ1 LYS A   3       6.258   9.459  -3.155  1.00  0.00            
ATOM     57  HZ2 LYS A   3       6.503   8.604  -1.791  1.00  0.00            
ATOM     58  HZ3 LYS A   3       6.783  10.267  -1.767  1.00  0.00            
ATOM     59  C   LYS A   3      10.509   4.792  -5.951  1.00  0.00            
ATOM     60  O   LYS A   3       9.966   3.740  -6.291  1.00  0.00            
ATOM     61  N   PRO A   4      11.771   4.787  -5.605  1.00  0.00            
ATOM     62  CD  PRO A   4      12.651   5.962  -5.670  1.00  0.00            
ATOM     63  HD1 PRO A   4      12.464   6.569  -6.590  1.00  0.00            
ATOM     64  HD2 PRO A   4      12.464   6.643  -4.811  1.00  0.00            
ATOM     65  CA  PRO A   4      12.506   3.565  -5.262  1.00  0.00            
ATOM     66  HA  PRO A   4      12.508   3.076  -6.221  1.00  0.00            
ATOM     67  CB  PRO A   4      13.839   4.118  -4.820  1.00  0.00            
ATOM     68  HB1 PRO A   4      14.640   3.343  -4.931  1.00  0.00            
ATOM     69  HB2 PRO A   4      13.809   4.295  -3.727  1.00  0.00            
ATOM     70  CG  PRO A   4      14.002   5.385  -5.623  1.00  0.00            
ATOM     71  HG1 PRO A   4      14.394   5.294  -6.654  1.00  0.00            
ATOM     72  HG2 PRO A   4      14.809   5.964  -5.127  1.00  0.00            
ATOM     73  C   PRO A   4      11.795   2.652  -4.324  1.00  0.00            
ATOM     74  O   PRO A   4      11.398   3.158  -3.288  1.00  0.00            
ATOM     75  N   GLN A   5      11.613   1.352  -4.656  1.00  0.00            
ATOM     76  HN  GLN A   5      12.021   1.070  -5.524  1.00  0.00            
ATOM     77  CA  GLN A   5      10.841   0.415  -3.807  1.00  0.00            
ATOM     78  HA  GLN A   5      10.196   1.060  -3.216  1.00  0.00            
ATOM     79  CB  GLN A   5      10.058  -0.656  -4.571  1.00  0.00            
ATOM     80  HB1 GLN A   5       9.611  -1.411  -3.900  1.00  0.00            
ATOM     81  HB2 GLN A   5      10.781  -1.250  -5.167  1.00  0.00            
ATOM     82  CG  GLN A   5       9.004  -0.108  -5.388  1.00  0.00            
ATOM     83  HG1 GLN A   5       8.369  -0.964  -5.687  1.00  0.00            
ATOM     84  HG2 GLN A   5       9.431   0.510  -6.216  1.00  0.00            
ATOM     85  CD  GLN A   5       8.047   0.753  -4.511  1.00  0.00            
ATOM     86  OE1 GLN A   5       7.347   0.154  -3.726  1.00  0.00            
ATOM     87  NE2 GLN A   5       8.078   2.063  -4.666  1.00  0.00            
ATOM     88 HE21 GLN A   5       8.716   2.453  -5.326  1.00  0.00            
ATOM     89 HE22 GLN A   5       7.555   2.616  -4.012  1.00  0.00            
ATOM     90  C   GLN A   5      11.609  -0.180  -2.730  1.00  0.00            
ATOM     91  O   GLN A   5      12.867  -0.280  -2.867  1.00  0.00            
ATOM     92  N   PRO A   6      11.114  -0.645  -1.581  1.00  0.00            
ATOM     93  CD  PRO A   6       9.776  -0.192  -1.063  1.00  0.00            
ATOM     94  HD1 PRO A   6       9.604   0.901  -1.075  1.00  0.00            
ATOM     95  HD2 PRO A   6       8.955  -0.690  -1.606  1.00  0.00            
ATOM     96  CA  PRO A   6      11.843  -1.604  -0.748  1.00  0.00            
ATOM     97  HA  PRO A   6      12.615  -1.070  -0.209  1.00  0.00            
ATOM     98  CB  PRO A   6      10.727  -1.982   0.247  1.00  0.00            
ATOM     99  HB1 PRO A   6      11.134  -2.291   1.232  1.00  0.00            
ATOM    100  HB2 PRO A   6      10.128  -2.772  -0.245  1.00  0.00            
ATOM    101  CG  PRO A   6       9.835  -0.725   0.360  1.00  0.00            
ATOM    102  HG1 PRO A   6      10.292   0.092   0.966  1.00  0.00            
ATOM    103  HG2 PRO A   6       8.859  -0.840   0.871  1.00  0.00            
ATOM    104  C   PRO A   6      12.570  -2.745  -1.404  1.00  0.00            
ATOM    105  O   PRO A   6      11.927  -3.527  -2.088  1.00  0.00            
ATOM    106  N   ASN A   7      13.878  -2.785  -1.178  1.00  0.00            
ATOM    107  HN  ASN A   7      14.322  -2.111  -0.595  1.00  0.00            
ATOM    108  CA  ASN A   7      14.680  -3.938  -1.572  1.00  0.00            
ATOM    109  HA  ASN A   7      14.159  -4.369  -2.403  1.00  0.00            
ATOM    110  CB  ASN A   7      16.185  -3.680  -1.790  1.00  0.00            
ATOM    111  HB1 ASN A   7      16.718  -4.568  -2.204  1.00  0.00            
ATOM    112  HB2 ASN A   7      16.653  -3.477  -0.799  1.00  0.00            
ATOM    113  CG  ASN A   7      16.378  -2.495  -2.676  1.00  0.00            
ATOM    114  OD1 ASN A   7      16.832  -1.441  -2.246  1.00  0.00            
ATOM    115  ND2 ASN A   7      16.177  -2.704  -3.973  1.00  0.00            
ATOM    116 HD21 ASN A   7      15.838  -3.571  -4.334  1.00  0.00            
ATOM    117 HD22 ASN A   7      16.334  -1.878  -4.517  1.00  0.00            
ATOM    118  C   ASN A   7      14.561  -4.969  -0.419  1.00  0.00            
ATOM    119  OT1 ASN A   7      14.421  -6.111  -0.852  1.00  0.00            
ATOM    120  OT2 ASN A   7      14.559  -4.674   0.796  1.00  0.00            
ATOM    121  N   LYS B   1       0.042   3.459  -8.656  1.00  0.00            
ATOM    122  H1  LYS B   1       0.290   2.645  -9.253  1.00  0.00            
ATOM    123  H2  LYS B   1      -0.869   3.377  -8.155  1.00  0.00            
ATOM    124  H3  LYS B   1      -0.016   4.296  -9.260  1.00  0.00            
ATOM    125  CA  LYS B   1       1.177   3.749  -7.673  1.00  0.00            
ATOM    126  HA  LYS B   1       0.747   4.376  -6.911  1.00  0.00            
ATOM    127  CB  LYS B   1       1.592   2.353  -6.921  1.00  0.00            
ATOM    128  HB1 LYS B   1       2.640   2.479  -6.573  1.00  0.00            
ATOM    129  HB2 LYS B   1       1.723   1.546  -7.670  1.00  0.00            
ATOM    130  CG  LYS B   1       0.694   1.757  -5.812  1.00  0.00            
ATOM    131  HG1 LYS B   1       1.380   1.054  -5.298  1.00  0.00            
ATOM    132  HG2 LYS B   1      -0.228   1.284  -6.205  1.00  0.00            
ATOM    133  CD  LYS B   1       0.260   2.790  -4.752  1.00  0.00            
ATOM    134  HD1 LYS B   1       1.110   3.471  -4.580  1.00  0.00            
ATOM    135  HD2 LYS B   1      -0.588   3.435  -5.075  1.00  0.00            
ATOM    136  CE  LYS B   1      -0.042   2.144  -3.406  1.00  0.00            
ATOM    137  HE1 LYS B   1       0.761   1.421  -3.135  1.00  0.00            
ATOM    138  HE2 LYS B   1      -0.928   1.478  -3.493  1.00  0.00            
ATOM    139  NZ  LYS B   1      -0.429   3.110  -2.448  1.00  0.00            
ATOM    140  HZ1 LYS B   1      -0.065   4.024  -2.778  1.00  0.00            
ATOM    141  HZ2 LYS B   1      -1.450   3.235  -2.296  1.00  0.00            
ATOM    142  HZ3 LYS B   1      -0.037   2.946  -1.499  1.00  0.00            
ATOM    143  C   LYS B   1       2.354   4.423  -8.359  1.00  0.00            
ATOM    144  O   LYS B   1       2.450   4.217  -9.574  1.00  0.00            
ATOM    145  N   PRO B   2       3.243   5.149  -7.635  1.00  0.00            
ATOM    146  CD  PRO B   2       3.120   5.503  -6.212  1.00  0.00            
ATOM    147  HD1 PRO B   2       2.113   5.921  -6.019  1.00  0.00            
ATOM    148  HD2 PRO B   2       3.288   4.582  -5.631  1.00  0.00            
ATOM    149  CA  PRO B   2       4.573   5.630  -8.077  1.00  0.00            
ATOM    150  HA  PRO B   2       4.416   6.514  -8.680  1.00  0.00            
ATOM    151  CB  PRO B   2       5.321   6.042  -6.781  1.00  0.00            
ATOM    152  HB1 PRO B   2       6.168   6.766  -6.851  1.00  0.00            
ATOM    153  HB2 PRO B   2       5.756   5.096  -6.389  1.00  0.00            
ATOM    154  CG  PRO B   2       4.216   6.483  -5.889  1.00  0.00            
ATOM    155  HG1 PRO B   2       3.938   7.514  -6.205  1.00  0.00            
ATOM    156  HG2 PRO B   2       4.522   6.556  -4.823  1.00  0.00            
ATOM    157  C   PRO B   2       5.259   4.620  -9.001  1.00  0.00            
ATOM    158  O   PRO B   2       5.171   3.436  -8.621  1.00  0.00            
ATOM    159  N   LYS B   3       5.905   4.961 -10.158  1.00  0.00            
ATOM    160  HN  LYS B   3       5.779   5.911 -10.425  1.00  0.00            
ATOM    161  CA  LYS B   3       6.788   4.072 -10.883  1.00  0.00            
ATOM    162  HA  LYS B   3       6.133   3.276 -11.204  1.00  0.00            
ATOM    163  CB  LYS B   3       7.464   4.827 -12.099  1.00  0.00            
ATOM    164  HB1 LYS B   3       8.436   4.408 -12.446  1.00  0.00            
ATOM    165  HB2 LYS B   3       7.899   5.799 -11.775  1.00  0.00            
ATOM    166  CG  LYS B   3       6.500   5.143 -13.273  1.00  0.00            
ATOM    167  HG1 LYS B   3       5.921   6.037 -12.948  1.00  0.00            
ATOM    168  HG2 LYS B   3       5.793   4.315 -13.472  1.00  0.00            
ATOM    169  CD  LYS B   3       7.292   5.641 -14.532  1.00  0.00            
ATOM    170  HD1 LYS B   3       8.075   6.340 -14.164  1.00  0.00            
ATOM    171  HD2 LYS B   3       7.753   4.776 -15.056  1.00  0.00            
ATOM    172  CE  LYS B   3       6.527   6.455 -15.648  1.00  0.00            
ATOM    173  HE1 LYS B   3       5.698   5.880 -16.114  1.00  0.00            
ATOM    174  HE2 LYS B   3       7.214   6.758 -16.467  1.00  0.00            
ATOM    175  NZ  LYS B   3       5.910   7.682 -15.042  1.00  0.00            
ATOM    176  HZ1 LYS B   3       5.291   7.471 -14.238  1.00  0.00            
ATOM    177  HZ2 LYS B   3       6.653   8.347 -14.727  1.00  0.00            
ATOM    178  HZ3 LYS B   3       5.370   8.165 -15.794  1.00  0.00            
ATOM    179  C   LYS B   3       8.017   3.577  -9.953  1.00  0.00            
ATOM    180  O   LYS B   3       8.419   4.372  -9.093  1.00  0.00            
ATOM    181  N   PRO B   4       8.620   2.438 -10.099  1.00  0.00            
ATOM    182  CD  PRO B   4       8.159   1.425 -10.965  1.00  0.00            
ATOM    183  HD1 PRO B   4       7.066   1.272 -10.881  1.00  0.00            
ATOM    184  HD2 PRO B   4       8.393   1.942 -11.914  1.00  0.00            
ATOM    185  CA  PRO B   4       9.768   2.043  -9.272  1.00  0.00            
ATOM    186  HA  PRO B   4       9.685   2.510  -8.294  1.00  0.00            
ATOM    187  CB  PRO B   4       9.484   0.513  -9.216  1.00  0.00            
ATOM    188  HB1 PRO B   4       8.689   0.468  -8.436  1.00  0.00            
ATOM    189  HB2 PRO B   4      10.336  -0.072  -8.829  1.00  0.00            
ATOM    190  CG  PRO B   4       8.918   0.143 -10.555  1.00  0.00            
ATOM    191  HG1 PRO B   4       8.209  -0.704 -10.535  1.00  0.00            
ATOM    192  HG2 PRO B   4       9.710   0.050 -11.325  1.00  0.00            
ATOM    193  C   PRO B   4      11.061   2.432  -9.913  1.00  0.00            
ATOM    194  O   PRO B   4      11.742   1.556 -10.435  1.00  0.00            
ATOM    195  N   GLN B   5      11.434   3.664  -9.831  1.00  0.00            
ATOM    196  HN  GLN B   5      10.947   4.361  -9.295  1.00  0.00            
ATOM    197  CA  GLN B   5      12.741   4.161 -10.397  1.00  0.00            
ATOM    198  HA  GLN B   5      13.505   3.466 -10.091  1.00  0.00            
ATOM    199  CB  GLN B   5      12.703   4.274 -11.946  1.00  0.00            
ATOM    200  HB1 GLN B   5      12.635   3.251 -12.358  1.00  0.00            
ATOM    201  HB2 GLN B   5      13.686   4.679 -12.255  1.00  0.00            
ATOM    202  CG  GLN B   5      11.662   5.217 -12.474  1.00  0.00            
ATOM    203  HG1 GLN B   5      11.920   6.227 -12.089  1.00  0.00            
ATOM    204  HG2 GLN B   5      10.700   4.969 -11.976  1.00  0.00            
ATOM    205  CD  GLN B   5      11.563   5.284 -13.963  1.00  0.00            
ATOM    206  OE1 GLN B   5      10.985   4.437 -14.614  1.00  0.00            
ATOM    207  NE2 GLN B   5      12.163   6.339 -14.585  1.00  0.00            
ATOM    208 HE21 GLN B   5      12.880   6.807 -14.067  1.00  0.00            
ATOM    209 HE22 GLN B   5      12.237   6.539 -15.566  1.00  0.00            
ATOM    210  C   GLN B   5      13.042   5.553  -9.760  1.00  0.00            
ATOM    211  O   GLN B   5      12.089   6.099  -9.181  1.00  0.00            
ATOM    212  N   PRO B   6      14.269   6.078  -9.743  1.00  0.00            
ATOM    213  CD  PRO B   6      15.412   5.502 -10.381  1.00  0.00            
ATOM    214  HD1 PRO B   6      15.581   4.435 -10.103  1.00  0.00            
ATOM    215  HD2 PRO B   6      15.321   5.494 -11.486  1.00  0.00            
ATOM    216  CA  PRO B   6      14.460   7.499  -9.535  1.00  0.00            
ATOM    217  HA  PRO B   6      14.307   7.715  -8.485  1.00  0.00            
ATOM    218  CB  PRO B   6      15.926   7.833  -9.923  1.00  0.00            
ATOM    219  HB1 PRO B   6      16.376   8.586  -9.244  1.00  0.00            
ATOM    220  HB2 PRO B   6      15.981   8.391 -10.889  1.00  0.00            
ATOM    221  CG  PRO B   6      16.571   6.427  -9.997  1.00  0.00            
ATOM    222  HG1 PRO B   6      16.956   6.198  -8.976  1.00  0.00            
ATOM    223  HG2 PRO B   6      17.364   6.306 -10.757  1.00  0.00            
ATOM    224  C   PRO B   6      13.469   8.543 -10.115  1.00  0.00            
ATOM    225  O   PRO B   6      13.102   8.391 -11.321  1.00  0.00            
ATOM    226  N   ASN B   7      13.108   9.577  -9.345  1.00  0.00            
ATOM    227  HN  ASN B   7      13.331   9.755  -8.391  1.00  0.00            
ATOM    228  CA  ASN B   7      12.214  10.495  -9.897  1.00  0.00            
ATOM    229  HA  ASN B   7      11.501  10.031 -10.551  1.00  0.00            
ATOM    230  CB  ASN B   7      11.428  11.205  -8.804  1.00  0.00            
ATOM    231  HB1 ASN B   7      10.687  10.467  -8.435  1.00  0.00            
ATOM    232  HB2 ASN B   7      10.891  12.051  -9.292  1.00  0.00            
ATOM    233  CG  ASN B   7      12.265  11.721  -7.637  1.00  0.00            
ATOM    234  OD1 ASN B   7      12.743  11.038  -6.731  1.00  0.00            
ATOM    235  ND2 ASN B   7      12.363  13.036  -7.564  1.00  0.00            
ATOM    236 HD21 ASN B   7      12.992  13.321  -6.843  1.00  0.00            
ATOM    237 HD22 ASN B   7      12.027  13.619  -8.301  1.00  0.00            
ATOM    238  C   ASN B   7      12.978  11.607 -10.735  1.00  0.00            
ATOM    239  OT1 ASN B   7      12.263  12.154 -11.608  1.00  0.00            
ATOM    240  OT2 ASN B   7      14.141  11.869 -10.402  1.00  0.00            
ATOM    241  N   LYS C   1     -18.423   4.191   3.019  1.00  0.00            
ATOM    242  H1  LYS C   1     -18.776   5.123   3.311  1.00  0.00            
ATOM    243  H2  LYS C   1     -18.215   4.272   2.004  1.00  0.00            
ATOM    244  H3  LYS C   1     -19.200   3.517   3.166  1.00  0.00            
ATOM    245  CA  LYS C   1     -17.210   3.861   3.864  1.00  0.00            
ATOM    246  HA  LYS C   1     -17.576   3.850   4.883  1.00  0.00            
ATOM    247  CB  LYS C   1     -16.756   2.377   3.520  1.00  0.00            
ATOM    248  HB1 LYS C   1     -16.020   2.340   2.678  1.00  0.00            
ATOM    249  HB2 LYS C   1     -17.656   1.873   3.107  1.00  0.00            
ATOM    250  CG  LYS C   1     -16.239   1.487   4.713  1.00  0.00            
ATOM    251  HG1 LYS C   1     -15.506   2.185   5.161  1.00  0.00            
ATOM    252  HG2 LYS C   1     -15.683   0.650   4.250  1.00  0.00            
ATOM    253  CD  LYS C   1     -17.329   1.193   5.732  1.00  0.00            
ATOM    254  HD1 LYS C   1     -17.571   2.139   6.257  1.00  0.00            
ATOM    255  HD2 LYS C   1     -18.210   0.843   5.140  1.00  0.00            
ATOM    256  CE  LYS C   1     -16.847   0.074   6.678  1.00  0.00            
ATOM    257  HE1 LYS C   1     -15.939   0.432   7.211  1.00  0.00            
ATOM    258  HE2 LYS C   1     -16.757  -0.863   6.090  1.00  0.00            
ATOM    259  NZ  LYS C   1     -17.948  -0.138   7.696  1.00  0.00            
ATOM    260  HZ1 LYS C   1     -18.849   0.327   7.477  1.00  0.00            
ATOM    261  HZ2 LYS C   1     -18.310  -1.108   7.551  1.00  0.00            
ATOM    262  HZ3 LYS C   1     -17.578   0.011   8.660  1.00  0.00            
ATOM    263  C   LYS C   1     -16.070   4.820   3.663  1.00  0.00            
ATOM    264  O   LYS C   1     -15.918   5.203   2.483  1.00  0.00            
ATOM    265  N   PRO C   2     -15.243   5.101   4.634  1.00  0.00            
ATOM    266  CD  PRO C   2     -15.478   5.001   6.104  1.00  0.00            
ATOM    267  HD1 PRO C   2     -16.454   5.381   6.489  1.00  0.00            
ATOM    268  HD2 PRO C   2     -15.229   3.959   6.433  1.00  0.00            
ATOM    269  CA  PRO C   2     -13.929   5.829   4.401  1.00  0.00            
ATOM    270  HA  PRO C   2     -14.172   6.799   3.977  1.00  0.00            
ATOM    271  CB  PRO C   2     -13.278   5.918   5.819  1.00  0.00            
ATOM    272  HB1 PRO C   2     -12.600   6.802   5.859  1.00  0.00            
ATOM    273  HB2 PRO C   2     -12.738   4.978   6.064  1.00  0.00            
ATOM    274  CG  PRO C   2     -14.519   5.972   6.719  1.00  0.00            
ATOM    275  HG1 PRO C   2     -14.961   6.981   6.566  1.00  0.00            
ATOM    276  HG2 PRO C   2     -14.371   5.857   7.817  1.00  0.00            
ATOM    277  C   PRO C   2     -13.013   5.114   3.470  1.00  0.00            
ATOM    278  O   PRO C   2     -12.967   3.918   3.631  1.00  0.00            
ATOM    279  N   LYS C   3     -12.275   5.794   2.534  1.00  0.00            
ATOM    280  HN  LYS C   3     -12.512   6.750   2.387  1.00  0.00            
ATOM    281  CA  LYS C   3     -11.242   5.296   1.560  1.00  0.00            
ATOM    282  HA  LYS C   3     -11.722   4.505   1.006  1.00  0.00            
ATOM    283  CB  LYS C   3     -10.763   6.392   0.540  1.00  0.00            
ATOM    284  HB1 LYS C   3      -9.924   5.997  -0.061  1.00  0.00            
ATOM    285  HB2 LYS C   3     -10.308   7.282   1.036  1.00  0.00            
ATOM    286  CG  LYS C   3     -11.803   6.857  -0.449  1.00  0.00            
ATOM    287  HG1 LYS C   3     -11.233   7.407  -1.229  1.00  0.00            
ATOM    288  HG2 LYS C   3     -12.471   7.539   0.121  1.00  0.00            
ATOM    289  CD  LYS C   3     -12.620   5.789  -1.077  1.00  0.00            
ATOM    290  HD1 LYS C   3     -12.032   5.035  -1.642  1.00  0.00            
ATOM    291  HD2 LYS C   3     -13.341   5.292  -0.406  1.00  0.00            
ATOM    292  CE  LYS C   3     -13.461   6.305  -2.338  1.00  0.00            
ATOM    293  HE1 LYS C   3     -14.094   5.452  -2.670  1.00  0.00            
ATOM    294  HE2 LYS C   3     -12.768   6.576  -3.163  1.00  0.00            
ATOM    295  NZ  LYS C   3     -14.273   7.486  -2.099  1.00  0.00            
ATOM    296  HZ1 LYS C   3     -14.992   7.165  -1.420  1.00  0.00            
ATOM    297  HZ2 LYS C   3     -13.747   8.281  -1.680  1.00  0.00            
ATOM    298  HZ3 LYS C   3     -14.651   7.744  -3.037  1.00  0.00            
ATOM    299  C   LYS C   3     -10.076   4.603   2.312  1.00  0.00            
ATOM    300  O   LYS C   3      -9.684   5.006   3.399  1.00  0.00            
ATOM    301  N   PRO C   4      -9.456   3.554   1.612  1.00  0.00            
ATOM    302  CD  PRO C   4      -9.858   3.004   0.258  1.00  0.00            
ATOM    303  HD1 PRO C   4     -10.773   2.394   0.412  1.00  0.00            
ATOM    304  HD2 PRO C   4     -10.173   3.774  -0.480  1.00  0.00            
ATOM    305  CA  PRO C   4      -8.319   2.812   2.140  1.00  0.00            
ATOM    306  HA  PRO C   4      -8.533   2.548   3.167  1.00  0.00            
ATOM    307  CB  PRO C   4      -8.074   1.590   1.153  1.00  0.00            
ATOM    308  HB1 PRO C   4      -8.746   0.761   1.437  1.00  0.00            
ATOM    309  HB2 PRO C   4      -6.990   1.323   1.133  1.00  0.00            
ATOM    310  CG  PRO C   4      -8.656   2.186  -0.150  1.00  0.00            
ATOM    311  HG1 PRO C   4      -8.902   1.497  -0.981  1.00  0.00            
ATOM    312  HG2 PRO C   4      -7.918   2.849  -0.649  1.00  0.00            
ATOM    313  C   PRO C   4      -7.170   3.742   2.197  1.00  0.00            
ATOM    314  O   PRO C   4      -6.984   4.550   1.328  1.00  0.00            
ATOM    315  N   GLN C   5      -6.397   3.782   3.333  1.00  0.00            
ATOM    316  HN  GLN C   5      -6.498   3.068   4.024  1.00  0.00            
ATOM    317  CA  GLN C   5      -5.267   4.682   3.516  1.00  0.00            
ATOM    318  HA  GLN C   5      -5.718   5.646   3.641  1.00  0.00            
ATOM    319  CB  GLN C   5      -4.580   4.365   4.891  1.00  0.00            
ATOM    320  HB1 GLN C   5      -3.704   5.048   4.897  1.00  0.00            
ATOM    321  HB2 GLN C   5      -4.253   3.293   4.923  1.00  0.00            
ATOM    322  CG  GLN C   5      -5.332   4.610   6.175  1.00  0.00            
ATOM    323  HG1 GLN C   5      -4.652   4.499   7.049  1.00  0.00            
ATOM    324  HG2 GLN C   5      -6.173   3.887   6.266  1.00  0.00            
ATOM    325  CD  GLN C   5      -5.946   6.047   6.166  1.00  0.00            
ATOM    326  OE1 GLN C   5      -5.251   7.080   5.991  1.00  0.00            
ATOM    327  NE2 GLN C   5      -7.300   6.113   6.204  1.00  0.00            
ATOM    328 HE21 GLN C   5      -7.841   5.288   6.357  1.00  0.00            
ATOM    329 HE22 GLN C   5      -7.802   6.955   5.981  1.00  0.00            
ATOM    330  C   GLN C   5      -4.241   4.726   2.339  1.00  0.00            
ATOM    331  O   GLN C   5      -4.004   3.715   1.712  1.00  0.00            
ATOM    332  N   PRO C   6      -3.586   5.853   2.026  1.00  0.00            
ATOM    333  CD  PRO C   6      -3.539   7.117   2.738  1.00  0.00            
ATOM    334  HD1 PRO C   6      -4.569   7.410   3.045  1.00  0.00            
ATOM    335  HD2 PRO C   6      -2.866   6.953   3.609  1.00  0.00            
ATOM    336  CA  PRO C   6      -2.710   5.845   0.823  1.00  0.00            
ATOM    337  HA  PRO C   6      -3.140   5.096   0.175  1.00  0.00            
ATOM    338  CB  PRO C   6      -2.847   7.318   0.423  1.00  0.00            
ATOM    339  HB1 PRO C   6      -3.819   7.403  -0.110  1.00  0.00            
ATOM    340  HB2 PRO C   6      -2.120   7.691  -0.324  1.00  0.00            
ATOM    341  CG  PRO C   6      -2.908   8.108   1.744  1.00  0.00            
ATOM    342  HG1 PRO C   6      -3.490   9.050   1.716  1.00  0.00            
ATOM    343  HG2 PRO C   6      -1.867   8.338   2.066  1.00  0.00            
ATOM    344  C   PRO C   6      -1.252   5.384   1.155  1.00  0.00            
ATOM    345  O   PRO C   6      -0.437   6.224   1.542  1.00  0.00            
ATOM    346  N   ASN C   7      -0.983   4.042   1.167  1.00  0.00            
ATOM    347  HN  ASN C   7      -1.660   3.438   0.731  1.00  0.00            
ATOM    348  CA  ASN C   7       0.208   3.428   1.758  1.00  0.00            
ATOM    349  HA  ASN C   7       0.678   4.141   2.413  1.00  0.00            
ATOM    350  CB  ASN C   7      -0.024   2.104   2.525  1.00  0.00            
ATOM    351  HB1 ASN C   7       0.958   1.738   2.879  1.00  0.00            
ATOM    352  HB2 ASN C   7      -0.446   1.322   1.848  1.00  0.00            
ATOM    353  CG  ASN C   7      -1.007   2.140   3.676  1.00  0.00            
ATOM    354  OD1 ASN C   7      -1.491   1.030   3.958  1.00  0.00            
ATOM    355  ND2 ASN C   7      -1.257   3.257   4.325  1.00  0.00            
ATOM    356 HD21 ASN C   7      -0.799   4.090   4.024  1.00  0.00            
ATOM    357 HD22 ASN C   7      -1.838   3.271   5.131  1.00  0.00            
ATOM    358  C   ASN C   7       1.192   3.215   0.575  1.00  0.00            
ATOM    359  OT1 ASN C   7       2.293   3.735   0.595  1.00  0.00            
ATOM    360  OT2 ASN C   7       0.922   2.325  -0.296  1.00  0.00            
ATOM    361  N   LYS D   1     -19.373 -15.514  16.410  1.00  0.00            
ATOM    362  H1  LYS D   1     -20.189 -16.142  16.624  1.00  0.00            
ATOM    363  H2  LYS D   1     -19.436 -14.813  17.182  1.00  0.00            
ATOM    364  H3  LYS D   1     -19.616 -14.985  15.544  1.00  0.00            
ATOM    365  CA  LYS D   1     -18.057 -16.243  16.216  1.00  0.00            
ATOM    366  HA  LYS D   1     -17.925 -16.975  16.993  1.00  0.00            
ATOM    367  CB  LYS D   1     -18.199 -16.991  14.861  1.00  0.00            
ATOM    368  HB1 LYS D   1     -17.192 -17.071  14.392  1.00  0.00            
ATOM    369  HB2 LYS D   1     -18.769 -16.323  14.187  1.00  0.00            
ATOM    370  CG  LYS D   1     -18.835 -18.397  14.809  1.00  0.00            
ATOM    371  HG1 LYS D   1     -19.014 -18.610  13.734  1.00  0.00            
ATOM    372  HG2 LYS D   1     -19.849 -18.317  15.257  1.00  0.00            
ATOM    373  CD  LYS D   1     -18.055 -19.529  15.599  1.00  0.00            
ATOM    374  HD1 LYS D   1     -17.106 -19.754  15.059  1.00  0.00            
ATOM    375  HD2 LYS D   1     -17.773 -19.194  16.621  1.00  0.00            
ATOM    376  CE  LYS D   1     -18.754 -20.874  15.846  1.00  0.00            
ATOM    377  HE1 LYS D   1     -19.011 -21.443  14.929  1.00  0.00            
ATOM    378  HE2 LYS D   1     -19.702 -20.721  16.418  1.00  0.00            
ATOM    379  NZ  LYS D   1     -17.909 -21.801  16.668  1.00  0.00            
ATOM    380  HZ1 LYS D   1     -17.566 -21.284  17.504  1.00  0.00            
ATOM    381  HZ2 LYS D   1     -18.397 -22.642  17.052  1.00  0.00            
ATOM    382  HZ3 LYS D   1     -17.060 -22.082  16.133  1.00  0.00            
ATOM    383  C   LYS D   1     -16.803 -15.270  16.293  1.00  0.00            
ATOM    384  O   LYS D   1     -16.993 -14.055  16.245  1.00  0.00            
ATOM    385  N   PRO D   2     -15.573 -15.733  16.528  1.00  0.00            
ATOM    386  CD  PRO D   2     -15.328 -17.033  17.232  1.00  0.00            
ATOM    387  HD1 PRO D   2     -15.949 -17.092  18.148  1.00  0.00            
ATOM    388  HD2 PRO D   2     -15.706 -17.846  16.574  1.00  0.00            
ATOM    389  CA  PRO D   2     -14.234 -15.069  16.224  1.00  0.00            
ATOM    390  HA  PRO D   2     -14.119 -14.284  16.962  1.00  0.00            
ATOM    391  CB  PRO D   2     -13.269 -16.280  16.415  1.00  0.00            
ATOM    392  HB1 PRO D   2     -12.247 -15.899  16.612  1.00  0.00            
ATOM    393  HB2 PRO D   2     -13.304 -16.912  15.495  1.00  0.00            
ATOM    394  CG  PRO D   2     -13.849 -17.095  17.590  1.00  0.00            
ATOM    395  HG1 PRO D   2     -13.405 -16.587  18.490  1.00  0.00            
ATOM    396  HG2 PRO D   2     -13.415 -18.107  17.605  1.00  0.00            
ATOM    397  C   PRO D   2     -14.193 -14.368  14.898  1.00  0.00            
ATOM    398  O   PRO D   2     -14.849 -14.829  13.934  1.00  0.00            
ATOM    399  N   LYS D   3     -13.405 -13.334  14.645  1.00  0.00            
ATOM    400  HN  LYS D   3     -12.852 -13.035  15.425  1.00  0.00            
ATOM    401  CA  LYS D   3     -13.100 -12.658  13.406  1.00  0.00            
ATOM    402  HA  LYS D   3     -14.093 -12.302  13.130  1.00  0.00            
ATOM    403  CB  LYS D   3     -12.203 -11.469  13.722  1.00  0.00            
ATOM    404  HB1 LYS D   3     -11.875 -10.980  12.783  1.00  0.00            
ATOM    405  HB2 LYS D   3     -11.337 -11.884  14.272  1.00  0.00            
ATOM    406  CG  LYS D   3     -12.890 -10.369  14.497  1.00  0.00            
ATOM    407  HG1 LYS D   3     -13.347 -10.719  15.444  1.00  0.00            
ATOM    408  HG2 LYS D   3     -13.692  -9.867  13.919  1.00  0.00            
ATOM    409  CD  LYS D   3     -11.830  -9.247  14.822  1.00  0.00            
ATOM    410  HD1 LYS D   3     -11.460  -8.916  13.838  1.00  0.00            
ATOM    411  HD2 LYS D   3     -12.396  -8.349  15.157  1.00  0.00            
ATOM    412  CE  LYS D   3     -10.664  -9.537  15.778  1.00  0.00            
ATOM    413  HE1 LYS D   3      -9.930 -10.283  15.389  1.00  0.00            
ATOM    414  HE2 LYS D   3     -10.923  -9.887  16.794  1.00  0.00            
ATOM    415  NZ  LYS D   3      -9.898  -8.272  16.048  1.00  0.00            
ATOM    416  HZ1 LYS D   3     -10.550  -7.575  16.451  1.00  0.00            
ATOM    417  HZ2 LYS D   3      -9.064  -8.453  16.645  1.00  0.00            
ATOM    418  HZ3 LYS D   3      -9.520  -7.949  15.128  1.00  0.00            
ATOM    419  C   LYS D   3     -12.604 -13.477  12.187  1.00  0.00            
ATOM    420  O   LYS D   3     -11.879 -14.460  12.402  1.00  0.00            
ATOM    421  N   PRO D   4     -12.910 -13.102  10.948  1.00  0.00            
ATOM    422  CD  PRO D   4     -13.849 -12.057  10.586  1.00  0.00            
ATOM    423  HD1 PRO D   4     -14.829 -12.547  10.759  1.00  0.00            
ATOM    424  HD2 PRO D   4     -13.683 -11.129  11.156  1.00  0.00            
ATOM    425  CA  PRO D   4     -12.021 -13.393   9.792  1.00  0.00            
ATOM    426  HA  PRO D   4     -11.746 -14.433   9.704  1.00  0.00            
ATOM    427  CB  PRO D   4     -12.737 -12.872   8.528  1.00  0.00            
ATOM    428  HB1 PRO D   4     -13.358 -13.680   8.113  1.00  0.00            
ATOM    429  HB2 PRO D   4     -12.079 -12.490   7.722  1.00  0.00            
ATOM    430  CG  PRO D   4     -13.682 -11.825   9.085  1.00  0.00            
ATOM    431  HG1 PRO D   4     -14.638 -11.624   8.561  1.00  0.00            
ATOM    432  HG2 PRO D   4     -13.190 -10.831   8.983  1.00  0.00            
ATOM    433  C   PRO D   4     -10.615 -12.756   9.985  1.00  0.00            
ATOM    434  O   PRO D   4     -10.344 -11.682  10.571  1.00  0.00            
ATOM    435  N   GLN D   5      -9.616 -13.398   9.347  1.00  0.00            
ATOM    436  HN  GLN D   5      -9.809 -14.224   8.789  1.00  0.00            
ATOM    437  CA  GLN D   5      -8.214 -13.038   9.456  1.00  0.00            
ATOM    438  HA  GLN D   5      -8.097 -12.162  10.092  1.00  0.00            
ATOM    439  CB  GLN D   5      -7.332 -14.279   9.985  1.00  0.00            
ATOM    440  HB1 GLN D   5      -6.259 -14.011  10.078  1.00  0.00            
ATOM    441  HB2 GLN D   5      -7.431 -15.102   9.246  1.00  0.00            
ATOM    442  CG  GLN D   5      -7.716 -14.786  11.316  1.00  0.00            
ATOM    443  HG1 GLN D   5      -6.905 -15.458  11.669  1.00  0.00            
ATOM    444  HG2 GLN D   5      -8.598 -15.471  11.219  1.00  0.00            
ATOM    445  CD  GLN D   5      -7.933 -13.719  12.356  1.00  0.00            
ATOM    446  OE1 GLN D   5      -6.932 -13.112  12.787  1.00  0.00            
ATOM    447  NE2 GLN D   5      -9.152 -13.385  12.751  1.00  0.00            
ATOM    448 HE21 GLN D   5      -9.935 -13.991  12.601  1.00  0.00            
ATOM    449 HE22 GLN D   5      -9.328 -12.550  13.262  1.00  0.00            
ATOM    450  C   GLN D   5      -7.651 -12.643   8.026  1.00  0.00            
ATOM    451  O   GLN D   5      -7.818 -13.503   7.135  1.00  0.00            
ATOM    452  N   PRO D   6      -7.063 -11.456   7.817  1.00  0.00            
ATOM    453  CD  PRO D   6      -7.535 -10.216   8.339  1.00  0.00            
ATOM    454  HD1 PRO D   6      -8.631 -10.071   8.438  1.00  0.00            
ATOM    455  HD2 PRO D   6      -7.183 -10.067   9.387  1.00  0.00            
ATOM    456  CA  PRO D   6      -6.118 -11.304   6.645  1.00  0.00            
ATOM    457  HA  PRO D   6      -6.643 -11.588   5.740  1.00  0.00            
ATOM    458  CB  PRO D   6      -5.645  -9.877   6.813  1.00  0.00            
ATOM    459  HB1 PRO D   6      -5.332  -9.582   5.791  1.00  0.00            
ATOM    460  HB2 PRO D   6      -4.801  -9.852   7.546  1.00  0.00            
ATOM    461  CG  PRO D   6      -6.897  -9.155   7.413  1.00  0.00            
ATOM    462  HG1 PRO D   6      -7.606  -8.895   6.598  1.00  0.00            
ATOM    463  HG2 PRO D   6      -6.676  -8.217   7.953  1.00  0.00            
ATOM    464  C   PRO D   6      -4.969 -12.280   6.764  1.00  0.00            
ATOM    465  O   PRO D   6      -4.291 -12.260   7.797  1.00  0.00            
ATOM    466  N   ASN D   7      -4.680 -13.060   5.648  1.00  0.00            
ATOM    467  HN  ASN D   7      -5.150 -12.772   4.815  1.00  0.00            
ATOM    468  CA  ASN D   7      -3.548 -13.959   5.605  1.00  0.00            
ATOM    469  HA  ASN D   7      -2.908 -13.828   6.462  1.00  0.00            
ATOM    470  CB  ASN D   7      -4.107 -15.399   5.437  1.00  0.00            
ATOM    471  HB1 ASN D   7      -3.289 -16.071   5.089  1.00  0.00            
ATOM    472  HB2 ASN D   7      -4.963 -15.408   4.726  1.00  0.00            
ATOM    473  CG  ASN D   7      -4.669 -16.088   6.695  1.00  0.00            
ATOM    474  OD1 ASN D   7      -4.903 -17.312   6.620  1.00  0.00            
ATOM    475  ND2 ASN D   7      -4.965 -15.331   7.870  1.00  0.00            
ATOM    476 HD21 ASN D   7      -4.937 -14.333   7.935  1.00  0.00            
ATOM    477 HD22 ASN D   7      -5.351 -15.824   8.648  1.00  0.00            
ATOM    478  C   ASN D   7      -2.649 -13.628   4.384  1.00  0.00            
ATOM    479  OT1 ASN D   7      -1.483 -14.063   4.317  1.00  0.00            
ATOM    480  OT2 ASN D   7      -3.198 -13.047   3.420  1.00  0.00            
END
