# Supplementary material for: Design of the Hydrophobic Core of Self‐Assembling Peptide Fibrils for Enhanced Neural Regeneration
Source: Small Sci. 2025 Sep 4;5(10):2500224. doi: 10.1002/smsc.202500224 (PMC12499481; doi:10.1002/smsc.202500224)
Supplement: Supplementary file 1 — Supplementary Material [file SMSC-5-2500224-s001.zip › Representative-structures/EF-C_V_20_dominant.pdb]

CRYST1   69.069   69.069   69.069  90.00  90.00  90.00 P 1           1
ATOM      1  N   LYS A   1       2.859  14.017   4.964  1.00  0.00            
ATOM      2  H1  LYS A   1       2.505  14.673   4.227  1.00  0.00            
ATOM      3  H2  LYS A   1       2.214  14.240   5.751  1.00  0.00            
ATOM      4  H3  LYS A   1       3.834  14.207   5.257  1.00  0.00            
ATOM      5  CA  LYS A   1       2.461  12.587   4.674  1.00  0.00            
ATOM      6  HA  LYS A   1       3.046  12.163   3.874  1.00  0.00            
ATOM      7  CB  LYS A   1       2.395  11.708   6.018  1.00  0.00            
ATOM      8  HB1 LYS A   1       2.125  10.689   5.666  1.00  0.00            
ATOM      9  HB2 LYS A   1       1.565  12.123   6.639  1.00  0.00            
ATOM     10  CG  LYS A   1       3.692  11.597   6.691  1.00  0.00            
ATOM     11  HG1 LYS A   1       3.561  11.071   7.651  1.00  0.00            
ATOM     12  HG2 LYS A   1       3.998  12.600   7.063  1.00  0.00            
ATOM     13  CD  LYS A   1       4.758  10.919   5.882  1.00  0.00            
ATOM     14  HD1 LYS A   1       4.723  11.191   4.807  1.00  0.00            
ATOM     15  HD2 LYS A   1       5.791  11.115   6.245  1.00  0.00            
ATOM     16  CE  LYS A   1       4.750   9.424   6.099  1.00  0.00            
ATOM     17  HE1 LYS A   1       3.739   9.145   5.727  1.00  0.00            
ATOM     18  HE2 LYS A   1       4.819   9.125   7.166  1.00  0.00            
ATOM     19  NZ  LYS A   1       5.860   8.782   5.364  1.00  0.00            
ATOM     20  HZ1 LYS A   1       6.738   9.067   5.832  1.00  0.00            
ATOM     21  HZ2 LYS A   1       5.764   7.757   5.510  1.00  0.00            
ATOM     22  HZ3 LYS A   1       5.881   8.802   4.320  1.00  0.00            
ATOM     23  C   LYS A   1       1.088  12.531   3.984  1.00  0.00            
ATOM     24  O   LYS A   1       0.166  13.304   4.183  1.00  0.00            
ATOM     25  N   VAL A   2       0.881  11.549   3.123  1.00  0.00            
ATOM     26  HN  VAL A   2       1.532  10.792   3.063  1.00  0.00            
ATOM     27  CA  VAL A   2      -0.314  11.450   2.401  1.00  0.00            
ATOM     28  HA  VAL A   2      -0.653  12.459   2.189  1.00  0.00            
ATOM     29  CB  VAL A   2      -0.026  10.874   1.056  1.00  0.00            
ATOM     30  HB  VAL A   2       0.837  11.282   0.489  1.00  0.00            
ATOM     31  CG1 VAL A   2       0.128   9.290   1.055  1.00  0.00            
ATOM     32 HG11 VAL A   2      -0.408   8.770   1.886  1.00  0.00            
ATOM     33 HG12 VAL A   2      -0.123   8.842   0.065  1.00  0.00            
ATOM     34 HG13 VAL A   2       1.196   8.991   1.109  1.00  0.00            
ATOM     35  CG2 VAL A   2      -1.189  11.216   0.115  1.00  0.00            
ATOM     36 HG21 VAL A   2      -1.407  12.308   0.084  1.00  0.00            
ATOM     37 HG22 VAL A   2      -0.976  10.793  -0.889  1.00  0.00            
ATOM     38 HG23 VAL A   2      -2.120  10.654   0.335  1.00  0.00            
ATOM     39  C   VAL A   2      -1.386  10.594   3.230  1.00  0.00            
ATOM     40  O   VAL A   2      -0.981   9.776   4.085  1.00  0.00            
ATOM     41  N   LYS A   3      -2.695  10.633   2.940  1.00  0.00            
ATOM     42  HN  LYS A   3      -3.099  11.154   2.196  1.00  0.00            
ATOM     43  CA  LYS A   3      -3.610   9.687   3.597  1.00  0.00            
ATOM     44  HA  LYS A   3      -3.201   9.243   4.486  1.00  0.00            
ATOM     45  CB  LYS A   3      -4.982  10.245   3.910  1.00  0.00            
ATOM     46  HB1 LYS A   3      -5.693   9.399   3.958  1.00  0.00            
ATOM     47  HB2 LYS A   3      -5.395  10.908   3.121  1.00  0.00            
ATOM     48  CG  LYS A   3      -5.073  11.066   5.205  1.00  0.00            
ATOM     49  HG1 LYS A   3      -4.426  11.915   4.902  1.00  0.00            
ATOM     50  HG2 LYS A   3      -4.677  10.497   6.073  1.00  0.00            
ATOM     51  CD  LYS A   3      -6.500  11.600   5.462  1.00  0.00            
ATOM     52  HD1 LYS A   3      -6.911  12.030   4.534  1.00  0.00            
ATOM     53  HD2 LYS A   3      -7.102  10.695   5.730  1.00  0.00            
ATOM     54  CE  LYS A   3      -6.626  12.756   6.513  1.00  0.00            
ATOM     55  HE1 LYS A   3      -6.024  13.556   6.020  1.00  0.00            
ATOM     56  HE2 LYS A   3      -6.208  12.446   7.495  1.00  0.00            
ATOM     57  NZ  LYS A   3      -7.993  13.180   6.687  1.00  0.00            
ATOM     58  HZ1 LYS A   3      -8.454  13.612   5.859  1.00  0.00            
ATOM     59  HZ2 LYS A   3      -8.492  12.296   6.911  1.00  0.00            
ATOM     60  HZ3 LYS A   3      -8.211  13.870   7.434  1.00  0.00            
ATOM     61  C   LYS A   3      -3.835   8.605   2.615  1.00  0.00            
ATOM     62  O   LYS A   3      -3.977   8.802   1.394  1.00  0.00            
ATOM     63  N   VAL A   4      -3.880   7.350   3.115  1.00  0.00            
ATOM     64  HN  VAL A   4      -3.809   7.354   4.107  1.00  0.00            
ATOM     65  CA  VAL A   4      -4.149   6.163   2.296  1.00  0.00            
ATOM     66  HA  VAL A   4      -4.252   6.366   1.237  1.00  0.00            
ATOM     67  CB  VAL A   4      -2.915   5.195   2.371  1.00  0.00            
ATOM     68  HB  VAL A   4      -2.004   5.827   2.420  1.00  0.00            
ATOM     69  CG1 VAL A   4      -2.830   4.455   3.715  1.00  0.00            
ATOM     70 HG11 VAL A   4      -3.684   3.773   3.899  1.00  0.00            
ATOM     71 HG12 VAL A   4      -1.863   3.933   3.888  1.00  0.00            
ATOM     72 HG13 VAL A   4      -2.928   5.243   4.493  1.00  0.00            
ATOM     73  CG2 VAL A   4      -2.771   4.189   1.172  1.00  0.00            
ATOM     74 HG21 VAL A   4      -1.697   4.000   0.928  1.00  0.00            
ATOM     75 HG22 VAL A   4      -3.253   3.213   1.406  1.00  0.00            
ATOM     76 HG23 VAL A   4      -3.157   4.645   0.240  1.00  0.00            
ATOM     77  C   VAL A   4      -5.547   5.508   2.746  1.00  0.00            
ATOM     78  O   VAL A   4      -5.864   5.300   3.954  1.00  0.00            
ATOM     79  N   GLN A   5      -6.382   5.119   1.732  1.00  0.00            
ATOM     80  HN  GLN A   5      -6.101   5.308   0.791  1.00  0.00            
ATOM     81  CA  GLN A   5      -7.723   4.635   1.880  1.00  0.00            
ATOM     82  HA  GLN A   5      -7.963   4.451   2.915  1.00  0.00            
ATOM     83  CB  GLN A   5      -8.689   5.616   1.256  1.00  0.00            
ATOM     84  HB1 GLN A   5      -8.263   5.814   0.257  1.00  0.00            
ATOM     85  HB2 GLN A   5      -8.647   6.481   1.951  1.00  0.00            
ATOM     86  CG  GLN A   5     -10.197   5.059   1.192  1.00  0.00            
ATOM     87  HG1 GLN A   5     -10.321   4.658   2.217  1.00  0.00            
ATOM     88  HG2 GLN A   5     -10.256   4.214   0.475  1.00  0.00            
ATOM     89  CD  GLN A   5     -11.042   6.255   0.775  1.00  0.00            
ATOM     90  OE1 GLN A   5     -11.421   7.104   1.592  1.00  0.00            
ATOM     91  NE2 GLN A   5     -11.569   6.323  -0.428  1.00  0.00            
ATOM     92 HE21 GLN A   5     -11.113   5.735  -1.098  1.00  0.00            
ATOM     93 HE22 GLN A   5     -12.160   7.114  -0.589  1.00  0.00            
ATOM     94  C   GLN A   5      -7.798   3.236   1.272  1.00  0.00            
ATOM     95  O   GLN A   5      -7.219   2.932   0.171  1.00  0.00            
ATOM     96  N   VAL A   6      -8.496   2.333   2.006  1.00  0.00            
ATOM     97  HN  VAL A   6      -8.616   2.540   2.971  1.00  0.00            
ATOM     98  CA  VAL A   6      -8.759   0.978   1.589  1.00  0.00            
ATOM     99  HA  VAL A   6      -8.348   0.739   0.618  1.00  0.00            
ATOM    100  CB  VAL A   6      -8.173  -0.075   2.513  1.00  0.00            
ATOM    101  HB  VAL A   6      -8.698  -0.005   3.486  1.00  0.00            
ATOM    102  CG1 VAL A   6      -8.401  -1.433   1.876  1.00  0.00            
ATOM    103 HG11 VAL A   6      -7.939  -1.460   0.868  1.00  0.00            
ATOM    104 HG12 VAL A   6      -7.882  -2.218   2.454  1.00  0.00            
ATOM    105 HG13 VAL A   6      -9.455  -1.733   1.704  1.00  0.00            
ATOM    106  CG2 VAL A   6      -6.678   0.132   2.655  1.00  0.00            
ATOM    107 HG21 VAL A   6      -6.291  -0.434   3.538  1.00  0.00            
ATOM    108 HG22 VAL A   6      -6.201  -0.326   1.761  1.00  0.00            
ATOM    109 HG23 VAL A   6      -6.414   1.208   2.699  1.00  0.00            
ATOM    110  C   VAL A   6     -10.274   0.813   1.425  1.00  0.00            
ATOM    111  O   VAL A   6     -11.096   1.045   2.363  1.00  0.00            
ATOM    112  N   ASN A   7     -10.745   0.378   0.239  1.00  0.00            
ATOM    113  HN  ASN A   7     -10.219  -0.063  -0.489  1.00  0.00            
ATOM    114  CA  ASN A   7     -12.117   0.490  -0.218  1.00  0.00            
ATOM    115  HA  ASN A   7     -12.640   1.167   0.438  1.00  0.00            
ATOM    116  CB  ASN A   7     -11.965   1.069  -1.682  1.00  0.00            
ATOM    117  HB1 ASN A   7     -12.932   0.903  -2.212  1.00  0.00            
ATOM    118  HB2 ASN A   7     -11.157   0.471  -2.158  1.00  0.00            
ATOM    119  CG  ASN A   7     -11.723   2.554  -1.592  1.00  0.00            
ATOM    120  OD1 ASN A   7     -12.133   3.282  -0.690  1.00  0.00            
ATOM    121  ND2 ASN A   7     -10.821   2.977  -2.484  1.00  0.00            
ATOM    122 HD21 ASN A   7     -10.484   2.268  -3.118  1.00  0.00            
ATOM    123 HD22 ASN A   7     -10.562   3.942  -2.467  1.00  0.00            
ATOM    124  C   ASN A   7     -12.878  -0.870  -0.293  1.00  0.00            
ATOM    125  OT1 ASN A   7     -12.206  -1.849  -0.725  1.00  0.00            
ATOM    126  OT2 ASN A   7     -14.110  -1.007  -0.031  1.00  0.00            
ATOM    127  N   LYS B   1       3.576   8.799  11.572  1.00  0.00            
ATOM    128  H1  LYS B   1       3.725   9.737  11.153  1.00  0.00            
ATOM    129  H2  LYS B   1       2.740   8.976  12.154  1.00  0.00            
ATOM    130  H3  LYS B   1       4.423   8.618  12.147  1.00  0.00            
ATOM    131  CA  LYS B   1       3.191   7.743  10.568  1.00  0.00            
ATOM    132  HA  LYS B   1       3.969   7.670   9.822  1.00  0.00            
ATOM    133  CB  LYS B   1       2.762   6.377  11.284  1.00  0.00            
ATOM    134  HB1 LYS B   1       2.349   5.675  10.535  1.00  0.00            
ATOM    135  HB2 LYS B   1       1.944   6.561  12.021  1.00  0.00            
ATOM    136  CG  LYS B   1       3.980   5.725  11.906  1.00  0.00            
ATOM    137  HG1 LYS B   1       3.584   5.203  12.797  1.00  0.00            
ATOM    138  HG2 LYS B   1       4.702   6.468  12.311  1.00  0.00            
ATOM    139  CD  LYS B   1       4.768   4.682  11.076  1.00  0.00            
ATOM    140  HD1 LYS B   1       4.089   3.909  10.649  1.00  0.00            
ATOM    141  HD2 LYS B   1       5.154   5.174  10.151  1.00  0.00            
ATOM    142  CE  LYS B   1       6.033   4.093  11.762  1.00  0.00            
ATOM    143  HE1 LYS B   1       5.808   3.303  12.509  1.00  0.00            
ATOM    144  HE2 LYS B   1       6.561   4.919  12.277  1.00  0.00            
ATOM    145  NZ  LYS B   1       7.053   3.592  10.897  1.00  0.00            
ATOM    146  HZ1 LYS B   1       7.436   4.415  10.402  1.00  0.00            
ATOM    147  HZ2 LYS B   1       7.845   3.152  11.422  1.00  0.00            
ATOM    148  HZ3 LYS B   1       6.725   2.937  10.164  1.00  0.00            
ATOM    149  C   LYS B   1       2.044   8.176   9.720  1.00  0.00            
ATOM    150  O   LYS B   1       1.412   9.208   9.979  1.00  0.00            
ATOM    151  N   VAL B   2       1.761   7.495   8.653  1.00  0.00            
ATOM    152  HN  VAL B   2       2.462   6.864   8.339  1.00  0.00            
ATOM    153  CA  VAL B   2       0.611   7.554   7.771  1.00  0.00            
ATOM    154  HA  VAL B   2       0.579   8.572   7.401  1.00  0.00            
ATOM    155  CB  VAL B   2       0.734   6.568   6.596  1.00  0.00            
ATOM    156  HB  VAL B   2       1.716   6.758   6.119  1.00  0.00            
ATOM    157  CG1 VAL B   2       0.576   5.152   7.035  1.00  0.00            
ATOM    158 HG11 VAL B   2       1.289   4.720   7.757  1.00  0.00            
ATOM    159 HG12 VAL B   2      -0.384   5.072   7.591  1.00  0.00            
ATOM    160 HG13 VAL B   2       0.285   4.501   6.184  1.00  0.00            
ATOM    161  CG2 VAL B   2      -0.281   6.810   5.480  1.00  0.00            
ATOM    162 HG21 VAL B   2       0.061   6.202   4.612  1.00  0.00            
ATOM    163 HG22 VAL B   2      -1.255   6.368   5.763  1.00  0.00            
ATOM    164 HG23 VAL B   2      -0.340   7.884   5.219  1.00  0.00            
ATOM    165  C   VAL B   2      -0.675   7.274   8.558  1.00  0.00            
ATOM    166  O   VAL B   2      -0.698   6.582   9.588  1.00  0.00            
ATOM    167  N   LYS B   3      -1.841   7.839   8.153  1.00  0.00            
ATOM    168  HN  LYS B   3      -1.815   8.455   7.378  1.00  0.00            
ATOM    169  CA  LYS B   3      -3.201   7.513   8.689  1.00  0.00            
ATOM    170  HA  LYS B   3      -3.129   6.857   9.549  1.00  0.00            
ATOM    171  CB  LYS B   3      -4.005   8.756   9.167  1.00  0.00            
ATOM    172  HB1 LYS B   3      -5.038   8.351   9.267  1.00  0.00            
ATOM    173  HB2 LYS B   3      -4.168   9.493   8.351  1.00  0.00            
ATOM    174  CG  LYS B   3      -3.530   9.303  10.537  1.00  0.00            
ATOM    175  HG1 LYS B   3      -3.610   8.552  11.350  1.00  0.00            
ATOM    176  HG2 LYS B   3      -4.123  10.197  10.837  1.00  0.00            
ATOM    177  CD  LYS B   3      -2.120   9.862  10.387  1.00  0.00            
ATOM    178  HD1 LYS B   3      -1.399   9.060  10.672  1.00  0.00            
ATOM    179  HD2 LYS B   3      -1.975  10.171   9.326  1.00  0.00            
ATOM    180  CE  LYS B   3      -1.968  11.121  11.262  1.00  0.00            
ATOM    181  HE1 LYS B   3      -2.353  10.789  12.248  1.00  0.00            
ATOM    182  HE2 LYS B   3      -2.516  11.986  10.814  1.00  0.00            
ATOM    183  NZ  LYS B   3      -0.621  11.471  11.398  1.00  0.00            
ATOM    184  HZ1 LYS B   3      -0.088  10.713  11.874  1.00  0.00            
ATOM    185  HZ2 LYS B   3      -0.112  11.617  10.504  1.00  0.00            
ATOM    186  HZ3 LYS B   3      -0.474  12.275  12.034  1.00  0.00            
ATOM    187  C   LYS B   3      -3.960   6.680   7.693  1.00  0.00            
ATOM    188  O   LYS B   3      -4.080   7.101   6.546  1.00  0.00            
ATOM    189  N   VAL B   4      -4.406   5.501   8.106  1.00  0.00            
ATOM    190  HN  VAL B   4      -4.210   5.193   9.032  1.00  0.00            
ATOM    191  CA  VAL B   4      -4.847   4.424   7.204  1.00  0.00            
ATOM    192  HA  VAL B   4      -4.609   4.548   6.153  1.00  0.00            
ATOM    193  CB  VAL B   4      -4.171   3.069   7.448  1.00  0.00            
ATOM    194  HB  VAL B   4      -4.427   2.645   8.445  1.00  0.00            
ATOM    195  CG1 VAL B   4      -4.605   2.090   6.410  1.00  0.00            
ATOM    196 HG11 VAL B   4      -4.501   2.565   5.411  1.00  0.00            
ATOM    197 HG12 VAL B   4      -4.130   1.102   6.515  1.00  0.00            
ATOM    198 HG13 VAL B   4      -5.653   1.831   6.669  1.00  0.00            
ATOM    199  CG2 VAL B   4      -2.637   3.247   7.380  1.00  0.00            
ATOM    200 HG21 VAL B   4      -2.393   3.895   8.250  1.00  0.00            
ATOM    201 HG22 VAL B   4      -2.261   2.202   7.512  1.00  0.00            
ATOM    202 HG23 VAL B   4      -2.374   3.621   6.370  1.00  0.00            
ATOM    203  C   VAL B   4      -6.337   4.231   7.290  1.00  0.00            
ATOM    204  O   VAL B   4      -6.845   3.902   8.358  1.00  0.00            
ATOM    205  N   GLN B   5      -7.111   4.624   6.261  1.00  0.00            
ATOM    206  HN  GLN B   5      -6.607   5.017   5.502  1.00  0.00            
ATOM    207  CA  GLN B   5      -8.553   4.663   6.386  1.00  0.00            
ATOM    208  HA  GLN B   5      -8.906   4.454   7.378  1.00  0.00            
ATOM    209  CB  GLN B   5      -9.288   5.996   5.798  1.00  0.00            
ATOM    210  HB1 GLN B   5     -10.384   5.805   5.762  1.00  0.00            
ATOM    211  HB2 GLN B   5      -8.911   6.090   4.751  1.00  0.00            
ATOM    212  CG  GLN B   5      -9.097   7.200   6.752  1.00  0.00            
ATOM    213  HG1 GLN B   5      -9.558   7.095   7.756  1.00  0.00            
ATOM    214  HG2 GLN B   5      -9.560   8.101   6.293  1.00  0.00            
ATOM    215  CD  GLN B   5      -7.581   7.575   6.966  1.00  0.00            
ATOM    216  OE1 GLN B   5      -7.078   7.537   8.099  1.00  0.00            
ATOM    217  NE2 GLN B   5      -6.907   7.986   5.858  1.00  0.00            
ATOM    218 HE21 GLN B   5      -7.416   8.014   5.001  1.00  0.00            
ATOM    219 HE22 GLN B   5      -5.962   8.285   5.984  1.00  0.00            
ATOM    220  C   GLN B   5      -9.193   3.451   5.675  1.00  0.00            
ATOM    221  O   GLN B   5      -8.931   3.115   4.522  1.00  0.00            
ATOM    222  N   VAL B   6     -10.113   2.759   6.381  1.00  0.00            
ATOM    223  HN  VAL B   6     -10.392   3.024   7.304  1.00  0.00            
ATOM    224  CA  VAL B   6     -10.725   1.571   5.931  1.00  0.00            
ATOM    225  HA  VAL B   6     -10.359   1.243   4.973  1.00  0.00            
ATOM    226  CB  VAL B   6     -10.388   0.477   6.930  1.00  0.00            
ATOM    227  HB  VAL B   6     -10.663   0.795   7.954  1.00  0.00            
ATOM    228  CG1 VAL B   6     -11.153  -0.821   6.583  1.00  0.00            
ATOM    229 HG11 VAL B   6     -10.627  -1.732   6.959  1.00  0.00            
ATOM    230 HG12 VAL B   6     -12.167  -0.830   7.048  1.00  0.00            
ATOM    231 HG13 VAL B   6     -11.322  -0.921   5.489  1.00  0.00            
ATOM    232  CG2 VAL B   6      -8.857   0.137   6.873  1.00  0.00            
ATOM    233 HG21 VAL B   6      -8.202   0.994   7.142  1.00  0.00            
ATOM    234 HG22 VAL B   6      -8.632  -0.714   7.547  1.00  0.00            
ATOM    235 HG23 VAL B   6      -8.748  -0.142   5.799  1.00  0.00            
ATOM    236  C   VAL B   6     -12.207   1.725   5.804  1.00  0.00            
ATOM    237  O   VAL B   6     -12.943   1.714   6.783  1.00  0.00            
ATOM    238  N   ASN B   7     -12.699   1.848   4.541  1.00  0.00            
ATOM    239  HN  ASN B   7     -12.112   1.901   3.745  1.00  0.00            
ATOM    240  CA  ASN B   7     -14.100   1.878   4.320  1.00  0.00            
ATOM    241  HA  ASN B   7     -14.590   2.364   5.151  1.00  0.00            
ATOM    242  CB  ASN B   7     -14.517   2.645   3.055  1.00  0.00            
ATOM    243  HB1 ASN B   7     -15.627   2.669   3.030  1.00  0.00            
ATOM    244  HB2 ASN B   7     -14.062   2.147   2.170  1.00  0.00            
ATOM    245  CG  ASN B   7     -14.014   4.079   3.125  1.00  0.00            
ATOM    246  OD1 ASN B   7     -14.154   4.661   4.186  1.00  0.00            
ATOM    247  ND2 ASN B   7     -13.468   4.577   2.015  1.00  0.00            
ATOM    248 HD21 ASN B   7     -13.279   5.566   1.990  1.00  0.00            
ATOM    249 HD22 ASN B   7     -13.363   4.021   1.195  1.00  0.00            
ATOM    250  C   ASN B   7     -14.614   0.451   4.256  1.00  0.00            
ATOM    251  OT1 ASN B   7     -13.938  -0.633   4.210  1.00  0.00            
ATOM    252  OT2 ASN B   7     -15.885   0.378   4.375  1.00  0.00            
ATOM    253  N   LYS C   1       2.782   3.505  17.499  1.00  0.00            
ATOM    254  H1  LYS C   1       2.437   4.398  17.905  1.00  0.00            
ATOM    255  H2  LYS C   1       3.407   3.117  18.225  1.00  0.00            
ATOM    256  H3  LYS C   1       3.292   3.793  16.635  1.00  0.00            
ATOM    257  CA  LYS C   1       1.715   2.552  16.989  1.00  0.00            
ATOM    258  HA  LYS C   1       2.262   1.699  16.616  1.00  0.00            
ATOM    259  CB  LYS C   1       0.845   2.147  18.250  1.00  0.00            
ATOM    260  HB1 LYS C   1       0.245   1.250  17.963  1.00  0.00            
ATOM    261  HB2 LYS C   1       0.230   3.057  18.394  1.00  0.00            
ATOM    262  CG  LYS C   1       1.629   1.974  19.567  1.00  0.00            
ATOM    263  HG1 LYS C   1       2.297   2.793  19.894  1.00  0.00            
ATOM    264  HG2 LYS C   1       2.184   1.018  19.458  1.00  0.00            
ATOM    265  CD  LYS C   1       0.676   1.471  20.689  1.00  0.00            
ATOM    266  HD1 LYS C   1      -0.070   2.285  20.793  1.00  0.00            
ATOM    267  HD2 LYS C   1       0.128   0.572  20.323  1.00  0.00            
ATOM    268  CE  LYS C   1       1.391   1.192  22.049  1.00  0.00            
ATOM    269  HE1 LYS C   1       2.197   0.437  21.926  1.00  0.00            
ATOM    270  HE2 LYS C   1       0.567   0.865  22.712  1.00  0.00            
ATOM    271  NZ  LYS C   1       1.978   2.432  22.617  1.00  0.00            
ATOM    272  HZ1 LYS C   1       2.963   2.535  22.300  1.00  0.00            
ATOM    273  HZ2 LYS C   1       1.465   3.316  22.395  1.00  0.00            
ATOM    274  HZ3 LYS C   1       2.153   2.500  23.640  1.00  0.00            
ATOM    275  C   LYS C   1       0.924   3.360  15.972  1.00  0.00            
ATOM    276  O   LYS C   1       0.280   4.389  16.210  1.00  0.00            
ATOM    277  N   VAL C   2       0.879   2.861  14.762  1.00  0.00            
ATOM    278  HN  VAL C   2       1.182   1.955  14.492  1.00  0.00            
ATOM    279  CA  VAL C   2       0.187   3.545  13.726  1.00  0.00            
ATOM    280  HA  VAL C   2       0.421   4.594  13.820  1.00  0.00            
ATOM    281  CB  VAL C   2       0.757   2.932  12.453  1.00  0.00            
ATOM    282  HB  VAL C   2       1.827   3.172  12.594  1.00  0.00            
ATOM    283  CG1 VAL C   2       0.777   1.351  12.369  1.00  0.00            
ATOM    284 HG11 VAL C   2      -0.285   1.037  12.527  1.00  0.00            
ATOM    285 HG12 VAL C   2       1.071   1.145  11.324  1.00  0.00            
ATOM    286 HG13 VAL C   2       1.526   0.924  13.064  1.00  0.00            
ATOM    287  CG2 VAL C   2       0.257   3.672  11.226  1.00  0.00            
ATOM    288 HG21 VAL C   2      -0.823   3.414  11.145  1.00  0.00            
ATOM    289 HG22 VAL C   2       0.340   4.777  11.331  1.00  0.00            
ATOM    290 HG23 VAL C   2       0.852   3.276  10.370  1.00  0.00            
ATOM    291  C   VAL C   2      -1.337   3.463  13.758  1.00  0.00            
ATOM    292  O   VAL C   2      -1.946   2.482  14.115  1.00  0.00            
ATOM    293  N   LYS C   3      -1.987   4.589  13.416  1.00  0.00            
ATOM    294  HN  LYS C   3      -1.504   5.420  13.160  1.00  0.00            
ATOM    295  CA  LYS C   3      -3.438   4.782  13.590  1.00  0.00            
ATOM    296  HA  LYS C   3      -3.756   4.190  14.434  1.00  0.00            
ATOM    297  CB  LYS C   3      -3.710   6.284  13.924  1.00  0.00            
ATOM    298  HB1 LYS C   3      -4.782   6.447  14.155  1.00  0.00            
ATOM    299  HB2 LYS C   3      -3.237   6.889  13.111  1.00  0.00            
ATOM    300  CG  LYS C   3      -3.031   6.639  15.277  1.00  0.00            
ATOM    301  HG1 LYS C   3      -1.988   6.241  15.325  1.00  0.00            
ATOM    302  HG2 LYS C   3      -3.492   6.004  16.063  1.00  0.00            
ATOM    303  CD  LYS C   3      -3.069   8.131  15.593  1.00  0.00            
ATOM    304  HD1 LYS C   3      -4.102   8.385  15.266  1.00  0.00            
ATOM    305  HD2 LYS C   3      -2.824   8.307  16.662  1.00  0.00            
ATOM    306  CE  LYS C   3      -2.061   9.064  14.845  1.00  0.00            
ATOM    307  HE1 LYS C   3      -2.231   8.915  13.762  1.00  0.00            
ATOM    308  HE2 LYS C   3      -1.008   8.761  15.022  1.00  0.00            
ATOM    309  NZ  LYS C   3      -2.197  10.495  15.197  1.00  0.00            
ATOM    310  HZ1 LYS C   3      -3.177  10.699  14.893  1.00  0.00            
ATOM    311  HZ2 LYS C   3      -2.181  10.550  16.233  1.00  0.00            
ATOM    312  HZ3 LYS C   3      -1.559  11.130  14.688  1.00  0.00            
ATOM    313  C   LYS C   3      -4.241   4.358  12.376  1.00  0.00            
ATOM    314  O   LYS C   3      -4.184   4.938  11.310  1.00  0.00            
ATOM    315  N   VAL C   4      -4.992   3.248  12.479  1.00  0.00            
ATOM    316  HN  VAL C   4      -5.079   2.856  13.401  1.00  0.00            
ATOM    317  CA  VAL C   4      -5.945   2.722  11.493  1.00  0.00            
ATOM    318  HA  VAL C   4      -5.700   3.181  10.537  1.00  0.00            
ATOM    319  CB  VAL C   4      -5.860   1.191  11.341  1.00  0.00            
ATOM    320  HB  VAL C   4      -6.084   0.760  12.339  1.00  0.00            
ATOM    321  CG1 VAL C   4      -6.926   0.593  10.411  1.00  0.00            
ATOM    322 HG11 VAL C   4      -6.737  -0.481  10.233  1.00  0.00            
ATOM    323 HG12 VAL C   4      -7.934   0.680  10.885  1.00  0.00            
ATOM    324 HG13 VAL C   4      -6.884   1.080   9.419  1.00  0.00            
ATOM    325  CG2 VAL C   4      -4.426   0.801  10.923  1.00  0.00            
ATOM    326 HG21 VAL C   4      -3.773   1.294  11.675  1.00  0.00            
ATOM    327 HG22 VAL C   4      -4.322  -0.302  10.927  1.00  0.00            
ATOM    328 HG23 VAL C   4      -4.241   1.212   9.912  1.00  0.00            
ATOM    329  C   VAL C   4      -7.321   3.226  11.873  1.00  0.00            
ATOM    330  O   VAL C   4      -7.702   3.388  13.060  1.00  0.00            
ATOM    331  N   GLN C   5      -8.114   3.588  10.811  1.00  0.00            
ATOM    332  HN  GLN C   5      -7.665   3.547   9.922  1.00  0.00            
ATOM    333  CA  GLN C   5      -9.435   4.111  10.998  1.00  0.00            
ATOM    334  HA  GLN C   5      -9.692   4.160  12.054  1.00  0.00            
ATOM    335  CB  GLN C   5      -9.558   5.592  10.522  1.00  0.00            
ATOM    336  HB1 GLN C   5     -10.587   5.991  10.428  1.00  0.00            
ATOM    337  HB2 GLN C   5      -9.154   5.650   9.486  1.00  0.00            
ATOM    338  CG  GLN C   5      -8.906   6.666  11.315  1.00  0.00            
ATOM    339  HG1 GLN C   5      -9.612   6.911  12.135  1.00  0.00            
ATOM    340  HG2 GLN C   5      -8.974   7.582  10.683  1.00  0.00            
ATOM    341  CD  GLN C   5      -7.488   6.435  11.731  1.00  0.00            
ATOM    342  OE1 GLN C   5      -7.214   6.364  12.950  1.00  0.00            
ATOM    343  NE2 GLN C   5      -6.549   6.416  10.699  1.00  0.00            
ATOM    344 HE21 GLN C   5      -6.969   6.558   9.809  1.00  0.00            
ATOM    345 HE22 GLN C   5      -5.630   6.081  10.911  1.00  0.00            
ATOM    346  C   GLN C   5     -10.435   3.257  10.342  1.00  0.00            
ATOM    347  O   GLN C   5     -10.740   3.296   9.159  1.00  0.00            
ATOM    348  N   VAL C   6     -11.131   2.382  11.133  1.00  0.00            
ATOM    349  HN  VAL C   6     -10.900   2.390  12.106  1.00  0.00            
ATOM    350  CA  VAL C   6     -12.219   1.540  10.688  1.00  0.00            
ATOM    351  HA  VAL C   6     -12.142   1.288   9.644  1.00  0.00            
ATOM    352  CB  VAL C   6     -12.397   0.220  11.342  1.00  0.00            
ATOM    353  HB  VAL C   6     -12.684   0.396  12.405  1.00  0.00            
ATOM    354  CG1 VAL C   6     -13.479  -0.563  10.611  1.00  0.00            
ATOM    355 HG11 VAL C   6     -14.425  -0.011  10.402  1.00  0.00            
ATOM    356 HG12 VAL C   6     -13.130  -0.891   9.600  1.00  0.00            
ATOM    357 HG13 VAL C   6     -13.821  -1.440  11.207  1.00  0.00            
ATOM    358  CG2 VAL C   6     -11.046  -0.530  11.335  1.00  0.00            
ATOM    359 HG21 VAL C   6     -10.415  -0.351  12.228  1.00  0.00            
ATOM    360 HG22 VAL C   6     -11.256  -1.622  11.384  1.00  0.00            
ATOM    361 HG23 VAL C   6     -10.520  -0.359  10.371  1.00  0.00            
ATOM    362  C   VAL C   6     -13.538   2.372  10.647  1.00  0.00            
ATOM    363  O   VAL C   6     -13.972   2.787  11.758  1.00  0.00            
ATOM    364  N   ASN C   7     -14.129   2.535   9.466  1.00  0.00            
ATOM    365  HN  ASN C   7     -13.742   2.122   8.644  1.00  0.00            
ATOM    366  CA  ASN C   7     -15.308   3.338   9.284  1.00  0.00            
ATOM    367  HA  ASN C   7     -15.418   4.042  10.093  1.00  0.00            
ATOM    368  CB  ASN C   7     -15.211   4.251   7.993  1.00  0.00            
ATOM    369  HB1 ASN C   7     -16.120   4.855   7.823  1.00  0.00            
ATOM    370  HB2 ASN C   7     -14.963   3.681   7.072  1.00  0.00            
ATOM    371  CG  ASN C   7     -14.072   5.257   8.245  1.00  0.00            
ATOM    372  OD1 ASN C   7     -14.353   6.327   8.831  1.00  0.00            
ATOM    373  ND2 ASN C   7     -12.842   5.048   7.749  1.00  0.00            
ATOM    374 HD21 ASN C   7     -12.666   4.106   7.477  1.00  0.00            
ATOM    375 HD22 ASN C   7     -12.120   5.732   7.904  1.00  0.00            
ATOM    376  C   ASN C   7     -16.517   2.432   9.180  1.00  0.00            
ATOM    377  OT1 ASN C   7     -16.440   1.508   8.378  1.00  0.00            
ATOM    378  OT2 ASN C   7     -17.591   2.584   9.876  1.00  0.00            
ATOM    379  N   LYS D   1       3.316  -1.496  15.762  1.00  0.00            
ATOM    380  H1  LYS D   1       4.049  -1.689  16.477  1.00  0.00            
ATOM    381  H2  LYS D   1       3.694  -1.947  14.902  1.00  0.00            
ATOM    382  H3  LYS D   1       3.268  -0.473  15.610  1.00  0.00            
ATOM    383  CA  LYS D   1       2.061  -1.970  16.377  1.00  0.00            
ATOM    384  HA  LYS D   1       1.958  -2.953  15.941  1.00  0.00            
ATOM    385  CB  LYS D   1       2.223  -2.049  17.916  1.00  0.00            
ATOM    386  HB1 LYS D   1       1.233  -2.108  18.421  1.00  0.00            
ATOM    387  HB2 LYS D   1       2.712  -1.115  18.264  1.00  0.00            
ATOM    388  CG  LYS D   1       3.101  -3.155  18.478  1.00  0.00            
ATOM    389  HG1 LYS D   1       2.628  -3.480  19.429  1.00  0.00            
ATOM    390  HG2 LYS D   1       4.068  -2.685  18.766  1.00  0.00            
ATOM    391  CD  LYS D   1       3.363  -4.325  17.606  1.00  0.00            
ATOM    392  HD1 LYS D   1       2.376  -4.672  17.243  1.00  0.00            
ATOM    393  HD2 LYS D   1       3.960  -3.935  16.760  1.00  0.00            
ATOM    394  CE  LYS D   1       4.239  -5.430  18.236  1.00  0.00            
ATOM    395  HE1 LYS D   1       3.635  -5.958  18.999  1.00  0.00            
ATOM    396  HE2 LYS D   1       5.154  -5.042  18.732  1.00  0.00            
ATOM    397  NZ  LYS D   1       4.546  -6.476  17.232  1.00  0.00            
ATOM    398  HZ1 LYS D   1       3.682  -6.863  16.816  1.00  0.00            
ATOM    399  HZ2 LYS D   1       5.188  -6.169  16.474  1.00  0.00            
ATOM    400  HZ3 LYS D   1       5.042  -7.273  17.688  1.00  0.00            
ATOM    401  C   LYS D   1       0.830  -1.207  15.963  1.00  0.00            
ATOM    402  O   LYS D   1       0.843  -0.011  15.789  1.00  0.00            
ATOM    403  N   VAL D   2      -0.337  -1.875  15.859  1.00  0.00            
ATOM    404  HN  VAL D   2      -0.475  -2.790  16.231  1.00  0.00            
ATOM    405  CA  VAL D   2      -1.487  -1.221  15.202  1.00  0.00            
ATOM    406  HA  VAL D   2      -1.204  -0.317  14.674  1.00  0.00            
ATOM    407  CB  VAL D   2      -2.162  -2.065  14.128  1.00  0.00            
ATOM    408  HB  VAL D   2      -1.499  -2.322  13.277  1.00  0.00            
ATOM    409  CG1 VAL D   2      -2.669  -3.363  14.801  1.00  0.00            
ATOM    410 HG11 VAL D   2      -3.306  -2.979  15.626  1.00  0.00            
ATOM    411 HG12 VAL D   2      -3.346  -3.873  14.080  1.00  0.00            
ATOM    412 HG13 VAL D   2      -1.858  -4.035  15.161  1.00  0.00            
ATOM    413  CG2 VAL D   2      -3.432  -1.411  13.583  1.00  0.00            
ATOM    414 HG21 VAL D   2      -4.231  -1.377  14.360  1.00  0.00            
ATOM    415 HG22 VAL D   2      -3.140  -0.382  13.289  1.00  0.00            
ATOM    416 HG23 VAL D   2      -3.863  -1.838  12.650  1.00  0.00            
ATOM    417  C   VAL D   2      -2.460  -0.618  16.260  1.00  0.00            
ATOM    418  O   VAL D   2      -2.812  -1.220  17.307  1.00  0.00            
ATOM    419  N   LYS D   3      -2.873   0.632  16.016  1.00  0.00            
ATOM    420  HN  LYS D   3      -2.701   1.232  15.238  1.00  0.00            
ATOM    421  CA  LYS D   3      -3.762   1.342  16.894  1.00  0.00            
ATOM    422  HA  LYS D   3      -4.035   0.722  17.738  1.00  0.00            
ATOM    423  CB  LYS D   3      -3.129   2.559  17.476  1.00  0.00            
ATOM    424  HB1 LYS D   3      -3.110   3.313  16.664  1.00  0.00            
ATOM    425  HB2 LYS D   3      -2.083   2.421  17.819  1.00  0.00            
ATOM    426  CG  LYS D   3      -3.882   3.092  18.637  1.00  0.00            
ATOM    427  HG1 LYS D   3      -3.785   2.261  19.379  1.00  0.00            
ATOM    428  HG2 LYS D   3      -4.949   3.279  18.443  1.00  0.00            
ATOM    429  CD  LYS D   3      -3.235   4.311  19.172  1.00  0.00            
ATOM    430  HD1 LYS D   3      -2.205   4.204  19.588  1.00  0.00            
ATOM    431  HD2 LYS D   3      -2.993   4.994  18.329  1.00  0.00            
ATOM    432  CE  LYS D   3      -4.115   5.189  20.024  1.00  0.00            
ATOM    433  HE1 LYS D   3      -5.193   5.332  19.757  1.00  0.00            
ATOM    434  HE2 LYS D   3      -3.685   6.209  19.921  1.00  0.00            
ATOM    435  NZ  LYS D   3      -4.123   4.724  21.400  1.00  0.00            
ATOM    436  HZ1 LYS D   3      -4.503   5.572  21.870  1.00  0.00            
ATOM    437  HZ2 LYS D   3      -4.632   3.848  21.628  1.00  0.00            
ATOM    438  HZ3 LYS D   3      -3.158   4.495  21.706  1.00  0.00            
ATOM    439  C   LYS D   3      -5.098   1.583  16.242  1.00  0.00            
ATOM    440  O   LYS D   3      -5.146   2.295  15.247  1.00  0.00            
ATOM    441  N   VAL D   4      -6.177   0.923  16.705  1.00  0.00            
ATOM    442  HN  VAL D   4      -6.112   0.337  17.508  1.00  0.00            
ATOM    443  CA  VAL D   4      -7.411   0.747  15.900  1.00  0.00            
ATOM    444  HA  VAL D   4      -7.197   1.041  14.886  1.00  0.00            
ATOM    445  CB  VAL D   4      -7.868  -0.731  15.979  1.00  0.00            
ATOM    446  HB  VAL D   4      -8.162  -0.756  17.042  1.00  0.00            
ATOM    447  CG1 VAL D   4      -9.006  -1.021  14.969  1.00  0.00            
ATOM    448 HG11 VAL D   4      -9.490  -1.968  15.306  1.00  0.00            
ATOM    449 HG12 VAL D   4      -9.765  -0.243  15.172  1.00  0.00            
ATOM    450 HG13 VAL D   4      -8.705  -0.981  13.901  1.00  0.00            
ATOM    451  CG2 VAL D   4      -6.701  -1.707  15.751  1.00  0.00            
ATOM    452 HG21 VAL D   4      -7.136  -2.730  15.720  1.00  0.00            
ATOM    453 HG22 VAL D   4      -6.262  -1.457  14.762  1.00  0.00            
ATOM    454 HG23 VAL D   4      -5.934  -1.729  16.559  1.00  0.00            
ATOM    455  C   VAL D   4      -8.440   1.794  16.434  1.00  0.00            
ATOM    456  O   VAL D   4      -8.904   1.796  17.565  1.00  0.00            
ATOM    457  N   GLN D   5      -8.906   2.725  15.654  1.00  0.00            
ATOM    458  HN  GLN D   5      -8.556   2.880  14.729  1.00  0.00            
ATOM    459  CA  GLN D   5      -9.975   3.673  15.895  1.00  0.00            
ATOM    460  HA  GLN D   5     -10.230   3.704  16.942  1.00  0.00            
ATOM    461  CB  GLN D   5      -9.549   5.099  15.497  1.00  0.00            
ATOM    462  HB1 GLN D   5     -10.457   5.722  15.357  1.00  0.00            
ATOM    463  HB2 GLN D   5      -9.133   5.032  14.469  1.00  0.00            
ATOM    464  CG  GLN D   5      -8.575   5.872  16.412  1.00  0.00            
ATOM    465  HG1 GLN D   5      -9.002   6.100  17.404  1.00  0.00            
ATOM    466  HG2 GLN D   5      -8.321   6.888  16.041  1.00  0.00            
ATOM    467  CD  GLN D   5      -7.173   5.247  16.575  1.00  0.00            
ATOM    468  OE1 GLN D   5      -6.638   4.896  17.626  1.00  0.00            
ATOM    469  NE2 GLN D   5      -6.550   4.981  15.382  1.00  0.00            
ATOM    470 HE21 GLN D   5      -6.914   5.283  14.498  1.00  0.00            
ATOM    471 HE22 GLN D   5      -5.769   4.360  15.325  1.00  0.00            
ATOM    472  C   GLN D   5     -11.146   3.182  15.091  1.00  0.00            
ATOM    473  O   GLN D   5     -10.984   3.095  13.881  1.00  0.00            
ATOM    474  N   VAL D   6     -12.317   2.723  15.741  1.00  0.00            
ATOM    475  HN  VAL D   6     -12.348   2.891  16.715  1.00  0.00            
ATOM    476  CA  VAL D   6     -13.482   2.099  15.053  1.00  0.00            
ATOM    477  HA  VAL D   6     -13.262   2.089  14.001  1.00  0.00            
ATOM    478  CB  VAL D   6     -13.724   0.721  15.604  1.00  0.00            
ATOM    479  HB  VAL D   6     -13.858   0.683  16.707  1.00  0.00            
ATOM    480  CG1 VAL D   6     -14.918   0.017  14.820  1.00  0.00            
ATOM    481 HG11 VAL D   6     -14.883  -1.071  15.034  1.00  0.00            
ATOM    482 HG12 VAL D   6     -15.946   0.302  15.153  1.00  0.00            
ATOM    483 HG13 VAL D   6     -14.701   0.056  13.734  1.00  0.00            
ATOM    484  CG2 VAL D   6     -12.458  -0.098  15.394  1.00  0.00            
ATOM    485 HG21 VAL D   6     -11.814   0.214  16.244  1.00  0.00            
ATOM    486 HG22 VAL D   6     -12.730  -1.137  15.669  1.00  0.00            
ATOM    487 HG23 VAL D   6     -11.932  -0.177  14.417  1.00  0.00            
ATOM    488  C   VAL D   6     -14.677   2.880  15.288  1.00  0.00            
ATOM    489  O   VAL D   6     -14.982   3.199  16.397  1.00  0.00            
ATOM    490  N   ASN D   7     -15.399   3.135  14.164  1.00  0.00            
ATOM    491  HN  ASN D   7     -15.118   2.915  13.238  1.00  0.00            
ATOM    492  CA  ASN D   7     -16.635   3.920  14.241  1.00  0.00            
ATOM    493  HA  ASN D   7     -16.689   4.647  15.039  1.00  0.00            
ATOM    494  CB  ASN D   7     -16.926   4.665  12.885  1.00  0.00            
ATOM    495  HB1 ASN D   7     -17.980   5.004  12.913  1.00  0.00            
ATOM    496  HB2 ASN D   7     -16.711   4.054  11.974  1.00  0.00            
ATOM    497  CG  ASN D   7     -16.000   5.920  12.823  1.00  0.00            
ATOM    498  OD1 ASN D   7     -15.108   6.092  13.672  1.00  0.00            
ATOM    499  ND2 ASN D   7     -16.129   6.713  11.780  1.00  0.00            
ATOM    500 HD21 ASN D   7     -16.758   6.406  11.063  1.00  0.00            
ATOM    501 HD22 ASN D   7     -15.356   7.330  11.594  1.00  0.00            
ATOM    502  C   ASN D   7     -17.790   2.907  14.514  1.00  0.00            
ATOM    503  OT1 ASN D   7     -18.618   2.500  13.613  1.00  0.00            
ATOM    504  OT2 ASN D   7     -17.940   2.546  15.708  1.00  0.00            
ATOM    505  N   LYS E   1      -1.356  -6.069  23.869  1.00  0.00            
ATOM    506  H1  LYS E   1      -0.752  -5.237  24.014  1.00  0.00            
ATOM    507  H2  LYS E   1      -2.314  -5.795  24.172  1.00  0.00            
ATOM    508  H3  LYS E   1      -1.002  -6.771  24.540  1.00  0.00            
ATOM    509  CA  LYS E   1      -1.200  -6.531  22.512  1.00  0.00            
ATOM    510  HA  LYS E   1      -0.169  -6.434  22.217  1.00  0.00            
ATOM    511  CB  LYS E   1      -1.588  -8.005  22.412  1.00  0.00            
ATOM    512  HB1 LYS E   1      -1.159  -8.391  21.472  1.00  0.00            
ATOM    513  HB2 LYS E   1      -2.676  -8.129  22.282  1.00  0.00            
ATOM    514  CG  LYS E   1      -1.067  -8.990  23.480  1.00  0.00            
ATOM    515  HG1 LYS E   1      -1.561  -8.796  24.459  1.00  0.00            
ATOM    516  HG2 LYS E   1       0.006  -8.730  23.508  1.00  0.00            
ATOM    517  CD  LYS E   1      -1.311 -10.438  23.007  1.00  0.00            
ATOM    518  HD1 LYS E   1      -2.400 -10.586  22.833  1.00  0.00            
ATOM    519  HD2 LYS E   1      -0.829 -10.620  22.025  1.00  0.00            
ATOM    520  CE  LYS E   1      -0.888 -11.471  24.039  1.00  0.00            
ATOM    521  HE1 LYS E   1      -1.527 -11.273  24.925  1.00  0.00            
ATOM    522  HE2 LYS E   1       0.124 -11.135  24.336  1.00  0.00            
ATOM    523  NZ  LYS E   1      -0.911 -12.858  23.627  1.00  0.00            
ATOM    524  HZ1 LYS E   1      -1.875 -13.202  23.451  1.00  0.00            
ATOM    525  HZ2 LYS E   1      -0.448 -12.947  22.702  1.00  0.00            
ATOM    526  HZ3 LYS E   1      -0.440 -13.435  24.342  1.00  0.00            
ATOM    527  C   LYS E   1      -1.816  -5.519  21.621  1.00  0.00            
ATOM    528  O   LYS E   1      -1.573  -4.301  21.689  1.00  0.00            
ATOM    529  N   VAL E   2      -2.797  -5.923  20.818  1.00  0.00            
ATOM    530  HN  VAL E   2      -3.095  -6.861  20.687  1.00  0.00            
ATOM    531  CA  VAL E   2      -3.411  -4.896  19.966  1.00  0.00            
ATOM    532  HA  VAL E   2      -2.623  -4.497  19.355  1.00  0.00            
ATOM    533  CB  VAL E   2      -4.349  -5.467  18.868  1.00  0.00            
ATOM    534  HB  VAL E   2      -5.246  -5.896  19.376  1.00  0.00            
ATOM    535  CG1 VAL E   2      -4.638  -4.342  17.884  1.00  0.00            
ATOM    536 HG11 VAL E   2      -3.843  -3.603  17.637  1.00  0.00            
ATOM    537 HG12 VAL E   2      -4.942  -4.811  16.929  1.00  0.00            
ATOM    538 HG13 VAL E   2      -5.500  -3.768  18.305  1.00  0.00            
ATOM    539  CG2 VAL E   2      -3.507  -6.485  18.183  1.00  0.00            
ATOM    540 HG21 VAL E   2      -2.465  -6.176  17.937  1.00  0.00            
ATOM    541 HG22 VAL E   2      -3.400  -7.352  18.862  1.00  0.00            
ATOM    542 HG23 VAL E   2      -3.938  -6.817  17.215  1.00  0.00            
ATOM    543  C   VAL E   2      -4.222  -3.817  20.740  1.00  0.00            
ATOM    544  O   VAL E   2      -4.826  -4.086  21.776  1.00  0.00            
ATOM    545  N   LYS E   3      -4.145  -2.542  20.276  1.00  0.00            
ATOM    546  HN  LYS E   3      -3.750  -2.251  19.403  1.00  0.00            
ATOM    547  CA  LYS E   3      -4.846  -1.452  20.887  1.00  0.00            
ATOM    548  HA  LYS E   3      -5.180  -1.877  21.821  1.00  0.00            
ATOM    549  CB  LYS E   3      -3.968  -0.176  21.212  1.00  0.00            
ATOM    550  HB1 LYS E   3      -4.545   0.776  21.301  1.00  0.00            
ATOM    551  HB2 LYS E   3      -3.328   0.057  20.331  1.00  0.00            
ATOM    552  CG  LYS E   3      -3.077  -0.301  22.384  1.00  0.00            
ATOM    553  HG1 LYS E   3      -2.400   0.581  22.370  1.00  0.00            
ATOM    554  HG2 LYS E   3      -2.447  -1.208  22.283  1.00  0.00            
ATOM    555  CD  LYS E   3      -3.937  -0.360  23.622  1.00  0.00            
ATOM    556  HD1 LYS E   3      -4.655  -1.208  23.603  1.00  0.00            
ATOM    557  HD2 LYS E   3      -3.260  -0.532  24.492  1.00  0.00            
ATOM    558  CE  LYS E   3      -4.819   0.902  23.901  1.00  0.00            
ATOM    559  HE1 LYS E   3      -5.650   0.937  23.167  1.00  0.00            
ATOM    560  HE2 LYS E   3      -4.190   1.820  23.868  1.00  0.00            
ATOM    561  NZ  LYS E   3      -5.459   0.887  25.237  1.00  0.00            
ATOM    562  HZ1 LYS E   3      -5.662   1.852  25.570  1.00  0.00            
ATOM    563  HZ2 LYS E   3      -6.379   0.428  25.101  1.00  0.00            
ATOM    564  HZ3 LYS E   3      -4.837   0.425  25.931  1.00  0.00            
ATOM    565  C   LYS E   3      -6.162  -1.127  20.180  1.00  0.00            
ATOM    566  O   LYS E   3      -6.278  -0.637  19.075  1.00  0.00            
ATOM    567  N   VAL E   4      -7.253  -1.457  20.906  1.00  0.00            
ATOM    568  HN  VAL E   4      -7.237  -1.850  21.829  1.00  0.00            
ATOM    569  CA  VAL E   4      -8.623  -1.405  20.387  1.00  0.00            
ATOM    570  HA  VAL E   4      -8.748  -0.707  19.568  1.00  0.00            
ATOM    571  CB  VAL E   4      -9.066  -2.752  19.843  1.00  0.00            
ATOM    572  HB  VAL E   4      -8.231  -3.251  19.305  1.00  0.00            
ATOM    573  CG1 VAL E   4      -9.448  -3.791  20.887  1.00  0.00            
ATOM    574 HG11 VAL E   4      -9.687  -4.744  20.380  1.00  0.00            
ATOM    575 HG12 VAL E   4      -8.693  -4.074  21.658  1.00  0.00            
ATOM    576 HG13 VAL E   4     -10.342  -3.505  21.485  1.00  0.00            
ATOM    577  CG2 VAL E   4     -10.298  -2.453  18.952  1.00  0.00            
ATOM    578 HG21 VAL E   4     -11.125  -2.194  19.646  1.00  0.00            
ATOM    579 HG22 VAL E   4     -10.053  -1.654  18.216  1.00  0.00            
ATOM    580 HG23 VAL E   4     -10.465  -3.364  18.349  1.00  0.00            
ATOM    581  C   VAL E   4      -9.467  -0.870  21.478  1.00  0.00            
ATOM    582  O   VAL E   4      -9.165  -1.173  22.609  1.00  0.00            
ATOM    583  N   GLN E   5     -10.507  -0.080  21.240  1.00  0.00            
ATOM    584  HN  GLN E   5     -10.586   0.338  20.340  1.00  0.00            
ATOM    585  CA  GLN E   5     -11.419   0.560  22.258  1.00  0.00            
ATOM    586  HA  GLN E   5     -10.958   0.407  23.224  1.00  0.00            
ATOM    587  CB  GLN E   5     -11.527   2.085  22.045  1.00  0.00            
ATOM    588  HB1 GLN E   5     -12.015   2.491  22.951  1.00  0.00            
ATOM    589  HB2 GLN E   5     -12.027   2.217  21.066  1.00  0.00            
ATOM    590  CG  GLN E   5     -10.255   2.974  21.893  1.00  0.00            
ATOM    591  HG1 GLN E   5      -9.685   2.542  21.037  1.00  0.00            
ATOM    592  HG2 GLN E   5      -9.670   2.987  22.843  1.00  0.00            
ATOM    593  CD  GLN E   5     -10.685   4.440  21.472  1.00  0.00            
ATOM    594  OE1 GLN E   5     -10.305   4.915  20.395  1.00  0.00            
ATOM    595  NE2 GLN E   5     -11.519   5.045  22.325  1.00  0.00            
ATOM    596 HE21 GLN E   5     -11.935   4.654  23.145  1.00  0.00            
ATOM    597 HE22 GLN E   5     -11.833   5.938  21.988  1.00  0.00            
ATOM    598  C   GLN E   5     -12.773  -0.071  22.175  1.00  0.00            
ATOM    599  O   GLN E   5     -13.705   0.371  22.761  1.00  0.00            
ATOM    600  N   VAL E   6     -12.950  -1.169  21.400  1.00  0.00            
ATOM    601  HN  VAL E   6     -12.206  -1.592  20.893  1.00  0.00            
ATOM    602  CA  VAL E   6     -14.210  -1.912  21.269  1.00  0.00            
ATOM    603  HA  VAL E   6     -14.812  -1.608  22.107  1.00  0.00            
ATOM    604  CB  VAL E   6     -15.015  -1.725  19.963  1.00  0.00            
ATOM    605  HB  VAL E   6     -15.732  -2.568  19.958  1.00  0.00            
ATOM    606  CG1 VAL E   6     -15.867  -0.428  19.872  1.00  0.00            
ATOM    607 HG11 VAL E   6     -15.219   0.461  19.789  1.00  0.00            
ATOM    608 HG12 VAL E   6     -16.509  -0.492  18.967  1.00  0.00            
ATOM    609 HG13 VAL E   6     -16.489  -0.367  20.794  1.00  0.00            
ATOM    610  CG2 VAL E   6     -13.986  -1.803  18.842  1.00  0.00            
ATOM    611 HG21 VAL E   6     -14.345  -2.106  17.828  1.00  0.00            
ATOM    612 HG22 VAL E   6     -13.388  -0.866  18.835  1.00  0.00            
ATOM    613 HG23 VAL E   6     -13.245  -2.587  19.142  1.00  0.00            
ATOM    614  C   VAL E   6     -13.989  -3.420  21.591  1.00  0.00            
ATOM    615  O   VAL E   6     -13.020  -3.897  21.014  1.00  0.00            
ATOM    616  N   ASN E   7     -14.813  -4.088  22.456  1.00  0.00            
ATOM    617  HN  ASN E   7     -15.605  -3.670  22.892  1.00  0.00            
ATOM    618  CA  ASN E   7     -14.579  -5.544  22.787  1.00  0.00            
ATOM    619  HA  ASN E   7     -13.553  -5.851  22.734  1.00  0.00            
ATOM    620  CB  ASN E   7     -15.154  -6.018  24.193  1.00  0.00            
ATOM    621  HB1 ASN E   7     -14.755  -7.011  24.501  1.00  0.00            
ATOM    622  HB2 ASN E   7     -16.257  -6.116  24.145  1.00  0.00            
ATOM    623  CG  ASN E   7     -14.786  -5.014  25.233  1.00  0.00            
ATOM    624  OD1 ASN E   7     -15.626  -4.387  25.897  1.00  0.00            
ATOM    625  ND2 ASN E   7     -13.463  -4.729  25.334  1.00  0.00            
ATOM    626 HD21 ASN E   7     -13.231  -3.903  25.851  1.00  0.00            
ATOM    627 HD22 ASN E   7     -12.706  -5.225  24.914  1.00  0.00            
ATOM    628  C   ASN E   7     -15.410  -6.269  21.687  1.00  0.00            
ATOM    629  OT1 ASN E   7     -16.463  -5.758  21.213  1.00  0.00            
ATOM    630  OT2 ASN E   7     -14.951  -7.334  21.224  1.00  0.00            
ATOM    631  N   LYS F   1      24.266 -11.829 -28.068  1.00  0.00            
ATOM    632  H1  LYS F   1      25.258 -12.040 -28.261  1.00  0.00            
ATOM    633  H2  LYS F   1      23.873 -12.091 -27.138  1.00  0.00            
ATOM    634  H3  LYS F   1      23.701 -12.369 -28.748  1.00  0.00            
ATOM    635  CA  LYS F   1      23.981 -10.430 -28.315  1.00  0.00            
ATOM    636  HA  LYS F   1      24.706 -10.016 -28.997  1.00  0.00            
ATOM    637  CB  LYS F   1      22.496 -10.271 -28.874  1.00  0.00            
ATOM    638  HB1 LYS F   1      22.268 -10.818 -29.813  1.00  0.00            
ATOM    639  HB2 LYS F   1      22.263  -9.228 -29.180  1.00  0.00            
ATOM    640  CG  LYS F   1      21.334 -10.752 -28.013  1.00  0.00            
ATOM    641  HG1 LYS F   1      20.356 -10.390 -28.413  1.00  0.00            
ATOM    642  HG2 LYS F   1      21.513 -10.389 -26.980  1.00  0.00            
ATOM    643  CD  LYS F   1      21.070 -12.276 -28.003  1.00  0.00            
ATOM    644  HD1 LYS F   1      20.799 -12.578 -29.046  1.00  0.00            
ATOM    645  HD2 LYS F   1      21.976 -12.870 -27.761  1.00  0.00            
ATOM    646  CE  LYS F   1      19.965 -12.716 -26.957  1.00  0.00            
ATOM    647  HE1 LYS F   1      20.211 -12.441 -25.910  1.00  0.00            
ATOM    648  HE2 LYS F   1      19.812 -13.817 -26.968  1.00  0.00            
ATOM    649  NZ  LYS F   1      18.714 -12.073 -27.287  1.00  0.00            
ATOM    650  HZ1 LYS F   1      18.563 -11.777 -28.272  1.00  0.00            
ATOM    651  HZ2 LYS F   1      17.948 -12.682 -26.953  1.00  0.00            
ATOM    652  HZ3 LYS F   1      18.606 -11.174 -26.768  1.00  0.00            
ATOM    653  C   LYS F   1      24.188  -9.542 -27.162  1.00  0.00            
ATOM    654  O   LYS F   1      24.695  -9.971 -26.118  1.00  0.00            
ATOM    655  N   VAL F   2      23.875  -8.201 -27.295  1.00  0.00            
ATOM    656  HN  VAL F   2      23.497  -7.850 -28.143  1.00  0.00            
ATOM    657  CA  VAL F   2      23.824  -7.191 -26.247  1.00  0.00            
ATOM    658  HA  VAL F   2      24.823  -7.018 -25.865  1.00  0.00            
ATOM    659  CB  VAL F   2      23.582  -5.682 -26.575  1.00  0.00            
ATOM    660  HB  VAL F   2      23.382  -5.095 -25.656  1.00  0.00            
ATOM    661  CG1 VAL F   2      24.890  -5.059 -27.211  1.00  0.00            
ATOM    662 HG11 VAL F   2      24.808  -3.954 -27.285  1.00  0.00            
ATOM    663 HG12 VAL F   2      25.626  -5.332 -26.421  1.00  0.00            
ATOM    664 HG13 VAL F   2      25.232  -5.532 -28.152  1.00  0.00            
ATOM    665  CG2 VAL F   2      22.366  -5.466 -27.451  1.00  0.00            
ATOM    666 HG21 VAL F   2      21.477  -5.870 -26.922  1.00  0.00            
ATOM    667 HG22 VAL F   2      22.153  -4.374 -27.528  1.00  0.00            
ATOM    668 HG23 VAL F   2      22.453  -5.978 -28.437  1.00  0.00            
ATOM    669  C   VAL F   2      22.936  -7.588 -25.123  1.00  0.00            
ATOM    670  O   VAL F   2      21.848  -8.067 -25.325  1.00  0.00            
ATOM    671  N   LYS F   3      23.285  -7.301 -23.891  1.00  0.00            
ATOM    672  HN  LYS F   3      24.189  -6.935 -23.682  1.00  0.00            
ATOM    673  CA  LYS F   3      22.495  -7.404 -22.732  1.00  0.00            
ATOM    674  HA  LYS F   3      22.173  -8.438 -22.690  1.00  0.00            
ATOM    675  CB  LYS F   3      23.324  -7.138 -21.437  1.00  0.00            
ATOM    676  HB1 LYS F   3      22.617  -7.374 -20.611  1.00  0.00            
ATOM    677  HB2 LYS F   3      23.662  -6.082 -21.405  1.00  0.00            
ATOM    678  CG  LYS F   3      24.589  -8.056 -21.369  1.00  0.00            
ATOM    679  HG1 LYS F   3      25.214  -7.935 -22.275  1.00  0.00            
ATOM    680  HG2 LYS F   3      24.183  -9.076 -21.493  1.00  0.00            
ATOM    681  CD  LYS F   3      25.519  -7.964 -20.084  1.00  0.00            
ATOM    682  HD1 LYS F   3      26.343  -8.706 -20.205  1.00  0.00            
ATOM    683  HD2 LYS F   3      25.951  -6.945 -19.998  1.00  0.00            
ATOM    684  CE  LYS F   3      24.758  -8.200 -18.778  1.00  0.00            
ATOM    685  HE1 LYS F   3      24.053  -9.039 -18.929  1.00  0.00            
ATOM    686  HE2 LYS F   3      24.083  -7.409 -18.375  1.00  0.00            
ATOM    687  NZ  LYS F   3      25.678  -8.520 -17.634  1.00  0.00            
ATOM    688  HZ1 LYS F   3      25.123  -8.594 -16.764  1.00  0.00            
ATOM    689  HZ2 LYS F   3      26.050  -9.472 -17.816  1.00  0.00            
ATOM    690  HZ3 LYS F   3      26.449  -7.811 -17.544  1.00  0.00            
ATOM    691  C   LYS F   3      21.148  -6.627 -22.569  1.00  0.00            
ATOM    692  O   LYS F   3      20.986  -5.550 -23.165  1.00  0.00            
ATOM    693  N   VAL F   4      20.128  -7.209 -21.860  1.00  0.00            
ATOM    694  HN  VAL F   4      20.348  -8.047 -21.380  1.00  0.00            
ATOM    695  CA  VAL F   4      18.832  -6.572 -21.648  1.00  0.00            
ATOM    696  HA  VAL F   4      18.448  -6.261 -22.603  1.00  0.00            
ATOM    697  CB  VAL F   4      17.881  -7.702 -21.034  1.00  0.00            
ATOM    698  HB  VAL F   4      16.815  -7.414 -20.926  1.00  0.00            
ATOM    699  CG1 VAL F   4      17.932  -9.005 -21.981  1.00  0.00            
ATOM    700 HG11 VAL F   4      17.157  -9.720 -21.615  1.00  0.00            
ATOM    701 HG12 VAL F   4      17.597  -8.810 -23.030  1.00  0.00            
ATOM    702 HG13 VAL F   4      18.942  -9.445 -21.923  1.00  0.00            
ATOM    703  CG2 VAL F   4      18.205  -8.101 -19.606  1.00  0.00            
ATOM    704 HG21 VAL F   4      18.215  -7.331 -18.812  1.00  0.00            
ATOM    705 HG22 VAL F   4      17.380  -8.728 -19.201  1.00  0.00            
ATOM    706 HG23 VAL F   4      19.092  -8.767 -19.615  1.00  0.00            
ATOM    707  C   VAL F   4      19.095  -5.425 -20.679  1.00  0.00            
ATOM    708  O   VAL F   4      20.093  -5.354 -19.941  1.00  0.00            
ATOM    709  N   GLN F   5      18.233  -4.324 -20.711  1.00  0.00            
ATOM    710  HN  GLN F   5      17.399  -4.259 -21.252  1.00  0.00            
ATOM    711  CA  GLN F   5      18.515  -3.180 -19.847  1.00  0.00            
ATOM    712  HA  GLN F   5      19.413  -2.717 -20.217  1.00  0.00            
ATOM    713  CB  GLN F   5      17.463  -2.033 -20.022  1.00  0.00            
ATOM    714  HB1 GLN F   5      17.658  -1.174 -19.348  1.00  0.00            
ATOM    715  HB2 GLN F   5      16.521  -2.444 -19.608  1.00  0.00            
ATOM    716  CG  GLN F   5      17.153  -1.546 -21.469  1.00  0.00            
ATOM    717  HG1 GLN F   5      16.625  -0.577 -21.616  1.00  0.00            
ATOM    718  HG2 GLN F   5      16.448  -2.318 -21.857  1.00  0.00            
ATOM    719  CD  GLN F   5      18.376  -1.530 -22.464  1.00  0.00            
ATOM    720  OE1 GLN F   5      19.414  -0.882 -22.276  1.00  0.00            
ATOM    721  NE2 GLN F   5      18.179  -2.319 -23.563  1.00  0.00            
ATOM    722 HE21 GLN F   5      17.455  -2.997 -23.403  1.00  0.00            
ATOM    723 HE22 GLN F   5      18.801  -2.265 -24.332  1.00  0.00            
ATOM    724  C   GLN F   5      18.776  -3.447 -18.335  1.00  0.00            
ATOM    725  O   GLN F   5      18.302  -4.438 -17.809  1.00  0.00            
ATOM    726  N   VAL F   6      19.548  -2.567 -17.666  1.00  0.00            
ATOM    727  HN  VAL F   6      20.032  -1.869 -18.182  1.00  0.00            
ATOM    728  CA  VAL F   6      19.738  -2.615 -16.186  1.00  0.00            
ATOM    729  HA  VAL F   6      20.089  -3.633 -16.048  1.00  0.00            
ATOM    730  CB  VAL F   6      20.840  -1.764 -15.618  1.00  0.00            
ATOM    731  HB  VAL F   6      21.186  -2.121 -14.621  1.00  0.00            
ATOM    732  CG1 VAL F   6      22.122  -1.972 -16.525  1.00  0.00            
ATOM    733 HG11 VAL F   6      23.058  -1.475 -16.207  1.00  0.00            
ATOM    734 HG12 VAL F   6      22.354  -3.059 -16.617  1.00  0.00            
ATOM    735 HG13 VAL F   6      21.922  -1.672 -17.576  1.00  0.00            
ATOM    736  CG2 VAL F   6      20.538  -0.296 -15.405  1.00  0.00            
ATOM    737 HG21 VAL F   6      20.493   0.328 -16.330  1.00  0.00            
ATOM    738 HG22 VAL F   6      19.658  -0.061 -14.767  1.00  0.00            
ATOM    739 HG23 VAL F   6      21.439   0.076 -14.881  1.00  0.00            
ATOM    740  C   VAL F   6      18.429  -2.397 -15.402  1.00  0.00            
ATOM    741  O   VAL F   6      17.648  -1.535 -15.850  1.00  0.00            
ATOM    742  N   ASN F   7      18.156  -3.103 -14.352  1.00  0.00            
ATOM    743  HN  ASN F   7      18.820  -3.634 -13.832  1.00  0.00            
ATOM    744  CA  ASN F   7      16.800  -3.062 -13.862  1.00  0.00            
ATOM    745  HA  ASN F   7      16.206  -2.342 -14.389  1.00  0.00            
ATOM    746  CB  ASN F   7      15.940  -4.406 -14.133  1.00  0.00            
ATOM    747  HB1 ASN F   7      15.754  -4.463 -15.227  1.00  0.00            
ATOM    748  HB2 ASN F   7      14.927  -4.302 -13.672  1.00  0.00            
ATOM    749  CG  ASN F   7      16.508  -5.645 -13.525  1.00  0.00            
ATOM    750  OD1 ASN F   7      15.766  -6.310 -12.741  1.00  0.00            
ATOM    751  ND2 ASN F   7      17.741  -6.075 -13.976  1.00  0.00            
ATOM    752 HD21 ASN F   7      18.096  -6.886 -13.521  1.00  0.00            
ATOM    753 HD22 ASN F   7      18.223  -5.594 -14.713  1.00  0.00            
ATOM    754  C   ASN F   7      16.836  -2.682 -12.381  1.00  0.00            
ATOM    755  OT1 ASN F   7      17.403  -3.418 -11.521  1.00  0.00            
ATOM    756  OT2 ASN F   7      16.301  -1.645 -11.994  1.00  0.00            
ATOM    757  N   LYS G   1     -10.102  -9.310  -1.769  1.00  0.00            
ATOM    758  H1  LYS G   1     -11.092  -9.412  -2.064  1.00  0.00            
ATOM    759  H2  LYS G   1      -9.459  -9.830  -2.400  1.00  0.00            
ATOM    760  H3  LYS G   1     -10.027  -9.829  -0.870  1.00  0.00            
ATOM    761  CA  LYS G   1      -9.703  -7.844  -1.507  1.00  0.00            
ATOM    762  HA  LYS G   1      -9.718  -7.380  -2.488  1.00  0.00            
ATOM    763  CB  LYS G   1     -10.712  -7.123  -0.589  1.00  0.00            
ATOM    764  HB1 LYS G   1     -10.160  -6.342  -0.021  1.00  0.00            
ATOM    765  HB2 LYS G   1     -10.888  -7.859   0.217  1.00  0.00            
ATOM    766  CG  LYS G   1     -11.953  -6.666  -1.251  1.00  0.00            
ATOM    767  HG1 LYS G   1     -12.786  -6.639  -0.515  1.00  0.00            
ATOM    768  HG2 LYS G   1     -12.188  -7.451  -1.995  1.00  0.00            
ATOM    769  CD  LYS G   1     -11.725  -5.333  -1.897  1.00  0.00            
ATOM    770  HD1 LYS G   1     -11.327  -4.642  -1.128  1.00  0.00            
ATOM    771  HD2 LYS G   1     -10.923  -5.488  -2.651  1.00  0.00            
ATOM    772  CE  LYS G   1     -12.871  -4.620  -2.607  1.00  0.00            
ATOM    773  HE1 LYS G   1     -13.824  -4.672  -2.039  1.00  0.00            
ATOM    774  HE2 LYS G   1     -13.094  -5.104  -3.585  1.00  0.00            
ATOM    775  NZ  LYS G   1     -12.576  -3.226  -3.038  1.00  0.00            
ATOM    776  HZ1 LYS G   1     -12.395  -2.694  -2.175  1.00  0.00            
ATOM    777  HZ2 LYS G   1     -11.678  -3.179  -3.564  1.00  0.00            
ATOM    778  HZ3 LYS G   1     -13.350  -2.806  -3.609  1.00  0.00            
ATOM    779  C   LYS G   1      -8.301  -7.855  -0.999  1.00  0.00            
ATOM    780  O   LYS G   1      -7.732  -8.872  -0.669  1.00  0.00            
ATOM    781  N   VAL G   2      -7.665  -6.678  -0.871  1.00  0.00            
ATOM    782  HN  VAL G   2      -8.018  -5.776  -1.095  1.00  0.00            
ATOM    783  CA  VAL G   2      -6.314  -6.601  -0.324  1.00  0.00            
ATOM    784  HA  VAL G   2      -5.803  -7.200  -1.054  1.00  0.00            
ATOM    785  CB  VAL G   2      -5.694  -5.231  -0.395  1.00  0.00            
ATOM    786  HB  VAL G   2      -4.751  -5.128   0.189  1.00  0.00            
ATOM    787  CG1 VAL G   2      -5.251  -4.855  -1.764  1.00  0.00            
ATOM    788 HG11 VAL G   2      -4.664  -5.641  -2.293  1.00  0.00            
ATOM    789 HG12 VAL G   2      -6.147  -4.730  -2.399  1.00  0.00            
ATOM    790 HG13 VAL G   2      -4.686  -3.897  -1.754  1.00  0.00            
ATOM    791  CG2 VAL G   2      -6.613  -4.217   0.325  1.00  0.00            
ATOM    792 HG21 VAL G   2      -6.959  -4.601   1.313  1.00  0.00            
ATOM    793 HG22 VAL G   2      -6.004  -3.332   0.594  1.00  0.00            
ATOM    794 HG23 VAL G   2      -7.488  -3.892  -0.279  1.00  0.00            
ATOM    795  C   VAL G   2      -5.925  -7.199   1.024  1.00  0.00            
ATOM    796  O   VAL G   2      -6.663  -7.175   1.951  1.00  0.00            
ATOM    797  N   LYS G   3      -4.687  -7.753   1.118  1.00  0.00            
ATOM    798  HN  LYS G   3      -4.083  -7.734   0.326  1.00  0.00            
ATOM    799  CA  LYS G   3      -4.144  -8.217   2.406  1.00  0.00            
ATOM    800  HA  LYS G   3      -4.898  -8.094   3.170  1.00  0.00            
ATOM    801  CB  LYS G   3      -3.454  -9.544   2.058  1.00  0.00            
ATOM    802  HB1 LYS G   3      -3.202  -9.940   3.067  1.00  0.00            
ATOM    803  HB2 LYS G   3      -2.466  -9.395   1.572  1.00  0.00            
ATOM    804  CG  LYS G   3      -4.280 -10.634   1.327  1.00  0.00            
ATOM    805  HG1 LYS G   3      -3.687 -11.577   1.295  1.00  0.00            
ATOM    806  HG2 LYS G   3      -4.389 -10.332   0.269  1.00  0.00            
ATOM    807  CD  LYS G   3      -5.751 -10.795   1.937  1.00  0.00            
ATOM    808  HD1 LYS G   3      -5.510 -11.184   2.951  1.00  0.00            
ATOM    809  HD2 LYS G   3      -6.116  -9.744   1.984  1.00  0.00            
ATOM    810  CE  LYS G   3      -6.723 -11.776   1.250  1.00  0.00            
ATOM    811  HE1 LYS G   3      -7.696 -11.800   1.779  1.00  0.00            
ATOM    812  HE2 LYS G   3      -6.208 -12.753   1.364  1.00  0.00            
ATOM    813  NZ  LYS G   3      -6.975 -11.433  -0.162  1.00  0.00            
ATOM    814  HZ1 LYS G   3      -7.213 -10.429  -0.318  1.00  0.00            
ATOM    815  HZ2 LYS G   3      -6.172 -11.721  -0.753  1.00  0.00            
ATOM    816  HZ3 LYS G   3      -7.762 -12.032  -0.489  1.00  0.00            
ATOM    817  C   LYS G   3      -3.129  -7.200   2.911  1.00  0.00            
ATOM    818  O   LYS G   3      -2.122  -6.963   2.293  1.00  0.00            
ATOM    819  N   VAL G   4      -3.274  -6.783   4.132  1.00  0.00            
ATOM    820  HN  VAL G   4      -4.049  -7.040   4.706  1.00  0.00            
ATOM    821  CA  VAL G   4      -2.481  -5.754   4.843  1.00  0.00            
ATOM    822  HA  VAL G   4      -1.686  -5.432   4.183  1.00  0.00            
ATOM    823  CB  VAL G   4      -3.387  -4.594   5.281  1.00  0.00            
ATOM    824  HB  VAL G   4      -4.216  -4.981   5.907  1.00  0.00            
ATOM    825  CG1 VAL G   4      -2.512  -3.603   6.114  1.00  0.00            
ATOM    826 HG11 VAL G   4      -3.003  -2.619   6.200  1.00  0.00            
ATOM    827 HG12 VAL G   4      -2.282  -3.975   7.138  1.00  0.00            
ATOM    828 HG13 VAL G   4      -1.592  -3.417   5.536  1.00  0.00            
ATOM    829  CG2 VAL G   4      -3.921  -3.795   4.109  1.00  0.00            
ATOM    830 HG21 VAL G   4      -4.539  -3.002   4.569  1.00  0.00            
ATOM    831 HG22 VAL G   4      -3.087  -3.370   3.500  1.00  0.00            
ATOM    832 HG23 VAL G   4      -4.496  -4.383   3.366  1.00  0.00            
ATOM    833  C   VAL G   4      -1.709  -6.277   6.003  1.00  0.00            
ATOM    834  O   VAL G   4      -2.277  -6.773   6.940  1.00  0.00            
ATOM    835  N   GLN G   5      -0.384  -6.020   6.001  1.00  0.00            
ATOM    836  HN  GLN G   5      -0.101  -5.488   5.204  1.00  0.00            
ATOM    837  CA  GLN G   5       0.525  -6.532   6.961  1.00  0.00            
ATOM    838  HA  GLN G   5       0.073  -7.245   7.631  1.00  0.00            
ATOM    839  CB  GLN G   5       1.627  -7.397   6.271  1.00  0.00            
ATOM    840  HB1 GLN G   5       2.411  -7.553   7.038  1.00  0.00            
ATOM    841  HB2 GLN G   5       2.130  -6.754   5.503  1.00  0.00            
ATOM    842  CG  GLN G   5       1.200  -8.839   5.814  1.00  0.00            
ATOM    843  HG1 GLN G   5       0.879  -9.454   6.682  1.00  0.00            
ATOM    844  HG2 GLN G   5       2.097  -9.326   5.382  1.00  0.00            
ATOM    845  CD  GLN G   5       0.099  -8.874   4.790  1.00  0.00            
ATOM    846  OE1 GLN G   5      -1.029  -9.264   4.883  1.00  0.00            
ATOM    847  NE2 GLN G   5       0.427  -8.306   3.576  1.00  0.00            
ATOM    848 HE21 GLN G   5       1.287  -7.813   3.439  1.00  0.00            
ATOM    849 HE22 GLN G   5      -0.242  -8.452   2.840  1.00  0.00            
ATOM    850  C   GLN G   5       1.159  -5.364   7.810  1.00  0.00            
ATOM    851  O   GLN G   5       1.728  -4.416   7.256  1.00  0.00            
ATOM    852  N   VAL G   6       0.949  -5.279   9.129  1.00  0.00            
ATOM    853  HN  VAL G   6       0.443  -6.029   9.559  1.00  0.00            
ATOM    854  CA  VAL G   6       1.182  -4.031   9.905  1.00  0.00            
ATOM    855  HA  VAL G   6       1.521  -3.219   9.279  1.00  0.00            
ATOM    856  CB  VAL G   6      -0.034  -3.447  10.690  1.00  0.00            
ATOM    857  HB  VAL G   6      -0.331  -3.993  11.607  1.00  0.00            
ATOM    858  CG1 VAL G   6       0.364  -2.022  11.224  1.00  0.00            
ATOM    859 HG11 VAL G   6       1.192  -2.021  11.974  1.00  0.00            
ATOM    860 HG12 VAL G   6       0.560  -1.278  10.428  1.00  0.00            
ATOM    861 HG13 VAL G   6      -0.558  -1.514  11.559  1.00  0.00            
ATOM    862  CG2 VAL G   6      -1.250  -3.318   9.786  1.00  0.00            
ATOM    863 HG21 VAL G   6      -1.093  -2.613   8.947  1.00  0.00            
ATOM    864 HG22 VAL G   6      -1.497  -4.255   9.243  1.00  0.00            
ATOM    865 HG23 VAL G   6      -2.229  -3.053  10.245  1.00  0.00            
ATOM    866  C   VAL G   6       2.266  -4.230  10.971  1.00  0.00            
ATOM    867  O   VAL G   6       2.143  -5.000  11.908  1.00  0.00            
ATOM    868  N   ASN G   7       3.381  -3.498  10.903  1.00  0.00            
ATOM    869  HN  ASN G   7       3.462  -2.776  10.221  1.00  0.00            
ATOM    870  CA  ASN G   7       4.523  -3.687  11.706  1.00  0.00            
ATOM    871  HA  ASN G   7       4.546  -4.745  11.947  1.00  0.00            
ATOM    872  CB  ASN G   7       5.833  -3.281  10.870  1.00  0.00            
ATOM    873  HB1 ASN G   7       6.019  -2.187  10.883  1.00  0.00            
ATOM    874  HB2 ASN G   7       5.574  -3.594   9.831  1.00  0.00            
ATOM    875  CG  ASN G   7       7.014  -3.999  11.437  1.00  0.00            
ATOM    876  OD1 ASN G   7       7.021  -4.941  12.203  1.00  0.00            
ATOM    877  ND2 ASN G   7       8.250  -3.537  11.077  1.00  0.00            
ATOM    878 HD21 ASN G   7       8.363  -2.646  10.632  1.00  0.00            
ATOM    879 HD22 ASN G   7       9.032  -3.967  11.530  1.00  0.00            
ATOM    880  C   ASN G   7       4.472  -2.822  13.057  1.00  0.00            
ATOM    881  OT1 ASN G   7       4.494  -3.441  14.133  1.00  0.00            
ATOM    882  OT2 ASN G   7       4.457  -1.559  12.996  1.00  0.00            
ATOM    883  N   LYS H   1       1.441  -9.782  -8.798  1.00  0.00            
ATOM    884  H1  LYS H   1       2.065  -9.587  -9.604  1.00  0.00            
ATOM    885  H2  LYS H   1       1.993 -10.448  -8.206  1.00  0.00            
ATOM    886  H3  LYS H   1       0.676 -10.312  -9.265  1.00  0.00            
ATOM    887  CA  LYS H   1       1.067  -8.492  -8.251  1.00  0.00            
ATOM    888  HA  LYS H   1       0.901  -7.792  -9.061  1.00  0.00            
ATOM    889  CB  LYS H   1      -0.280  -8.600  -7.563  1.00  0.00            
ATOM    890  HB1 LYS H   1      -0.420  -7.917  -6.690  1.00  0.00            
ATOM    891  HB2 LYS H   1      -0.439  -9.631  -7.184  1.00  0.00            
ATOM    892  CG  LYS H   1      -1.544  -8.301  -8.459  1.00  0.00            
ATOM    893  HG1 LYS H   1      -2.389  -8.660  -7.851  1.00  0.00            
ATOM    894  HG2 LYS H   1      -1.505  -8.911  -9.390  1.00  0.00            
ATOM    895  CD  LYS H   1      -1.900  -6.820  -8.755  1.00  0.00            
ATOM    896  HD1 LYS H   1      -2.414  -6.396  -7.869  1.00  0.00            
ATOM    897  HD2 LYS H   1      -0.960  -6.229  -8.774  1.00  0.00            
ATOM    898  CE  LYS H   1      -2.759  -6.690  -9.998  1.00  0.00            
ATOM    899  HE1 LYS H   1      -3.576  -7.430  -9.847  1.00  0.00            
ATOM    900  HE2 LYS H   1      -2.191  -6.920 -10.929  1.00  0.00            
ATOM    901  NZ  LYS H   1      -3.454  -5.427 -10.358  1.00  0.00            
ATOM    902  HZ1 LYS H   1      -2.817  -4.691 -10.731  1.00  0.00            
ATOM    903  HZ2 LYS H   1      -4.116  -5.591 -11.149  1.00  0.00            
ATOM    904  HZ3 LYS H   1      -3.925  -5.046  -9.512  1.00  0.00            
ATOM    905  C   LYS H   1       2.114  -7.942  -7.295  1.00  0.00            
ATOM    906  O   LYS H   1       2.649  -8.665  -6.423  1.00  0.00            
ATOM    907  N   VAL H   2       2.371  -6.619  -7.304  1.00  0.00            
ATOM    908  HN  VAL H   2       1.813  -6.054  -7.919  1.00  0.00            
ATOM    909  CA  VAL H   2       3.239  -5.896  -6.401  1.00  0.00            
ATOM    910  HA  VAL H   2       4.163  -6.366  -6.675  1.00  0.00            
ATOM    911  CB  VAL H   2       3.451  -4.394  -6.868  1.00  0.00            
ATOM    912  HB  VAL H   2       4.128  -3.965  -6.094  1.00  0.00            
ATOM    913  CG1 VAL H   2       4.177  -4.266  -8.259  1.00  0.00            
ATOM    914 HG11 VAL H   2       4.636  -3.285  -8.509  1.00  0.00            
ATOM    915 HG12 VAL H   2       5.071  -4.919  -8.365  1.00  0.00            
ATOM    916 HG13 VAL H   2       3.475  -4.614  -9.047  1.00  0.00            
ATOM    917  CG2 VAL H   2       2.091  -3.658  -6.788  1.00  0.00            
ATOM    918 HG21 VAL H   2       1.395  -4.086  -7.546  1.00  0.00            
ATOM    919 HG22 VAL H   2       1.590  -3.860  -5.820  1.00  0.00            
ATOM    920 HG23 VAL H   2       2.001  -2.555  -6.928  1.00  0.00            
ATOM    921  C   VAL H   2       3.019  -5.991  -4.917  1.00  0.00            
ATOM    922  O   VAL H   2       1.937  -6.210  -4.377  1.00  0.00            
ATOM    923  N   LYS H   3       4.102  -5.820  -4.184  1.00  0.00            
ATOM    924  HN  LYS H   3       4.993  -5.663  -4.614  1.00  0.00            
ATOM    925  CA  LYS H   3       4.117  -5.592  -2.834  1.00  0.00            
ATOM    926  HA  LYS H   3       3.180  -5.796  -2.339  1.00  0.00            
ATOM    927  CB  LYS H   3       5.098  -6.509  -2.084  1.00  0.00            
ATOM    928  HB1 LYS H   3       4.858  -6.415  -1.001  1.00  0.00            
ATOM    929  HB2 LYS H   3       6.195  -6.370  -2.194  1.00  0.00            
ATOM    930  CG  LYS H   3       4.838  -8.047  -2.394  1.00  0.00            
ATOM    931  HG1 LYS H   3       4.818  -8.126  -3.497  1.00  0.00            
ATOM    932  HG2 LYS H   3       3.793  -8.228  -2.090  1.00  0.00            
ATOM    933  CD  LYS H   3       5.912  -8.932  -1.760  1.00  0.00            
ATOM    934  HD1 LYS H   3       6.872  -8.961  -2.298  1.00  0.00            
ATOM    935  HD2 LYS H   3       6.110  -8.426  -0.789  1.00  0.00            
ATOM    936  CE  LYS H   3       5.408 -10.272  -1.374  1.00  0.00            
ATOM    937  HE1 LYS H   3       4.629 -10.113  -0.600  1.00  0.00            
ATOM    938  HE2 LYS H   3       6.198 -10.985  -1.073  1.00  0.00            
ATOM    939  NZ  LYS H   3       4.771 -10.873  -2.479  1.00  0.00            
ATOM    940  HZ1 LYS H   3       4.819 -11.906  -2.332  1.00  0.00            
ATOM    941  HZ2 LYS H   3       3.757 -10.670  -2.554  1.00  0.00            
ATOM    942  HZ3 LYS H   3       5.222 -10.837  -3.412  1.00  0.00            
ATOM    943  C   LYS H   3       4.412  -4.149  -2.619  1.00  0.00            
ATOM    944  O   LYS H   3       5.386  -3.567  -3.129  1.00  0.00            
ATOM    945  N   VAL H   4       3.389  -3.561  -1.914  1.00  0.00            
ATOM    946  HN  VAL H   4       2.635  -4.076  -1.518  1.00  0.00            
ATOM    947  CA  VAL H   4       3.171  -2.148  -1.755  1.00  0.00            
ATOM    948  HA  VAL H   4       3.852  -1.636  -2.417  1.00  0.00            
ATOM    949  CB  VAL H   4       1.739  -1.779  -2.017  1.00  0.00            
ATOM    950  HB  VAL H   4       1.052  -2.499  -1.526  1.00  0.00            
ATOM    951  CG1 VAL H   4       1.319  -0.315  -1.448  1.00  0.00            
ATOM    952 HG11 VAL H   4       1.440  -0.351  -0.339  1.00  0.00            
ATOM    953 HG12 VAL H   4       2.023   0.455  -1.808  1.00  0.00            
ATOM    954 HG13 VAL H   4       0.306  -0.009  -1.789  1.00  0.00            
ATOM    955  CG2 VAL H   4       1.539  -1.815  -3.533  1.00  0.00            
ATOM    956 HG21 VAL H   4       2.026  -0.953  -4.043  1.00  0.00            
ATOM    957 HG22 VAL H   4       1.823  -2.775  -4.024  1.00  0.00            
ATOM    958 HG23 VAL H   4       0.467  -1.658  -3.807  1.00  0.00            
ATOM    959  C   VAL H   4       3.610  -1.851  -0.358  1.00  0.00            
ATOM    960  O   VAL H   4       3.130  -2.463   0.632  1.00  0.00            
ATOM    961  N   GLN H   5       4.571  -0.976  -0.152  1.00  0.00            
ATOM    962  HN  GLN H   5       5.035  -0.521  -0.909  1.00  0.00            
ATOM    963  CA  GLN H   5       5.282  -0.631   1.112  1.00  0.00            
ATOM    964  HA  GLN H   5       4.993  -1.328   1.881  1.00  0.00            
ATOM    965  CB  GLN H   5       6.905  -0.528   1.082  1.00  0.00            
ATOM    966  HB1 GLN H   5       7.325   0.153   1.853  1.00  0.00            
ATOM    967  HB2 GLN H   5       7.251  -0.061   0.131  1.00  0.00            
ATOM    968  CG  GLN H   5       7.649  -1.870   1.151  1.00  0.00            
ATOM    969  HG1 GLN H   5       7.415  -2.308   2.137  1.00  0.00            
ATOM    970  HG2 GLN H   5       8.719  -1.615   0.976  1.00  0.00            
ATOM    971  CD  GLN H   5       7.077  -2.915   0.222  1.00  0.00            
ATOM    972  OE1 GLN H   5       6.377  -3.854   0.561  1.00  0.00            
ATOM    973  NE2 GLN H   5       7.418  -2.646  -1.040  1.00  0.00            
ATOM    974 HE21 GLN H   5       8.010  -1.854  -1.212  1.00  0.00            
ATOM    975 HE22 GLN H   5       6.807  -3.085  -1.709  1.00  0.00            
ATOM    976  C   GLN H   5       4.791   0.813   1.496  1.00  0.00            
ATOM    977  O   GLN H   5       5.254   1.784   0.940  1.00  0.00            
ATOM    978  N   VAL H   6       3.976   0.985   2.585  1.00  0.00            
ATOM    979  HN  VAL H   6       3.845   0.176   3.159  1.00  0.00            
ATOM    980  CA  VAL H   6       3.549   2.267   3.184  1.00  0.00            
ATOM    981  HA  VAL H   6       3.616   2.994   2.395  1.00  0.00            
ATOM    982  CB  VAL H   6       2.079   2.190   3.664  1.00  0.00            
ATOM    983  HB  VAL H   6       1.941   1.516   4.535  1.00  0.00            
ATOM    984  CG1 VAL H   6       1.622   3.646   3.935  1.00  0.00            
ATOM    985 HG11 VAL H   6       0.605   3.768   4.382  1.00  0.00            
ATOM    986 HG12 VAL H   6       2.319   4.110   4.665  1.00  0.00            
ATOM    987 HG13 VAL H   6       1.594   4.328   3.056  1.00  0.00            
ATOM    988  CG2 VAL H   6       1.157   1.621   2.541  1.00  0.00            
ATOM    989 HG21 VAL H   6       1.293   0.525   2.397  1.00  0.00            
ATOM    990 HG22 VAL H   6       0.125   1.834   2.910  1.00  0.00            
ATOM    991 HG23 VAL H   6       1.352   2.140   1.588  1.00  0.00            
ATOM    992  C   VAL H   6       4.609   2.627   4.240  1.00  0.00            
ATOM    993  O   VAL H   6       4.573   2.143   5.367  1.00  0.00            
ATOM    994  N   ASN H   7       5.547   3.533   3.884  1.00  0.00            
ATOM    995  HN  ASN H   7       5.592   3.767   2.910  1.00  0.00            
ATOM    996  CA  ASN H   7       6.538   4.122   4.768  1.00  0.00            
ATOM    997  HA  ASN H   7       6.490   3.747   5.780  1.00  0.00            
ATOM    998  CB  ASN H   7       7.920   3.524   4.401  1.00  0.00            
ATOM    999  HB1 ASN H   7       7.776   2.446   4.577  1.00  0.00            
ATOM   1000  HB2 ASN H   7       8.801   3.916   4.950  1.00  0.00            
ATOM   1001  CG  ASN H   7       8.251   3.561   2.901  1.00  0.00            
ATOM   1002  OD1 ASN H   7       8.734   2.527   2.426  1.00  0.00            
ATOM   1003  ND2 ASN H   7       8.065   4.700   2.194  1.00  0.00            
ATOM   1004 HD21 ASN H   7       7.512   5.373   2.687  1.00  0.00            
ATOM   1005 HD22 ASN H   7       8.254   4.618   1.215  1.00  0.00            
ATOM   1006  C   ASN H   7       6.530   5.692   4.857  1.00  0.00            
ATOM   1007  OT1 ASN H   7       7.541   6.433   4.701  1.00  0.00            
ATOM   1008  OT2 ASN H   7       5.338   6.106   5.281  1.00  0.00            
ATOM   1009  N   LYS I   1      15.988  -5.050 -10.050  1.00  0.00            
ATOM   1010  H1  LYS I   1      16.169  -6.072 -10.058  1.00  0.00            
ATOM   1011  H2  LYS I   1      16.689  -4.520 -10.607  1.00  0.00            
ATOM   1012  H3  LYS I   1      16.211  -4.753  -9.078  1.00  0.00            
ATOM   1013  CA  LYS I   1      14.617  -4.778 -10.446  1.00  0.00            
ATOM   1014  HA  LYS I   1      14.505  -4.836 -11.521  1.00  0.00            
ATOM   1015  CB  LYS I   1      13.711  -5.779  -9.625  1.00  0.00            
ATOM   1016  HB1 LYS I   1      12.654  -5.471  -9.744  1.00  0.00            
ATOM   1017  HB2 LYS I   1      13.946  -5.836  -8.538  1.00  0.00            
ATOM   1018  CG  LYS I   1      13.630  -7.253 -10.054  1.00  0.00            
ATOM   1019  HG1 LYS I   1      13.107  -7.812  -9.255  1.00  0.00            
ATOM   1020  HG2 LYS I   1      14.625  -7.745 -10.029  1.00  0.00            
ATOM   1021  CD  LYS I   1      12.810  -7.380 -11.332  1.00  0.00            
ATOM   1022  HD1 LYS I   1      11.901  -6.749 -11.301  1.00  0.00            
ATOM   1023  HD2 LYS I   1      13.440  -6.912 -12.127  1.00  0.00            
ATOM   1024  CE  LYS I   1      12.319  -8.808 -11.625  1.00  0.00            
ATOM   1025  HE1 LYS I   1      11.380  -8.934 -11.038  1.00  0.00            
ATOM   1026  HE2 LYS I   1      13.117  -9.529 -11.352  1.00  0.00            
ATOM   1027  NZ  LYS I   1      12.055  -8.943 -13.040  1.00  0.00            
ATOM   1028  HZ1 LYS I   1      12.878  -8.550 -13.539  1.00  0.00            
ATOM   1029  HZ2 LYS I   1      12.007  -9.946 -13.306  1.00  0.00            
ATOM   1030  HZ3 LYS I   1      11.138  -8.500 -13.248  1.00  0.00            
ATOM   1031  C   LYS I   1      14.182  -3.322 -10.168  1.00  0.00            
ATOM   1032  O   LYS I   1      14.831  -2.502  -9.591  1.00  0.00            
ATOM   1033  N   VAL I   2      12.991  -3.057 -10.603  1.00  0.00            
ATOM   1034  HN  VAL I   2      12.416  -3.761 -11.009  1.00  0.00            
ATOM   1035  CA  VAL I   2      12.415  -1.725 -10.565  1.00  0.00            
ATOM   1036  HA  VAL I   2      13.296  -1.101 -10.692  1.00  0.00            
ATOM   1037  CB  VAL I   2      11.289  -1.445 -11.531  1.00  0.00            
ATOM   1038  HB  VAL I   2      10.662  -2.369 -11.580  1.00  0.00            
ATOM   1039  CG1 VAL I   2      10.449  -0.179 -11.158  1.00  0.00            
ATOM   1040 HG11 VAL I   2      11.004   0.772 -10.994  1.00  0.00            
ATOM   1041 HG12 VAL I   2       9.742   0.080 -11.983  1.00  0.00            
ATOM   1042 HG13 VAL I   2       9.813  -0.361 -10.266  1.00  0.00            
ATOM   1043  CG2 VAL I   2      11.927  -1.181 -12.877  1.00  0.00            
ATOM   1044 HG21 VAL I   2      12.351  -0.166 -12.948  1.00  0.00            
ATOM   1045 HG22 VAL I   2      12.722  -1.930 -13.085  1.00  0.00            
ATOM   1046 HG23 VAL I   2      11.284  -1.393 -13.749  1.00  0.00            
ATOM   1047  C   VAL I   2      11.841  -1.488  -9.183  1.00  0.00            
ATOM   1048  O   VAL I   2      11.109  -2.281  -8.571  1.00  0.00            
ATOM   1049  N   LYS I   3      12.152  -0.289  -8.590  1.00  0.00            
ATOM   1050  HN  LYS I   3      12.827   0.322  -8.995  1.00  0.00            
ATOM   1051  CA  LYS I   3      11.471   0.212  -7.458  1.00  0.00            
ATOM   1052  HA  LYS I   3      10.736  -0.497  -7.097  1.00  0.00            
ATOM   1053  CB  LYS I   3      12.430   0.342  -6.295  1.00  0.00            
ATOM   1054  HB1 LYS I   3      11.867   0.834  -5.469  1.00  0.00            
ATOM   1055  HB2 LYS I   3      13.273   0.988  -6.617  1.00  0.00            
ATOM   1056  CG  LYS I   3      13.048  -1.005  -5.846  1.00  0.00            
ATOM   1057  HG1 LYS I   3      13.634  -1.412  -6.705  1.00  0.00            
ATOM   1058  HG2 LYS I   3      12.146  -1.617  -5.632  1.00  0.00            
ATOM   1059  CD  LYS I   3      14.063  -0.882  -4.653  1.00  0.00            
ATOM   1060  HD1 LYS I   3      14.647   0.061  -4.677  1.00  0.00            
ATOM   1061  HD2 LYS I   3      13.408  -0.831  -3.764  1.00  0.00            
ATOM   1062  CE  LYS I   3      15.047  -2.050  -4.474  1.00  0.00            
ATOM   1063  HE1 LYS I   3      15.908  -2.034  -5.175  1.00  0.00            
ATOM   1064  HE2 LYS I   3      14.633  -3.070  -4.576  1.00  0.00            
ATOM   1065  NZ  LYS I   3      15.612  -2.090  -3.088  1.00  0.00            
ATOM   1066  HZ1 LYS I   3      16.316  -1.330  -3.051  1.00  0.00            
ATOM   1067  HZ2 LYS I   3      14.905  -1.802  -2.382  1.00  0.00            
ATOM   1068  HZ3 LYS I   3      16.045  -2.981  -2.775  1.00  0.00            
ATOM   1069  C   LYS I   3      10.717   1.494  -7.686  1.00  0.00            
ATOM   1070  O   LYS I   3      11.181   2.358  -8.391  1.00  0.00            
ATOM   1071  N   VAL I   4       9.526   1.753  -7.053  1.00  0.00            
ATOM   1072  HN  VAL I   4       9.042   1.124  -6.450  1.00  0.00            
ATOM   1073  CA  VAL I   4       8.561   2.724  -7.515  1.00  0.00            
ATOM   1074  HA  VAL I   4       9.051   3.328  -8.276  1.00  0.00            
ATOM   1075  CB  VAL I   4       7.255   2.230  -8.182  1.00  0.00            
ATOM   1076  HB  VAL I   4       6.687   1.690  -7.387  1.00  0.00            
ATOM   1077  CG1 VAL I   4       6.263   3.291  -8.653  1.00  0.00            
ATOM   1078 HG11 VAL I   4       5.431   2.763  -9.162  1.00  0.00            
ATOM   1079 HG12 VAL I   4       5.801   3.819  -7.786  1.00  0.00            
ATOM   1080 HG13 VAL I   4       6.785   4.011  -9.323  1.00  0.00            
ATOM   1081  CG2 VAL I   4       7.458   1.205  -9.256  1.00  0.00            
ATOM   1082 HG21 VAL I   4       6.681   1.375 -10.028  1.00  0.00            
ATOM   1083 HG22 VAL I   4       8.362   1.388  -9.877  1.00  0.00            
ATOM   1084 HG23 VAL I   4       7.318   0.158  -8.910  1.00  0.00            
ATOM   1085  C   VAL I   4       8.138   3.618  -6.334  1.00  0.00            
ATOM   1086  O   VAL I   4       7.545   3.178  -5.355  1.00  0.00            
ATOM   1087  N   GLN I   5       8.446   4.889  -6.410  1.00  0.00            
ATOM   1088  HN  GLN I   5       8.730   5.412  -7.211  1.00  0.00            
ATOM   1089  CA  GLN I   5       8.369   5.761  -5.264  1.00  0.00            
ATOM   1090  HA  GLN I   5       8.162   5.235  -4.345  1.00  0.00            
ATOM   1091  CB  GLN I   5       9.645   6.540  -5.041  1.00  0.00            
ATOM   1092  HB1 GLN I   5       9.473   7.584  -4.679  1.00  0.00            
ATOM   1093  HB2 GLN I   5      10.040   6.723  -6.063  1.00  0.00            
ATOM   1094  CG  GLN I   5      10.933   5.773  -4.418  1.00  0.00            
ATOM   1095  HG1 GLN I   5      10.832   5.718  -3.318  1.00  0.00            
ATOM   1096  HG2 GLN I   5      11.741   6.529  -4.537  1.00  0.00            
ATOM   1097  CD  GLN I   5      11.250   4.396  -4.960  1.00  0.00            
ATOM   1098  OE1 GLN I   5      11.176   3.394  -4.272  1.00  0.00            
ATOM   1099  NE2 GLN I   5      11.650   4.353  -6.253  1.00  0.00            
ATOM   1100 HE21 GLN I   5      11.851   5.242  -6.649  1.00  0.00            
ATOM   1101 HE22 GLN I   5      11.499   3.523  -6.789  1.00  0.00            
ATOM   1102  C   GLN I   5       7.250   6.810  -5.458  1.00  0.00            
ATOM   1103  O   GLN I   5       7.413   7.785  -6.209  1.00  0.00            
ATOM   1104  N   VAL I   6       6.157   6.664  -4.748  1.00  0.00            
ATOM   1105  HN  VAL I   6       6.044   5.909  -4.120  1.00  0.00            
ATOM   1106  CA  VAL I   6       4.965   7.507  -4.899  1.00  0.00            
ATOM   1107  HA  VAL I   6       4.954   8.041  -5.838  1.00  0.00            
ATOM   1108  CB  VAL I   6       3.685   6.641  -4.613  1.00  0.00            
ATOM   1109  HB  VAL I   6       3.825   6.172  -3.615  1.00  0.00            
ATOM   1110  CG1 VAL I   6       2.419   7.465  -4.647  1.00  0.00            
ATOM   1111 HG11 VAL I   6       1.481   6.990  -4.285  1.00  0.00            
ATOM   1112 HG12 VAL I   6       2.624   8.253  -3.895  1.00  0.00            
ATOM   1113 HG13 VAL I   6       2.173   7.898  -5.640  1.00  0.00            
ATOM   1114  CG2 VAL I   6       3.446   5.423  -5.475  1.00  0.00            
ATOM   1115 HG21 VAL I   6       2.670   4.712  -5.118  1.00  0.00            
ATOM   1116 HG22 VAL I   6       3.087   5.587  -6.512  1.00  0.00            
ATOM   1117 HG23 VAL I   6       4.389   4.859  -5.639  1.00  0.00            
ATOM   1118  C   VAL I   6       5.061   8.600  -3.876  1.00  0.00            
ATOM   1119  O   VAL I   6       5.007   8.306  -2.638  1.00  0.00            
ATOM   1120  N   ASN I   7       5.241   9.901  -4.372  1.00  0.00            
ATOM   1121  HN  ASN I   7       5.142  10.015  -5.360  1.00  0.00            
ATOM   1122  CA  ASN I   7       5.644  11.086  -3.636  1.00  0.00            
ATOM   1123  HA  ASN I   7       6.061  10.744  -2.702  1.00  0.00            
ATOM   1124  CB  ASN I   7       6.841  11.916  -4.312  1.00  0.00            
ATOM   1125  HB1 ASN I   7       6.833  12.982  -4.006  1.00  0.00            
ATOM   1126  HB2 ASN I   7       6.645  11.857  -5.404  1.00  0.00            
ATOM   1127  CG  ASN I   7       8.227  11.232  -4.028  1.00  0.00            
ATOM   1128  OD1 ASN I   7       8.416  10.493  -3.084  1.00  0.00            
ATOM   1129  ND2 ASN I   7       9.247  11.612  -4.851  1.00  0.00            
ATOM   1130 HD21 ASN I   7      10.148  11.387  -4.474  1.00  0.00            
ATOM   1131 HD22 ASN I   7       9.092  12.187  -5.653  1.00  0.00            
ATOM   1132  C   ASN I   7       4.420  12.038  -3.485  1.00  0.00            
ATOM   1133  OT1 ASN I   7       4.522  12.930  -2.599  1.00  0.00            
ATOM   1134  OT2 ASN I   7       3.355  11.871  -4.152  1.00  0.00            
ATOM   1135  N   LYS J   1      10.109  -9.481  -7.251  1.00  0.00            
ATOM   1136  H1  LYS J   1      11.131  -9.428  -7.430  1.00  0.00            
ATOM   1137  H2  LYS J   1       9.886  -9.250  -6.265  1.00  0.00            
ATOM   1138  H3  LYS J   1       9.778 -10.448  -7.445  1.00  0.00            
ATOM   1139  CA  LYS J   1       9.391  -8.540  -8.154  1.00  0.00            
ATOM   1140  HA  LYS J   1       9.834  -8.557  -9.142  1.00  0.00            
ATOM   1141  CB  LYS J   1       7.833  -8.917  -8.048  1.00  0.00            
ATOM   1142  HB1 LYS J   1       7.212  -7.998  -8.111  1.00  0.00            
ATOM   1143  HB2 LYS J   1       7.610  -9.193  -7.002  1.00  0.00            
ATOM   1144  CG  LYS J   1       7.347 -10.004  -9.080  1.00  0.00            
ATOM   1145  HG1 LYS J   1       7.888 -10.967  -8.989  1.00  0.00            
ATOM   1146  HG2 LYS J   1       7.518  -9.650 -10.114  1.00  0.00            
ATOM   1147  CD  LYS J   1       5.828 -10.282  -8.938  1.00  0.00            
ATOM   1148  HD1 LYS J   1       5.583 -10.408  -7.864  1.00  0.00            
ATOM   1149  HD2 LYS J   1       5.336  -9.328  -9.233  1.00  0.00            
ATOM   1150  CE  LYS J   1       5.194 -11.439  -9.693  1.00  0.00            
ATOM   1151  HE1 LYS J   1       4.119 -11.549  -9.451  1.00  0.00            
ATOM   1152  HE2 LYS J   1       5.618 -12.432  -9.424  1.00  0.00            
ATOM   1153  NZ  LYS J   1       5.402 -11.391 -11.174  1.00  0.00            
ATOM   1154  HZ1 LYS J   1       4.862 -10.606 -11.593  1.00  0.00            
ATOM   1155  HZ2 LYS J   1       6.406 -11.160 -11.336  1.00  0.00            
ATOM   1156  HZ3 LYS J   1       5.260 -12.269 -11.700  1.00  0.00            
ATOM   1157  C   LYS J   1       9.502  -7.038  -7.942  1.00  0.00            
ATOM   1158  O   LYS J   1      10.428  -6.571  -7.167  1.00  0.00            
ATOM   1159  N   VAL J   2       8.658  -6.238  -8.650  1.00  0.00            
ATOM   1160  HN  VAL J   2       7.984  -6.668  -9.235  1.00  0.00            
ATOM   1161  CA  VAL J   2       8.568  -4.771  -8.458  1.00  0.00            
ATOM   1162  HA  VAL J   2       9.600  -4.451  -8.518  1.00  0.00            
ATOM   1163  CB  VAL J   2       7.759  -4.125  -9.511  1.00  0.00            
ATOM   1164  HB  VAL J   2       6.730  -4.529  -9.623  1.00  0.00            
ATOM   1165  CG1 VAL J   2       7.517  -2.593  -9.304  1.00  0.00            
ATOM   1166 HG11 VAL J   2       6.783  -2.420  -8.477  1.00  0.00            
ATOM   1167 HG12 VAL J   2       8.459  -2.043  -9.119  1.00  0.00            
ATOM   1168 HG13 VAL J   2       7.207  -2.110 -10.251  1.00  0.00            
ATOM   1169  CG2 VAL J   2       8.443  -4.460 -10.803  1.00  0.00            
ATOM   1170 HG21 VAL J   2       8.290  -5.500 -11.132  1.00  0.00            
ATOM   1171 HG22 VAL J   2       7.944  -3.783 -11.524  1.00  0.00            
ATOM   1172 HG23 VAL J   2       9.470  -4.032 -10.836  1.00  0.00            
ATOM   1173  C   VAL J   2       8.070  -4.380  -7.077  1.00  0.00            
ATOM   1174  O   VAL J   2       7.136  -4.936  -6.541  1.00  0.00            
ATOM   1175  N   LYS J   3       8.646  -3.411  -6.384  1.00  0.00            
ATOM   1176  HN  LYS J   3       9.415  -2.953  -6.821  1.00  0.00            
ATOM   1177  CA  LYS J   3       8.206  -2.906  -5.042  1.00  0.00            
ATOM   1178  HA  LYS J   3       7.263  -3.404  -4.912  1.00  0.00            
ATOM   1179  CB  LYS J   3       9.242  -3.104  -3.943  1.00  0.00            
ATOM   1180  HB1 LYS J   3       9.035  -2.531  -3.017  1.00  0.00            
ATOM   1181  HB2 LYS J   3      10.251  -2.803  -4.297  1.00  0.00            
ATOM   1182  CG  LYS J   3       9.324  -4.570  -3.530  1.00  0.00            
ATOM   1183  HG1 LYS J   3       9.862  -5.134  -4.327  1.00  0.00            
ATOM   1184  HG2 LYS J   3       8.302  -4.953  -3.310  1.00  0.00            
ATOM   1185  CD  LYS J   3      10.252  -4.807  -2.372  1.00  0.00            
ATOM   1186  HD1 LYS J   3      11.260  -4.362  -2.538  1.00  0.00            
ATOM   1187  HD2 LYS J   3       9.814  -4.329  -1.465  1.00  0.00            
ATOM   1188  CE  LYS J   3      10.375  -6.304  -2.003  1.00  0.00            
ATOM   1189  HE1 LYS J   3       9.380  -6.801  -2.053  1.00  0.00            
ATOM   1190  HE2 LYS J   3      10.800  -6.394  -0.990  1.00  0.00            
ATOM   1191  NZ  LYS J   3      11.247  -7.076  -2.940  1.00  0.00            
ATOM   1192  HZ1 LYS J   3      11.704  -7.926  -2.545  1.00  0.00            
ATOM   1193  HZ2 LYS J   3      10.580  -7.493  -3.621  1.00  0.00            
ATOM   1194  HZ3 LYS J   3      11.998  -6.545  -3.417  1.00  0.00            
ATOM   1195  C   LYS J   3       7.733  -1.412  -5.275  1.00  0.00            
ATOM   1196  O   LYS J   3       8.255  -0.658  -6.063  1.00  0.00            
ATOM   1197  N   VAL J   4       6.626  -1.056  -4.569  1.00  0.00            
ATOM   1198  HN  VAL J   4       6.223  -1.758  -3.982  1.00  0.00            
ATOM   1199  CA  VAL J   4       5.938   0.196  -4.881  1.00  0.00            
ATOM   1200  HA  VAL J   4       6.611   0.867  -5.391  1.00  0.00            
ATOM   1201  CB  VAL J   4       4.608  -0.053  -5.577  1.00  0.00            
ATOM   1202  HB  VAL J   4       4.016  -0.852  -5.085  1.00  0.00            
ATOM   1203  CG1 VAL J   4       3.727   1.196  -5.717  1.00  0.00            
ATOM   1204 HG11 VAL J   4       4.283   1.993  -6.259  1.00  0.00            
ATOM   1205 HG12 VAL J   4       2.848   0.841  -6.294  1.00  0.00            
ATOM   1206 HG13 VAL J   4       3.407   1.623  -4.745  1.00  0.00            
ATOM   1207  CG2 VAL J   4       5.007  -0.540  -7.060  1.00  0.00            
ATOM   1208 HG21 VAL J   4       4.070  -0.561  -7.653  1.00  0.00            
ATOM   1209 HG22 VAL J   4       5.889  -0.026  -7.493  1.00  0.00            
ATOM   1210 HG23 VAL J   4       5.263  -1.620  -6.953  1.00  0.00            
ATOM   1211  C   VAL J   4       5.869   0.832  -3.496  1.00  0.00            
ATOM   1212  O   VAL J   4       5.336   0.279  -2.525  1.00  0.00            
ATOM   1213  N   GLN J   5       6.312   2.027  -3.333  1.00  0.00            
ATOM   1214  HN  GLN J   5       6.693   2.439  -4.159  1.00  0.00            
ATOM   1215  CA  GLN J   5       6.663   2.654  -2.114  1.00  0.00            
ATOM   1216  HA  GLN J   5       6.422   2.040  -1.251  1.00  0.00            
ATOM   1217  CB  GLN J   5       8.157   3.123  -2.032  1.00  0.00            
ATOM   1218  HB1 GLN J   5       8.299   4.079  -1.482  1.00  0.00            
ATOM   1219  HB2 GLN J   5       8.564   3.368  -3.039  1.00  0.00            
ATOM   1220  CG  GLN J   5       9.065   1.939  -1.577  1.00  0.00            
ATOM   1221  HG1 GLN J   5       8.674   1.569  -0.607  1.00  0.00            
ATOM   1222  HG2 GLN J   5      10.127   2.169  -1.350  1.00  0.00            
ATOM   1223  CD  GLN J   5       9.097   0.711  -2.497  1.00  0.00            
ATOM   1224  OE1 GLN J   5       8.803  -0.398  -2.082  1.00  0.00            
ATOM   1225  NE2 GLN J   5       9.473   0.872  -3.782  1.00  0.00            
ATOM   1226 HE21 GLN J   5       9.909   1.735  -4.047  1.00  0.00            
ATOM   1227 HE22 GLN J   5       9.277   0.155  -4.448  1.00  0.00            
ATOM   1228  C   GLN J   5       5.889   3.909  -1.960  1.00  0.00            
ATOM   1229  O   GLN J   5       5.914   4.824  -2.756  1.00  0.00            
ATOM   1230  N   VAL J   6       5.113   4.020  -0.897  1.00  0.00            
ATOM   1231  HN  VAL J   6       5.008   3.359  -0.160  1.00  0.00            
ATOM   1232  CA  VAL J   6       4.364   5.249  -0.659  1.00  0.00            
ATOM   1233  HA  VAL J   6       4.257   5.840  -1.553  1.00  0.00            
ATOM   1234  CB  VAL J   6       3.003   5.012  -0.005  1.00  0.00            
ATOM   1235  HB  VAL J   6       3.127   4.398   0.919  1.00  0.00            
ATOM   1236  CG1 VAL J   6       2.247   6.305   0.262  1.00  0.00            
ATOM   1237 HG11 VAL J   6       2.830   7.010   0.901  1.00  0.00            
ATOM   1238 HG12 VAL J   6       2.044   6.906  -0.652  1.00  0.00            
ATOM   1239 HG13 VAL J   6       1.249   6.198   0.725  1.00  0.00            
ATOM   1240  CG2 VAL J   6       2.174   4.266  -1.037  1.00  0.00            
ATOM   1241 HG21 VAL J   6       2.584   3.351  -1.522  1.00  0.00            
ATOM   1242 HG22 VAL J   6       1.171   3.902  -0.713  1.00  0.00            
ATOM   1243 HG23 VAL J   6       1.907   4.930  -1.888  1.00  0.00            
ATOM   1244  C   VAL J   6       5.101   6.128   0.307  1.00  0.00            
ATOM   1245  O   VAL J   6       5.112   5.749   1.460  1.00  0.00            
ATOM   1246  N   ASN J   7       5.634   7.346  -0.096  1.00  0.00            
ATOM   1247  HN  ASN J   7       5.450   7.637  -1.032  1.00  0.00            
ATOM   1248  CA  ASN J   7       6.402   8.193   0.827  1.00  0.00            
ATOM   1249  HA  ASN J   7       6.843   7.621   1.641  1.00  0.00            
ATOM   1250  CB  ASN J   7       7.649   8.867   0.092  1.00  0.00            
ATOM   1251  HB1 ASN J   7       8.356   9.547   0.628  1.00  0.00            
ATOM   1252  HB2 ASN J   7       7.228   9.511  -0.704  1.00  0.00            
ATOM   1253  CG  ASN J   7       8.656   7.914  -0.573  1.00  0.00            
ATOM   1254  OD1 ASN J   7       8.907   6.898   0.077  1.00  0.00            
ATOM   1255  ND2 ASN J   7       9.301   8.292  -1.713  1.00  0.00            
ATOM   1256 HD21 ASN J   7       8.879   9.046  -2.202  1.00  0.00            
ATOM   1257 HD22 ASN J   7      10.188   7.925  -1.978  1.00  0.00            
ATOM   1258  C   ASN J   7       5.486   9.199   1.566  1.00  0.00            
ATOM   1259  OT1 ASN J   7       4.573   9.876   0.961  1.00  0.00            
ATOM   1260  OT2 ASN J   7       5.913   9.502   2.712  1.00  0.00            
ATOM   1261  N   LYS K   1      -5.168 -10.045  -5.504  1.00  0.00            
ATOM   1262  H1  LYS K   1      -4.300 -10.453  -5.896  1.00  0.00            
ATOM   1263  H2  LYS K   1      -5.413 -10.564  -4.631  1.00  0.00            
ATOM   1264  H3  LYS K   1      -6.003 -10.144  -6.120  1.00  0.00            
ATOM   1265  CA  LYS K   1      -4.816  -8.625  -5.110  1.00  0.00            
ATOM   1266  HA  LYS K   1      -4.826  -8.114  -6.070  1.00  0.00            
ATOM   1267  CB  LYS K   1      -5.846  -7.978  -4.132  1.00  0.00            
ATOM   1268  HB1 LYS K   1      -5.389  -7.032  -3.772  1.00  0.00            
ATOM   1269  HB2 LYS K   1      -5.815  -8.568  -3.189  1.00  0.00            
ATOM   1270  CG  LYS K   1      -7.239  -7.749  -4.677  1.00  0.00            
ATOM   1271  HG1 LYS K   1      -8.039  -7.712  -3.910  1.00  0.00            
ATOM   1272  HG2 LYS K   1      -7.575  -8.555  -5.355  1.00  0.00            
ATOM   1273  CD  LYS K   1      -7.205  -6.526  -5.558  1.00  0.00            
ATOM   1274  HD1 LYS K   1      -6.796  -5.670  -4.972  1.00  0.00            
ATOM   1275  HD2 LYS K   1      -6.504  -6.745  -6.388  1.00  0.00            
ATOM   1276  CE  LYS K   1      -8.606  -6.158  -6.071  1.00  0.00            
ATOM   1277  HE1 LYS K   1      -9.409  -6.166  -5.302  1.00  0.00            
ATOM   1278  HE2 LYS K   1      -8.994  -6.922  -6.776  1.00  0.00            
ATOM   1279  NZ  LYS K   1      -8.553  -4.846  -6.760  1.00  0.00            
ATOM   1280  HZ1 LYS K   1      -9.308  -4.947  -7.470  1.00  0.00            
ATOM   1281  HZ2 LYS K   1      -8.688  -4.049  -6.104  1.00  0.00            
ATOM   1282  HZ3 LYS K   1      -7.726  -4.681  -7.362  1.00  0.00            
ATOM   1283  C   LYS K   1      -3.391  -8.473  -4.610  1.00  0.00            
ATOM   1284  O   LYS K   1      -2.796  -9.493  -4.153  1.00  0.00            
ATOM   1285  N   VAL K   2      -2.874  -7.228  -4.606  1.00  0.00            
ATOM   1286  HN  VAL K   2      -3.330  -6.419  -4.963  1.00  0.00            
ATOM   1287  CA  VAL K   2      -1.671  -6.864  -3.877  1.00  0.00            
ATOM   1288  HA  VAL K   2      -0.809  -7.263  -4.386  1.00  0.00            
ATOM   1289  CB  VAL K   2      -1.285  -5.381  -4.030  1.00  0.00            
ATOM   1290  HB  VAL K   2      -0.343  -5.129  -3.500  1.00  0.00            
ATOM   1291  CG1 VAL K   2      -1.048  -5.042  -5.463  1.00  0.00            
ATOM   1292 HG11 VAL K   2      -0.690  -3.993  -5.527  1.00  0.00            
ATOM   1293 HG12 VAL K   2      -0.257  -5.718  -5.848  1.00  0.00            
ATOM   1294 HG13 VAL K   2      -1.867  -5.096  -6.217  1.00  0.00            
ATOM   1295  CG2 VAL K   2      -2.345  -4.526  -3.264  1.00  0.00            
ATOM   1296 HG21 VAL K   2      -1.935  -3.493  -3.167  1.00  0.00            
ATOM   1297 HG22 VAL K   2      -3.344  -4.469  -3.753  1.00  0.00            
ATOM   1298 HG23 VAL K   2      -2.317  -4.905  -2.225  1.00  0.00            
ATOM   1299  C   VAL K   2      -1.595  -7.218  -2.413  1.00  0.00            
ATOM   1300  O   VAL K   2      -2.625  -7.609  -1.849  1.00  0.00            
ATOM   1301  N   LYS K   3      -0.398  -7.166  -1.824  1.00  0.00            
ATOM   1302  HN  LYS K   3       0.386  -6.976  -2.418  1.00  0.00            
ATOM   1303  CA  LYS K   3      -0.077  -7.339  -0.449  1.00  0.00            
ATOM   1304  HA  LYS K   3      -0.857  -7.796   0.146  1.00  0.00            
ATOM   1305  CB  LYS K   3       1.155  -8.331  -0.418  1.00  0.00            
ATOM   1306  HB1 LYS K   3       1.744  -8.123   0.496  1.00  0.00            
ATOM   1307  HB2 LYS K   3       1.778  -8.066  -1.303  1.00  0.00            
ATOM   1308  CG  LYS K   3       0.885  -9.844  -0.693  1.00  0.00            
ATOM   1309  HG1 LYS K   3       1.813 -10.457  -0.709  1.00  0.00            
ATOM   1310  HG2 LYS K   3       0.413  -9.839  -1.701  1.00  0.00            
ATOM   1311  CD  LYS K   3       0.010 -10.466   0.393  1.00  0.00            
ATOM   1312  HD1 LYS K   3       0.632 -10.407   1.301  1.00  0.00            
ATOM   1313  HD2 LYS K   3      -0.941  -9.922   0.550  1.00  0.00            
ATOM   1314  CE  LYS K   3      -0.287 -11.950   0.193  1.00  0.00            
ATOM   1315  HE1 LYS K   3      -1.082 -12.216   0.922  1.00  0.00            
ATOM   1316  HE2 LYS K   3       0.545 -12.638   0.452  1.00  0.00            
ATOM   1317  NZ  LYS K   3      -0.738 -12.266  -1.166  1.00  0.00            
ATOM   1318  HZ1 LYS K   3       0.010 -12.071  -1.874  1.00  0.00            
ATOM   1319  HZ2 LYS K   3      -1.166 -13.215  -1.210  1.00  0.00            
ATOM   1320  HZ3 LYS K   3      -1.521 -11.647  -1.455  1.00  0.00            
ATOM   1321  C   LYS K   3       0.416  -5.981   0.013  1.00  0.00            
ATOM   1322  O   LYS K   3       1.368  -5.461  -0.510  1.00  0.00            
ATOM   1323  N   VAL K   4      -0.237  -5.348   0.966  1.00  0.00            
ATOM   1324  HN  VAL K   4      -0.968  -5.812   1.447  1.00  0.00            
ATOM   1325  CA  VAL K   4       0.084  -3.971   1.302  1.00  0.00            
ATOM   1326  HA  VAL K   4       0.918  -3.687   0.663  1.00  0.00            
ATOM   1327  CB  VAL K   4      -1.083  -3.004   1.270  1.00  0.00            
ATOM   1328  HB  VAL K   4      -1.814  -3.317   2.043  1.00  0.00            
ATOM   1329  CG1 VAL K   4      -0.790  -1.452   1.536  1.00  0.00            
ATOM   1330 HG11 VAL K   4      -1.621  -0.763   1.277  1.00  0.00            
ATOM   1331 HG12 VAL K   4      -0.743  -1.182   2.619  1.00  0.00            
ATOM   1332 HG13 VAL K   4       0.114  -1.177   0.956  1.00  0.00            
ATOM   1333  CG2 VAL K   4      -1.810  -3.172  -0.135  1.00  0.00            
ATOM   1334 HG21 VAL K   4      -2.486  -2.316  -0.315  1.00  0.00            
ATOM   1335 HG22 VAL K   4      -1.016  -2.980  -0.897  1.00  0.00            
ATOM   1336 HG23 VAL K   4      -2.287  -4.175  -0.148  1.00  0.00            
ATOM   1337  C   VAL K   4       0.631  -3.915   2.669  1.00  0.00            
ATOM   1338  O   VAL K   4       0.108  -4.550   3.535  1.00  0.00            
ATOM   1339  N   GLN K   5       1.804  -3.335   2.866  1.00  0.00            
ATOM   1340  HN  GLN K   5       2.335  -2.973   2.110  1.00  0.00            
ATOM   1341  CA  GLN K   5       2.592  -3.308   4.161  1.00  0.00            
ATOM   1342  HA  GLN K   5       2.183  -3.989   4.893  1.00  0.00            
ATOM   1343  CB  GLN K   5       4.090  -3.729   3.895  1.00  0.00            
ATOM   1344  HB1 GLN K   5       4.834  -3.192   4.527  1.00  0.00            
ATOM   1345  HB2 GLN K   5       4.295  -3.315   2.882  1.00  0.00            
ATOM   1346  CG  GLN K   5       4.363  -5.266   3.937  1.00  0.00            
ATOM   1347  HG1 GLN K   5       4.006  -5.653   4.904  1.00  0.00            
ATOM   1348  HG2 GLN K   5       5.451  -5.497   3.995  1.00  0.00            
ATOM   1349  CD  GLN K   5       3.730  -6.089   2.808  1.00  0.00            
ATOM   1350  OE1 GLN K   5       2.995  -7.050   2.999  1.00  0.00            
ATOM   1351  NE2 GLN K   5       4.065  -5.761   1.585  1.00  0.00            
ATOM   1352 HE21 GLN K   5       4.678  -4.973   1.496  1.00  0.00            
ATOM   1353 HE22 GLN K   5       3.407  -6.104   0.913  1.00  0.00            
ATOM   1354  C   GLN K   5       2.565  -1.967   4.774  1.00  0.00            
ATOM   1355  O   GLN K   5       2.872  -1.002   4.102  1.00  0.00            
ATOM   1356  N   VAL K   6       2.222  -1.860   6.040  1.00  0.00            
ATOM   1357  HN  VAL K   6       2.172  -2.749   6.495  1.00  0.00            
ATOM   1358  CA  VAL K   6       2.384  -0.660   6.831  1.00  0.00            
ATOM   1359  HA  VAL K   6       2.548   0.213   6.201  1.00  0.00            
ATOM   1360  CB  VAL K   6       1.194  -0.337   7.727  1.00  0.00            
ATOM   1361  HB  VAL K   6       1.056  -1.242   8.360  1.00  0.00            
ATOM   1362  CG1 VAL K   6       1.383   0.851   8.641  1.00  0.00            
ATOM   1363 HG11 VAL K   6       1.737   1.750   8.096  1.00  0.00            
ATOM   1364 HG12 VAL K   6       0.460   1.104   9.207  1.00  0.00            
ATOM   1365 HG13 VAL K   6       2.164   0.567   9.372  1.00  0.00            
ATOM   1366  CG2 VAL K   6      -0.011  -0.125   6.769  1.00  0.00            
ATOM   1367 HG21 VAL K   6       0.288   0.744   6.155  1.00  0.00            
ATOM   1368 HG22 VAL K   6      -0.158  -0.949   6.034  1.00  0.00            
ATOM   1369 HG23 VAL K   6      -0.980   0.155   7.245  1.00  0.00            
ATOM   1370  C   VAL K   6       3.680  -0.919   7.627  1.00  0.00            
ATOM   1371  O   VAL K   6       3.791  -1.864   8.494  1.00  0.00            
ATOM   1372  N   ASN K   7       4.669  -0.102   7.399  1.00  0.00            
ATOM   1373  HN  ASN K   7       4.618   0.616   6.719  1.00  0.00            
ATOM   1374  CA  ASN K   7       5.987  -0.161   7.991  1.00  0.00            
ATOM   1375  HA  ASN K   7       6.148  -1.076   8.549  1.00  0.00            
ATOM   1376  CB  ASN K   7       7.060  -0.054   6.889  1.00  0.00            
ATOM   1377  HB1 ASN K   7       8.027  -0.006   7.432  1.00  0.00            
ATOM   1378  HB2 ASN K   7       6.776   0.792   6.236  1.00  0.00            
ATOM   1379  CG  ASN K   7       7.206  -1.406   6.069  1.00  0.00            
ATOM   1380  OD1 ASN K   7       6.771  -2.485   6.459  1.00  0.00            
ATOM   1381  ND2 ASN K   7       7.804  -1.278   4.881  1.00  0.00            
ATOM   1382 HD21 ASN K   7       8.261  -0.448   4.575  1.00  0.00            
ATOM   1383 HD22 ASN K   7       7.942  -2.170   4.449  1.00  0.00            
ATOM   1384  C   ASN K   7       6.273   0.946   9.005  1.00  0.00            
ATOM   1385  OT1 ASN K   7       6.248   2.147   8.695  1.00  0.00            
ATOM   1386  OT2 ASN K   7       6.454   0.628  10.209  1.00  0.00            
ATOM   1387  N   LYS L   1     -14.242  -7.842   2.454  1.00  0.00            
ATOM   1388  H1  LYS L   1     -14.147  -8.491   3.257  1.00  0.00            
ATOM   1389  H2  LYS L   1     -15.252  -7.635   2.325  1.00  0.00            
ATOM   1390  H3  LYS L   1     -13.825  -8.479   1.736  1.00  0.00            
ATOM   1391  CA  LYS L   1     -13.525  -6.602   2.750  1.00  0.00            
ATOM   1392  HA  LYS L   1     -13.591  -6.014   1.847  1.00  0.00            
ATOM   1393  CB  LYS L   1     -14.107  -5.978   4.019  1.00  0.00            
ATOM   1394  HB1 LYS L   1     -13.315  -5.322   4.460  1.00  0.00            
ATOM   1395  HB2 LYS L   1     -14.460  -6.778   4.709  1.00  0.00            
ATOM   1396  CG  LYS L   1     -15.221  -4.974   3.803  1.00  0.00            
ATOM   1397  HG1 LYS L   1     -15.588  -4.668   4.807  1.00  0.00            
ATOM   1398  HG2 LYS L   1     -16.144  -5.367   3.318  1.00  0.00            
ATOM   1399  CD  LYS L   1     -14.874  -3.672   3.086  1.00  0.00            
ATOM   1400  HD1 LYS L   1     -14.297  -3.012   3.772  1.00  0.00            
ATOM   1401  HD2 LYS L   1     -14.215  -3.962   2.232  1.00  0.00            
ATOM   1402  CE  LYS L   1     -16.105  -2.911   2.582  1.00  0.00            
ATOM   1403  HE1 LYS L   1     -16.796  -2.677   3.428  1.00  0.00            
ATOM   1404  HE2 LYS L   1     -16.547  -3.456   1.731  1.00  0.00            
ATOM   1405  NZ  LYS L   1     -15.598  -1.631   2.135  1.00  0.00            
ATOM   1406  HZ1 LYS L   1     -16.393  -0.980   1.964  1.00  0.00            
ATOM   1407  HZ2 LYS L   1     -15.036  -1.199   2.900  1.00  0.00            
ATOM   1408  HZ3 LYS L   1     -14.951  -1.641   1.321  1.00  0.00            
ATOM   1409  C   LYS L   1     -12.067  -6.851   2.883  1.00  0.00            
ATOM   1410  O   LYS L   1     -11.658  -8.014   2.967  1.00  0.00            
ATOM   1411  N   VAL L   2     -11.228  -5.850   2.936  1.00  0.00            
ATOM   1412  HN  VAL L   2     -11.445  -4.950   2.561  1.00  0.00            
ATOM   1413  CA  VAL L   2      -9.755  -5.924   3.267  1.00  0.00            
ATOM   1414  HA  VAL L   2      -9.205  -6.381   2.460  1.00  0.00            
ATOM   1415  CB  VAL L   2      -9.144  -4.507   3.609  1.00  0.00            
ATOM   1416  HB  VAL L   2      -9.301  -3.967   2.647  1.00  0.00            
ATOM   1417  CG1 VAL L   2      -9.908  -3.767   4.710  1.00  0.00            
ATOM   1418 HG11 VAL L   2      -9.350  -2.876   5.070  1.00  0.00            
ATOM   1419 HG12 VAL L   2     -10.919  -3.511   4.313  1.00  0.00            
ATOM   1420 HG13 VAL L   2     -10.029  -4.397   5.610  1.00  0.00            
ATOM   1421  CG2 VAL L   2      -7.643  -4.600   3.893  1.00  0.00            
ATOM   1422 HG21 VAL L   2      -7.391  -4.996   4.902  1.00  0.00            
ATOM   1423 HG22 VAL L   2      -7.086  -5.227   3.164  1.00  0.00            
ATOM   1424 HG23 VAL L   2      -7.195  -3.582   3.775  1.00  0.00            
ATOM   1425  C   VAL L   2      -9.495  -6.827   4.480  1.00  0.00            
ATOM   1426  O   VAL L   2     -10.298  -7.084   5.327  1.00  0.00            
ATOM   1427  N   LYS L   3      -8.283  -7.425   4.470  1.00  0.00            
ATOM   1428  HN  LYS L   3      -7.727  -7.255   3.655  1.00  0.00            
ATOM   1429  CA  LYS L   3      -7.846  -8.384   5.466  1.00  0.00            
ATOM   1430  HA  LYS L   3      -8.624  -8.493   6.219  1.00  0.00            
ATOM   1431  CB  LYS L   3      -7.608  -9.806   4.885  1.00  0.00            
ATOM   1432  HB1 LYS L   3      -7.110 -10.461   5.628  1.00  0.00            
ATOM   1433  HB2 LYS L   3      -6.844  -9.774   4.079  1.00  0.00            
ATOM   1434  CG  LYS L   3      -8.717 -10.459   4.107  1.00  0.00            
ATOM   1435  HG1 LYS L   3      -8.236 -11.413   3.814  1.00  0.00            
ATOM   1436  HG2 LYS L   3      -9.099  -9.814   3.293  1.00  0.00            
ATOM   1437  CD  LYS L   3      -9.902 -10.938   5.030  1.00  0.00            
ATOM   1438  HD1 LYS L   3      -9.345 -11.389   5.875  1.00  0.00            
ATOM   1439  HD2 LYS L   3     -10.419 -10.078   5.489  1.00  0.00            
ATOM   1440  CE  LYS L   3     -10.828 -12.027   4.486  1.00  0.00            
ATOM   1441  HE1 LYS L   3     -11.331 -12.458   5.373  1.00  0.00            
ATOM   1442  HE2 LYS L   3     -10.247 -12.822   3.977  1.00  0.00            
ATOM   1443  NZ  LYS L   3     -11.740 -11.488   3.540  1.00  0.00            
ATOM   1444  HZ1 LYS L   3     -12.428 -10.821   3.923  1.00  0.00            
ATOM   1445  HZ2 LYS L   3     -11.356 -10.966   2.718  1.00  0.00            
ATOM   1446  HZ3 LYS L   3     -12.316 -12.278   3.174  1.00  0.00            
ATOM   1447  C   LYS L   3      -6.612  -7.866   6.158  1.00  0.00            
ATOM   1448  O   LYS L   3      -5.610  -7.622   5.501  1.00  0.00            
ATOM   1449  N   VAL L   4      -6.686  -7.612   7.482  1.00  0.00            
ATOM   1450  HN  VAL L   4      -7.470  -7.816   8.058  1.00  0.00            
ATOM   1451  CA  VAL L   4      -5.684  -6.855   8.273  1.00  0.00            
ATOM   1452  HA  VAL L   4      -4.963  -6.391   7.626  1.00  0.00            
ATOM   1453  CB  VAL L   4      -6.252  -5.748   9.066  1.00  0.00            
ATOM   1454  HB  VAL L   4      -7.090  -6.068   9.712  1.00  0.00            
ATOM   1455  CG1 VAL L   4      -5.249  -5.046  10.044  1.00  0.00            
ATOM   1456 HG11 VAL L   4      -4.998  -5.796  10.814  1.00  0.00            
ATOM   1457 HG12 VAL L   4      -4.269  -4.760   9.599  1.00  0.00            
ATOM   1458 HG13 VAL L   4      -5.594  -4.075  10.474  1.00  0.00            
ATOM   1459  CG2 VAL L   4      -6.772  -4.601   8.149  1.00  0.00            
ATOM   1460 HG21 VAL L   4      -7.385  -5.066   7.347  1.00  0.00            
ATOM   1461 HG22 VAL L   4      -7.433  -3.905   8.708  1.00  0.00            
ATOM   1462 HG23 VAL L   4      -5.905  -4.105   7.655  1.00  0.00            
ATOM   1463  C   VAL L   4      -4.833  -7.750   9.159  1.00  0.00            
ATOM   1464  O   VAL L   4      -5.231  -8.293  10.164  1.00  0.00            
ATOM   1465  N   GLN L   5      -3.574  -7.979   8.783  1.00  0.00            
ATOM   1466  HN  GLN L   5      -3.241  -7.626   7.906  1.00  0.00            
ATOM   1467  CA  GLN L   5      -2.640  -8.879   9.417  1.00  0.00            
ATOM   1468  HA  GLN L   5      -3.068  -9.694   9.980  1.00  0.00            
ATOM   1469  CB  GLN L   5      -1.645  -9.563   8.440  1.00  0.00            
ATOM   1470  HB1 GLN L   5      -0.727  -9.887   8.981  1.00  0.00            
ATOM   1471  HB2 GLN L   5      -1.200  -8.848   7.716  1.00  0.00            
ATOM   1472  CG  GLN L   5      -2.243 -10.814   7.680  1.00  0.00            
ATOM   1473  HG1 GLN L   5      -2.594 -11.475   8.499  1.00  0.00            
ATOM   1474  HG2 GLN L   5      -1.382 -11.155   7.075  1.00  0.00            
ATOM   1475  CD  GLN L   5      -3.545 -10.551   6.920  1.00  0.00            
ATOM   1476  OE1 GLN L   5      -4.576 -11.129   7.220  1.00  0.00            
ATOM   1477  NE2 GLN L   5      -3.482  -9.597   5.911  1.00  0.00            
ATOM   1478 HE21 GLN L   5      -2.588  -9.210   5.652  1.00  0.00            
ATOM   1479 HE22 GLN L   5      -4.356  -9.244   5.598  1.00  0.00            
ATOM   1480  C   GLN L   5      -1.763  -8.115  10.447  1.00  0.00            
ATOM   1481  O   GLN L   5      -1.034  -7.140  10.153  1.00  0.00            
ATOM   1482  N   VAL L   6      -1.751  -8.597  11.722  1.00  0.00            
ATOM   1483  HN  VAL L   6      -2.393  -9.304  12.009  1.00  0.00            
ATOM   1484  CA  VAL L   6      -1.058  -7.855  12.802  1.00  0.00            
ATOM   1485  HA  VAL L   6      -0.804  -6.870  12.472  1.00  0.00            
ATOM   1486  CB  VAL L   6      -1.966  -7.552  13.968  1.00  0.00            
ATOM   1487  HB  VAL L   6      -2.308  -8.461  14.516  1.00  0.00            
ATOM   1488  CG1 VAL L   6      -1.195  -6.635  14.933  1.00  0.00            
ATOM   1489 HG11 VAL L   6      -1.884  -6.184  15.676  1.00  0.00            
ATOM   1490 HG12 VAL L   6      -0.378  -7.134  15.492  1.00  0.00            
ATOM   1491 HG13 VAL L   6      -0.842  -5.747  14.361  1.00  0.00            
ATOM   1492  CG2 VAL L   6      -3.115  -6.805  13.374  1.00  0.00            
ATOM   1493 HG21 VAL L   6      -3.621  -6.160  14.124  1.00  0.00            
ATOM   1494 HG22 VAL L   6      -2.802  -6.078  12.593  1.00  0.00            
ATOM   1495 HG23 VAL L   6      -3.884  -7.409  12.852  1.00  0.00            
ATOM   1496  C   VAL L   6       0.210  -8.582  13.313  1.00  0.00            
ATOM   1497  O   VAL L   6       0.132  -9.753  13.746  1.00  0.00            
ATOM   1498  N   ASN L   7       1.433  -7.996  13.180  1.00  0.00            
ATOM   1499  HN  ASN L   7       1.534  -7.149  12.662  1.00  0.00            
ATOM   1500  CA  ASN L   7       2.687  -8.501  13.806  1.00  0.00            
ATOM   1501  HA  ASN L   7       2.920  -9.523  13.553  1.00  0.00            
ATOM   1502  CB  ASN L   7       3.917  -7.785  13.238  1.00  0.00            
ATOM   1503  HB1 ASN L   7       4.843  -7.920  13.852  1.00  0.00            
ATOM   1504  HB2 ASN L   7       3.656  -6.715  13.407  1.00  0.00            
ATOM   1505  CG  ASN L   7       4.169  -8.015  11.812  1.00  0.00            
ATOM   1506  OD1 ASN L   7       3.494  -8.769  11.113  1.00  0.00            
ATOM   1507  ND2 ASN L   7       5.160  -7.391  11.172  1.00  0.00            
ATOM   1508 HD21 ASN L   7       5.772  -6.819  11.700  1.00  0.00            
ATOM   1509 HD22 ASN L   7       5.275  -7.522  10.186  1.00  0.00            
ATOM   1510  C   ASN L   7       2.589  -8.474  15.366  1.00  0.00            
ATOM   1511  OT1 ASN L   7       2.890  -9.546  15.936  1.00  0.00            
ATOM   1512  OT2 ASN L   7       2.487  -7.337  15.924  1.00  0.00            
ATOM   1513  N   LYS M   1     -17.560  -6.632   6.943  1.00  0.00            
ATOM   1514  H1  LYS M   1     -18.454  -6.181   6.678  1.00  0.00            
ATOM   1515  H2  LYS M   1     -17.114  -7.049   6.096  1.00  0.00            
ATOM   1516  H3  LYS M   1     -17.952  -7.437   7.470  1.00  0.00            
ATOM   1517  CA  LYS M   1     -16.675  -5.707   7.588  1.00  0.00            
ATOM   1518  HA  LYS M   1     -16.686  -4.794   6.999  1.00  0.00            
ATOM   1519  CB  LYS M   1     -17.121  -5.422   9.088  1.00  0.00            
ATOM   1520  HB1 LYS M   1     -16.809  -6.195   9.826  1.00  0.00            
ATOM   1521  HB2 LYS M   1     -18.213  -5.667   9.094  1.00  0.00            
ATOM   1522  CG  LYS M   1     -16.917  -4.039   9.641  1.00  0.00            
ATOM   1523  HG1 LYS M   1     -15.837  -3.809   9.687  1.00  0.00            
ATOM   1524  HG2 LYS M   1     -17.279  -4.162  10.684  1.00  0.00            
ATOM   1525  CD  LYS M   1     -17.648  -2.921   8.876  1.00  0.00            
ATOM   1526  HD1 LYS M   1     -17.160  -2.848   7.875  1.00  0.00            
ATOM   1527  HD2 LYS M   1     -18.737  -3.100   8.744  1.00  0.00            
ATOM   1528  CE  LYS M   1     -17.516  -1.508   9.468  1.00  0.00            
ATOM   1529  HE1 LYS M   1     -16.457  -1.203   9.608  1.00  0.00            
ATOM   1530  HE2 LYS M   1     -18.018  -1.501  10.464  1.00  0.00            
ATOM   1531  NZ  LYS M   1     -18.282  -0.491   8.698  1.00  0.00            
ATOM   1532  HZ1 LYS M   1     -19.244  -0.444   9.078  1.00  0.00            
ATOM   1533  HZ2 LYS M   1     -17.785   0.425   8.757  1.00  0.00            
ATOM   1534  HZ3 LYS M   1     -18.263  -0.734   7.691  1.00  0.00            
ATOM   1535  C   LYS M   1     -15.232  -6.165   7.573  1.00  0.00            
ATOM   1536  O   LYS M   1     -15.012  -7.391   7.442  1.00  0.00            
ATOM   1537  N   VAL M   2     -14.261  -5.273   7.628  1.00  0.00            
ATOM   1538  HN  VAL M   2     -14.424  -4.290   7.559  1.00  0.00            
ATOM   1539  CA  VAL M   2     -12.853  -5.716   7.761  1.00  0.00            
ATOM   1540  HA  VAL M   2     -12.510  -6.223   6.871  1.00  0.00            
ATOM   1541  CB  VAL M   2     -11.884  -4.526   7.962  1.00  0.00            
ATOM   1542  HB  VAL M   2     -11.742  -3.902   7.056  1.00  0.00            
ATOM   1543  CG1 VAL M   2     -12.478  -3.621   9.104  1.00  0.00            
ATOM   1544 HG11 VAL M   2     -11.792  -2.821   9.453  1.00  0.00            
ATOM   1545 HG12 VAL M   2     -13.337  -2.974   8.809  1.00  0.00            
ATOM   1546 HG13 VAL M   2     -12.754  -4.240   9.994  1.00  0.00            
ATOM   1547  CG2 VAL M   2     -10.469  -4.976   8.391  1.00  0.00            
ATOM   1548 HG21 VAL M   2      -9.860  -4.053   8.532  1.00  0.00            
ATOM   1549 HG22 VAL M   2     -10.419  -5.539   9.354  1.00  0.00            
ATOM   1550 HG23 VAL M   2      -9.945  -5.569   7.606  1.00  0.00            
ATOM   1551  C   VAL M   2     -12.512  -6.771   8.843  1.00  0.00            
ATOM   1552  O   VAL M   2     -12.775  -6.657  10.018  1.00  0.00            
ATOM   1553  N   LYS M   3     -11.719  -7.788   8.426  1.00  0.00            
ATOM   1554  HN  LYS M   3     -11.615  -8.020   7.463  1.00  0.00            
ATOM   1555  CA  LYS M   3     -11.232  -8.757   9.407  1.00  0.00            
ATOM   1556  HA  LYS M   3     -11.770  -8.644  10.335  1.00  0.00            
ATOM   1557  CB  LYS M   3     -11.235 -10.199   8.743  1.00  0.00            
ATOM   1558  HB1 LYS M   3     -10.982 -10.972   9.492  1.00  0.00            
ATOM   1559  HB2 LYS M   3     -10.450 -10.153   7.960  1.00  0.00            
ATOM   1560  CG  LYS M   3     -12.490 -10.591   7.967  1.00  0.00            
ATOM   1561  HG1 LYS M   3     -12.422 -11.656   7.649  1.00  0.00            
ATOM   1562  HG2 LYS M   3     -12.714  -9.984   7.059  1.00  0.00            
ATOM   1563  CD  LYS M   3     -13.701 -10.605   8.983  1.00  0.00            
ATOM   1564  HD1 LYS M   3     -13.345 -11.172   9.860  1.00  0.00            
ATOM   1565  HD2 LYS M   3     -13.886  -9.559   9.315  1.00  0.00            
ATOM   1566  CE  LYS M   3     -15.023 -11.245   8.409  1.00  0.00            
ATOM   1567  HE1 LYS M   3     -15.760 -11.173   9.235  1.00  0.00            
ATOM   1568  HE2 LYS M   3     -14.902 -12.310   8.103  1.00  0.00            
ATOM   1569  NZ  LYS M   3     -15.524 -10.366   7.356  1.00  0.00            
ATOM   1570  HZ1 LYS M   3     -16.556 -10.335   7.475  1.00  0.00            
ATOM   1571  HZ2 LYS M   3     -15.095  -9.428   7.472  1.00  0.00            
ATOM   1572  HZ3 LYS M   3     -15.281 -10.687   6.403  1.00  0.00            
ATOM   1573  C   LYS M   3      -9.835  -8.598   9.770  1.00  0.00            
ATOM   1574  O   LYS M   3      -8.854  -8.737   8.999  1.00  0.00            
ATOM   1575  N   VAL M   4      -9.578  -8.430  11.090  1.00  0.00            
ATOM   1576  HN  VAL M   4     -10.350  -8.481  11.722  1.00  0.00            
ATOM   1577  CA  VAL M   4      -8.277  -8.321  11.605  1.00  0.00            
ATOM   1578  HA  VAL M   4      -7.636  -7.973  10.810  1.00  0.00            
ATOM   1579  CB  VAL M   4      -8.361  -7.392  12.768  1.00  0.00            
ATOM   1580  HB  VAL M   4      -9.091  -7.806  13.496  1.00  0.00            
ATOM   1581  CG1 VAL M   4      -7.047  -7.266  13.579  1.00  0.00            
ATOM   1582 HG11 VAL M   4      -6.320  -6.687  12.972  1.00  0.00            
ATOM   1583 HG12 VAL M   4      -7.104  -6.888  14.621  1.00  0.00            
ATOM   1584 HG13 VAL M   4      -6.512  -8.225  13.708  1.00  0.00            
ATOM   1585  CG2 VAL M   4      -8.821  -5.945  12.333  1.00  0.00            
ATOM   1586 HG21 VAL M   4      -8.169  -5.435  11.597  1.00  0.00            
ATOM   1587 HG22 VAL M   4      -9.798  -6.089  11.826  1.00  0.00            
ATOM   1588 HG23 VAL M   4      -8.838  -5.224  13.176  1.00  0.00            
ATOM   1589  C   VAL M   4      -7.751  -9.680  12.034  1.00  0.00            
ATOM   1590  O   VAL M   4      -8.435 -10.464  12.708  1.00  0.00            
ATOM   1591  N   GLN M   5      -6.545  -9.972  11.640  1.00  0.00            
ATOM   1592  HN  GLN M   5      -6.060  -9.380  10.997  1.00  0.00            
ATOM   1593  CA  GLN M   5      -5.808 -11.166  11.934  1.00  0.00            
ATOM   1594  HA  GLN M   5      -6.437 -11.727  12.619  1.00  0.00            
ATOM   1595  CB  GLN M   5      -5.449 -11.996  10.649  1.00  0.00            
ATOM   1596  HB1 GLN M   5      -4.703 -12.762  10.935  1.00  0.00            
ATOM   1597  HB2 GLN M   5      -4.970 -11.293   9.935  1.00  0.00            
ATOM   1598  CG  GLN M   5      -6.526 -12.780   9.872  1.00  0.00            
ATOM   1599  HG1 GLN M   5      -7.063 -13.429  10.600  1.00  0.00            
ATOM   1600  HG2 GLN M   5      -6.079 -13.373   9.046  1.00  0.00            
ATOM   1601  CD  GLN M   5      -7.620 -11.909   9.146  1.00  0.00            
ATOM   1602  OE1 GLN M   5      -8.803 -11.981   9.471  1.00  0.00            
ATOM   1603  NE2 GLN M   5      -7.256 -11.081   8.165  1.00  0.00            
ATOM   1604 HE21 GLN M   5      -6.296 -11.114   7.870  1.00  0.00            
ATOM   1605 HE22 GLN M   5      -7.893 -10.321   8.012  1.00  0.00            
ATOM   1606  C   GLN M   5      -4.635 -10.813  12.820  1.00  0.00            
ATOM   1607  O   GLN M   5      -4.095  -9.713  12.899  1.00  0.00            
ATOM   1608  N   VAL M   6      -4.215 -11.801  13.639  1.00  0.00            
ATOM   1609  HN  VAL M   6      -4.736 -12.652  13.647  1.00  0.00            
ATOM   1610  CA  VAL M   6      -3.023 -11.709  14.492  1.00  0.00            
ATOM   1611  HA  VAL M   6      -2.513 -10.797  14.235  1.00  0.00            
ATOM   1612  CB  VAL M   6      -3.595 -11.780  15.890  1.00  0.00            
ATOM   1613  HB  VAL M   6      -4.085 -12.774  15.950  1.00  0.00            
ATOM   1614  CG1 VAL M   6      -2.498 -11.709  16.931  1.00  0.00            
ATOM   1615 HG11 VAL M   6      -1.949 -10.750  16.889  1.00  0.00            
ATOM   1616 HG12 VAL M   6      -2.913 -11.974  17.932  1.00  0.00            
ATOM   1617 HG13 VAL M   6      -1.681 -12.423  16.702  1.00  0.00            
ATOM   1618  CG2 VAL M   6      -4.481 -10.529  16.120  1.00  0.00            
ATOM   1619 HG21 VAL M   6      -4.037  -9.546  15.841  1.00  0.00            
ATOM   1620 HG22 VAL M   6      -5.414 -10.522  15.517  1.00  0.00            
ATOM   1621 HG23 VAL M   6      -4.730 -10.387  17.194  1.00  0.00            
ATOM   1622  C   VAL M   6      -2.107 -12.816  14.199  1.00  0.00            
ATOM   1623  O   VAL M   6      -2.513 -13.942  14.182  1.00  0.00            
ATOM   1624  N   ASN M   7      -0.812 -12.550  13.961  1.00  0.00            
ATOM   1625  HN  ASN M   7      -0.411 -11.641  14.059  1.00  0.00            
ATOM   1626  CA  ASN M   7       0.204 -13.534  13.737  1.00  0.00            
ATOM   1627  HA  ASN M   7      -0.182 -14.382  13.184  1.00  0.00            
ATOM   1628  CB  ASN M   7       1.304 -12.878  12.867  1.00  0.00            
ATOM   1629  HB1 ASN M   7       1.987 -13.737  12.677  1.00  0.00            
ATOM   1630  HB2 ASN M   7       1.771 -11.983  13.314  1.00  0.00            
ATOM   1631  CG  ASN M   7       0.742 -12.570  11.456  1.00  0.00            
ATOM   1632  OD1 ASN M   7       0.007 -13.347  10.815  1.00  0.00            
ATOM   1633  ND2 ASN M   7       0.961 -11.327  10.949  1.00  0.00            
ATOM   1634 HD21 ASN M   7       1.023 -10.493  11.504  1.00  0.00            
ATOM   1635 HD22 ASN M   7       0.904 -11.156   9.967  1.00  0.00            
ATOM   1636  C   ASN M   7       0.819 -14.112  15.049  1.00  0.00            
ATOM   1637  OT1 ASN M   7       0.415 -15.196  15.598  1.00  0.00            
ATOM   1638  OT2 ASN M   7       1.790 -13.412  15.508  1.00  0.00            
ATOM   1639  N   LYS N   1     -19.534  -4.336  16.365  1.00  0.00            
ATOM   1640  H1  LYS N   1     -19.352  -4.568  17.362  1.00  0.00            
ATOM   1641  H2  LYS N   1     -20.451  -3.863  16.282  1.00  0.00            
ATOM   1642  H3  LYS N   1     -19.747  -5.261  15.944  1.00  0.00            
ATOM   1643  CA  LYS N   1     -18.284  -3.832  15.754  1.00  0.00            
ATOM   1644  HA  LYS N   1     -18.574  -3.404  14.811  1.00  0.00            
ATOM   1645  CB  LYS N   1     -17.641  -2.617  16.578  1.00  0.00            
ATOM   1646  HB1 LYS N   1     -17.025  -1.967  15.913  1.00  0.00            
ATOM   1647  HB2 LYS N   1     -17.027  -2.968  17.434  1.00  0.00            
ATOM   1648  CG  LYS N   1     -18.637  -1.541  17.174  1.00  0.00            
ATOM   1649  HG1 LYS N   1     -18.052  -0.844  17.809  1.00  0.00            
ATOM   1650  HG2 LYS N   1     -19.357  -1.848  17.959  1.00  0.00            
ATOM   1651  CD  LYS N   1     -19.282  -0.650  16.133  1.00  0.00            
ATOM   1652  HD1 LYS N   1     -18.467  -0.353  15.436  1.00  0.00            
ATOM   1653  HD2 LYS N   1     -20.031  -1.162  15.492  1.00  0.00            
ATOM   1654  CE  LYS N   1     -20.058   0.521  16.651  1.00  0.00            
ATOM   1655  HE1 LYS N   1     -19.422   1.087  17.361  1.00  0.00            
ATOM   1656  HE2 LYS N   1     -20.977   0.180  17.181  1.00  0.00            
ATOM   1657  NZ  LYS N   1     -20.452   1.416  15.495  1.00  0.00            
ATOM   1658  HZ1 LYS N   1     -21.206   2.078  15.755  1.00  0.00            
ATOM   1659  HZ2 LYS N   1     -19.578   1.937  15.256  1.00  0.00            
ATOM   1660  HZ3 LYS N   1     -20.786   0.782  14.738  1.00  0.00            
ATOM   1661  C   LYS N   1     -17.237  -4.856  15.482  1.00  0.00            
ATOM   1662  O   LYS N   1     -17.485  -6.067  15.631  1.00  0.00            
ATOM   1663  N   VAL N   2     -16.017  -4.302  15.111  1.00  0.00            
ATOM   1664  HN  VAL N   2     -16.095  -3.384  14.729  1.00  0.00            
ATOM   1665  CA  VAL N   2     -14.783  -5.024  15.019  1.00  0.00            
ATOM   1666  HA  VAL N   2     -15.062  -5.842  14.380  1.00  0.00            
ATOM   1667  CB  VAL N   2     -13.626  -4.190  14.441  1.00  0.00            
ATOM   1668  HB  VAL N   2     -13.202  -3.420  15.119  1.00  0.00            
ATOM   1669  CG1 VAL N   2     -12.416  -5.126  14.279  1.00  0.00            
ATOM   1670 HG11 VAL N   2     -11.543  -4.455  14.074  1.00  0.00            
ATOM   1671 HG12 VAL N   2     -12.242  -5.650  15.234  1.00  0.00            
ATOM   1672 HG13 VAL N   2     -12.654  -5.755  13.394  1.00  0.00            
ATOM   1673  CG2 VAL N   2     -14.005  -3.581  13.097  1.00  0.00            
ATOM   1674 HG21 VAL N   2     -14.783  -2.850  13.415  1.00  0.00            
ATOM   1675 HG22 VAL N   2     -13.164  -3.007  12.665  1.00  0.00            
ATOM   1676 HG23 VAL N   2     -14.501  -4.367  12.482  1.00  0.00            
ATOM   1677  C   VAL N   2     -14.431  -5.747  16.317  1.00  0.00            
ATOM   1678  O   VAL N   2     -13.928  -5.086  17.242  1.00  0.00            
ATOM   1679  N   LYS N   3     -14.480  -7.052  16.383  1.00  0.00            
ATOM   1680  HN  LYS N   3     -15.005  -7.491  15.663  1.00  0.00            
ATOM   1681  CA  LYS N   3     -13.762  -7.873  17.363  1.00  0.00            
ATOM   1682  HA  LYS N   3     -13.751  -7.358  18.319  1.00  0.00            
ATOM   1683  CB  LYS N   3     -14.387  -9.278  17.508  1.00  0.00            
ATOM   1684  HB1 LYS N   3     -13.585 -10.018  17.705  1.00  0.00            
ATOM   1685  HB2 LYS N   3     -14.947  -9.537  16.588  1.00  0.00            
ATOM   1686  CG  LYS N   3     -15.428  -9.352  18.664  1.00  0.00            
ATOM   1687  HG1 LYS N   3     -14.854  -9.055  19.577  1.00  0.00            
ATOM   1688  HG2 LYS N   3     -15.908 -10.349  18.710  1.00  0.00            
ATOM   1689  CD  LYS N   3     -16.588  -8.355  18.477  1.00  0.00            
ATOM   1690  HD1 LYS N   3     -16.172  -7.327  18.447  1.00  0.00            
ATOM   1691  HD2 LYS N   3     -16.894  -8.463  17.417  1.00  0.00            
ATOM   1692  CE  LYS N   3     -17.765  -8.705  19.389  1.00  0.00            
ATOM   1693  HE1 LYS N   3     -18.059  -9.772  19.365  1.00  0.00            
ATOM   1694  HE2 LYS N   3     -18.552  -7.959  19.158  1.00  0.00            
ATOM   1695  NZ  LYS N   3     -17.425  -8.520  20.833  1.00  0.00            
ATOM   1696  HZ1 LYS N   3     -16.702  -7.778  20.914  1.00  0.00            
ATOM   1697  HZ2 LYS N   3     -18.195  -8.096  21.379  1.00  0.00            
ATOM   1698  HZ3 LYS N   3     -17.079  -9.363  21.331  1.00  0.00            
ATOM   1699  C   LYS N   3     -12.354  -7.940  17.008  1.00  0.00            
ATOM   1700  O   LYS N   3     -11.979  -8.161  15.851  1.00  0.00            
ATOM   1701  N   VAL N   4     -11.385  -7.734  17.946  1.00  0.00            
ATOM   1702  HN  VAL N   4     -11.676  -7.363  18.830  1.00  0.00            
ATOM   1703  CA  VAL N   4      -9.998  -7.784  17.692  1.00  0.00            
ATOM   1704  HA  VAL N   4      -9.788  -8.270  16.749  1.00  0.00            
ATOM   1705  CB  VAL N   4      -9.387  -6.397  17.909  1.00  0.00            
ATOM   1706  HB  VAL N   4      -9.677  -5.960  18.890  1.00  0.00            
ATOM   1707  CG1 VAL N   4      -7.860  -6.575  17.792  1.00  0.00            
ATOM   1708 HG11 VAL N   4      -7.569  -7.066  16.831  1.00  0.00            
ATOM   1709 HG12 VAL N   4      -7.413  -5.563  17.827  1.00  0.00            
ATOM   1710 HG13 VAL N   4      -7.486  -7.226  18.617  1.00  0.00            
ATOM   1711  CG2 VAL N   4     -10.082  -5.560  16.808  1.00  0.00            
ATOM   1712 HG21 VAL N   4     -10.136  -6.123  15.850  1.00  0.00            
ATOM   1713 HG22 VAL N   4     -11.169  -5.442  17.011  1.00  0.00            
ATOM   1714 HG23 VAL N   4      -9.442  -4.704  16.534  1.00  0.00            
ATOM   1715  C   VAL N   4      -9.469  -8.808  18.774  1.00  0.00            
ATOM   1716  O   VAL N   4      -9.680  -8.685  19.965  1.00  0.00            
ATOM   1717  N   GLN N   5      -8.754  -9.865  18.331  1.00  0.00            
ATOM   1718  HN  GLN N   5      -8.611  -9.973  17.350  1.00  0.00            
ATOM   1719  CA  GLN N   5      -7.924 -10.718  19.264  1.00  0.00            
ATOM   1720  HA  GLN N   5      -8.655 -11.078  19.971  1.00  0.00            
ATOM   1721  CB  GLN N   5      -7.455 -12.098  18.623  1.00  0.00            
ATOM   1722  HB1 GLN N   5      -7.020 -11.889  17.627  1.00  0.00            
ATOM   1723  HB2 GLN N   5      -8.395 -12.639  18.375  1.00  0.00            
ATOM   1724  CG  GLN N   5      -6.671 -13.108  19.549  1.00  0.00            
ATOM   1725  HG1 GLN N   5      -5.782 -12.546  19.906  1.00  0.00            
ATOM   1726  HG2 GLN N   5      -6.219 -13.861  18.872  1.00  0.00            
ATOM   1727  CD  GLN N   5      -7.402 -13.755  20.695  1.00  0.00            
ATOM   1728  OE1 GLN N   5      -8.628 -13.851  20.896  1.00  0.00            
ATOM   1729  NE2 GLN N   5      -6.593 -14.404  21.568  1.00  0.00            
ATOM   1730 HE21 GLN N   5      -5.596 -14.367  21.509  1.00  0.00            
ATOM   1731 HE22 GLN N   5      -7.097 -14.898  22.282  1.00  0.00            
ATOM   1732  C   GLN N   5      -6.771 -10.014  19.967  1.00  0.00            
ATOM   1733  O   GLN N   5      -5.791  -9.555  19.344  1.00  0.00            
ATOM   1734  N   VAL N   6      -6.881  -9.947  21.324  1.00  0.00            
ATOM   1735  HN  VAL N   6      -7.600 -10.386  21.849  1.00  0.00            
ATOM   1736  CA  VAL N   6      -5.925  -9.131  22.073  1.00  0.00            
ATOM   1737  HA  VAL N   6      -5.149  -8.748  21.423  1.00  0.00            
ATOM   1738  CB  VAL N   6      -6.567  -7.950  22.859  1.00  0.00            
ATOM   1739  HB  VAL N   6      -5.771  -7.454  23.450  1.00  0.00            
ATOM   1740  CG1 VAL N   6      -7.174  -6.933  21.890  1.00  0.00            
ATOM   1741 HG11 VAL N   6      -6.526  -6.753  21.005  1.00  0.00            
ATOM   1742 HG12 VAL N   6      -8.019  -7.485  21.406  1.00  0.00            
ATOM   1743 HG13 VAL N   6      -7.369  -5.985  22.425  1.00  0.00            
ATOM   1744  CG2 VAL N   6      -7.655  -8.412  23.770  1.00  0.00            
ATOM   1745 HG21 VAL N   6      -8.426  -9.043  23.280  1.00  0.00            
ATOM   1746 HG22 VAL N   6      -7.222  -9.100  24.521  1.00  0.00            
ATOM   1747 HG23 VAL N   6      -8.166  -7.595  24.297  1.00  0.00            
ATOM   1748  C   VAL N   6      -5.151  -9.949  23.178  1.00  0.00            
ATOM   1749  O   VAL N   6      -4.339  -9.477  24.033  1.00  0.00            
ATOM   1750  N   ASN N   7      -5.411 -11.248  23.277  1.00  0.00            
ATOM   1751  HN  ASN N   7      -5.967 -11.683  22.565  1.00  0.00            
ATOM   1752  CA  ASN N   7      -4.896 -12.175  24.294  1.00  0.00            
ATOM   1753  HA  ASN N   7      -4.368 -11.568  25.011  1.00  0.00            
ATOM   1754  CB  ASN N   7      -5.946 -12.968  25.136  1.00  0.00            
ATOM   1755  HB1 ASN N   7      -5.444 -13.548  25.934  1.00  0.00            
ATOM   1756  HB2 ASN N   7      -6.473 -13.710  24.492  1.00  0.00            
ATOM   1757  CG  ASN N   7      -7.037 -12.156  25.844  1.00  0.00            
ATOM   1758  OD1 ASN N   7      -8.212 -12.472  25.912  1.00  0.00            
ATOM   1759  ND2 ASN N   7      -6.572 -10.978  26.330  1.00  0.00            
ATOM   1760 HD21 ASN N   7      -5.764 -10.568  25.909  1.00  0.00            
ATOM   1761 HD22 ASN N   7      -7.177 -10.502  26.967  1.00  0.00            
ATOM   1762  C   ASN N   7      -4.010 -13.188  23.469  1.00  0.00            
ATOM   1763  OT1 ASN N   7      -4.095 -13.172  22.221  1.00  0.00            
ATOM   1764  OT2 ASN N   7      -3.310 -14.006  24.063  1.00  0.00            
ATOM   1765  N   LYS O   1      17.911  -1.071  -9.834  1.00  0.00            
ATOM   1766  H1  LYS O   1      17.433  -1.450 -10.669  1.00  0.00            
ATOM   1767  H2  LYS O   1      18.684  -1.719  -9.579  1.00  0.00            
ATOM   1768  H3  LYS O   1      17.299  -0.955  -9.001  1.00  0.00            
ATOM   1769  CA  LYS O   1      18.606   0.224 -10.222  1.00  0.00            
ATOM   1770  HA  LYS O   1      19.251   0.508  -9.407  1.00  0.00            
ATOM   1771  CB  LYS O   1      19.603  -0.156 -11.441  1.00  0.00            
ATOM   1772  HB1 LYS O   1      19.005  -0.316 -12.365  1.00  0.00            
ATOM   1773  HB2 LYS O   1      20.036  -1.153 -11.186  1.00  0.00            
ATOM   1774  CG  LYS O   1      20.748   0.896 -11.660  1.00  0.00            
ATOM   1775  HG1 LYS O   1      20.326   1.891 -11.907  1.00  0.00            
ATOM   1776  HG2 LYS O   1      21.347   0.438 -12.478  1.00  0.00            
ATOM   1777  CD  LYS O   1      21.641   1.177 -10.405  1.00  0.00            
ATOM   1778  HD1 LYS O   1      21.069   1.424  -9.488  1.00  0.00            
ATOM   1779  HD2 LYS O   1      22.049   0.200 -10.081  1.00  0.00            
ATOM   1780  CE  LYS O   1      22.615   2.416 -10.517  1.00  0.00            
ATOM   1781  HE1 LYS O   1      22.993   2.717  -9.519  1.00  0.00            
ATOM   1782  HE2 LYS O   1      22.014   3.258 -10.931  1.00  0.00            
ATOM   1783  NZ  LYS O   1      23.858   2.265 -11.413  1.00  0.00            
ATOM   1784  HZ1 LYS O   1      24.427   1.412 -11.266  1.00  0.00            
ATOM   1785  HZ2 LYS O   1      23.540   2.278 -12.404  1.00  0.00            
ATOM   1786  HZ3 LYS O   1      24.548   3.025 -11.239  1.00  0.00            
ATOM   1787  C   LYS O   1      17.621   1.355 -10.629  1.00  0.00            
ATOM   1788  O   LYS O   1      17.870   2.495 -10.207  1.00  0.00            
ATOM   1789  N   VAL O   2      16.607   1.013 -11.453  1.00  0.00            
ATOM   1790  HN  VAL O   2      16.511   0.057 -11.711  1.00  0.00            
ATOM   1791  CA  VAL O   2      15.598   2.011 -11.983  1.00  0.00            
ATOM   1792  HA  VAL O   2      16.108   2.942 -12.209  1.00  0.00            
ATOM   1793  CB  VAL O   2      15.069   1.686 -13.319  1.00  0.00            
ATOM   1794  HB  VAL O   2      14.457   0.776 -13.230  1.00  0.00            
ATOM   1795  CG1 VAL O   2      14.357   2.938 -13.916  1.00  0.00            
ATOM   1796 HG11 VAL O   2      14.005   2.595 -14.916  1.00  0.00            
ATOM   1797 HG12 VAL O   2      13.534   3.358 -13.305  1.00  0.00            
ATOM   1798 HG13 VAL O   2      15.057   3.755 -14.164  1.00  0.00            
ATOM   1799  CG2 VAL O   2      16.191   1.121 -14.189  1.00  0.00            
ATOM   1800 HG21 VAL O   2      16.945   1.926 -14.353  1.00  0.00            
ATOM   1801 HG22 VAL O   2      16.698   0.212 -13.798  1.00  0.00            
ATOM   1802 HG23 VAL O   2      15.730   0.901 -15.167  1.00  0.00            
ATOM   1803  C   VAL O   2      14.608   2.393 -10.954  1.00  0.00            
ATOM   1804  O   VAL O   2      14.062   1.500 -10.302  1.00  0.00            
ATOM   1805  N   LYS O   3      14.637   3.698 -10.603  1.00  0.00            
ATOM   1806  HN  LYS O   3      15.287   4.257 -11.115  1.00  0.00            
ATOM   1807  CA  LYS O   3      13.853   4.256  -9.569  1.00  0.00            
ATOM   1808  HA  LYS O   3      13.265   3.466  -9.119  1.00  0.00            
ATOM   1809  CB  LYS O   3      14.735   5.110  -8.543  1.00  0.00            
ATOM   1810  HB1 LYS O   3      13.988   5.280  -7.737  1.00  0.00            
ATOM   1811  HB2 LYS O   3      15.025   6.072  -9.024  1.00  0.00            
ATOM   1812  CG  LYS O   3      16.011   4.394  -8.028  1.00  0.00            
ATOM   1813  HG1 LYS O   3      16.503   5.059  -7.278  1.00  0.00            
ATOM   1814  HG2 LYS O   3      16.680   4.219  -8.888  1.00  0.00            
ATOM   1815  CD  LYS O   3      15.601   3.087  -7.245  1.00  0.00            
ATOM   1816  HD1 LYS O   3      14.838   3.380  -6.491  1.00  0.00            
ATOM   1817  HD2 LYS O   3      15.075   2.381  -7.917  1.00  0.00            
ATOM   1818  CE  LYS O   3      16.713   2.425  -6.416  1.00  0.00            
ATOM   1819  HE1 LYS O   3      17.391   1.977  -7.166  1.00  0.00            
ATOM   1820  HE2 LYS O   3      16.262   1.621  -5.786  1.00  0.00            
ATOM   1821  NZ  LYS O   3      17.372   3.291  -5.440  1.00  0.00            
ATOM   1822  HZ1 LYS O   3      18.098   2.702  -4.992  1.00  0.00            
ATOM   1823  HZ2 LYS O   3      17.737   4.176  -5.837  1.00  0.00            
ATOM   1824  HZ3 LYS O   3      16.686   3.543  -4.699  1.00  0.00            
ATOM   1825  C   LYS O   3      12.859   5.103 -10.271  1.00  0.00            
ATOM   1826  O   LYS O   3      13.238   6.102 -10.976  1.00  0.00            
ATOM   1827  N   VAL O   4      11.565   4.771 -10.197  1.00  0.00            
ATOM   1828  HN  VAL O   4      11.327   3.993  -9.621  1.00  0.00            
ATOM   1829  CA  VAL O   4      10.461   5.465 -10.835  1.00  0.00            
ATOM   1830  HA  VAL O   4      10.831   6.065 -11.663  1.00  0.00            
ATOM   1831  CB  VAL O   4       9.649   4.419 -11.560  1.00  0.00            
ATOM   1832  HB  VAL O   4       9.295   3.647 -10.835  1.00  0.00            
ATOM   1833  CG1 VAL O   4       8.446   5.077 -12.216  1.00  0.00            
ATOM   1834 HG11 VAL O   4       8.659   6.001 -12.800  1.00  0.00            
ATOM   1835 HG12 VAL O   4       7.973   4.420 -12.978  1.00  0.00            
ATOM   1836 HG13 VAL O   4       7.625   5.413 -11.543  1.00  0.00            
ATOM   1837  CG2 VAL O   4      10.608   3.732 -12.587  1.00  0.00            
ATOM   1838 HG21 VAL O   4      11.419   3.181 -12.060  1.00  0.00            
ATOM   1839 HG22 VAL O   4      10.107   3.034 -13.294  1.00  0.00            
ATOM   1840 HG23 VAL O   4      11.174   4.516 -13.147  1.00  0.00            
ATOM   1841  C   VAL O   4       9.625   6.288  -9.950  1.00  0.00            
ATOM   1842  O   VAL O   4       8.838   5.826  -9.087  1.00  0.00            
ATOM   1843  N   GLN O   5       9.757   7.589 -10.011  1.00  0.00            
ATOM   1844  HN  GLN O   5      10.273   7.980 -10.762  1.00  0.00            
ATOM   1845  CA  GLN O   5       9.177   8.525  -9.047  1.00  0.00            
ATOM   1846  HA  GLN O   5       8.934   8.034  -8.117  1.00  0.00            
ATOM   1847  CB  GLN O   5      10.146   9.691  -8.633  1.00  0.00            
ATOM   1848  HB1 GLN O   5       9.446  10.420  -8.175  1.00  0.00            
ATOM   1849  HB2 GLN O   5      10.514  10.268  -9.505  1.00  0.00            
ATOM   1850  CG  GLN O   5      11.206   9.169  -7.619  1.00  0.00            
ATOM   1851  HG1 GLN O   5      10.579   8.834  -6.776  1.00  0.00            
ATOM   1852  HG2 GLN O   5      11.923   9.947  -7.287  1.00  0.00            
ATOM   1853  CD  GLN O   5      12.030   7.999  -8.079  1.00  0.00            
ATOM   1854  OE1 GLN O   5      11.852   6.855  -7.681  1.00  0.00            
ATOM   1855  NE2 GLN O   5      12.946   8.236  -9.024  1.00  0.00            
ATOM   1856 HE21 GLN O   5      12.872   9.094  -9.536  1.00  0.00            
ATOM   1857 HE22 GLN O   5      13.153   7.439  -9.594  1.00  0.00            
ATOM   1858  C   GLN O   5       7.864   9.019  -9.500  1.00  0.00            
ATOM   1859  O   GLN O   5       7.689   9.742 -10.431  1.00  0.00            
ATOM   1860  N   VAL O   6       6.779   8.548  -8.828  1.00  0.00            
ATOM   1861  HN  VAL O   6       6.843   7.971  -8.020  1.00  0.00            
ATOM   1862  CA  VAL O   6       5.430   8.988  -9.152  1.00  0.00            
ATOM   1863  HA  VAL O   6       5.339   9.252 -10.197  1.00  0.00            
ATOM   1864  CB  VAL O   6       4.486   7.829  -8.943  1.00  0.00            
ATOM   1865  HB  VAL O   6       4.606   7.447  -7.901  1.00  0.00            
ATOM   1866  CG1 VAL O   6       3.044   8.289  -9.072  1.00  0.00            
ATOM   1867 HG11 VAL O   6       2.739   8.171 -10.136  1.00  0.00            
ATOM   1868 HG12 VAL O   6       2.320   7.683  -8.478  1.00  0.00            
ATOM   1869 HG13 VAL O   6       2.861   9.347  -8.790  1.00  0.00            
ATOM   1870  CG2 VAL O   6       4.805   6.783 -10.016  1.00  0.00            
ATOM   1871 HG21 VAL O   6       4.579   7.219 -11.012  1.00  0.00            
ATOM   1872 HG22 VAL O   6       5.828   6.349 -10.015  1.00  0.00            
ATOM   1873 HG23 VAL O   6       4.071   5.966  -9.872  1.00  0.00            
ATOM   1874  C   VAL O   6       5.024  10.299  -8.422  1.00  0.00            
ATOM   1875  O   VAL O   6       4.771  10.320  -7.212  1.00  0.00            
ATOM   1876  N   ASN O   7       4.904  11.403  -9.136  1.00  0.00            
ATOM   1877  HN  ASN O   7       4.968  11.513 -10.125  1.00  0.00            
ATOM   1878  CA  ASN O   7       4.705  12.789  -8.446  1.00  0.00            
ATOM   1879  HA  ASN O   7       5.014  12.744  -7.412  1.00  0.00            
ATOM   1880  CB  ASN O   7       5.689  13.736  -9.205  1.00  0.00            
ATOM   1881  HB1 ASN O   7       5.568  14.784  -8.840  1.00  0.00            
ATOM   1882  HB2 ASN O   7       5.328  13.659 -10.251  1.00  0.00            
ATOM   1883  CG  ASN O   7       7.188  13.442  -8.967  1.00  0.00            
ATOM   1884  OD1 ASN O   7       7.599  12.956  -7.942  1.00  0.00            
ATOM   1885  ND2 ASN O   7       7.954  13.838 -10.000  1.00  0.00            
ATOM   1886 HD21 ASN O   7       7.473  14.259 -10.763  1.00  0.00            
ATOM   1887 HD22 ASN O   7       8.941  13.652 -10.036  1.00  0.00            
ATOM   1888  C   ASN O   7       3.298  13.298  -8.482  1.00  0.00            
ATOM   1889  OT1 ASN O   7       2.774  13.428  -9.579  1.00  0.00            
ATOM   1890  OT2 ASN O   7       2.637  13.583  -7.407  1.00  0.00            
ATOM   1891  N   LYS P   1       4.391  10.520 -23.158  1.00  0.00            
ATOM   1892  H1  LYS P   1       3.451  10.496 -22.691  1.00  0.00            
ATOM   1893  H2  LYS P   1       4.442  11.324 -23.808  1.00  0.00            
ATOM   1894  H3  LYS P   1       4.568   9.638 -23.671  1.00  0.00            
ATOM   1895  CA  LYS P   1       5.445  10.715 -22.130  1.00  0.00            
ATOM   1896  HA  LYS P   1       6.369  10.916 -22.646  1.00  0.00            
ATOM   1897  CB  LYS P   1       5.077  12.007 -21.282  1.00  0.00            
ATOM   1898  HB1 LYS P   1       4.404  12.647 -21.895  1.00  0.00            
ATOM   1899  HB2 LYS P   1       5.998  12.559 -21.014  1.00  0.00            
ATOM   1900  CG  LYS P   1       4.304  11.797 -19.962  1.00  0.00            
ATOM   1901  HG1 LYS P   1       4.988  11.301 -19.230  1.00  0.00            
ATOM   1902  HG2 LYS P   1       3.453  11.095 -20.111  1.00  0.00            
ATOM   1903  CD  LYS P   1       3.829  13.032 -19.230  1.00  0.00            
ATOM   1904  HD1 LYS P   1       4.738  13.660 -19.126  1.00  0.00            
ATOM   1905  HD2 LYS P   1       3.179  13.593 -19.929  1.00  0.00            
ATOM   1906  CE  LYS P   1       3.119  12.659 -17.952  1.00  0.00            
ATOM   1907  HE1 LYS P   1       3.708  12.181 -17.137  1.00  0.00            
ATOM   1908  HE2 LYS P   1       2.390  11.884 -18.292  1.00  0.00            
ATOM   1909  NZ  LYS P   1       2.377  13.737 -17.372  1.00  0.00            
ATOM   1910  HZ1 LYS P   1       1.435  13.868 -17.794  1.00  0.00            
ATOM   1911  HZ2 LYS P   1       2.376  13.775 -16.328  1.00  0.00            
ATOM   1912  HZ3 LYS P   1       2.929  14.584 -17.622  1.00  0.00            
ATOM   1913  C   LYS P   1       5.618   9.519 -21.189  1.00  0.00            
ATOM   1914  O   LYS P   1       4.924   8.460 -21.297  1.00  0.00            
ATOM   1915  N   VAL P   2       6.612   9.578 -20.334  1.00  0.00            
ATOM   1916  HN  VAL P   2       7.245  10.338 -20.383  1.00  0.00            
ATOM   1917  CA  VAL P   2       7.021   8.473 -19.342  1.00  0.00            
ATOM   1918  HA  VAL P   2       7.229   7.625 -19.969  1.00  0.00            
ATOM   1919  CB  VAL P   2       8.304   8.655 -18.634  1.00  0.00            
ATOM   1920  HB  VAL P   2       8.548   7.741 -18.059  1.00  0.00            
ATOM   1921  CG1 VAL P   2       9.428   8.867 -19.665  1.00  0.00            
ATOM   1922 HG11 VAL P   2       9.312   9.793 -20.260  1.00  0.00            
ATOM   1923 HG12 VAL P   2      10.402   8.880 -19.117  1.00  0.00            
ATOM   1924 HG13 VAL P   2       9.574   7.990 -20.337  1.00  0.00            
ATOM   1925  CG2 VAL P   2       8.244   9.871 -17.624  1.00  0.00            
ATOM   1926 HG21 VAL P   2       8.150  10.843 -18.147  1.00  0.00            
ATOM   1927 HG22 VAL P   2       7.437   9.821 -16.862  1.00  0.00            
ATOM   1928 HG23 VAL P   2       9.180  10.054 -17.069  1.00  0.00            
ATOM   1929  C   VAL P   2       5.885   8.094 -18.384  1.00  0.00            
ATOM   1930  O   VAL P   2       5.066   8.880 -17.910  1.00  0.00            
ATOM   1931  N   LYS P   3       5.735   6.780 -18.158  1.00  0.00            
ATOM   1932  HN  LYS P   3       6.509   6.173 -18.341  1.00  0.00            
ATOM   1933  CA  LYS P   3       4.497   6.308 -17.567  1.00  0.00            
ATOM   1934  HA  LYS P   3       4.010   7.081 -16.987  1.00  0.00            
ATOM   1935  CB  LYS P   3       3.535   5.715 -18.649  1.00  0.00            
ATOM   1936  HB1 LYS P   3       4.104   4.869 -19.079  1.00  0.00            
ATOM   1937  HB2 LYS P   3       3.478   6.554 -19.373  1.00  0.00            
ATOM   1938  CG  LYS P   3       2.215   5.498 -18.050  1.00  0.00            
ATOM   1939  HG1 LYS P   3       1.941   6.402 -17.463  1.00  0.00            
ATOM   1940  HG2 LYS P   3       2.282   4.610 -17.383  1.00  0.00            
ATOM   1941  CD  LYS P   3       1.121   5.247 -19.062  1.00  0.00            
ATOM   1942  HD1 LYS P   3       1.418   4.369 -19.675  1.00  0.00            
ATOM   1943  HD2 LYS P   3       0.191   4.991 -18.502  1.00  0.00            
ATOM   1944  CE  LYS P   3       0.819   6.398 -20.031  1.00  0.00            
ATOM   1945  HE1 LYS P   3      -0.014   6.161 -20.731  1.00  0.00            
ATOM   1946  HE2 LYS P   3       1.736   6.569 -20.649  1.00  0.00            
ATOM   1947  NZ  LYS P   3       0.379   7.643 -19.334  1.00  0.00            
ATOM   1948  HZ1 LYS P   3       1.207   8.189 -19.006  1.00  0.00            
ATOM   1949  HZ2 LYS P   3      -0.282   8.159 -19.940  1.00  0.00            
ATOM   1950  HZ3 LYS P   3      -0.127   7.406 -18.460  1.00  0.00            
ATOM   1951  C   LYS P   3       4.848   5.211 -16.628  1.00  0.00            
ATOM   1952  O   LYS P   3       5.667   4.387 -16.908  1.00  0.00            
ATOM   1953  N   VAL P   4       4.193   5.165 -15.370  1.00  0.00            
ATOM   1954  HN  VAL P   4       3.461   5.824 -15.193  1.00  0.00            
ATOM   1955  CA  VAL P   4       4.627   4.127 -14.420  1.00  0.00            
ATOM   1956  HA  VAL P   4       5.698   4.142 -14.581  1.00  0.00            
ATOM   1957  CB  VAL P   4       4.367   4.470 -12.907  1.00  0.00            
ATOM   1958  HB  VAL P   4       4.877   5.435 -12.761  1.00  0.00            
ATOM   1959  CG1 VAL P   4       2.917   4.725 -12.559  1.00  0.00            
ATOM   1960 HG11 VAL P   4       2.388   5.176 -13.421  1.00  0.00            
ATOM   1961 HG12 VAL P   4       2.350   3.783 -12.393  1.00  0.00            
ATOM   1962 HG13 VAL P   4       2.748   5.469 -11.753  1.00  0.00            
ATOM   1963  CG2 VAL P   4       5.001   3.476 -11.933  1.00  0.00            
ATOM   1964 HG21 VAL P   4       4.503   2.488 -11.936  1.00  0.00            
ATOM   1965 HG22 VAL P   4       6.090   3.349 -12.140  1.00  0.00            
ATOM   1966 HG23 VAL P   4       4.964   3.907 -10.905  1.00  0.00            
ATOM   1967  C   VAL P   4       3.963   2.771 -14.858  1.00  0.00            
ATOM   1968  O   VAL P   4       2.800   2.660 -15.335  1.00  0.00            
ATOM   1969  N   GLN P   5       4.693   1.642 -14.700  1.00  0.00            
ATOM   1970  HN  GLN P   5       5.642   1.682 -14.402  1.00  0.00            
ATOM   1971  CA  GLN P   5       4.287   0.496 -15.496  1.00  0.00            
ATOM   1972  HA  GLN P   5       3.668   0.692 -16.355  1.00  0.00            
ATOM   1973  CB  GLN P   5       5.500  -0.195 -16.128  1.00  0.00            
ATOM   1974  HB1 GLN P   5       5.390  -1.233 -16.521  1.00  0.00            
ATOM   1975  HB2 GLN P   5       6.160  -0.320 -15.245  1.00  0.00            
ATOM   1976  CG  GLN P   5       6.247   0.665 -17.181  1.00  0.00            
ATOM   1977  HG1 GLN P   5       7.066   0.012 -17.562  1.00  0.00            
ATOM   1978  HG2 GLN P   5       6.672   1.581 -16.717  1.00  0.00            
ATOM   1979  CD  GLN P   5       5.329   0.949 -18.365  1.00  0.00            
ATOM   1980  OE1 GLN P   5       4.564   0.099 -18.766  1.00  0.00            
ATOM   1981  NE2 GLN P   5       5.387   2.200 -18.926  1.00  0.00            
ATOM   1982 HE21 GLN P   5       4.757   2.351 -19.692  1.00  0.00            
ATOM   1983 HE22 GLN P   5       5.994   2.830 -18.448  1.00  0.00            
ATOM   1984  C   GLN P   5       3.463  -0.483 -14.726  1.00  0.00            
ATOM   1985  O   GLN P   5       3.097  -1.463 -15.299  1.00  0.00            
ATOM   1986  N   VAL P   6       2.956  -0.282 -13.508  1.00  0.00            
ATOM   1987  HN  VAL P   6       3.222   0.548 -13.040  1.00  0.00            
ATOM   1988  CA  VAL P   6       2.241  -1.222 -12.631  1.00  0.00            
ATOM   1989  HA  VAL P   6       2.860  -2.109 -12.543  1.00  0.00            
ATOM   1990  CB  VAL P   6       2.180  -0.577 -11.334  1.00  0.00            
ATOM   1991  HB  VAL P   6       1.671   0.396 -11.484  1.00  0.00            
ATOM   1992  CG1 VAL P   6       1.363  -1.403 -10.296  1.00  0.00            
ATOM   1993 HG11 VAL P   6       1.781  -2.422 -10.116  1.00  0.00            
ATOM   1994 HG12 VAL P   6       1.305  -0.886  -9.314  1.00  0.00            
ATOM   1995 HG13 VAL P   6       0.317  -1.516 -10.652  1.00  0.00            
ATOM   1996  CG2 VAL P   6       3.618  -0.420 -10.723  1.00  0.00            
ATOM   1997 HG21 VAL P   6       4.280   0.248 -11.322  1.00  0.00            
ATOM   1998 HG22 VAL P   6       3.474  -0.026  -9.690  1.00  0.00            
ATOM   1999 HG23 VAL P   6       4.090  -1.423 -10.658  1.00  0.00            
ATOM   2000  C   VAL P   6       0.842  -1.732 -13.075  1.00  0.00            
ATOM   2001  O   VAL P   6      -0.055  -0.937 -13.385  1.00  0.00            
ATOM   2002  N   ASN P   7       0.601  -3.060 -13.027  1.00  0.00            
ATOM   2003  HN  ASN P   7       1.355  -3.676 -12.798  1.00  0.00            
ATOM   2004  CA  ASN P   7      -0.713  -3.638 -13.284  1.00  0.00            
ATOM   2005  HA  ASN P   7      -1.201  -3.051 -14.047  1.00  0.00            
ATOM   2006  CB  ASN P   7      -0.634  -5.077 -13.773  1.00  0.00            
ATOM   2007  HB1 ASN P   7      -0.187  -5.882 -13.145  1.00  0.00            
ATOM   2008  HB2 ASN P   7      -0.012  -5.016 -14.695  1.00  0.00            
ATOM   2009  CG  ASN P   7      -1.963  -5.592 -14.400  1.00  0.00            
ATOM   2010  OD1 ASN P   7      -1.914  -6.671 -15.067  1.00  0.00            
ATOM   2011  ND2 ASN P   7      -3.046  -4.825 -14.273  1.00  0.00            
ATOM   2012 HD21 ASN P   7      -3.009  -3.930 -13.830  1.00  0.00            
ATOM   2013 HD22 ASN P   7      -3.938  -5.287 -14.349  1.00  0.00            
ATOM   2014  C   ASN P   7      -1.563  -3.656 -11.918  1.00  0.00            
ATOM   2015  OT1 ASN P   7      -2.750  -3.251 -11.967  1.00  0.00            
ATOM   2016  OT2 ASN P   7      -1.119  -4.041 -10.819  1.00  0.00            
ATOM   2017  N   LYS Q   1      19.383   7.017 -18.233  1.00  0.00            
ATOM   2018  H1  LYS Q   1      18.531   6.811 -18.792  1.00  0.00            
ATOM   2019  H2  LYS Q   1      19.960   7.783 -18.636  1.00  0.00            
ATOM   2020  H3  LYS Q   1      20.000   6.181 -18.087  1.00  0.00            
ATOM   2021  CA  LYS Q   1      18.893   7.513 -16.884  1.00  0.00            
ATOM   2022  HA  LYS Q   1      19.735   7.889 -16.334  1.00  0.00            
ATOM   2023  CB  LYS Q   1      17.955   8.666 -17.045  1.00  0.00            
ATOM   2024  HB1 LYS Q   1      17.605   9.039 -16.059  1.00  0.00            
ATOM   2025  HB2 LYS Q   1      17.069   8.346 -17.628  1.00  0.00            
ATOM   2026  CG  LYS Q   1      18.559   9.914 -17.660  1.00  0.00            
ATOM   2027  HG1 LYS Q   1      17.680  10.488 -18.039  1.00  0.00            
ATOM   2028  HG2 LYS Q   1      19.148   9.639 -18.560  1.00  0.00            
ATOM   2029  CD  LYS Q   1      19.349  10.793 -16.682  1.00  0.00            
ATOM   2030  HD1 LYS Q   1      18.890  11.218 -15.762  1.00  0.00            
ATOM   2031  HD2 LYS Q   1      20.234  10.201 -16.356  1.00  0.00            
ATOM   2032  CE  LYS Q   1      19.940  11.962 -17.508  1.00  0.00            
ATOM   2033  HE1 LYS Q   1      19.145  12.543 -18.024  1.00  0.00            
ATOM   2034  HE2 LYS Q   1      20.664  11.635 -18.292  1.00  0.00            
ATOM   2035  NZ  LYS Q   1      20.629  12.967 -16.677  1.00  0.00            
ATOM   2036  HZ1 LYS Q   1      19.866  13.294 -16.042  1.00  0.00            
ATOM   2037  HZ2 LYS Q   1      21.411  12.520 -16.165  1.00  0.00            
ATOM   2038  HZ3 LYS Q   1      20.914  13.724 -17.316  1.00  0.00            
ATOM   2039  C   LYS Q   1      18.246   6.380 -16.052  1.00  0.00            
ATOM   2040  O   LYS Q   1      17.473   5.569 -16.467  1.00  0.00            
ATOM   2041  N   VAL Q   2      18.568   6.324 -14.759  1.00  0.00            
ATOM   2042  HN  VAL Q   2      19.198   6.996 -14.367  1.00  0.00            
ATOM   2043  CA  VAL Q   2      18.010   5.384 -13.846  1.00  0.00            
ATOM   2044  HA  VAL Q   2      17.670   4.570 -14.482  1.00  0.00            
ATOM   2045  CB  VAL Q   2      19.012   4.598 -13.085  1.00  0.00            
ATOM   2046  HB  VAL Q   2      18.581   3.849 -12.379  1.00  0.00            
ATOM   2047  CG1 VAL Q   2      20.010   3.887 -14.074  1.00  0.00            
ATOM   2048 HG11 VAL Q   2      20.483   4.533 -14.835  1.00  0.00            
ATOM   2049 HG12 VAL Q   2      20.727   3.239 -13.529  1.00  0.00            
ATOM   2050 HG13 VAL Q   2      19.490   3.062 -14.613  1.00  0.00            
ATOM   2051  CG2 VAL Q   2      19.784   5.582 -12.190  1.00  0.00            
ATOM   2052 HG21 VAL Q   2      19.291   5.816 -11.227  1.00  0.00            
ATOM   2053 HG22 VAL Q   2      20.723   5.075 -11.892  1.00  0.00            
ATOM   2054 HG23 VAL Q   2      20.099   6.562 -12.612  1.00  0.00            
ATOM   2055  C   VAL Q   2      16.920   5.981 -13.012  1.00  0.00            
ATOM   2056  O   VAL Q   2      16.288   5.350 -12.202  1.00  0.00            
ATOM   2057  N   LYS Q   3      16.791   7.283 -13.111  1.00  0.00            
ATOM   2058  HN  LYS Q   3      17.453   7.811 -13.651  1.00  0.00            
ATOM   2059  CA  LYS Q   3      15.735   7.969 -12.456  1.00  0.00            
ATOM   2060  HA  LYS Q   3      15.245   7.374 -11.691  1.00  0.00            
ATOM   2061  CB  LYS Q   3      16.284   9.251 -11.728  1.00  0.00            
ATOM   2062  HB1 LYS Q   3      15.416   9.739 -11.222  1.00  0.00            
ATOM   2063  HB2 LYS Q   3      16.707   9.967 -12.458  1.00  0.00            
ATOM   2064  CG  LYS Q   3      17.391   8.892 -10.694  1.00  0.00            
ATOM   2065  HG1 LYS Q   3      17.688   9.819 -10.165  1.00  0.00            
ATOM   2066  HG2 LYS Q   3      18.302   8.596 -11.243  1.00  0.00            
ATOM   2067  CD  LYS Q   3      16.997   7.842  -9.674  1.00  0.00            
ATOM   2068  HD1 LYS Q   3      16.012   8.123  -9.251  1.00  0.00            
ATOM   2069  HD2 LYS Q   3      16.763   6.924 -10.256  1.00  0.00            
ATOM   2070  CE  LYS Q   3      18.085   7.421  -8.631  1.00  0.00            
ATOM   2071  HE1 LYS Q   3      19.113   7.275  -9.024  1.00  0.00            
ATOM   2072  HE2 LYS Q   3      17.867   6.378  -8.335  1.00  0.00            
ATOM   2073  NZ  LYS Q   3      18.110   8.314  -7.461  1.00  0.00            
ATOM   2074  HZ1 LYS Q   3      18.318   9.283  -7.766  1.00  0.00            
ATOM   2075  HZ2 LYS Q   3      17.217   8.313  -6.916  1.00  0.00            
ATOM   2076  HZ3 LYS Q   3      18.841   8.062  -6.761  1.00  0.00            
ATOM   2077  C   LYS Q   3      14.690   8.197 -13.506  1.00  0.00            
ATOM   2078  O   LYS Q   3      15.033   8.866 -14.532  1.00  0.00            
ATOM   2079  N   VAL Q   4      13.422   7.818 -13.281  1.00  0.00            
ATOM   2080  HN  VAL Q   4      13.257   7.270 -12.470  1.00  0.00            
ATOM   2081  CA  VAL Q   4      12.318   8.066 -14.198  1.00  0.00            
ATOM   2082  HA  VAL Q   4      12.692   8.636 -15.030  1.00  0.00            
ATOM   2083  CB  VAL Q   4      11.737   6.800 -14.757  1.00  0.00            
ATOM   2084  HB  VAL Q   4      10.850   6.391 -14.219  1.00  0.00            
ATOM   2085  CG1 VAL Q   4      11.099   7.204 -16.154  1.00  0.00            
ATOM   2086 HG11 VAL Q   4      10.348   8.009 -16.265  1.00  0.00            
ATOM   2087 HG12 VAL Q   4      11.973   7.504 -16.772  1.00  0.00            
ATOM   2088 HG13 VAL Q   4      10.663   6.274 -16.567  1.00  0.00            
ATOM   2089  CG2 VAL Q   4      12.809   5.685 -14.951  1.00  0.00            
ATOM   2090 HG21 VAL Q   4      13.734   6.125 -15.382  1.00  0.00            
ATOM   2091 HG22 VAL Q   4      13.075   5.140 -14.024  1.00  0.00            
ATOM   2092 HG23 VAL Q   4      12.467   4.861 -15.614  1.00  0.00            
ATOM   2093  C   VAL Q   4      11.306   8.880 -13.427  1.00  0.00            
ATOM   2094  O   VAL Q   4      10.650   8.350 -12.510  1.00  0.00            
ATOM   2095  N   GLN Q   5      11.220  10.181 -13.680  1.00  0.00            
ATOM   2096  HN  GLN Q   5      11.774  10.643 -14.362  1.00  0.00            
ATOM   2097  CA  GLN Q   5      10.201  11.009 -13.035  1.00  0.00            
ATOM   2098  HA  GLN Q   5       9.922  10.562 -12.088  1.00  0.00            
ATOM   2099  CB  GLN Q   5      10.751  12.432 -12.767  1.00  0.00            
ATOM   2100  HB1 GLN Q   5       9.826  13.023 -12.583  1.00  0.00            
ATOM   2101  HB2 GLN Q   5      11.273  12.881 -13.638  1.00  0.00            
ATOM   2102  CG  GLN Q   5      11.708  12.538 -11.481  1.00  0.00            
ATOM   2103  HG1 GLN Q   5      11.188  12.332 -10.511  1.00  0.00            
ATOM   2104  HG2 GLN Q   5      12.126  13.526 -11.217  1.00  0.00            
ATOM   2105  CD  GLN Q   5      12.938  11.562 -11.532  1.00  0.00            
ATOM   2106  OE1 GLN Q   5      12.971  10.487 -10.899  1.00  0.00            
ATOM   2107  NE2 GLN Q   5      13.972  11.911 -12.450  1.00  0.00            
ATOM   2108 HE21 GLN Q   5      13.751  12.443 -13.270  1.00  0.00            
ATOM   2109 HE22 GLN Q   5      14.698  11.224 -12.382  1.00  0.00            
ATOM   2110  C   GLN Q   5       8.807  11.048 -13.766  1.00  0.00            
ATOM   2111  O   GLN Q   5       8.686  11.738 -14.802  1.00  0.00            
ATOM   2112  N   VAL Q   6       7.726  10.481 -13.195  1.00  0.00            
ATOM   2113  HN  VAL Q   6       7.765   9.959 -12.345  1.00  0.00            
ATOM   2114  CA  VAL Q   6       6.415  10.415 -13.733  1.00  0.00            
ATOM   2115  HA  VAL Q   6       6.539  10.757 -14.752  1.00  0.00            
ATOM   2116  CB  VAL Q   6       5.882   8.974 -13.633  1.00  0.00            
ATOM   2117  HB  VAL Q   6       6.029   8.625 -12.582  1.00  0.00            
ATOM   2118  CG1 VAL Q   6       4.420   8.858 -14.053  1.00  0.00            
ATOM   2119 HG11 VAL Q   6       4.122   7.798 -14.185  1.00  0.00            
ATOM   2120 HG12 VAL Q   6       3.647   9.320 -13.400  1.00  0.00            
ATOM   2121 HG13 VAL Q   6       4.148   9.182 -15.080  1.00  0.00            
ATOM   2122  CG2 VAL Q   6       6.841   8.047 -14.412  1.00  0.00            
ATOM   2123 HG21 VAL Q   6       7.924   8.171 -14.236  1.00  0.00            
ATOM   2124 HG22 VAL Q   6       6.556   7.000 -14.171  1.00  0.00            
ATOM   2125 HG23 VAL Q   6       6.710   8.144 -15.513  1.00  0.00            
ATOM   2126  C   VAL Q   6       5.531  11.478 -13.154  1.00  0.00            
ATOM   2127  O   VAL Q   6       5.275  11.507 -11.963  1.00  0.00            
ATOM   2128  N   ASN Q   7       5.295  12.539 -13.965  1.00  0.00            
ATOM   2129  HN  ASN Q   7       5.688  12.506 -14.884  1.00  0.00            
ATOM   2130  CA  ASN Q   7       4.447  13.716 -13.687  1.00  0.00            
ATOM   2131  HA  ASN Q   7       4.361  13.740 -12.610  1.00  0.00            
ATOM   2132  CB  ASN Q   7       5.079  15.123 -14.023  1.00  0.00            
ATOM   2133  HB1 ASN Q   7       4.505  15.872 -13.436  1.00  0.00            
ATOM   2134  HB2 ASN Q   7       5.004  15.462 -15.082  1.00  0.00            
ATOM   2135  CG  ASN Q   7       6.497  15.044 -13.482  1.00  0.00            
ATOM   2136  OD1 ASN Q   7       6.754  15.419 -12.292  1.00  0.00            
ATOM   2137  ND2 ASN Q   7       7.461  14.755 -14.340  1.00  0.00            
ATOM   2138 HD21 ASN Q   7       7.239  14.586 -15.299  1.00  0.00            
ATOM   2139 HD22 ASN Q   7       8.409  14.863 -14.044  1.00  0.00            
ATOM   2140  C   ASN Q   7       3.091  13.645 -14.342  1.00  0.00            
ATOM   2141  OT1 ASN Q   7       2.749  14.665 -14.905  1.00  0.00            
ATOM   2142  OT2 ASN Q   7       2.429  12.542 -14.420  1.00  0.00            
ATOM   2143  N   LYS R   1       4.256  -7.559 -27.564  1.00  0.00            
ATOM   2144  H1  LYS R   1       4.644  -7.257 -28.486  1.00  0.00            
ATOM   2145  H2  LYS R   1       4.766  -7.193 -26.741  1.00  0.00            
ATOM   2146  H3  LYS R   1       4.511  -8.568 -27.536  1.00  0.00            
ATOM   2147  CA  LYS R   1       2.776  -7.260 -27.480  1.00  0.00            
ATOM   2148  HA  LYS R   1       2.385  -7.369 -28.489  1.00  0.00            
ATOM   2149  CB  LYS R   1       2.136  -8.288 -26.446  1.00  0.00            
ATOM   2150  HB1 LYS R   1       2.757  -8.469 -25.547  1.00  0.00            
ATOM   2151  HB2 LYS R   1       2.050  -9.204 -27.068  1.00  0.00            
ATOM   2152  CG  LYS R   1       0.614  -8.191 -26.066  1.00  0.00            
ATOM   2153  HG1 LYS R   1       0.036  -7.902 -26.970  1.00  0.00            
ATOM   2154  HG2 LYS R   1       0.593  -7.386 -25.306  1.00  0.00            
ATOM   2155  CD  LYS R   1      -0.012  -9.432 -25.377  1.00  0.00            
ATOM   2156  HD1 LYS R   1       0.045 -10.222 -26.159  1.00  0.00            
ATOM   2157  HD2 LYS R   1       0.591  -9.770 -24.501  1.00  0.00            
ATOM   2158  CE  LYS R   1      -1.463  -9.214 -24.833  1.00  0.00            
ATOM   2159  HE1 LYS R   1      -1.543  -8.450 -24.025  1.00  0.00            
ATOM   2160  HE2 LYS R   1      -1.887 -10.131 -24.383  1.00  0.00            
ATOM   2161  NZ  LYS R   1      -2.371  -8.818 -25.946  1.00  0.00            
ATOM   2162  HZ1 LYS R   1      -2.465  -7.791 -25.975  1.00  0.00            
ATOM   2163  HZ2 LYS R   1      -1.930  -9.020 -26.873  1.00  0.00            
ATOM   2164  HZ3 LYS R   1      -3.338  -9.199 -25.859  1.00  0.00            
ATOM   2165  C   LYS R   1       2.533  -5.895 -27.014  1.00  0.00            
ATOM   2166  O   LYS R   1       3.188  -5.362 -26.111  1.00  0.00            
ATOM   2167  N   VAL R   2       1.515  -5.232 -27.660  1.00  0.00            
ATOM   2168  HN  VAL R   2       1.088  -5.602 -28.479  1.00  0.00            
ATOM   2169  CA  VAL R   2       0.999  -3.919 -27.242  1.00  0.00            
ATOM   2170  HA  VAL R   2       1.810  -3.211 -27.327  1.00  0.00            
ATOM   2171  CB  VAL R   2      -0.110  -3.497 -28.291  1.00  0.00            
ATOM   2172  HB  VAL R   2      -0.781  -4.368 -28.463  1.00  0.00            
ATOM   2173  CG1 VAL R   2      -0.966  -2.335 -27.773  1.00  0.00            
ATOM   2174 HG11 VAL R   2      -1.717  -2.671 -27.028  1.00  0.00            
ATOM   2175 HG12 VAL R   2      -0.414  -1.471 -27.335  1.00  0.00            
ATOM   2176 HG13 VAL R   2      -1.644  -1.985 -28.573  1.00  0.00            
ATOM   2177  CG2 VAL R   2       0.463  -3.222 -29.653  1.00  0.00            
ATOM   2178 HG21 VAL R   2       1.032  -4.099 -30.041  1.00  0.00            
ATOM   2179 HG22 VAL R   2      -0.318  -3.156 -30.439  1.00  0.00            
ATOM   2180 HG23 VAL R   2       1.131  -2.343 -29.756  1.00  0.00            
ATOM   2181  C   VAL R   2       0.500  -3.845 -25.803  1.00  0.00            
ATOM   2182  O   VAL R   2      -0.299  -4.641 -25.246  1.00  0.00            
ATOM   2183  N   LYS R   3       1.081  -2.845 -25.198  1.00  0.00            
ATOM   2184  HN  LYS R   3       1.588  -2.100 -25.619  1.00  0.00            
ATOM   2185  CA  LYS R   3       0.766  -2.405 -23.831  1.00  0.00            
ATOM   2186  HA  LYS R   3       1.518  -1.665 -23.601  1.00  0.00            
ATOM   2187  CB  LYS R   3      -0.639  -1.664 -23.863  1.00  0.00            
ATOM   2188  HB1 LYS R   3      -1.151  -1.728 -22.886  1.00  0.00            
ATOM   2189  HB2 LYS R   3      -1.275  -2.267 -24.545  1.00  0.00            
ATOM   2190  CG  LYS R   3      -0.626  -0.245 -24.483  1.00  0.00            
ATOM   2191  HG1 LYS R   3      -1.651   0.056 -24.768  1.00  0.00            
ATOM   2192  HG2 LYS R   3       0.035  -0.272 -25.375  1.00  0.00            
ATOM   2193  CD  LYS R   3      -0.100   0.829 -23.555  1.00  0.00            
ATOM   2194  HD1 LYS R   3       0.997   0.669 -23.410  1.00  0.00            
ATOM   2195  HD2 LYS R   3      -0.321   1.845 -23.965  1.00  0.00            
ATOM   2196  CE  LYS R   3      -0.733   0.797 -22.182  1.00  0.00            
ATOM   2197  HE1 LYS R   3      -0.383  -0.141 -21.695  1.00  0.00            
ATOM   2198  HE2 LYS R   3      -1.826   0.945 -22.322  1.00  0.00            
ATOM   2199  NZ  LYS R   3      -0.216   2.043 -21.430  1.00  0.00            
ATOM   2200  HZ1 LYS R   3      -0.123   2.794 -22.146  1.00  0.00            
ATOM   2201  HZ2 LYS R   3      -0.877   2.286 -20.664  1.00  0.00            
ATOM   2202  HZ3 LYS R   3       0.773   1.923 -21.113  1.00  0.00            
ATOM   2203  C   LYS R   3       0.876  -3.394 -22.706  1.00  0.00            
ATOM   2204  O   LYS R   3      -0.115  -3.848 -22.167  1.00  0.00            
ATOM   2205  N   VAL R   4       2.105  -3.835 -22.291  1.00  0.00            
ATOM   2206  HN  VAL R   4       2.865  -3.444 -22.800  1.00  0.00            
ATOM   2207  CA  VAL R   4       2.248  -4.701 -21.139  1.00  0.00            
ATOM   2208  HA  VAL R   4       1.350  -5.282 -21.011  1.00  0.00            
ATOM   2209  CB  VAL R   4       3.216  -5.874 -21.350  1.00  0.00            
ATOM   2210  HB  VAL R   4       4.226  -5.472 -21.145  1.00  0.00            
ATOM   2211  CG1 VAL R   4       3.087  -6.912 -20.154  1.00  0.00            
ATOM   2212 HG11 VAL R   4       3.263  -6.441 -19.161  1.00  0.00            
ATOM   2213 HG12 VAL R   4       2.103  -7.416 -20.209  1.00  0.00            
ATOM   2214 HG13 VAL R   4       3.802  -7.746 -20.295  1.00  0.00            
ATOM   2215  CG2 VAL R   4       2.919  -6.599 -22.679  1.00  0.00            
ATOM   2216 HG21 VAL R   4       1.884  -6.986 -22.570  1.00  0.00            
ATOM   2217 HG22 VAL R   4       2.794  -5.957 -23.568  1.00  0.00            
ATOM   2218 HG23 VAL R   4       3.589  -7.443 -22.949  1.00  0.00            
ATOM   2219  C   VAL R   4       2.411  -3.939 -19.777  1.00  0.00            
ATOM   2220  O   VAL R   4       3.441  -3.265 -19.531  1.00  0.00            
ATOM   2221  N   GLN R   5       1.358  -4.111 -18.931  1.00  0.00            
ATOM   2222  HN  GLN R   5       0.538  -4.517 -19.343  1.00  0.00            
ATOM   2223  CA  GLN R   5       1.396  -3.759 -17.485  1.00  0.00            
ATOM   2224  HA  GLN R   5       1.950  -2.829 -17.442  1.00  0.00            
ATOM   2225  CB  GLN R   5       0.005  -3.463 -16.929  1.00  0.00            
ATOM   2226  HB1 GLN R   5       0.072  -2.957 -15.943  1.00  0.00            
ATOM   2227  HB2 GLN R   5      -0.603  -4.386 -16.813  1.00  0.00            
ATOM   2228  CG  GLN R   5      -0.755  -2.467 -17.844  1.00  0.00            
ATOM   2229  HG1 GLN R   5      -1.729  -2.175 -17.395  1.00  0.00            
ATOM   2230  HG2 GLN R   5      -1.034  -2.914 -18.817  1.00  0.00            
ATOM   2231  CD  GLN R   5      -0.169  -1.094 -18.186  1.00  0.00            
ATOM   2232  OE1 GLN R   5      -0.110  -0.566 -19.309  1.00  0.00            
ATOM   2233  NE2 GLN R   5       0.601  -0.653 -17.135  1.00  0.00            
ATOM   2234 HE21 GLN R   5       0.736  -1.245 -16.348  1.00  0.00            
ATOM   2235 HE22 GLN R   5       1.069   0.218 -17.291  1.00  0.00            
ATOM   2236  C   GLN R   5       2.011  -4.790 -16.624  1.00  0.00            
ATOM   2237  O   GLN R   5       1.951  -5.977 -16.904  1.00  0.00            
ATOM   2238  N   VAL R   6       2.682  -4.378 -15.511  1.00  0.00            
ATOM   2239  HN  VAL R   6       2.831  -3.431 -15.245  1.00  0.00            
ATOM   2240  CA  VAL R   6       3.525  -5.245 -14.733  1.00  0.00            
ATOM   2241  HA  VAL R   6       3.819  -6.065 -15.375  1.00  0.00            
ATOM   2242  CB  VAL R   6       4.758  -4.502 -14.328  1.00  0.00            
ATOM   2243  HB  VAL R   6       4.468  -3.513 -13.923  1.00  0.00            
ATOM   2244  CG1 VAL R   6       5.627  -5.393 -13.377  1.00  0.00            
ATOM   2245 HG11 VAL R   6       5.308  -5.517 -12.321  1.00  0.00            
ATOM   2246 HG12 VAL R   6       5.812  -6.347 -13.924  1.00  0.00            
ATOM   2247 HG13 VAL R   6       6.571  -4.808 -13.288  1.00  0.00            
ATOM   2248  CG2 VAL R   6       5.481  -4.259 -15.679  1.00  0.00            
ATOM   2249 HG21 VAL R   6       6.275  -3.504 -15.495  1.00  0.00            
ATOM   2250 HG22 VAL R   6       5.956  -5.206 -16.013  1.00  0.00            
ATOM   2251 HG23 VAL R   6       4.876  -3.806 -16.491  1.00  0.00            
ATOM   2252  C   VAL R   6       2.875  -5.931 -13.486  1.00  0.00            
ATOM   2253  O   VAL R   6       2.314  -5.314 -12.548  1.00  0.00            
ATOM   2254  N   ASN R   7       2.842  -7.299 -13.541  1.00  0.00            
ATOM   2255  HN  ASN R   7       3.089  -7.799 -14.375  1.00  0.00            
ATOM   2256  CA  ASN R   7       2.187  -8.205 -12.628  1.00  0.00            
ATOM   2257  HA  ASN R   7       1.799  -7.691 -11.760  1.00  0.00            
ATOM   2258  CB  ASN R   7       1.033  -9.053 -13.285  1.00  0.00            
ATOM   2259  HB1 ASN R   7       1.385  -9.614 -14.178  1.00  0.00            
ATOM   2260  HB2 ASN R   7       0.249  -8.331 -13.605  1.00  0.00            
ATOM   2261  CG  ASN R   7       0.451 -10.060 -12.331  1.00  0.00            
ATOM   2262  OD1 ASN R   7       0.181  -9.715 -11.150  1.00  0.00            
ATOM   2263  ND2 ASN R   7       0.186 -11.347 -12.750  1.00  0.00            
ATOM   2264 HD21 ASN R   7       0.279 -11.527 -13.731  1.00  0.00            
ATOM   2265 HD22 ASN R   7       0.033 -12.072 -12.077  1.00  0.00            
ATOM   2266  C   ASN R   7       3.336  -9.110 -12.073  1.00  0.00            
ATOM   2267  OT1 ASN R   7       3.457  -9.293 -10.841  1.00  0.00            
ATOM   2268  OT2 ASN R   7       4.165  -9.628 -12.852  1.00  0.00            
ATOM   2269  N   LYS S   1      -5.188  16.618  -9.674  1.00  0.00            
ATOM   2270  H1  LYS S   1      -5.896  17.155 -10.216  1.00  0.00            
ATOM   2271  H2  LYS S   1      -5.474  16.421  -8.691  1.00  0.00            
ATOM   2272  H3  LYS S   1      -4.311  17.168  -9.599  1.00  0.00            
ATOM   2273  CA  LYS S   1      -4.969  15.349 -10.371  1.00  0.00            
ATOM   2274  HA  LYS S   1      -5.094  15.489 -11.443  1.00  0.00            
ATOM   2275  CB  LYS S   1      -3.565  14.663 -10.102  1.00  0.00            
ATOM   2276  HB1 LYS S   1      -2.763  15.323 -10.487  1.00  0.00            
ATOM   2277  HB2 LYS S   1      -3.425  13.692 -10.625  1.00  0.00            
ATOM   2278  CG  LYS S   1      -3.296  14.366  -8.572  1.00  0.00            
ATOM   2279  HG1 LYS S   1      -4.162  13.999  -7.974  1.00  0.00            
ATOM   2280  HG2 LYS S   1      -2.941  15.293  -8.077  1.00  0.00            
ATOM   2281  CD  LYS S   1      -2.143  13.306  -8.534  1.00  0.00            
ATOM   2282  HD1 LYS S   1      -1.990  12.894  -7.513  1.00  0.00            
ATOM   2283  HD2 LYS S   1      -2.453  12.359  -9.024  1.00  0.00            
ATOM   2284  CE  LYS S   1      -0.760  13.749  -9.054  1.00  0.00            
ATOM   2285  HE1 LYS S   1      -0.602  14.712  -8.538  1.00  0.00            
ATOM   2286  HE2 LYS S   1      -0.835  13.811 -10.161  1.00  0.00            
ATOM   2287  NZ  LYS S   1       0.220  12.736  -8.615  1.00  0.00            
ATOM   2288  HZ1 LYS S   1       0.031  11.876  -9.168  1.00  0.00            
ATOM   2289  HZ2 LYS S   1       1.182  13.007  -8.896  1.00  0.00            
ATOM   2290  HZ3 LYS S   1       0.292  12.568  -7.590  1.00  0.00            
ATOM   2291  C   LYS S   1      -6.015  14.345  -9.948  1.00  0.00            
ATOM   2292  O   LYS S   1      -6.621  14.539  -8.881  1.00  0.00            
ATOM   2293  N   VAL S   2      -6.210  13.195 -10.687  1.00  0.00            
ATOM   2294  HN  VAL S   2      -5.692  13.026 -11.525  1.00  0.00            
ATOM   2295  CA  VAL S   2      -7.045  12.146 -10.193  1.00  0.00            
ATOM   2296  HA  VAL S   2      -7.784  12.505  -9.482  1.00  0.00            
ATOM   2297  CB  VAL S   2      -7.726  11.315 -11.294  1.00  0.00            
ATOM   2298  HB  VAL S   2      -6.969  11.052 -12.065  1.00  0.00            
ATOM   2299  CG1 VAL S   2      -8.404  10.079 -10.770  1.00  0.00            
ATOM   2300 HG11 VAL S   2      -8.901   9.561 -11.620  1.00  0.00            
ATOM   2301 HG12 VAL S   2      -7.724   9.286 -10.395  1.00  0.00            
ATOM   2302 HG13 VAL S   2      -9.116  10.395  -9.983  1.00  0.00            
ATOM   2303  CG2 VAL S   2      -8.754  12.036 -12.112  1.00  0.00            
ATOM   2304 HG21 VAL S   2      -9.088  11.436 -12.987  1.00  0.00            
ATOM   2305 HG22 VAL S   2      -9.617  12.395 -11.499  1.00  0.00            
ATOM   2306 HG23 VAL S   2      -8.264  12.918 -12.569  1.00  0.00            
ATOM   2307  C   VAL S   2      -6.106  11.277  -9.390  1.00  0.00            
ATOM   2308  O   VAL S   2      -4.892  11.317  -9.592  1.00  0.00            
ATOM   2309  N   LYS S   3      -6.694  10.603  -8.363  1.00  0.00            
ATOM   2310  HN  LYS S   3      -7.680  10.441  -8.296  1.00  0.00            
ATOM   2311  CA  LYS S   3      -5.972   9.837  -7.358  1.00  0.00            
ATOM   2312  HA  LYS S   3      -5.392  10.590  -6.842  1.00  0.00            
ATOM   2313  CB  LYS S   3      -7.126   9.333  -6.375  1.00  0.00            
ATOM   2314  HB1 LYS S   3      -6.652   8.527  -5.786  1.00  0.00            
ATOM   2315  HB2 LYS S   3      -7.820   8.821  -7.072  1.00  0.00            
ATOM   2316  CG  LYS S   3      -7.630  10.324  -5.391  1.00  0.00            
ATOM   2317  HG1 LYS S   3      -6.756  10.848  -4.959  1.00  0.00            
ATOM   2318  HG2 LYS S   3      -8.124   9.706  -4.602  1.00  0.00            
ATOM   2319  CD  LYS S   3      -8.641  11.414  -5.811  1.00  0.00            
ATOM   2320  HD1 LYS S   3      -8.245  12.032  -6.647  1.00  0.00            
ATOM   2321  HD2 LYS S   3      -9.499  10.932  -6.305  1.00  0.00            
ATOM   2322  CE  LYS S   3      -9.172  12.187  -4.586  1.00  0.00            
ATOM   2323  HE1 LYS S   3      -8.351  12.574  -3.948  1.00  0.00            
ATOM   2324  HE2 LYS S   3      -9.724  11.576  -3.849  1.00  0.00            
ATOM   2325  NZ  LYS S   3      -9.981  13.344  -4.938  1.00  0.00            
ATOM   2326  HZ1 LYS S   3     -10.937  13.059  -5.212  1.00  0.00            
ATOM   2327  HZ2 LYS S   3     -10.086  13.964  -4.112  1.00  0.00            
ATOM   2328  HZ3 LYS S   3      -9.435  13.804  -5.686  1.00  0.00            
ATOM   2329  C   LYS S   3      -5.120   8.617  -7.824  1.00  0.00            
ATOM   2330  O   LYS S   3      -5.509   7.893  -8.733  1.00  0.00            
ATOM   2331  N   VAL S   4      -3.908   8.444  -7.251  1.00  0.00            
ATOM   2332  HN  VAL S   4      -3.553   9.044  -6.536  1.00  0.00            
ATOM   2333  CA  VAL S   4      -3.083   7.254  -7.485  1.00  0.00            
ATOM   2334  HA  VAL S   4      -2.924   7.057  -8.533  1.00  0.00            
ATOM   2335  CB  VAL S   4      -1.707   7.442  -6.837  1.00  0.00            
ATOM   2336  HB  VAL S   4      -1.926   7.891  -5.843  1.00  0.00            
ATOM   2337  CG1 VAL S   4      -0.897   6.104  -6.645  1.00  0.00            
ATOM   2338 HG11 VAL S   4      -1.358   5.455  -5.877  1.00  0.00            
ATOM   2339 HG12 VAL S   4      -1.016   5.602  -7.630  1.00  0.00            
ATOM   2340 HG13 VAL S   4       0.164   6.223  -6.323  1.00  0.00            
ATOM   2341  CG2 VAL S   4      -0.822   8.434  -7.668  1.00  0.00            
ATOM   2342 HG21 VAL S   4      -0.004   8.916  -7.089  1.00  0.00            
ATOM   2343 HG22 VAL S   4      -0.265   7.883  -8.464  1.00  0.00            
ATOM   2344 HG23 VAL S   4      -1.420   9.306  -8.025  1.00  0.00            
ATOM   2345  C   VAL S   4      -3.769   6.003  -7.046  1.00  0.00            
ATOM   2346  O   VAL S   4      -4.371   5.944  -5.960  1.00  0.00            
ATOM   2347  N   GLN S   5      -3.856   4.992  -7.888  1.00  0.00            
ATOM   2348  HN  GLN S   5      -3.282   4.988  -8.707  1.00  0.00            
ATOM   2349  CA  GLN S   5      -4.601   3.812  -7.661  1.00  0.00            
ATOM   2350  HA  GLN S   5      -5.067   3.833  -6.688  1.00  0.00            
ATOM   2351  CB  GLN S   5      -5.761   3.560  -8.638  1.00  0.00            
ATOM   2352  HB1 GLN S   5      -6.201   2.548  -8.529  1.00  0.00            
ATOM   2353  HB2 GLN S   5      -5.409   3.682  -9.680  1.00  0.00            
ATOM   2354  CG  GLN S   5      -6.904   4.633  -8.326  1.00  0.00            
ATOM   2355  HG1 GLN S   5      -6.530   5.681  -8.338  1.00  0.00            
ATOM   2356  HG2 GLN S   5      -7.234   4.502  -7.282  1.00  0.00            
ATOM   2357  CD  GLN S   5      -8.224   4.614  -9.199  1.00  0.00            
ATOM   2358  OE1 GLN S   5      -9.268   4.081  -8.786  1.00  0.00            
ATOM   2359  NE2 GLN S   5      -8.284   5.280 -10.358  1.00  0.00            
ATOM   2360 HE21 GLN S   5      -7.459   5.672 -10.758  1.00  0.00            
ATOM   2361 HE22 GLN S   5      -9.115   5.392 -10.901  1.00  0.00            
ATOM   2362  C   GLN S   5      -3.681   2.586  -7.585  1.00  0.00            
ATOM   2363  O   GLN S   5      -2.715   2.491  -8.334  1.00  0.00            
ATOM   2364  N   VAL S   6      -3.844   1.652  -6.615  1.00  0.00            
ATOM   2365  HN  VAL S   6      -4.626   1.766  -6.006  1.00  0.00            
ATOM   2366  CA  VAL S   6      -3.285   0.331  -6.610  1.00  0.00            
ATOM   2367  HA  VAL S   6      -2.600   0.201  -7.442  1.00  0.00            
ATOM   2368  CB  VAL S   6      -2.539   0.015  -5.374  1.00  0.00            
ATOM   2369  HB  VAL S   6      -3.241   0.021  -4.517  1.00  0.00            
ATOM   2370  CG1 VAL S   6      -1.989  -1.437  -5.539  1.00  0.00            
ATOM   2371 HG11 VAL S   6      -2.849  -2.141  -5.519  1.00  0.00            
ATOM   2372 HG12 VAL S   6      -1.376  -1.451  -6.470  1.00  0.00            
ATOM   2373 HG13 VAL S   6      -1.322  -1.766  -4.716  1.00  0.00            
ATOM   2374  CG2 VAL S   6      -1.458   1.061  -5.126  1.00  0.00            
ATOM   2375 HG21 VAL S   6      -0.883   0.708  -4.251  1.00  0.00            
ATOM   2376 HG22 VAL S   6      -0.781   1.123  -6.014  1.00  0.00            
ATOM   2377 HG23 VAL S   6      -2.044   1.990  -4.968  1.00  0.00            
ATOM   2378  C   VAL S   6      -4.510  -0.583  -6.770  1.00  0.00            
ATOM   2379  O   VAL S   6      -5.413  -0.457  -5.886  1.00  0.00            
ATOM   2380  N   ASN S   7      -4.631  -1.311  -7.913  1.00  0.00            
ATOM   2381  HN  ASN S   7      -3.972  -1.281  -8.666  1.00  0.00            
ATOM   2382  CA  ASN S   7      -5.816  -2.174  -8.102  1.00  0.00            
ATOM   2383  HA  ASN S   7      -6.521  -2.069  -7.289  1.00  0.00            
ATOM   2384  CB  ASN S   7      -6.536  -1.756  -9.476  1.00  0.00            
ATOM   2385  HB1 ASN S   7      -7.535  -2.223  -9.355  1.00  0.00            
ATOM   2386  HB2 ASN S   7      -5.922  -2.135 -10.317  1.00  0.00            
ATOM   2387  CG  ASN S   7      -6.656  -0.266  -9.502  1.00  0.00            
ATOM   2388  OD1 ASN S   7      -7.514   0.282  -8.838  1.00  0.00            
ATOM   2389  ND2 ASN S   7      -5.843   0.423 -10.344  1.00  0.00            
ATOM   2390 HD21 ASN S   7      -5.535  -0.066 -11.163  1.00  0.00            
ATOM   2391 HD22 ASN S   7      -5.800   1.429 -10.366  1.00  0.00            
ATOM   2392  C   ASN S   7      -5.497  -3.714  -8.182  1.00  0.00            
ATOM   2393  OT1 ASN S   7      -4.340  -4.114  -8.292  1.00  0.00            
ATOM   2394  OT2 ASN S   7      -6.459  -4.509  -8.206  1.00  0.00            
ATOM   2395  N   LYS T   1      -1.341  16.391  -0.790  1.00  0.00            
ATOM   2396  H1  LYS T   1      -2.164  16.751  -0.263  1.00  0.00            
ATOM   2397  H2  LYS T   1      -0.826  15.672  -0.237  1.00  0.00            
ATOM   2398  H3  LYS T   1      -0.683  17.165  -1.028  1.00  0.00            
ATOM   2399  CA  LYS T   1      -1.993  15.853  -2.009  1.00  0.00            
ATOM   2400  HA  LYS T   1      -2.506  16.677  -2.482  1.00  0.00            
ATOM   2401  CB  LYS T   1      -0.939  15.094  -2.864  1.00  0.00            
ATOM   2402  HB1 LYS T   1      -1.433  14.883  -3.843  1.00  0.00            
ATOM   2403  HB2 LYS T   1      -0.677  14.146  -2.353  1.00  0.00            
ATOM   2404  CG  LYS T   1       0.425  15.705  -3.227  1.00  0.00            
ATOM   2405  HG1 LYS T   1       1.022  15.816  -2.291  1.00  0.00            
ATOM   2406  HG2 LYS T   1       0.314  16.765  -3.516  1.00  0.00            
ATOM   2407  CD  LYS T   1       1.304  14.831  -4.088  1.00  0.00            
ATOM   2408  HD1 LYS T   1       1.505  13.830  -3.644  1.00  0.00            
ATOM   2409  HD2 LYS T   1       0.854  14.753  -5.105  1.00  0.00            
ATOM   2410  CE  LYS T   1       2.705  15.432  -4.328  1.00  0.00            
ATOM   2411  HE1 LYS T   1       3.152  15.573  -3.327  1.00  0.00            
ATOM   2412  HE2 LYS T   1       2.609  16.380  -4.895  1.00  0.00            
ATOM   2413  NZ  LYS T   1       3.531  14.463  -5.166  1.00  0.00            
ATOM   2414  HZ1 LYS T   1       4.504  14.819  -5.154  1.00  0.00            
ATOM   2415  HZ2 LYS T   1       3.539  13.567  -4.659  1.00  0.00            
ATOM   2416  HZ3 LYS T   1       3.147  14.284  -6.119  1.00  0.00            
ATOM   2417  C   LYS T   1      -3.047  14.862  -1.713  1.00  0.00            
ATOM   2418  O   LYS T   1      -3.088  14.310  -0.560  1.00  0.00            
ATOM   2419  N   VAL T   2      -3.863  14.600  -2.729  1.00  0.00            
ATOM   2420  HN  VAL T   2      -3.746  15.098  -3.587  1.00  0.00            
ATOM   2421  CA  VAL T   2      -4.935  13.696  -2.713  1.00  0.00            
ATOM   2422  HA  VAL T   2      -5.687  14.054  -2.023  1.00  0.00            
ATOM   2423  CB  VAL T   2      -5.497  13.575  -4.040  1.00  0.00            
ATOM   2424  HB  VAL T   2      -6.284  12.791  -4.116  1.00  0.00            
ATOM   2425  CG1 VAL T   2      -6.264  14.901  -4.314  1.00  0.00            
ATOM   2426 HG11 VAL T   2      -7.126  15.003  -3.627  1.00  0.00            
ATOM   2427 HG12 VAL T   2      -5.611  15.789  -4.442  1.00  0.00            
ATOM   2428 HG13 VAL T   2      -6.751  14.821  -5.313  1.00  0.00            
ATOM   2429  CG2 VAL T   2      -4.394  13.324  -5.132  1.00  0.00            
ATOM   2430 HG21 VAL T   2      -3.860  12.381  -4.896  1.00  0.00            
ATOM   2431 HG22 VAL T   2      -4.967  13.186  -6.074  1.00  0.00            
ATOM   2432 HG23 VAL T   2      -3.648  14.140  -5.179  1.00  0.00            
ATOM   2433  C   VAL T   2      -4.645  12.231  -2.185  1.00  0.00            
ATOM   2434  O   VAL T   2      -3.470  11.768  -2.228  1.00  0.00            
ATOM   2435  N   LYS T   3      -5.617  11.567  -1.691  1.00  0.00            
ATOM   2436  HN  LYS T   3      -6.562  11.836  -1.537  1.00  0.00            
ATOM   2437  CA  LYS T   3      -5.452  10.199  -1.138  1.00  0.00            
ATOM   2438  HA  LYS T   3      -4.716  10.335  -0.364  1.00  0.00            
ATOM   2439  CB  LYS T   3      -6.793   9.834  -0.490  1.00  0.00            
ATOM   2440  HB1 LYS T   3      -7.005  10.620   0.265  1.00  0.00            
ATOM   2441  HB2 LYS T   3      -6.680   8.842  -0.014  1.00  0.00            
ATOM   2442  CG  LYS T   3      -8.066   9.714  -1.374  1.00  0.00            
ATOM   2443  HG1 LYS T   3      -7.905   8.964  -2.170  1.00  0.00            
ATOM   2444  HG2 LYS T   3      -8.465  10.702  -1.695  1.00  0.00            
ATOM   2445  CD  LYS T   3      -9.307   9.121  -0.481  1.00  0.00            
ATOM   2446  HD1 LYS T   3     -10.178   8.771  -1.069  1.00  0.00            
ATOM   2447  HD2 LYS T   3      -8.891   8.193  -0.024  1.00  0.00            
ATOM   2448  CE  LYS T   3      -9.766   9.987   0.706  1.00  0.00            
ATOM   2449  HE1 LYS T   3      -8.878  10.491   1.137  1.00  0.00            
ATOM   2450  HE2 LYS T   3     -10.339   9.396   1.467  1.00  0.00            
ATOM   2451  NZ  LYS T   3     -10.568  11.119   0.129  1.00  0.00            
ATOM   2452  HZ1 LYS T   3     -10.886  10.856  -0.820  1.00  0.00            
ATOM   2453  HZ2 LYS T   3     -11.418  11.208   0.729  1.00  0.00            
ATOM   2454  HZ3 LYS T   3     -10.078  12.021   0.028  1.00  0.00            
ATOM   2455  C   LYS T   3      -4.989   9.079  -2.140  1.00  0.00            
ATOM   2456  O   LYS T   3      -5.379   9.036  -3.287  1.00  0.00            
ATOM   2457  N   VAL T   4      -4.180   8.154  -1.716  1.00  0.00            
ATOM   2458  HN  VAL T   4      -3.927   8.148  -0.754  1.00  0.00            
ATOM   2459  CA  VAL T   4      -3.726   6.951  -2.496  1.00  0.00            
ATOM   2460  HA  VAL T   4      -3.628   7.251  -3.529  1.00  0.00            
ATOM   2461  CB  VAL T   4      -2.317   6.552  -1.965  1.00  0.00            
ATOM   2462  HB  VAL T   4      -2.396   6.609  -0.863  1.00  0.00            
ATOM   2463  CG1 VAL T   4      -2.016   5.198  -2.605  1.00  0.00            
ATOM   2464 HG11 VAL T   4      -0.957   4.872  -2.494  1.00  0.00            
ATOM   2465 HG12 VAL T   4      -2.750   4.420  -2.331  1.00  0.00            
ATOM   2466 HG13 VAL T   4      -2.172   5.259  -3.706  1.00  0.00            
ATOM   2467  CG2 VAL T   4      -1.227   7.628  -2.341  1.00  0.00            
ATOM   2468 HG21 VAL T   4      -1.083   7.668  -3.445  1.00  0.00            
ATOM   2469 HG22 VAL T   4      -1.481   8.657  -2.013  1.00  0.00            
ATOM   2470 HG23 VAL T   4      -0.270   7.310  -1.894  1.00  0.00            
ATOM   2471  C   VAL T   4      -4.864   5.854  -2.276  1.00  0.00            
ATOM   2472  O   VAL T   4      -5.130   5.326  -1.179  1.00  0.00            
ATOM   2473  N   GLN T   5      -5.614   5.555  -3.389  1.00  0.00            
ATOM   2474  HN  GLN T   5      -5.345   5.924  -4.269  1.00  0.00            
ATOM   2475  CA  GLN T   5      -6.588   4.515  -3.343  1.00  0.00            
ATOM   2476  HA  GLN T   5      -6.949   4.427  -2.329  1.00  0.00            
ATOM   2477  CB  GLN T   5      -7.702   4.673  -4.378  1.00  0.00            
ATOM   2478  HB1 GLN T   5      -8.520   3.928  -4.240  1.00  0.00            
ATOM   2479  HB2 GLN T   5      -7.151   4.644  -5.338  1.00  0.00            
ATOM   2480  CG  GLN T   5      -8.521   5.947  -4.485  1.00  0.00            
ATOM   2481  HG1 GLN T   5      -9.254   5.807  -5.318  1.00  0.00            
ATOM   2482  HG2 GLN T   5      -7.952   6.890  -4.629  1.00  0.00            
ATOM   2483  CD  GLN T   5      -9.391   6.145  -3.230  1.00  0.00            
ATOM   2484  OE1 GLN T   5      -9.328   5.500  -2.184  1.00  0.00            
ATOM   2485  NE2 GLN T   5     -10.336   7.103  -3.378  1.00  0.00            
ATOM   2486 HE21 GLN T   5     -10.311   7.708  -4.179  1.00  0.00            
ATOM   2487 HE22 GLN T   5     -10.884   7.256  -2.563  1.00  0.00            
ATOM   2488  C   GLN T   5      -6.041   3.201  -3.590  1.00  0.00            
ATOM   2489  O   GLN T   5      -5.527   2.809  -4.684  1.00  0.00            
ATOM   2490  N   VAL T   6      -6.233   2.294  -2.568  1.00  0.00            
ATOM   2491  HN  VAL T   6      -6.537   2.577  -1.665  1.00  0.00            
ATOM   2492  CA  VAL T   6      -6.177   0.889  -2.781  1.00  0.00            
ATOM   2493  HA  VAL T   6      -5.577   0.692  -3.659  1.00  0.00            
ATOM   2494  CB  VAL T   6      -5.642   0.233  -1.489  1.00  0.00            
ATOM   2495  HB  VAL T   6      -6.300   0.464  -0.628  1.00  0.00            
ATOM   2496  CG1 VAL T   6      -5.624  -1.297  -1.683  1.00  0.00            
ATOM   2497 HG11 VAL T   6      -4.901  -1.727  -0.962  1.00  0.00            
ATOM   2498 HG12 VAL T   6      -6.607  -1.811  -1.576  1.00  0.00            
ATOM   2499 HG13 VAL T   6      -5.201  -1.566  -2.682  1.00  0.00            
ATOM   2500  CG2 VAL T   6      -4.191   0.699  -1.176  1.00  0.00            
ATOM   2501 HG21 VAL T   6      -3.472   0.610  -2.017  1.00  0.00            
ATOM   2502 HG22 VAL T   6      -4.197   1.799  -1.056  1.00  0.00            
ATOM   2503 HG23 VAL T   6      -3.733   0.199  -0.299  1.00  0.00            
ATOM   2504  C   VAL T   6      -7.541   0.380  -3.031  1.00  0.00            
ATOM   2505  O   VAL T   6      -8.421   0.582  -2.184  1.00  0.00            
ATOM   2506  N   ASN T   7      -7.737  -0.213  -4.264  1.00  0.00            
ATOM   2507  HN  ASN T   7      -7.048  -0.386  -4.960  1.00  0.00            
ATOM   2508  CA  ASN T   7      -9.046  -0.718  -4.556  1.00  0.00            
ATOM   2509  HA  ASN T   7      -9.789  -0.489  -3.803  1.00  0.00            
ATOM   2510  CB  ASN T   7      -9.433  -0.232  -6.044  1.00  0.00            
ATOM   2511  HB1 ASN T   7     -10.396  -0.682  -6.347  1.00  0.00            
ATOM   2512  HB2 ASN T   7      -8.555  -0.507  -6.667  1.00  0.00            
ATOM   2513  CG  ASN T   7      -9.585   1.316  -6.082  1.00  0.00            
ATOM   2514  OD1 ASN T   7     -10.365   1.985  -5.446  1.00  0.00            
ATOM   2515  ND2 ASN T   7      -8.738   1.907  -6.943  1.00  0.00            
ATOM   2516 HD21 ASN T   7      -8.809   2.898  -6.915  1.00  0.00            
ATOM   2517 HD22 ASN T   7      -8.205   1.435  -7.653  1.00  0.00            
ATOM   2518  C   ASN T   7      -9.075  -2.244  -4.629  1.00  0.00            
ATOM   2519  OT1 ASN T   7      -8.062  -2.891  -5.001  1.00  0.00            
ATOM   2520  OT2 ASN T   7     -10.100  -2.846  -4.229  1.00  0.00            
END
