# Supplementary material for: Design of the Hydrophobic Core of Self‐Assembling Peptide Fibrils for Enhanced Neural Regeneration
Source: Small Sci. 2025 Sep 4;5(10):2500224. doi: 10.1002/smsc.202500224 (PMC12499481; doi:10.1002/smsc.202500224)
Supplement: Supplementary file 1 — Supplementary Material [file SMSC-5-2500224-s001.zip › Representative-structures/EF-C_V_4_dominant.pdb]

CRYST1   49.301   49.301   49.301  90.00  90.00  90.00 P 1           1
ATOM      1  N   LYS A   1       5.538   2.967   5.027  1.00  0.00            
ATOM      2  H1  LYS A   1       4.930   3.651   5.520  1.00  0.00            
ATOM      3  H2  LYS A   1       4.866   2.371   4.496  1.00  0.00            
ATOM      4  H3  LYS A   1       5.837   2.279   5.743  1.00  0.00            
ATOM      5  CA  LYS A   1       6.647   3.555   4.305  1.00  0.00            
ATOM      6  HA  LYS A   1       7.379   4.038   4.939  1.00  0.00            
ATOM      7  CB  LYS A   1       7.482   2.445   3.527  1.00  0.00            
ATOM      8  HB1 LYS A   1       6.733   1.726   3.109  1.00  0.00            
ATOM      9  HB2 LYS A   1       8.023   1.851   4.306  1.00  0.00            
ATOM     10  CG  LYS A   1       8.541   2.955   2.502  1.00  0.00            
ATOM     11  HG1 LYS A   1       8.140   3.577   1.675  1.00  0.00            
ATOM     12  HG2 LYS A   1       8.844   2.080   1.881  1.00  0.00            
ATOM     13  CD  LYS A   1       9.487   3.764   3.280  1.00  0.00            
ATOM     14  HD1 LYS A   1       9.308   4.861   3.343  1.00  0.00            
ATOM     15  HD2 LYS A   1       9.463   3.485   4.359  1.00  0.00            
ATOM     16  CE  LYS A   1      10.917   3.487   2.831  1.00  0.00            
ATOM     17  HE1 LYS A   1      11.288   2.443   2.725  1.00  0.00            
ATOM     18  HE2 LYS A   1      11.611   3.879   3.608  1.00  0.00            
ATOM     19  NZ  LYS A   1      11.288   4.148   1.575  1.00  0.00            
ATOM     20  HZ1 LYS A   1      10.726   3.705   0.815  1.00  0.00            
ATOM     21  HZ2 LYS A   1      11.213   5.182   1.537  1.00  0.00            
ATOM     22  HZ3 LYS A   1      12.314   4.037   1.459  1.00  0.00            
ATOM     23  C   LYS A   1       6.199   4.721   3.352  1.00  0.00            
ATOM     24  O   LYS A   1       6.812   5.791   3.244  1.00  0.00            
ATOM     25  N   VAL A   2       5.129   4.591   2.521  1.00  0.00            
ATOM     26  HN  VAL A   2       4.545   3.785   2.502  1.00  0.00            
ATOM     27  CA  VAL A   2       4.800   5.499   1.501  1.00  0.00            
ATOM     28  HA  VAL A   2       5.687   5.785   0.954  1.00  0.00            
ATOM     29  CB  VAL A   2       3.706   4.854   0.627  1.00  0.00            
ATOM     30  HB  VAL A   2       2.792   4.627   1.219  1.00  0.00            
ATOM     31  CG1 VAL A   2       3.259   5.711  -0.532  1.00  0.00            
ATOM     32 HG11 VAL A   2       4.039   5.997  -1.269  1.00  0.00            
ATOM     33 HG12 VAL A   2       2.437   5.240  -1.111  1.00  0.00            
ATOM     34 HG13 VAL A   2       2.864   6.696  -0.186  1.00  0.00            
ATOM     35  CG2 VAL A   2       4.340   3.501   0.174  1.00  0.00            
ATOM     36 HG21 VAL A   2       3.671   3.161  -0.644  1.00  0.00            
ATOM     37 HG22 VAL A   2       5.312   3.655  -0.327  1.00  0.00            
ATOM     38 HG23 VAL A   2       4.402   2.634   0.844  1.00  0.00            
ATOM     39  C   VAL A   2       4.326   6.870   1.895  1.00  0.00            
ATOM     40  O   VAL A   2       4.810   7.926   1.393  1.00  0.00            
ATOM     41  N   LYS A   3       3.507   7.059   2.939  1.00  0.00            
ATOM     42  HN  LYS A   3       3.122   6.321   3.477  1.00  0.00            
ATOM     43  CA  LYS A   3       3.288   8.330   3.527  1.00  0.00            
ATOM     44  HA  LYS A   3       3.095   9.055   2.742  1.00  0.00            
ATOM     45  CB  LYS A   3       2.067   8.272   4.421  1.00  0.00            
ATOM     46  HB1 LYS A   3       2.023   9.194   5.045  1.00  0.00            
ATOM     47  HB2 LYS A   3       2.272   7.489   5.178  1.00  0.00            
ATOM     48  CG  LYS A   3       0.713   7.825   3.792  1.00  0.00            
ATOM     49  HG1 LYS A   3       0.074   7.572   4.660  1.00  0.00            
ATOM     50  HG2 LYS A   3       0.817   6.912   3.156  1.00  0.00            
ATOM     51  CD  LYS A   3       0.147   8.959   2.883  1.00  0.00            
ATOM     52  HD1 LYS A   3       0.284  10.016   3.183  1.00  0.00            
ATOM     53  HD2 LYS A   3       0.735   8.896   1.939  1.00  0.00            
ATOM     54  CE  LYS A   3      -1.285   8.807   2.481  1.00  0.00            
ATOM     55  HE1 LYS A   3      -1.945   8.834   3.373  1.00  0.00            
ATOM     56  HE2 LYS A   3      -1.446   7.825   1.969  1.00  0.00            
ATOM     57  NZ  LYS A   3      -1.805   9.712   1.435  1.00  0.00            
ATOM     58  HZ1 LYS A   3      -2.839   9.660   1.473  1.00  0.00            
ATOM     59  HZ2 LYS A   3      -1.530  10.709   1.560  1.00  0.00            
ATOM     60  HZ3 LYS A   3      -1.455   9.470   0.493  1.00  0.00            
ATOM     61  C   LYS A   3       4.485   9.099   4.145  1.00  0.00            
ATOM     62  O   LYS A   3       4.685  10.287   3.925  1.00  0.00            
ATOM     63  N   VAL A   4       5.474   8.369   4.803  1.00  0.00            
ATOM     64  HN  VAL A   4       5.379   7.393   4.966  1.00  0.00            
ATOM     65  CA  VAL A   4       6.598   8.993   5.510  1.00  0.00            
ATOM     66  HA  VAL A   4       6.147   9.896   5.890  1.00  0.00            
ATOM     67  CB  VAL A   4       7.159   8.190   6.651  1.00  0.00            
ATOM     68  HB  VAL A   4       8.023   8.711   7.098  1.00  0.00            
ATOM     69  CG1 VAL A   4       6.151   8.027   7.768  1.00  0.00            
ATOM     70 HG11 VAL A   4       6.731   7.916   8.705  1.00  0.00            
ATOM     71 HG12 VAL A   4       5.472   8.894   7.945  1.00  0.00            
ATOM     72 HG13 VAL A   4       5.487   7.151   7.609  1.00  0.00            
ATOM     73  CG2 VAL A   4       7.546   6.752   6.154  1.00  0.00            
ATOM     74 HG21 VAL A   4       7.887   6.102   6.981  1.00  0.00            
ATOM     75 HG22 VAL A   4       6.595   6.313   5.779  1.00  0.00            
ATOM     76 HG23 VAL A   4       8.380   6.698   5.412  1.00  0.00            
ATOM     77  C   VAL A   4       7.659   9.444   4.511  1.00  0.00            
ATOM     78  O   VAL A   4       8.502  10.317   4.765  1.00  0.00            
ATOM     79  N   GLN A   5       7.731   8.728   3.404  1.00  0.00            
ATOM     80  HN  GLN A   5       7.221   7.879   3.305  1.00  0.00            
ATOM     81  CA  GLN A   5       8.704   8.805   2.340  1.00  0.00            
ATOM     82  HA  GLN A   5       9.583   8.328   2.760  1.00  0.00            
ATOM     83  CB  GLN A   5       8.157   8.155   1.035  1.00  0.00            
ATOM     84  HB1 GLN A   5       7.259   8.641   0.603  1.00  0.00            
ATOM     85  HB2 GLN A   5       7.873   7.117   1.318  1.00  0.00            
ATOM     86  CG  GLN A   5       9.199   8.114  -0.085  1.00  0.00            
ATOM     87  HG1 GLN A   5       9.312   9.120  -0.541  1.00  0.00            
ATOM     88  HG2 GLN A   5       8.869   7.485  -0.943  1.00  0.00            
ATOM     89  CD  GLN A   5      10.602   7.599   0.385  1.00  0.00            
ATOM     90  OE1 GLN A   5      10.818   6.875   1.346  1.00  0.00            
ATOM     91  NE2 GLN A   5      11.606   7.988  -0.398  1.00  0.00            
ATOM     92 HE21 GLN A   5      11.450   8.515  -1.227  1.00  0.00            
ATOM     93 HE22 GLN A   5      12.502   7.554  -0.268  1.00  0.00            
ATOM     94  C   GLN A   5       9.131  10.178   1.947  1.00  0.00            
ATOM     95  O   GLN A   5      10.300  10.537   1.917  1.00  0.00            
ATOM     96  N   VAL A   6       8.102  11.011   1.627  1.00  0.00            
ATOM     97  HN  VAL A   6       7.146  10.734   1.724  1.00  0.00            
ATOM     98  CA  VAL A   6       8.202  12.307   0.965  1.00  0.00            
ATOM     99  HA  VAL A   6       8.899  12.261   0.148  1.00  0.00            
ATOM    100  CB  VAL A   6       6.838  12.591   0.337  1.00  0.00            
ATOM    101  HB  VAL A   6       6.722  13.613  -0.073  1.00  0.00            
ATOM    102  CG1 VAL A   6       6.686  11.766  -1.000  1.00  0.00            
ATOM    103 HG11 VAL A   6       7.538  11.895  -1.706  1.00  0.00            
ATOM    104 HG12 VAL A   6       6.531  10.684  -0.850  1.00  0.00            
ATOM    105 HG13 VAL A   6       5.702  12.160  -1.347  1.00  0.00            
ATOM    106  CG2 VAL A   6       5.666  12.381   1.387  1.00  0.00            
ATOM    107 HG21 VAL A   6       4.845  13.112   1.204  1.00  0.00            
ATOM    108 HG22 VAL A   6       5.304  11.336   1.318  1.00  0.00            
ATOM    109 HG23 VAL A   6       6.143  12.641   2.363  1.00  0.00            
ATOM    110  C   VAL A   6       8.558  13.488   1.866  1.00  0.00            
ATOM    111  O   VAL A   6       8.628  14.612   1.396  1.00  0.00            
ATOM    112  N   ASN A   7       8.823  13.274   3.147  1.00  0.00            
ATOM    113  HN  ASN A   7       8.818  12.324   3.449  1.00  0.00            
ATOM    114  CA  ASN A   7       9.114  14.416   3.958  1.00  0.00            
ATOM    115  HA  ASN A   7       8.518  15.301   3.756  1.00  0.00            
ATOM    116  CB  ASN A   7       8.833  14.122   5.455  1.00  0.00            
ATOM    117  HB1 ASN A   7       9.080  14.933   6.172  1.00  0.00            
ATOM    118  HB2 ASN A   7       9.465  13.303   5.849  1.00  0.00            
ATOM    119  CG  ASN A   7       7.326  13.948   5.701  1.00  0.00            
ATOM    120  OD1 ASN A   7       6.516  14.218   4.806  1.00  0.00            
ATOM    121  ND2 ASN A   7       6.891  13.524   6.886  1.00  0.00            
ATOM    122 HD21 ASN A   7       7.455  13.362   7.689  1.00  0.00            
ATOM    123 HD22 ASN A   7       5.913  13.316   6.971  1.00  0.00            
ATOM    124  C   ASN A   7      10.640  14.922   3.800  1.00  0.00            
ATOM    125  OT1 ASN A   7      11.643  14.262   4.177  1.00  0.00            
ATOM    126  OT2 ASN A   7      10.694  16.028   3.163  1.00  0.00            
ATOM    127  N   LYS B   1     -14.843  -5.177  -6.370  1.00  0.00            
ATOM    128  H1  LYS B   1     -15.594  -4.751  -5.804  1.00  0.00            
ATOM    129  H2  LYS B   1     -15.185  -5.336  -7.341  1.00  0.00            
ATOM    130  H3  LYS B   1     -14.657  -6.137  -5.997  1.00  0.00            
ATOM    131  CA  LYS B   1     -13.536  -4.551  -6.306  1.00  0.00            
ATOM    132  HA  LYS B   1     -12.896  -5.187  -6.901  1.00  0.00            
ATOM    133  CB  LYS B   1     -13.678  -3.220  -7.016  1.00  0.00            
ATOM    134  HB1 LYS B   1     -14.715  -2.827  -6.930  1.00  0.00            
ATOM    135  HB2 LYS B   1     -13.406  -3.224  -8.087  1.00  0.00            
ATOM    136  CG  LYS B   1     -12.764  -2.100  -6.574  1.00  0.00            
ATOM    137  HG1 LYS B   1     -11.689  -2.364  -6.484  1.00  0.00            
ATOM    138  HG2 LYS B   1     -13.079  -1.914  -5.533  1.00  0.00            
ATOM    139  CD  LYS B   1     -12.962  -0.710  -7.280  1.00  0.00            
ATOM    140  HD1 LYS B   1     -12.477  -0.773  -8.279  1.00  0.00            
ATOM    141  HD2 LYS B   1     -14.036  -0.510  -7.451  1.00  0.00            
ATOM    142  CE  LYS B   1     -12.364   0.514  -6.516  1.00  0.00            
ATOM    143  HE1 LYS B   1     -11.385   0.207  -6.112  1.00  0.00            
ATOM    144  HE2 LYS B   1     -12.960   0.844  -5.654  1.00  0.00            
ATOM    145  NZ  LYS B   1     -12.206   1.582  -7.466  1.00  0.00            
ATOM    146  HZ1 LYS B   1     -11.932   2.489  -7.013  1.00  0.00            
ATOM    147  HZ2 LYS B   1     -11.498   1.209  -8.126  1.00  0.00            
ATOM    148  HZ3 LYS B   1     -12.984   1.874  -8.079  1.00  0.00            
ATOM    149  C   LYS B   1     -13.022  -4.509  -4.835  1.00  0.00            
ATOM    150  O   LYS B   1     -13.804  -4.409  -3.905  1.00  0.00            
ATOM    151  N   VAL B   2     -11.712  -4.580  -4.646  1.00  0.00            
ATOM    152  HN  VAL B   2     -10.992  -4.765  -5.307  1.00  0.00            
ATOM    153  CA  VAL B   2     -11.162  -4.388  -3.343  1.00  0.00            
ATOM    154  HA  VAL B   2     -11.905  -4.262  -2.563  1.00  0.00            
ATOM    155  CB  VAL B   2     -10.293  -5.644  -2.998  1.00  0.00            
ATOM    156  HB  VAL B   2      -9.528  -5.916  -3.752  1.00  0.00            
ATOM    157  CG1 VAL B   2      -9.586  -5.452  -1.644  1.00  0.00            
ATOM    158 HG11 VAL B   2     -10.276  -5.262  -0.786  1.00  0.00            
ATOM    159 HG12 VAL B   2      -9.037  -6.365  -1.361  1.00  0.00            
ATOM    160 HG13 VAL B   2      -8.921  -4.563  -1.677  1.00  0.00            
ATOM    161  CG2 VAL B   2     -11.173  -6.858  -3.010  1.00  0.00            
ATOM    162 HG21 VAL B   2     -11.949  -6.845  -2.209  1.00  0.00            
ATOM    163 HG22 VAL B   2     -11.520  -6.919  -4.066  1.00  0.00            
ATOM    164 HG23 VAL B   2     -10.614  -7.783  -2.735  1.00  0.00            
ATOM    165  C   VAL B   2     -10.287  -3.132  -3.220  1.00  0.00            
ATOM    166  O   VAL B   2      -9.257  -3.007  -3.831  1.00  0.00            
ATOM    167  N   LYS B   3     -10.704  -2.163  -2.404  1.00  0.00            
ATOM    168  HN  LYS B   3     -11.597  -2.271  -1.980  1.00  0.00            
ATOM    169  CA  LYS B   3      -9.852  -1.076  -2.069  1.00  0.00            
ATOM    170  HA  LYS B   3      -9.418  -0.729  -2.997  1.00  0.00            
ATOM    171  CB  LYS B   3     -10.723   0.193  -1.614  1.00  0.00            
ATOM    172  HB1 LYS B   3     -11.428  -0.278  -0.905  1.00  0.00            
ATOM    173  HB2 LYS B   3     -11.337   0.444  -2.508  1.00  0.00            
ATOM    174  CG  LYS B   3     -10.104   1.426  -0.898  1.00  0.00            
ATOM    175  HG1 LYS B   3      -9.365   1.024  -0.179  1.00  0.00            
ATOM    176  HG2 LYS B   3     -10.918   1.979  -0.383  1.00  0.00            
ATOM    177  CD  LYS B   3      -9.410   2.283  -1.936  1.00  0.00            
ATOM    178  HD1 LYS B   3      -8.913   3.163  -1.473  1.00  0.00            
ATOM    179  HD2 LYS B   3      -8.632   1.625  -2.386  1.00  0.00            
ATOM    180  CE  LYS B   3     -10.116   2.900  -3.122  1.00  0.00            
ATOM    181  HE1 LYS B   3     -10.686   2.126  -3.692  1.00  0.00            
ATOM    182  HE2 LYS B   3      -9.347   3.327  -3.810  1.00  0.00            
ATOM    183  NZ  LYS B   3     -11.055   3.952  -2.703  1.00  0.00            
ATOM    184  HZ1 LYS B   3     -10.999   4.838  -3.225  1.00  0.00            
ATOM    185  HZ2 LYS B   3     -12.032   3.628  -2.826  1.00  0.00            
ATOM    186  HZ3 LYS B   3     -10.951   4.125  -1.682  1.00  0.00            
ATOM    187  C   LYS B   3      -8.625  -1.396  -1.194  1.00  0.00            
ATOM    188  O   LYS B   3      -8.743  -2.188  -0.236  1.00  0.00            
ATOM    189  N   VAL B   4      -7.394  -0.855  -1.591  1.00  0.00            
ATOM    190  HN  VAL B   4      -7.356  -0.301  -2.422  1.00  0.00            
ATOM    191  CA  VAL B   4      -6.200  -0.876  -0.860  1.00  0.00            
ATOM    192  HA  VAL B   4      -6.290  -1.501   0.019  1.00  0.00            
ATOM    193  CB  VAL B   4      -4.966  -1.397  -1.596  1.00  0.00            
ATOM    194  HB  VAL B   4      -4.047  -1.244  -0.991  1.00  0.00            
ATOM    195  CG1 VAL B   4      -5.128  -2.919  -1.739  1.00  0.00            
ATOM    196 HG11 VAL B   4      -4.285  -3.351  -2.328  1.00  0.00            
ATOM    197 HG12 VAL B   4      -5.226  -3.399  -0.754  1.00  0.00            
ATOM    198 HG13 VAL B   4      -5.962  -3.255  -2.375  1.00  0.00            
ATOM    199  CG2 VAL B   4      -4.804  -0.685  -2.945  1.00  0.00            
ATOM    200 HG21 VAL B   4      -4.711   0.408  -2.777  1.00  0.00            
ATOM    201 HG22 VAL B   4      -3.854  -0.977  -3.448  1.00  0.00            
ATOM    202 HG23 VAL B   4      -5.667  -0.968  -3.594  1.00  0.00            
ATOM    203  C   VAL B   4      -5.941   0.469  -0.267  1.00  0.00            
ATOM    204  O   VAL B   4      -6.537   1.476  -0.657  1.00  0.00            
ATOM    205  N   GLN B   5      -5.019   0.511   0.714  1.00  0.00            
ATOM    206  HN  GLN B   5      -4.625  -0.313   1.097  1.00  0.00            
ATOM    207  CA  GLN B   5      -4.444   1.791   1.180  1.00  0.00            
ATOM    208  HA  GLN B   5      -4.551   2.616   0.489  1.00  0.00            
ATOM    209  CB  GLN B   5      -4.804   2.186   2.628  1.00  0.00            
ATOM    210  HB1 GLN B   5      -5.909   2.136   2.686  1.00  0.00            
ATOM    211  HB2 GLN B   5      -4.549   3.269   2.728  1.00  0.00            
ATOM    212  CG  GLN B   5      -4.252   1.302   3.785  1.00  0.00            
ATOM    213  HG1 GLN B   5      -3.148   1.307   3.878  1.00  0.00            
ATOM    214  HG2 GLN B   5      -4.496   0.226   3.713  1.00  0.00            
ATOM    215  CD  GLN B   5      -4.830   1.810   5.030  1.00  0.00            
ATOM    216  OE1 GLN B   5      -5.791   1.310   5.651  1.00  0.00            
ATOM    217  NE2 GLN B   5      -4.361   3.046   5.360  1.00  0.00            
ATOM    218 HE21 GLN B   5      -4.642   3.363   6.271  1.00  0.00            
ATOM    219 HE22 GLN B   5      -3.445   3.317   5.095  1.00  0.00            
ATOM    220  C   GLN B   5      -2.905   1.428   1.157  1.00  0.00            
ATOM    221  O   GLN B   5      -2.444   0.282   1.248  1.00  0.00            
ATOM    222  N   VAL B   6      -2.062   2.436   1.006  1.00  0.00            
ATOM    223  HN  VAL B   6      -2.361   3.342   0.701  1.00  0.00            
ATOM    224  CA  VAL B   6      -0.646   2.237   0.940  1.00  0.00            
ATOM    225  HA  VAL B   6      -0.409   1.529   0.157  1.00  0.00            
ATOM    226  CB  VAL B   6       0.116   3.458   0.518  1.00  0.00            
ATOM    227  HB  VAL B   6       1.175   3.144   0.473  1.00  0.00            
ATOM    228  CG1 VAL B   6      -0.332   3.808  -0.929  1.00  0.00            
ATOM    229 HG11 VAL B   6      -1.355   4.245  -0.889  1.00  0.00            
ATOM    230 HG12 VAL B   6       0.357   4.525  -1.423  1.00  0.00            
ATOM    231 HG13 VAL B   6      -0.437   2.889  -1.535  1.00  0.00            
ATOM    232  CG2 VAL B   6      -0.076   4.664   1.434  1.00  0.00            
ATOM    233 HG21 VAL B   6      -1.132   4.957   1.650  1.00  0.00            
ATOM    234 HG22 VAL B   6       0.431   4.517   2.415  1.00  0.00            
ATOM    235 HG23 VAL B   6       0.347   5.511   0.863  1.00  0.00            
ATOM    236  C   VAL B   6      -0.073   1.690   2.316  1.00  0.00            
ATOM    237  O   VAL B   6      -0.686   1.785   3.395  1.00  0.00            
ATOM    238  N   ASN B   7       1.156   1.049   2.283  1.00  0.00            
ATOM    239  HN  ASN B   7       1.719   0.921   1.472  1.00  0.00            
ATOM    240  CA  ASN B   7       1.696   0.590   3.527  1.00  0.00            
ATOM    241  HA  ASN B   7       0.980   0.677   4.324  1.00  0.00            
ATOM    242  CB  ASN B   7       2.183  -0.890   3.457  1.00  0.00            
ATOM    243  HB1 ASN B   7       3.034  -1.147   2.801  1.00  0.00            
ATOM    244  HB2 ASN B   7       1.381  -1.416   2.896  1.00  0.00            
ATOM    245  CG  ASN B   7       2.449  -1.550   4.814  1.00  0.00            
ATOM    246  OD1 ASN B   7       2.645  -2.739   4.866  1.00  0.00            
ATOM    247  ND2 ASN B   7       2.522  -0.731   5.897  1.00  0.00            
ATOM    248 HD21 ASN B   7       2.762   0.219   5.696  1.00  0.00            
ATOM    249 HD22 ASN B   7       2.946  -1.017   6.748  1.00  0.00            
ATOM    250  C   ASN B   7       2.945   1.475   3.847  1.00  0.00            
ATOM    251  OT1 ASN B   7       3.964   1.574   3.122  1.00  0.00            
ATOM    252  OT2 ASN B   7       2.907   1.988   5.000  1.00  0.00            
ATOM    253  N   LYS C   1       8.778  -2.202  -6.590  1.00  0.00            
ATOM    254  H1  LYS C   1       9.551  -2.183  -5.904  1.00  0.00            
ATOM    255  H2  LYS C   1       8.435  -3.178  -6.781  1.00  0.00            
ATOM    256  H3  LYS C   1       9.132  -1.777  -7.482  1.00  0.00            
ATOM    257  CA  LYS C   1       7.567  -1.396  -6.006  1.00  0.00            
ATOM    258  HA  LYS C   1       7.814  -0.334  -6.085  1.00  0.00            
ATOM    259  CB  LYS C   1       6.387  -1.530  -6.936  1.00  0.00            
ATOM    260  HB1 LYS C   1       5.459  -1.145  -6.462  1.00  0.00            
ATOM    261  HB2 LYS C   1       6.131  -2.600  -7.106  1.00  0.00            
ATOM    262  CG  LYS C   1       6.589  -0.702  -8.211  1.00  0.00            
ATOM    263  HG1 LYS C   1       7.410  -1.239  -8.727  1.00  0.00            
ATOM    264  HG2 LYS C   1       7.073   0.289  -8.047  1.00  0.00            
ATOM    265  CD  LYS C   1       5.314  -0.641  -9.078  1.00  0.00            
ATOM    266  HD1 LYS C   1       4.781  -1.602  -9.235  1.00  0.00            
ATOM    267  HD2 LYS C   1       4.586  -0.008  -8.529  1.00  0.00            
ATOM    268  CE  LYS C   1       5.559   0.147 -10.377  1.00  0.00            
ATOM    269  HE1 LYS C   1       6.358  -0.438 -10.893  1.00  0.00            
ATOM    270  HE2 LYS C   1       5.791   1.203 -10.143  1.00  0.00            
ATOM    271  NZ  LYS C   1       4.360   0.073 -11.243  1.00  0.00            
ATOM    272  HZ1 LYS C   1       4.151  -0.891 -11.555  1.00  0.00            
ATOM    273  HZ2 LYS C   1       3.501   0.437 -10.776  1.00  0.00            
ATOM    274  HZ3 LYS C   1       4.518   0.646 -12.097  1.00  0.00            
ATOM    275  C   LYS C   1       7.105  -1.595  -4.540  1.00  0.00            
ATOM    276  O   LYS C   1       7.167  -2.706  -3.996  1.00  0.00            
ATOM    277  N   VAL C   2       6.787  -0.442  -3.785  1.00  0.00            
ATOM    278  HN  VAL C   2       6.920   0.496  -4.081  1.00  0.00            
ATOM    279  CA  VAL C   2       6.245  -0.596  -2.373  1.00  0.00            
ATOM    280  HA  VAL C   2       7.013  -1.185  -1.909  1.00  0.00            
ATOM    281  CB  VAL C   2       6.191   0.710  -1.599  1.00  0.00            
ATOM    282  HB  VAL C   2       5.487   1.448  -2.043  1.00  0.00            
ATOM    283  CG1 VAL C   2       5.733   0.490  -0.109  1.00  0.00            
ATOM    284 HG11 VAL C   2       6.285  -0.315   0.411  1.00  0.00            
ATOM    285 HG12 VAL C   2       5.826   1.447   0.439  1.00  0.00            
ATOM    286 HG13 VAL C   2       4.663   0.217  -0.213  1.00  0.00            
ATOM    287  CG2 VAL C   2       7.561   1.356  -1.482  1.00  0.00            
ATOM    288 HG21 VAL C   2       8.013   1.624  -2.462  1.00  0.00            
ATOM    289 HG22 VAL C   2       7.357   2.317  -0.969  1.00  0.00            
ATOM    290 HG23 VAL C   2       8.268   0.674  -0.953  1.00  0.00            
ATOM    291  C   VAL C   2       4.892  -1.347  -2.453  1.00  0.00            
ATOM    292  O   VAL C   2       3.974  -0.960  -3.232  1.00  0.00            
ATOM    293  N   LYS C   3       4.713  -2.398  -1.593  1.00  0.00            
ATOM    294  HN  LYS C   3       5.494  -2.717  -1.061  1.00  0.00            
ATOM    295  CA  LYS C   3       3.537  -3.217  -1.488  1.00  0.00            
ATOM    296  HA  LYS C   3       3.056  -3.275  -2.444  1.00  0.00            
ATOM    297  CB  LYS C   3       3.867  -4.633  -0.878  1.00  0.00            
ATOM    298  HB1 LYS C   3       2.907  -5.191  -0.882  1.00  0.00            
ATOM    299  HB2 LYS C   3       4.190  -4.509   0.182  1.00  0.00            
ATOM    300  CG  LYS C   3       4.957  -5.308  -1.791  1.00  0.00            
ATOM    301  HG1 LYS C   3       5.841  -4.643  -1.699  1.00  0.00            
ATOM    302  HG2 LYS C   3       4.598  -5.311  -2.844  1.00  0.00            
ATOM    303  CD  LYS C   3       5.467  -6.697  -1.339  1.00  0.00            
ATOM    304  HD1 LYS C   3       6.124  -7.064  -2.159  1.00  0.00            
ATOM    305  HD2 LYS C   3       5.941  -6.603  -0.330  1.00  0.00            
ATOM    306  CE  LYS C   3       4.255  -7.717  -1.192  1.00  0.00            
ATOM    307  HE1 LYS C   3       3.745  -7.852  -2.176  1.00  0.00            
ATOM    308  HE2 LYS C   3       3.532  -7.247  -0.491  1.00  0.00            
ATOM    309  NZ  LYS C   3       4.711  -9.041  -0.753  1.00  0.00            
ATOM    310  HZ1 LYS C   3       5.526  -9.479  -1.232  1.00  0.00            
ATOM    311  HZ2 LYS C   3       5.106  -8.901   0.202  1.00  0.00            
ATOM    312  HZ3 LYS C   3       3.931  -9.732  -0.774  1.00  0.00            
ATOM    313  C   LYS C   3       2.460  -2.470  -0.661  1.00  0.00            
ATOM    314  O   LYS C   3       2.691  -1.986   0.454  1.00  0.00            
ATOM    315  N   VAL C   4       1.227  -2.475  -1.144  1.00  0.00            
ATOM    316  HN  VAL C   4       1.052  -2.948  -2.001  1.00  0.00            
ATOM    317  CA  VAL C   4       0.027  -1.855  -0.579  1.00  0.00            
ATOM    318  HA  VAL C   4       0.210  -1.000   0.069  1.00  0.00            
ATOM    319  CB  VAL C   4      -1.050  -1.364  -1.633  1.00  0.00            
ATOM    320  HB  VAL C   4      -1.985  -1.073  -1.097  1.00  0.00            
ATOM    321  CG1 VAL C   4      -0.542  -0.108  -2.381  1.00  0.00            
ATOM    322 HG11 VAL C   4      -0.677   0.820  -1.782  1.00  0.00            
ATOM    323 HG12 VAL C   4       0.529  -0.163  -2.667  1.00  0.00            
ATOM    324 HG13 VAL C   4      -1.096   0.056  -3.334  1.00  0.00            
ATOM    325  CG2 VAL C   4      -1.324  -2.573  -2.590  1.00  0.00            
ATOM    326 HG21 VAL C   4      -1.997  -3.323  -2.129  1.00  0.00            
ATOM    327 HG22 VAL C   4      -1.794  -2.271  -3.560  1.00  0.00            
ATOM    328 HG23 VAL C   4      -0.474  -3.240  -2.860  1.00  0.00            
ATOM    329  C   VAL C   4      -0.698  -2.895   0.218  1.00  0.00            
ATOM    330  O   VAL C   4      -0.423  -4.117   0.181  1.00  0.00            
ATOM    331  N   GLN C   5      -1.740  -2.494   0.998  1.00  0.00            
ATOM    332  HN  GLN C   5      -1.929  -1.513   1.102  1.00  0.00            
ATOM    333  CA  GLN C   5      -2.379  -3.287   2.064  1.00  0.00            
ATOM    334  HA  GLN C   5      -2.288  -4.329   1.808  1.00  0.00            
ATOM    335  CB  GLN C   5      -1.794  -2.991   3.449  1.00  0.00            
ATOM    336  HB1 GLN C   5      -0.767  -3.404   3.380  1.00  0.00            
ATOM    337  HB2 GLN C   5      -2.269  -3.716   4.141  1.00  0.00            
ATOM    338  CG  GLN C   5      -1.841  -1.488   3.863  1.00  0.00            
ATOM    339  HG1 GLN C   5      -2.869  -1.106   4.038  1.00  0.00            
ATOM    340  HG2 GLN C   5      -1.243  -0.913   3.119  1.00  0.00            
ATOM    341  CD  GLN C   5      -1.087  -1.236   5.151  1.00  0.00            
ATOM    342  OE1 GLN C   5      -0.538  -2.155   5.757  1.00  0.00            
ATOM    343  NE2 GLN C   5      -1.043   0.022   5.595  1.00  0.00            
ATOM    344 HE21 GLN C   5      -1.048   0.797   4.955  1.00  0.00            
ATOM    345 HE22 GLN C   5      -0.690   0.266   6.509  1.00  0.00            
ATOM    346  C   GLN C   5      -3.887  -3.139   1.897  1.00  0.00            
ATOM    347  O   GLN C   5      -4.382  -2.034   1.683  1.00  0.00            
ATOM    348  N   VAL C   6      -4.654  -4.280   2.024  1.00  0.00            
ATOM    349  HN  VAL C   6      -4.137  -5.138   2.013  1.00  0.00            
ATOM    350  CA  VAL C   6      -6.124  -4.196   1.984  1.00  0.00            
ATOM    351  HA  VAL C   6      -6.383  -3.753   1.032  1.00  0.00            
ATOM    352  CB  VAL C   6      -6.710  -5.599   1.980  1.00  0.00            
ATOM    353  HB  VAL C   6      -6.425  -6.248   2.835  1.00  0.00            
ATOM    354  CG1 VAL C   6      -8.279  -5.601   2.000  1.00  0.00            
ATOM    355 HG11 VAL C   6      -8.679  -5.140   1.067  1.00  0.00            
ATOM    356 HG12 VAL C   6      -8.598  -6.667   2.018  1.00  0.00            
ATOM    357 HG13 VAL C   6      -8.680  -5.064   2.880  1.00  0.00            
ATOM    358  CG2 VAL C   6      -6.230  -6.323   0.681  1.00  0.00            
ATOM    359 HG21 VAL C   6      -5.131  -6.270   0.562  1.00  0.00            
ATOM    360 HG22 VAL C   6      -6.603  -7.355   0.694  1.00  0.00            
ATOM    361 HG23 VAL C   6      -6.615  -5.766  -0.195  1.00  0.00            
ATOM    362  C   VAL C   6      -6.668  -3.319   3.044  1.00  0.00            
ATOM    363  O   VAL C   6      -6.160  -3.234   4.172  1.00  0.00            
ATOM    364  N   ASN C   7      -7.702  -2.451   2.654  1.00  0.00            
ATOM    365  HN  ASN C   7      -8.025  -2.491   1.712  1.00  0.00            
ATOM    366  CA  ASN C   7      -8.269  -1.434   3.485  1.00  0.00            
ATOM    367  HA  ASN C   7      -7.556  -1.102   4.222  1.00  0.00            
ATOM    368  CB  ASN C   7      -8.706  -0.247   2.516  1.00  0.00            
ATOM    369  HB1 ASN C   7      -9.632  -0.525   1.956  1.00  0.00            
ATOM    370  HB2 ASN C   7      -7.892  -0.035   1.793  1.00  0.00            
ATOM    371  CG  ASN C   7      -8.947   1.093   3.165  1.00  0.00            
ATOM    372  OD1 ASN C   7      -8.880   2.160   2.488  1.00  0.00            
ATOM    373  ND2 ASN C   7      -9.363   1.096   4.463  1.00  0.00            
ATOM    374 HD21 ASN C   7      -9.141   0.312   5.032  1.00  0.00            
ATOM    375 HD22 ASN C   7      -9.408   1.980   4.916  1.00  0.00            
ATOM    376  C   ASN C   7      -9.435  -2.122   4.203  1.00  0.00            
ATOM    377  OT1 ASN C   7      -9.448  -2.149   5.460  1.00  0.00            
ATOM    378  OT2 ASN C   7     -10.396  -2.557   3.508  1.00  0.00            
ATOM    379  N   LYS D   1      -3.953  -5.691   7.794  1.00  0.00            
ATOM    380  H1  LYS D   1      -3.242  -6.169   8.387  1.00  0.00            
ATOM    381  H2  LYS D   1      -3.457  -4.834   7.465  1.00  0.00            
ATOM    382  H3  LYS D   1      -4.719  -5.437   8.438  1.00  0.00            
ATOM    383  CA  LYS D   1      -4.557  -6.518   6.644  1.00  0.00            
ATOM    384  HA  LYS D   1      -5.097  -7.334   7.095  1.00  0.00            
ATOM    385  CB  LYS D   1      -5.611  -5.647   6.013  1.00  0.00            
ATOM    386  HB1 LYS D   1      -6.038  -6.202   5.149  1.00  0.00            
ATOM    387  HB2 LYS D   1      -5.138  -4.727   5.589  1.00  0.00            
ATOM    388  CG  LYS D   1      -6.919  -5.514   6.860  1.00  0.00            
ATOM    389  HG1 LYS D   1      -6.846  -4.721   7.629  1.00  0.00            
ATOM    390  HG2 LYS D   1      -7.083  -6.444   7.467  1.00  0.00            
ATOM    391  CD  LYS D   1      -8.151  -5.172   6.082  1.00  0.00            
ATOM    392  HD1 LYS D   1      -7.829  -4.205   5.649  1.00  0.00            
ATOM    393  HD2 LYS D   1      -8.445  -5.793   5.208  1.00  0.00            
ATOM    394  CE  LYS D   1      -9.406  -5.027   6.979  1.00  0.00            
ATOM    395  HE1 LYS D   1      -9.051  -4.237   7.678  1.00  0.00            
ATOM    396  HE2 LYS D   1      -9.776  -5.894   7.559  1.00  0.00            
ATOM    397  NZ  LYS D   1     -10.625  -4.608   6.222  1.00  0.00            
ATOM    398  HZ1 LYS D   1     -10.342  -3.788   5.650  1.00  0.00            
ATOM    399  HZ2 LYS D   1     -10.954  -5.327   5.544  1.00  0.00            
ATOM    400  HZ3 LYS D   1     -11.365  -4.316   6.894  1.00  0.00            
ATOM    401  C   LYS D   1      -3.414  -6.956   5.747  1.00  0.00            
ATOM    402  O   LYS D   1      -2.252  -6.607   5.872  1.00  0.00            
ATOM    403  N   VAL D   2      -3.849  -7.771   4.758  1.00  0.00            
ATOM    404  HN  VAL D   2      -4.807  -8.041   4.680  1.00  0.00            
ATOM    405  CA  VAL D   2      -2.970  -8.414   3.717  1.00  0.00            
ATOM    406  HA  VAL D   2      -2.189  -8.862   4.307  1.00  0.00            
ATOM    407  CB  VAL D   2      -3.535  -9.570   2.887  1.00  0.00            
ATOM    408  HB  VAL D   2      -2.793  -9.908   2.145  1.00  0.00            
ATOM    409  CG1 VAL D   2      -3.798 -10.773   3.833  1.00  0.00            
ATOM    410 HG11 VAL D   2      -2.846 -10.971   4.382  1.00  0.00            
ATOM    411 HG12 VAL D   2      -4.581 -10.518   4.591  1.00  0.00            
ATOM    412 HG13 VAL D   2      -4.149 -11.694   3.327  1.00  0.00            
ATOM    413  CG2 VAL D   2      -4.849  -9.252   2.064  1.00  0.00            
ATOM    414 HG21 VAL D   2      -4.608  -8.444   1.316  1.00  0.00            
ATOM    415 HG22 VAL D   2      -5.195 -10.163   1.550  1.00  0.00            
ATOM    416 HG23 VAL D   2      -5.670  -8.934   2.744  1.00  0.00            
ATOM    417  C   VAL D   2      -2.267  -7.504   2.777  1.00  0.00            
ATOM    418  O   VAL D   2      -2.735  -6.425   2.486  1.00  0.00            
ATOM    419  N   LYS D   3      -1.032  -7.820   2.473  1.00  0.00            
ATOM    420  HN  LYS D   3      -0.565  -8.642   2.771  1.00  0.00            
ATOM    421  CA  LYS D   3      -0.176  -6.947   1.658  1.00  0.00            
ATOM    422  HA  LYS D   3      -0.560  -5.929   1.723  1.00  0.00            
ATOM    423  CB  LYS D   3       1.343  -7.018   2.139  1.00  0.00            
ATOM    424  HB1 LYS D   3       2.003  -6.363   1.523  1.00  0.00            
ATOM    425  HB2 LYS D   3       1.599  -8.089   2.012  1.00  0.00            
ATOM    426  CG  LYS D   3       1.456  -6.798   3.654  1.00  0.00            
ATOM    427  HG1 LYS D   3       2.547  -6.832   3.849  1.00  0.00            
ATOM    428  HG2 LYS D   3       0.994  -7.729   4.045  1.00  0.00            
ATOM    429  CD  LYS D   3       0.813  -5.493   4.189  1.00  0.00            
ATOM    430  HD1 LYS D   3       1.440  -4.726   3.682  1.00  0.00            
ATOM    431  HD2 LYS D   3      -0.279  -5.477   3.981  1.00  0.00            
ATOM    432  CE  LYS D   3       1.047  -5.300   5.709  1.00  0.00            
ATOM    433  HE1 LYS D   3       0.473  -4.375   5.953  1.00  0.00            
ATOM    434  HE2 LYS D   3       2.086  -5.083   6.017  1.00  0.00            
ATOM    435  NZ  LYS D   3       0.656  -6.433   6.355  1.00  0.00            
ATOM    436  HZ1 LYS D   3      -0.370  -6.567   6.247  1.00  0.00            
ATOM    437  HZ2 LYS D   3       1.101  -7.301   6.004  1.00  0.00            
ATOM    438  HZ3 LYS D   3       0.944  -6.415   7.358  1.00  0.00            
ATOM    439  C   LYS D   3      -0.183  -7.528   0.194  1.00  0.00            
ATOM    440  O   LYS D   3       0.158  -8.672  -0.108  1.00  0.00            
ATOM    441  N   VAL D   4      -0.563  -6.723  -0.817  1.00  0.00            
ATOM    442  HN  VAL D   4      -0.721  -5.771  -0.558  1.00  0.00            
ATOM    443  CA  VAL D   4      -0.665  -7.064  -2.197  1.00  0.00            
ATOM    444  HA  VAL D   4      -0.454  -8.113  -2.313  1.00  0.00            
ATOM    445  CB  VAL D   4      -2.089  -6.911  -2.698  1.00  0.00            
ATOM    446  HB  VAL D   4      -2.297  -5.831  -2.885  1.00  0.00            
ATOM    447  CG1 VAL D   4      -2.122  -7.511  -4.105  1.00  0.00            
ATOM    448 HG11 VAL D   4      -1.839  -8.589  -4.126  1.00  0.00            
ATOM    449 HG12 VAL D   4      -3.123  -7.412  -4.565  1.00  0.00            
ATOM    450 HG13 VAL D   4      -1.567  -6.915  -4.861  1.00  0.00            
ATOM    451  CG2 VAL D   4      -3.273  -7.585  -1.887  1.00  0.00            
ATOM    452 HG21 VAL D   4      -4.253  -7.348  -2.380  1.00  0.00            
ATOM    453 HG22 VAL D   4      -3.191  -8.674  -2.037  1.00  0.00            
ATOM    454 HG23 VAL D   4      -3.356  -7.327  -0.815  1.00  0.00            
ATOM    455  C   VAL D   4       0.349  -6.319  -3.051  1.00  0.00            
ATOM    456  O   VAL D   4       0.623  -5.130  -2.902  1.00  0.00            
ATOM    457  N   GLN D   5       1.057  -7.065  -3.927  1.00  0.00            
ATOM    458  HN  GLN D   5       0.759  -8.012  -4.003  1.00  0.00            
ATOM    459  CA  GLN D   5       2.045  -6.681  -4.873  1.00  0.00            
ATOM    460  HA  GLN D   5       2.748  -5.991  -4.424  1.00  0.00            
ATOM    461  CB  GLN D   5       2.874  -7.910  -5.378  1.00  0.00            
ATOM    462  HB1 GLN D   5       3.080  -8.527  -4.459  1.00  0.00            
ATOM    463  HB2 GLN D   5       3.861  -7.578  -5.777  1.00  0.00            
ATOM    464  CG  GLN D   5       2.216  -8.796  -6.377  1.00  0.00            
ATOM    465  HG1 GLN D   5       2.840  -9.694  -6.542  1.00  0.00            
ATOM    466  HG2 GLN D   5       2.164  -8.268  -7.348  1.00  0.00            
ATOM    467  CD  GLN D   5       0.919  -9.401  -5.808  1.00  0.00            
ATOM    468  OE1 GLN D   5       0.724  -9.622  -4.605  1.00  0.00            
ATOM    469  NE2 GLN D   5      -0.071  -9.596  -6.720  1.00  0.00            
ATOM    470 HE21 GLN D   5      -0.091  -9.193  -7.632  1.00  0.00            
ATOM    471 HE22 GLN D   5      -0.857 -10.130  -6.399  1.00  0.00            
ATOM    472  C   GLN D   5       1.566  -5.873  -6.053  1.00  0.00            
ATOM    473  O   GLN D   5       0.513  -6.140  -6.594  1.00  0.00            
ATOM    474  N   VAL D   6       2.212  -4.723  -6.223  1.00  0.00            
ATOM    475  HN  VAL D   6       2.991  -4.437  -5.661  1.00  0.00            
ATOM    476  CA  VAL D   6       1.955  -3.747  -7.246  1.00  0.00            
ATOM    477  HA  VAL D   6       1.006  -3.975  -7.733  1.00  0.00            
ATOM    478  CB  VAL D   6       2.082  -2.318  -6.631  1.00  0.00            
ATOM    479  HB  VAL D   6       3.080  -2.261  -6.147  1.00  0.00            
ATOM    480  CG1 VAL D   6       1.799  -1.220  -7.700  1.00  0.00            
ATOM    481 HG11 VAL D   6       2.629  -1.086  -8.427  1.00  0.00            
ATOM    482 HG12 VAL D   6       0.861  -1.396  -8.260  1.00  0.00            
ATOM    483 HG13 VAL D   6       1.716  -0.298  -7.088  1.00  0.00            
ATOM    484  CG2 VAL D   6       1.052  -2.109  -5.524  1.00  0.00            
ATOM    485 HG21 VAL D   6       1.301  -1.170  -4.986  1.00  0.00            
ATOM    486 HG22 VAL D   6       0.004  -2.038  -5.927  1.00  0.00            
ATOM    487 HG23 VAL D   6       1.107  -2.889  -4.724  1.00  0.00            
ATOM    488  C   VAL D   6       2.933  -3.917  -8.375  1.00  0.00            
ATOM    489  O   VAL D   6       4.160  -4.031  -8.243  1.00  0.00            
ATOM    490  N   ASN D   7       2.292  -4.052  -9.601  1.00  0.00            
ATOM    491  HN  ASN D   7       1.306  -3.992  -9.698  1.00  0.00            
ATOM    492  CA  ASN D   7       2.964  -4.271 -10.888  1.00  0.00            
ATOM    493  HA  ASN D   7       3.771  -4.931 -10.623  1.00  0.00            
ATOM    494  CB  ASN D   7       2.114  -5.036 -11.955  1.00  0.00            
ATOM    495  HB1 ASN D   7       2.670  -5.083 -12.912  1.00  0.00            
ATOM    496  HB2 ASN D   7       1.175  -4.447 -12.073  1.00  0.00            
ATOM    497  CG  ASN D   7       1.816  -6.402 -11.495  1.00  0.00            
ATOM    498  OD1 ASN D   7       2.217  -6.857 -10.431  1.00  0.00            
ATOM    499  ND2 ASN D   7       1.023  -7.092 -12.345  1.00  0.00            
ATOM    500 HD21 ASN D   7       0.931  -6.757 -13.279  1.00  0.00            
ATOM    501 HD22 ASN D   7       0.910  -8.072 -12.151  1.00  0.00            
ATOM    502  C   ASN D   7       3.381  -2.906 -11.481  1.00  0.00            
ATOM    503  OT1 ASN D   7       2.425  -2.154 -11.956  1.00  0.00            
ATOM    504  OT2 ASN D   7       4.590  -2.580 -11.515  1.00  0.00            
END
