# Supplementary material for: Design of the Hydrophobic Core of Self‐Assembling Peptide Fibrils for Enhanced Neural Regeneration
Source: Small Sci. 2025 Sep 4;5(10):2500224. doi: 10.1002/smsc.202500224 (PMC12499481; doi:10.1002/smsc.202500224)
Supplement: Supplementary file 1 — Supplementary Material [file SMSC-5-2500224-s001.zip › Representative-structures/EF-C_V_assembly_dominant.pdb]

CRYST1   39.583   39.583   39.583  90.00  90.00  90.00 P 1           1
ATOM      1  N   LYS A   1      -3.291 -17.265  20.330  1.00  0.00            
ATOM      2  H1  LYS A   1      -3.997 -17.872  19.869  1.00  0.00            
ATOM      3  H2  LYS A   1      -2.365 -17.323  19.850  1.00  0.00            
ATOM      4  H3  LYS A   1      -3.303 -17.670  21.285  1.00  0.00            
ATOM      5  CA  LYS A   1      -3.591 -15.793  20.277  1.00  0.00            
ATOM      6  HA  LYS A   1      -4.592 -15.658  20.644  1.00  0.00            
ATOM      7  CB  LYS A   1      -2.500 -14.908  21.059  1.00  0.00            
ATOM      8  HB1 LYS A   1      -1.511 -15.400  20.905  1.00  0.00            
ATOM      9  HB2 LYS A   1      -2.672 -14.942  22.153  1.00  0.00            
ATOM     10  CG  LYS A   1      -2.355 -13.434  20.585  1.00  0.00            
ATOM     11  HG1 LYS A   1      -3.359 -13.012  20.803  1.00  0.00            
ATOM     12  HG2 LYS A   1      -2.014 -13.387  19.529  1.00  0.00            
ATOM     13  CD  LYS A   1      -1.330 -12.730  21.454  1.00  0.00            
ATOM     14  HD1 LYS A   1      -1.457 -12.810  22.556  1.00  0.00            
ATOM     15  HD2 LYS A   1      -0.352 -13.190  21.192  1.00  0.00            
ATOM     16  CE  LYS A   1      -1.271 -11.205  21.205  1.00  0.00            
ATOM     17  HE1 LYS A   1      -0.646 -10.704  21.980  1.00  0.00            
ATOM     18  HE2 LYS A   1      -2.237 -10.651  21.276  1.00  0.00            
ATOM     19  NZ  LYS A   1      -0.822 -10.950  19.845  1.00  0.00            
ATOM     20  HZ1 LYS A   1      -1.515 -11.405  19.217  1.00  0.00            
ATOM     21  HZ2 LYS A   1      -0.877  -9.911  19.769  1.00  0.00            
ATOM     22  HZ3 LYS A   1       0.136 -11.319  19.673  1.00  0.00            
ATOM     23  C   LYS A   1      -3.698 -15.239  18.864  1.00  0.00            
ATOM     24  O   LYS A   1      -2.941 -15.668  17.934  1.00  0.00            
ATOM     25  N   VAL A   2      -4.675 -14.285  18.723  1.00  0.00            
ATOM     26  HN  VAL A   2      -5.364 -14.128  19.426  1.00  0.00            
ATOM     27  CA  VAL A   2      -4.687 -13.567  17.504  1.00  0.00            
ATOM     28  HA  VAL A   2      -4.649 -14.294  16.716  1.00  0.00            
ATOM     29  CB  VAL A   2      -6.038 -13.000  17.240  1.00  0.00            
ATOM     30  HB  VAL A   2      -6.210 -12.672  16.193  1.00  0.00            
ATOM     31  CG1 VAL A   2      -7.185 -14.041  17.420  1.00  0.00            
ATOM     32 HG11 VAL A   2      -7.171 -14.889  16.691  1.00  0.00            
ATOM     33 HG12 VAL A   2      -7.225 -14.514  18.428  1.00  0.00            
ATOM     34 HG13 VAL A   2      -8.187 -13.615  17.243  1.00  0.00            
ATOM     35  CG2 VAL A   2      -6.468 -11.956  18.219  1.00  0.00            
ATOM     36 HG21 VAL A   2      -5.659 -11.217  18.384  1.00  0.00            
ATOM     37 HG22 VAL A   2      -7.288 -11.276  17.886  1.00  0.00            
ATOM     38 HG23 VAL A   2      -6.792 -12.436  19.168  1.00  0.00            
ATOM     39  C   VAL A   2      -3.556 -12.606  17.200  1.00  0.00            
ATOM     40  O   VAL A   2      -3.014 -11.885  18.047  1.00  0.00            
ATOM     41  N   LYS A   3      -2.968 -12.603  15.972  1.00  0.00            
ATOM     42  HN  LYS A   3      -3.183 -13.319  15.317  1.00  0.00            
ATOM     43  CA  LYS A   3      -1.813 -11.741  15.603  1.00  0.00            
ATOM     44  HA  LYS A   3      -1.035 -11.978  16.306  1.00  0.00            
ATOM     45  CB  LYS A   3      -1.294 -11.970  14.134  1.00  0.00            
ATOM     46  HB1 LYS A   3      -0.527 -11.201  13.896  1.00  0.00            
ATOM     47  HB2 LYS A   3      -2.113 -11.840  13.393  1.00  0.00            
ATOM     48  CG  LYS A   3      -0.527 -13.272  13.771  1.00  0.00            
ATOM     49  HG1 LYS A   3      -0.669 -13.410  12.680  1.00  0.00            
ATOM     50  HG2 LYS A   3      -1.209 -14.000  14.275  1.00  0.00            
ATOM     51  CD  LYS A   3       0.867 -13.295  14.291  1.00  0.00            
ATOM     52  HD1 LYS A   3       1.478 -12.457  13.885  1.00  0.00            
ATOM     53  HD2 LYS A   3       0.860 -13.170  15.399  1.00  0.00            
ATOM     54  CE  LYS A   3       1.558 -14.615  13.960  1.00  0.00            
ATOM     55  HE1 LYS A   3       0.728 -15.356  14.076  1.00  0.00            
ATOM     56  HE2 LYS A   3       2.300 -14.874  14.738  1.00  0.00            
ATOM     57  NZ  LYS A   3       2.181 -14.639  12.627  1.00  0.00            
ATOM     58  HZ1 LYS A   3       1.885 -15.418  12.008  1.00  0.00            
ATOM     59  HZ2 LYS A   3       1.979 -13.749  12.124  1.00  0.00            
ATOM     60  HZ3 LYS A   3       3.208 -14.763  12.701  1.00  0.00            
ATOM     61  C   LYS A   3      -1.887 -10.220  15.814  1.00  0.00            
ATOM     62  O   LYS A   3      -2.914  -9.682  15.936  1.00  0.00            
ATOM     63  N   VAL A   4      -0.741  -9.464  15.933  1.00  0.00            
ATOM     64  HN  VAL A   4       0.111  -9.950  16.107  1.00  0.00            
ATOM     65  CA  VAL A   4      -0.648  -8.007  15.741  1.00  0.00            
ATOM     66  HA  VAL A   4      -1.450  -7.504  16.267  1.00  0.00            
ATOM     67  CB  VAL A   4       0.680  -7.522  16.286  1.00  0.00            
ATOM     68  HB  VAL A   4       0.730  -8.071  17.255  1.00  0.00            
ATOM     69  CG1 VAL A   4       1.912  -7.862  15.366  1.00  0.00            
ATOM     70 HG11 VAL A   4       1.903  -7.333  14.391  1.00  0.00            
ATOM     71 HG12 VAL A   4       2.838  -7.618  15.918  1.00  0.00            
ATOM     72 HG13 VAL A   4       1.980  -8.933  15.101  1.00  0.00            
ATOM     73  CG2 VAL A   4       0.738  -5.954  16.567  1.00  0.00            
ATOM     74 HG21 VAL A   4       1.816  -5.703  16.597  1.00  0.00            
ATOM     75 HG22 VAL A   4       0.207  -5.284  15.853  1.00  0.00            
ATOM     76 HG23 VAL A   4       0.346  -5.674  17.563  1.00  0.00            
ATOM     77  C   VAL A   4      -0.740  -7.656  14.288  1.00  0.00            
ATOM     78  O   VAL A   4      -0.494  -8.369  13.359  1.00  0.00            
ATOM     79  N   GLN A   5      -1.242  -6.443  13.982  1.00  0.00            
ATOM     80  HN  GLN A   5      -1.646  -5.837  14.670  1.00  0.00            
ATOM     81  CA  GLN A   5      -1.537  -5.908  12.652  1.00  0.00            
ATOM     82  HA  GLN A   5      -1.231  -6.564  11.855  1.00  0.00            
ATOM     83  CB  GLN A   5      -3.010  -5.478  12.401  1.00  0.00            
ATOM     84  HB1 GLN A   5      -3.210  -5.088  11.392  1.00  0.00            
ATOM     85  HB2 GLN A   5      -3.219  -4.550  12.974  1.00  0.00            
ATOM     86  CG  GLN A   5      -4.037  -6.591  12.776  1.00  0.00            
ATOM     87  HG1 GLN A   5      -5.047  -6.259  12.468  1.00  0.00            
ATOM     88  HG2 GLN A   5      -3.944  -6.883  13.849  1.00  0.00            
ATOM     89  CD  GLN A   5      -3.592  -7.893  11.974  1.00  0.00            
ATOM     90  OE1 GLN A   5      -2.889  -7.785  10.972  1.00  0.00            
ATOM     91  NE2 GLN A   5      -4.170  -9.009  12.299  1.00  0.00            
ATOM     92 HE21 GLN A   5      -4.814  -9.126  13.056  1.00  0.00            
ATOM     93 HE22 GLN A   5      -4.060  -9.658  11.550  1.00  0.00            
ATOM     94  C   GLN A   5      -0.644  -4.661  12.544  1.00  0.00            
ATOM     95  O   GLN A   5      -0.392  -3.929  13.472  1.00  0.00            
ATOM     96  N   VAL A   6      -0.214  -4.412  11.305  1.00  0.00            
ATOM     97  HN  VAL A   6      -0.337  -5.154  10.641  1.00  0.00            
ATOM     98  CA  VAL A   6       0.501  -3.228  10.854  1.00  0.00            
ATOM     99  HA  VAL A   6       1.334  -3.130  11.523  1.00  0.00            
ATOM    100  CB  VAL A   6       1.073  -3.471   9.512  1.00  0.00            
ATOM    101  HB  VAL A   6       0.305  -3.941   8.856  1.00  0.00            
ATOM    102  CG1 VAL A   6       1.642  -2.236   8.706  1.00  0.00            
ATOM    103 HG11 VAL A   6       0.847  -1.481   8.547  1.00  0.00            
ATOM    104 HG12 VAL A   6       2.404  -1.827   9.420  1.00  0.00            
ATOM    105 HG13 VAL A   6       2.092  -2.547   7.743  1.00  0.00            
ATOM    106  CG2 VAL A   6       2.191  -4.532   9.669  1.00  0.00            
ATOM    107 HG21 VAL A   6       1.914  -5.603   9.695  1.00  0.00            
ATOM    108 HG22 VAL A   6       2.831  -4.439   8.764  1.00  0.00            
ATOM    109 HG23 VAL A   6       2.830  -4.292  10.552  1.00  0.00            
ATOM    110  C   VAL A   6      -0.401  -1.899  10.920  1.00  0.00            
ATOM    111  O   VAL A   6      -1.622  -1.888  10.799  1.00  0.00            
ATOM    112  N   ASN A   7       0.174  -0.790  11.327  1.00  0.00            
ATOM    113  HN  ASN A   7       1.114  -0.759  11.650  1.00  0.00            
ATOM    114  CA  ASN A   7      -0.590   0.421  11.498  1.00  0.00            
ATOM    115  HA  ASN A   7      -1.638   0.191  11.475  1.00  0.00            
ATOM    116  CB  ASN A   7      -0.027   1.059  12.781  1.00  0.00            
ATOM    117  HB1 ASN A   7      -0.404   2.089  12.952  1.00  0.00            
ATOM    118  HB2 ASN A   7       1.076   0.987  12.780  1.00  0.00            
ATOM    119  CG  ASN A   7      -0.582   0.200  13.963  1.00  0.00            
ATOM    120  OD1 ASN A   7       0.159  -0.535  14.580  1.00  0.00            
ATOM    121  ND2 ASN A   7      -1.837   0.318  14.329  1.00  0.00            
ATOM    122 HD21 ASN A   7      -2.471   0.944  13.884  1.00  0.00            
ATOM    123 HD22 ASN A   7      -2.190  -0.356  14.987  1.00  0.00            
ATOM    124  C   ASN A   7      -0.302   1.289  10.302  1.00  0.00            
ATOM    125  OT1 ASN A   7       0.711   1.982  10.279  1.00  0.00            
ATOM    126  OT2 ASN A   7      -1.203   1.439   9.388  1.00  0.00            
ATOM    127  N   LYS B   1      13.336  -1.685  -2.206  1.00  0.00            
ATOM    128  H1  LYS B   1      13.418  -1.384  -3.205  1.00  0.00            
ATOM    129  H2  LYS B   1      14.311  -1.628  -1.845  1.00  0.00            
ATOM    130  H3  LYS B   1      13.011  -2.676  -2.253  1.00  0.00            
ATOM    131  CA  LYS B   1      12.501  -0.752  -1.489  1.00  0.00            
ATOM    132  HA  LYS B   1      13.104  -0.408  -0.659  1.00  0.00            
ATOM    133  CB  LYS B   1      12.124   0.432  -2.547  1.00  0.00            
ATOM    134  HB1 LYS B   1      13.083   0.776  -2.991  1.00  0.00            
ATOM    135  HB2 LYS B   1      11.798   1.317  -1.957  1.00  0.00            
ATOM    136  CG  LYS B   1      11.075  -0.030  -3.641  1.00  0.00            
ATOM    137  HG1 LYS B   1      10.146  -0.370  -3.134  1.00  0.00            
ATOM    138  HG2 LYS B   1      11.452  -0.903  -4.222  1.00  0.00            
ATOM    139  CD  LYS B   1      10.680   1.125  -4.576  1.00  0.00            
ATOM    140  HD1 LYS B   1      10.442   2.123  -4.142  1.00  0.00            
ATOM    141  HD2 LYS B   1      11.678   1.228  -5.053  1.00  0.00            
ATOM    142  CE  LYS B   1       9.714   0.717  -5.700  1.00  0.00            
ATOM    143  HE1 LYS B   1       9.788  -0.318  -6.091  1.00  0.00            
ATOM    144  HE2 LYS B   1       9.905   1.457  -6.510  1.00  0.00            
ATOM    145  NZ  LYS B   1       8.326   0.901  -5.260  1.00  0.00            
ATOM    146  HZ1 LYS B   1       8.226   1.752  -4.670  1.00  0.00            
ATOM    147  HZ2 LYS B   1       7.753   1.007  -6.115  1.00  0.00            
ATOM    148  HZ3 LYS B   1       8.054   0.048  -4.722  1.00  0.00            
ATOM    149  C   LYS B   1      11.282  -1.447  -0.963  1.00  0.00            
ATOM    150  O   LYS B   1      10.783  -2.442  -1.479  1.00  0.00            
ATOM    151  N   VAL B   2      10.639  -0.925   0.130  1.00  0.00            
ATOM    152  HN  VAL B   2      10.959  -0.118   0.603  1.00  0.00            
ATOM    153  CA  VAL B   2       9.516  -1.585   0.693  1.00  0.00            
ATOM    154  HA  VAL B   2       9.845  -2.604   0.834  1.00  0.00            
ATOM    155  CB  VAL B   2       9.089  -1.016   2.109  1.00  0.00            
ATOM    156  HB  VAL B   2       8.101  -1.406   2.432  1.00  0.00            
ATOM    157  CG1 VAL B   2      10.104  -1.361   3.139  1.00  0.00            
ATOM    158 HG11 VAL B   2      11.088  -0.871   3.002  1.00  0.00            
ATOM    159 HG12 VAL B   2       9.703  -1.309   4.182  1.00  0.00            
ATOM    160 HG13 VAL B   2      10.403  -2.428   3.092  1.00  0.00            
ATOM    161  CG2 VAL B   2       8.799   0.497   2.066  1.00  0.00            
ATOM    162 HG21 VAL B   2       7.857   0.755   1.536  1.00  0.00            
ATOM    163 HG22 VAL B   2       8.636   0.852   3.115  1.00  0.00            
ATOM    164 HG23 VAL B   2       9.671   1.057   1.665  1.00  0.00            
ATOM    165  C   VAL B   2       8.283  -1.743  -0.187  1.00  0.00            
ATOM    166  O   VAL B   2       7.883  -0.838  -0.948  1.00  0.00            
ATOM    167  N   LYS B   3       7.595  -2.910  -0.096  1.00  0.00            
ATOM    168  HN  LYS B   3       8.027  -3.566   0.521  1.00  0.00            
ATOM    169  CA  LYS B   3       6.285  -3.160  -0.635  1.00  0.00            
ATOM    170  HA  LYS B   3       6.413  -3.182  -1.715  1.00  0.00            
ATOM    171  CB  LYS B   3       5.759  -4.452  -0.012  1.00  0.00            
ATOM    172  HB1 LYS B   3       4.683  -4.667  -0.190  1.00  0.00            
ATOM    173  HB2 LYS B   3       5.850  -4.402   1.101  1.00  0.00            
ATOM    174  CG  LYS B   3       6.604  -5.707  -0.435  1.00  0.00            
ATOM    175  HG1 LYS B   3       6.198  -6.488   0.232  1.00  0.00            
ATOM    176  HG2 LYS B   3       7.697  -5.603  -0.256  1.00  0.00            
ATOM    177  CD  LYS B   3       6.391  -6.115  -1.966  1.00  0.00            
ATOM    178  HD1 LYS B   3       5.297  -6.280  -2.111  1.00  0.00            
ATOM    179  HD2 LYS B   3       6.640  -5.333  -2.715  1.00  0.00            
ATOM    180  CE  LYS B   3       6.989  -7.484  -2.383  1.00  0.00            
ATOM    181  HE1 LYS B   3       6.586  -7.761  -3.382  1.00  0.00            
ATOM    182  HE2 LYS B   3       6.675  -8.247  -1.646  1.00  0.00            
ATOM    183  NZ  LYS B   3       8.447  -7.536  -2.491  1.00  0.00            
ATOM    184  HZ1 LYS B   3       8.827  -7.045  -1.665  1.00  0.00            
ATOM    185  HZ2 LYS B   3       8.881  -8.485  -2.484  1.00  0.00            
ATOM    186  HZ3 LYS B   3       8.565  -7.041  -3.396  1.00  0.00            
ATOM    187  C   LYS B   3       5.230  -2.095  -0.377  1.00  0.00            
ATOM    188  O   LYS B   3       5.336  -1.424   0.630  1.00  0.00            
ATOM    189  N   VAL B   4       4.154  -1.946  -1.242  1.00  0.00            
ATOM    190  HN  VAL B   4       3.943  -2.588  -1.973  1.00  0.00            
ATOM    191  CA  VAL B   4       3.186  -0.848  -1.118  1.00  0.00            
ATOM    192  HA  VAL B   4       3.424  -0.253  -0.249  1.00  0.00            
ATOM    193  CB  VAL B   4       3.067   0.019  -2.370  1.00  0.00            
ATOM    194  HB  VAL B   4       2.932  -0.694  -3.211  1.00  0.00            
ATOM    195  CG1 VAL B   4       1.944   1.074  -2.154  1.00  0.00            
ATOM    196 HG11 VAL B   4       0.939   0.657  -2.344  1.00  0.00            
ATOM    197 HG12 VAL B   4       1.928   1.478  -1.119  1.00  0.00            
ATOM    198 HG13 VAL B   4       1.917   2.013  -2.744  1.00  0.00            
ATOM    199  CG2 VAL B   4       4.518   0.651  -2.525  1.00  0.00            
ATOM    200 HG21 VAL B   4       5.337  -0.081  -2.394  1.00  0.00            
ATOM    201 HG22 VAL B   4       4.500   1.211  -3.482  1.00  0.00            
ATOM    202 HG23 VAL B   4       4.708   1.380  -1.713  1.00  0.00            
ATOM    203  C   VAL B   4       1.751  -1.585  -0.907  1.00  0.00            
ATOM    204  O   VAL B   4       1.215  -2.247  -1.753  1.00  0.00            
ATOM    205  N   GLN B   5       1.246  -1.494   0.303  1.00  0.00            
ATOM    206  HN  GLN B   5       1.747  -1.061   1.052  1.00  0.00            
ATOM    207  CA  GLN B   5       0.013  -2.115   0.779  1.00  0.00            
ATOM    208  HA  GLN B   5       0.037  -3.167   0.497  1.00  0.00            
ATOM    209  CB  GLN B   5      -0.040  -2.141   2.324  1.00  0.00            
ATOM    210  HB1 GLN B   5      -0.938  -2.666   2.711  1.00  0.00            
ATOM    211  HB2 GLN B   5      -0.166  -1.084   2.664  1.00  0.00            
ATOM    212  CG  GLN B   5       1.066  -2.769   3.142  1.00  0.00            
ATOM    213  HG1 GLN B   5       0.772  -2.893   4.211  1.00  0.00            
ATOM    214  HG2 GLN B   5       1.954  -2.107   3.096  1.00  0.00            
ATOM    215  CD  GLN B   5       1.468  -4.143   2.536  1.00  0.00            
ATOM    216  OE1 GLN B   5       2.562  -4.219   2.019  1.00  0.00            
ATOM    217  NE2 GLN B   5       0.497  -5.061   2.598  1.00  0.00            
ATOM    218 HE21 GLN B   5      -0.297  -4.808   3.147  1.00  0.00            
ATOM    219 HE22 GLN B   5       0.627  -5.929   2.118  1.00  0.00            
ATOM    220  C   GLN B   5      -1.144  -1.463   0.082  1.00  0.00            
ATOM    221  O   GLN B   5      -1.198  -0.313  -0.299  1.00  0.00            
ATOM    222  N   VAL B   6      -2.111  -2.297  -0.319  1.00  0.00            
ATOM    223  HN  VAL B   6      -2.077  -3.254  -0.043  1.00  0.00            
ATOM    224  CA  VAL B   6      -3.352  -1.874  -0.991  1.00  0.00            
ATOM    225  HA  VAL B   6      -2.968  -1.256  -1.783  1.00  0.00            
ATOM    226  CB  VAL B   6      -4.098  -3.054  -1.588  1.00  0.00            
ATOM    227  HB  VAL B   6      -3.398  -3.870  -1.878  1.00  0.00            
ATOM    228  CG1 VAL B   6      -5.123  -3.739  -0.587  1.00  0.00            
ATOM    229 HG11 VAL B   6      -4.683  -3.870   0.429  1.00  0.00            
ATOM    230 HG12 VAL B   6      -6.001  -3.074  -0.441  1.00  0.00            
ATOM    231 HG13 VAL B   6      -5.432  -4.688  -1.051  1.00  0.00            
ATOM    232  CG2 VAL B   6      -4.765  -2.529  -2.894  1.00  0.00            
ATOM    233 HG21 VAL B   6      -5.197  -1.510  -2.814  1.00  0.00            
ATOM    234 HG22 VAL B   6      -4.058  -2.560  -3.751  1.00  0.00            
ATOM    235 HG23 VAL B   6      -5.482  -3.279  -3.297  1.00  0.00            
ATOM    236  C   VAL B   6      -4.249  -1.043  -0.081  1.00  0.00            
ATOM    237  O   VAL B   6      -4.882  -0.071  -0.523  1.00  0.00            
ATOM    238  N   ASN B   7      -4.326  -1.360   1.227  1.00  0.00            
ATOM    239  HN  ASN B   7      -3.700  -2.029   1.615  1.00  0.00            
ATOM    240  CA  ASN B   7      -5.309  -0.746   2.096  1.00  0.00            
ATOM    241  HA  ASN B   7      -5.542   0.254   1.744  1.00  0.00            
ATOM    242  CB  ASN B   7      -6.690  -1.554   1.947  1.00  0.00            
ATOM    243  HB1 ASN B   7      -6.491  -2.477   2.538  1.00  0.00            
ATOM    244  HB2 ASN B   7      -6.869  -1.739   0.864  1.00  0.00            
ATOM    245  CG  ASN B   7      -7.884  -0.843   2.631  1.00  0.00            
ATOM    246  OD1 ASN B   7      -7.692   0.254   3.168  1.00  0.00            
ATOM    247  ND2 ASN B   7      -9.032  -1.489   2.416  1.00  0.00            
ATOM    248 HD21 ASN B   7      -9.031  -2.319   1.852  1.00  0.00            
ATOM    249 HD22 ASN B   7      -9.886  -0.987   2.592  1.00  0.00            
ATOM    250  C   ASN B   7      -4.735  -0.771   3.506  1.00  0.00            
ATOM    251  OT1 ASN B   7      -4.539   0.335   4.188  1.00  0.00            
ATOM    252  OT2 ASN B   7      -4.480  -1.879   4.123  1.00  0.00            
ATOM    253  N   LYS C   1       0.828   2.875   7.536  1.00  0.00            
ATOM    254  H1  LYS C   1      -0.038   2.967   6.973  1.00  0.00            
ATOM    255  H2  LYS C   1       0.640   2.453   8.468  1.00  0.00            
ATOM    256  H3  LYS C   1       1.194   3.837   7.686  1.00  0.00            
ATOM    257  CA  LYS C   1       1.888   2.144   6.894  1.00  0.00            
ATOM    258  HA  LYS C   1       2.791   2.180   7.473  1.00  0.00            
ATOM    259  CB  LYS C   1       1.460   0.660   6.791  1.00  0.00            
ATOM    260  HB1 LYS C   1       1.040   0.395   7.784  1.00  0.00            
ATOM    261  HB2 LYS C   1       2.296  -0.049   6.619  1.00  0.00            
ATOM    262  CG  LYS C   1       0.246   0.344   5.847  1.00  0.00            
ATOM    263  HG1 LYS C   1       0.729  -0.053   4.927  1.00  0.00            
ATOM    264  HG2 LYS C   1      -0.319   1.284   5.668  1.00  0.00            
ATOM    265  CD  LYS C   1      -0.678  -0.667   6.382  1.00  0.00            
ATOM    266  HD1 LYS C   1       0.000  -1.544   6.475  1.00  0.00            
ATOM    267  HD2 LYS C   1      -0.982  -0.389   7.412  1.00  0.00            
ATOM    268  CE  LYS C   1      -1.747  -1.129   5.464  1.00  0.00            
ATOM    269  HE1 LYS C   1      -1.298  -1.723   4.635  1.00  0.00            
ATOM    270  HE2 LYS C   1      -2.250  -0.229   5.044  1.00  0.00            
ATOM    271  NZ  LYS C   1      -2.787  -1.905   6.172  1.00  0.00            
ATOM    272  HZ1 LYS C   1      -3.583  -2.081   5.517  1.00  0.00            
ATOM    273  HZ2 LYS C   1      -2.420  -2.812   6.511  1.00  0.00            
ATOM    274  HZ3 LYS C   1      -3.152  -1.382   6.994  1.00  0.00            
ATOM    275  C   LYS C   1       2.254   2.676   5.563  1.00  0.00            
ATOM    276  O   LYS C   1       1.705   3.693   5.096  1.00  0.00            
ATOM    277  N   VAL C   2       3.180   2.029   4.882  1.00  0.00            
ATOM    278  HN  VAL C   2       3.574   1.168   5.214  1.00  0.00            
ATOM    279  CA  VAL C   2       3.450   2.336   3.564  1.00  0.00            
ATOM    280  HA  VAL C   2       3.281   3.392   3.425  1.00  0.00            
ATOM    281  CB  VAL C   2       4.963   2.202   3.159  1.00  0.00            
ATOM    282  HB  VAL C   2       5.134   1.115   3.303  1.00  0.00            
ATOM    283  CG1 VAL C   2       5.188   2.595   1.672  1.00  0.00            
ATOM    284 HG11 VAL C   2       6.181   2.297   1.259  1.00  0.00            
ATOM    285 HG12 VAL C   2       4.487   2.140   0.941  1.00  0.00            
ATOM    286 HG13 VAL C   2       5.183   3.698   1.553  1.00  0.00            
ATOM    287  CG2 VAL C   2       5.941   2.999   3.960  1.00  0.00            
ATOM    288 HG21 VAL C   2       6.972   2.941   3.557  1.00  0.00            
ATOM    289 HG22 VAL C   2       5.665   4.071   3.966  1.00  0.00            
ATOM    290 HG23 VAL C   2       6.012   2.556   4.970  1.00  0.00            
ATOM    291  C   VAL C   2       2.431   1.717   2.531  1.00  0.00            
ATOM    292  O   VAL C   2       2.355   0.485   2.434  1.00  0.00            
ATOM    293  N   LYS C   3       1.595   2.524   1.864  1.00  0.00            
ATOM    294  HN  LYS C   3       1.644   3.522   1.957  1.00  0.00            
ATOM    295  CA  LYS C   3       0.399   1.972   1.176  1.00  0.00            
ATOM    296  HA  LYS C   3       0.657   1.037   0.704  1.00  0.00            
ATOM    297  CB  LYS C   3      -0.747   1.768   2.169  1.00  0.00            
ATOM    298  HB1 LYS C   3      -0.524   0.879   2.795  1.00  0.00            
ATOM    299  HB2 LYS C   3      -1.468   1.326   1.444  1.00  0.00            
ATOM    300  CG  LYS C   3      -1.233   2.973   2.995  1.00  0.00            
ATOM    301  HG1 LYS C   3      -1.267   3.818   2.274  1.00  0.00            
ATOM    302  HG2 LYS C   3      -0.568   3.089   3.875  1.00  0.00            
ATOM    303  CD  LYS C   3      -2.589   2.804   3.559  1.00  0.00            
ATOM    304  HD1 LYS C   3      -2.639   1.936   4.259  1.00  0.00            
ATOM    305  HD2 LYS C   3      -2.735   3.737   4.144  1.00  0.00            
ATOM    306  CE  LYS C   3      -3.744   2.789   2.473  1.00  0.00            
ATOM    307  HE1 LYS C   3      -3.500   1.854   1.922  1.00  0.00            
ATOM    308  HE2 LYS C   3      -3.696   3.742   1.911  1.00  0.00            
ATOM    309  NZ  LYS C   3      -5.093   2.624   3.022  1.00  0.00            
ATOM    310  HZ1 LYS C   3      -5.843   2.683   2.300  1.00  0.00            
ATOM    311  HZ2 LYS C   3      -5.090   1.727   3.546  1.00  0.00            
ATOM    312  HZ3 LYS C   3      -5.241   3.429   3.667  1.00  0.00            
ATOM    313  C   LYS C   3      -0.065   2.944   0.133  1.00  0.00            
ATOM    314  O   LYS C   3       0.246   4.124   0.215  1.00  0.00            
ATOM    315  N   VAL C   4      -0.787   2.447  -0.906  1.00  0.00            
ATOM    316  HN  VAL C   4      -1.174   1.535  -0.873  1.00  0.00            
ATOM    317  CA  VAL C   4      -1.229   3.406  -2.002  1.00  0.00            
ATOM    318  HA  VAL C   4      -0.433   4.101  -2.215  1.00  0.00            
ATOM    319  CB  VAL C   4      -1.397   2.653  -3.335  1.00  0.00            
ATOM    320  HB  VAL C   4      -0.487   2.080  -3.618  1.00  0.00            
ATOM    321  CG1 VAL C   4      -2.571   1.653  -3.176  1.00  0.00            
ATOM    322 HG11 VAL C   4      -3.481   2.210  -2.839  1.00  0.00            
ATOM    323 HG12 VAL C   4      -2.763   1.232  -4.183  1.00  0.00            
ATOM    324 HG13 VAL C   4      -2.220   0.851  -2.489  1.00  0.00            
ATOM    325  CG2 VAL C   4      -1.725   3.631  -4.470  1.00  0.00            
ATOM    326 HG21 VAL C   4      -1.521   3.200  -5.482  1.00  0.00            
ATOM    327 HG22 VAL C   4      -2.764   4.028  -4.522  1.00  0.00            
ATOM    328 HG23 VAL C   4      -1.111   4.549  -4.366  1.00  0.00            
ATOM    329  C   VAL C   4      -2.489   4.280  -1.700  1.00  0.00            
ATOM    330  O   VAL C   4      -3.427   3.964  -0.952  1.00  0.00            
ATOM    331  N   GLN C   5      -2.469   5.536  -2.266  1.00  0.00            
ATOM    332  HN  GLN C   5      -1.669   5.882  -2.746  1.00  0.00            
ATOM    333  CA  GLN C   5      -3.606   6.511  -2.153  1.00  0.00            
ATOM    334  HA  GLN C   5      -4.449   5.966  -1.753  1.00  0.00            
ATOM    335  CB  GLN C   5      -3.276   7.661  -1.215  1.00  0.00            
ATOM    336  HB1 GLN C   5      -2.365   8.251  -1.443  1.00  0.00            
ATOM    337  HB2 GLN C   5      -2.856   7.179  -0.313  1.00  0.00            
ATOM    338  CG  GLN C   5      -4.451   8.572  -0.761  1.00  0.00            
ATOM    339  HG1 GLN C   5      -4.614   9.339  -1.547  1.00  0.00            
ATOM    340  HG2 GLN C   5      -4.169   9.122   0.162  1.00  0.00            
ATOM    341  CD  GLN C   5      -5.702   7.819  -0.440  1.00  0.00            
ATOM    342  OE1 GLN C   5      -6.536   7.620  -1.319  1.00  0.00            
ATOM    343  NE2 GLN C   5      -5.865   7.305   0.782  1.00  0.00            
ATOM    344 HE21 GLN C   5      -5.099   7.263   1.424  1.00  0.00            
ATOM    345 HE22 GLN C   5      -6.601   6.673   1.009  1.00  0.00            
ATOM    346  C   GLN C   5      -4.008   6.979  -3.535  1.00  0.00            
ATOM    347  O   GLN C   5      -3.146   7.277  -4.378  1.00  0.00            
ATOM    348  N   VAL C   6      -5.317   7.004  -3.860  1.00  0.00            
ATOM    349  HN  VAL C   6      -5.961   6.788  -3.140  1.00  0.00            
ATOM    350  CA  VAL C   6      -5.901   7.110  -5.244  1.00  0.00            
ATOM    351  HA  VAL C   6      -5.115   7.125  -5.976  1.00  0.00            
ATOM    352  CB  VAL C   6      -6.850   5.888  -5.500  1.00  0.00            
ATOM    353  HB  VAL C   6      -7.315   5.965  -6.505  1.00  0.00            
ATOM    354  CG1 VAL C   6      -6.014   4.621  -5.454  1.00  0.00            
ATOM    355 HG11 VAL C   6      -5.558   4.544  -4.448  1.00  0.00            
ATOM    356 HG12 VAL C   6      -6.676   3.759  -5.697  1.00  0.00            
ATOM    357 HG13 VAL C   6      -5.231   4.696  -6.242  1.00  0.00            
ATOM    358  CG2 VAL C   6      -8.012   5.824  -4.434  1.00  0.00            
ATOM    359 HG21 VAL C   6      -8.312   6.881  -4.278  1.00  0.00            
ATOM    360 HG22 VAL C   6      -8.930   5.267  -4.697  1.00  0.00            
ATOM    361 HG23 VAL C   6      -7.706   5.336  -3.489  1.00  0.00            
ATOM    362  C   VAL C   6      -6.635   8.387  -5.345  1.00  0.00            
ATOM    363  O   VAL C   6      -7.425   8.635  -6.342  1.00  0.00            
ATOM    364  N   ASN C   7      -6.456   9.329  -4.409  1.00  0.00            
ATOM    365  HN  ASN C   7      -5.963   8.933  -3.645  1.00  0.00            
ATOM    366  CA  ASN C   7      -6.960  10.656  -4.397  1.00  0.00            
ATOM    367  HA  ASN C   7      -7.958  10.631  -4.819  1.00  0.00            
ATOM    368  CB  ASN C   7      -7.116  11.141  -2.915  1.00  0.00            
ATOM    369  HB1 ASN C   7      -6.114  11.412  -2.504  1.00  0.00            
ATOM    370  HB2 ASN C   7      -7.523  10.239  -2.410  1.00  0.00            
ATOM    371  CG  ASN C   7      -8.037  12.252  -2.631  1.00  0.00            
ATOM    372  OD1 ASN C   7      -7.670  13.253  -1.938  1.00  0.00            
ATOM    373  ND2 ASN C   7      -9.358  12.105  -2.847  1.00  0.00            
ATOM    374 HD21 ASN C   7      -9.712  11.197  -2.624  1.00  0.00            
ATOM    375 HD22 ASN C   7      -9.858  12.912  -2.523  1.00  0.00            
ATOM    376  C   ASN C   7      -6.313  11.796  -5.253  1.00  0.00            
ATOM    377  OT1 ASN C   7      -5.115  12.129  -4.974  1.00  0.00            
ATOM    378  OT2 ASN C   7      -7.039  12.330  -6.141  1.00  0.00            
ATOM    379  N   LYS D   1      -1.996  -4.105 -13.233  1.00  0.00            
ATOM    380  H1  LYS D   1      -1.280  -3.610 -13.796  1.00  0.00            
ATOM    381  H2  LYS D   1      -1.955  -5.130 -13.405  1.00  0.00            
ATOM    382  H3  LYS D   1      -2.902  -3.764 -13.642  1.00  0.00            
ATOM    383  CA  LYS D   1      -1.780  -3.688 -11.858  1.00  0.00            
ATOM    384  HA  LYS D   1      -2.455  -4.274 -11.262  1.00  0.00            
ATOM    385  CB  LYS D   1      -0.294  -4.245 -11.400  1.00  0.00            
ATOM    386  HB1 LYS D   1      -0.013  -3.757 -10.443  1.00  0.00            
ATOM    387  HB2 LYS D   1       0.440  -3.889 -12.141  1.00  0.00            
ATOM    388  CG  LYS D   1      -0.398  -5.778 -11.175  1.00  0.00            
ATOM    389  HG1 LYS D   1      -0.561  -6.396 -12.088  1.00  0.00            
ATOM    390  HG2 LYS D   1      -1.291  -5.946 -10.528  1.00  0.00            
ATOM    391  CD  LYS D   1       1.002  -6.184 -10.581  1.00  0.00            
ATOM    392  HD1 LYS D   1       1.698  -5.791 -11.350  1.00  0.00            
ATOM    393  HD2 LYS D   1       1.110  -5.525  -9.684  1.00  0.00            
ATOM    394  CE  LYS D   1       0.970  -7.681 -10.225  1.00  0.00            
ATOM    395  HE1 LYS D   1       0.943  -8.282 -11.167  1.00  0.00            
ATOM    396  HE2 LYS D   1       0.053  -7.721  -9.611  1.00  0.00            
ATOM    397  NZ  LYS D   1       2.178  -8.136  -9.519  1.00  0.00            
ATOM    398  HZ1 LYS D   1       3.011  -8.195 -10.124  1.00  0.00            
ATOM    399  HZ2 LYS D   1       2.412  -7.609  -8.646  1.00  0.00            
ATOM    400  HZ3 LYS D   1       1.907  -9.060  -9.115  1.00  0.00            
ATOM    401  C   LYS D   1      -2.013  -2.215 -11.586  1.00  0.00            
ATOM    402  O   LYS D   1      -1.951  -1.378 -12.455  1.00  0.00            
ATOM    403  N   VAL D   2      -2.266  -1.899 -10.307  1.00  0.00            
ATOM    404  HN  VAL D   2      -2.460  -2.589  -9.617  1.00  0.00            
ATOM    405  CA  VAL D   2      -2.231  -0.502  -9.869  1.00  0.00            
ATOM    406  HA  VAL D   2      -2.709   0.051 -10.664  1.00  0.00            
ATOM    407  CB  VAL D   2      -2.891  -0.273  -8.507  1.00  0.00            
ATOM    408  HB  VAL D   2      -2.249  -0.753  -7.729  1.00  0.00            
ATOM    409  CG1 VAL D   2      -2.889   1.253  -8.205  1.00  0.00            
ATOM    410 HG11 VAL D   2      -1.888   1.688  -7.979  1.00  0.00            
ATOM    411 HG12 VAL D   2      -3.026   1.842  -9.138  1.00  0.00            
ATOM    412 HG13 VAL D   2      -3.574   1.624  -7.403  1.00  0.00            
ATOM    413  CG2 VAL D   2      -4.248  -0.906  -8.572  1.00  0.00            
ATOM    414 HG21 VAL D   2      -4.863  -0.409  -7.793  1.00  0.00            
ATOM    415 HG22 VAL D   2      -4.709  -0.653  -9.549  1.00  0.00            
ATOM    416 HG23 VAL D   2      -4.075  -1.983  -8.411  1.00  0.00            
ATOM    417  C   VAL D   2      -0.782  -0.044  -9.857  1.00  0.00            
ATOM    418  O   VAL D   2       0.065  -0.576  -9.149  1.00  0.00            
ATOM    419  N   LYS D   3      -0.418   0.869 -10.777  1.00  0.00            
ATOM    420  HN  LYS D   3      -1.040   1.370 -11.373  1.00  0.00            
ATOM    421  CA  LYS D   3       0.954   1.345 -11.029  1.00  0.00            
ATOM    422  HA  LYS D   3       1.604   0.725 -10.429  1.00  0.00            
ATOM    423  CB  LYS D   3       1.401   1.327 -12.491  1.00  0.00            
ATOM    424  HB1 LYS D   3       2.418   1.761 -12.635  1.00  0.00            
ATOM    425  HB2 LYS D   3       0.691   1.930 -13.085  1.00  0.00            
ATOM    426  CG  LYS D   3       1.406  -0.031 -13.210  1.00  0.00            
ATOM    427  HG1 LYS D   3       1.625   0.119 -14.295  1.00  0.00            
ATOM    428  HG2 LYS D   3       0.422  -0.535 -13.078  1.00  0.00            
ATOM    429  CD  LYS D   3       2.452  -1.002 -12.736  1.00  0.00            
ATOM    430  HD1 LYS D   3       2.151  -1.398 -11.745  1.00  0.00            
ATOM    431  HD2 LYS D   3       2.291  -1.855 -13.425  1.00  0.00            
ATOM    432  CE  LYS D   3       3.929  -0.639 -12.951  1.00  0.00            
ATOM    433  HE1 LYS D   3       4.128   0.305 -12.422  1.00  0.00            
ATOM    434  HE2 LYS D   3       4.127  -0.531 -14.044  1.00  0.00            
ATOM    435  NZ  LYS D   3       4.751  -1.719 -12.338  1.00  0.00            
ATOM    436  HZ1 LYS D   3       4.236  -2.628 -12.392  1.00  0.00            
ATOM    437  HZ2 LYS D   3       5.708  -1.875 -12.733  1.00  0.00            
ATOM    438  HZ3 LYS D   3       4.869  -1.450 -11.339  1.00  0.00            
ATOM    439  C   LYS D   3       1.063   2.747 -10.455  1.00  0.00            
ATOM    440  O   LYS D   3       0.293   3.692 -10.758  1.00  0.00            
ATOM    441  N   VAL D   4       2.050   2.952  -9.566  1.00  0.00            
ATOM    442  HN  VAL D   4       2.684   2.236  -9.268  1.00  0.00            
ATOM    443  CA  VAL D   4       2.119   4.225  -8.856  1.00  0.00            
ATOM    444  HA  VAL D   4       1.116   4.646  -8.811  1.00  0.00            
ATOM    445  CB  VAL D   4       2.629   4.075  -7.448  1.00  0.00            
ATOM    446  HB  VAL D   4       3.060   5.037  -7.101  1.00  0.00            
ATOM    447  CG1 VAL D   4       1.346   3.777  -6.569  1.00  0.00            
ATOM    448 HG11 VAL D   4       0.749   2.928  -6.956  1.00  0.00            
ATOM    449 HG12 VAL D   4       1.567   3.534  -5.506  1.00  0.00            
ATOM    450 HG13 VAL D   4       0.656   4.638  -6.560  1.00  0.00            
ATOM    451  CG2 VAL D   4       3.665   2.989  -7.185  1.00  0.00            
ATOM    452 HG21 VAL D   4       4.517   3.018  -7.887  1.00  0.00            
ATOM    453 HG22 VAL D   4       4.199   3.162  -6.226  1.00  0.00            
ATOM    454 HG23 VAL D   4       3.323   1.922  -7.175  1.00  0.00            
ATOM    455  C   VAL D   4       2.992   5.234  -9.509  1.00  0.00            
ATOM    456  O   VAL D   4       4.006   4.943 -10.149  1.00  0.00            
ATOM    457  N   GLN D   5       2.595   6.509  -9.369  1.00  0.00            
ATOM    458  HN  GLN D   5       1.983   6.731  -8.609  1.00  0.00            
ATOM    459  CA  GLN D   5       3.051   7.654 -10.096  1.00  0.00            
ATOM    460  HA  GLN D   5       3.609   7.194 -10.899  1.00  0.00            
ATOM    461  CB  GLN D   5       1.876   8.319 -10.890  1.00  0.00            
ATOM    462  HB1 GLN D   5       2.388   9.119 -11.467  1.00  0.00            
ATOM    463  HB2 GLN D   5       1.174   8.763 -10.161  1.00  0.00            
ATOM    464  CG  GLN D   5       1.088   7.517 -11.946  1.00  0.00            
ATOM    465  HG1 GLN D   5       0.508   8.221 -12.580  1.00  0.00            
ATOM    466  HG2 GLN D   5       0.358   6.904 -11.384  1.00  0.00            
ATOM    467  CD  GLN D   5       1.928   6.602 -12.801  1.00  0.00            
ATOM    468  OE1 GLN D   5       2.813   7.147 -13.426  1.00  0.00            
ATOM    469  NE2 GLN D   5       1.574   5.272 -12.896  1.00  0.00            
ATOM    470 HE21 GLN D   5       2.110   4.690 -13.513  1.00  0.00            
ATOM    471 HE22 GLN D   5       0.987   4.838 -12.212  1.00  0.00            
ATOM    472  C   GLN D   5       3.995   8.654  -9.357  1.00  0.00            
ATOM    473  O   GLN D   5       3.843   8.942  -8.158  1.00  0.00            
ATOM    474  N   VAL D   6       5.078   9.155 -10.034  1.00  0.00            
ATOM    475  HN  VAL D   6       5.354   8.773 -10.910  1.00  0.00            
ATOM    476  CA  VAL D   6       6.160   9.968  -9.383  1.00  0.00            
ATOM    477  HA  VAL D   6       6.534   9.414  -8.538  1.00  0.00            
ATOM    478  CB  VAL D   6       7.403  10.199 -10.162  1.00  0.00            
ATOM    479  HB  VAL D   6       8.066  10.866  -9.578  1.00  0.00            
ATOM    480  CG1 VAL D   6       8.124   8.871 -10.388  1.00  0.00            
ATOM    481 HG11 VAL D   6       8.282   8.315  -9.442  1.00  0.00            
ATOM    482 HG12 VAL D   6       7.448   8.251 -11.030  1.00  0.00            
ATOM    483 HG13 VAL D   6       9.064   9.008 -10.956  1.00  0.00            
ATOM    484  CG2 VAL D   6       7.081  10.974 -11.507  1.00  0.00            
ATOM    485 HG21 VAL D   6       6.816  12.038 -11.325  1.00  0.00            
ATOM    486 HG22 VAL D   6       7.891  10.774 -12.238  1.00  0.00            
ATOM    487 HG23 VAL D   6       6.209  10.493 -12.004  1.00  0.00            
ATOM    488  C   VAL D   6       5.723  11.337  -8.863  1.00  0.00            
ATOM    489  O   VAL D   6       4.814  11.984  -9.361  1.00  0.00            
ATOM    490  N   ASN D   7       6.428  11.878  -7.845  1.00  0.00            
ATOM    491  HN  ASN D   7       7.041  11.284  -7.334  1.00  0.00            
ATOM    492  CA  ASN D   7       6.212  13.171  -7.187  1.00  0.00            
ATOM    493  HA  ASN D   7       5.140  13.281  -7.061  1.00  0.00            
ATOM    494  CB  ASN D   7       7.015  13.156  -5.803  1.00  0.00            
ATOM    495  HB1 ASN D   7       8.090  13.053  -6.025  1.00  0.00            
ATOM    496  HB2 ASN D   7       6.752  12.242  -5.232  1.00  0.00            
ATOM    497  CG  ASN D   7       6.661  14.315  -4.992  1.00  0.00            
ATOM    498  OD1 ASN D   7       5.574  14.865  -5.087  1.00  0.00            
ATOM    499  ND2 ASN D   7       7.582  14.771  -4.108  1.00  0.00            
ATOM    500 HD21 ASN D   7       7.306  15.551  -3.558  1.00  0.00            
ATOM    501 HD22 ASN D   7       8.540  14.499  -4.184  1.00  0.00            
ATOM    502  C   ASN D   7       6.700  14.292  -8.205  1.00  0.00            
ATOM    503  OT1 ASN D   7       7.925  14.309  -8.458  1.00  0.00            
ATOM    504  OT2 ASN D   7       5.869  14.973  -8.768  1.00  0.00            
ATOM    505  N   LYS E   1     -10.470 -13.048  -4.900  1.00  0.00            
ATOM    506  H1  LYS E   1      -9.915 -13.858  -4.561  1.00  0.00            
ATOM    507  H2  LYS E   1     -11.486 -13.267  -4.910  1.00  0.00            
ATOM    508  H3  LYS E   1     -10.124 -12.755  -5.840  1.00  0.00            
ATOM    509  CA  LYS E   1     -10.085 -11.998  -3.971  1.00  0.00            
ATOM    510  HA  LYS E   1     -10.963 -11.390  -3.782  1.00  0.00            
ATOM    511  CB  LYS E   1      -9.725 -12.521  -2.553  1.00  0.00            
ATOM    512  HB1 LYS E   1      -9.186 -11.758  -1.947  1.00  0.00            
ATOM    513  HB2 LYS E   1      -8.969 -13.334  -2.575  1.00  0.00            
ATOM    514  CG  LYS E   1     -10.927 -13.007  -1.684  1.00  0.00            
ATOM    515  HG1 LYS E   1     -11.471 -13.782  -2.270  1.00  0.00            
ATOM    516  HG2 LYS E   1     -11.512 -12.065  -1.746  1.00  0.00            
ATOM    517  CD  LYS E   1     -10.682 -13.384  -0.238  1.00  0.00            
ATOM    518  HD1 LYS E   1      -9.949 -12.618   0.084  1.00  0.00            
ATOM    519  HD2 LYS E   1     -11.592 -13.324   0.389  1.00  0.00            
ATOM    520  CE  LYS E   1     -10.034 -14.747  -0.019  1.00  0.00            
ATOM    521  HE1 LYS E   1      -9.090 -14.866  -0.594  1.00  0.00            
ATOM    522  HE2 LYS E   1     -10.702 -15.609  -0.239  1.00  0.00            
ATOM    523  NZ  LYS E   1      -9.622 -14.876   1.415  1.00  0.00            
ATOM    524  HZ1 LYS E   1      -9.050 -15.745   1.426  1.00  0.00            
ATOM    525  HZ2 LYS E   1      -9.089 -14.080   1.829  1.00  0.00            
ATOM    526  HZ3 LYS E   1     -10.490 -15.081   1.964  1.00  0.00            
ATOM    527  C   LYS E   1      -9.027 -11.095  -4.533  1.00  0.00            
ATOM    528  O   LYS E   1      -8.417 -11.485  -5.476  1.00  0.00            
ATOM    529  N   VAL E   2      -8.720  -9.949  -3.959  1.00  0.00            
ATOM    530  HN  VAL E   2      -9.290  -9.697  -3.177  1.00  0.00            
ATOM    531  CA  VAL E   2      -7.693  -9.055  -4.293  1.00  0.00            
ATOM    532  HA  VAL E   2      -7.316  -9.255  -5.285  1.00  0.00            
ATOM    533  CB  VAL E   2      -8.240  -7.613  -4.374  1.00  0.00            
ATOM    534  HB  VAL E   2      -8.651  -7.348  -3.379  1.00  0.00            
ATOM    535  CG1 VAL E   2      -7.024  -6.671  -4.715  1.00  0.00            
ATOM    536 HG11 VAL E   2      -6.613  -6.847  -5.737  1.00  0.00            
ATOM    537 HG12 VAL E   2      -7.435  -5.638  -4.680  1.00  0.00            
ATOM    538 HG13 VAL E   2      -6.180  -6.759  -3.990  1.00  0.00            
ATOM    539  CG2 VAL E   2      -9.264  -7.518  -5.483  1.00  0.00            
ATOM    540 HG21 VAL E   2      -9.644  -6.476  -5.503  1.00  0.00            
ATOM    541 HG22 VAL E   2      -8.812  -7.646  -6.491  1.00  0.00            
ATOM    542 HG23 VAL E   2     -10.032  -8.313  -5.379  1.00  0.00            
ATOM    543  C   VAL E   2      -6.550  -9.309  -3.194  1.00  0.00            
ATOM    544  O   VAL E   2      -6.791  -9.479  -2.014  1.00  0.00            
ATOM    545  N   LYS E   3      -5.268  -9.292  -3.593  1.00  0.00            
ATOM    546  HN  LYS E   3      -5.059  -9.161  -4.561  1.00  0.00            
ATOM    547  CA  LYS E   3      -4.108  -9.296  -2.716  1.00  0.00            
ATOM    548  HA  LYS E   3      -4.309 -10.052  -1.976  1.00  0.00            
ATOM    549  CB  LYS E   3      -2.853  -9.552  -3.594  1.00  0.00            
ATOM    550  HB1 LYS E   3      -1.864  -9.312  -3.152  1.00  0.00            
ATOM    551  HB2 LYS E   3      -2.990  -8.825  -4.419  1.00  0.00            
ATOM    552  CG  LYS E   3      -2.760 -10.974  -4.071  1.00  0.00            
ATOM    553  HG1 LYS E   3      -2.046 -10.981  -4.929  1.00  0.00            
ATOM    554  HG2 LYS E   3      -3.743 -11.305  -4.450  1.00  0.00            
ATOM    555  CD  LYS E   3      -2.351 -12.016  -3.015  1.00  0.00            
ATOM    556  HD1 LYS E   3      -1.425 -11.613  -2.529  1.00  0.00            
ATOM    557  HD2 LYS E   3      -3.094 -12.187  -2.203  1.00  0.00            
ATOM    558  CE  LYS E   3      -2.058 -13.450  -3.572  1.00  0.00            
ATOM    559  HE1 LYS E   3      -2.977 -13.835  -4.069  1.00  0.00            
ATOM    560  HE2 LYS E   3      -1.740 -14.217  -2.830  1.00  0.00            
ATOM    561  NZ  LYS E   3      -0.953 -13.417  -4.509  1.00  0.00            
ATOM    562  HZ1 LYS E   3      -0.179 -12.763  -4.280  1.00  0.00            
ATOM    563  HZ2 LYS E   3      -0.522 -14.362  -4.515  1.00  0.00            
ATOM    564  HZ3 LYS E   3      -1.200 -13.236  -5.510  1.00  0.00            
ATOM    565  C   LYS E   3      -3.871  -8.002  -1.972  1.00  0.00            
ATOM    566  O   LYS E   3      -4.390  -6.938  -2.424  1.00  0.00            
ATOM    567  N   VAL E   4      -3.169  -8.010  -0.867  1.00  0.00            
ATOM    568  HN  VAL E   4      -2.677  -8.811  -0.535  1.00  0.00            
ATOM    569  CA  VAL E   4      -3.065  -6.793  -0.038  1.00  0.00            
ATOM    570  HA  VAL E   4      -3.978  -6.240  -0.240  1.00  0.00            
ATOM    571  CB  VAL E   4      -3.058  -7.033   1.434  1.00  0.00            
ATOM    572  HB  VAL E   4      -2.846  -6.092   1.975  1.00  0.00            
ATOM    573  CG1 VAL E   4      -4.504  -7.334   1.842  1.00  0.00            
ATOM    574 HG11 VAL E   4      -4.687  -7.198   2.935  1.00  0.00            
ATOM    575 HG12 VAL E   4      -5.215  -6.618   1.393  1.00  0.00            
ATOM    576 HG13 VAL E   4      -4.633  -8.400   1.556  1.00  0.00            
ATOM    577  CG2 VAL E   4      -2.088  -8.139   1.891  1.00  0.00            
ATOM    578 HG21 VAL E   4      -1.036  -7.797   2.036  1.00  0.00            
ATOM    579 HG22 VAL E   4      -2.412  -8.378   2.925  1.00  0.00            
ATOM    580 HG23 VAL E   4      -2.021  -9.090   1.317  1.00  0.00            
ATOM    581  C   VAL E   4      -1.899  -5.872  -0.383  1.00  0.00            
ATOM    582  O   VAL E   4      -1.476  -4.990   0.415  1.00  0.00            
ATOM    583  N   GLN E   5      -1.183  -6.136  -1.549  1.00  0.00            
ATOM    584  HN  GLN E   5      -1.385  -6.934  -2.102  1.00  0.00            
ATOM    585  CA  GLN E   5      -0.192  -5.249  -2.035  1.00  0.00            
ATOM    586  HA  GLN E   5      -0.273  -4.297  -1.540  1.00  0.00            
ATOM    587  CB  GLN E   5       1.344  -5.778  -1.923  1.00  0.00            
ATOM    588  HB1 GLN E   5       1.557  -5.828  -0.840  1.00  0.00            
ATOM    589  HB2 GLN E   5       2.030  -4.948  -2.195  1.00  0.00            
ATOM    590  CG  GLN E   5       1.586  -7.099  -2.789  1.00  0.00            
ATOM    591  HG1 GLN E   5       1.676  -7.084  -3.896  1.00  0.00            
ATOM    592  HG2 GLN E   5       0.830  -7.818  -2.419  1.00  0.00            
ATOM    593  CD  GLN E   5       2.908  -7.835  -2.404  1.00  0.00            
ATOM    594  OE1 GLN E   5       3.342  -7.787  -1.245  1.00  0.00            
ATOM    595  NE2 GLN E   5       3.633  -8.386  -3.445  1.00  0.00            
ATOM    596 HE21 GLN E   5       3.160  -8.494  -4.322  1.00  0.00            
ATOM    597 HE22 GLN E   5       4.427  -8.932  -3.218  1.00  0.00            
ATOM    598  C   GLN E   5      -0.529  -5.032  -3.540  1.00  0.00            
ATOM    599  O   GLN E   5      -1.172  -5.863  -4.243  1.00  0.00            
ATOM    600  N   VAL E   6       0.000  -3.889  -4.080  1.00  0.00            
ATOM    601  HN  VAL E   6       0.410  -3.298  -3.395  1.00  0.00            
ATOM    602  CA  VAL E   6      -0.151  -3.487  -5.507  1.00  0.00            
ATOM    603  HA  VAL E   6      -1.041  -3.935  -5.915  1.00  0.00            
ATOM    604  CB  VAL E   6      -0.199  -2.005  -5.740  1.00  0.00            
ATOM    605  HB  VAL E   6      -0.456  -1.808  -6.794  1.00  0.00            
ATOM    606  CG1 VAL E   6      -1.382  -1.492  -4.831  1.00  0.00            
ATOM    607 HG11 VAL E   6      -1.271  -1.490  -3.728  1.00  0.00            
ATOM    608 HG12 VAL E   6      -1.714  -0.484  -5.162  1.00  0.00            
ATOM    609 HG13 VAL E   6      -2.256  -2.114  -5.098  1.00  0.00            
ATOM    610  CG2 VAL E   6       1.065  -1.360  -5.390  1.00  0.00            
ATOM    611 HG21 VAL E   6       0.921  -0.261  -5.372  1.00  0.00            
ATOM    612 HG22 VAL E   6       1.442  -1.666  -4.384  1.00  0.00            
ATOM    613 HG23 VAL E   6       1.793  -1.509  -6.218  1.00  0.00            
ATOM    614  C   VAL E   6       1.001  -4.057  -6.321  1.00  0.00            
ATOM    615  O   VAL E   6       0.961  -4.008  -7.520  1.00  0.00            
ATOM    616  N   ASN E   7       1.944  -4.620  -5.656  1.00  0.00            
ATOM    617  HN  ASN E   7       1.879  -4.530  -4.658  1.00  0.00            
ATOM    618  CA  ASN E   7       3.242  -5.018  -6.276  1.00  0.00            
ATOM    619  HA  ASN E   7       3.657  -4.244  -6.894  1.00  0.00            
ATOM    620  CB  ASN E   7       4.359  -5.177  -5.122  1.00  0.00            
ATOM    621  HB1 ASN E   7       5.363  -5.457  -5.524  1.00  0.00            
ATOM    622  HB2 ASN E   7       4.104  -6.005  -4.415  1.00  0.00            
ATOM    623  CG  ASN E   7       4.461  -4.029  -4.208  1.00  0.00            
ATOM    624  OD1 ASN E   7       3.989  -4.053  -3.135  1.00  0.00            
ATOM    625  ND2 ASN E   7       5.040  -2.917  -4.819  1.00  0.00            
ATOM    626 HD21 ASN E   7       5.089  -2.933  -5.822  1.00  0.00            
ATOM    627 HD22 ASN E   7       4.988  -2.066  -4.306  1.00  0.00            
ATOM    628  C   ASN E   7       3.122  -6.310  -7.049  1.00  0.00            
ATOM    629  OT1 ASN E   7       2.036  -6.924  -7.071  1.00  0.00            
ATOM    630  OT2 ASN E   7       4.106  -6.713  -7.783  1.00  0.00            
ATOM    631  N   LYS F   1      -4.559  11.720  -7.687  1.00  0.00            
ATOM    632  H1  LYS F   1      -5.291  11.003  -7.875  1.00  0.00            
ATOM    633  H2  LYS F   1      -4.537  11.831  -6.655  1.00  0.00            
ATOM    634  H3  LYS F   1      -4.738  12.645  -8.109  1.00  0.00            
ATOM    635  CA  LYS F   1      -3.183  11.192  -8.083  1.00  0.00            
ATOM    636  HA  LYS F   1      -3.270  11.040  -9.152  1.00  0.00            
ATOM    637  CB  LYS F   1      -2.121  12.283  -7.805  1.00  0.00            
ATOM    638  HB1 LYS F   1      -2.128  12.510  -6.719  1.00  0.00            
ATOM    639  HB2 LYS F   1      -2.342  13.233  -8.339  1.00  0.00            
ATOM    640  CG  LYS F   1      -0.712  11.869  -8.316  1.00  0.00            
ATOM    641  HG1 LYS F   1      -0.635  11.781  -9.420  1.00  0.00            
ATOM    642  HG2 LYS F   1      -0.519  10.884  -7.839  1.00  0.00            
ATOM    643  CD  LYS F   1       0.471  12.729  -7.949  1.00  0.00            
ATOM    644  HD1 LYS F   1       0.060  13.753  -8.035  1.00  0.00            
ATOM    645  HD2 LYS F   1       0.951  12.734  -6.946  1.00  0.00            
ATOM    646  CE  LYS F   1       1.610  12.632  -8.968  1.00  0.00            
ATOM    647  HE1 LYS F   1       1.282  12.928  -9.987  1.00  0.00            
ATOM    648  HE2 LYS F   1       2.054  11.608  -8.932  1.00  0.00            
ATOM    649  NZ  LYS F   1       2.774  13.522  -8.580  1.00  0.00            
ATOM    650  HZ1 LYS F   1       2.766  13.645  -7.539  1.00  0.00            
ATOM    651  HZ2 LYS F   1       3.632  13.034  -8.902  1.00  0.00            
ATOM    652  HZ3 LYS F   1       2.671  14.418  -9.100  1.00  0.00            
ATOM    653  C   LYS F   1      -2.847   9.878  -7.362  1.00  0.00            
ATOM    654  O   LYS F   1      -3.170   9.742  -6.179  1.00  0.00            
ATOM    655  N   VAL F   2      -2.320   8.888  -8.119  1.00  0.00            
ATOM    656  HN  VAL F   2      -2.142   8.971  -9.103  1.00  0.00            
ATOM    657  CA  VAL F   2      -2.091   7.550  -7.669  1.00  0.00            
ATOM    658  HA  VAL F   2      -2.784   7.382  -6.866  1.00  0.00            
ATOM    659  CB  VAL F   2      -2.310   6.542  -8.737  1.00  0.00            
ATOM    660  HB  VAL F   2      -1.626   6.738  -9.591  1.00  0.00            
ATOM    661  CG1 VAL F   2      -2.060   5.045  -8.225  1.00  0.00            
ATOM    662 HG11 VAL F   2      -2.076   4.345  -9.078  1.00  0.00            
ATOM    663 HG12 VAL F   2      -1.101   4.874  -7.688  1.00  0.00            
ATOM    664 HG13 VAL F   2      -2.879   4.718  -7.557  1.00  0.00            
ATOM    665  CG2 VAL F   2      -3.683   6.603  -9.362  1.00  0.00            
ATOM    666 HG21 VAL F   2      -3.822   7.535  -9.955  1.00  0.00            
ATOM    667 HG22 VAL F   2      -3.752   5.855 -10.181  1.00  0.00            
ATOM    668 HG23 VAL F   2      -4.487   6.381  -8.627  1.00  0.00            
ATOM    669  C   VAL F   2      -0.678   7.493  -7.111  1.00  0.00            
ATOM    670  O   VAL F   2       0.288   7.344  -7.858  1.00  0.00            
ATOM    671  N   LYS F   3      -0.570   7.520  -5.791  1.00  0.00            
ATOM    672  HN  LYS F   3      -1.407   7.702  -5.278  1.00  0.00            
ATOM    673  CA  LYS F   3       0.705   7.682  -5.128  1.00  0.00            
ATOM    674  HA  LYS F   3       1.519   7.352  -5.763  1.00  0.00            
ATOM    675  CB  LYS F   3       0.902   9.251  -4.866  1.00  0.00            
ATOM    676  HB1 LYS F   3       0.609   9.835  -5.763  1.00  0.00            
ATOM    677  HB2 LYS F   3       1.996   9.362  -4.737  1.00  0.00            
ATOM    678  CG  LYS F   3       0.087   9.925  -3.719  1.00  0.00            
ATOM    679  HG1 LYS F   3       0.641   9.563  -2.822  1.00  0.00            
ATOM    680  HG2 LYS F   3      -0.921   9.475  -3.821  1.00  0.00            
ATOM    681  CD  LYS F   3      -0.143  11.430  -3.708  1.00  0.00            
ATOM    682  HD1 LYS F   3      -0.787  11.625  -4.591  1.00  0.00            
ATOM    683  HD2 LYS F   3      -0.763  11.815  -2.877  1.00  0.00            
ATOM    684  CE  LYS F   3       1.069  12.321  -3.973  1.00  0.00            
ATOM    685  HE1 LYS F   3       0.689  13.348  -4.170  1.00  0.00            
ATOM    686  HE2 LYS F   3       1.785  11.865  -4.686  1.00  0.00            
ATOM    687  NZ  LYS F   3       1.888  12.448  -2.798  1.00  0.00            
ATOM    688  HZ1 LYS F   3       2.299  11.505  -2.688  1.00  0.00            
ATOM    689  HZ2 LYS F   3       2.711  13.070  -2.940  1.00  0.00            
ATOM    690  HZ3 LYS F   3       1.351  12.695  -1.949  1.00  0.00            
ATOM    691  C   LYS F   3       0.887   6.917  -3.768  1.00  0.00            
ATOM    692  O   LYS F   3      -0.004   6.525  -3.007  1.00  0.00            
ATOM    693  N   VAL F   4       2.179   6.557  -3.485  1.00  0.00            
ATOM    694  HN  VAL F   4       2.870   6.751  -4.176  1.00  0.00            
ATOM    695  CA  VAL F   4       2.521   5.910  -2.271  1.00  0.00            
ATOM    696  HA  VAL F   4       1.879   5.077  -2.038  1.00  0.00            
ATOM    697  CB  VAL F   4       3.943   5.273  -2.498  1.00  0.00            
ATOM    698  HB  VAL F   4       4.557   6.108  -2.890  1.00  0.00            
ATOM    699  CG1 VAL F   4       4.517   4.529  -1.275  1.00  0.00            
ATOM    700 HG11 VAL F   4       5.605   4.482  -1.461  1.00  0.00            
ATOM    701 HG12 VAL F   4       4.418   5.087  -0.315  1.00  0.00            
ATOM    702 HG13 VAL F   4       3.975   3.563  -1.213  1.00  0.00            
ATOM    703  CG2 VAL F   4       3.997   4.224  -3.593  1.00  0.00            
ATOM    704 HG21 VAL F   4       3.250   3.429  -3.367  1.00  0.00            
ATOM    705 HG22 VAL F   4       3.629   4.644  -4.561  1.00  0.00            
ATOM    706 HG23 VAL F   4       4.963   3.707  -3.765  1.00  0.00            
ATOM    707  C   VAL F   4       2.514   6.758  -1.094  1.00  0.00            
ATOM    708  O   VAL F   4       3.282   7.684  -1.039  1.00  0.00            
ATOM    709  N   GLN F   5       1.811   6.371  -0.016  1.00  0.00            
ATOM    710  HN  GLN F   5       1.228   5.564  -0.071  1.00  0.00            
ATOM    711  CA  GLN F   5       1.765   7.085   1.242  1.00  0.00            
ATOM    712  HA  GLN F   5       2.152   8.099   1.186  1.00  0.00            
ATOM    713  CB  GLN F   5       0.318   7.119   1.763  1.00  0.00            
ATOM    714  HB1 GLN F   5       0.242   7.208   2.867  1.00  0.00            
ATOM    715  HB2 GLN F   5      -0.146   6.128   1.563  1.00  0.00            
ATOM    716  CG  GLN F   5      -0.643   8.082   1.015  1.00  0.00            
ATOM    717  HG1 GLN F   5      -1.671   8.123   1.427  1.00  0.00            
ATOM    718  HG2 GLN F   5      -0.737   7.853  -0.067  1.00  0.00            
ATOM    719  CD  GLN F   5      -0.231   9.582   1.088  1.00  0.00            
ATOM    720  OE1 GLN F   5      -0.137  10.241   0.049  1.00  0.00            
ATOM    721  NE2 GLN F   5      -0.155  10.177   2.303  1.00  0.00            
ATOM    722 HE21 GLN F   5      -0.528   9.667   3.080  1.00  0.00            
ATOM    723 HE22 GLN F   5       0.133  11.128   2.413  1.00  0.00            
ATOM    724  C   GLN F   5       2.631   6.426   2.307  1.00  0.00            
ATOM    725  O   GLN F   5       2.671   5.186   2.290  1.00  0.00            
ATOM    726  N   VAL F   6       3.354   7.159   3.145  1.00  0.00            
ATOM    727  HN  VAL F   6       3.135   8.136   3.150  1.00  0.00            
ATOM    728  CA  VAL F   6       4.494   6.573   3.819  1.00  0.00            
ATOM    729  HA  VAL F   6       4.768   5.643   3.330  1.00  0.00            
ATOM    730  CB  VAL F   6       5.788   7.462   3.612  1.00  0.00            
ATOM    731  HB  VAL F   6       6.587   7.037   4.256  1.00  0.00            
ATOM    732  CG1 VAL F   6       6.139   7.367   2.161  1.00  0.00            
ATOM    733 HG11 VAL F   6       6.804   8.229   1.954  1.00  0.00            
ATOM    734 HG12 VAL F   6       6.663   6.400   1.980  1.00  0.00            
ATOM    735 HG13 VAL F   6       5.279   7.427   1.453  1.00  0.00            
ATOM    736  CG2 VAL F   6       5.685   8.883   4.091  1.00  0.00            
ATOM    737 HG21 VAL F   6       5.110   9.417   3.308  1.00  0.00            
ATOM    738 HG22 VAL F   6       5.166   8.912   5.083  1.00  0.00            
ATOM    739 HG23 VAL F   6       6.687   9.360   4.052  1.00  0.00            
ATOM    740  C   VAL F   6       4.161   6.351   5.271  1.00  0.00            
ATOM    741  O   VAL F   6       4.935   5.628   5.900  1.00  0.00            
ATOM    742  N   ASN F   7       3.200   7.007   5.872  1.00  0.00            
ATOM    743  HN  ASN F   7       2.500   7.501   5.349  1.00  0.00            
ATOM    744  CA  ASN F   7       2.879   7.085   7.260  1.00  0.00            
ATOM    745  HA  ASN F   7       3.767   6.897   7.850  1.00  0.00            
ATOM    746  CB  ASN F   7       2.272   8.332   7.815  1.00  0.00            
ATOM    747  HB1 ASN F   7       2.160   8.135   8.910  1.00  0.00            
ATOM    748  HB2 ASN F   7       1.278   8.386   7.325  1.00  0.00            
ATOM    749  CG  ASN F   7       3.121   9.568   7.742  1.00  0.00            
ATOM    750  OD1 ASN F   7       3.081  10.429   6.817  1.00  0.00            
ATOM    751  ND2 ASN F   7       4.140   9.596   8.633  1.00  0.00            
ATOM    752 HD21 ASN F   7       4.242   9.004   9.422  1.00  0.00            
ATOM    753 HD22 ASN F   7       4.742  10.390   8.681  1.00  0.00            
ATOM    754  C   ASN F   7       2.101   5.766   7.714  1.00  0.00            
ATOM    755  OT1 ASN F   7       2.657   4.819   8.245  1.00  0.00            
ATOM    756  OT2 ASN F   7       0.847   5.833   7.600  1.00  0.00            
END
ATOM      1  N   LYS A   1      -6.198   0.184  18.867  1.00  0.00            
ATOM      2  H1  LYS A   1      -6.575   1.030  18.386  1.00  0.00            
ATOM      3  H2  LYS A   1      -5.627   0.382  19.707  1.00  0.00            
ATOM      4  H3  LYS A   1      -5.479  -0.278  18.267  1.00  0.00            
ATOM      5  CA  LYS A   1      -7.101  -0.979  19.150  1.00  0.00            
ATOM      6  HA  LYS A   1      -6.533  -1.772  19.626  1.00  0.00            
ATOM      7  CB  LYS A   1      -8.320  -0.545  19.957  1.00  0.00            
ATOM      8  HB1 LYS A   1      -8.922   0.245  19.465  1.00  0.00            
ATOM      9  HB2 LYS A   1      -8.034  -0.269  20.992  1.00  0.00            
ATOM     10  CG  LYS A   1      -9.295  -1.715  20.279  1.00  0.00            
ATOM     11  HG1 LYS A   1      -9.754  -2.209  19.393  1.00  0.00            
ATOM     12  HG2 LYS A   1     -10.109  -1.267  20.901  1.00  0.00            
ATOM     13  CD  LYS A   1      -8.658  -2.814  21.230  1.00  0.00            
ATOM     14  HD1 LYS A   1      -7.815  -3.340  20.723  1.00  0.00            
ATOM     15  HD2 LYS A   1      -8.267  -2.310  22.142  1.00  0.00            
ATOM     16  CE  LYS A   1      -9.638  -3.962  21.550  1.00  0.00            
ATOM     17  HE1 LYS A   1      -9.105  -4.834  21.986  1.00  0.00            
ATOM     18  HE2 LYS A   1     -10.029  -4.257  20.558  1.00  0.00            
ATOM     19  NZ  LYS A   1     -10.694  -3.619  22.490  1.00  0.00            
ATOM     20  HZ1 LYS A   1     -11.202  -4.456  22.812  1.00  0.00            
ATOM     21  HZ2 LYS A   1     -10.280  -3.330  23.399  1.00  0.00            
ATOM     22  HZ3 LYS A   1     -11.354  -2.891  22.130  1.00  0.00            
ATOM     23  C   LYS A   1      -7.531  -1.656  17.833  1.00  0.00            
ATOM     24  O   LYS A   1      -7.411  -2.886  17.751  1.00  0.00            
ATOM     25  N   VAL A   2      -8.119  -0.997  16.806  1.00  0.00            
ATOM     26  HN  VAL A   2      -8.284  -0.007  16.784  1.00  0.00            
ATOM     27  CA  VAL A   2      -8.638  -1.689  15.602  1.00  0.00            
ATOM     28  HA  VAL A   2      -8.779  -2.724  15.872  1.00  0.00            
ATOM     29  CB  VAL A   2      -9.995  -1.185  15.125  1.00  0.00            
ATOM     30  HB  VAL A   2     -10.353  -1.816  14.282  1.00  0.00            
ATOM     31  CG1 VAL A   2     -11.099  -1.528  16.153  1.00  0.00            
ATOM     32 HG11 VAL A   2     -11.302  -2.610  16.323  1.00  0.00            
ATOM     33 HG12 VAL A   2     -10.764  -1.135  17.141  1.00  0.00            
ATOM     34 HG13 VAL A   2     -12.030  -1.010  15.872  1.00  0.00            
ATOM     35  CG2 VAL A   2      -9.960   0.302  14.835  1.00  0.00            
ATOM     36 HG21 VAL A   2      -9.009   0.672  14.387  1.00  0.00            
ATOM     37 HG22 VAL A   2     -10.785   0.567  14.151  1.00  0.00            
ATOM     38 HG23 VAL A   2      -9.983   0.832  15.809  1.00  0.00            
ATOM     39  C   VAL A   2      -7.571  -1.518  14.452  1.00  0.00            
ATOM     40  O   VAL A   2      -6.704  -0.653  14.483  1.00  0.00            
ATOM     41  N   LYS A   3      -7.604  -2.384  13.414  1.00  0.00            
ATOM     42  HN  LYS A   3      -8.266  -3.111  13.258  1.00  0.00            
ATOM     43  CA  LYS A   3      -6.672  -2.518  12.286  1.00  0.00            
ATOM     44  HA  LYS A   3      -5.857  -1.820  12.368  1.00  0.00            
ATOM     45  CB  LYS A   3      -6.214  -4.083  12.249  1.00  0.00            
ATOM     46  HB1 LYS A   3      -5.693  -4.147  13.229  1.00  0.00            
ATOM     47  HB2 LYS A   3      -5.486  -4.180  11.412  1.00  0.00            
ATOM     48  CG  LYS A   3      -7.309  -5.100  12.105  1.00  0.00            
ATOM     49  HG1 LYS A   3      -7.855  -4.878  11.163  1.00  0.00            
ATOM     50  HG2 LYS A   3      -8.020  -5.099  12.958  1.00  0.00            
ATOM     51  CD  LYS A   3      -6.694  -6.509  11.804  1.00  0.00            
ATOM     52  HD1 LYS A   3      -6.195  -6.521  10.812  1.00  0.00            
ATOM     53  HD2 LYS A   3      -5.933  -6.801  12.547  1.00  0.00            
ATOM     54  CE  LYS A   3      -7.728  -7.627  11.733  1.00  0.00            
ATOM     55  HE1 LYS A   3      -8.474  -7.525  10.915  1.00  0.00            
ATOM     56  HE2 LYS A   3      -8.363  -7.744  12.639  1.00  0.00            
ATOM     57  NZ  LYS A   3      -6.978  -8.827  11.479  1.00  0.00            
ATOM     58  HZ1 LYS A   3      -6.186  -8.874  12.156  1.00  0.00            
ATOM     59  HZ2 LYS A   3      -7.520  -9.715  11.557  1.00  0.00            
ATOM     60  HZ3 LYS A   3      -6.452  -8.698  10.594  1.00  0.00            
ATOM     61  C   LYS A   3      -7.405  -2.187  10.971  1.00  0.00            
ATOM     62  O   LYS A   3      -8.629  -2.385  10.938  1.00  0.00            
ATOM     63  N   VAL A   4      -6.751  -1.730   9.901  1.00  0.00            
ATOM     64  HN  VAL A   4      -5.763  -1.781   9.941  1.00  0.00            
ATOM     65  CA  VAL A   4      -7.327  -1.412   8.651  1.00  0.00            
ATOM     66  HA  VAL A   4      -8.389  -1.356   8.840  1.00  0.00            
ATOM     67  CB  VAL A   4      -6.955   0.027   8.187  1.00  0.00            
ATOM     68  HB  VAL A   4      -7.265   0.161   7.128  1.00  0.00            
ATOM     69  CG1 VAL A   4      -7.720   1.026   9.077  1.00  0.00            
ATOM     70 HG11 VAL A   4      -7.436   1.017  10.158  1.00  0.00            
ATOM     71 HG12 VAL A   4      -7.495   2.050   8.728  1.00  0.00            
ATOM     72 HG13 VAL A   4      -8.800   0.898   8.901  1.00  0.00            
ATOM     73  CG2 VAL A   4      -5.456   0.252   8.199  1.00  0.00            
ATOM     74 HG21 VAL A   4      -5.064   0.345   9.239  1.00  0.00            
ATOM     75 HG22 VAL A   4      -4.941  -0.530   7.599  1.00  0.00            
ATOM     76 HG23 VAL A   4      -5.266   1.253   7.754  1.00  0.00            
ATOM     77  C   VAL A   4      -7.057  -2.551   7.665  1.00  0.00            
ATOM     78  O   VAL A   4      -6.055  -3.260   7.815  1.00  0.00            
ATOM     79  N   GLN A   5      -7.874  -2.845   6.689  1.00  0.00            
ATOM     80  HN  GLN A   5      -8.780  -2.428   6.667  1.00  0.00            
ATOM     81  CA  GLN A   5      -7.447  -3.677   5.568  1.00  0.00            
ATOM     82  HA  GLN A   5      -7.398  -4.716   5.869  1.00  0.00            
ATOM     83  CB  GLN A   5      -8.626  -3.543   4.571  1.00  0.00            
ATOM     84  HB1 GLN A   5      -8.249  -4.151   3.727  1.00  0.00            
ATOM     85  HB2 GLN A   5      -8.853  -2.482   4.306  1.00  0.00            
ATOM     86  CG  GLN A   5      -9.957  -4.159   5.152  1.00  0.00            
ATOM     87  HG1 GLN A   5     -10.285  -3.667   6.092  1.00  0.00            
ATOM     88  HG2 GLN A   5      -9.841  -5.199   5.517  1.00  0.00            
ATOM     89  CD  GLN A   5     -11.098  -3.956   4.125  1.00  0.00            
ATOM     90  OE1 GLN A   5     -12.039  -3.136   4.343  1.00  0.00            
ATOM     91  NE2 GLN A   5     -11.038  -4.696   3.035  1.00  0.00            
ATOM     92 HE21 GLN A   5     -11.858  -4.783   2.474  1.00  0.00            
ATOM     93 HE22 GLN A   5     -10.308  -5.343   2.834  1.00  0.00            
ATOM     94  C   GLN A   5      -6.163  -3.174   4.799  1.00  0.00            
ATOM     95  O   GLN A   5      -6.103  -2.077   4.350  1.00  0.00            
ATOM     96  N   VAL A   6      -5.111  -4.027   4.643  1.00  0.00            
ATOM     97  HN  VAL A   6      -5.166  -4.981   4.908  1.00  0.00            
ATOM     98  CA  VAL A   6      -3.887  -3.662   3.985  1.00  0.00            
ATOM     99  HA  VAL A   6      -4.068  -2.788   3.389  1.00  0.00            
ATOM    100  CB  VAL A   6      -2.643  -3.482   4.966  1.00  0.00            
ATOM    101  HB  VAL A   6      -1.752  -3.142   4.396  1.00  0.00            
ATOM    102  CG1 VAL A   6      -2.916  -2.463   6.074  1.00  0.00            
ATOM    103 HG11 VAL A   6      -2.992  -1.469   5.588  1.00  0.00            
ATOM    104 HG12 VAL A   6      -3.857  -2.678   6.618  1.00  0.00            
ATOM    105 HG13 VAL A   6      -2.085  -2.503   6.817  1.00  0.00            
ATOM    106  CG2 VAL A   6      -2.272  -4.833   5.565  1.00  0.00            
ATOM    107 HG21 VAL A   6      -2.051  -5.562   4.749  1.00  0.00            
ATOM    108 HG22 VAL A   6      -1.368  -4.647   6.178  1.00  0.00            
ATOM    109 HG23 VAL A   6      -3.099  -5.224   6.193  1.00  0.00            
ATOM    110  C   VAL A   6      -3.710  -4.749   2.954  1.00  0.00            
ATOM    111  O   VAL A   6      -4.293  -5.812   3.133  1.00  0.00            
ATOM    112  N   ASN A   7      -2.942  -4.593   1.888  1.00  0.00            
ATOM    113  HN  ASN A   7      -2.580  -3.681   1.696  1.00  0.00            
ATOM    114  CA  ASN A   7      -2.623  -5.726   0.968  1.00  0.00            
ATOM    115  HA  ASN A   7      -2.539  -6.665   1.498  1.00  0.00            
ATOM    116  CB  ASN A   7      -3.609  -5.909  -0.153  1.00  0.00            
ATOM    117  HB1 ASN A   7      -3.423  -5.098  -0.892  1.00  0.00            
ATOM    118  HB2 ASN A   7      -4.635  -5.704   0.221  1.00  0.00            
ATOM    119  CG  ASN A   7      -3.513  -7.181  -0.905  1.00  0.00            
ATOM    120  OD1 ASN A   7      -2.747  -7.406  -1.855  1.00  0.00            
ATOM    121  ND2 ASN A   7      -4.280  -8.171  -0.441  1.00  0.00            
ATOM    122 HD21 ASN A   7      -4.738  -8.089   0.439  1.00  0.00            
ATOM    123 HD22 ASN A   7      -4.128  -9.089  -0.807  1.00  0.00            
ATOM    124  C   ASN A   7      -1.209  -5.541   0.447  1.00  0.00            
ATOM    125  OT1 ASN A   7      -0.924  -4.423  -0.110  1.00  0.00            
ATOM    126  OT2 ASN A   7      -0.290  -6.477   0.605  1.00  0.00            
ATOM    127  N   LYS B   1      21.152   8.716  -1.692  1.00  0.00            
ATOM    128  H1  LYS B   1      22.135   9.053  -1.636  1.00  0.00            
ATOM    129  H2  LYS B   1      20.708   9.253  -2.461  1.00  0.00            
ATOM    130  H3  LYS B   1      20.639   8.936  -0.819  1.00  0.00            
ATOM    131  CA  LYS B   1      21.075   7.193  -2.050  1.00  0.00            
ATOM    132  HA  LYS B   1      21.607   7.055  -2.973  1.00  0.00            
ATOM    133  CB  LYS B   1      21.767   6.326  -0.955  1.00  0.00            
ATOM    134  HB1 LYS B   1      20.964   6.033  -0.237  1.00  0.00            
ATOM    135  HB2 LYS B   1      22.531   6.887  -0.391  1.00  0.00            
ATOM    136  CG  LYS B   1      22.390   5.082  -1.595  1.00  0.00            
ATOM    137  HG1 LYS B   1      23.262   5.435  -2.185  1.00  0.00            
ATOM    138  HG2 LYS B   1      21.639   4.686  -2.317  1.00  0.00            
ATOM    139  CD  LYS B   1      22.631   3.988  -0.532  1.00  0.00            
ATOM    140  HD1 LYS B   1      21.611   3.731  -0.167  1.00  0.00            
ATOM    141  HD2 LYS B   1      23.152   3.170  -1.068  1.00  0.00            
ATOM    142  CE  LYS B   1      23.392   4.519   0.732  1.00  0.00            
ATOM    143  HE1 LYS B   1      22.720   5.139   1.364  1.00  0.00            
ATOM    144  HE2 LYS B   1      24.374   5.003   0.533  1.00  0.00            
ATOM    145  NZ  LYS B   1      23.746   3.370   1.587  1.00  0.00            
ATOM    146  HZ1 LYS B   1      22.935   2.736   1.448  1.00  0.00            
ATOM    147  HZ2 LYS B   1      24.571   2.845   1.223  1.00  0.00            
ATOM    148  HZ3 LYS B   1      23.870   3.633   2.590  1.00  0.00            
ATOM    149  C   LYS B   1      19.607   6.889  -2.300  1.00  0.00            
ATOM    150  O   LYS B   1      18.734   7.485  -1.625  1.00  0.00            
ATOM    151  N   VAL B   2      19.196   5.941  -3.220  1.00  0.00            
ATOM    152  HN  VAL B   2      19.856   5.447  -3.781  1.00  0.00            
ATOM    153  CA  VAL B   2      17.801   5.561  -3.330  1.00  0.00            
ATOM    154  HA  VAL B   2      17.181   6.434  -3.434  1.00  0.00            
ATOM    155  CB  VAL B   2      17.513   4.908  -4.643  1.00  0.00            
ATOM    156  HB  VAL B   2      18.250   4.093  -4.840  1.00  0.00            
ATOM    157  CG1 VAL B   2      16.094   4.312  -4.700  1.00  0.00            
ATOM    158 HG11 VAL B   2      15.993   3.365  -4.129  1.00  0.00            
ATOM    159 HG12 VAL B   2      15.281   5.020  -4.435  1.00  0.00            
ATOM    160 HG13 VAL B   2      15.963   4.123  -5.790  1.00  0.00            
ATOM    161  CG2 VAL B   2      17.658   6.077  -5.694  1.00  0.00            
ATOM    162 HG21 VAL B   2      17.318   7.067  -5.324  1.00  0.00            
ATOM    163 HG22 VAL B   2      18.707   6.205  -6.030  1.00  0.00            
ATOM    164 HG23 VAL B   2      17.047   5.944  -6.606  1.00  0.00            
ATOM    165  C   VAL B   2      17.428   4.704  -2.182  1.00  0.00            
ATOM    166  O   VAL B   2      17.926   3.577  -1.951  1.00  0.00            
ATOM    167  N   LYS B   3      16.402   5.125  -1.394  1.00  0.00            
ATOM    168  HN  LYS B   3      15.975   5.990  -1.649  1.00  0.00            
ATOM    169  CA  LYS B   3      15.593   4.330  -0.437  1.00  0.00            
ATOM    170  HA  LYS B   3      16.349   3.968   0.232  1.00  0.00            
ATOM    171  CB  LYS B   3      14.583   5.137   0.385  1.00  0.00            
ATOM    172  HB1 LYS B   3      14.013   4.521   1.107  1.00  0.00            
ATOM    173  HB2 LYS B   3      13.967   5.750  -0.312  1.00  0.00            
ATOM    174  CG  LYS B   3      15.414   6.106   1.288  1.00  0.00            
ATOM    175  HG1 LYS B   3      15.827   6.860   0.590  1.00  0.00            
ATOM    176  HG2 LYS B   3      16.203   5.497   1.795  1.00  0.00            
ATOM    177  CD  LYS B   3      14.569   6.882   2.318  1.00  0.00            
ATOM    178  HD1 LYS B   3      13.928   7.566   1.718  1.00  0.00            
ATOM    179  HD2 LYS B   3      13.859   6.146   2.763  1.00  0.00            
ATOM    180  CE  LYS B   3      15.328   7.634   3.330  1.00  0.00            
ATOM    181  HE1 LYS B   3      16.070   8.197   2.725  1.00  0.00            
ATOM    182  HE2 LYS B   3      15.789   6.941   4.060  1.00  0.00            
ATOM    183  NZ  LYS B   3      14.467   8.586   3.961  1.00  0.00            
ATOM    184  HZ1 LYS B   3      13.824   8.131   4.646  1.00  0.00            
ATOM    185  HZ2 LYS B   3      14.979   9.358   4.422  1.00  0.00            
ATOM    186  HZ3 LYS B   3      13.854   9.028   3.239  1.00  0.00            
ATOM    187  C   LYS B   3      14.855   3.129  -1.067  1.00  0.00            
ATOM    188  O   LYS B   3      14.342   3.299  -2.189  1.00  0.00            
ATOM    189  N   VAL B   4      14.832   1.924  -0.561  1.00  0.00            
ATOM    190  HN  VAL B   4      15.373   1.753   0.265  1.00  0.00            
ATOM    191  CA  VAL B   4      14.034   0.804  -1.172  1.00  0.00            
ATOM    192  HA  VAL B   4      14.177   0.952  -2.231  1.00  0.00            
ATOM    193  CB  VAL B   4      14.597  -0.554  -0.634  1.00  0.00            
ATOM    194  HB  VAL B   4      15.699  -0.506  -0.817  1.00  0.00            
ATOM    195  CG1 VAL B   4      14.379  -0.643   0.831  1.00  0.00            
ATOM    196 HG11 VAL B   4      14.557   0.338   1.329  1.00  0.00            
ATOM    197 HG12 VAL B   4      13.392  -1.080   1.067  1.00  0.00            
ATOM    198 HG13 VAL B   4      15.086  -1.324   1.343  1.00  0.00            
ATOM    199  CG2 VAL B   4      14.021  -1.668  -1.481  1.00  0.00            
ATOM    200 HG21 VAL B   4      14.249  -1.438  -2.536  1.00  0.00            
ATOM    201 HG22 VAL B   4      14.568  -2.594  -1.203  1.00  0.00            
ATOM    202 HG23 VAL B   4      12.923  -1.779  -1.293  1.00  0.00            
ATOM    203  C   VAL B   4      12.486   1.010  -0.824  1.00  0.00            
ATOM    204  O   VAL B   4      11.946   0.946   0.310  1.00  0.00            
ATOM    205  N   GLN B   5      11.652   1.275  -1.869  1.00  0.00            
ATOM    206  HN  GLN B   5      12.066   1.454  -2.758  1.00  0.00            
ATOM    207  CA  GLN B   5      10.243   1.394  -1.932  1.00  0.00            
ATOM    208  HA  GLN B   5       9.986   2.173  -1.228  1.00  0.00            
ATOM    209  CB  GLN B   5       9.653   1.946  -3.262  1.00  0.00            
ATOM    210  HB1 GLN B   5      10.162   2.891  -3.544  1.00  0.00            
ATOM    211  HB2 GLN B   5       8.588   2.235  -3.134  1.00  0.00            
ATOM    212  CG  GLN B   5       9.870   1.112  -4.522  1.00  0.00            
ATOM    213  HG1 GLN B   5       9.688   0.062  -4.205  1.00  0.00            
ATOM    214  HG2 GLN B   5      10.936   1.136  -4.810  1.00  0.00            
ATOM    215  CD  GLN B   5       9.073   1.523  -5.747  1.00  0.00            
ATOM    216  OE1 GLN B   5       7.932   1.059  -5.906  1.00  0.00            
ATOM    217  NE2 GLN B   5       9.596   2.392  -6.629  1.00  0.00            
ATOM    218 HE21 GLN B   5      10.436   2.881  -6.410  1.00  0.00            
ATOM    219 HE22 GLN B   5       8.959   2.865  -7.240  1.00  0.00            
ATOM    220  C   GLN B   5       9.473   0.126  -1.452  1.00  0.00            
ATOM    221  O   GLN B   5       9.821  -1.019  -1.708  1.00  0.00            
ATOM    222  N   VAL B   6       8.306   0.348  -0.812  1.00  0.00            
ATOM    223  HN  VAL B   6       7.945   1.277  -0.737  1.00  0.00            
ATOM    224  CA  VAL B   6       7.282  -0.625  -0.352  1.00  0.00            
ATOM    225  HA  VAL B   6       7.846  -1.294   0.285  1.00  0.00            
ATOM    226  CB  VAL B   6       6.215  -0.027   0.607  1.00  0.00            
ATOM    227  HB  VAL B   6       5.677   0.731  -0.011  1.00  0.00            
ATOM    228  CG1 VAL B   6       5.288  -1.204   1.156  1.00  0.00            
ATOM    229 HG11 VAL B   6       5.965  -1.968   1.597  1.00  0.00            
ATOM    230 HG12 VAL B   6       4.657  -0.791   1.973  1.00  0.00            
ATOM    231 HG13 VAL B   6       4.657  -1.542   0.315  1.00  0.00            
ATOM    232  CG2 VAL B   6       6.757   0.631   1.832  1.00  0.00            
ATOM    233 HG21 VAL B   6       7.447  -0.101   2.310  1.00  0.00            
ATOM    234 HG22 VAL B   6       7.348   1.550   1.604  1.00  0.00            
ATOM    235 HG23 VAL B   6       6.099   0.979   2.658  1.00  0.00            
ATOM    236  C   VAL B   6       6.591  -1.405  -1.449  1.00  0.00            
ATOM    237  O   VAL B   6       5.984  -0.818  -2.336  1.00  0.00            
ATOM    238  N   ASN B   7       6.544  -2.679  -1.399  1.00  0.00            
ATOM    239  HN  ASN B   7       6.896  -3.213  -0.630  1.00  0.00            
ATOM    240  CA  ASN B   7       5.826  -3.471  -2.401  1.00  0.00            
ATOM    241  HA  ASN B   7       5.506  -2.906  -3.267  1.00  0.00            
ATOM    242  CB  ASN B   7       6.667  -4.603  -2.923  1.00  0.00            
ATOM    243  HB1 ASN B   7       6.085  -5.259  -3.609  1.00  0.00            
ATOM    244  HB2 ASN B   7       7.065  -5.214  -2.082  1.00  0.00            
ATOM    245  CG  ASN B   7       7.919  -4.129  -3.736  1.00  0.00            
ATOM    246  OD1 ASN B   7       9.076  -4.342  -3.366  1.00  0.00            
ATOM    247  ND2 ASN B   7       7.707  -3.494  -4.912  1.00  0.00            
ATOM    248 HD21 ASN B   7       6.770  -3.265  -5.187  1.00  0.00            
ATOM    249 HD22 ASN B   7       8.444  -3.178  -5.504  1.00  0.00            
ATOM    250  C   ASN B   7       4.495  -3.996  -1.747  1.00  0.00            
ATOM    251  OT1 ASN B   7       3.432  -3.527  -2.211  1.00  0.00            
ATOM    252  OT2 ASN B   7       4.594  -4.816  -0.804  1.00  0.00            
ATOM    253  N   LYS C   1       4.897  -7.535  -0.993  1.00  0.00            
ATOM    254  H1  LYS C   1       5.749  -7.796  -1.525  1.00  0.00            
ATOM    255  H2  LYS C   1       4.046  -7.971  -1.398  1.00  0.00            
ATOM    256  H3  LYS C   1       4.731  -6.510  -0.897  1.00  0.00            
ATOM    257  CA  LYS C   1       5.120  -8.175   0.344  1.00  0.00            
ATOM    258  HA  LYS C   1       5.148  -9.254   0.277  1.00  0.00            
ATOM    259  CB  LYS C   1       6.550  -7.739   0.828  1.00  0.00            
ATOM    260  HB1 LYS C   1       6.488  -7.369   1.871  1.00  0.00            
ATOM    261  HB2 LYS C   1       6.810  -6.849   0.224  1.00  0.00            
ATOM    262  CG  LYS C   1       7.678  -8.834   0.646  1.00  0.00            
ATOM    263  HG1 LYS C   1       7.917  -9.128  -0.403  1.00  0.00            
ATOM    264  HG2 LYS C   1       7.299  -9.772   1.105  1.00  0.00            
ATOM    265  CD  LYS C   1       9.004  -8.405   1.273  1.00  0.00            
ATOM    266  HD1 LYS C   1       9.380  -7.690   0.511  1.00  0.00            
ATOM    267  HD2 LYS C   1       8.819  -7.896   2.246  1.00  0.00            
ATOM    268  CE  LYS C   1       9.970  -9.569   1.377  1.00  0.00            
ATOM    269  HE1 LYS C   1      10.996  -9.145   1.289  1.00  0.00            
ATOM    270  HE2 LYS C   1       9.752 -10.416   0.689  1.00  0.00            
ATOM    271  NZ  LYS C   1       9.822 -10.193   2.711  1.00  0.00            
ATOM    272  HZ1 LYS C   1      10.120 -11.185   2.840  1.00  0.00            
ATOM    273  HZ2 LYS C   1      10.395  -9.640   3.388  1.00  0.00            
ATOM    274  HZ3 LYS C   1       8.841 -10.070   3.027  1.00  0.00            
ATOM    275  C   LYS C   1       3.986  -7.737   1.293  1.00  0.00            
ATOM    276  O   LYS C   1       3.363  -6.680   1.163  1.00  0.00            
ATOM    277  N   VAL C   2       3.658  -8.617   2.176  1.00  0.00            
ATOM    278  HN  VAL C   2       4.047  -9.526   2.247  1.00  0.00            
ATOM    279  CA  VAL C   2       2.536  -8.475   3.121  1.00  0.00            
ATOM    280  HA  VAL C   2       1.640  -8.272   2.552  1.00  0.00            
ATOM    281  CB  VAL C   2       2.126  -9.731   3.905  1.00  0.00            
ATOM    282  HB  VAL C   2       1.640  -9.394   4.845  1.00  0.00            
ATOM    283  CG1 VAL C   2       1.181 -10.607   3.086  1.00  0.00            
ATOM    284 HG11 VAL C   2       1.702 -10.696   2.109  1.00  0.00            
ATOM    285 HG12 VAL C   2       0.972 -11.604   3.522  1.00  0.00            
ATOM    286 HG13 VAL C   2       0.241 -10.025   2.972  1.00  0.00            
ATOM    287  CG2 VAL C   2       3.439 -10.523   4.311  1.00  0.00            
ATOM    288 HG21 VAL C   2       3.939 -10.843   3.368  1.00  0.00            
ATOM    289 HG22 VAL C   2       4.060  -9.957   5.032  1.00  0.00            
ATOM    290 HG23 VAL C   2       3.091 -11.511   4.681  1.00  0.00            
ATOM    291  C   VAL C   2       2.827  -7.341   4.108  1.00  0.00            
ATOM    292  O   VAL C   2       3.995  -7.115   4.518  1.00  0.00            
ATOM    293  N   LYS C   3       1.808  -6.566   4.560  1.00  0.00            
ATOM    294  HN  LYS C   3       0.905  -6.841   4.247  1.00  0.00            
ATOM    295  CA  LYS C   3       1.906  -5.342   5.428  1.00  0.00            
ATOM    296  HA  LYS C   3       2.925  -4.985   5.468  1.00  0.00            
ATOM    297  CB  LYS C   3       1.018  -4.213   4.864  1.00  0.00            
ATOM    298  HB1 LYS C   3       0.484  -3.720   5.704  1.00  0.00            
ATOM    299  HB2 LYS C   3       0.153  -4.612   4.296  1.00  0.00            
ATOM    300  CG  LYS C   3       1.642  -3.326   3.748  1.00  0.00            
ATOM    301  HG1 LYS C   3       2.555  -2.729   3.980  1.00  0.00            
ATOM    302  HG2 LYS C   3       0.792  -2.671   3.486  1.00  0.00            
ATOM    303  CD  LYS C   3       1.842  -4.178   2.471  1.00  0.00            
ATOM    304  HD1 LYS C   3       2.851  -4.613   2.655  1.00  0.00            
ATOM    305  HD2 LYS C   3       1.039  -4.944   2.374  1.00  0.00            
ATOM    306  CE  LYS C   3       1.997  -3.394   1.181  1.00  0.00            
ATOM    307  HE1 LYS C   3       3.012  -2.958   1.175  1.00  0.00            
ATOM    308  HE2 LYS C   3       1.190  -2.646   1.008  1.00  0.00            
ATOM    309  NZ  LYS C   3       1.899  -4.381   0.029  1.00  0.00            
ATOM    310  HZ1 LYS C   3       0.915  -4.690  -0.140  1.00  0.00            
ATOM    311  HZ2 LYS C   3       2.262  -3.946  -0.837  1.00  0.00            
ATOM    312  HZ3 LYS C   3       2.505  -5.193   0.261  1.00  0.00            
ATOM    313  C   LYS C   3       1.507  -5.560   6.894  1.00  0.00            
ATOM    314  O   LYS C   3       0.577  -6.280   7.250  1.00  0.00            
ATOM    315  N   VAL C   4       2.291  -4.975   7.878  1.00  0.00            
ATOM    316  HN  VAL C   4       3.050  -4.427   7.535  1.00  0.00            
ATOM    317  CA  VAL C   4       2.113  -5.100   9.312  1.00  0.00            
ATOM    318  HA  VAL C   4       1.887  -6.129   9.530  1.00  0.00            
ATOM    319  CB  VAL C   4       3.344  -4.706  10.043  1.00  0.00            
ATOM    320  HB  VAL C   4       3.199  -4.797  11.137  1.00  0.00            
ATOM    321  CG1 VAL C   4       4.334  -5.863   9.649  1.00  0.00            
ATOM    322 HG11 VAL C   4       4.024  -6.740  10.246  1.00  0.00            
ATOM    323 HG12 VAL C   4       4.472  -6.101   8.575  1.00  0.00            
ATOM    324 HG13 VAL C   4       5.290  -5.402   9.979  1.00  0.00            
ATOM    325  CG2 VAL C   4       3.838  -3.293   9.640  1.00  0.00            
ATOM    326 HG21 VAL C   4       3.054  -2.497   9.570  1.00  0.00            
ATOM    327 HG22 VAL C   4       4.583  -2.925  10.375  1.00  0.00            
ATOM    328 HG23 VAL C   4       4.295  -3.265   8.629  1.00  0.00            
ATOM    329  C   VAL C   4       0.931  -4.203   9.639  1.00  0.00            
ATOM    330  O   VAL C   4       0.570  -3.156   9.047  1.00  0.00            
ATOM    331  N   GLN C   5       0.114  -4.659  10.616  1.00  0.00            
ATOM    332  HN  GLN C   5       0.292  -5.487  11.147  1.00  0.00            
ATOM    333  CA  GLN C   5      -1.134  -4.077  10.948  1.00  0.00            
ATOM    334  HA  GLN C   5      -1.594  -3.847  10.007  1.00  0.00            
ATOM    335  CB  GLN C   5      -2.030  -5.076  11.660  1.00  0.00            
ATOM    336  HB1 GLN C   5      -2.986  -4.596  11.961  1.00  0.00            
ATOM    337  HB2 GLN C   5      -1.460  -5.457  12.533  1.00  0.00            
ATOM    338  CG  GLN C   5      -2.463  -6.382  10.916  1.00  0.00            
ATOM    339  HG1 GLN C   5      -3.268  -6.809  11.556  1.00  0.00            
ATOM    340  HG2 GLN C   5      -1.655  -7.146  11.041  1.00  0.00            
ATOM    341  CD  GLN C   5      -2.787  -6.169   9.538  1.00  0.00            
ATOM    342  OE1 GLN C   5      -3.633  -5.419   9.116  1.00  0.00            
ATOM    343  NE2 GLN C   5      -2.020  -6.801   8.585  1.00  0.00            
ATOM    344 HE21 GLN C   5      -1.336  -7.467   8.895  1.00  0.00            
ATOM    345 HE22 GLN C   5      -2.277  -6.626   7.637  1.00  0.00            
ATOM    346  C   GLN C   5      -1.130  -2.818  11.813  1.00  0.00            
ATOM    347  O   GLN C   5      -0.257  -2.651  12.634  1.00  0.00            
ATOM    348  N   VAL C   6      -2.120  -1.932  11.606  1.00  0.00            
ATOM    349  HN  VAL C   6      -2.835  -2.101  10.940  1.00  0.00            
ATOM    350  CA  VAL C   6      -2.317  -0.748  12.438  1.00  0.00            
ATOM    351  HA  VAL C   6      -1.437  -0.126  12.550  1.00  0.00            
ATOM    352  CB  VAL C   6      -3.290   0.241  11.816  1.00  0.00            
ATOM    353  HB  VAL C   6      -4.292  -0.201  11.630  1.00  0.00            
ATOM    354  CG1 VAL C   6      -3.556   1.434  12.665  1.00  0.00            
ATOM    355 HG11 VAL C   6      -4.320   1.297  13.466  1.00  0.00            
ATOM    356 HG12 VAL C   6      -2.695   1.959  13.141  1.00  0.00            
ATOM    357 HG13 VAL C   6      -4.064   2.192  12.024  1.00  0.00            
ATOM    358  CG2 VAL C   6      -2.768   0.654  10.430  1.00  0.00            
ATOM    359 HG21 VAL C   6      -1.694   0.921  10.443  1.00  0.00            
ATOM    360 HG22 VAL C   6      -2.724  -0.230   9.759  1.00  0.00            
ATOM    361 HG23 VAL C   6      -3.380   1.472   9.977  1.00  0.00            
ATOM    362  C   VAL C   6      -2.817  -1.135  13.748  1.00  0.00            
ATOM    363  O   VAL C   6      -3.745  -1.951  13.821  1.00  0.00            
ATOM    364  N   ASN C   7      -2.203  -0.636  14.849  1.00  0.00            
ATOM    365  HN  ASN C   7      -1.520   0.089  14.771  1.00  0.00            
ATOM    366  CA  ASN C   7      -2.401  -1.249  16.168  1.00  0.00            
ATOM    367  HA  ASN C   7      -2.613  -2.282  15.942  1.00  0.00            
ATOM    368  CB  ASN C   7      -1.083  -1.102  17.034  1.00  0.00            
ATOM    369  HB1 ASN C   7      -0.828  -0.031  17.152  1.00  0.00            
ATOM    370  HB2 ASN C   7      -0.260  -1.561  16.433  1.00  0.00            
ATOM    371  CG  ASN C   7      -1.017  -1.798  18.423  1.00  0.00            
ATOM    372  OD1 ASN C   7      -1.575  -2.848  18.588  1.00  0.00            
ATOM    373  ND2 ASN C   7      -0.438  -1.086  19.397  1.00  0.00            
ATOM    374 HD21 ASN C   7      -0.368  -0.094  19.310  1.00  0.00            
ATOM    375 HD22 ASN C   7      -0.310  -1.557  20.275  1.00  0.00            
ATOM    376  C   ASN C   7      -3.582  -0.631  16.945  1.00  0.00            
ATOM    377  OT1 ASN C   7      -3.635   0.640  17.087  1.00  0.00            
ATOM    378  OT2 ASN C   7      -4.480  -1.369  17.391  1.00  0.00            
ATOM    379  N   LYS D   1      -3.885   1.731 -12.178  1.00  0.00            
ATOM    380  H1  LYS D   1      -3.620   1.070 -12.934  1.00  0.00            
ATOM    381  H2  LYS D   1      -4.897   1.589 -11.976  1.00  0.00            
ATOM    382  H3  LYS D   1      -3.724   2.729 -12.448  1.00  0.00            
ATOM    383  CA  LYS D   1      -3.000   1.261 -11.079  1.00  0.00            
ATOM    384  HA  LYS D   1      -3.452   0.351 -10.725  1.00  0.00            
ATOM    385  CB  LYS D   1      -1.578   0.757 -11.588  1.00  0.00            
ATOM    386  HB1 LYS D   1      -0.933   1.599 -11.906  1.00  0.00            
ATOM    387  HB2 LYS D   1      -1.808   0.062 -12.430  1.00  0.00            
ATOM    388  CG  LYS D   1      -0.745  -0.031 -10.566  1.00  0.00            
ATOM    389  HG1 LYS D   1      -1.439  -0.733 -10.054  1.00  0.00            
ATOM    390  HG2 LYS D   1      -0.440   0.634  -9.720  1.00  0.00            
ATOM    391  CD  LYS D   1       0.380  -0.904 -11.162  1.00  0.00            
ATOM    392  HD1 LYS D   1      -0.114  -1.512 -11.952  1.00  0.00            
ATOM    393  HD2 LYS D   1       1.097  -0.204 -11.635  1.00  0.00            
ATOM    394  CE  LYS D   1       1.183  -1.851 -10.222  1.00  0.00            
ATOM    395  HE1 LYS D   1       1.757  -1.374  -9.398  1.00  0.00            
ATOM    396  HE2 LYS D   1       1.930  -2.386 -10.849  1.00  0.00            
ATOM    397  NZ  LYS D   1       0.286  -2.835  -9.572  1.00  0.00            
ATOM    398  HZ1 LYS D   1      -0.211  -3.355 -10.320  1.00  0.00            
ATOM    399  HZ2 LYS D   1       0.887  -3.435  -8.966  1.00  0.00            
ATOM    400  HZ3 LYS D   1      -0.450  -2.400  -8.968  1.00  0.00            
ATOM    401  C   LYS D   1      -2.811   2.236  -9.915  1.00  0.00            
ATOM    402  O   LYS D   1      -2.621   3.432 -10.115  1.00  0.00            
ATOM    403  N   VAL D   2      -2.754   1.769  -8.637  1.00  0.00            
ATOM    404  HN  VAL D   2      -2.832   0.791  -8.448  1.00  0.00            
ATOM    405  CA  VAL D   2      -2.388   2.600  -7.489  1.00  0.00            
ATOM    406  HA  VAL D   2      -3.106   3.412  -7.446  1.00  0.00            
ATOM    407  CB  VAL D   2      -2.317   1.894  -6.261  1.00  0.00            
ATOM    408  HB  VAL D   2      -1.515   1.121  -6.307  1.00  0.00            
ATOM    409  CG1 VAL D   2      -2.110   2.737  -4.936  1.00  0.00            
ATOM    410 HG11 VAL D   2      -1.129   3.246  -4.845  1.00  0.00            
ATOM    411 HG12 VAL D   2      -2.911   3.458  -4.704  1.00  0.00            
ATOM    412 HG13 VAL D   2      -2.067   1.920  -4.180  1.00  0.00            
ATOM    413  CG2 VAL D   2      -3.619   1.087  -6.079  1.00  0.00            
ATOM    414 HG21 VAL D   2      -4.438   1.801  -6.299  1.00  0.00            
ATOM    415 HG22 VAL D   2      -3.742   0.190  -6.711  1.00  0.00            
ATOM    416 HG23 VAL D   2      -3.877   0.823  -5.028  1.00  0.00            
ATOM    417  C   VAL D   2      -1.070   3.343  -7.647  1.00  0.00            
ATOM    418  O   VAL D   2      -0.020   2.835  -7.975  1.00  0.00            
ATOM    419  N   LYS D   3      -1.191   4.698  -7.485  1.00  0.00            
ATOM    420  HN  LYS D   3      -2.000   5.118  -7.083  1.00  0.00            
ATOM    421  CA  LYS D   3      -0.036   5.575  -7.667  1.00  0.00            
ATOM    422  HA  LYS D   3       0.569   5.222  -8.488  1.00  0.00            
ATOM    423  CB  LYS D   3      -0.464   7.017  -7.985  1.00  0.00            
ATOM    424  HB1 LYS D   3      -1.090   7.279  -7.104  1.00  0.00            
ATOM    425  HB2 LYS D   3      -0.942   7.269  -8.957  1.00  0.00            
ATOM    426  CG  LYS D   3       0.690   8.045  -8.050  1.00  0.00            
ATOM    427  HG1 LYS D   3       1.308   7.863  -7.140  1.00  0.00            
ATOM    428  HG2 LYS D   3       0.244   9.053  -8.024  1.00  0.00            
ATOM    429  CD  LYS D   3       1.694   7.998  -9.244  1.00  0.00            
ATOM    430  HD1 LYS D   3       1.956   6.917  -9.244  1.00  0.00            
ATOM    431  HD2 LYS D   3       1.182   8.272 -10.194  1.00  0.00            
ATOM    432  CE  LYS D   3       2.965   8.865  -8.994  1.00  0.00            
ATOM    433  HE1 LYS D   3       3.727   8.571  -9.745  1.00  0.00            
ATOM    434  HE2 LYS D   3       3.332   8.617  -7.981  1.00  0.00            
ATOM    435  NZ  LYS D   3       2.570  10.217  -9.115  1.00  0.00            
ATOM    436  HZ1 LYS D   3       3.108  10.692  -9.872  1.00  0.00            
ATOM    437  HZ2 LYS D   3       1.540  10.185  -9.255  1.00  0.00            
ATOM    438  HZ3 LYS D   3       2.901  10.710  -8.266  1.00  0.00            
ATOM    439  C   LYS D   3       0.990   5.433  -6.472  1.00  0.00            
ATOM    440  O   LYS D   3       0.521   5.320  -5.331  1.00  0.00            
ATOM    441  N   VAL D   4       2.324   5.360  -6.708  1.00  0.00            
ATOM    442  HN  VAL D   4       2.620   5.241  -7.658  1.00  0.00            
ATOM    443  CA  VAL D   4       3.387   5.446  -5.709  1.00  0.00            
ATOM    444  HA  VAL D   4       2.862   5.490  -4.768  1.00  0.00            
ATOM    445  CB  VAL D   4       4.258   4.299  -5.677  1.00  0.00            
ATOM    446  HB  VAL D   4       4.674   3.987  -6.663  1.00  0.00            
ATOM    447  CG1 VAL D   4       5.502   4.486  -4.726  1.00  0.00            
ATOM    448 HG11 VAL D   4       5.276   4.520  -3.645  1.00  0.00            
ATOM    449 HG12 VAL D   4       6.133   3.580  -4.883  1.00  0.00            
ATOM    450 HG13 VAL D   4       6.188   5.313  -4.996  1.00  0.00            
ATOM    451  CG2 VAL D   4       3.466   3.056  -5.035  1.00  0.00            
ATOM    452 HG21 VAL D   4       4.078   2.132  -5.117  1.00  0.00            
ATOM    453 HG22 VAL D   4       3.249   3.151  -3.940  1.00  0.00            
ATOM    454 HG23 VAL D   4       2.595   2.806  -5.677  1.00  0.00            
ATOM    455  C   VAL D   4       4.145   6.713  -5.965  1.00  0.00            
ATOM    456  O   VAL D   4       4.652   7.006  -6.995  1.00  0.00            
ATOM    457  N   GLN D   5       4.287   7.390  -4.861  1.00  0.00            
ATOM    458  HN  GLN D   5       3.882   7.036  -4.028  1.00  0.00            
ATOM    459  CA  GLN D   5       4.916   8.685  -4.743  1.00  0.00            
ATOM    460  HA  GLN D   5       4.666   9.116  -5.704  1.00  0.00            
ATOM    461  CB  GLN D   5       4.460   9.543  -3.550  1.00  0.00            
ATOM    462  HB1 GLN D   5       4.984  10.521  -3.523  1.00  0.00            
ATOM    463  HB2 GLN D   5       4.620   8.977  -2.607  1.00  0.00            
ATOM    464  CG  GLN D   5       2.995   9.951  -3.502  1.00  0.00            
ATOM    465  HG1 GLN D   5       2.867  10.525  -2.561  1.00  0.00            
ATOM    466  HG2 GLN D   5       2.433   8.991  -3.556  1.00  0.00            
ATOM    467  CD  GLN D   5       2.606  10.692  -4.800  1.00  0.00            
ATOM    468  OE1 GLN D   5       1.976  10.150  -5.693  1.00  0.00            
ATOM    469  NE2 GLN D   5       2.912  12.008  -4.881  1.00  0.00            
ATOM    470 HE21 GLN D   5       3.462  12.426  -4.160  1.00  0.00            
ATOM    471 HE22 GLN D   5       2.615  12.523  -5.684  1.00  0.00            
ATOM    472  C   GLN D   5       6.393   8.606  -4.621  1.00  0.00            
ATOM    473  O   GLN D   5       6.918   7.576  -4.128  1.00  0.00            
ATOM    474  N   VAL D   6       7.097   9.633  -5.092  1.00  0.00            
ATOM    475  HN  VAL D   6       6.569  10.456  -5.313  1.00  0.00            
ATOM    476  CA  VAL D   6       8.541   9.618  -5.205  1.00  0.00            
ATOM    477  HA  VAL D   6       8.967   8.628  -5.301  1.00  0.00            
ATOM    478  CB  VAL D   6       8.931  10.467  -6.384  1.00  0.00            
ATOM    479  HB  VAL D   6       8.185  11.256  -6.598  1.00  0.00            
ATOM    480  CG1 VAL D   6      10.384  11.005  -6.214  1.00  0.00            
ATOM    481 HG11 VAL D   6      10.593  11.703  -7.057  1.00  0.00            
ATOM    482 HG12 VAL D   6      10.529  11.636  -5.317  1.00  0.00            
ATOM    483 HG13 VAL D   6      11.118  10.169  -6.247  1.00  0.00            
ATOM    484  CG2 VAL D   6       8.891   9.431  -7.557  1.00  0.00            
ATOM    485 HG21 VAL D   6       9.208  10.010  -8.452  1.00  0.00            
ATOM    486 HG22 VAL D   6       9.453   8.485  -7.410  1.00  0.00            
ATOM    487 HG23 VAL D   6       7.844   9.141  -7.793  1.00  0.00            
ATOM    488  C   VAL D   6       8.979  10.169  -3.888  1.00  0.00            
ATOM    489  O   VAL D   6       8.490  11.206  -3.455  1.00  0.00            
ATOM    490  N   ASN D   7       9.776   9.351  -3.191  1.00  0.00            
ATOM    491  HN  ASN D   7      10.127   8.528  -3.629  1.00  0.00            
ATOM    492  CA  ASN D   7      10.291   9.572  -1.843  1.00  0.00            
ATOM    493  HA  ASN D   7      10.192  10.637  -1.707  1.00  0.00            
ATOM    494  CB  ASN D   7       9.428   8.881  -0.759  1.00  0.00            
ATOM    495  HB1 ASN D   7       9.865   8.844   0.258  1.00  0.00            
ATOM    496  HB2 ASN D   7       9.429   7.827  -1.117  1.00  0.00            
ATOM    497  CG  ASN D   7       7.936   9.236  -0.602  1.00  0.00            
ATOM    498  OD1 ASN D   7       7.108   8.393  -0.618  1.00  0.00            
ATOM    499  ND2 ASN D   7       7.636  10.589  -0.592  1.00  0.00            
ATOM    500 HD21 ASN D   7       6.672  10.861  -0.564  1.00  0.00            
ATOM    501 HD22 ASN D   7       8.333  11.277  -0.769  1.00  0.00            
ATOM    502  C   ASN D   7      11.849   9.123  -1.766  1.00  0.00            
ATOM    503  OT1 ASN D   7      12.449   8.559  -2.698  1.00  0.00            
ATOM    504  OT2 ASN D   7      12.411   9.195  -0.601  1.00  0.00            
ATOM    505  N   LYS E   1     -10.142 -15.863  -1.983  1.00  0.00            
ATOM    506  H1  LYS E   1     -10.860 -15.832  -2.727  1.00  0.00            
ATOM    507  H2  LYS E   1      -9.691 -16.802  -1.946  1.00  0.00            
ATOM    508  H3  LYS E   1     -10.677 -15.687  -1.104  1.00  0.00            
ATOM    509  CA  LYS E   1      -9.094 -14.755  -1.963  1.00  0.00            
ATOM    510  HA  LYS E   1      -8.420 -15.037  -1.161  1.00  0.00            
ATOM    511  CB  LYS E   1      -8.225 -14.856  -3.218  1.00  0.00            
ATOM    512  HB1 LYS E   1      -7.504 -14.004  -3.282  1.00  0.00            
ATOM    513  HB2 LYS E   1      -9.025 -14.776  -3.988  1.00  0.00            
ATOM    514  CG  LYS E   1      -7.447 -16.065  -3.484  1.00  0.00            
ATOM    515  HG1 LYS E   1      -8.101 -16.958  -3.353  1.00  0.00            
ATOM    516  HG2 LYS E   1      -6.538 -16.235  -2.869  1.00  0.00            
ATOM    517  CD  LYS E   1      -6.847 -16.121  -4.876  1.00  0.00            
ATOM    518  HD1 LYS E   1      -7.676 -15.867  -5.568  1.00  0.00            
ATOM    519  HD2 LYS E   1      -5.977 -15.437  -4.960  1.00  0.00            
ATOM    520  CE  LYS E   1      -6.321 -17.534  -5.228  1.00  0.00            
ATOM    521  HE1 LYS E   1      -7.141 -18.282  -5.214  1.00  0.00            
ATOM    522  HE2 LYS E   1      -5.530 -17.858  -4.515  1.00  0.00            
ATOM    523  NZ  LYS E   1      -5.669 -17.460  -6.556  1.00  0.00            
ATOM    524  HZ1 LYS E   1      -6.235 -16.900  -7.233  1.00  0.00            
ATOM    525  HZ2 LYS E   1      -4.770 -16.972  -6.384  1.00  0.00            
ATOM    526  HZ3 LYS E   1      -5.437 -18.368  -7.003  1.00  0.00            
ATOM    527  C   LYS E   1      -9.599 -13.331  -1.645  1.00  0.00            
ATOM    528  O   LYS E   1     -10.805 -13.116  -1.586  1.00  0.00            
ATOM    529  N   VAL E   2      -8.747 -12.291  -1.497  1.00  0.00            
ATOM    530  HN  VAL E   2      -7.760 -12.362  -1.536  1.00  0.00            
ATOM    531  CA  VAL E   2      -9.197 -10.903  -1.273  1.00  0.00            
ATOM    532  HA  VAL E   2     -10.052 -11.024  -0.625  1.00  0.00            
ATOM    533  CB  VAL E   2      -8.135 -10.013  -0.599  1.00  0.00            
ATOM    534  HB  VAL E   2      -7.259  -9.782  -1.238  1.00  0.00            
ATOM    535  CG1 VAL E   2      -8.513  -8.577  -0.154  1.00  0.00            
ATOM    536 HG11 VAL E   2      -7.710  -8.210   0.525  1.00  0.00            
ATOM    537 HG12 VAL E   2      -8.620  -7.914  -1.041  1.00  0.00            
ATOM    538 HG13 VAL E   2      -9.403  -8.490   0.499  1.00  0.00            
ATOM    539  CG2 VAL E   2      -7.617 -10.756   0.625  1.00  0.00            
ATOM    540 HG21 VAL E   2      -7.050 -10.171   1.380  1.00  0.00            
ATOM    541 HG22 VAL E   2      -8.444 -11.238   1.192  1.00  0.00            
ATOM    542 HG23 VAL E   2      -6.985 -11.602   0.281  1.00  0.00            
ATOM    543  C   VAL E   2      -9.640 -10.150  -2.496  1.00  0.00            
ATOM    544  O   VAL E   2      -9.082 -10.424  -3.540  1.00  0.00            
ATOM    545  N   LYS E   3     -10.544  -9.139  -2.340  1.00  0.00            
ATOM    546  HN  LYS E   3     -10.990  -9.132  -1.454  1.00  0.00            
ATOM    547  CA  LYS E   3     -10.844  -8.144  -3.408  1.00  0.00            
ATOM    548  HA  LYS E   3     -10.940  -8.619  -4.374  1.00  0.00            
ATOM    549  CB  LYS E   3     -12.257  -7.569  -3.158  1.00  0.00            
ATOM    550  HB1 LYS E   3     -12.522  -6.831  -3.944  1.00  0.00            
ATOM    551  HB2 LYS E   3     -12.132  -6.933  -2.260  1.00  0.00            
ATOM    552  CG  LYS E   3     -13.435  -8.600  -2.999  1.00  0.00            
ATOM    553  HG1 LYS E   3     -14.348  -7.949  -3.001  1.00  0.00            
ATOM    554  HG2 LYS E   3     -13.387  -9.189  -2.062  1.00  0.00            
ATOM    555  CD  LYS E   3     -13.472  -9.531  -4.243  1.00  0.00            
ATOM    556  HD1 LYS E   3     -13.435  -8.900  -5.163  1.00  0.00            
ATOM    557  HD2 LYS E   3     -12.532 -10.098  -4.443  1.00  0.00            
ATOM    558  CE  LYS E   3     -14.635 -10.515  -4.181  1.00  0.00            
ATOM    559  HE1 LYS E   3     -15.584  -9.972  -4.382  1.00  0.00            
ATOM    560  HE2 LYS E   3     -14.737 -11.017  -3.206  1.00  0.00            
ATOM    561  NZ  LYS E   3     -14.448 -11.604  -5.203  1.00  0.00            
ATOM    562  HZ1 LYS E   3     -13.534 -12.069  -5.046  1.00  0.00            
ATOM    563  HZ2 LYS E   3     -15.204 -12.310  -5.300  1.00  0.00            
ATOM    564  HZ3 LYS E   3     -14.502 -11.149  -6.137  1.00  0.00            
ATOM    565  C   LYS E   3      -9.833  -7.079  -3.572  1.00  0.00            
ATOM    566  O   LYS E   3      -9.809  -6.052  -2.941  1.00  0.00            
ATOM    567  N   VAL E   4      -8.935  -7.270  -4.549  1.00  0.00            
ATOM    568  HN  VAL E   4      -8.898  -8.104  -5.083  1.00  0.00            
ATOM    569  CA  VAL E   4      -7.884  -6.247  -4.714  1.00  0.00            
ATOM    570  HA  VAL E   4      -7.984  -5.475  -3.966  1.00  0.00            
ATOM    571  CB  VAL E   4      -6.546  -6.866  -4.447  1.00  0.00            
ATOM    572  HB  VAL E   4      -6.134  -7.462  -5.285  1.00  0.00            
ATOM    573  CG1 VAL E   4      -5.511  -5.674  -4.363  1.00  0.00            
ATOM    574 HG11 VAL E   4      -4.489  -6.079  -4.244  1.00  0.00            
ATOM    575 HG12 VAL E   4      -5.441  -5.074  -5.294  1.00  0.00            
ATOM    576 HG13 VAL E   4      -5.691  -5.049  -3.462  1.00  0.00            
ATOM    577  CG2 VAL E   4      -6.445  -7.616  -3.087  1.00  0.00            
ATOM    578 HG21 VAL E   4      -5.431  -8.050  -2.964  1.00  0.00            
ATOM    579 HG22 VAL E   4      -6.772  -6.931  -2.277  1.00  0.00            
ATOM    580 HG23 VAL E   4      -7.139  -8.478  -3.046  1.00  0.00            
ATOM    581  C   VAL E   4      -7.831  -5.745  -6.149  1.00  0.00            
ATOM    582  O   VAL E   4      -7.777  -6.510  -7.105  1.00  0.00            
ATOM    583  N   GLN E   5      -8.072  -4.388  -6.317  1.00  0.00            
ATOM    584  HN  GLN E   5      -8.196  -3.792  -5.530  1.00  0.00            
ATOM    585  CA  GLN E   5      -8.267  -3.665  -7.594  1.00  0.00            
ATOM    586  HA  GLN E   5      -9.211  -3.975  -8.031  1.00  0.00            
ATOM    587  CB  GLN E   5      -8.449  -2.147  -7.329  1.00  0.00            
ATOM    588  HB1 GLN E   5      -8.856  -1.690  -8.256  1.00  0.00            
ATOM    589  HB2 GLN E   5      -7.544  -1.539  -7.108  1.00  0.00            
ATOM    590  CG  GLN E   5      -9.475  -1.700  -6.240  1.00  0.00            
ATOM    591  HG1 GLN E   5      -9.735  -0.621  -6.341  1.00  0.00            
ATOM    592  HG2 GLN E   5      -9.065  -2.015  -5.256  1.00  0.00            
ATOM    593  CD  GLN E   5     -10.763  -2.473  -6.265  1.00  0.00            
ATOM    594  OE1 GLN E   5     -11.062  -3.361  -5.375  1.00  0.00            
ATOM    595  NE2 GLN E   5     -11.550  -2.175  -7.359  1.00  0.00            
ATOM    596 HE21 GLN E   5     -11.293  -1.357  -7.875  1.00  0.00            
ATOM    597 HE22 GLN E   5     -12.148  -2.934  -7.640  1.00  0.00            
ATOM    598  C   GLN E   5      -7.248  -3.913  -8.690  1.00  0.00            
ATOM    599  O   GLN E   5      -6.007  -4.074  -8.485  1.00  0.00            
ATOM    600  N   VAL E   6      -7.668  -4.183  -9.974  1.00  0.00            
ATOM    601  HN  VAL E   6      -8.634  -4.182 -10.214  1.00  0.00            
ATOM    602  CA  VAL E   6      -6.781  -4.465 -11.043  1.00  0.00            
ATOM    603  HA  VAL E   6      -5.770  -4.673 -10.697  1.00  0.00            
ATOM    604  CB  VAL E   6      -7.043  -5.695 -11.983  1.00  0.00            
ATOM    605  HB  VAL E   6      -6.284  -5.797 -12.792  1.00  0.00            
ATOM    606  CG1 VAL E   6      -6.870  -6.940 -11.111  1.00  0.00            
ATOM    607 HG11 VAL E   6      -5.789  -6.948 -10.852  1.00  0.00            
ATOM    608 HG12 VAL E   6      -7.511  -6.890 -10.209  1.00  0.00            
ATOM    609 HG13 VAL E   6      -7.025  -7.917 -11.611  1.00  0.00            
ATOM    610  CG2 VAL E   6      -8.361  -5.591 -12.670  1.00  0.00            
ATOM    611 HG21 VAL E   6      -8.491  -4.706 -13.312  1.00  0.00            
ATOM    612 HG22 VAL E   6      -8.573  -6.458 -13.336  1.00  0.00            
ATOM    613 HG23 VAL E   6      -9.101  -5.461 -11.846  1.00  0.00            
ATOM    614  C   VAL E   6      -6.519  -3.248 -11.959  1.00  0.00            
ATOM    615  O   VAL E   6      -5.770  -3.385 -12.905  1.00  0.00            
ATOM    616  N   ASN E   7      -7.179  -2.113 -11.790  1.00  0.00            
ATOM    617  HN  ASN E   7      -7.800  -1.949 -11.021  1.00  0.00            
ATOM    618  CA  ASN E   7      -7.189  -1.098 -12.820  1.00  0.00            
ATOM    619  HA  ASN E   7      -6.292  -1.065 -13.414  1.00  0.00            
ATOM    620  CB  ASN E   7      -8.317  -1.401 -13.874  1.00  0.00            
ATOM    621  HB1 ASN E   7      -9.337  -1.378 -13.434  1.00  0.00            
ATOM    622  HB2 ASN E   7      -8.270  -2.415 -14.312  1.00  0.00            
ATOM    623  CG  ASN E   7      -8.259  -0.549 -15.159  1.00  0.00            
ATOM    624  OD1 ASN E   7      -8.467  -1.086 -16.280  1.00  0.00            
ATOM    625  ND2 ASN E   7      -7.963   0.749 -15.056  1.00  0.00            
ATOM    626 HD21 ASN E   7      -8.128   1.258 -14.217  1.00  0.00            
ATOM    627 HD22 ASN E   7      -7.595   1.222 -15.856  1.00  0.00            
ATOM    628  C   ASN E   7      -7.365   0.216 -12.163  1.00  0.00            
ATOM    629  OT1 ASN E   7      -8.487   0.344 -11.682  1.00  0.00            
ATOM    630  OT2 ASN E   7      -6.502   1.111 -12.155  1.00  0.00            
ATOM    631  N   LYS F   1     -11.071   9.720  -9.906  1.00  0.00            
ATOM    632  H1  LYS F   1     -10.738   9.218 -10.744  1.00  0.00            
ATOM    633  H2  LYS F   1     -11.943   9.287  -9.551  1.00  0.00            
ATOM    634  H3  LYS F   1     -11.416  10.664 -10.197  1.00  0.00            
ATOM    635  CA  LYS F   1     -10.021   9.879  -8.932  1.00  0.00            
ATOM    636  HA  LYS F   1      -9.536  10.802  -9.189  1.00  0.00            
ATOM    637  CB  LYS F   1     -10.623   9.944  -7.470  1.00  0.00            
ATOM    638  HB1 LYS F   1      -9.855  10.284  -6.735  1.00  0.00            
ATOM    639  HB2 LYS F   1     -10.941   8.912  -7.221  1.00  0.00            
ATOM    640  CG  LYS F   1     -11.829  10.879  -7.315  1.00  0.00            
ATOM    641  HG1 LYS F   1     -12.745  10.406  -7.740  1.00  0.00            
ATOM    642  HG2 LYS F   1     -11.698  11.844  -7.841  1.00  0.00            
ATOM    643  CD  LYS F   1     -12.145  11.142  -5.821  1.00  0.00            
ATOM    644  HD1 LYS F   1     -12.041  10.293  -5.109  1.00  0.00            
ATOM    645  HD2 LYS F   1     -11.519  11.962  -5.407  1.00  0.00            
ATOM    646  CE  LYS F   1     -13.586  11.597  -5.507  1.00  0.00            
ATOM    647  HE1 LYS F   1     -14.311  10.774  -5.728  1.00  0.00            
ATOM    648  HE2 LYS F   1     -13.927  12.434  -6.152  1.00  0.00            
ATOM    649  NZ  LYS F   1     -13.837  11.941  -4.148  1.00  0.00            
ATOM    650  HZ1 LYS F   1     -13.245  12.662  -3.681  1.00  0.00            
ATOM    651  HZ2 LYS F   1     -14.774  12.391  -4.139  1.00  0.00            
ATOM    652  HZ3 LYS F   1     -13.933  11.088  -3.565  1.00  0.00            
ATOM    653  C   LYS F   1      -9.052   8.745  -9.013  1.00  0.00            
ATOM    654  O   LYS F   1      -9.381   7.679  -9.426  1.00  0.00            
ATOM    655  N   VAL F   2      -7.761   8.960  -8.595  1.00  0.00            
ATOM    656  HN  VAL F   2      -7.418   9.872  -8.391  1.00  0.00            
ATOM    657  CA  VAL F   2      -6.851   7.840  -8.428  1.00  0.00            
ATOM    658  HA  VAL F   2      -7.255   6.881  -8.722  1.00  0.00            
ATOM    659  CB  VAL F   2      -5.596   7.897  -9.325  1.00  0.00            
ATOM    660  HB  VAL F   2      -5.886   8.470 -10.235  1.00  0.00            
ATOM    661  CG1 VAL F   2      -4.466   8.785  -8.698  1.00  0.00            
ATOM    662 HG11 VAL F   2      -4.899   9.536  -8.003  1.00  0.00            
ATOM    663 HG12 VAL F   2      -3.829   8.092  -8.097  1.00  0.00            
ATOM    664 HG13 VAL F   2      -3.812   9.293  -9.430  1.00  0.00            
ATOM    665  CG2 VAL F   2      -5.112   6.514  -9.786  1.00  0.00            
ATOM    666 HG21 VAL F   2      -4.427   6.539 -10.659  1.00  0.00            
ATOM    667 HG22 VAL F   2      -4.536   6.120  -8.913  1.00  0.00            
ATOM    668 HG23 VAL F   2      -6.061   5.970 -10.009  1.00  0.00            
ATOM    669  C   VAL F   2      -6.337   7.714  -6.937  1.00  0.00            
ATOM    670  O   VAL F   2      -6.373   8.711  -6.176  1.00  0.00            
ATOM    671  N   LYS F   3      -5.936   6.506  -6.466  1.00  0.00            
ATOM    672  HN  LYS F   3      -5.869   5.790  -7.165  1.00  0.00            
ATOM    673  CA  LYS F   3      -5.515   6.168  -5.127  1.00  0.00            
ATOM    674  HA  LYS F   3      -5.870   6.891  -4.408  1.00  0.00            
ATOM    675  CB  LYS F   3      -5.987   4.774  -4.768  1.00  0.00            
ATOM    676  HB1 LYS F   3      -5.597   4.530  -3.758  1.00  0.00            
ATOM    677  HB2 LYS F   3      -5.597   3.975  -5.434  1.00  0.00            
ATOM    678  CG  LYS F   3      -7.551   4.746  -4.578  1.00  0.00            
ATOM    679  HG1 LYS F   3      -8.009   3.745  -4.741  1.00  0.00            
ATOM    680  HG2 LYS F   3      -7.918   5.300  -5.478  1.00  0.00            
ATOM    681  CD  LYS F   3      -7.998   5.299  -3.137  1.00  0.00            
ATOM    682  HD1 LYS F   3      -7.581   4.455  -2.549  1.00  0.00            
ATOM    683  HD2 LYS F   3      -7.469   6.268  -2.999  1.00  0.00            
ATOM    684  CE  LYS F   3      -9.474   5.363  -2.945  1.00  0.00            
ATOM    685  HE1 LYS F   3      -9.705   5.814  -1.951  1.00  0.00            
ATOM    686  HE2 LYS F   3      -9.942   4.364  -3.107  1.00  0.00            
ATOM    687  NZ  LYS F   3     -10.072   6.286  -3.965  1.00  0.00            
ATOM    688  HZ1 LYS F   3      -9.576   7.204  -4.071  1.00  0.00            
ATOM    689  HZ2 LYS F   3     -10.175   5.809  -4.880  1.00  0.00            
ATOM    690  HZ3 LYS F   3     -11.077   6.466  -3.753  1.00  0.00            
ATOM    691  C   LYS F   3      -3.979   6.358  -5.066  1.00  0.00            
ATOM    692  O   LYS F   3      -3.273   6.155  -6.052  1.00  0.00            
ATOM    693  N   VAL F   4      -3.473   6.918  -3.959  1.00  0.00            
ATOM    694  HN  VAL F   4      -4.072   7.208  -3.225  1.00  0.00            
ATOM    695  CA  VAL F   4      -2.141   7.409  -3.843  1.00  0.00            
ATOM    696  HA  VAL F   4      -1.570   7.011  -4.676  1.00  0.00            
ATOM    697  CB  VAL F   4      -2.094   8.950  -3.918  1.00  0.00            
ATOM    698  HB  VAL F   4      -2.706   9.310  -3.067  1.00  0.00            
ATOM    699  CG1 VAL F   4      -0.632   9.485  -3.759  1.00  0.00            
ATOM    700 HG11 VAL F   4       0.050   8.958  -4.460  1.00  0.00            
ATOM    701 HG12 VAL F   4      -0.685  10.583  -3.934  1.00  0.00            
ATOM    702 HG13 VAL F   4      -0.277   9.262  -2.736  1.00  0.00            
ATOM    703  CG2 VAL F   4      -2.778   9.391  -5.248  1.00  0.00            
ATOM    704 HG21 VAL F   4      -3.879   9.528  -5.173  1.00  0.00            
ATOM    705 HG22 VAL F   4      -2.249  10.287  -5.638  1.00  0.00            
ATOM    706 HG23 VAL F   4      -2.621   8.555  -5.966  1.00  0.00            
ATOM    707  C   VAL F   4      -1.404   6.890  -2.612  1.00  0.00            
ATOM    708  O   VAL F   4      -1.933   6.920  -1.539  1.00  0.00            
ATOM    709  N   GLN F   5      -0.208   6.233  -2.812  1.00  0.00            
ATOM    710  HN  GLN F   5       0.194   6.143  -3.715  1.00  0.00            
ATOM    711  CA  GLN F   5       0.451   5.591  -1.743  1.00  0.00            
ATOM    712  HA  GLN F   5      -0.164   5.631  -0.863  1.00  0.00            
ATOM    713  CB  GLN F   5       0.668   4.073  -2.093  1.00  0.00            
ATOM    714  HB1 GLN F   5       1.153   4.012  -3.088  1.00  0.00            
ATOM    715  HB2 GLN F   5      -0.337   3.610  -2.115  1.00  0.00            
ATOM    716  CG  GLN F   5       1.461   3.221  -1.080  1.00  0.00            
ATOM    717  HG1 GLN F   5       2.487   3.604  -0.901  1.00  0.00            
ATOM    718  HG2 GLN F   5       1.687   2.183  -1.413  1.00  0.00            
ATOM    719  CD  GLN F   5       0.759   3.037   0.254  1.00  0.00            
ATOM    720  OE1 GLN F   5      -0.020   2.064   0.395  1.00  0.00            
ATOM    721  NE2 GLN F   5       1.134   3.814   1.315  1.00  0.00            
ATOM    722 HE21 GLN F   5       2.085   4.124   1.326  1.00  0.00            
ATOM    723 HE22 GLN F   5       0.453   3.926   2.033  1.00  0.00            
ATOM    724  C   GLN F   5       1.835   6.225  -1.615  1.00  0.00            
ATOM    725  O   GLN F   5       2.543   6.514  -2.585  1.00  0.00            
ATOM    726  N   VAL F   6       2.348   6.442  -0.397  1.00  0.00            
ATOM    727  HN  VAL F   6       1.770   6.264   0.398  1.00  0.00            
ATOM    728  CA  VAL F   6       3.727   7.069  -0.167  1.00  0.00            
ATOM    729  HA  VAL F   6       4.040   7.498  -1.108  1.00  0.00            
ATOM    730  CB  VAL F   6       3.765   8.208   0.897  1.00  0.00            
ATOM    731  HB  VAL F   6       4.794   8.629   0.971  1.00  0.00            
ATOM    732  CG1 VAL F   6       2.766   9.291   0.400  1.00  0.00            
ATOM    733 HG11 VAL F   6       1.831   8.801   0.049  1.00  0.00            
ATOM    734 HG12 VAL F   6       2.570   9.987   1.246  1.00  0.00            
ATOM    735 HG13 VAL F   6       3.246   9.744  -0.490  1.00  0.00            
ATOM    736  CG2 VAL F   6       3.166   7.709   2.268  1.00  0.00            
ATOM    737 HG21 VAL F   6       3.627   6.760   2.598  1.00  0.00            
ATOM    738 HG22 VAL F   6       3.451   8.474   3.027  1.00  0.00            
ATOM    739 HG23 VAL F   6       2.055   7.660   2.341  1.00  0.00            
ATOM    740  C   VAL F   6       4.638   5.952   0.372  1.00  0.00            
ATOM    741  O   VAL F   6       4.125   4.877   0.687  1.00  0.00            
ATOM    742  N   ASN F   7       5.973   6.185   0.512  1.00  0.00            
ATOM    743  HN  ASN F   7       6.323   7.060   0.162  1.00  0.00            
ATOM    744  CA  ASN F   7       6.943   5.244   1.180  1.00  0.00            
ATOM    745  HA  ASN F   7       6.571   4.233   1.211  1.00  0.00            
ATOM    746  CB  ASN F   7       8.339   5.079   0.481  1.00  0.00            
ATOM    747  HB1 ASN F   7       8.906   4.270   0.999  1.00  0.00            
ATOM    748  HB2 ASN F   7       8.893   6.043   0.546  1.00  0.00            
ATOM    749  CG  ASN F   7       8.036   4.545  -0.913  1.00  0.00            
ATOM    750  OD1 ASN F   7       7.498   3.433  -1.047  1.00  0.00            
ATOM    751  ND2 ASN F   7       8.401   5.278  -1.988  1.00  0.00            
ATOM    752 HD21 ASN F   7       8.836   6.160  -1.831  1.00  0.00            
ATOM    753 HD22 ASN F   7       8.280   4.880  -2.888  1.00  0.00            
ATOM    754  C   ASN F   7       7.213   5.664   2.679  1.00  0.00            
ATOM    755  OT1 ASN F   7       6.691   4.983   3.574  1.00  0.00            
ATOM    756  OT2 ASN F   7       7.787   6.793   2.949  1.00  0.00            
END
ATOM      1  N   LYS A   1      -0.279  10.806  -9.377  1.00  0.00            
ATOM      2  H1  LYS A   1       0.734  10.747  -9.614  1.00  0.00            
ATOM      3  H2  LYS A   1      -0.751  11.297 -10.165  1.00  0.00            
ATOM      4  H3  LYS A   1      -0.372  11.334  -8.482  1.00  0.00            
ATOM      5  CA  LYS A   1      -0.704   9.350  -9.399  1.00  0.00            
ATOM      6  HA  LYS A   1      -1.773   9.346  -9.241  1.00  0.00            
ATOM      7  CB  LYS A   1      -0.506   8.778 -10.796  1.00  0.00            
ATOM      8  HB1 LYS A   1      -0.002   7.790 -10.791  1.00  0.00            
ATOM      9  HB2 LYS A   1       0.309   9.368 -11.285  1.00  0.00            
ATOM     10  CG  LYS A   1      -1.836   8.761 -11.552  1.00  0.00            
ATOM     11  HG1 LYS A   1      -2.155   9.810 -11.757  1.00  0.00            
ATOM     12  HG2 LYS A   1      -2.599   8.259 -10.928  1.00  0.00            
ATOM     13  CD  LYS A   1      -1.749   8.073 -12.949  1.00  0.00            
ATOM     14  HD1 LYS A   1      -0.741   8.405 -13.267  1.00  0.00            
ATOM     15  HD2 LYS A   1      -1.619   7.010 -12.680  1.00  0.00            
ATOM     16  CE  LYS A   1      -2.802   8.386 -13.982  1.00  0.00            
ATOM     17  HE1 LYS A   1      -2.714   7.650 -14.809  1.00  0.00            
ATOM     18  HE2 LYS A   1      -2.723   9.415 -14.406  1.00  0.00            
ATOM     19  NZ  LYS A   1      -4.139   8.150 -13.420  1.00  0.00            
ATOM     20  HZ1 LYS A   1      -4.791   7.993 -14.220  1.00  0.00            
ATOM     21  HZ2 LYS A   1      -4.130   7.218 -12.948  1.00  0.00            
ATOM     22  HZ3 LYS A   1      -4.431   8.919 -12.786  1.00  0.00            
ATOM     23  C   LYS A   1      -0.189   8.466  -8.353  1.00  0.00            
ATOM     24  O   LYS A   1       0.611   8.945  -7.560  1.00  0.00            
ATOM     25  N   VAL A   2      -0.575   7.226  -8.306  1.00  0.00            
ATOM     26  HN  VAL A   2      -1.268   6.906  -8.947  1.00  0.00            
ATOM     27  CA  VAL A   2      -0.028   6.277  -7.363  1.00  0.00            
ATOM     28  HA  VAL A   2       0.756   6.740  -6.768  1.00  0.00            
ATOM     29  CB  VAL A   2      -1.120   5.720  -6.446  1.00  0.00            
ATOM     30  HB  VAL A   2      -2.045   5.455  -6.990  1.00  0.00            
ATOM     31  CG1 VAL A   2      -0.539   4.493  -5.721  1.00  0.00            
ATOM     32 HG11 VAL A   2      -1.323   4.163  -5.002  1.00  0.00            
ATOM     33 HG12 VAL A   2      -0.223   3.637  -6.360  1.00  0.00            
ATOM     34 HG13 VAL A   2       0.343   4.850  -5.147  1.00  0.00            
ATOM     35  CG2 VAL A   2      -1.432   6.688  -5.271  1.00  0.00            
ATOM     36 HG21 VAL A   2      -2.378   6.470  -4.740  1.00  0.00            
ATOM     37 HG22 VAL A   2      -0.588   6.650  -4.549  1.00  0.00            
ATOM     38 HG23 VAL A   2      -1.610   7.705  -5.668  1.00  0.00            
ATOM     39  C   VAL A   2       0.562   5.235  -8.223  1.00  0.00            
ATOM     40  O   VAL A   2      -0.169   4.676  -9.052  1.00  0.00            
ATOM     41  N   LYS A   3       1.822   4.857  -8.053  1.00  0.00            
ATOM     42  HN  LYS A   3       2.423   5.327  -7.404  1.00  0.00            
ATOM     43  CA  LYS A   3       2.435   3.713  -8.754  1.00  0.00            
ATOM     44  HA  LYS A   3       1.752   3.115  -9.342  1.00  0.00            
ATOM     45  CB  LYS A   3       3.554   4.177  -9.787  1.00  0.00            
ATOM     46  HB1 LYS A   3       4.285   3.342  -9.915  1.00  0.00            
ATOM     47  HB2 LYS A   3       4.117   5.028  -9.340  1.00  0.00            
ATOM     48  CG  LYS A   3       2.918   4.541 -11.186  1.00  0.00            
ATOM     49  HG1 LYS A   3       2.112   5.286 -11.047  1.00  0.00            
ATOM     50  HG2 LYS A   3       2.379   3.683 -11.650  1.00  0.00            
ATOM     51  CD  LYS A   3       3.825   5.386 -12.073  1.00  0.00            
ATOM     52  HD1 LYS A   3       4.038   6.400 -11.672  1.00  0.00            
ATOM     53  HD2 LYS A   3       4.765   4.807 -11.966  1.00  0.00            
ATOM     54  CE  LYS A   3       3.371   5.351 -13.560  1.00  0.00            
ATOM     55  HE1 LYS A   3       2.623   6.161 -13.703  1.00  0.00            
ATOM     56  HE2 LYS A   3       2.946   4.348 -13.781  1.00  0.00            
ATOM     57  NZ  LYS A   3       4.418   5.509 -14.546  1.00  0.00            
ATOM     58  HZ1 LYS A   3       4.816   6.471 -14.476  1.00  0.00            
ATOM     59  HZ2 LYS A   3       5.183   4.820 -14.373  1.00  0.00            
ATOM     60  HZ3 LYS A   3       4.131   5.453 -15.545  1.00  0.00            
ATOM     61  C   LYS A   3       2.949   2.623  -7.800  1.00  0.00            
ATOM     62  O   LYS A   3       3.503   2.847  -6.733  1.00  0.00            
ATOM     63  N   VAL A   4       2.725   1.311  -8.173  1.00  0.00            
ATOM     64  HN  VAL A   4       2.303   1.063  -9.039  1.00  0.00            
ATOM     65  CA  VAL A   4       2.954   0.171  -7.356  1.00  0.00            
ATOM     66  HA  VAL A   4       3.087   0.502  -6.339  1.00  0.00            
ATOM     67  CB  VAL A   4       1.852  -0.762  -7.171  1.00  0.00            
ATOM     68  HB  VAL A   4       1.414  -1.121  -8.131  1.00  0.00            
ATOM     69  CG1 VAL A   4       2.176  -2.006  -6.318  1.00  0.00            
ATOM     70 HG11 VAL A   4       1.362  -2.757  -6.339  1.00  0.00            
ATOM     71 HG12 VAL A   4       3.060  -2.475  -6.807  1.00  0.00            
ATOM     72 HG13 VAL A   4       2.531  -1.775  -5.297  1.00  0.00            
ATOM     73  CG2 VAL A   4       0.696  -0.005  -6.478  1.00  0.00            
ATOM     74 HG21 VAL A   4       0.901   0.347  -5.449  1.00  0.00            
ATOM     75 HG22 VAL A   4       0.321   0.872  -7.045  1.00  0.00            
ATOM     76 HG23 VAL A   4      -0.144  -0.716  -6.337  1.00  0.00            
ATOM     77  C   VAL A   4       4.325  -0.470  -7.711  1.00  0.00            
ATOM     78  O   VAL A   4       4.428  -1.200  -8.691  1.00  0.00            
ATOM     79  N   GLN A   5       5.370  -0.228  -6.951  1.00  0.00            
ATOM     80  HN  GLN A   5       5.228   0.324  -6.134  1.00  0.00            
ATOM     81  CA  GLN A   5       6.725  -0.607  -7.173  1.00  0.00            
ATOM     82  HA  GLN A   5       6.835  -0.649  -8.247  1.00  0.00            
ATOM     83  CB  GLN A   5       7.678   0.517  -6.612  1.00  0.00            
ATOM     84  HB1 GLN A   5       8.739   0.206  -6.723  1.00  0.00            
ATOM     85  HB2 GLN A   5       7.386   0.813  -5.587  1.00  0.00            
ATOM     86  CG  GLN A   5       7.664   1.887  -7.322  1.00  0.00            
ATOM     87  HG1 GLN A   5       8.601   2.457  -7.131  1.00  0.00            
ATOM     88  HG2 GLN A   5       6.875   2.489  -6.822  1.00  0.00            
ATOM     89  CD  GLN A   5       7.303   1.751  -8.787  1.00  0.00            
ATOM     90  OE1 GLN A   5       6.230   2.027  -9.254  1.00  0.00            
ATOM     91  NE2 GLN A   5       8.286   1.346  -9.539  1.00  0.00            
ATOM     92 HE21 GLN A   5       9.195   1.127  -9.177  1.00  0.00            
ATOM     93 HE22 GLN A   5       8.103   1.365 -10.525  1.00  0.00            
ATOM     94  C   GLN A   5       7.162  -1.861  -6.498  1.00  0.00            
ATOM     95  O   GLN A   5       7.194  -1.903  -5.294  1.00  0.00            
ATOM     96  N   VAL A   6       7.519  -2.908  -7.303  1.00  0.00            
ATOM     97  HN  VAL A   6       7.473  -2.816  -8.300  1.00  0.00            
ATOM     98  CA  VAL A   6       8.047  -4.185  -6.807  1.00  0.00            
ATOM     99  HA  VAL A   6       8.090  -4.189  -5.726  1.00  0.00            
ATOM    100  CB  VAL A   6       7.266  -5.412  -7.338  1.00  0.00            
ATOM    101  HB  VAL A   6       7.381  -5.565  -8.428  1.00  0.00            
ATOM    102  CG1 VAL A   6       7.791  -6.698  -6.706  1.00  0.00            
ATOM    103 HG11 VAL A   6       7.336  -7.573  -7.232  1.00  0.00            
ATOM    104 HG12 VAL A   6       8.890  -6.833  -6.843  1.00  0.00            
ATOM    105 HG13 VAL A   6       7.504  -6.765  -5.631  1.00  0.00            
ATOM    106  CG2 VAL A   6       5.818  -5.300  -6.915  1.00  0.00            
ATOM    107 HG21 VAL A   6       5.448  -4.451  -7.524  1.00  0.00            
ATOM    108 HG22 VAL A   6       5.280  -6.255  -7.051  1.00  0.00            
ATOM    109 HG23 VAL A   6       5.629  -5.056  -5.844  1.00  0.00            
ATOM    110  C   VAL A   6       9.508  -4.223  -7.245  1.00  0.00            
ATOM    111  O   VAL A   6       9.895  -4.086  -8.410  1.00  0.00            
ATOM    112  N   ASN A   7      10.338  -4.362  -6.267  1.00  0.00            
ATOM    113  HN  ASN A   7       9.972  -4.565  -5.364  1.00  0.00            
ATOM    114  CA  ASN A   7      11.753  -4.635  -6.488  1.00  0.00            
ATOM    115  HA  ASN A   7      11.938  -5.060  -7.457  1.00  0.00            
ATOM    116  CB  ASN A   7      12.625  -3.411  -6.190  1.00  0.00            
ATOM    117  HB1 ASN A   7      13.722  -3.583  -6.298  1.00  0.00            
ATOM    118  HB2 ASN A   7      12.476  -3.060  -5.144  1.00  0.00            
ATOM    119  CG  ASN A   7      12.275  -2.274  -7.069  1.00  0.00            
ATOM    120  OD1 ASN A   7      11.445  -1.396  -6.720  1.00  0.00            
ATOM    121  ND2 ASN A   7      12.909  -2.158  -8.237  1.00  0.00            
ATOM    122 HD21 ASN A   7      13.715  -2.705  -8.445  1.00  0.00            
ATOM    123 HD22 ASN A   7      12.652  -1.315  -8.712  1.00  0.00            
ATOM    124  C   ASN A   7      12.245  -5.710  -5.428  1.00  0.00            
ATOM    125  OT1 ASN A   7      12.966  -6.628  -5.912  1.00  0.00            
ATOM    126  OT2 ASN A   7      11.902  -5.655  -4.200  1.00  0.00            
ATOM    127  N   LYS B   1       3.113   1.046  11.351  1.00  0.00            
ATOM    128  H1  LYS B   1       3.574   0.579  12.151  1.00  0.00            
ATOM    129  H2  LYS B   1       2.964   2.051  11.564  1.00  0.00            
ATOM    130  H3  LYS B   1       2.119   0.734  11.426  1.00  0.00            
ATOM    131  CA  LYS B   1       3.670   0.836  10.081  1.00  0.00            
ATOM    132  HA  LYS B   1       3.316   1.599   9.410  1.00  0.00            
ATOM    133  CB  LYS B   1       5.211   0.915  10.144  1.00  0.00            
ATOM    134  HB1 LYS B   1       5.577   1.287   9.151  1.00  0.00            
ATOM    135  HB2 LYS B   1       5.730  -0.047  10.356  1.00  0.00            
ATOM    136  CG  LYS B   1       5.838   1.984  11.113  1.00  0.00            
ATOM    137  HG1 LYS B   1       5.754   1.476  12.097  1.00  0.00            
ATOM    138  HG2 LYS B   1       5.274   2.941  11.056  1.00  0.00            
ATOM    139  CD  LYS B   1       7.304   2.271  10.912  1.00  0.00            
ATOM    140  HD1 LYS B   1       7.458   2.269   9.813  1.00  0.00            
ATOM    141  HD2 LYS B   1       7.592   3.301  11.216  1.00  0.00            
ATOM    142  CE  LYS B   1       8.204   1.157  11.502  1.00  0.00            
ATOM    143  HE1 LYS B   1       7.839   0.130  11.329  1.00  0.00            
ATOM    144  HE2 LYS B   1       8.121   1.350  12.597  1.00  0.00            
ATOM    145  NZ  LYS B   1       9.573   1.344  11.022  1.00  0.00            
ATOM    146  HZ1 LYS B   1      10.224   0.559  11.215  1.00  0.00            
ATOM    147  HZ2 LYS B   1       9.470   1.531  10.005  1.00  0.00            
ATOM    148  HZ3 LYS B   1      10.000   2.228  11.364  1.00  0.00            
ATOM    149  C   LYS B   1       3.349  -0.514   9.457  1.00  0.00            
ATOM    150  O   LYS B   1       3.205  -1.456  10.143  1.00  0.00            
ATOM    151  N   VAL B   2       3.122  -0.540   8.183  1.00  0.00            
ATOM    152  HN  VAL B   2       3.245   0.279   7.627  1.00  0.00            
ATOM    153  CA  VAL B   2       2.753  -1.725   7.422  1.00  0.00            
ATOM    154  HA  VAL B   2       2.787  -2.640   7.996  1.00  0.00            
ATOM    155  CB  VAL B   2       1.271  -1.554   6.948  1.00  0.00            
ATOM    156  HB  VAL B   2       1.076  -0.481   6.730  1.00  0.00            
ATOM    157  CG1 VAL B   2       1.042  -2.356   5.614  1.00  0.00            
ATOM    158 HG11 VAL B   2      -0.045  -2.323   5.390  1.00  0.00            
ATOM    159 HG12 VAL B   2       1.548  -1.766   4.812  1.00  0.00            
ATOM    160 HG13 VAL B   2       1.441  -3.387   5.700  1.00  0.00            
ATOM    161  CG2 VAL B   2       0.279  -2.216   7.894  1.00  0.00            
ATOM    162 HG21 VAL B   2      -0.763  -2.288   7.507  1.00  0.00            
ATOM    163 HG22 VAL B   2       0.671  -3.196   8.229  1.00  0.00            
ATOM    164 HG23 VAL B   2       0.308  -1.566   8.795  1.00  0.00            
ATOM    165  C   VAL B   2       3.736  -1.971   6.231  1.00  0.00            
ATOM    166  O   VAL B   2       4.091  -1.127   5.428  1.00  0.00            
ATOM    167  N   LYS B   3       4.124  -3.237   6.148  1.00  0.00            
ATOM    168  HN  LYS B   3       3.983  -3.918   6.856  1.00  0.00            
ATOM    169  CA  LYS B   3       4.724  -3.772   4.925  1.00  0.00            
ATOM    170  HA  LYS B   3       5.010  -2.882   4.376  1.00  0.00            
ATOM    171  CB  LYS B   3       5.977  -4.635   5.107  1.00  0.00            
ATOM    172  HB1 LYS B   3       6.361  -4.945   4.115  1.00  0.00            
ATOM    173  HB2 LYS B   3       5.877  -5.443   5.867  1.00  0.00            
ATOM    174  CG  LYS B   3       7.120  -3.776   5.751  1.00  0.00            
ATOM    175  HG1 LYS B   3       6.821  -3.418   6.760  1.00  0.00            
ATOM    176  HG2 LYS B   3       7.345  -2.855   5.177  1.00  0.00            
ATOM    177  CD  LYS B   3       8.433  -4.558   6.089  1.00  0.00            
ATOM    178  HD1 LYS B   3       9.208  -3.942   6.578  1.00  0.00            
ATOM    179  HD2 LYS B   3       8.084  -5.345   6.787  1.00  0.00            
ATOM    180  CE  LYS B   3       9.079  -5.004   4.735  1.00  0.00            
ATOM    181  HE1 LYS B   3       9.077  -4.077   4.131  1.00  0.00            
ATOM    182  HE2 LYS B   3       8.485  -5.801   4.245  1.00  0.00            
ATOM    183  NZ  LYS B   3      10.363  -5.566   4.953  1.00  0.00            
ATOM    184  HZ1 LYS B   3      10.413  -6.107   5.840  1.00  0.00            
ATOM    185  HZ2 LYS B   3      10.550  -6.232   4.174  1.00  0.00            
ATOM    186  HZ3 LYS B   3      11.137  -4.863   4.903  1.00  0.00            
ATOM    187  C   LYS B   3       3.758  -4.375   3.919  1.00  0.00            
ATOM    188  O   LYS B   3       2.939  -5.226   4.248  1.00  0.00            
ATOM    189  N   VAL B   4       3.743  -3.940   2.625  1.00  0.00            
ATOM    190  HN  VAL B   4       4.346  -3.250   2.240  1.00  0.00            
ATOM    191  CA  VAL B   4       2.897  -4.620   1.557  1.00  0.00            
ATOM    192  HA  VAL B   4       1.918  -4.885   1.923  1.00  0.00            
ATOM    193  CB  VAL B   4       2.518  -3.660   0.349  1.00  0.00            
ATOM    194  HB  VAL B   4       3.485  -3.263  -0.047  1.00  0.00            
ATOM    195  CG1 VAL B   4       1.721  -4.374  -0.715  1.00  0.00            
ATOM    196 HG11 VAL B   4       1.222  -3.580  -1.310  1.00  0.00            
ATOM    197 HG12 VAL B   4       2.360  -4.905  -1.448  1.00  0.00            
ATOM    198 HG13 VAL B   4       1.027  -5.078  -0.195  1.00  0.00            
ATOM    199  CG2 VAL B   4       1.785  -2.456   0.877  1.00  0.00            
ATOM    200 HG21 VAL B   4       0.759  -2.760   1.202  1.00  0.00            
ATOM    201 HG22 VAL B   4       2.350  -2.026   1.731  1.00  0.00            
ATOM    202 HG23 VAL B   4       1.728  -1.703   0.062  1.00  0.00            
ATOM    203  C   VAL B   4       3.502  -5.900   0.960  1.00  0.00            
ATOM    204  O   VAL B   4       4.661  -5.983   0.546  1.00  0.00            
ATOM    205  N   GLN B   5       2.734  -6.965   0.837  1.00  0.00            
ATOM    206  HN  GLN B   5       1.762  -6.965   1.051  1.00  0.00            
ATOM    207  CA  GLN B   5       3.079  -8.186   0.115  1.00  0.00            
ATOM    208  HA  GLN B   5       2.111  -8.679   0.151  1.00  0.00            
ATOM    209  CB  GLN B   5       3.504  -8.073  -1.354  1.00  0.00            
ATOM    210  HB1 GLN B   5       3.948  -9.040  -1.658  1.00  0.00            
ATOM    211  HB2 GLN B   5       4.344  -7.357  -1.321  1.00  0.00            
ATOM    212  CG  GLN B   5       2.394  -7.530  -2.279  1.00  0.00            
ATOM    213  HG1 GLN B   5       2.774  -7.335  -3.307  1.00  0.00            
ATOM    214  HG2 GLN B   5       1.838  -6.694  -1.810  1.00  0.00            
ATOM    215  CD  GLN B   5       1.281  -8.727  -2.420  1.00  0.00            
ATOM    216  OE1 GLN B   5       0.158  -8.504  -2.003  1.00  0.00            
ATOM    217  NE2 GLN B   5       1.548  -9.811  -3.159  1.00  0.00            
ATOM    218 HE21 GLN B   5       2.515  -9.927  -3.396  1.00  0.00            
ATOM    219 HE22 GLN B   5       0.802 -10.464  -3.296  1.00  0.00            
ATOM    220  C   GLN B   5       3.899  -9.141   0.895  1.00  0.00            
ATOM    221  O   GLN B   5       4.389 -10.086   0.259  1.00  0.00            
ATOM    222  N   VAL B   6       3.945  -9.086   2.219  1.00  0.00            
ATOM    223  HN  VAL B   6       3.384  -8.416   2.698  1.00  0.00            
ATOM    224  CA  VAL B   6       4.662 -10.115   2.987  1.00  0.00            
ATOM    225  HA  VAL B   6       5.318 -10.730   2.380  1.00  0.00            
ATOM    226  CB  VAL B   6       5.673  -9.469   3.881  1.00  0.00            
ATOM    227  HB  VAL B   6       6.197 -10.270   4.457  1.00  0.00            
ATOM    228  CG1 VAL B   6       6.607  -8.740   2.882  1.00  0.00            
ATOM    229 HG11 VAL B   6       7.286  -9.402   2.300  1.00  0.00            
ATOM    230 HG12 VAL B   6       6.089  -8.044   2.190  1.00  0.00            
ATOM    231 HG13 VAL B   6       7.321  -8.122   3.464  1.00  0.00            
ATOM    232  CG2 VAL B   6       5.074  -8.410   4.868  1.00  0.00            
ATOM    233 HG21 VAL B   6       5.883  -8.000   5.516  1.00  0.00            
ATOM    234 HG22 VAL B   6       4.650  -7.546   4.317  1.00  0.00            
ATOM    235 HG23 VAL B   6       4.235  -8.748   5.510  1.00  0.00            
ATOM    236  C   VAL B   6       3.875 -11.007   3.832  1.00  0.00            
ATOM    237  O   VAL B   6       2.916 -10.637   4.532  1.00  0.00            
ATOM    238  N   ASN B   7       4.198 -12.292   3.642  1.00  0.00            
ATOM    239  HN  ASN B   7       4.934 -12.518   3.005  1.00  0.00            
ATOM    240  CA  ASN B   7       3.552 -13.425   4.218  1.00  0.00            
ATOM    241  HA  ASN B   7       2.752 -13.096   4.867  1.00  0.00            
ATOM    242  CB  ASN B   7       2.953 -14.272   3.096  1.00  0.00            
ATOM    243  HB1 ASN B   7       3.704 -14.856   2.516  1.00  0.00            
ATOM    244  HB2 ASN B   7       2.441 -13.548   2.416  1.00  0.00            
ATOM    245  CG  ASN B   7       1.846 -15.256   3.473  1.00  0.00            
ATOM    246  OD1 ASN B   7       1.074 -15.003   4.380  1.00  0.00            
ATOM    247  ND2 ASN B   7       1.631 -16.411   2.857  1.00  0.00            
ATOM    248 HD21 ASN B   7       0.878 -16.948   3.257  1.00  0.00            
ATOM    249 HD22 ASN B   7       2.076 -16.648   1.996  1.00  0.00            
ATOM    250  C   ASN B   7       4.505 -14.260   5.127  1.00  0.00            
ATOM    251  OT1 ASN B   7       4.516 -13.947   6.382  1.00  0.00            
ATOM    252  OT2 ASN B   7       5.126 -15.250   4.680  1.00  0.00            
ATOM    253  N   LYS C   1      -0.665 -10.300   1.264  1.00  0.00            
ATOM    254  H1  LYS C   1       0.192 -10.799   0.959  1.00  0.00            
ATOM    255  H2  LYS C   1      -1.510 -10.784   0.901  1.00  0.00            
ATOM    256  H3  LYS C   1      -0.669  -9.295   1.008  1.00  0.00            
ATOM    257  CA  LYS C   1      -0.777 -10.287   2.803  1.00  0.00            
ATOM    258  HA  LYS C   1      -1.803 -10.084   3.070  1.00  0.00            
ATOM    259  CB  LYS C   1      -0.160 -11.599   3.407  1.00  0.00            
ATOM    260  HB1 LYS C   1       0.940 -11.632   3.254  1.00  0.00            
ATOM    261  HB2 LYS C   1      -0.532 -12.483   2.843  1.00  0.00            
ATOM    262  CG  LYS C   1      -0.337 -11.731   4.923  1.00  0.00            
ATOM    263  HG1 LYS C   1      -0.156 -10.826   5.543  1.00  0.00            
ATOM    264  HG2 LYS C   1       0.386 -12.529   5.207  1.00  0.00            
ATOM    265  CD  LYS C   1      -1.751 -12.260   5.389  1.00  0.00            
ATOM    266  HD1 LYS C   1      -1.796 -12.186   6.493  1.00  0.00            
ATOM    267  HD2 LYS C   1      -2.482 -11.542   4.937  1.00  0.00            
ATOM    268  CE  LYS C   1      -2.096 -13.665   5.030  1.00  0.00            
ATOM    269  HE1 LYS C   1      -1.998 -13.818   3.928  1.00  0.00            
ATOM    270  HE2 LYS C   1      -3.151 -13.895   5.322  1.00  0.00            
ATOM    271  NZ  LYS C   1      -1.207 -14.607   5.822  1.00  0.00            
ATOM    272  HZ1 LYS C   1      -0.419 -15.001   5.262  1.00  0.00            
ATOM    273  HZ2 LYS C   1      -0.880 -14.189   6.716  1.00  0.00            
ATOM    274  HZ3 LYS C   1      -1.735 -15.433   6.159  1.00  0.00            
ATOM    275  C   LYS C   1       0.139  -9.185   3.254  1.00  0.00            
ATOM    276  O   LYS C   1       1.236  -8.980   2.722  1.00  0.00            
ATOM    277  N   VAL C   2      -0.326  -8.308   4.243  1.00  0.00            
ATOM    278  HN  VAL C   2      -1.227  -8.373   4.670  1.00  0.00            
ATOM    279  CA  VAL C   2       0.447  -7.241   4.758  1.00  0.00            
ATOM    280  HA  VAL C   2       1.343  -7.127   4.182  1.00  0.00            
ATOM    281  CB  VAL C   2      -0.231  -5.873   4.662  1.00  0.00            
ATOM    282  HB  VAL C   2       0.450  -5.034   4.922  1.00  0.00            
ATOM    283  CG1 VAL C   2      -0.600  -5.676   3.149  1.00  0.00            
ATOM    284 HG11 VAL C   2      -0.816  -4.621   2.893  1.00  0.00            
ATOM    285 HG12 VAL C   2       0.273  -5.882   2.497  1.00  0.00            
ATOM    286 HG13 VAL C   2      -1.505  -6.231   2.842  1.00  0.00            
ATOM    287  CG2 VAL C   2      -1.453  -5.715   5.618  1.00  0.00            
ATOM    288 HG21 VAL C   2      -1.934  -4.720   5.503  1.00  0.00            
ATOM    289 HG22 VAL C   2      -2.327  -6.366   5.412  1.00  0.00            
ATOM    290 HG23 VAL C   2      -1.132  -5.894   6.669  1.00  0.00            
ATOM    291  C   VAL C   2       0.833  -7.551   6.240  1.00  0.00            
ATOM    292  O   VAL C   2       0.297  -8.417   6.852  1.00  0.00            
ATOM    293  N   LYS C   3       1.848  -6.864   6.868  1.00  0.00            
ATOM    294  HN  LYS C   3       2.425  -6.251   6.339  1.00  0.00            
ATOM    295  CA  LYS C   3       2.343  -7.189   8.207  1.00  0.00            
ATOM    296  HA  LYS C   3       1.756  -7.957   8.691  1.00  0.00            
ATOM    297  CB  LYS C   3       3.758  -7.920   8.148  1.00  0.00            
ATOM    298  HB1 LYS C   3       4.360  -7.359   7.397  1.00  0.00            
ATOM    299  HB2 LYS C   3       3.570  -8.934   7.753  1.00  0.00            
ATOM    300  CG  LYS C   3       4.398  -8.317   9.468  1.00  0.00            
ATOM    301  HG1 LYS C   3       4.600  -7.345   9.955  1.00  0.00            
ATOM    302  HG2 LYS C   3       5.354  -8.830   9.188  1.00  0.00            
ATOM    303  CD  LYS C   3       3.569  -9.269  10.392  1.00  0.00            
ATOM    304  HD1 LYS C   3       2.565  -8.829  10.574  1.00  0.00            
ATOM    305  HD2 LYS C   3       3.572 -10.202   9.786  1.00  0.00            
ATOM    306  CE  LYS C   3       4.287  -9.529  11.747  1.00  0.00            
ATOM    307  HE1 LYS C   3       4.677  -8.608  12.230  1.00  0.00            
ATOM    308  HE2 LYS C   3       5.158 -10.200  11.581  1.00  0.00            
ATOM    309  NZ  LYS C   3       3.309 -10.075  12.758  1.00  0.00            
ATOM    310  HZ1 LYS C   3       3.833 -10.662  13.449  1.00  0.00            
ATOM    311  HZ2 LYS C   3       2.839  -9.281  13.247  1.00  0.00            
ATOM    312  HZ3 LYS C   3       2.673 -10.690  12.220  1.00  0.00            
ATOM    313  C   LYS C   3       2.498  -5.919   8.960  1.00  0.00            
ATOM    314  O   LYS C   3       3.330  -5.136   8.603  1.00  0.00            
ATOM    315  N   VAL C   4       1.778  -5.859  10.099  1.00  0.00            
ATOM    316  HN  VAL C   4       1.117  -6.597  10.262  1.00  0.00            
ATOM    317  CA  VAL C   4       1.872  -4.619  10.938  1.00  0.00            
ATOM    318  HA  VAL C   4       1.897  -3.742  10.300  1.00  0.00            
ATOM    319  CB  VAL C   4       0.691  -4.307  11.848  1.00  0.00            
ATOM    320  HB  VAL C   4       0.455  -5.233  12.415  1.00  0.00            
ATOM    321  CG1 VAL C   4       0.909  -3.073  12.792  1.00  0.00            
ATOM    322 HG11 VAL C   4      -0.090  -2.851  13.212  1.00  0.00            
ATOM    323 HG12 VAL C   4       1.690  -3.362  13.534  1.00  0.00            
ATOM    324 HG13 VAL C   4       1.346  -2.189  12.278  1.00  0.00            
ATOM    325  CG2 VAL C   4      -0.573  -4.060  11.059  1.00  0.00            
ATOM    326 HG21 VAL C   4      -1.363  -3.783  11.798  1.00  0.00            
ATOM    327 HG22 VAL C   4      -0.419  -3.190  10.380  1.00  0.00            
ATOM    328 HG23 VAL C   4      -0.922  -4.941  10.487  1.00  0.00            
ATOM    329  C   VAL C   4       3.131  -4.688  11.806  1.00  0.00            
ATOM    330  O   VAL C   4       3.295  -5.580  12.635  1.00  0.00            
ATOM    331  N   GLN C   5       4.077  -3.785  11.549  1.00  0.00            
ATOM    332  HN  GLN C   5       3.749  -3.112  10.887  1.00  0.00            
ATOM    333  CA  GLN C   5       5.342  -3.818  12.178  1.00  0.00            
ATOM    334  HA  GLN C   5       5.746  -4.783  11.907  1.00  0.00            
ATOM    335  CB  GLN C   5       6.241  -2.665  11.671  1.00  0.00            
ATOM    336  HB1 GLN C   5       7.246  -2.734  12.142  1.00  0.00            
ATOM    337  HB2 GLN C   5       5.835  -1.652  11.858  1.00  0.00            
ATOM    338  CG  GLN C   5       6.553  -2.723  10.135  1.00  0.00            
ATOM    339  HG1 GLN C   5       7.321  -1.951   9.882  1.00  0.00            
ATOM    340  HG2 GLN C   5       5.615  -2.463   9.595  1.00  0.00            
ATOM    341  CD  GLN C   5       7.071  -4.090   9.564  1.00  0.00            
ATOM    342  OE1 GLN C   5       8.283  -4.203   9.393  1.00  0.00            
ATOM    343  NE2 GLN C   5       6.136  -4.921   9.067  1.00  0.00            
ATOM    344 HE21 GLN C   5       5.156  -4.885   9.283  1.00  0.00            
ATOM    345 HE22 GLN C   5       6.466  -5.851   8.911  1.00  0.00            
ATOM    346  C   GLN C   5       5.419  -3.822  13.647  1.00  0.00            
ATOM    347  O   GLN C   5       4.715  -3.077  14.334  1.00  0.00            
ATOM    348  N   VAL C   6       6.346  -4.602  14.214  1.00  0.00            
ATOM    349  HN  VAL C   6       6.979  -5.110  13.624  1.00  0.00            
ATOM    350  CA  VAL C   6       6.734  -4.575  15.655  1.00  0.00            
ATOM    351  HA  VAL C   6       5.869  -4.798  16.271  1.00  0.00            
ATOM    352  CB  VAL C   6       7.705  -5.683  16.145  1.00  0.00            
ATOM    353  HB  VAL C   6       7.775  -5.704  17.250  1.00  0.00            
ATOM    354  CG1 VAL C   6       7.109  -7.063  15.712  1.00  0.00            
ATOM    355 HG11 VAL C   6       7.127  -7.015  14.606  1.00  0.00            
ATOM    356 HG12 VAL C   6       7.764  -7.881  16.100  1.00  0.00            
ATOM    357 HG13 VAL C   6       6.023  -7.167  15.924  1.00  0.00            
ATOM    358  CG2 VAL C   6       9.175  -5.441  15.668  1.00  0.00            
ATOM    359 HG21 VAL C   6       9.211  -5.346  14.555  1.00  0.00            
ATOM    360 HG22 VAL C   6       9.537  -4.489  16.101  1.00  0.00            
ATOM    361 HG23 VAL C   6       9.899  -6.268  15.845  1.00  0.00            
ATOM    362  C   VAL C   6       7.245  -3.134  15.941  1.00  0.00            
ATOM    363  O   VAL C   6       7.788  -2.393  15.129  1.00  0.00            
ATOM    364  N   ASN C   7       6.908  -2.645  17.138  1.00  0.00            
ATOM    365  HN  ASN C   7       6.216  -3.011  17.755  1.00  0.00            
ATOM    366  CA  ASN C   7       7.346  -1.296  17.586  1.00  0.00            
ATOM    367  HA  ASN C   7       7.378  -0.732  16.668  1.00  0.00            
ATOM    368  CB  ASN C   7       6.397  -0.633  18.633  1.00  0.00            
ATOM    369  HB1 ASN C   7       6.694   0.332  19.103  1.00  0.00            
ATOM    370  HB2 ASN C   7       6.205  -1.393  19.417  1.00  0.00            
ATOM    371  CG  ASN C   7       5.067  -0.424  17.915  1.00  0.00            
ATOM    372  OD1 ASN C   7       5.029   0.126  16.798  1.00  0.00            
ATOM    373  ND2 ASN C   7       3.924  -0.769  18.611  1.00  0.00            
ATOM    374 HD21 ASN C   7       4.014  -1.072  19.563  1.00  0.00            
ATOM    375 HD22 ASN C   7       3.044  -0.757  18.154  1.00  0.00            
ATOM    376  C   ASN C   7       8.699  -1.322  18.267  1.00  0.00            
ATOM    377  OT1 ASN C   7       9.477  -0.433  17.877  1.00  0.00            
ATOM    378  OT2 ASN C   7       9.058  -2.176  19.143  1.00  0.00            
ATOM    379  N   LYS D   1      10.563  -6.544  -2.047  1.00  0.00            
ATOM    380  H1  LYS D   1      11.012  -6.081  -2.869  1.00  0.00            
ATOM    381  H2  LYS D   1      11.311  -7.058  -1.541  1.00  0.00            
ATOM    382  H3  LYS D   1       9.922  -7.268  -2.446  1.00  0.00            
ATOM    383  CA  LYS D   1       9.949  -5.477  -1.347  1.00  0.00            
ATOM    384  HA  LYS D   1       9.499  -5.862  -0.451  1.00  0.00            
ATOM    385  CB  LYS D   1      11.070  -4.468  -0.881  1.00  0.00            
ATOM    386  HB1 LYS D   1      11.393  -3.994  -1.835  1.00  0.00            
ATOM    387  HB2 LYS D   1      11.884  -5.086  -0.460  1.00  0.00            
ATOM    388  CG  LYS D   1      10.536  -3.510   0.145  1.00  0.00            
ATOM    389  HG1 LYS D   1      10.110  -4.016   1.029  1.00  0.00            
ATOM    390  HG2 LYS D   1       9.706  -2.869  -0.241  1.00  0.00            
ATOM    391  CD  LYS D   1      11.691  -2.581   0.598  1.00  0.00            
ATOM    392  HD1 LYS D   1      12.335  -3.216   1.248  1.00  0.00            
ATOM    393  HD2 LYS D   1      12.056  -2.015  -0.290  1.00  0.00            
ATOM    394  CE  LYS D   1      11.187  -1.414   1.475  1.00  0.00            
ATOM    395  HE1 LYS D   1      10.671  -1.857   2.358  1.00  0.00            
ATOM    396  HE2 LYS D   1      10.390  -0.805   0.993  1.00  0.00            
ATOM    397  NZ  LYS D   1      12.294  -0.611   1.952  1.00  0.00            
ATOM    398  HZ1 LYS D   1      13.091  -1.049   2.468  1.00  0.00            
ATOM    399  HZ2 LYS D   1      12.750  -0.122   1.155  1.00  0.00            
ATOM    400  HZ3 LYS D   1      11.793   0.053   2.576  1.00  0.00            
ATOM    401  C   LYS D   1       8.941  -4.678  -2.214  1.00  0.00            
ATOM    402  O   LYS D   1       9.184  -4.425  -3.364  1.00  0.00            
ATOM    403  N   VAL D   2       7.825  -4.291  -1.606  1.00  0.00            
ATOM    404  HN  VAL D   2       7.659  -4.589  -0.667  1.00  0.00            
ATOM    405  CA  VAL D   2       6.797  -3.558  -2.289  1.00  0.00            
ATOM    406  HA  VAL D   2       7.195  -3.240  -3.238  1.00  0.00            
ATOM    407  CB  VAL D   2       5.576  -4.462  -2.508  1.00  0.00            
ATOM    408  HB  VAL D   2       5.056  -4.596  -1.542  1.00  0.00            
ATOM    409  CG1 VAL D   2       4.552  -3.866  -3.516  1.00  0.00            
ATOM    410 HG11 VAL D   2       3.935  -3.057  -3.062  1.00  0.00            
ATOM    411 HG12 VAL D   2       4.938  -3.558  -4.509  1.00  0.00            
ATOM    412 HG13 VAL D   2       3.764  -4.619  -3.742  1.00  0.00            
ATOM    413  CG2 VAL D   2       5.970  -5.833  -3.120  1.00  0.00            
ATOM    414 HG21 VAL D   2       6.558  -6.472  -2.422  1.00  0.00            
ATOM    415 HG22 VAL D   2       5.065  -6.430  -3.370  1.00  0.00            
ATOM    416 HG23 VAL D   2       6.471  -5.613  -4.089  1.00  0.00            
ATOM    417  C   VAL D   2       6.371  -2.251  -1.666  1.00  0.00            
ATOM    418  O   VAL D   2       6.022  -2.208  -0.491  1.00  0.00            
ATOM    419  N   LYS D   3       6.283  -1.163  -2.484  1.00  0.00            
ATOM    420  HN  LYS D   3       6.546  -1.237  -3.441  1.00  0.00            
ATOM    421  CA  LYS D   3       5.995   0.157  -1.986  1.00  0.00            
ATOM    422  HA  LYS D   3       5.420   0.078  -1.069  1.00  0.00            
ATOM    423  CB  LYS D   3       7.207   1.125  -1.797  1.00  0.00            
ATOM    424  HB1 LYS D   3       6.774   2.118  -1.540  1.00  0.00            
ATOM    425  HB2 LYS D   3       7.691   1.258  -2.790  1.00  0.00            
ATOM    426  CG  LYS D   3       8.353   0.672  -0.837  1.00  0.00            
ATOM    427  HG1 LYS D   3       8.737  -0.305  -1.195  1.00  0.00            
ATOM    428  HG2 LYS D   3       7.994   0.434   0.189  1.00  0.00            
ATOM    429  CD  LYS D   3       9.530   1.653  -0.700  1.00  0.00            
ATOM    430  HD1 LYS D   3      10.405   1.242  -0.156  1.00  0.00            
ATOM    431  HD2 LYS D   3       9.928   1.849  -1.716  1.00  0.00            
ATOM    432  CE  LYS D   3       9.221   3.084  -0.149  1.00  0.00            
ATOM    433  HE1 LYS D   3       8.435   3.691  -0.647  1.00  0.00            
ATOM    434  HE2 LYS D   3      10.039   3.803  -0.345  1.00  0.00            
ATOM    435  NZ  LYS D   3       8.868   3.146   1.269  1.00  0.00            
ATOM    436  HZ1 LYS D   3       7.923   2.765   1.441  1.00  0.00            
ATOM    437  HZ2 LYS D   3       9.569   2.681   1.882  1.00  0.00            
ATOM    438  HZ3 LYS D   3       8.999   4.134   1.577  1.00  0.00            
ATOM    439  C   LYS D   3       5.009   0.781  -2.934  1.00  0.00            
ATOM    440  O   LYS D   3       5.149   0.767  -4.128  1.00  0.00            
ATOM    441  N   VAL D   4       4.052   1.553  -2.335  1.00  0.00            
ATOM    442  HN  VAL D   4       3.988   1.391  -1.356  1.00  0.00            
ATOM    443  CA  VAL D   4       3.034   2.294  -3.025  1.00  0.00            
ATOM    444  HA  VAL D   4       2.883   1.995  -4.048  1.00  0.00            
ATOM    445  CB  VAL D   4       1.642   2.326  -2.261  1.00  0.00            
ATOM    446  HB  VAL D   4       1.881   2.685  -1.233  1.00  0.00            
ATOM    447  CG1 VAL D   4       0.543   3.174  -2.915  1.00  0.00            
ATOM    448 HG11 VAL D   4       0.949   4.184  -3.097  1.00  0.00            
ATOM    449 HG12 VAL D   4       0.114   2.754  -3.859  1.00  0.00            
ATOM    450 HG13 VAL D   4      -0.307   3.413  -2.251  1.00  0.00            
ATOM    451  CG2 VAL D   4       1.125   0.851  -2.047  1.00  0.00            
ATOM    452 HG21 VAL D   4       0.407   0.868  -1.199  1.00  0.00            
ATOM    453 HG22 VAL D   4       0.766   0.377  -2.993  1.00  0.00            
ATOM    454 HG23 VAL D   4       1.976   0.240  -1.700  1.00  0.00            
ATOM    455  C   VAL D   4       3.517   3.739  -3.097  1.00  0.00            
ATOM    456  O   VAL D   4       3.625   4.421  -2.132  1.00  0.00            
ATOM    457  N   GLN D   5       3.784   4.188  -4.363  1.00  0.00            
ATOM    458  HN  GLN D   5       3.776   3.576  -5.142  1.00  0.00            
ATOM    459  CA  GLN D   5       4.508   5.490  -4.485  1.00  0.00            
ATOM    460  HA  GLN D   5       4.978   5.750  -3.547  1.00  0.00            
ATOM    461  CB  GLN D   5       5.625   5.234  -5.501  1.00  0.00            
ATOM    462  HB1 GLN D   5       6.185   6.132  -5.827  1.00  0.00            
ATOM    463  HB2 GLN D   5       5.256   4.727  -6.424  1.00  0.00            
ATOM    464  CG  GLN D   5       6.785   4.347  -4.983  1.00  0.00            
ATOM    465  HG1 GLN D   5       7.609   4.298  -5.723  1.00  0.00            
ATOM    466  HG2 GLN D   5       6.342   3.360  -4.707  1.00  0.00            
ATOM    467  CD  GLN D   5       7.376   4.828  -3.694  1.00  0.00            
ATOM    468  OE1 GLN D   5       7.187   4.284  -2.606  1.00  0.00            
ATOM    469  NE2 GLN D   5       8.239   5.857  -3.744  1.00  0.00            
ATOM    470 HE21 GLN D   5       8.602   6.250  -4.581  1.00  0.00            
ATOM    471 HE22 GLN D   5       8.553   6.122  -2.822  1.00  0.00            
ATOM    472  C   GLN D   5       3.621   6.606  -5.053  1.00  0.00            
ATOM    473  O   GLN D   5       3.199   6.609  -6.174  1.00  0.00            
ATOM    474  N   VAL D   6       3.274   7.594  -4.182  1.00  0.00            
ATOM    475  HN  VAL D   6       3.718   7.530  -3.286  1.00  0.00            
ATOM    476  CA  VAL D   6       2.618   8.806  -4.535  1.00  0.00            
ATOM    477  HA  VAL D   6       1.766   8.527  -5.124  1.00  0.00            
ATOM    478  CB  VAL D   6       2.071   9.664  -3.477  1.00  0.00            
ATOM    479  HB  VAL D   6       2.826  10.231  -2.894  1.00  0.00            
ATOM    480  CG1 VAL D   6       1.174  10.761  -3.962  1.00  0.00            
ATOM    481 HG11 VAL D   6       0.427  10.429  -4.716  1.00  0.00            
ATOM    482 HG12 VAL D   6       0.648  11.185  -3.079  1.00  0.00            
ATOM    483 HG13 VAL D   6       1.776  11.575  -4.431  1.00  0.00            
ATOM    484  CG2 VAL D   6       1.164   8.824  -2.553  1.00  0.00            
ATOM    485 HG21 VAL D   6       0.719   9.434  -1.741  1.00  0.00            
ATOM    486 HG22 VAL D   6       0.378   8.320  -3.156  1.00  0.00            
ATOM    487 HG23 VAL D   6       1.764   8.043  -2.037  1.00  0.00            
ATOM    488  C   VAL D   6       3.532   9.679  -5.410  1.00  0.00            
ATOM    489  O   VAL D   6       4.530  10.153  -4.997  1.00  0.00            
ATOM    490  N   ASN D   7       3.187   9.871  -6.681  1.00  0.00            
ATOM    491  HN  ASN D   7       2.278   9.632  -7.018  1.00  0.00            
ATOM    492  CA  ASN D   7       4.040  10.641  -7.571  1.00  0.00            
ATOM    493  HA  ASN D   7       4.547  11.437  -7.044  1.00  0.00            
ATOM    494  CB  ASN D   7       5.184   9.849  -8.292  1.00  0.00            
ATOM    495  HB1 ASN D   7       5.827   9.354  -7.541  1.00  0.00            
ATOM    496  HB2 ASN D   7       5.783  10.565  -8.896  1.00  0.00            
ATOM    497  CG  ASN D   7       4.811   8.747  -9.282  1.00  0.00            
ATOM    498  OD1 ASN D   7       5.319   8.690 -10.401  1.00  0.00            
ATOM    499  ND2 ASN D   7       3.970   7.815  -8.794  1.00  0.00            
ATOM    500 HD21 ASN D   7       3.750   7.879  -7.829  1.00  0.00            
ATOM    501 HD22 ASN D   7       3.661   7.116  -9.442  1.00  0.00            
ATOM    502  C   ASN D   7       3.190  11.406  -8.604  1.00  0.00            
ATOM    503  OT1 ASN D   7       2.313  10.763  -9.264  1.00  0.00            
ATOM    504  OT2 ASN D   7       3.349  12.653  -8.681  1.00  0.00            
ATOM    505  N   LYS E   1     -13.395  -4.492   0.496  1.00  0.00            
ATOM    506  H1  LYS E   1     -14.036  -3.733   0.789  1.00  0.00            
ATOM    507  H2  LYS E   1     -13.359  -4.540  -0.544  1.00  0.00            
ATOM    508  H3  LYS E   1     -13.766  -5.410   0.837  1.00  0.00            
ATOM    509  CA  LYS E   1     -11.936  -4.290   0.916  1.00  0.00            
ATOM    510  HA  LYS E   1     -11.950  -3.986   1.954  1.00  0.00            
ATOM    511  CB  LYS E   1     -11.118  -5.687   0.805  1.00  0.00            
ATOM    512  HB1 LYS E   1     -10.035  -5.468   0.711  1.00  0.00            
ATOM    513  HB2 LYS E   1     -11.434  -6.218  -0.113  1.00  0.00            
ATOM    514  CG  LYS E   1     -11.346  -6.600   2.025  1.00  0.00            
ATOM    515  HG1 LYS E   1     -12.403  -6.962   2.038  1.00  0.00            
ATOM    516  HG2 LYS E   1     -11.063  -6.079   2.958  1.00  0.00            
ATOM    517  CD  LYS E   1     -10.502  -7.901   1.931  1.00  0.00            
ATOM    518  HD1 LYS E   1     -10.635  -8.261   0.894  1.00  0.00            
ATOM    519  HD2 LYS E   1      -9.440  -7.587   2.068  1.00  0.00            
ATOM    520  CE  LYS E   1     -10.811  -8.987   3.008  1.00  0.00            
ATOM    521  HE1 LYS E   1     -10.623  -8.686   4.057  1.00  0.00            
ATOM    522  HE2 LYS E   1     -10.173  -9.871   2.820  1.00  0.00            
ATOM    523  NZ  LYS E   1     -12.220  -9.493   2.899  1.00  0.00            
ATOM    524  HZ1 LYS E   1     -12.745  -8.784   3.448  1.00  0.00            
ATOM    525  HZ2 LYS E   1     -12.479  -9.537   1.893  1.00  0.00            
ATOM    526  HZ3 LYS E   1     -12.223 -10.474   3.232  1.00  0.00            
ATOM    527  C   LYS E   1     -11.204  -3.155   0.289  1.00  0.00            
ATOM    528  O   LYS E   1     -11.735  -2.526  -0.639  1.00  0.00            
ATOM    529  N   VAL E   2     -10.008  -2.747   0.846  1.00  0.00            
ATOM    530  HN  VAL E   2      -9.651  -3.163   1.687  1.00  0.00            
ATOM    531  CA  VAL E   2      -9.337  -1.618   0.289  1.00  0.00            
ATOM    532  HA  VAL E   2      -9.954  -1.126  -0.443  1.00  0.00            
ATOM    533  CB  VAL E   2      -8.905  -0.516   1.259  1.00  0.00            
ATOM    534  HB  VAL E   2      -8.166  -0.948   1.970  1.00  0.00            
ATOM    535  CG1 VAL E   2      -8.228   0.604   0.534  1.00  0.00            
ATOM    536 HG11 VAL E   2      -7.340   0.168   0.029  1.00  0.00            
ATOM    537 HG12 VAL E   2      -8.975   1.048  -0.160  1.00  0.00            
ATOM    538 HG13 VAL E   2      -7.961   1.268   1.381  1.00  0.00            
ATOM    539  CG2 VAL E   2     -10.163   0.060   1.983  1.00  0.00            
ATOM    540 HG21 VAL E   2     -10.931   0.558   1.353  1.00  0.00            
ATOM    541 HG22 VAL E   2     -10.677  -0.724   2.573  1.00  0.00            
ATOM    542 HG23 VAL E   2      -9.906   0.855   2.727  1.00  0.00            
ATOM    543  C   VAL E   2      -8.162  -2.210  -0.380  1.00  0.00            
ATOM    544  O   VAL E   2      -7.456  -3.022   0.243  1.00  0.00            
ATOM    545  N   LYS E   3      -7.903  -1.833  -1.652  1.00  0.00            
ATOM    546  HN  LYS E   3      -8.504  -1.072  -1.904  1.00  0.00            
ATOM    547  CA  LYS E   3      -6.910  -2.469  -2.509  1.00  0.00            
ATOM    548  HA  LYS E   3      -6.745  -3.518  -2.291  1.00  0.00            
ATOM    549  CB  LYS E   3      -7.208  -2.462  -4.001  1.00  0.00            
ATOM    550  HB1 LYS E   3      -6.297  -2.694  -4.597  1.00  0.00            
ATOM    551  HB2 LYS E   3      -7.558  -1.451  -4.298  1.00  0.00            
ATOM    552  CG  LYS E   3      -8.241  -3.503  -4.510  1.00  0.00            
ATOM    553  HG1 LYS E   3      -7.986  -4.477  -4.038  1.00  0.00            
ATOM    554  HG2 LYS E   3      -8.120  -3.545  -5.614  1.00  0.00            
ATOM    555  CD  LYS E   3      -9.639  -3.268  -4.095  1.00  0.00            
ATOM    556  HD1 LYS E   3     -10.259  -4.133  -4.431  1.00  0.00            
ATOM    557  HD2 LYS E   3      -9.642  -3.088  -3.003  1.00  0.00            
ATOM    558  CE  LYS E   3     -10.363  -2.009  -4.693  1.00  0.00            
ATOM    559  HE1 LYS E   3      -9.714  -1.151  -4.398  1.00  0.00            
ATOM    560  HE2 LYS E   3     -11.310  -1.787  -4.147  1.00  0.00            
ATOM    561  NZ  LYS E   3     -10.679  -2.041  -6.105  1.00  0.00            
ATOM    562  HZ1 LYS E   3      -9.870  -2.140  -6.759  1.00  0.00            
ATOM    563  HZ2 LYS E   3     -11.403  -2.755  -6.329  1.00  0.00            
ATOM    564  HZ3 LYS E   3     -11.140  -1.181  -6.458  1.00  0.00            
ATOM    565  C   LYS E   3      -5.566  -1.747  -2.395  1.00  0.00            
ATOM    566  O   LYS E   3      -5.436  -0.603  -2.026  1.00  0.00            
ATOM    567  N   VAL E   4      -4.467  -2.481  -2.659  1.00  0.00            
ATOM    568  HN  VAL E   4      -4.559  -3.443  -2.893  1.00  0.00            
ATOM    569  CA  VAL E   4      -3.141  -1.929  -2.881  1.00  0.00            
ATOM    570  HA  VAL E   4      -2.749  -1.460  -1.997  1.00  0.00            
ATOM    571  CB  VAL E   4      -2.255  -3.142  -3.221  1.00  0.00            
ATOM    572  HB  VAL E   4      -2.675  -3.727  -4.068  1.00  0.00            
ATOM    573  CG1 VAL E   4      -0.821  -2.689  -3.748  1.00  0.00            
ATOM    574 HG11 VAL E   4      -0.335  -2.144  -2.907  1.00  0.00            
ATOM    575 HG12 VAL E   4      -0.153  -3.533  -3.996  1.00  0.00            
ATOM    576 HG13 VAL E   4      -0.836  -2.040  -4.652  1.00  0.00            
ATOM    577  CG2 VAL E   4      -1.988  -4.015  -1.971  1.00  0.00            
ATOM    578 HG21 VAL E   4      -1.493  -3.435  -1.168  1.00  0.00            
ATOM    579 HG22 VAL E   4      -2.889  -4.265  -1.364  1.00  0.00            
ATOM    580 HG23 VAL E   4      -1.466  -4.955  -2.247  1.00  0.00            
ATOM    581  C   VAL E   4      -3.178  -0.879  -4.080  1.00  0.00            
ATOM    582  O   VAL E   4      -2.741   0.256  -3.884  1.00  0.00            
ATOM    583  N   GLN E   5      -3.837  -1.241  -5.238  1.00  0.00            
ATOM    584  HN  GLN E   5      -4.245  -2.131  -5.452  1.00  0.00            
ATOM    585  CA  GLN E   5      -3.990  -0.382  -6.377  1.00  0.00            
ATOM    586  HA  GLN E   5      -3.135   0.277  -6.299  1.00  0.00            
ATOM    587  CB  GLN E   5      -3.990  -1.197  -7.705  1.00  0.00            
ATOM    588  HB1 GLN E   5      -4.867  -1.883  -7.758  1.00  0.00            
ATOM    589  HB2 GLN E   5      -3.108  -1.863  -7.589  1.00  0.00            
ATOM    590  CG  GLN E   5      -3.882  -0.274  -8.927  1.00  0.00            
ATOM    591  HG1 GLN E   5      -4.822   0.297  -9.057  1.00  0.00            
ATOM    592  HG2 GLN E   5      -3.715  -0.901  -9.826  1.00  0.00            
ATOM    593  CD  GLN E   5      -2.714   0.708  -8.847  1.00  0.00            
ATOM    594  OE1 GLN E   5      -2.906   1.833  -8.360  1.00  0.00            
ATOM    595  NE2 GLN E   5      -1.482   0.327  -9.334  1.00  0.00            
ATOM    596 HE21 GLN E   5      -1.484  -0.592  -9.734  1.00  0.00            
ATOM    597 HE22 GLN E   5      -0.610   0.827  -9.354  1.00  0.00            
ATOM    598  C   GLN E   5      -5.252   0.533  -6.237  1.00  0.00            
ATOM    599  O   GLN E   5      -6.396   0.020  -6.276  1.00  0.00            
ATOM    600  N   VAL E   6      -5.178   1.879  -6.142  1.00  0.00            
ATOM    601  HN  VAL E   6      -4.318   2.347  -6.341  1.00  0.00            
ATOM    602  CA  VAL E   6      -6.301   2.755  -6.007  1.00  0.00            
ATOM    603  HA  VAL E   6      -7.073   2.285  -5.419  1.00  0.00            
ATOM    604  CB  VAL E   6      -6.063   4.114  -5.207  1.00  0.00            
ATOM    605  HB  VAL E   6      -5.841   3.845  -4.151  1.00  0.00            
ATOM    606  CG1 VAL E   6      -4.859   4.835  -5.870  1.00  0.00            
ATOM    607 HG11 VAL E   6      -3.985   4.164  -5.971  1.00  0.00            
ATOM    608 HG12 VAL E   6      -5.089   5.108  -6.932  1.00  0.00            
ATOM    609 HG13 VAL E   6      -4.552   5.679  -5.222  1.00  0.00            
ATOM    610  CG2 VAL E   6      -7.299   4.998  -5.293  1.00  0.00            
ATOM    611 HG21 VAL E   6      -8.141   4.367  -4.955  1.00  0.00            
ATOM    612 HG22 VAL E   6      -7.276   5.900  -4.637  1.00  0.00            
ATOM    613 HG23 VAL E   6      -7.661   5.236  -6.321  1.00  0.00            
ATOM    614  C   VAL E   6      -7.003   3.020  -7.363  1.00  0.00            
ATOM    615  O   VAL E   6      -6.328   3.392  -8.317  1.00  0.00            
ATOM    616  N   ASN E   7      -8.323   2.881  -7.529  1.00  0.00            
ATOM    617  HN  ASN E   7      -8.844   2.641  -6.721  1.00  0.00            
ATOM    618  CA  ASN E   7      -9.042   3.179  -8.702  1.00  0.00            
ATOM    619  HA  ASN E   7      -8.404   3.635  -9.448  1.00  0.00            
ATOM    620  CB  ASN E   7      -9.704   1.941  -9.282  1.00  0.00            
ATOM    621  HB1 ASN E   7     -10.523   2.197  -9.985  1.00  0.00            
ATOM    622  HB2 ASN E   7     -10.139   1.231  -8.546  1.00  0.00            
ATOM    623  CG  ASN E   7      -8.739   1.137 -10.257  1.00  0.00            
ATOM    624  OD1 ASN E   7      -9.135   0.381 -11.133  1.00  0.00            
ATOM    625  ND2 ASN E   7      -7.412   1.403 -10.218  1.00  0.00            
ATOM    626 HD21 ASN E   7      -7.050   1.889  -9.422  1.00  0.00            
ATOM    627 HD22 ASN E   7      -6.855   0.933 -10.896  1.00  0.00            
ATOM    628  C   ASN E   7     -10.063   4.212  -8.306  1.00  0.00            
ATOM    629  OT1 ASN E   7     -11.004   4.031  -7.465  1.00  0.00            
ATOM    630  OT2 ASN E   7     -10.081   5.322  -8.901  1.00  0.00            
ATOM    631  N   LYS F   1      -4.707  17.616  -0.739  1.00  0.00            
ATOM    632  H1  LYS F   1      -5.294  18.437  -0.503  1.00  0.00            
ATOM    633  H2  LYS F   1      -3.695  17.824  -0.634  1.00  0.00            
ATOM    634  H3  LYS F   1      -4.747  17.456  -1.766  1.00  0.00            
ATOM    635  CA  LYS F   1      -5.228  16.426  -0.012  1.00  0.00            
ATOM    636  HA  LYS F   1      -4.448  15.696  -0.109  1.00  0.00            
ATOM    637  CB  LYS F   1      -5.480  16.786   1.543  1.00  0.00            
ATOM    638  HB1 LYS F   1      -6.537  16.524   1.764  1.00  0.00            
ATOM    639  HB2 LYS F   1      -5.431  17.884   1.736  1.00  0.00            
ATOM    640  CG  LYS F   1      -4.513  16.084   2.477  1.00  0.00            
ATOM    641  HG1 LYS F   1      -4.700  14.983   2.484  1.00  0.00            
ATOM    642  HG2 LYS F   1      -4.722  16.467   3.498  1.00  0.00            
ATOM    643  CD  LYS F   1      -2.993  16.285   2.255  1.00  0.00            
ATOM    644  HD1 LYS F   1      -2.782  15.770   1.295  1.00  0.00            
ATOM    645  HD2 LYS F   1      -2.739  17.341   2.067  1.00  0.00            
ATOM    646  CE  LYS F   1      -2.012  15.734   3.312  1.00  0.00            
ATOM    647  HE1 LYS F   1      -2.009  14.627   3.308  1.00  0.00            
ATOM    648  HE2 LYS F   1      -2.168  16.172   4.324  1.00  0.00            
ATOM    649  NZ  LYS F   1      -0.593  16.118   2.910  1.00  0.00            
ATOM    650  HZ1 LYS F   1      -0.492  17.149   3.027  1.00  0.00            
ATOM    651  HZ2 LYS F   1       0.142  15.513   3.334  1.00  0.00            
ATOM    652  HZ3 LYS F   1      -0.452  16.022   1.880  1.00  0.00            
ATOM    653  C   LYS F   1      -6.455  15.687  -0.624  1.00  0.00            
ATOM    654  O   LYS F   1      -7.496  16.371  -0.897  1.00  0.00            
ATOM    655  N   VAL F   2      -6.280  14.390  -0.883  1.00  0.00            
ATOM    656  HN  VAL F   2      -5.397  14.028  -0.591  1.00  0.00            
ATOM    657  CA  VAL F   2      -7.316  13.556  -1.502  1.00  0.00            
ATOM    658  HA  VAL F   2      -7.993  14.280  -1.928  1.00  0.00            
ATOM    659  CB  VAL F   2      -6.608  12.619  -2.517  1.00  0.00            
ATOM    660  HB  VAL F   2      -5.717  12.111  -2.096  1.00  0.00            
ATOM    661  CG1 VAL F   2      -7.548  11.505  -3.034  1.00  0.00            
ATOM    662 HG11 VAL F   2      -7.184  11.075  -3.983  1.00  0.00            
ATOM    663 HG12 VAL F   2      -7.738  10.705  -2.279  1.00  0.00            
ATOM    664 HG13 VAL F   2      -8.515  12.031  -3.214  1.00  0.00            
ATOM    665  CG2 VAL F   2      -6.232  13.489  -3.810  1.00  0.00            
ATOM    666 HG21 VAL F   2      -5.804  12.853  -4.617  1.00  0.00            
ATOM    667 HG22 VAL F   2      -7.129  13.872  -4.328  1.00  0.00            
ATOM    668 HG23 VAL F   2      -5.488  14.281  -3.572  1.00  0.00            
ATOM    669  C   VAL F   2      -8.018  12.708  -0.402  1.00  0.00            
ATOM    670  O   VAL F   2      -7.454  12.327   0.610  1.00  0.00            
ATOM    671  N   LYS F   3      -9.368  12.494  -0.566  1.00  0.00            
ATOM    672  HN  LYS F   3      -9.897  12.871  -1.313  1.00  0.00            
ATOM    673  CA  LYS F   3     -10.275  11.721   0.285  1.00  0.00            
ATOM    674  HA  LYS F   3     -10.182  12.222   1.246  1.00  0.00            
ATOM    675  CB  LYS F   3     -11.778  12.031   0.037  1.00  0.00            
ATOM    676  HB1 LYS F   3     -12.460  11.397   0.642  1.00  0.00            
ATOM    677  HB2 LYS F   3     -12.015  11.923  -1.043  1.00  0.00            
ATOM    678  CG  LYS F   3     -12.233  13.459   0.469  1.00  0.00            
ATOM    679  HG1 LYS F   3     -11.666  14.077  -0.268  1.00  0.00            
ATOM    680  HG2 LYS F   3     -11.806  13.706   1.465  1.00  0.00            
ATOM    681  CD  LYS F   3     -13.745  13.704   0.649  1.00  0.00            
ATOM    682  HD1 LYS F   3     -14.222  13.393  -0.297  1.00  0.00            
ATOM    683  HD2 LYS F   3     -14.089  12.991   1.427  1.00  0.00            
ATOM    684  CE  LYS F   3     -14.192  15.112   1.041  1.00  0.00            
ATOM    685  HE1 LYS F   3     -15.288  14.983   1.161  1.00  0.00            
ATOM    686  HE2 LYS F   3     -13.939  15.865   0.265  1.00  0.00            
ATOM    687  NZ  LYS F   3     -13.563  15.580   2.310  1.00  0.00            
ATOM    688  HZ1 LYS F   3     -13.257  14.730   2.823  1.00  0.00            
ATOM    689  HZ2 LYS F   3     -12.747  16.197   2.130  1.00  0.00            
ATOM    690  HZ3 LYS F   3     -14.143  16.128   2.983  1.00  0.00            
ATOM    691  C   LYS F   3      -9.986  10.219   0.569  1.00  0.00            
ATOM    692  O   LYS F   3      -9.437   9.407  -0.234  1.00  0.00            
ATOM    693  N   VAL F   4     -10.324   9.788   1.779  1.00  0.00            
ATOM    694  HN  VAL F   4     -10.664  10.429   2.450  1.00  0.00            
ATOM    695  CA  VAL F   4     -10.369   8.406   2.173  1.00  0.00            
ATOM    696  HA  VAL F   4      -9.334   8.134   2.036  1.00  0.00            
ATOM    697  CB  VAL F   4     -10.696   8.328   3.633  1.00  0.00            
ATOM    698  HB  VAL F   4     -10.024   9.025   4.184  1.00  0.00            
ATOM    699  CG1 VAL F   4     -12.140   8.633   3.877  1.00  0.00            
ATOM    700 HG11 VAL F   4     -12.430   9.608   3.431  1.00  0.00            
ATOM    701 HG12 VAL F   4     -12.899   7.911   3.517  1.00  0.00            
ATOM    702 HG13 VAL F   4     -12.384   8.502   4.958  1.00  0.00            
ATOM    703  CG2 VAL F   4     -10.297   6.954   4.200  1.00  0.00            
ATOM    704 HG21 VAL F   4     -11.028   6.156   3.960  1.00  0.00            
ATOM    705 HG22 VAL F   4      -9.359   6.616   3.704  1.00  0.00            
ATOM    706 HG23 VAL F   4     -10.243   6.984   5.309  1.00  0.00            
ATOM    707  C   VAL F   4     -11.270   7.512   1.350  1.00  0.00            
ATOM    708  O   VAL F   4     -12.401   7.891   1.024  1.00  0.00            
ATOM    709  N   GLN F   5     -10.831   6.283   0.972  1.00  0.00            
ATOM    710  HN  GLN F   5      -9.962   5.874   1.250  1.00  0.00            
ATOM    711  CA  GLN F   5     -11.714   5.432   0.105  1.00  0.00            
ATOM    712  HA  GLN F   5     -12.328   6.099  -0.490  1.00  0.00            
ATOM    713  CB  GLN F   5     -10.722   4.515  -0.656  1.00  0.00            
ATOM    714  HB1 GLN F   5     -11.198   3.720  -1.272  1.00  0.00            
ATOM    715  HB2 GLN F   5     -10.177   3.928   0.113  1.00  0.00            
ATOM    716  CG  GLN F   5      -9.743   5.287  -1.629  1.00  0.00            
ATOM    717  HG1 GLN F   5      -9.088   4.603  -2.213  1.00  0.00            
ATOM    718  HG2 GLN F   5      -9.052   6.037  -1.185  1.00  0.00            
ATOM    719  CD  GLN F   5     -10.580   6.096  -2.697  1.00  0.00            
ATOM    720  OE1 GLN F   5     -10.998   5.626  -3.775  1.00  0.00            
ATOM    721  NE2 GLN F   5     -10.792   7.347  -2.321  1.00  0.00            
ATOM    722 HE21 GLN F   5     -10.460   7.810  -1.505  1.00  0.00            
ATOM    723 HE22 GLN F   5     -11.394   7.778  -2.994  1.00  0.00            
ATOM    724  C   GLN F   5     -12.752   4.564   0.877  1.00  0.00            
ATOM    725  O   GLN F   5     -12.667   4.326   2.052  1.00  0.00            
ATOM    726  N   VAL F   6     -13.716   4.030   0.123  1.00  0.00            
ATOM    727  HN  VAL F   6     -13.843   4.284  -0.835  1.00  0.00            
ATOM    728  CA  VAL F   6     -14.560   2.932   0.549  1.00  0.00            
ATOM    729  HA  VAL F   6     -15.038   3.275   1.455  1.00  0.00            
ATOM    730  CB  VAL F   6     -15.787   2.767  -0.332  1.00  0.00            
ATOM    731  HB  VAL F   6     -16.197   1.736  -0.212  1.00  0.00            
ATOM    732  CG1 VAL F   6     -16.950   3.700   0.114  1.00  0.00            
ATOM    733 HG11 VAL F   6     -17.800   3.396  -0.531  1.00  0.00            
ATOM    734 HG12 VAL F   6     -17.131   3.443   1.186  1.00  0.00            
ATOM    735 HG13 VAL F   6     -16.553   4.724  -0.064  1.00  0.00            
ATOM    736  CG2 VAL F   6     -15.493   2.801  -1.834  1.00  0.00            
ATOM    737 HG21 VAL F   6     -16.340   2.362  -2.405  1.00  0.00            
ATOM    738 HG22 VAL F   6     -15.279   3.789  -2.315  1.00  0.00            
ATOM    739 HG23 VAL F   6     -14.620   2.142  -2.013  1.00  0.00            
ATOM    740  C   VAL F   6     -13.855   1.600   0.758  1.00  0.00            
ATOM    741  O   VAL F   6     -12.997   1.216  -0.051  1.00  0.00            
ATOM    742  N   ASN F   7     -14.232   0.830   1.846  1.00  0.00            
ATOM    743  HN  ASN F   7     -14.964   0.984   2.498  1.00  0.00            
ATOM    744  CA  ASN F   7     -13.736  -0.554   2.135  1.00  0.00            
ATOM    745  HA  ASN F   7     -12.943  -0.760   1.424  1.00  0.00            
ATOM    746  CB  ASN F   7     -13.214  -0.671   3.622  1.00  0.00            
ATOM    747  HB1 ASN F   7     -14.031  -0.363   4.312  1.00  0.00            
ATOM    748  HB2 ASN F   7     -12.389   0.061   3.805  1.00  0.00            
ATOM    749  CG  ASN F   7     -12.718  -2.050   4.086  1.00  0.00            
ATOM    750  OD1 ASN F   7     -11.549  -2.273   4.301  1.00  0.00            
ATOM    751  ND2 ASN F   7     -13.549  -3.124   4.255  1.00  0.00            
ATOM    752 HD21 ASN F   7     -14.540  -3.080   4.111  1.00  0.00            
ATOM    753 HD22 ASN F   7     -13.148  -3.893   4.762  1.00  0.00            
ATOM    754  C   ASN F   7     -14.840  -1.542   1.904  1.00  0.00            
ATOM    755  OT1 ASN F   7     -14.691  -2.316   0.941  1.00  0.00            
ATOM    756  OT2 ASN F   7     -15.750  -1.623   2.727  1.00  0.00            
END
