# Supplementary material for: Design of the Hydrophobic Core of Self‐Assembling Peptide Fibrils for Enhanced Neural Regeneration
Source: Small Sci. 2025 Sep 4;5(10):2500224. doi: 10.1002/smsc.202500224 (PMC12499481; doi:10.1002/smsc.202500224)
Supplement: Supplementary file 1 — Supplementary Material [file SMSC-5-2500224-s001.zip › Representative-structures/EF-C_W_20_dominant.pdb]

CRYST1   69.021   69.021   69.021  90.00  90.00  90.00 P 1           1
ATOM      1  N   LYS A   1       8.846  -3.734 -10.777  1.00  0.00            
ATOM      2  H1  LYS A   1       9.453  -3.491 -11.592  1.00  0.00            
ATOM      3  H2  LYS A   1       9.453  -4.073 -10.005  1.00  0.00            
ATOM      4  H3  LYS A   1       8.313  -4.600 -10.988  1.00  0.00            
ATOM      5  CA  LYS A   1       7.966  -2.620 -10.519  1.00  0.00            
ATOM      6  HA  LYS A   1       8.619  -1.777 -10.323  1.00  0.00            
ATOM      7  CB  LYS A   1       7.073  -2.275 -11.719  1.00  0.00            
ATOM      8  HB1 LYS A   1       6.231  -2.996 -11.748  1.00  0.00            
ATOM      9  HB2 LYS A   1       7.627  -2.322 -12.675  1.00  0.00            
ATOM     10  CG  LYS A   1       6.402  -0.881 -11.685  1.00  0.00            
ATOM     11  HG1 LYS A   1       5.735  -0.967 -12.570  1.00  0.00            
ATOM     12  HG2 LYS A   1       7.134  -0.183 -12.131  1.00  0.00            
ATOM     13  CD  LYS A   1       5.535  -0.508 -10.519  1.00  0.00            
ATOM     14  HD1 LYS A   1       4.846  -1.386 -10.463  1.00  0.00            
ATOM     15  HD2 LYS A   1       6.112  -0.651  -9.580  1.00  0.00            
ATOM     16  CE  LYS A   1       4.985   0.824 -10.725  1.00  0.00            
ATOM     17  HE1 LYS A   1       5.801   1.555 -10.886  1.00  0.00            
ATOM     18  HE2 LYS A   1       4.524   1.184  -9.780  1.00  0.00            
ATOM     19  NZ  LYS A   1       4.005   0.966 -11.781  1.00  0.00            
ATOM     20  HZ1 LYS A   1       3.467   0.083 -11.872  1.00  0.00            
ATOM     21  HZ2 LYS A   1       3.382   1.774 -11.542  1.00  0.00            
ATOM     22  HZ3 LYS A   1       4.495   1.112 -12.687  1.00  0.00            
ATOM     23  C   LYS A   1       7.298  -2.920  -9.195  1.00  0.00            
ATOM     24  O   LYS A   1       7.922  -2.649  -8.146  1.00  0.00            
ATOM     25  N   TRP A   2       6.041  -3.349  -9.111  1.00  0.00            
ATOM     26  HN  TRP A   2       5.521  -3.553  -9.937  1.00  0.00            
ATOM     27  CA  TRP A   2       5.406  -3.734  -7.838  1.00  0.00            
ATOM     28  HA  TRP A   2       5.893  -3.256  -7.000  1.00  0.00            
ATOM     29  CB  TRP A   2       3.931  -3.470  -7.702  1.00  0.00            
ATOM     30  HB1 TRP A   2       3.548  -3.885  -6.743  1.00  0.00            
ATOM     31  HB2 TRP A   2       3.357  -4.025  -8.470  1.00  0.00            
ATOM     32  CG  TRP A   2       3.518  -2.014  -7.653  1.00  0.00            
ATOM     33  CD1 TRP A   2       2.447  -1.617  -8.317  1.00  0.00            
ATOM     34  HD1 TRP A   2       1.968  -2.206  -9.094  1.00  0.00            
ATOM     35  NE1 TRP A   2       2.220  -0.278  -8.014  1.00  0.00            
ATOM     36  HE1 TRP A   2       1.599   0.317  -8.487  1.00  0.00            
ATOM     37  CE2 TRP A   2       3.107   0.142  -7.028  1.00  0.00            
ATOM     38  CD2 TRP A   2       3.987  -0.933  -6.798  1.00  0.00            
ATOM     39  CE3 TRP A   2       5.030  -0.781  -5.915  1.00  0.00            
ATOM     40  HE3 TRP A   2       5.694  -1.595  -5.686  1.00  0.00            
ATOM     41  CZ3 TRP A   2       5.222   0.473  -5.357  1.00  0.00            
ATOM     42  HZ3 TRP A   2       5.972   0.450  -4.579  1.00  0.00            
ATOM     43  CZ2 TRP A   2       3.224   1.345  -6.412  1.00  0.00            
ATOM     44  HZ2 TRP A   2       2.599   2.202  -6.636  1.00  0.00            
ATOM     45  CH2 TRP A   2       4.364   1.515  -5.577  1.00  0.00            
ATOM     46  HH2 TRP A   2       4.433   2.448  -5.049  1.00  0.00            
ATOM     47  C   TRP A   2       5.552  -5.292  -7.671  1.00  0.00            
ATOM     48  O   TRP A   2       5.224  -6.076  -8.557  1.00  0.00            
ATOM     49  N   LYS A   3       6.086  -5.757  -6.512  1.00  0.00            
ATOM     50  HN  LYS A   3       6.577  -5.166  -5.882  1.00  0.00            
ATOM     51  CA  LYS A   3       6.021  -7.126  -6.107  1.00  0.00            
ATOM     52  HA  LYS A   3       5.296  -7.647  -6.713  1.00  0.00            
ATOM     53  CB  LYS A   3       7.331  -7.944  -6.442  1.00  0.00            
ATOM     54  HB1 LYS A   3       7.313  -8.775  -5.707  1.00  0.00            
ATOM     55  HB2 LYS A   3       8.250  -7.320  -6.327  1.00  0.00            
ATOM     56  CG  LYS A   3       7.377  -8.619  -7.830  1.00  0.00            
ATOM     57  HG1 LYS A   3       7.254  -7.872  -8.642  1.00  0.00            
ATOM     58  HG2 LYS A   3       6.570  -9.377  -7.799  1.00  0.00            
ATOM     59  CD  LYS A   3       8.651  -9.409  -8.081  1.00  0.00            
ATOM     60  HD1 LYS A   3       9.529  -8.724  -8.053  1.00  0.00            
ATOM     61  HD2 LYS A   3       8.735 -10.099  -7.218  1.00  0.00            
ATOM     62  CE  LYS A   3       8.734 -10.084  -9.479  1.00  0.00            
ATOM     63  HE1 LYS A   3       8.883  -9.287 -10.232  1.00  0.00            
ATOM     64  HE2 LYS A   3       7.863 -10.706  -9.779  1.00  0.00            
ATOM     65  NZ  LYS A   3       9.912 -10.960  -9.580  1.00  0.00            
ATOM     66  HZ1 LYS A   3       9.892 -11.755 -10.248  1.00  0.00            
ATOM     67  HZ2 LYS A   3      10.778 -10.412  -9.775  1.00  0.00            
ATOM     68  HZ3 LYS A   3      10.116 -11.380  -8.649  1.00  0.00            
ATOM     69  C   LYS A   3       5.603  -7.315  -4.660  1.00  0.00            
ATOM     70  O   LYS A   3       6.065  -6.602  -3.767  1.00  0.00            
ATOM     71  N   TRP A   4       4.752  -8.309  -4.385  1.00  0.00            
ATOM     72  HN  TRP A   4       4.501  -8.932  -5.123  1.00  0.00            
ATOM     73  CA  TRP A   4       4.355  -8.622  -3.038  1.00  0.00            
ATOM     74  HA  TRP A   4       4.983  -8.098  -2.346  1.00  0.00            
ATOM     75  CB  TRP A   4       2.874  -8.259  -2.772  1.00  0.00            
ATOM     76  HB1 TRP A   4       2.198  -8.546  -3.606  1.00  0.00            
ATOM     77  HB2 TRP A   4       2.877  -7.149  -2.721  1.00  0.00            
ATOM     78  CG  TRP A   4       2.136  -8.824  -1.559  1.00  0.00            
ATOM     79  CD1 TRP A   4       2.174  -8.279  -0.269  1.00  0.00            
ATOM     80  HD1 TRP A   4       2.848  -7.525   0.111  1.00  0.00            
ATOM     81  NE1 TRP A   4       1.365  -8.993   0.579  1.00  0.00            
ATOM     82  HE1 TRP A   4       1.150  -8.915   1.521  1.00  0.00            
ATOM     83  CE2 TRP A   4       0.840 -10.001  -0.111  1.00  0.00            
ATOM     84  CD2 TRP A   4       1.204  -9.897  -1.491  1.00  0.00            
ATOM     85  CE3 TRP A   4       0.686 -10.830  -2.363  1.00  0.00            
ATOM     86  HE3 TRP A   4       0.894 -10.788  -3.419  1.00  0.00            
ATOM     87  CZ3 TRP A   4      -0.107 -11.884  -1.898  1.00  0.00            
ATOM     88  HZ3 TRP A   4      -0.452 -12.678  -2.541  1.00  0.00            
ATOM     89  CZ2 TRP A   4       0.061 -11.014   0.311  1.00  0.00            
ATOM     90  HZ2 TRP A   4      -0.165 -11.167   1.351  1.00  0.00            
ATOM     91  CH2 TRP A   4      -0.371 -11.994  -0.558  1.00  0.00            
ATOM     92  HH2 TRP A   4      -1.042 -12.794  -0.272  1.00  0.00            
ATOM     93  C   TRP A   4       4.518 -10.070  -2.824  1.00  0.00            
ATOM     94  O   TRP A   4       4.517 -10.825  -3.811  1.00  0.00            
ATOM     95  N   GLN A   5       4.714 -10.467  -1.566  1.00  0.00            
ATOM     96  HN  GLN A   5       4.627  -9.811  -0.809  1.00  0.00            
ATOM     97  CA  GLN A   5       4.854 -11.856  -1.168  1.00  0.00            
ATOM     98  HA  GLN A   5       4.191 -12.404  -1.810  1.00  0.00            
ATOM     99  CB  GLN A   5       6.381 -12.271  -1.210  1.00  0.00            
ATOM    100  HB1 GLN A   5       6.718 -11.961  -2.225  1.00  0.00            
ATOM    101  HB2 GLN A   5       6.573 -13.367  -1.132  1.00  0.00            
ATOM    102  CG  GLN A   5       7.256 -11.516  -0.230  1.00  0.00            
ATOM    103  HG1 GLN A   5       6.826 -11.806   0.751  1.00  0.00            
ATOM    104  HG2 GLN A   5       7.151 -10.441  -0.494  1.00  0.00            
ATOM    105  CD  GLN A   5       8.765 -11.811  -0.300  1.00  0.00            
ATOM    106  OE1 GLN A   5       9.493 -11.029  -0.895  1.00  0.00            
ATOM    107  NE2 GLN A   5       9.221 -13.047   0.040  1.00  0.00            
ATOM    108 HE21 GLN A   5       8.622 -13.757   0.415  1.00  0.00            
ATOM    109 HE22 GLN A   5      10.207 -13.156  -0.011  1.00  0.00            
ATOM    110  C   GLN A   5       4.179 -11.934   0.270  1.00  0.00            
ATOM    111  O   GLN A   5       4.230 -11.041   1.088  1.00  0.00            
ATOM    112  N   TRP A   6       3.475 -13.024   0.536  1.00  0.00            
ATOM    113  HN  TRP A   6       3.405 -13.728  -0.178  1.00  0.00            
ATOM    114  CA  TRP A   6       3.180 -13.331   1.935  1.00  0.00            
ATOM    115  HA  TRP A   6       3.827 -12.817   2.626  1.00  0.00            
ATOM    116  CB  TRP A   6       1.675 -12.901   2.361  1.00  0.00            
ATOM    117  HB1 TRP A   6       1.049 -13.219   1.494  1.00  0.00            
ATOM    118  HB2 TRP A   6       1.708 -11.783   2.423  1.00  0.00            
ATOM    119  CG  TRP A   6       1.049 -13.317   3.653  1.00  0.00            
ATOM    120  CD1 TRP A   6       1.617 -13.099   4.940  1.00  0.00            
ATOM    121  HD1 TRP A   6       2.514 -12.522   5.087  1.00  0.00            
ATOM    122  NE1 TRP A   6       0.851 -13.738   5.891  1.00  0.00            
ATOM    123  HE1 TRP A   6       0.959 -13.734   6.857  1.00  0.00            
ATOM    124  CE2 TRP A   6      -0.285 -14.291   5.348  1.00  0.00            
ATOM    125  CD2 TRP A   6      -0.192 -14.021   3.885  1.00  0.00            
ATOM    126  CE3 TRP A   6      -1.136 -14.547   2.989  1.00  0.00            
ATOM    127  HE3 TRP A   6      -1.195 -14.457   1.916  1.00  0.00            
ATOM    128  CZ3 TRP A   6      -2.128 -15.311   3.570  1.00  0.00            
ATOM    129  HZ3 TRP A   6      -2.939 -15.626   2.937  1.00  0.00            
ATOM    130  CZ2 TRP A   6      -1.189 -15.144   5.876  1.00  0.00            
ATOM    131  HZ2 TRP A   6      -1.198 -15.450   6.919  1.00  0.00            
ATOM    132  CH2 TRP A   6      -2.200 -15.634   4.946  1.00  0.00            
ATOM    133  HH2 TRP A   6      -3.064 -16.152   5.328  1.00  0.00            
ATOM    134  C   TRP A   6       3.524 -14.796   2.238  1.00  0.00            
ATOM    135  O   TRP A   6       3.099 -15.746   1.573  1.00  0.00            
ATOM    136  N   ASN A   7       4.413 -15.041   3.243  1.00  0.00            
ATOM    137  HN  ASN A   7       4.709 -14.323   3.857  1.00  0.00            
ATOM    138  CA  ASN A   7       5.062 -16.348   3.377  1.00  0.00            
ATOM    139  HA  ASN A   7       4.317 -17.107   3.182  1.00  0.00            
ATOM    140  CB  ASN A   7       6.240 -16.566   2.400  1.00  0.00            
ATOM    141  HB1 ASN A   7       5.917 -16.922   1.397  1.00  0.00            
ATOM    142  HB2 ASN A   7       6.951 -17.336   2.764  1.00  0.00            
ATOM    143  CG  ASN A   7       6.996 -15.290   2.047  1.00  0.00            
ATOM    144  OD1 ASN A   7       7.278 -14.915   0.926  1.00  0.00            
ATOM    145  ND2 ASN A   7       7.304 -14.486   3.143  1.00  0.00            
ATOM    146 HD21 ASN A   7       7.341 -14.999   4.002  1.00  0.00            
ATOM    147 HD22 ASN A   7       7.801 -13.638   2.973  1.00  0.00            
ATOM    148  C   ASN A   7       5.521 -16.494   4.862  1.00  0.00            
ATOM    149  OT1 ASN A   7       6.434 -15.835   5.334  1.00  0.00            
ATOM    150  OT2 ASN A   7       4.988 -17.464   5.552  1.00  0.00            
ATOM    151  N   LYS B   1       5.675 -14.425   7.421  1.00  0.00            
ATOM    152  H1  LYS B   1       6.162 -14.820   8.250  1.00  0.00            
ATOM    153  H2  LYS B   1       4.688 -14.271   7.703  1.00  0.00            
ATOM    154  H3  LYS B   1       5.758 -15.123   6.650  1.00  0.00            
ATOM    155  CA  LYS B   1       6.166 -13.071   7.005  1.00  0.00            
ATOM    156  HA  LYS B   1       5.930 -12.466   7.868  1.00  0.00            
ATOM    157  CB  LYS B   1       7.706 -12.992   6.747  1.00  0.00            
ATOM    158  HB1 LYS B   1       7.914 -12.011   6.262  1.00  0.00            
ATOM    159  HB2 LYS B   1       7.988 -13.872   6.125  1.00  0.00            
ATOM    160  CG  LYS B   1       8.571 -13.073   8.059  1.00  0.00            
ATOM    161  HG1 LYS B   1       8.139 -13.931   8.630  1.00  0.00            
ATOM    162  HG2 LYS B   1       8.406 -12.159   8.677  1.00  0.00            
ATOM    163  CD  LYS B   1      10.119 -13.168   7.767  1.00  0.00            
ATOM    164  HD1 LYS B   1      10.370 -12.274   7.174  1.00  0.00            
ATOM    165  HD2 LYS B   1      10.552 -13.031   8.784  1.00  0.00            
ATOM    166  CE  LYS B   1      10.527 -14.509   7.183  1.00  0.00            
ATOM    167  HE1 LYS B   1      10.145 -14.512   6.134  1.00  0.00            
ATOM    168  HE2 LYS B   1      10.132 -15.429   7.650  1.00  0.00            
ATOM    169  NZ  LYS B   1      11.995 -14.643   7.083  1.00  0.00            
ATOM    170  HZ1 LYS B   1      12.527 -14.782   7.968  1.00  0.00            
ATOM    171  HZ2 LYS B   1      12.241 -15.496   6.544  1.00  0.00            
ATOM    172  HZ3 LYS B   1      12.438 -13.827   6.631  1.00  0.00            
ATOM    173  C   LYS B   1       5.416 -12.390   5.908  1.00  0.00            
ATOM    174  O   LYS B   1       5.018 -13.035   4.967  1.00  0.00            
ATOM    175  N   TRP B   2       5.146 -11.072   5.963  1.00  0.00            
ATOM    176  HN  TRP B   2       5.430 -10.515   6.747  1.00  0.00            
ATOM    177  CA  TRP B   2       4.510 -10.371   4.862  1.00  0.00            
ATOM    178  HA  TRP B   2       4.247 -11.114   4.118  1.00  0.00            
ATOM    179  CB  TRP B   2       3.294  -9.579   5.428  1.00  0.00            
ATOM    180  HB1 TRP B   2       3.645  -8.817   6.150  1.00  0.00            
ATOM    181  HB2 TRP B   2       2.728 -10.329   6.013  1.00  0.00            
ATOM    182  CG  TRP B   2       2.257  -8.937   4.492  1.00  0.00            
ATOM    183  CD1 TRP B   2       1.017  -9.446   4.165  1.00  0.00            
ATOM    184  HD1 TRP B   2       0.761 -10.474   4.372  1.00  0.00            
ATOM    185  NE1 TRP B   2       0.325  -8.519   3.432  1.00  0.00            
ATOM    186  HE1 TRP B   2      -0.640  -8.606   3.341  1.00  0.00            
ATOM    187  CE2 TRP B   2       1.058  -7.451   3.223  1.00  0.00            
ATOM    188  CD2 TRP B   2       2.276  -7.612   3.922  1.00  0.00            
ATOM    189  CE3 TRP B   2       3.161  -6.523   3.903  1.00  0.00            
ATOM    190  HE3 TRP B   2       4.077  -6.696   4.440  1.00  0.00            
ATOM    191  CZ3 TRP B   2       2.905  -5.388   3.114  1.00  0.00            
ATOM    192  HZ3 TRP B   2       3.676  -4.630   3.092  1.00  0.00            
ATOM    193  CZ2 TRP B   2       0.754  -6.295   2.520  1.00  0.00            
ATOM    194  HZ2 TRP B   2      -0.160  -6.178   1.942  1.00  0.00            
ATOM    195  CH2 TRP B   2       1.737  -5.311   2.437  1.00  0.00            
ATOM    196  HH2 TRP B   2       1.512  -4.427   1.860  1.00  0.00            
ATOM    197  C   TRP B   2       5.548  -9.341   4.224  1.00  0.00            
ATOM    198  O   TRP B   2       6.336  -8.772   4.979  1.00  0.00            
ATOM    199  N   LYS B   3       5.523  -9.087   2.922  1.00  0.00            
ATOM    200  HN  LYS B   3       4.793  -9.537   2.401  1.00  0.00            
ATOM    201  CA  LYS B   3       6.303  -7.976   2.322  1.00  0.00            
ATOM    202  HA  LYS B   3       6.237  -7.097   2.947  1.00  0.00            
ATOM    203  CB  LYS B   3       7.751  -8.314   2.186  1.00  0.00            
ATOM    204  HB1 LYS B   3       7.643  -9.199   1.528  1.00  0.00            
ATOM    205  HB2 LYS B   3       8.184  -8.580   3.177  1.00  0.00            
ATOM    206  CG  LYS B   3       8.641  -7.272   1.426  1.00  0.00            
ATOM    207  HG1 LYS B   3       8.235  -6.286   1.712  1.00  0.00            
ATOM    208  HG2 LYS B   3       8.568  -7.402   0.322  1.00  0.00            
ATOM    209  CD  LYS B   3      10.075  -7.543   1.862  1.00  0.00            
ATOM    210  HD1 LYS B   3      10.814  -6.723   1.698  1.00  0.00            
ATOM    211  HD2 LYS B   3       9.870  -7.463   2.951  1.00  0.00            
ATOM    212  CE  LYS B   3      10.785  -8.862   1.417  1.00  0.00            
ATOM    213  HE1 LYS B   3      11.067  -8.843   0.351  1.00  0.00            
ATOM    214  HE2 LYS B   3      10.134  -9.725   1.698  1.00  0.00            
ATOM    215  NZ  LYS B   3      12.029  -9.049   2.089  1.00  0.00            
ATOM    216  HZ1 LYS B   3      12.634  -8.211   2.003  1.00  0.00            
ATOM    217  HZ2 LYS B   3      11.859  -9.249   3.099  1.00  0.00            
ATOM    218  HZ3 LYS B   3      12.504  -9.783   1.530  1.00  0.00            
ATOM    219  C   LYS B   3       5.661  -7.456   1.016  1.00  0.00            
ATOM    220  O   LYS B   3       5.149  -8.299   0.239  1.00  0.00            
ATOM    221  N   TRP B   4       5.642  -6.153   0.771  1.00  0.00            
ATOM    222  HN  TRP B   4       5.937  -5.524   1.480  1.00  0.00            
ATOM    223  CA  TRP B   4       5.317  -5.542  -0.484  1.00  0.00            
ATOM    224  HA  TRP B   4       5.213  -6.295  -1.253  1.00  0.00            
ATOM    225  CB  TRP B   4       4.050  -4.678  -0.324  1.00  0.00            
ATOM    226  HB1 TRP B   4       4.096  -3.899   0.467  1.00  0.00            
ATOM    227  HB2 TRP B   4       3.303  -5.394   0.095  1.00  0.00            
ATOM    228  CG  TRP B   4       3.554  -4.067  -1.589  1.00  0.00            
ATOM    229  CD1 TRP B   4       4.087  -4.116  -2.839  1.00  0.00            
ATOM    230  HD1 TRP B   4       4.887  -4.726  -3.233  1.00  0.00            
ATOM    231  NE1 TRP B   4       3.440  -3.247  -3.666  1.00  0.00            
ATOM    232  HE1 TRP B   4       3.403  -3.243  -4.644  1.00  0.00            
ATOM    233  CE2 TRP B   4       2.404  -2.731  -3.044  1.00  0.00            
ATOM    234  CD2 TRP B   4       2.411  -3.221  -1.714  1.00  0.00            
ATOM    235  CE3 TRP B   4       1.345  -2.828  -0.878  1.00  0.00            
ATOM    236  HE3 TRP B   4       1.338  -3.263   0.112  1.00  0.00            
ATOM    237  CZ3 TRP B   4       0.357  -1.983  -1.391  1.00  0.00            
ATOM    238  HZ3 TRP B   4      -0.547  -1.811  -0.825  1.00  0.00            
ATOM    239  CZ2 TRP B   4       1.514  -1.770  -3.520  1.00  0.00            
ATOM    240  HZ2 TRP B   4       1.514  -1.391  -4.525  1.00  0.00            
ATOM    241  CH2 TRP B   4       0.487  -1.444  -2.621  1.00  0.00            
ATOM    242  HH2 TRP B   4      -0.339  -0.819  -2.907  1.00  0.00            
ATOM    243  C   TRP B   4       6.600  -4.694  -0.776  1.00  0.00            
ATOM    244  O   TRP B   4       7.183  -4.130   0.146  1.00  0.00            
ATOM    245  N   GLN B   5       7.132  -4.735  -2.049  1.00  0.00            
ATOM    246  HN  GLN B   5       6.780  -5.427  -2.670  1.00  0.00            
ATOM    247  CA  GLN B   5       8.401  -4.072  -2.351  1.00  0.00            
ATOM    248  HA  GLN B   5       8.522  -3.210  -1.710  1.00  0.00            
ATOM    249  CB  GLN B   5       9.611  -4.981  -2.236  1.00  0.00            
ATOM    250  HB1 GLN B   5       9.775  -5.345  -1.195  1.00  0.00            
ATOM    251  HB2 GLN B   5      10.512  -4.327  -2.318  1.00  0.00            
ATOM    252  CG  GLN B   5       9.415  -6.233  -3.134  1.00  0.00            
ATOM    253  HG1 GLN B   5       9.176  -5.919  -4.178  1.00  0.00            
ATOM    254  HG2 GLN B   5       8.571  -6.903  -2.865  1.00  0.00            
ATOM    255  CD  GLN B   5      10.705  -7.111  -3.217  1.00  0.00            
ATOM    256  OE1 GLN B   5      11.733  -6.628  -2.687  1.00  0.00            
ATOM    257  NE2 GLN B   5      10.673  -8.346  -3.785  1.00  0.00            
ATOM    258 HE21 GLN B   5       9.760  -8.709  -4.001  1.00  0.00            
ATOM    259 HE22 GLN B   5      11.465  -8.932  -3.649  1.00  0.00            
ATOM    260  C   GLN B   5       8.228  -3.503  -3.715  1.00  0.00            
ATOM    261  O   GLN B   5       7.501  -3.932  -4.553  1.00  0.00            
ATOM    262  N   TRP B   6       9.031  -2.484  -4.024  1.00  0.00            
ATOM    263  HN  TRP B   6       9.604  -2.027  -3.341  1.00  0.00            
ATOM    264  CA  TRP B   6       9.176  -2.017  -5.395  1.00  0.00            
ATOM    265  HA  TRP B   6       8.260  -2.263  -5.911  1.00  0.00            
ATOM    266  CB  TRP B   6       9.245  -0.444  -5.342  1.00  0.00            
ATOM    267  HB1 TRP B   6      10.069  -0.044  -4.724  1.00  0.00            
ATOM    268  HB2 TRP B   6       8.321  -0.261  -4.746  1.00  0.00            
ATOM    269  CG  TRP B   6       9.243   0.269  -6.674  1.00  0.00            
ATOM    270  CD1 TRP B   6       8.186   0.878  -7.253  1.00  0.00            
ATOM    271  HD1 TRP B   6       7.218   0.841  -6.782  1.00  0.00            
ATOM    272  NE1 TRP B   6       8.552   1.389  -8.464  1.00  0.00            
ATOM    273  HE1 TRP B   6       8.080   2.133  -8.898  1.00  0.00            
ATOM    274  CE2 TRP B   6       9.867   1.061  -8.791  1.00  0.00            
ATOM    275  CD2 TRP B   6      10.332   0.351  -7.646  1.00  0.00            
ATOM    276  CE3 TRP B   6      11.673  -0.055  -7.651  1.00  0.00            
ATOM    277  HE3 TRP B   6      12.024  -0.569  -6.760  1.00  0.00            
ATOM    278  CZ3 TRP B   6      12.461   0.230  -8.809  1.00  0.00            
ATOM    279  HZ3 TRP B   6      13.522   0.019  -8.798  1.00  0.00            
ATOM    280  CZ2 TRP B   6      10.632   1.315  -9.934  1.00  0.00            
ATOM    281  HZ2 TRP B   6      10.141   1.605 -10.842  1.00  0.00            
ATOM    282  CH2 TRP B   6      11.971   0.859  -9.960  1.00  0.00            
ATOM    283  HH2 TRP B   6      12.556   1.107 -10.829  1.00  0.00            
ATOM    284  C   TRP B   6      10.478  -2.671  -5.846  1.00  0.00            
ATOM    285  O   TRP B   6      11.565  -2.381  -5.353  1.00  0.00            
ATOM    286  N   ASN B   7      10.402  -3.466  -6.919  1.00  0.00            
ATOM    287  HN  ASN B   7       9.543  -3.719  -7.331  1.00  0.00            
ATOM    288  CA  ASN B   7      11.533  -4.273  -7.380  1.00  0.00            
ATOM    289  HA  ASN B   7      12.493  -3.793  -7.311  1.00  0.00            
ATOM    290  CB  ASN B   7      11.496  -5.609  -6.506  1.00  0.00            
ATOM    291  HB1 ASN B   7      10.480  -6.069  -6.589  1.00  0.00            
ATOM    292  HB2 ASN B   7      11.600  -5.238  -5.463  1.00  0.00            
ATOM    293  CG  ASN B   7      12.684  -6.628  -6.717  1.00  0.00            
ATOM    294  OD1 ASN B   7      13.449  -7.052  -5.891  1.00  0.00            
ATOM    295  ND2 ASN B   7      12.769  -7.120  -7.957  1.00  0.00            
ATOM    296 HD21 ASN B   7      12.073  -6.780  -8.581  1.00  0.00            
ATOM    297 HD22 ASN B   7      13.589  -7.561  -8.338  1.00  0.00            
ATOM    298  C   ASN B   7      11.327  -4.582  -8.870  1.00  0.00            
ATOM    299  OT1 ASN B   7      12.073  -4.172  -9.757  1.00  0.00            
ATOM    300  OT2 ASN B   7      10.332  -5.229  -9.147  1.00  0.00            
ATOM    301  N   LYS C   1       8.091  -7.846  14.019  1.00  0.00            
ATOM    302  H1  LYS C   1       7.265  -8.344  13.609  1.00  0.00            
ATOM    303  H2  LYS C   1       8.905  -8.210  13.497  1.00  0.00            
ATOM    304  H3  LYS C   1       8.099  -8.255  14.984  1.00  0.00            
ATOM    305  CA  LYS C   1       7.939  -6.405  13.976  1.00  0.00            
ATOM    306  HA  LYS C   1       7.160  -6.052  14.632  1.00  0.00            
ATOM    307  CB  LYS C   1       9.249  -5.632  14.413  1.00  0.00            
ATOM    308  HB1 LYS C   1       8.873  -4.797  15.026  1.00  0.00            
ATOM    309  HB2 LYS C   1       9.681  -5.078  13.548  1.00  0.00            
ATOM    310  CG  LYS C   1      10.340  -6.467  15.122  1.00  0.00            
ATOM    311  HG1 LYS C   1      10.796  -7.127  14.364  1.00  0.00            
ATOM    312  HG2 LYS C   1       9.778  -7.050  15.880  1.00  0.00            
ATOM    313  CD  LYS C   1      11.325  -5.548  15.871  1.00  0.00            
ATOM    314  HD1 LYS C   1      11.760  -4.917  15.071  1.00  0.00            
ATOM    315  HD2 LYS C   1      10.698  -4.871  16.483  1.00  0.00            
ATOM    316  CE  LYS C   1      12.474  -6.193  16.591  1.00  0.00            
ATOM    317  HE1 LYS C   1      13.166  -6.760  15.929  1.00  0.00            
ATOM    318  HE2 LYS C   1      12.036  -6.803  17.411  1.00  0.00            
ATOM    319  NZ  LYS C   1      13.255  -5.173  17.276  1.00  0.00            
ATOM    320  HZ1 LYS C   1      13.766  -4.490  16.682  1.00  0.00            
ATOM    321  HZ2 LYS C   1      12.636  -4.643  17.928  1.00  0.00            
ATOM    322  HZ3 LYS C   1      14.012  -5.631  17.814  1.00  0.00            
ATOM    323  C   LYS C   1       7.537  -5.955  12.572  1.00  0.00            
ATOM    324  O   LYS C   1       7.839  -6.569  11.553  1.00  0.00            
ATOM    325  N   TRP C   2       6.965  -4.738  12.531  1.00  0.00            
ATOM    326  HN  TRP C   2       7.039  -4.277  13.416  1.00  0.00            
ATOM    327  CA  TRP C   2       6.213  -4.115  11.436  1.00  0.00            
ATOM    328  HA  TRP C   2       6.188  -4.848  10.642  1.00  0.00            
ATOM    329  CB  TRP C   2       4.779  -3.519  11.857  1.00  0.00            
ATOM    330  HB1 TRP C   2       4.958  -2.937  12.790  1.00  0.00            
ATOM    331  HB2 TRP C   2       4.231  -4.473  12.044  1.00  0.00            
ATOM    332  CG  TRP C   2       3.916  -2.746  10.881  1.00  0.00            
ATOM    333  CD1 TRP C   2       2.973  -3.253  10.081  1.00  0.00            
ATOM    334  HD1 TRP C   2       2.687  -4.291  10.014  1.00  0.00            
ATOM    335  NE1 TRP C   2       2.402  -2.173   9.406  1.00  0.00            
ATOM    336  HE1 TRP C   2       1.476  -2.147   9.099  1.00  0.00            
ATOM    337  CE2 TRP C   2       3.011  -1.013   9.728  1.00  0.00            
ATOM    338  CD2 TRP C   2       4.026  -1.318  10.654  1.00  0.00            
ATOM    339  CE3 TRP C   2       4.826  -0.300  11.256  1.00  0.00            
ATOM    340  HE3 TRP C   2       5.575  -0.459  12.017  1.00  0.00            
ATOM    341  CZ3 TRP C   2       4.577   1.042  10.775  1.00  0.00            
ATOM    342  HZ3 TRP C   2       5.177   1.900  11.063  1.00  0.00            
ATOM    343  CZ2 TRP C   2       2.861   0.279   9.241  1.00  0.00            
ATOM    344  HZ2 TRP C   2       2.083   0.565   8.545  1.00  0.00            
ATOM    345  CH2 TRP C   2       3.593   1.320   9.809  1.00  0.00            
ATOM    346  HH2 TRP C   2       3.538   2.330   9.430  1.00  0.00            
ATOM    347  C   TRP C   2       7.145  -3.044  10.900  1.00  0.00            
ATOM    348  O   TRP C   2       7.560  -2.137  11.624  1.00  0.00            
ATOM    349  N   LYS C   3       7.520  -3.053   9.629  1.00  0.00            
ATOM    350  HN  LYS C   3       7.235  -3.832   9.067  1.00  0.00            
ATOM    351  CA  LYS C   3       8.296  -1.993   9.097  1.00  0.00            
ATOM    352  HA  LYS C   3       8.296  -1.099   9.701  1.00  0.00            
ATOM    353  CB  LYS C   3       9.775  -2.465   8.859  1.00  0.00            
ATOM    354  HB1 LYS C   3      10.277  -1.556   8.477  1.00  0.00            
ATOM    355  HB2 LYS C   3       9.898  -3.318   8.155  1.00  0.00            
ATOM    356  CG  LYS C   3      10.607  -2.619  10.156  1.00  0.00            
ATOM    357  HG1 LYS C   3      10.358  -3.646  10.493  1.00  0.00            
ATOM    358  HG2 LYS C   3      10.334  -1.875  10.938  1.00  0.00            
ATOM    359  CD  LYS C   3      12.100  -2.535   9.767  1.00  0.00            
ATOM    360  HD1 LYS C   3      12.425  -1.511   9.488  1.00  0.00            
ATOM    361  HD2 LYS C   3      12.746  -2.575  10.667  1.00  0.00            
ATOM    362  CE  LYS C   3      12.623  -3.687   8.809  1.00  0.00            
ATOM    363  HE1 LYS C   3      11.891  -4.125   8.098  1.00  0.00            
ATOM    364  HE2 LYS C   3      12.996  -4.432   9.539  1.00  0.00            
ATOM    365  NZ  LYS C   3      13.845  -3.241   8.041  1.00  0.00            
ATOM    366  HZ1 LYS C   3      14.472  -2.655   8.624  1.00  0.00            
ATOM    367  HZ2 LYS C   3      14.343  -4.025   7.568  1.00  0.00            
ATOM    368  HZ3 LYS C   3      13.528  -2.685   7.228  1.00  0.00            
ATOM    369  C   LYS C   3       7.864  -1.494   7.741  1.00  0.00            
ATOM    370  O   LYS C   3       7.776  -2.195   6.757  1.00  0.00            
ATOM    371  N   TRP C   4       7.621  -0.201   7.709  1.00  0.00            
ATOM    372  HN  TRP C   4       7.649   0.394   8.503  1.00  0.00            
ATOM    373  CA  TRP C   4       7.423   0.530   6.419  1.00  0.00            
ATOM    374  HA  TRP C   4       7.344  -0.118   5.556  1.00  0.00            
ATOM    375  CB  TRP C   4       6.193   1.539   6.532  1.00  0.00            
ATOM    376  HB1 TRP C   4       6.479   2.187   7.395  1.00  0.00            
ATOM    377  HB2 TRP C   4       5.334   1.031   7.021  1.00  0.00            
ATOM    378  CG  TRP C   4       5.846   2.327   5.321  1.00  0.00            
ATOM    379  CD1 TRP C   4       4.757   2.094   4.545  1.00  0.00            
ATOM    380  HD1 TRP C   4       3.911   1.482   4.825  1.00  0.00            
ATOM    381  NE1 TRP C   4       4.858   2.833   3.363  1.00  0.00            
ATOM    382  HE1 TRP C   4       4.232   2.829   2.616  1.00  0.00            
ATOM    383  CE2 TRP C   4       5.877   3.710   3.501  1.00  0.00            
ATOM    384  CD2 TRP C   4       6.480   3.453   4.742  1.00  0.00            
ATOM    385  CE3 TRP C   4       7.595   4.166   5.142  1.00  0.00            
ATOM    386  HE3 TRP C   4       8.173   4.132   6.053  1.00  0.00            
ATOM    387  CZ3 TRP C   4       8.023   5.240   4.295  1.00  0.00            
ATOM    388  HZ3 TRP C   4       8.857   5.832   4.651  1.00  0.00            
ATOM    389  CZ2 TRP C   4       6.355   4.673   2.663  1.00  0.00            
ATOM    390  HZ2 TRP C   4       5.985   4.861   1.661  1.00  0.00            
ATOM    391  CH2 TRP C   4       7.403   5.493   3.071  1.00  0.00            
ATOM    392  HH2 TRP C   4       7.775   6.257   2.400  1.00  0.00            
ATOM    393  C   TRP C   4       8.778   1.271   6.309  1.00  0.00            
ATOM    394  O   TRP C   4       9.302   1.751   7.342  1.00  0.00            
ATOM    395  N   GLN C   5       9.360   1.413   5.098  1.00  0.00            
ATOM    396  HN  GLN C   5       9.174   0.777   4.354  1.00  0.00            
ATOM    397  CA  GLN C   5      10.511   2.213   4.896  1.00  0.00            
ATOM    398  HA  GLN C   5      10.381   3.221   5.243  1.00  0.00            
ATOM    399  CB  GLN C   5      11.763   1.503   5.363  1.00  0.00            
ATOM    400  HB1 GLN C   5      11.616   1.513   6.462  1.00  0.00            
ATOM    401  HB2 GLN C   5      12.655   2.159   5.278  1.00  0.00            
ATOM    402  CG  GLN C   5      12.117   0.122   4.815  1.00  0.00            
ATOM    403  HG1 GLN C   5      12.257   0.020   3.711  1.00  0.00            
ATOM    404  HG2 GLN C   5      11.302  -0.604   5.059  1.00  0.00            
ATOM    405  CD  GLN C   5      13.283  -0.341   5.622  1.00  0.00            
ATOM    406  OE1 GLN C   5      13.174  -0.845   6.730  1.00  0.00            
ATOM    407  NE2 GLN C   5      14.569  -0.354   5.088  1.00  0.00            
ATOM    408 HE21 GLN C   5      14.679   0.001   4.154  1.00  0.00            
ATOM    409 HE22 GLN C   5      15.300  -0.714   5.665  1.00  0.00            
ATOM    410  C   GLN C   5      10.583   2.447   3.352  1.00  0.00            
ATOM    411  O   GLN C   5      10.047   1.705   2.524  1.00  0.00            
ATOM    412  N   TRP C   6      11.371   3.430   2.919  1.00  0.00            
ATOM    413  HN  TRP C   6      11.879   3.987   3.573  1.00  0.00            
ATOM    414  CA  TRP C   6      11.554   3.731   1.525  1.00  0.00            
ATOM    415  HA  TRP C   6      10.726   3.360   0.934  1.00  0.00            
ATOM    416  CB  TRP C   6      11.632   5.291   1.430  1.00  0.00            
ATOM    417  HB1 TRP C   6      12.579   5.714   1.821  1.00  0.00            
ATOM    418  HB2 TRP C   6      10.749   5.705   1.963  1.00  0.00            
ATOM    419  CG  TRP C   6      11.474   5.799   0.076  1.00  0.00            
ATOM    420  CD1 TRP C   6      10.294   5.944  -0.616  1.00  0.00            
ATOM    421  HD1 TRP C   6       9.321   5.623  -0.268  1.00  0.00            
ATOM    422  NE1 TRP C   6      10.618   6.372  -1.906  1.00  0.00            
ATOM    423  HE1 TRP C   6       9.959   6.669  -2.566  1.00  0.00            
ATOM    424  CE2 TRP C   6      11.874   6.685  -1.969  1.00  0.00            
ATOM    425  CD2 TRP C   6      12.461   6.418  -0.749  1.00  0.00            
ATOM    426  CE3 TRP C   6      13.830   6.890  -0.584  1.00  0.00            
ATOM    427  HE3 TRP C   6      14.358   6.700   0.340  1.00  0.00            
ATOM    428  CZ3 TRP C   6      14.611   7.261  -1.645  1.00  0.00            
ATOM    429  HZ3 TRP C   6      15.633   7.589  -1.538  1.00  0.00            
ATOM    430  CZ2 TRP C   6      12.587   7.187  -3.061  1.00  0.00            
ATOM    431  HZ2 TRP C   6      12.048   7.271  -3.991  1.00  0.00            
ATOM    432  CH2 TRP C   6      13.951   7.437  -2.925  1.00  0.00            
ATOM    433  HH2 TRP C   6      14.447   7.826  -3.795  1.00  0.00            
ATOM    434  C   TRP C   6      12.925   3.169   1.117  1.00  0.00            
ATOM    435  O   TRP C   6      13.328   3.289  -0.038  1.00  0.00            
ATOM    436  N   ASN C   7      13.718   2.686   2.038  1.00  0.00            
ATOM    437  HN  ASN C   7      13.448   2.581   2.992  1.00  0.00            
ATOM    438  CA  ASN C   7      15.073   2.329   1.704  1.00  0.00            
ATOM    439  HA  ASN C   7      15.416   2.801   0.796  1.00  0.00            
ATOM    440  CB  ASN C   7      16.003   2.656   2.900  1.00  0.00            
ATOM    441  HB1 ASN C   7      17.030   2.321   2.641  1.00  0.00            
ATOM    442  HB2 ASN C   7      15.686   2.049   3.778  1.00  0.00            
ATOM    443  CG  ASN C   7      16.028   4.144   3.257  1.00  0.00            
ATOM    444  OD1 ASN C   7      15.250   4.607   4.148  1.00  0.00            
ATOM    445  ND2 ASN C   7      16.992   4.878   2.644  1.00  0.00            
ATOM    446 HD21 ASN C   7      16.752   5.846   2.592  1.00  0.00            
ATOM    447 HD22 ASN C   7      17.720   4.437   2.132  1.00  0.00            
ATOM    448  C   ASN C   7      15.261   0.816   1.464  1.00  0.00            
ATOM    449  OT1 ASN C   7      15.614   0.331   0.328  1.00  0.00            
ATOM    450  OT2 ASN C   7      14.968   0.064   2.426  1.00  0.00            
ATOM    451  N   LYS D   1      15.434   0.338  -2.479  1.00  0.00            
ATOM    452  H1  LYS D   1      16.177   0.905  -2.945  1.00  0.00            
ATOM    453  H2  LYS D   1      15.558   0.540  -1.472  1.00  0.00            
ATOM    454  H3  LYS D   1      15.641  -0.660  -2.678  1.00  0.00            
ATOM    455  CA  LYS D   1      14.079   0.765  -2.864  1.00  0.00            
ATOM    456  HA  LYS D   1      14.081   1.847  -2.827  1.00  0.00            
ATOM    457  CB  LYS D   1      13.860   0.406  -4.319  1.00  0.00            
ATOM    458  HB1 LYS D   1      12.840   0.795  -4.513  1.00  0.00            
ATOM    459  HB2 LYS D   1      13.832  -0.704  -4.477  1.00  0.00            
ATOM    460  CG  LYS D   1      14.737   1.041  -5.425  1.00  0.00            
ATOM    461  HG1 LYS D   1      14.568   0.566  -6.412  1.00  0.00            
ATOM    462  HG2 LYS D   1      15.815   0.779  -5.314  1.00  0.00            
ATOM    463  CD  LYS D   1      14.670   2.575  -5.586  1.00  0.00            
ATOM    464  HD1 LYS D   1      13.709   2.815  -6.082  1.00  0.00            
ATOM    465  HD2 LYS D   1      14.719   3.162  -4.648  1.00  0.00            
ATOM    466  CE  LYS D   1      15.798   3.188  -6.442  1.00  0.00            
ATOM    467  HE1 LYS D   1      15.687   4.271  -6.686  1.00  0.00            
ATOM    468  HE2 LYS D   1      15.954   2.704  -7.430  1.00  0.00            
ATOM    469  NZ  LYS D   1      17.172   3.047  -5.800  1.00  0.00            
ATOM    470  HZ1 LYS D   1      17.804   3.806  -6.120  1.00  0.00            
ATOM    471  HZ2 LYS D   1      17.064   3.159  -4.776  1.00  0.00            
ATOM    472  HZ3 LYS D   1      17.588   2.105  -5.911  1.00  0.00            
ATOM    473  C   LYS D   1      12.882   0.281  -1.979  1.00  0.00            
ATOM    474  O   LYS D   1      12.906  -0.799  -1.443  1.00  0.00            
ATOM    475  N   TRP D   2      11.850   1.177  -1.849  1.00  0.00            
ATOM    476  HN  TRP D   2      11.813   2.083  -2.276  1.00  0.00            
ATOM    477  CA  TRP D   2      10.617   0.978  -1.082  1.00  0.00            
ATOM    478  HA  TRP D   2      10.877   1.333  -0.086  1.00  0.00            
ATOM    479  CB  TRP D   2       9.448   1.938  -1.508  1.00  0.00            
ATOM    480  HB1 TRP D   2       9.258   1.723  -2.583  1.00  0.00            
ATOM    481  HB2 TRP D   2       9.946   2.923  -1.399  1.00  0.00            
ATOM    482  CG  TRP D   2       8.221   1.903  -0.694  1.00  0.00            
ATOM    483  CD1 TRP D   2       7.949   2.492   0.518  1.00  0.00            
ATOM    484  HD1 TRP D   2       8.526   3.196   1.100  1.00  0.00            
ATOM    485  NE1 TRP D   2       6.827   1.958   1.056  1.00  0.00            
ATOM    486  HE1 TRP D   2       6.457   2.135   1.945  1.00  0.00            
ATOM    487  CE2 TRP D   2       6.273   1.061   0.214  1.00  0.00            
ATOM    488  CD2 TRP D   2       7.170   0.909  -0.816  1.00  0.00            
ATOM    489  CE3 TRP D   2       6.944  -0.118  -1.736  1.00  0.00            
ATOM    490  HE3 TRP D   2       7.605  -0.247  -2.589  1.00  0.00            
ATOM    491  CZ3 TRP D   2       5.824  -0.944  -1.665  1.00  0.00            
ATOM    492  HZ3 TRP D   2       5.701  -1.775  -2.339  1.00  0.00            
ATOM    493  CZ2 TRP D   2       5.148   0.315   0.347  1.00  0.00            
ATOM    494  HZ2 TRP D   2       4.539   0.526   1.223  1.00  0.00            
ATOM    495  CH2 TRP D   2       4.947  -0.784  -0.537  1.00  0.00            
ATOM    496  HH2 TRP D   2       4.071  -1.421  -0.485  1.00  0.00            
ATOM    497  C   TRP D   2      10.208  -0.511  -0.847  1.00  0.00            
ATOM    498  O   TRP D   2       9.883  -1.111  -1.869  1.00  0.00            
ATOM    499  N   LYS D   3       9.996  -0.817   0.446  1.00  0.00            
ATOM    500  HN  LYS D   3      10.197  -0.103   1.109  1.00  0.00            
ATOM    501  CA  LYS D   3       9.344  -2.029   0.850  1.00  0.00            
ATOM    502  HA  LYS D   3       8.620  -2.177   0.052  1.00  0.00            
ATOM    503  CB  LYS D   3      10.334  -3.299   1.023  1.00  0.00            
ATOM    504  HB1 LYS D   3      10.803  -3.494   0.036  1.00  0.00            
ATOM    505  HB2 LYS D   3       9.673  -4.172   1.211  1.00  0.00            
ATOM    506  CG  LYS D   3      11.322  -3.151   2.226  1.00  0.00            
ATOM    507  HG1 LYS D   3      11.634  -4.135   2.629  1.00  0.00            
ATOM    508  HG2 LYS D   3      10.835  -2.676   3.102  1.00  0.00            
ATOM    509  CD  LYS D   3      12.666  -2.430   1.872  1.00  0.00            
ATOM    510  HD1 LYS D   3      12.248  -1.421   1.678  1.00  0.00            
ATOM    511  HD2 LYS D   3      13.303  -2.396   2.780  1.00  0.00            
ATOM    512  CE  LYS D   3      13.477  -2.944   0.776  1.00  0.00            
ATOM    513  HE1 LYS D   3      12.958  -2.791  -0.196  1.00  0.00            
ATOM    514  HE2 LYS D   3      13.675  -4.029   0.932  1.00  0.00            
ATOM    515  NZ  LYS D   3      14.712  -2.266   0.717  1.00  0.00            
ATOM    516  HZ1 LYS D   3      15.085  -2.224  -0.257  1.00  0.00            
ATOM    517  HZ2 LYS D   3      14.724  -1.334   1.194  1.00  0.00            
ATOM    518  HZ3 LYS D   3      15.387  -2.901   1.196  1.00  0.00            
ATOM    519  C   LYS D   3       8.657  -1.747   2.152  1.00  0.00            
ATOM    520  O   LYS D   3       8.950  -0.854   2.990  1.00  0.00            
ATOM    521  N   TRP D   4       7.644  -2.593   2.422  1.00  0.00            
ATOM    522  HN  TRP D   4       7.424  -3.200   1.671  1.00  0.00            
ATOM    523  CA  TRP D   4       6.872  -2.636   3.589  1.00  0.00            
ATOM    524  HA  TRP D   4       7.429  -2.216   4.411  1.00  0.00            
ATOM    525  CB  TRP D   4       5.457  -1.940   3.289  1.00  0.00            
ATOM    526  HB1 TRP D   4       5.000  -2.474   2.427  1.00  0.00            
ATOM    527  HB2 TRP D   4       5.668  -0.898   2.946  1.00  0.00            
ATOM    528  CG  TRP D   4       4.417  -1.891   4.408  1.00  0.00            
ATOM    529  CD1 TRP D   4       4.571  -2.058   5.767  1.00  0.00            
ATOM    530  HD1 TRP D   4       5.541  -2.032   6.246  1.00  0.00            
ATOM    531  NE1 TRP D   4       3.366  -1.976   6.358  1.00  0.00            
ATOM    532  HE1 TRP D   4       3.189  -1.848   7.311  1.00  0.00            
ATOM    533  CE2 TRP D   4       2.384  -1.801   5.413  1.00  0.00            
ATOM    534  CD2 TRP D   4       3.002  -1.881   4.150  1.00  0.00            
ATOM    535  CE3 TRP D   4       2.251  -1.683   3.009  1.00  0.00            
ATOM    536  HE3 TRP D   4       2.738  -1.766   2.038  1.00  0.00            
ATOM    537  CZ3 TRP D   4       0.902  -1.567   3.131  1.00  0.00            
ATOM    538  HZ3 TRP D   4       0.234  -1.466   2.296  1.00  0.00            
ATOM    539  CZ2 TRP D   4       1.002  -1.750   5.526  1.00  0.00            
ATOM    540  HZ2 TRP D   4       0.556  -1.624   6.502  1.00  0.00            
ATOM    541  CH2 TRP D   4       0.250  -1.536   4.369  1.00  0.00            
ATOM    542  HH2 TRP D   4      -0.793  -1.294   4.445  1.00  0.00            
ATOM    543  C   TRP D   4       6.830  -4.089   3.970  1.00  0.00            
ATOM    544  O   TRP D   4       6.598  -4.877   3.058  1.00  0.00            
ATOM    545  N   GLN D   5       6.905  -4.419   5.271  1.00  0.00            
ATOM    546  HN  GLN D   5       7.045  -3.737   5.988  1.00  0.00            
ATOM    547  CA  GLN D   5       6.959  -5.777   5.712  1.00  0.00            
ATOM    548  HA  GLN D   5       6.312  -6.379   5.085  1.00  0.00            
ATOM    549  CB  GLN D   5       8.333  -6.350   5.463  1.00  0.00            
ATOM    550  HB1 GLN D   5       8.619  -6.592   4.412  1.00  0.00            
ATOM    551  HB2 GLN D   5       8.447  -7.319   5.997  1.00  0.00            
ATOM    552  CG  GLN D   5       9.394  -5.356   6.025  1.00  0.00            
ATOM    553  HG1 GLN D   5       9.110  -5.012   7.042  1.00  0.00            
ATOM    554  HG2 GLN D   5       9.424  -4.450   5.389  1.00  0.00            
ATOM    555  CD  GLN D   5      10.787  -6.065   6.144  1.00  0.00            
ATOM    556  OE1 GLN D   5      11.522  -6.032   5.129  1.00  0.00            
ATOM    557  NE2 GLN D   5      10.982  -6.846   7.180  1.00  0.00            
ATOM    558 HE21 GLN D   5      10.334  -6.855   7.947  1.00  0.00            
ATOM    559 HE22 GLN D   5      11.760  -7.467   7.102  1.00  0.00            
ATOM    560  C   GLN D   5       6.569  -6.015   7.171  1.00  0.00            
ATOM    561  O   GLN D   5       6.761  -5.093   7.948  1.00  0.00            
ATOM    562  N   TRP D   6       6.098  -7.264   7.536  1.00  0.00            
ATOM    563  HN  TRP D   6       5.971  -7.941   6.816  1.00  0.00            
ATOM    564  CA  TRP D   6       5.916  -7.580   8.977  1.00  0.00            
ATOM    565  HA  TRP D   6       6.665  -7.078   9.563  1.00  0.00            
ATOM    566  CB  TRP D   6       4.646  -7.103   9.591  1.00  0.00            
ATOM    567  HB1 TRP D   6       4.730  -6.003   9.681  1.00  0.00            
ATOM    568  HB2 TRP D   6       4.592  -7.565  10.604  1.00  0.00            
ATOM    569  CG  TRP D   6       3.352  -7.456   8.944  1.00  0.00            
ATOM    570  CD1 TRP D   6       2.593  -8.522   9.338  1.00  0.00            
ATOM    571  HD1 TRP D   6       2.887  -9.146  10.176  1.00  0.00            
ATOM    572  NE1 TRP D   6       1.405  -8.605   8.595  1.00  0.00            
ATOM    573  HE1 TRP D   6       0.773  -9.339   8.492  1.00  0.00            
ATOM    574  CE2 TRP D   6       1.413  -7.587   7.674  1.00  0.00            
ATOM    575  CD2 TRP D   6       2.493  -6.748   7.949  1.00  0.00            
ATOM    576  CE3 TRP D   6       2.670  -5.519   7.312  1.00  0.00            
ATOM    577  HE3 TRP D   6       3.479  -4.861   7.566  1.00  0.00            
ATOM    578  CZ3 TRP D   6       1.663  -5.164   6.364  1.00  0.00            
ATOM    579  HZ3 TRP D   6       1.655  -4.190   5.899  1.00  0.00            
ATOM    580  CZ2 TRP D   6       0.480  -7.239   6.670  1.00  0.00            
ATOM    581  HZ2 TRP D   6      -0.336  -7.934   6.529  1.00  0.00            
ATOM    582  CH2 TRP D   6       0.636  -6.018   5.966  1.00  0.00            
ATOM    583  HH2 TRP D   6      -0.096  -5.769   5.213  1.00  0.00            
ATOM    584  C   TRP D   6       6.184  -9.071   9.178  1.00  0.00            
ATOM    585  O   TRP D   6       6.189  -9.761   8.152  1.00  0.00            
ATOM    586  N   ASN D   7       6.470  -9.508  10.433  1.00  0.00            
ATOM    587  HN  ASN D   7       6.662  -8.888  11.180  1.00  0.00            
ATOM    588  CA  ASN D   7       6.399 -10.876  10.852  1.00  0.00            
ATOM    589  HA  ASN D   7       6.681 -11.491  10.006  1.00  0.00            
ATOM    590  CB  ASN D   7       7.510 -11.141  11.953  1.00  0.00            
ATOM    591  HB1 ASN D   7       7.572 -12.228  12.180  1.00  0.00            
ATOM    592  HB2 ASN D   7       7.160 -10.644  12.886  1.00  0.00            
ATOM    593  CG  ASN D   7       8.816 -10.476  11.581  1.00  0.00            
ATOM    594  OD1 ASN D   7       9.051  -9.259  11.802  1.00  0.00            
ATOM    595  ND2 ASN D   7       9.836 -11.269  11.193  1.00  0.00            
ATOM    596 HD21 ASN D   7      10.776 -10.922  11.238  1.00  0.00            
ATOM    597 HD22 ASN D   7       9.634 -12.233  11.001  1.00  0.00            
ATOM    598  C   ASN D   7       4.997 -11.296  11.478  1.00  0.00            
ATOM    599  OT1 ASN D   7       4.360 -10.447  12.214  1.00  0.00            
ATOM    600  OT2 ASN D   7       4.602 -12.487  11.235  1.00  0.00            
ATOM    601  N   LYS E   1       4.875  -7.274 -16.592  1.00  0.00            
ATOM    602  H1  LYS E   1       5.021  -6.911 -17.558  1.00  0.00            
ATOM    603  H2  LYS E   1       4.703  -6.490 -15.940  1.00  0.00            
ATOM    604  H3  LYS E   1       5.745  -7.779 -16.296  1.00  0.00            
ATOM    605  CA  LYS E   1       3.750  -8.289 -16.701  1.00  0.00            
ATOM    606  HA  LYS E   1       2.922  -7.650 -16.943  1.00  0.00            
ATOM    607  CB  LYS E   1       3.897  -9.396 -17.791  1.00  0.00            
ATOM    608  HB1 LYS E   1       3.155 -10.220 -17.710  1.00  0.00            
ATOM    609  HB2 LYS E   1       4.884  -9.913 -17.700  1.00  0.00            
ATOM    610  CG  LYS E   1       3.893  -8.846 -19.243  1.00  0.00            
ATOM    611  HG1 LYS E   1       4.633  -8.034 -19.413  1.00  0.00            
ATOM    612  HG2 LYS E   1       2.917  -8.365 -19.470  1.00  0.00            
ATOM    613  CD  LYS E   1       4.339  -9.902 -20.256  1.00  0.00            
ATOM    614  HD1 LYS E   1       5.187 -10.470 -19.822  1.00  0.00            
ATOM    615  HD2 LYS E   1       3.599 -10.697 -20.485  1.00  0.00            
ATOM    616  CE  LYS E   1       4.820  -9.353 -21.577  1.00  0.00            
ATOM    617  HE1 LYS E   1       5.544  -8.531 -21.438  1.00  0.00            
ATOM    618  HE2 LYS E   1       3.981  -8.913 -22.167  1.00  0.00            
ATOM    619  NZ  LYS E   1       5.455 -10.482 -22.383  1.00  0.00            
ATOM    620  HZ1 LYS E   1       4.815 -11.080 -22.939  1.00  0.00            
ATOM    621  HZ2 LYS E   1       6.169 -10.036 -22.989  1.00  0.00            
ATOM    622  HZ3 LYS E   1       5.958 -11.038 -21.660  1.00  0.00            
ATOM    623  C   LYS E   1       3.213  -8.790 -15.350  1.00  0.00            
ATOM    624  O   LYS E   1       3.956  -9.011 -14.377  1.00  0.00            
ATOM    625  N   TRP E   2       1.919  -8.828 -15.291  1.00  0.00            
ATOM    626  HN  TRP E   2       1.350  -8.798 -16.109  1.00  0.00            
ATOM    627  CA  TRP E   2       1.047  -9.195 -14.219  1.00  0.00            
ATOM    628  HA  TRP E   2       1.436  -8.815 -13.291  1.00  0.00            
ATOM    629  CB  TRP E   2      -0.359  -8.519 -14.349  1.00  0.00            
ATOM    630  HB1 TRP E   2      -0.854  -8.878 -15.271  1.00  0.00            
ATOM    631  HB2 TRP E   2      -0.183  -7.458 -14.616  1.00  0.00            
ATOM    632  CG  TRP E   2      -1.339  -8.556 -13.204  1.00  0.00            
ATOM    633  CD1 TRP E   2      -1.696  -7.482 -12.506  1.00  0.00            
ATOM    634  HD1 TRP E   2      -1.278  -6.503 -12.651  1.00  0.00            
ATOM    635  NE1 TRP E   2      -2.596  -7.748 -11.502  1.00  0.00            
ATOM    636  HE1 TRP E   2      -3.153  -7.066 -11.075  1.00  0.00            
ATOM    637  CE2 TRP E   2      -2.916  -9.066 -11.612  1.00  0.00            
ATOM    638  CD2 TRP E   2      -2.181  -9.623 -12.704  1.00  0.00            
ATOM    639  CE3 TRP E   2      -2.393 -11.014 -13.058  1.00  0.00            
ATOM    640  HE3 TRP E   2      -1.962 -11.434 -13.958  1.00  0.00            
ATOM    641  CZ3 TRP E   2      -3.230 -11.787 -12.224  1.00  0.00            
ATOM    642  HZ3 TRP E   2      -3.431 -12.831 -12.434  1.00  0.00            
ATOM    643  CZ2 TRP E   2      -3.787  -9.807 -10.875  1.00  0.00            
ATOM    644  HZ2 TRP E   2      -4.275  -9.433  -9.994  1.00  0.00            
ATOM    645  CH2 TRP E   2      -3.880 -11.191 -11.104  1.00  0.00            
ATOM    646  HH2 TRP E   2      -4.374 -11.836 -10.386  1.00  0.00            
ATOM    647  C   TRP E   2       0.745 -10.698 -14.043  1.00  0.00            
ATOM    648  O   TRP E   2       0.290 -11.397 -14.949  1.00  0.00            
ATOM    649  N   LYS E   3       1.121 -11.203 -12.835  1.00  0.00            
ATOM    650  HN  LYS E   3       1.492 -10.560 -12.175  1.00  0.00            
ATOM    651  CA  LYS E   3       1.082 -12.563 -12.436  1.00  0.00            
ATOM    652  HA  LYS E   3       0.159 -12.925 -12.858  1.00  0.00            
ATOM    653  CB  LYS E   3       2.260 -13.449 -12.981  1.00  0.00            
ATOM    654  HB1 LYS E   3       3.193 -12.863 -12.897  1.00  0.00            
ATOM    655  HB2 LYS E   3       1.948 -13.546 -14.038  1.00  0.00            
ATOM    656  CG  LYS E   3       2.466 -14.830 -12.318  1.00  0.00            
ATOM    657  HG1 LYS E   3       1.516 -15.389 -12.168  1.00  0.00            
ATOM    658  HG2 LYS E   3       2.927 -14.734 -11.312  1.00  0.00            
ATOM    659  CD  LYS E   3       3.469 -15.643 -13.171  1.00  0.00            
ATOM    660  HD1 LYS E   3       3.480 -16.585 -12.578  1.00  0.00            
ATOM    661  HD2 LYS E   3       2.943 -15.770 -14.139  1.00  0.00            
ATOM    662  CE  LYS E   3       4.868 -15.139 -13.388  1.00  0.00            
ATOM    663  HE1 LYS E   3       5.393 -15.005 -12.414  1.00  0.00            
ATOM    664  HE2 LYS E   3       4.777 -14.140 -13.878  1.00  0.00            
ATOM    665  NZ  LYS E   3       5.676 -16.042 -14.263  1.00  0.00            
ATOM    666  HZ1 LYS E   3       5.249 -15.980 -15.212  1.00  0.00            
ATOM    667  HZ2 LYS E   3       6.704 -15.927 -14.325  1.00  0.00            
ATOM    668  HZ3 LYS E   3       5.507 -16.964 -13.819  1.00  0.00            
ATOM    669  C   LYS E   3       0.918 -12.732 -10.958  1.00  0.00            
ATOM    670  O   LYS E   3       1.602 -12.181 -10.082  1.00  0.00            
ATOM    671  N   TRP E   4      -0.094 -13.487 -10.580  1.00  0.00            
ATOM    672  HN  TRP E   4      -0.592 -14.053 -11.237  1.00  0.00            
ATOM    673  CA  TRP E   4      -0.451 -13.873  -9.237  1.00  0.00            
ATOM    674  HA  TRP E   4       0.197 -13.448  -8.481  1.00  0.00            
ATOM    675  CB  TRP E   4      -1.982 -13.510  -9.126  1.00  0.00            
ATOM    676  HB1 TRP E   4      -2.553 -14.468  -9.142  1.00  0.00            
ATOM    677  HB2 TRP E   4      -2.153 -12.881 -10.025  1.00  0.00            
ATOM    678  CG  TRP E   4      -2.362 -12.777  -7.862  1.00  0.00            
ATOM    679  CD1 TRP E   4      -2.659 -11.389  -7.812  1.00  0.00            
ATOM    680  HD1 TRP E   4      -2.598 -10.645  -8.595  1.00  0.00            
ATOM    681  NE1 TRP E   4      -3.128 -11.115  -6.543  1.00  0.00            
ATOM    682  HE1 TRP E   4      -3.518 -10.269  -6.236  1.00  0.00            
ATOM    683  CE2 TRP E   4      -2.990 -12.211  -5.738  1.00  0.00            
ATOM    684  CD2 TRP E   4      -2.501 -13.252  -6.540  1.00  0.00            
ATOM    685  CE3 TRP E   4      -2.190 -14.488  -5.899  1.00  0.00            
ATOM    686  HE3 TRP E   4      -1.842 -15.272  -6.555  1.00  0.00            
ATOM    687  CZ3 TRP E   4      -2.329 -14.587  -4.537  1.00  0.00            
ATOM    688  HZ3 TRP E   4      -2.116 -15.484  -3.963  1.00  0.00            
ATOM    689  CZ2 TRP E   4      -3.334 -12.397  -4.400  1.00  0.00            
ATOM    690  HZ2 TRP E   4      -3.781 -11.650  -3.763  1.00  0.00            
ATOM    691  CH2 TRP E   4      -2.813 -13.546  -3.777  1.00  0.00            
ATOM    692  HH2 TRP E   4      -2.813 -13.595  -2.698  1.00  0.00            
ATOM    693  C   TRP E   4      -0.287 -15.427  -9.116  1.00  0.00            
ATOM    694  O   TRP E   4      -0.645 -16.147 -10.001  1.00  0.00            
ATOM    695  N   GLN E   5       0.310 -15.909  -8.047  1.00  0.00            
ATOM    696  HN  GLN E   5       0.537 -15.281  -7.302  1.00  0.00            
ATOM    697  CA  GLN E   5       0.649 -17.287  -8.029  1.00  0.00            
ATOM    698  HA  GLN E   5      -0.226 -17.843  -8.311  1.00  0.00            
ATOM    699  CB  GLN E   5       1.861 -17.607  -8.951  1.00  0.00            
ATOM    700  HB1 GLN E   5       1.631 -17.295  -9.991  1.00  0.00            
ATOM    701  HB2 GLN E   5       1.916 -18.715  -8.981  1.00  0.00            
ATOM    702  CG  GLN E   5       3.207 -17.094  -8.525  1.00  0.00            
ATOM    703  HG1 GLN E   5       3.528 -17.631  -7.599  1.00  0.00            
ATOM    704  HG2 GLN E   5       3.074 -16.001  -8.386  1.00  0.00            
ATOM    705  CD  GLN E   5       4.300 -17.343  -9.584  1.00  0.00            
ATOM    706  OE1 GLN E   5       5.103 -16.458  -9.999  1.00  0.00            
ATOM    707  NE2 GLN E   5       4.407 -18.641  -9.948  1.00  0.00            
ATOM    708 HE21 GLN E   5       3.808 -19.288  -9.478  1.00  0.00            
ATOM    709 HE22 GLN E   5       4.929 -18.894 -10.763  1.00  0.00            
ATOM    710  C   GLN E   5       0.895 -17.864  -6.631  1.00  0.00            
ATOM    711  O   GLN E   5       1.078 -17.088  -5.683  1.00  0.00            
ATOM    712  N   TRP E   6       0.806 -19.220  -6.535  1.00  0.00            
ATOM    713  HN  TRP E   6       0.507 -19.856  -7.238  1.00  0.00            
ATOM    714  CA  TRP E   6       1.359 -19.983  -5.423  1.00  0.00            
ATOM    715  HA  TRP E   6       1.395 -19.400  -4.513  1.00  0.00            
ATOM    716  CB  TRP E   6       0.381 -21.150  -4.997  1.00  0.00            
ATOM    717  HB1 TRP E   6      -0.054 -21.674  -5.883  1.00  0.00            
ATOM    718  HB2 TRP E   6      -0.421 -20.571  -4.497  1.00  0.00            
ATOM    719  CG  TRP E   6       0.762 -22.237  -3.962  1.00  0.00            
ATOM    720  CD1 TRP E   6       1.210 -23.491  -4.310  1.00  0.00            
ATOM    721  HD1 TRP E   6       1.299 -23.742  -5.364  1.00  0.00            
ATOM    722  NE1 TRP E   6       1.513 -24.168  -3.150  1.00  0.00            
ATOM    723  HE1 TRP E   6       1.864 -25.068  -2.977  1.00  0.00            
ATOM    724  CE2 TRP E   6       1.217 -23.370  -2.016  1.00  0.00            
ATOM    725  CD2 TRP E   6       0.700 -22.124  -2.506  1.00  0.00            
ATOM    726  CE3 TRP E   6       0.412 -21.082  -1.661  1.00  0.00            
ATOM    727  HE3 TRP E   6      -0.023 -20.167  -2.037  1.00  0.00            
ATOM    728  CZ3 TRP E   6       0.676 -21.273  -0.290  1.00  0.00            
ATOM    729  HZ3 TRP E   6       0.377 -20.536   0.438  1.00  0.00            
ATOM    730  CZ2 TRP E   6       1.428 -23.535  -0.636  1.00  0.00            
ATOM    731  HZ2 TRP E   6       1.888 -24.427  -0.252  1.00  0.00            
ATOM    732  CH2 TRP E   6       1.218 -22.422   0.189  1.00  0.00            
ATOM    733  HH2 TRP E   6       1.415 -22.569   1.239  1.00  0.00            
ATOM    734  C   TRP E   6       2.700 -20.516  -5.881  1.00  0.00            
ATOM    735  O   TRP E   6       2.846 -21.339  -6.774  1.00  0.00            
ATOM    736  N   ASN E   7       3.731 -20.009  -5.201  1.00  0.00            
ATOM    737  HN  ASN E   7       3.596 -19.313  -4.494  1.00  0.00            
ATOM    738  CA  ASN E   7       5.079 -20.511  -5.161  1.00  0.00            
ATOM    739  HA  ASN E   7       5.072 -21.567  -5.345  1.00  0.00            
ATOM    740  CB  ASN E   7       5.862 -19.744  -6.203  1.00  0.00            
ATOM    741  HB1 ASN E   7       5.982 -18.670  -5.963  1.00  0.00            
ATOM    742  HB2 ASN E   7       5.375 -19.741  -7.200  1.00  0.00            
ATOM    743  CG  ASN E   7       7.261 -20.354  -6.335  1.00  0.00            
ATOM    744  OD1 ASN E   7       8.351 -19.739  -6.391  1.00  0.00            
ATOM    745  ND2 ASN E   7       7.351 -21.696  -6.243  1.00  0.00            
ATOM    746 HD21 ASN E   7       6.541 -22.201  -5.940  1.00  0.00            
ATOM    747 HD22 ASN E   7       8.245 -22.143  -6.152  1.00  0.00            
ATOM    748  C   ASN E   7       5.624 -20.350  -3.729  1.00  0.00            
ATOM    749  OT1 ASN E   7       5.682 -21.378  -2.964  1.00  0.00            
ATOM    750  OT2 ASN E   7       5.979 -19.181  -3.424  1.00  0.00            
ATOM    751  N   LYS F   1       5.184 -18.795  -1.073  1.00  0.00            
ATOM    752  H1  LYS F   1       5.291 -19.168  -2.040  1.00  0.00            
ATOM    753  H2  LYS F   1       5.277 -17.771  -1.196  1.00  0.00            
ATOM    754  H3  LYS F   1       5.949 -19.177  -0.483  1.00  0.00            
ATOM    755  CA  LYS F   1       3.872 -19.113  -0.660  1.00  0.00            
ATOM    756  HA  LYS F   1       3.615 -20.138  -0.854  1.00  0.00            
ATOM    757  CB  LYS F   1       3.526 -18.768   0.786  1.00  0.00            
ATOM    758  HB1 LYS F   1       2.449 -18.690   1.061  1.00  0.00            
ATOM    759  HB2 LYS F   1       4.127 -17.934   1.204  1.00  0.00            
ATOM    760  CG  LYS F   1       3.896 -19.971   1.665  1.00  0.00            
ATOM    761  HG1 LYS F   1       4.981 -19.883   1.904  1.00  0.00            
ATOM    762  HG2 LYS F   1       3.751 -20.894   1.056  1.00  0.00            
ATOM    763  CD  LYS F   1       3.095 -19.984   2.986  1.00  0.00            
ATOM    764  HD1 LYS F   1       3.457 -19.143   3.611  1.00  0.00            
ATOM    765  HD2 LYS F   1       2.015 -19.724   2.936  1.00  0.00            
ATOM    766  CE  LYS F   1       3.066 -21.343   3.563  1.00  0.00            
ATOM    767  HE1 LYS F   1       2.609 -22.098   2.892  1.00  0.00            
ATOM    768  HE2 LYS F   1       2.468 -21.424   4.502  1.00  0.00            
ATOM    769  NZ  LYS F   1       4.458 -21.784   3.954  1.00  0.00            
ATOM    770  HZ1 LYS F   1       4.997 -22.230   3.186  1.00  0.00            
ATOM    771  HZ2 LYS F   1       4.964 -21.043   4.485  1.00  0.00            
ATOM    772  HZ3 LYS F   1       4.332 -22.506   4.690  1.00  0.00            
ATOM    773  C   LYS F   1       2.872 -18.381  -1.466  1.00  0.00            
ATOM    774  O   LYS F   1       2.761 -18.667  -2.675  1.00  0.00            
ATOM    775  N   TRP F   2       2.283 -17.326  -0.972  1.00  0.00            
ATOM    776  HN  TRP F   2       2.382 -16.928  -0.075  1.00  0.00            
ATOM    777  CA  TRP F   2       1.466 -16.508  -1.783  1.00  0.00            
ATOM    778  HA  TRP F   2       1.129 -17.104  -2.622  1.00  0.00            
ATOM    779  CB  TRP F   2       0.175 -16.013  -1.132  1.00  0.00            
ATOM    780  HB1 TRP F   2      -0.487 -15.447  -1.830  1.00  0.00            
ATOM    781  HB2 TRP F   2       0.426 -15.247  -0.371  1.00  0.00            
ATOM    782  CG  TRP F   2      -0.605 -17.053  -0.490  1.00  0.00            
ATOM    783  CD1 TRP F   2      -0.476 -17.494   0.776  1.00  0.00            
ATOM    784  HD1 TRP F   2       0.136 -17.077   1.565  1.00  0.00            
ATOM    785  NE1 TRP F   2      -1.292 -18.545   0.984  1.00  0.00            
ATOM    786  HE1 TRP F   2      -1.433 -18.900   1.884  1.00  0.00            
ATOM    787  CE2 TRP F   2      -1.954 -18.863  -0.167  1.00  0.00            
ATOM    788  CD2 TRP F   2      -1.545 -17.912  -1.120  1.00  0.00            
ATOM    789  CE3 TRP F   2      -1.940 -18.073  -2.400  1.00  0.00            
ATOM    790  HE3 TRP F   2      -1.580 -17.455  -3.212  1.00  0.00            
ATOM    791  CZ3 TRP F   2      -2.798 -19.108  -2.743  1.00  0.00            
ATOM    792  HZ3 TRP F   2      -3.127 -19.216  -3.761  1.00  0.00            
ATOM    793  CZ2 TRP F   2      -2.845 -19.893  -0.447  1.00  0.00            
ATOM    794  HZ2 TRP F   2      -3.181 -20.594   0.309  1.00  0.00            
ATOM    795  CH2 TRP F   2      -3.288 -19.985  -1.733  1.00  0.00            
ATOM    796  HH2 TRP F   2      -4.017 -20.762  -1.922  1.00  0.00            
ATOM    797  C   TRP F   2       2.192 -15.313  -2.423  1.00  0.00            
ATOM    798  O   TRP F   2       3.062 -14.817  -1.725  1.00  0.00            
ATOM    799  N   LYS F   3       1.999 -15.053  -3.710  1.00  0.00            
ATOM    800  HN  LYS F   3       1.359 -15.616  -4.216  1.00  0.00            
ATOM    801  CA  LYS F   3       2.792 -14.099  -4.464  1.00  0.00            
ATOM    802  HA  LYS F   3       3.111 -13.323  -3.791  1.00  0.00            
ATOM    803  CB  LYS F   3       4.126 -14.707  -5.004  1.00  0.00            
ATOM    804  HB1 LYS F   3       4.393 -14.268  -5.990  1.00  0.00            
ATOM    805  HB2 LYS F   3       3.977 -15.760  -5.299  1.00  0.00            
ATOM    806  CG  LYS F   3       5.330 -14.633  -4.073  1.00  0.00            
ATOM    807  HG1 LYS F   3       4.970 -15.016  -3.100  1.00  0.00            
ATOM    808  HG2 LYS F   3       5.587 -13.555  -3.965  1.00  0.00            
ATOM    809  CD  LYS F   3       6.588 -15.407  -4.565  1.00  0.00            
ATOM    810  HD1 LYS F   3       6.477 -16.516  -4.618  1.00  0.00            
ATOM    811  HD2 LYS F   3       6.773 -15.101  -5.612  1.00  0.00            
ATOM    812  CE  LYS F   3       7.932 -14.994  -3.871  1.00  0.00            
ATOM    813  HE1 LYS F   3       7.818 -15.034  -2.773  1.00  0.00            
ATOM    814  HE2 LYS F   3       8.327 -13.991  -4.176  1.00  0.00            
ATOM    815  NZ  LYS F   3       8.948 -16.033  -4.189  1.00  0.00            
ATOM    816  HZ1 LYS F   3       9.783 -15.750  -3.636  1.00  0.00            
ATOM    817  HZ2 LYS F   3       8.687 -16.990  -3.897  1.00  0.00            
ATOM    818  HZ3 LYS F   3       9.230 -16.015  -5.194  1.00  0.00            
ATOM    819  C   LYS F   3       2.075 -13.396  -5.580  1.00  0.00            
ATOM    820  O   LYS F   3       1.203 -13.942  -6.299  1.00  0.00            
ATOM    821  N   TRP F   4       2.549 -12.143  -5.861  1.00  0.00            
ATOM    822  HN  TRP F   4       3.195 -11.641  -5.290  1.00  0.00            
ATOM    823  CA  TRP F   4       1.989 -11.286  -6.928  1.00  0.00            
ATOM    824  HA  TRP F   4       1.703 -11.899  -7.770  1.00  0.00            
ATOM    825  CB  TRP F   4       0.816 -10.417  -6.320  1.00  0.00            
ATOM    826  HB1 TRP F   4       1.175  -9.900  -5.409  1.00  0.00            
ATOM    827  HB2 TRP F   4       0.077 -11.128  -5.890  1.00  0.00            
ATOM    828  CG  TRP F   4       0.018  -9.524  -7.136  1.00  0.00            
ATOM    829  CD1 TRP F   4      -0.038  -9.572  -8.502  1.00  0.00            
ATOM    830  HD1 TRP F   4       0.265 -10.443  -9.057  1.00  0.00            
ATOM    831  NE1 TRP F   4      -0.811  -8.527  -8.947  1.00  0.00            
ATOM    832  HE1 TRP F   4      -0.911  -8.302  -9.891  1.00  0.00            
ATOM    833  CE2 TRP F   4      -1.306  -7.789  -7.838  1.00  0.00            
ATOM    834  CD2 TRP F   4      -0.801  -8.428  -6.674  1.00  0.00            
ATOM    835  CE3 TRP F   4      -1.164  -7.908  -5.431  1.00  0.00            
ATOM    836  HE3 TRP F   4      -0.796  -8.339  -4.508  1.00  0.00            
ATOM    837  CZ3 TRP F   4      -1.952  -6.778  -5.411  1.00  0.00            
ATOM    838  HZ3 TRP F   4      -2.059  -6.282  -4.458  1.00  0.00            
ATOM    839  CZ2 TRP F   4      -2.184  -6.699  -7.804  1.00  0.00            
ATOM    840  HZ2 TRP F   4      -2.561  -6.373  -8.763  1.00  0.00            
ATOM    841  CH2 TRP F   4      -2.505  -6.159  -6.546  1.00  0.00            
ATOM    842  HH2 TRP F   4      -3.061  -5.254  -6.372  1.00  0.00            
ATOM    843  C   TRP F   4       3.164 -10.482  -7.452  1.00  0.00            
ATOM    844  O   TRP F   4       4.034  -9.906  -6.766  1.00  0.00            
ATOM    845  N   GLN F   5       3.244 -10.314  -8.765  1.00  0.00            
ATOM    846  HN  GLN F   5       2.724 -10.928  -9.360  1.00  0.00            
ATOM    847  CA  GLN F   5       4.051  -9.335  -9.484  1.00  0.00            
ATOM    848  HA  GLN F   5       4.522  -8.707  -8.749  1.00  0.00            
ATOM    849  CB  GLN F   5       5.143  -9.844 -10.282  1.00  0.00            
ATOM    850  HB1 GLN F   5       5.709 -10.470  -9.564  1.00  0.00            
ATOM    851  HB2 GLN F   5       5.831  -9.079 -10.718  1.00  0.00            
ATOM    852  CG  GLN F   5       4.758 -10.834 -11.397  1.00  0.00            
ATOM    853  HG1 GLN F   5       4.079 -10.421 -12.169  1.00  0.00            
ATOM    854  HG2 GLN F   5       4.317 -11.709 -10.866  1.00  0.00            
ATOM    855  CD  GLN F   5       6.024 -11.337 -12.102  1.00  0.00            
ATOM    856  OE1 GLN F   5       6.581 -10.656 -12.996  1.00  0.00            
ATOM    857  NE2 GLN F   5       6.592 -12.497 -11.696  1.00  0.00            
ATOM    858 HE21 GLN F   5       6.099 -12.970 -10.970  1.00  0.00            
ATOM    859 HE22 GLN F   5       7.506 -12.749 -12.014  1.00  0.00            
ATOM    860  C   GLN F   5       3.223  -8.440 -10.424  1.00  0.00            
ATOM    861  O   GLN F   5       2.468  -9.015 -11.242  1.00  0.00            
ATOM    862  N   TRP F   6       3.349  -7.071 -10.468  1.00  0.00            
ATOM    863  HN  TRP F   6       4.111  -6.611 -10.026  1.00  0.00            
ATOM    864  CA  TRP F   6       2.453  -6.303 -11.269  1.00  0.00            
ATOM    865  HA  TRP F   6       2.334  -6.789 -12.222  1.00  0.00            
ATOM    866  CB  TRP F   6       1.058  -6.084 -10.558  1.00  0.00            
ATOM    867  HB1 TRP F   6       0.535  -7.049 -10.384  1.00  0.00            
ATOM    868  HB2 TRP F   6       0.366  -5.605 -11.285  1.00  0.00            
ATOM    869  CG  TRP F   6       0.837  -5.239  -9.332  1.00  0.00            
ATOM    870  CD1 TRP F   6      -0.018  -4.190  -9.266  1.00  0.00            
ATOM    871  HD1 TRP F   6      -0.580  -3.808 -10.106  1.00  0.00            
ATOM    872  NE1 TRP F   6      -0.152  -3.799  -7.955  1.00  0.00            
ATOM    873  HE1 TRP F   6      -0.724  -3.091  -7.588  1.00  0.00            
ATOM    874  CE2 TRP F   6       0.709  -4.487  -7.187  1.00  0.00            
ATOM    875  CD2 TRP F   6       1.265  -5.520  -7.988  1.00  0.00            
ATOM    876  CE3 TRP F   6       1.971  -6.583  -7.401  1.00  0.00            
ATOM    877  HE3 TRP F   6       2.263  -7.437  -8.006  1.00  0.00            
ATOM    878  CZ3 TRP F   6       2.314  -6.493  -6.053  1.00  0.00            
ATOM    879  HZ3 TRP F   6       2.929  -7.204  -5.516  1.00  0.00            
ATOM    880  CZ2 TRP F   6       0.974  -4.345  -5.833  1.00  0.00            
ATOM    881  HZ2 TRP F   6       0.529  -3.575  -5.219  1.00  0.00            
ATOM    882  CH2 TRP F   6       1.816  -5.370  -5.296  1.00  0.00            
ATOM    883  HH2 TRP F   6       1.973  -5.415  -4.227  1.00  0.00            
ATOM    884  C   TRP F   6       3.110  -5.001 -11.547  1.00  0.00            
ATOM    885  O   TRP F   6       4.049  -4.599 -10.856  1.00  0.00            
ATOM    886  N   ASN F   7       2.633  -4.277 -12.591  1.00  0.00            
ATOM    887  HN  ASN F   7       1.809  -4.550 -13.080  1.00  0.00            
ATOM    888  CA  ASN F   7       3.007  -2.937 -12.936  1.00  0.00            
ATOM    889  HA  ASN F   7       3.933  -2.693 -12.446  1.00  0.00            
ATOM    890  CB  ASN F   7       3.257  -2.994 -14.454  1.00  0.00            
ATOM    891  HB1 ASN F   7       3.460  -1.958 -14.808  1.00  0.00            
ATOM    892  HB2 ASN F   7       2.410  -3.396 -15.043  1.00  0.00            
ATOM    893  CG  ASN F   7       4.450  -3.861 -14.708  1.00  0.00            
ATOM    894  OD1 ASN F   7       4.437  -5.114 -14.756  1.00  0.00            
ATOM    895  ND2 ASN F   7       5.636  -3.225 -14.716  1.00  0.00            
ATOM    896 HD21 ASN F   7       6.392  -3.821 -14.985  1.00  0.00            
ATOM    897 HD22 ASN F   7       5.690  -2.230 -14.783  1.00  0.00            
ATOM    898  C   ASN F   7       1.922  -1.945 -12.491  1.00  0.00            
ATOM    899  OT1 ASN F   7       0.778  -2.225 -12.915  1.00  0.00            
ATOM    900  OT2 ASN F   7       2.118  -0.881 -11.907  1.00  0.00            
ATOM    901  N   LYS G   1      -0.659 -26.842  -8.761  1.00  0.00            
ATOM    902  H1  LYS G   1      -0.196 -27.629  -8.268  1.00  0.00            
ATOM    903  H2  LYS G   1      -1.677 -27.029  -8.767  1.00  0.00            
ATOM    904  H3  LYS G   1      -0.227 -26.849  -9.718  1.00  0.00            
ATOM    905  CA  LYS G   1      -0.417 -25.538  -8.045  1.00  0.00            
ATOM    906  HA  LYS G   1      -0.837 -25.678  -7.061  1.00  0.00            
ATOM    907  CB  LYS G   1       1.052 -25.188  -7.868  1.00  0.00            
ATOM    908  HB1 LYS G   1       1.593 -25.561  -6.967  1.00  0.00            
ATOM    909  HB2 LYS G   1       1.163 -24.086  -7.791  1.00  0.00            
ATOM    910  CG  LYS G   1       1.927 -25.708  -8.993  1.00  0.00            
ATOM    911  HG1 LYS G   1       1.745 -25.277 -10.006  1.00  0.00            
ATOM    912  HG2 LYS G   1       1.733 -26.791  -9.130  1.00  0.00            
ATOM    913  CD  LYS G   1       3.514 -25.464  -8.730  1.00  0.00            
ATOM    914  HD1 LYS G   1       3.592 -24.378  -8.921  1.00  0.00            
ATOM    915  HD2 LYS G   1       3.793 -25.621  -7.672  1.00  0.00            
ATOM    916  CE  LYS G   1       4.445 -26.351  -9.545  1.00  0.00            
ATOM    917  HE1 LYS G   1       4.083 -26.408 -10.592  1.00  0.00            
ATOM    918  HE2 LYS G   1       4.404 -27.365  -9.088  1.00  0.00            
ATOM    919  NZ  LYS G   1       5.806 -25.751  -9.518  1.00  0.00            
ATOM    920  HZ1 LYS G   1       6.196 -25.973 -10.457  1.00  0.00            
ATOM    921  HZ2 LYS G   1       5.789 -24.718  -9.372  1.00  0.00            
ATOM    922  HZ3 LYS G   1       6.352 -26.214  -8.769  1.00  0.00            
ATOM    923  C   LYS G   1      -1.141 -24.347  -8.683  1.00  0.00            
ATOM    924  O   LYS G   1      -0.972 -24.077  -9.885  1.00  0.00            
ATOM    925  N   TRP G   2      -1.905 -23.538  -7.893  1.00  0.00            
ATOM    926  HN  TRP G   2      -2.037 -23.673  -6.918  1.00  0.00            
ATOM    927  CA  TRP G   2      -2.760 -22.483  -8.376  1.00  0.00            
ATOM    928  HA  TRP G   2      -3.396 -22.932  -9.120  1.00  0.00            
ATOM    929  CB  TRP G   2      -3.631 -22.125  -7.151  1.00  0.00            
ATOM    930  HB1 TRP G   2      -3.039 -22.054  -6.217  1.00  0.00            
ATOM    931  HB2 TRP G   2      -4.246 -23.035  -6.991  1.00  0.00            
ATOM    932  CG  TRP G   2      -4.435 -20.909  -7.270  1.00  0.00            
ATOM    933  CD1 TRP G   2      -5.560 -20.882  -8.004  1.00  0.00            
ATOM    934  HD1 TRP G   2      -6.137 -21.746  -8.268  1.00  0.00            
ATOM    935  NE1 TRP G   2      -6.113 -19.588  -7.847  1.00  0.00            
ATOM    936  HE1 TRP G   2      -7.027 -19.293  -8.028  1.00  0.00            
ATOM    937  CE2 TRP G   2      -5.218 -18.843  -7.160  1.00  0.00            
ATOM    938  CD2 TRP G   2      -4.138 -19.557  -6.875  1.00  0.00            
ATOM    939  CE3 TRP G   2      -3.002 -19.011  -6.309  1.00  0.00            
ATOM    940  HE3 TRP G   2      -2.088 -19.565  -6.131  1.00  0.00            
ATOM    941  CZ3 TRP G   2      -3.161 -17.705  -5.829  1.00  0.00            
ATOM    942  HZ3 TRP G   2      -2.444 -17.366  -5.103  1.00  0.00            
ATOM    943  CZ2 TRP G   2      -5.431 -17.496  -6.716  1.00  0.00            
ATOM    944  HZ2 TRP G   2      -6.394 -17.035  -6.817  1.00  0.00            
ATOM    945  CH2 TRP G   2      -4.340 -16.967  -5.977  1.00  0.00            
ATOM    946  HH2 TRP G   2      -4.502 -16.075  -5.380  1.00  0.00            
ATOM    947  C   TRP G   2      -1.975 -21.273  -8.904  1.00  0.00            
ATOM    948  O   TRP G   2      -1.009 -20.817  -8.252  1.00  0.00            
ATOM    949  N   LYS G   3      -2.459 -20.562  -9.966  1.00  0.00            
ATOM    950  HN  LYS G   3      -3.300 -20.935 -10.351  1.00  0.00            
ATOM    951  CA  LYS G   3      -1.904 -19.321 -10.444  1.00  0.00            
ATOM    952  HA  LYS G   3      -1.723 -18.657  -9.613  1.00  0.00            
ATOM    953  CB  LYS G   3      -0.605 -19.401 -11.286  1.00  0.00            
ATOM    954  HB1 LYS G   3       0.084 -19.993 -10.645  1.00  0.00            
ATOM    955  HB2 LYS G   3      -0.256 -18.344 -11.377  1.00  0.00            
ATOM    956  CG  LYS G   3      -0.711 -20.036 -12.709  1.00  0.00            
ATOM    957  HG1 LYS G   3      -1.419 -19.612 -13.454  1.00  0.00            
ATOM    958  HG2 LYS G   3      -0.985 -21.097 -12.530  1.00  0.00            
ATOM    959  CD  LYS G   3       0.683 -20.033 -13.348  1.00  0.00            
ATOM    960  HD1 LYS G   3       0.870 -18.981 -13.648  1.00  0.00            
ATOM    961  HD2 LYS G   3       1.506 -20.286 -12.637  1.00  0.00            
ATOM    962  CE  LYS G   3       0.608 -20.961 -14.586  1.00  0.00            
ATOM    963  HE1 LYS G   3      -0.195 -20.655 -15.292  1.00  0.00            
ATOM    964  HE2 LYS G   3       0.572 -22.030 -14.291  1.00  0.00            
ATOM    965  NZ  LYS G   3       1.879 -20.671 -15.314  1.00  0.00            
ATOM    966  HZ1 LYS G   3       2.003 -19.718 -15.708  1.00  0.00            
ATOM    967  HZ2 LYS G   3       2.675 -20.793 -14.658  1.00  0.00            
ATOM    968  HZ3 LYS G   3       1.909 -21.380 -16.066  1.00  0.00            
ATOM    969  C   LYS G   3      -2.947 -18.734 -11.424  1.00  0.00            
ATOM    970  O   LYS G   3      -3.820 -19.422 -11.933  1.00  0.00            
ATOM    971  N   TRP G   4      -2.838 -17.423 -11.630  1.00  0.00            
ATOM    972  HN  TRP G   4      -2.169 -16.961 -11.056  1.00  0.00            
ATOM    973  CA  TRP G   4      -3.409 -16.736 -12.707  1.00  0.00            
ATOM    974  HA  TRP G   4      -3.534 -17.463 -13.492  1.00  0.00            
ATOM    975  CB  TRP G   4      -4.919 -16.165 -12.417  1.00  0.00            
ATOM    976  HB1 TRP G   4      -4.909 -15.635 -11.439  1.00  0.00            
ATOM    977  HB2 TRP G   4      -5.503 -17.056 -12.096  1.00  0.00            
ATOM    978  CG  TRP G   4      -5.780 -15.328 -13.359  1.00  0.00            
ATOM    979  CD1 TRP G   4      -6.189 -15.797 -14.576  1.00  0.00            
ATOM    980  HD1 TRP G   4      -5.569 -16.459 -15.162  1.00  0.00            
ATOM    981  NE1 TRP G   4      -7.020 -14.897 -15.156  1.00  0.00            
ATOM    982  HE1 TRP G   4      -7.391 -14.783 -16.049  1.00  0.00            
ATOM    983  CE2 TRP G   4      -7.055 -13.803 -14.432  1.00  0.00            
ATOM    984  CD2 TRP G   4      -6.344 -14.052 -13.243  1.00  0.00            
ATOM    985  CE3 TRP G   4      -6.213 -13.056 -12.288  1.00  0.00            
ATOM    986  HE3 TRP G   4      -5.659 -13.272 -11.391  1.00  0.00            
ATOM    987  CZ3 TRP G   4      -6.950 -11.874 -12.464  1.00  0.00            
ATOM    988  HZ3 TRP G   4      -6.992 -11.097 -11.727  1.00  0.00            
ATOM    989  CZ2 TRP G   4      -7.646 -12.649 -14.689  1.00  0.00            
ATOM    990  HZ2 TRP G   4      -8.071 -12.486 -15.672  1.00  0.00            
ATOM    991  CH2 TRP G   4      -7.588 -11.696 -13.713  1.00  0.00            
ATOM    992  HH2 TRP G   4      -8.158 -10.781 -13.815  1.00  0.00            
ATOM    993  C   TRP G   4      -2.488 -15.648 -13.262  1.00  0.00            
ATOM    994  O   TRP G   4      -1.940 -14.833 -12.539  1.00  0.00            
ATOM    995  N   GLN G   5      -2.460 -15.570 -14.544  1.00  0.00            
ATOM    996  HN  GLN G   5      -2.920 -16.241 -15.129  1.00  0.00            
ATOM    997  CA  GLN G   5      -1.558 -14.606 -15.206  1.00  0.00            
ATOM    998  HA  GLN G   5      -1.476 -13.676 -14.657  1.00  0.00            
ATOM    999  CB  GLN G   5      -0.130 -15.308 -15.353  1.00  0.00            
ATOM   1000  HB1 GLN G   5       0.325 -15.384 -14.340  1.00  0.00            
ATOM   1001  HB2 GLN G   5       0.560 -14.565 -15.809  1.00  0.00            
ATOM   1002  CG  GLN G   5      -0.172 -16.660 -16.107  1.00  0.00            
ATOM   1003  HG1 GLN G   5      -0.604 -16.740 -17.126  1.00  0.00            
ATOM   1004  HG2 GLN G   5      -0.543 -17.474 -15.440  1.00  0.00            
ATOM   1005  CD  GLN G   5       1.377 -17.011 -16.288  1.00  0.00            
ATOM   1006  OE1 GLN G   5       1.888 -17.892 -15.599  1.00  0.00            
ATOM   1007  NE2 GLN G   5       2.017 -16.446 -17.296  1.00  0.00            
ATOM   1008 HE21 GLN G   5       2.979 -16.632 -17.472  1.00  0.00            
ATOM   1009 HE22 GLN G   5       1.561 -15.682 -17.763  1.00  0.00            
ATOM   1010  C   GLN G   5      -1.964 -14.162 -16.603  1.00  0.00            
ATOM   1011  O   GLN G   5      -2.732 -14.794 -17.302  1.00  0.00            
ATOM   1012  N   TRP G   6      -1.461 -12.912 -17.024  1.00  0.00            
ATOM   1013  HN  TRP G   6      -0.861 -12.364 -16.449  1.00  0.00            
ATOM   1014  CA  TRP G   6      -1.995 -12.402 -18.245  1.00  0.00            
ATOM   1015  HA  TRP G   6      -2.024 -13.098 -19.064  1.00  0.00            
ATOM   1016  CB  TRP G   6      -3.431 -11.793 -18.043  1.00  0.00            
ATOM   1017  HB1 TRP G   6      -4.034 -12.726 -17.960  1.00  0.00            
ATOM   1018  HB2 TRP G   6      -3.780 -11.293 -18.978  1.00  0.00            
ATOM   1019  CG  TRP G   6      -3.715 -10.949 -16.855  1.00  0.00            
ATOM   1020  CD1 TRP G   6      -4.513 -11.439 -15.818  1.00  0.00            
ATOM   1021  HD1 TRP G   6      -4.974 -12.413 -15.816  1.00  0.00            
ATOM   1022  NE1 TRP G   6      -4.788 -10.393 -14.975  1.00  0.00            
ATOM   1023  HE1 TRP G   6      -5.316 -10.463 -14.154  1.00  0.00            
ATOM   1024  CE2 TRP G   6      -4.179  -9.228 -15.437  1.00  0.00            
ATOM   1025  CD2 TRP G   6      -3.529  -9.548 -16.631  1.00  0.00            
ATOM   1026  CE3 TRP G   6      -2.888  -8.571 -17.403  1.00  0.00            
ATOM   1027  HE3 TRP G   6      -2.487  -8.766 -18.385  1.00  0.00            
ATOM   1028  CZ3 TRP G   6      -2.854  -7.279 -16.777  1.00  0.00            
ATOM   1029  HZ3 TRP G   6      -2.415  -6.460 -17.336  1.00  0.00            
ATOM   1030  CZ2 TRP G   6      -4.112  -7.970 -14.918  1.00  0.00            
ATOM   1031  HZ2 TRP G   6      -4.354  -7.918 -13.863  1.00  0.00            
ATOM   1032  CH2 TRP G   6      -3.372  -6.980 -15.511  1.00  0.00            
ATOM   1033  HH2 TRP G   6      -3.213  -5.982 -15.157  1.00  0.00            
ATOM   1034  C   TRP G   6      -1.045 -11.372 -18.764  1.00  0.00            
ATOM   1035  O   TRP G   6      -0.108 -10.911 -18.063  1.00  0.00            
ATOM   1036  N   ASN G   7      -1.352 -11.024 -20.015  1.00  0.00            
ATOM   1037  HN  ASN G   7      -2.165 -11.394 -20.442  1.00  0.00            
ATOM   1038  CA  ASN G   7      -0.520 -10.101 -20.745  1.00  0.00            
ATOM   1039  HA  ASN G   7       0.411 -10.097 -20.204  1.00  0.00            
ATOM   1040  CB  ASN G   7      -0.190 -10.536 -22.230  1.00  0.00            
ATOM   1041  HB1 ASN G   7       0.516  -9.810 -22.680  1.00  0.00            
ATOM   1042  HB2 ASN G   7      -1.222 -10.543 -22.650  1.00  0.00            
ATOM   1043  CG  ASN G   7       0.506 -11.876 -22.303  1.00  0.00            
ATOM   1044  OD1 ASN G   7       1.423 -12.236 -21.553  1.00  0.00            
ATOM   1045  ND2 ASN G   7       0.165 -12.675 -23.336  1.00  0.00            
ATOM   1046 HD21 ASN G   7      -0.382 -12.355 -24.108  1.00  0.00            
ATOM   1047 HD22 ASN G   7       0.471 -13.627 -23.336  1.00  0.00            
ATOM   1048  C   ASN G   7      -1.033  -8.639 -20.687  1.00  0.00            
ATOM   1049  OT1 ASN G   7      -2.114  -8.330 -21.231  1.00  0.00            
ATOM   1050  OT2 ASN G   7      -0.196  -7.738 -20.308  1.00  0.00            
ATOM   1051  N   LYS H   1      -6.755 -21.189   6.150  1.00  0.00            
ATOM   1052  H1  LYS H   1      -6.360 -21.887   6.817  1.00  0.00            
ATOM   1053  H2  LYS H   1      -5.938 -20.753   5.672  1.00  0.00            
ATOM   1054  H3  LYS H   1      -7.310 -20.511   6.713  1.00  0.00            
ATOM   1055  CA  LYS H   1      -7.645 -21.846   5.091  1.00  0.00            
ATOM   1056  HA  LYS H   1      -7.150 -22.732   4.712  1.00  0.00            
ATOM   1057  CB  LYS H   1      -9.060 -22.206   5.755  1.00  0.00            
ATOM   1058  HB1 LYS H   1      -9.312 -21.407   6.482  1.00  0.00            
ATOM   1059  HB2 LYS H   1      -8.926 -23.060   6.448  1.00  0.00            
ATOM   1060  CG  LYS H   1     -10.315 -22.343   4.839  1.00  0.00            
ATOM   1061  HG1 LYS H   1     -10.010 -22.925   3.947  1.00  0.00            
ATOM   1062  HG2 LYS H   1     -10.721 -21.376   4.471  1.00  0.00            
ATOM   1063  CD  LYS H   1     -11.580 -23.015   5.445  1.00  0.00            
ATOM   1064  HD1 LYS H   1     -11.870 -22.370   6.302  1.00  0.00            
ATOM   1065  HD2 LYS H   1     -12.433 -22.893   4.738  1.00  0.00            
ATOM   1066  CE  LYS H   1     -11.296 -24.495   5.697  1.00  0.00            
ATOM   1067  HE1 LYS H   1     -10.456 -24.622   6.407  1.00  0.00            
ATOM   1068  HE2 LYS H   1     -11.039 -25.001   4.746  1.00  0.00            
ATOM   1069  NZ  LYS H   1     -12.537 -25.066   6.095  1.00  0.00            
ATOM   1070  HZ1 LYS H   1     -12.812 -24.715   7.032  1.00  0.00            
ATOM   1071  HZ2 LYS H   1     -13.175 -24.849   5.303  1.00  0.00            
ATOM   1072  HZ3 LYS H   1     -12.353 -26.094   6.145  1.00  0.00            
ATOM   1073  C   LYS H   1      -7.894 -20.871   4.018  1.00  0.00            
ATOM   1074  O   LYS H   1      -8.035 -19.606   4.251  1.00  0.00            
ATOM   1075  N   TRP H   2      -7.865 -21.380   2.744  1.00  0.00            
ATOM   1076  HN  TRP H   2      -7.791 -22.350   2.540  1.00  0.00            
ATOM   1077  CA  TRP H   2      -8.082 -20.510   1.553  1.00  0.00            
ATOM   1078  HA  TRP H   2      -7.848 -19.473   1.759  1.00  0.00            
ATOM   1079  CB  TRP H   2      -6.865 -20.947   0.608  1.00  0.00            
ATOM   1080  HB1 TRP H   2      -6.971 -22.041   0.465  1.00  0.00            
ATOM   1081  HB2 TRP H   2      -5.925 -20.714   1.141  1.00  0.00            
ATOM   1082  CG  TRP H   2      -6.806 -20.325  -0.764  1.00  0.00            
ATOM   1083  CD1 TRP H   2      -6.790 -18.997  -1.148  1.00  0.00            
ATOM   1084  HD1 TRP H   2      -6.746 -18.231  -0.387  1.00  0.00            
ATOM   1085  NE1 TRP H   2      -6.857 -18.905  -2.518  1.00  0.00            
ATOM   1086  HE1 TRP H   2      -7.112 -18.089  -2.997  1.00  0.00            
ATOM   1087  CE2 TRP H   2      -6.806 -20.201  -3.083  1.00  0.00            
ATOM   1088  CD2 TRP H   2      -6.743 -21.087  -1.984  1.00  0.00            
ATOM   1089  CE3 TRP H   2      -6.576 -22.494  -2.253  1.00  0.00            
ATOM   1090  HE3 TRP H   2      -6.531 -23.287  -1.520  1.00  0.00            
ATOM   1091  CZ3 TRP H   2      -6.737 -22.904  -3.572  1.00  0.00            
ATOM   1092  HZ3 TRP H   2      -6.681 -23.957  -3.777  1.00  0.00            
ATOM   1093  CZ2 TRP H   2      -6.833 -20.638  -4.426  1.00  0.00            
ATOM   1094  HZ2 TRP H   2      -7.226 -19.982  -5.182  1.00  0.00            
ATOM   1095  CH2 TRP H   2      -6.858 -21.993  -4.617  1.00  0.00            
ATOM   1096  HH2 TRP H   2      -7.096 -22.345  -5.612  1.00  0.00            
ATOM   1097  C   TRP H   2      -9.478 -20.612   0.945  1.00  0.00            
ATOM   1098  O   TRP H   2     -10.050 -21.679   0.986  1.00  0.00            
ATOM   1099  N   LYS H   3      -9.983 -19.434   0.470  1.00  0.00            
ATOM   1100  HN  LYS H   3      -9.544 -18.560   0.616  1.00  0.00            
ATOM   1101  CA  LYS H   3     -11.225 -19.288  -0.289  1.00  0.00            
ATOM   1102  HA  LYS H   3     -11.585 -20.223  -0.682  1.00  0.00            
ATOM   1103  CB  LYS H   3     -12.383 -18.776   0.598  1.00  0.00            
ATOM   1104  HB1 LYS H   3     -13.279 -18.647  -0.050  1.00  0.00            
ATOM   1105  HB2 LYS H   3     -12.133 -17.807   1.070  1.00  0.00            
ATOM   1106  CG  LYS H   3     -12.640 -19.749   1.743  1.00  0.00            
ATOM   1107  HG1 LYS H   3     -11.796 -19.789   2.465  1.00  0.00            
ATOM   1108  HG2 LYS H   3     -12.763 -20.767   1.312  1.00  0.00            
ATOM   1109  CD  LYS H   3     -13.904 -19.420   2.488  1.00  0.00            
ATOM   1110  HD1 LYS H   3     -13.732 -18.480   3.038  1.00  0.00            
ATOM   1111  HD2 LYS H   3     -14.734 -19.117   1.825  1.00  0.00            
ATOM   1112  CE  LYS H   3     -14.346 -20.723   3.356  1.00  0.00            
ATOM   1113  HE1 LYS H   3     -13.691 -20.910   4.235  1.00  0.00            
ATOM   1114  HE2 LYS H   3     -14.280 -21.594   2.677  1.00  0.00            
ATOM   1115  NZ  LYS H   3     -15.717 -20.670   3.850  1.00  0.00            
ATOM   1116  HZ1 LYS H   3     -15.912 -19.722   4.221  1.00  0.00            
ATOM   1117  HZ2 LYS H   3     -16.261 -20.926   3.002  1.00  0.00            
ATOM   1118  HZ3 LYS H   3     -15.837 -21.428   4.551  1.00  0.00            
ATOM   1119  C   LYS H   3     -11.098 -18.467  -1.526  1.00  0.00            
ATOM   1120  O   LYS H   3     -10.559 -17.360  -1.453  1.00  0.00            
ATOM   1121  N   TRP H   4     -11.612 -18.984  -2.606  1.00  0.00            
ATOM   1122  HN  TRP H   4     -12.088 -19.850  -2.736  1.00  0.00            
ATOM   1123  CA  TRP H   4     -11.355 -18.233  -3.822  1.00  0.00            
ATOM   1124  HA  TRP H   4     -11.557 -17.191  -3.699  1.00  0.00            
ATOM   1125  CB  TRP H   4     -10.062 -18.592  -4.457  1.00  0.00            
ATOM   1126  HB1 TRP H   4      -9.889 -19.613  -4.051  1.00  0.00            
ATOM   1127  HB2 TRP H   4      -9.328 -17.903  -3.984  1.00  0.00            
ATOM   1128  CG  TRP H   4      -9.824 -18.625  -5.958  1.00  0.00            
ATOM   1129  CD1 TRP H   4      -9.587 -17.578  -6.745  1.00  0.00            
ATOM   1130  HD1 TRP H   4      -9.689 -16.530  -6.510  1.00  0.00            
ATOM   1131  NE1 TRP H   4      -9.421 -18.018  -8.086  1.00  0.00            
ATOM   1132  HE1 TRP H   4      -9.341 -17.430  -8.862  1.00  0.00            
ATOM   1133  CE2 TRP H   4      -9.408 -19.388  -8.006  1.00  0.00            
ATOM   1134  CD2 TRP H   4      -9.641 -19.828  -6.706  1.00  0.00            
ATOM   1135  CE3 TRP H   4      -9.789 -21.207  -6.375  1.00  0.00            
ATOM   1136  HE3 TRP H   4      -9.847 -21.596  -5.368  1.00  0.00            
ATOM   1137  CZ3 TRP H   4      -9.538 -22.107  -7.362  1.00  0.00            
ATOM   1138  HZ3 TRP H   4      -9.438 -23.147  -7.063  1.00  0.00            
ATOM   1139  CZ2 TRP H   4      -9.161 -20.375  -8.975  1.00  0.00            
ATOM   1140  HZ2 TRP H   4      -8.855 -20.038  -9.950  1.00  0.00            
ATOM   1141  CH2 TRP H   4      -9.126 -21.713  -8.617  1.00  0.00            
ATOM   1142  HH2 TRP H   4      -8.759 -22.412  -9.360  1.00  0.00            
ATOM   1143  C   TRP H   4     -12.504 -18.596  -4.658  1.00  0.00            
ATOM   1144  O   TRP H   4     -13.147 -19.581  -4.467  1.00  0.00            
ATOM   1145  N   GLN H   5     -12.793 -17.655  -5.556  1.00  0.00            
ATOM   1146  HN  GLN H   5     -12.293 -16.801  -5.672  1.00  0.00            
ATOM   1147  CA  GLN H   5     -13.867 -17.756  -6.498  1.00  0.00            
ATOM   1148  HA  GLN H   5     -14.261 -18.757  -6.546  1.00  0.00            
ATOM   1149  CB  GLN H   5     -15.097 -16.951  -6.035  1.00  0.00            
ATOM   1150  HB1 GLN H   5     -14.770 -15.911  -5.817  1.00  0.00            
ATOM   1151  HB2 GLN H   5     -15.482 -17.351  -5.063  1.00  0.00            
ATOM   1152  CG  GLN H   5     -16.287 -16.911  -7.027  1.00  0.00            
ATOM   1153  HG1 GLN H   5     -16.104 -16.135  -7.797  1.00  0.00            
ATOM   1154  HG2 GLN H   5     -17.217 -16.544  -6.539  1.00  0.00            
ATOM   1155  CD  GLN H   5     -16.659 -18.226  -7.692  1.00  0.00            
ATOM   1156  OE1 GLN H   5     -16.333 -18.452  -8.842  1.00  0.00            
ATOM   1157  NE2 GLN H   5     -17.254 -19.141  -6.921  1.00  0.00            
ATOM   1158 HE21 GLN H   5     -17.534 -18.890  -5.996  1.00  0.00            
ATOM   1159 HE22 GLN H   5     -17.343 -20.037  -7.345  1.00  0.00            
ATOM   1160  C   GLN H   5     -13.381 -17.002  -7.714  1.00  0.00            
ATOM   1161  O   GLN H   5     -12.904 -15.848  -7.538  1.00  0.00            
ATOM   1162  N   TRP H   6     -13.482 -17.476  -9.000  1.00  0.00            
ATOM   1163  HN  TRP H   6     -13.913 -18.372  -9.150  1.00  0.00            
ATOM   1164  CA  TRP H   6     -12.911 -16.906 -10.199  1.00  0.00            
ATOM   1165  HA  TRP H   6     -12.230 -16.123  -9.878  1.00  0.00            
ATOM   1166  CB  TRP H   6     -12.207 -17.916 -11.121  1.00  0.00            
ATOM   1167  HB1 TRP H   6     -11.232 -18.229 -10.676  1.00  0.00            
ATOM   1168  HB2 TRP H   6     -11.911 -17.525 -12.125  1.00  0.00            
ATOM   1169  CG  TRP H   6     -13.004 -19.132 -11.350  1.00  0.00            
ATOM   1170  CD1 TRP H   6     -13.742 -19.313 -12.483  1.00  0.00            
ATOM   1171  HD1 TRP H   6     -13.931 -18.653 -13.315  1.00  0.00            
ATOM   1172  NE1 TRP H   6     -14.371 -20.550 -12.386  1.00  0.00            
ATOM   1173  HE1 TRP H   6     -14.685 -21.014 -13.185  1.00  0.00            
ATOM   1174  CE2 TRP H   6     -13.977 -21.167 -11.204  1.00  0.00            
ATOM   1175  CD2 TRP H   6     -13.152 -20.285 -10.541  1.00  0.00            
ATOM   1176  CE3 TRP H   6     -12.645 -20.645  -9.308  1.00  0.00            
ATOM   1177  HE3 TRP H   6     -12.077 -19.902  -8.769  1.00  0.00            
ATOM   1178  CZ3 TRP H   6     -13.165 -21.789  -8.664  1.00  0.00            
ATOM   1179  HZ3 TRP H   6     -12.861 -22.108  -7.679  1.00  0.00            
ATOM   1180  CZ2 TRP H   6     -14.469 -22.308 -10.633  1.00  0.00            
ATOM   1181  HZ2 TRP H   6     -15.110 -23.015 -11.132  1.00  0.00            
ATOM   1182  CH2 TRP H   6     -14.066 -22.625  -9.387  1.00  0.00            
ATOM   1183  HH2 TRP H   6     -14.398 -23.597  -9.060  1.00  0.00            
ATOM   1184  C   TRP H   6     -13.951 -16.180 -11.019  1.00  0.00            
ATOM   1185  O   TRP H   6     -13.629 -15.352 -11.810  1.00  0.00            
ATOM   1186  N   ASN H   7     -15.237 -16.463 -10.742  1.00  0.00            
ATOM   1187  HN  ASN H   7     -15.477 -17.026  -9.958  1.00  0.00            
ATOM   1188  CA  ASN H   7     -16.344 -15.807 -11.394  1.00  0.00            
ATOM   1189  HA  ASN H   7     -16.122 -15.696 -12.449  1.00  0.00            
ATOM   1190  CB  ASN H   7     -17.630 -16.679 -11.254  1.00  0.00            
ATOM   1191  HB1 ASN H   7     -18.471 -16.090 -11.694  1.00  0.00            
ATOM   1192  HB2 ASN H   7     -17.801 -16.924 -10.181  1.00  0.00            
ATOM   1193  CG  ASN H   7     -17.484 -17.974 -12.070  1.00  0.00            
ATOM   1194  OD1 ASN H   7     -17.203 -18.117 -13.256  1.00  0.00            
ATOM   1195  ND2 ASN H   7     -17.638 -19.074 -11.303  1.00  0.00            
ATOM   1196 HD21 ASN H   7     -17.469 -19.011 -10.319  1.00  0.00            
ATOM   1197 HD22 ASN H   7     -17.374 -19.949 -11.699  1.00  0.00            
ATOM   1198  C   ASN H   7     -16.555 -14.367 -10.902  1.00  0.00            
ATOM   1199  OT1 ASN H   7     -16.561 -13.356 -11.730  1.00  0.00            
ATOM   1200  OT2 ASN H   7     -16.877 -14.187  -9.703  1.00  0.00            
ATOM   1201  N   LYS I   1     -17.043 -11.191 -10.009  1.00  0.00            
ATOM   1202  H1  LYS I   1     -17.289 -11.238  -8.997  1.00  0.00            
ATOM   1203  H2  LYS I   1     -17.605 -10.443 -10.461  1.00  0.00            
ATOM   1204  H3  LYS I   1     -17.125 -12.093 -10.514  1.00  0.00            
ATOM   1205  CA  LYS I   1     -15.571 -10.829 -10.329  1.00  0.00            
ATOM   1206  HA  LYS I   1     -15.382 -11.008 -11.373  1.00  0.00            
ATOM   1207  CB  LYS I   1     -15.467  -9.284 -10.006  1.00  0.00            
ATOM   1208  HB1 LYS I   1     -14.432  -9.022  -9.711  1.00  0.00            
ATOM   1209  HB2 LYS I   1     -16.195  -8.922  -9.249  1.00  0.00            
ATOM   1210  CG  LYS I   1     -15.782  -8.459 -11.223  1.00  0.00            
ATOM   1211  HG1 LYS I   1     -16.744  -8.784 -11.662  1.00  0.00            
ATOM   1212  HG2 LYS I   1     -15.023  -8.588 -12.018  1.00  0.00            
ATOM   1213  CD  LYS I   1     -15.753  -6.883 -10.974  1.00  0.00            
ATOM   1214  HD1 LYS I   1     -16.437  -6.676 -10.133  1.00  0.00            
ATOM   1215  HD2 LYS I   1     -14.738  -6.566 -10.651  1.00  0.00            
ATOM   1216  CE  LYS I   1     -16.235  -6.016 -12.186  1.00  0.00            
ATOM   1217  HE1 LYS I   1     -17.315  -6.222 -12.357  1.00  0.00            
ATOM   1218  HE2 LYS I   1     -15.688  -6.388 -13.076  1.00  0.00            
ATOM   1219  NZ  LYS I   1     -16.120  -4.631 -11.927  1.00  0.00            
ATOM   1220  HZ1 LYS I   1     -15.182  -4.268 -11.634  1.00  0.00            
ATOM   1221  HZ2 LYS I   1     -16.470  -4.133 -12.771  1.00  0.00            
ATOM   1222  HZ3 LYS I   1     -16.807  -4.502 -11.151  1.00  0.00            
ATOM   1223  C   LYS I   1     -14.614 -11.654  -9.489  1.00  0.00            
ATOM   1224  O   LYS I   1     -14.888 -12.096  -8.369  1.00  0.00            
ATOM   1225  N   TRP I   2     -13.406 -11.891 -10.002  1.00  0.00            
ATOM   1226  HN  TRP I   2     -13.279 -11.640 -10.955  1.00  0.00            
ATOM   1227  CA  TRP I   2     -12.346 -12.716  -9.411  1.00  0.00            
ATOM   1228  HA  TRP I   2     -12.777 -13.700  -9.262  1.00  0.00            
ATOM   1229  CB  TRP I   2     -11.152 -12.793 -10.404  1.00  0.00            
ATOM   1230  HB1 TRP I   2     -10.752 -11.755 -10.439  1.00  0.00            
ATOM   1231  HB2 TRP I   2     -11.660 -12.916 -11.389  1.00  0.00            
ATOM   1232  CG  TRP I   2     -10.184 -13.913 -10.261  1.00  0.00            
ATOM   1233  CD1 TRP I   2     -10.112 -15.042 -11.045  1.00  0.00            
ATOM   1234  HD1 TRP I   2     -10.800 -15.197 -11.859  1.00  0.00            
ATOM   1235  NE1 TRP I   2      -8.984 -15.832 -10.702  1.00  0.00            
ATOM   1236  HE1 TRP I   2      -8.636 -16.465 -11.357  1.00  0.00            
ATOM   1237  CE2 TRP I   2      -8.209 -15.213  -9.796  1.00  0.00            
ATOM   1238  CD2 TRP I   2      -8.917 -13.962  -9.512  1.00  0.00            
ATOM   1239  CE3 TRP I   2      -8.331 -13.028  -8.706  1.00  0.00            
ATOM   1240  HE3 TRP I   2      -8.866 -12.130  -8.417  1.00  0.00            
ATOM   1241  CZ3 TRP I   2      -7.048 -13.319  -8.226  1.00  0.00            
ATOM   1242  HZ3 TRP I   2      -6.570 -12.625  -7.559  1.00  0.00            
ATOM   1243  CZ2 TRP I   2      -6.909 -15.501  -9.302  1.00  0.00            
ATOM   1244  HZ2 TRP I   2      -6.372 -16.369  -9.637  1.00  0.00            
ATOM   1245  CH2 TRP I   2      -6.391 -14.523  -8.492  1.00  0.00            
ATOM   1246  HH2 TRP I   2      -5.434 -14.797  -8.063  1.00  0.00            
ATOM   1247  C   TRP I   2     -11.967 -12.129  -8.045  1.00  0.00            
ATOM   1248  O   TRP I   2     -11.863 -10.958  -7.764  1.00  0.00            
ATOM   1249  N   LYS I   3     -11.773 -13.002  -7.057  1.00  0.00            
ATOM   1250  HN  LYS I   3     -11.961 -13.978  -7.205  1.00  0.00            
ATOM   1251  CA  LYS I   3     -11.546 -12.666  -5.636  1.00  0.00            
ATOM   1252  HA  LYS I   3     -10.886 -11.814  -5.597  1.00  0.00            
ATOM   1253  CB  LYS I   3     -12.816 -12.126  -4.956  1.00  0.00            
ATOM   1254  HB1 LYS I   3     -13.237 -11.259  -5.514  1.00  0.00            
ATOM   1255  HB2 LYS I   3     -12.576 -11.833  -3.913  1.00  0.00            
ATOM   1256  CG  LYS I   3     -14.102 -13.007  -4.762  1.00  0.00            
ATOM   1257  HG1 LYS I   3     -13.965 -13.882  -4.089  1.00  0.00            
ATOM   1258  HG2 LYS I   3     -14.230 -13.445  -5.781  1.00  0.00            
ATOM   1259  CD  LYS I   3     -15.364 -12.266  -4.338  1.00  0.00            
ATOM   1260  HD1 LYS I   3     -15.287 -11.515  -3.527  1.00  0.00            
ATOM   1261  HD2 LYS I   3     -15.741 -11.689  -5.212  1.00  0.00            
ATOM   1262  CE  LYS I   3     -16.345 -13.297  -3.823  1.00  0.00            
ATOM   1263  HE1 LYS I   3     -15.917 -13.777  -2.913  1.00  0.00            
ATOM   1264  HE2 LYS I   3     -16.475 -14.103  -4.583  1.00  0.00            
ATOM   1265  NZ  LYS I   3     -17.673 -12.777  -3.555  1.00  0.00            
ATOM   1266  HZ1 LYS I   3     -18.314 -13.561  -3.312  1.00  0.00            
ATOM   1267  HZ2 LYS I   3     -17.663 -11.973  -2.883  1.00  0.00            
ATOM   1268  HZ3 LYS I   3     -18.079 -12.233  -4.339  1.00  0.00            
ATOM   1269  C   LYS I   3     -10.862 -13.695  -4.824  1.00  0.00            
ATOM   1270  O   LYS I   3     -10.951 -14.858  -5.198  1.00  0.00            
ATOM   1271  N   TRP I   4     -10.073 -13.240  -3.815  1.00  0.00            
ATOM   1272  HN  TRP I   4     -10.016 -12.275  -3.586  1.00  0.00            
ATOM   1273  CA  TRP I   4      -9.221 -14.148  -3.122  1.00  0.00            
ATOM   1274  HA  TRP I   4      -9.625 -15.148  -3.144  1.00  0.00            
ATOM   1275  CB  TRP I   4      -7.728 -14.044  -3.707  1.00  0.00            
ATOM   1276  HB1 TRP I   4      -7.599 -12.948  -3.828  1.00  0.00            
ATOM   1277  HB2 TRP I   4      -7.768 -14.457  -4.741  1.00  0.00            
ATOM   1278  CG  TRP I   4      -6.681 -14.758  -2.870  1.00  0.00            
ATOM   1279  CD1 TRP I   4      -6.051 -15.991  -3.228  1.00  0.00            
ATOM   1280  HD1 TRP I   4      -6.370 -16.590  -4.059  1.00  0.00            
ATOM   1281  NE1 TRP I   4      -5.298 -16.293  -2.269  1.00  0.00            
ATOM   1282  HE1 TRP I   4      -4.765 -17.104  -2.239  1.00  0.00            
ATOM   1283  CE2 TRP I   4      -5.335 -15.488  -1.238  1.00  0.00            
ATOM   1284  CD2 TRP I   4      -6.138 -14.396  -1.636  1.00  0.00            
ATOM   1285  CE3 TRP I   4      -6.278 -13.305  -0.777  1.00  0.00            
ATOM   1286  HE3 TRP I   4      -7.039 -12.558  -0.963  1.00  0.00            
ATOM   1287  CZ3 TRP I   4      -5.598 -13.259   0.431  1.00  0.00            
ATOM   1288  HZ3 TRP I   4      -5.822 -12.368   0.991  1.00  0.00            
ATOM   1289  CZ2 TRP I   4      -4.602 -15.431  -0.079  1.00  0.00            
ATOM   1290  HZ2 TRP I   4      -3.918 -16.221   0.201  1.00  0.00            
ATOM   1291  CH2 TRP I   4      -4.696 -14.270   0.786  1.00  0.00            
ATOM   1292  HH2 TRP I   4      -4.299 -14.240   1.780  1.00  0.00            
ATOM   1293  C   TRP I   4      -9.276 -13.879  -1.626  1.00  0.00            
ATOM   1294  O   TRP I   4      -9.410 -12.699  -1.199  1.00  0.00            
ATOM   1295  N   GLN I   5      -9.335 -14.914  -0.753  1.00  0.00            
ATOM   1296  HN  GLN I   5      -9.355 -15.886  -0.999  1.00  0.00            
ATOM   1297  CA  GLN I   5      -9.598 -14.657   0.622  1.00  0.00            
ATOM   1298  HA  GLN I   5      -9.322 -13.652   0.929  1.00  0.00            
ATOM   1299  CB  GLN I   5     -11.135 -14.659   0.975  1.00  0.00            
ATOM   1300  HB1 GLN I   5     -11.665 -15.460   0.416  1.00  0.00            
ATOM   1301  HB2 GLN I   5     -11.526 -13.702   0.590  1.00  0.00            
ATOM   1302  CG  GLN I   5     -11.452 -14.754   2.439  1.00  0.00            
ATOM   1303  HG1 GLN I   5     -10.973 -13.845   2.877  1.00  0.00            
ATOM   1304  HG2 GLN I   5     -11.044 -15.653   2.955  1.00  0.00            
ATOM   1305  CD  GLN I   5     -12.904 -14.501   2.856  1.00  0.00            
ATOM   1306  OE1 GLN I   5     -13.682 -13.705   2.278  1.00  0.00            
ATOM   1307  NE2 GLN I   5     -13.256 -15.086   4.014  1.00  0.00            
ATOM   1308 HE21 GLN I   5     -12.583 -15.787   4.256  1.00  0.00            
ATOM   1309 HE22 GLN I   5     -14.095 -14.890   4.506  1.00  0.00            
ATOM   1310  C   GLN I   5      -8.903 -15.711   1.507  1.00  0.00            
ATOM   1311  O   GLN I   5      -8.855 -16.904   1.184  1.00  0.00            
ATOM   1312  N   TRP I   6      -8.454 -15.306   2.696  1.00  0.00            
ATOM   1313  HN  TRP I   6      -8.380 -14.338   2.939  1.00  0.00            
ATOM   1314  CA  TRP I   6      -7.903 -16.160   3.699  1.00  0.00            
ATOM   1315  HA  TRP I   6      -7.647 -17.104   3.229  1.00  0.00            
ATOM   1316  CB  TRP I   6      -6.502 -15.686   4.101  1.00  0.00            
ATOM   1317  HB1 TRP I   6      -6.636 -14.809   4.762  1.00  0.00            
ATOM   1318  HB2 TRP I   6      -5.920 -15.408   3.200  1.00  0.00            
ATOM   1319  CG  TRP I   6      -5.726 -16.725   4.864  1.00  0.00            
ATOM   1320  CD1 TRP I   6      -5.636 -16.634   6.248  1.00  0.00            
ATOM   1321  HD1 TRP I   6      -6.042 -15.754   6.735  1.00  0.00            
ATOM   1322  NE1 TRP I   6      -4.923 -17.668   6.746  1.00  0.00            
ATOM   1323  HE1 TRP I   6      -4.439 -17.739   7.596  1.00  0.00            
ATOM   1324  CE2 TRP I   6      -4.617 -18.500   5.769  1.00  0.00            
ATOM   1325  CD2 TRP I   6      -5.050 -17.932   4.544  1.00  0.00            
ATOM   1326  CE3 TRP I   6      -4.786 -18.623   3.409  1.00  0.00            
ATOM   1327  HE3 TRP I   6      -5.296 -18.285   2.522  1.00  0.00            
ATOM   1328  CZ3 TRP I   6      -4.108 -19.826   3.496  1.00  0.00            
ATOM   1329  HZ3 TRP I   6      -4.051 -20.444   2.606  1.00  0.00            
ATOM   1330  CZ2 TRP I   6      -3.977 -19.732   5.851  1.00  0.00            
ATOM   1331  HZ2 TRP I   6      -3.558 -20.066   6.781  1.00  0.00            
ATOM   1332  CH2 TRP I   6      -3.779 -20.386   4.653  1.00  0.00            
ATOM   1333  HH2 TRP I   6      -3.251 -21.330   4.590  1.00  0.00            
ATOM   1334  C   TRP I   6      -8.869 -16.208   4.887  1.00  0.00            
ATOM   1335  O   TRP I   6      -9.374 -15.161   5.300  1.00  0.00            
ATOM   1336  N   ASN I   7      -9.050 -17.392   5.505  1.00  0.00            
ATOM   1337  HN  ASN I   7      -8.621 -18.223   5.160  1.00  0.00            
ATOM   1338  CA  ASN I   7      -9.871 -17.671   6.667  1.00  0.00            
ATOM   1339  HA  ASN I   7     -10.423 -16.838   7.080  1.00  0.00            
ATOM   1340  CB  ASN I   7     -10.875 -18.727   6.324  1.00  0.00            
ATOM   1341  HB1 ASN I   7     -11.227 -19.169   7.273  1.00  0.00            
ATOM   1342  HB2 ASN I   7     -10.493 -19.480   5.597  1.00  0.00            
ATOM   1343  CG  ASN I   7     -12.099 -18.041   5.771  1.00  0.00            
ATOM   1344  OD1 ASN I   7     -12.115 -17.440   4.703  1.00  0.00            
ATOM   1345  ND2 ASN I   7     -13.289 -18.253   6.441  1.00  0.00            
ATOM   1346 HD21 ASN I   7     -13.299 -18.991   7.122  1.00  0.00            
ATOM   1347 HD22 ASN I   7     -14.022 -17.737   5.991  1.00  0.00            
ATOM   1348  C   ASN I   7      -8.790 -18.236   7.614  1.00  0.00            
ATOM   1349  OT1 ASN I   7      -8.053 -19.187   7.251  1.00  0.00            
ATOM   1350  OT2 ASN I   7      -8.605 -17.769   8.758  1.00  0.00            
ATOM   1351  N   LYS J   1     -10.766 -13.346   6.866  1.00  0.00            
ATOM   1352  H1  LYS J   1     -10.948 -14.057   7.611  1.00  0.00            
ATOM   1353  H2  LYS J   1     -11.654 -12.854   6.639  1.00  0.00            
ATOM   1354  H3  LYS J   1     -10.395 -13.806   6.014  1.00  0.00            
ATOM   1355  CA  LYS J   1      -9.884 -12.357   7.408  1.00  0.00            
ATOM   1356  HA  LYS J   1     -10.353 -11.922   8.271  1.00  0.00            
ATOM   1357  CB  LYS J   1      -8.622 -13.030   8.013  1.00  0.00            
ATOM   1358  HB1 LYS J   1      -7.906 -12.337   8.479  1.00  0.00            
ATOM   1359  HB2 LYS J   1      -8.011 -13.674   7.347  1.00  0.00            
ATOM   1360  CG  LYS J   1      -9.064 -13.922   9.176  1.00  0.00            
ATOM   1361  HG1 LYS J   1      -9.332 -14.956   8.859  1.00  0.00            
ATOM   1362  HG2 LYS J   1      -9.896 -13.402   9.692  1.00  0.00            
ATOM   1363  CD  LYS J   1      -7.942 -14.042  10.215  1.00  0.00            
ATOM   1364  HD1 LYS J   1      -7.017 -14.276   9.644  1.00  0.00            
ATOM   1365  HD2 LYS J   1      -7.724 -13.074  10.713  1.00  0.00            
ATOM   1366  CE  LYS J   1      -8.097 -15.107  11.326  1.00  0.00            
ATOM   1367  HE1 LYS J   1      -9.034 -15.081  11.926  1.00  0.00            
ATOM   1368  HE2 LYS J   1      -7.324 -14.911  12.109  1.00  0.00            
ATOM   1369  NZ  LYS J   1      -7.740 -16.383  10.886  1.00  0.00            
ATOM   1370  HZ1 LYS J   1      -6.716 -16.579  10.861  1.00  0.00            
ATOM   1371  HZ2 LYS J   1      -8.089 -17.108  11.548  1.00  0.00            
ATOM   1372  HZ3 LYS J   1      -8.250 -16.660  10.022  1.00  0.00            
ATOM   1373  C   LYS J   1      -9.500 -11.287   6.501  1.00  0.00            
ATOM   1374  O   LYS J   1     -10.183 -10.290   6.339  1.00  0.00            
ATOM   1375  N   TRP J   2      -8.342 -11.443   5.791  1.00  0.00            
ATOM   1376  HN  TRP J   2      -7.750 -12.239   5.903  1.00  0.00            
ATOM   1377  CA  TRP J   2      -7.868 -10.511   4.796  1.00  0.00            
ATOM   1378  HA  TRP J   2      -8.275  -9.529   4.968  1.00  0.00            
ATOM   1379  CB  TRP J   2      -6.358 -10.297   4.843  1.00  0.00            
ATOM   1380  HB1 TRP J   2      -6.141  -9.545   5.630  1.00  0.00            
ATOM   1381  HB2 TRP J   2      -6.058  -9.793   3.896  1.00  0.00            
ATOM   1382  CG  TRP J   2      -5.529 -11.469   5.300  1.00  0.00            
ATOM   1383  CD1 TRP J   2      -5.164 -12.527   4.499  1.00  0.00            
ATOM   1384  HD1 TRP J   2      -5.278 -12.498   3.424  1.00  0.00            
ATOM   1385  NE1 TRP J   2      -4.605 -13.442   5.274  1.00  0.00            
ATOM   1386  HE1 TRP J   2      -3.948 -14.129   5.072  1.00  0.00            
ATOM   1387  CE2 TRP J   2      -4.688 -13.054   6.595  1.00  0.00            
ATOM   1388  CD2 TRP J   2      -5.223 -11.783   6.662  1.00  0.00            
ATOM   1389  CE3 TRP J   2      -5.472 -11.199   7.868  1.00  0.00            
ATOM   1390  HE3 TRP J   2      -5.951 -10.233   7.842  1.00  0.00            
ATOM   1391  CZ3 TRP J   2      -5.013 -11.837   9.098  1.00  0.00            
ATOM   1392  HZ3 TRP J   2      -4.994 -11.301  10.027  1.00  0.00            
ATOM   1393  CZ2 TRP J   2      -4.162 -13.676   7.743  1.00  0.00            
ATOM   1394  HZ2 TRP J   2      -3.811 -14.676   7.596  1.00  0.00            
ATOM   1395  CH2 TRP J   2      -4.344 -13.055   8.965  1.00  0.00            
ATOM   1396  HH2 TRP J   2      -3.989 -13.555   9.856  1.00  0.00            
ATOM   1397  C   TRP J   2      -8.321 -10.961   3.448  1.00  0.00            
ATOM   1398  O   TRP J   2      -8.414 -12.157   3.210  1.00  0.00            
ATOM   1399  N   LYS J   3      -8.579 -10.018   2.525  1.00  0.00            
ATOM   1400  HN  LYS J   3      -8.413  -9.070   2.802  1.00  0.00            
ATOM   1401  CA  LYS J   3      -9.205 -10.400   1.300  1.00  0.00            
ATOM   1402  HA  LYS J   3      -8.722 -11.315   0.993  1.00  0.00            
ATOM   1403  CB  LYS J   3     -10.756 -10.675   1.413  1.00  0.00            
ATOM   1404  HB1 LYS J   3     -10.706 -11.506   2.142  1.00  0.00            
ATOM   1405  HB2 LYS J   3     -11.098 -11.217   0.502  1.00  0.00            
ATOM   1406  CG  LYS J   3     -11.629  -9.540   1.928  1.00  0.00            
ATOM   1407  HG1 LYS J   3     -11.536  -8.669   1.249  1.00  0.00            
ATOM   1408  HG2 LYS J   3     -11.227  -9.244   2.918  1.00  0.00            
ATOM   1409  CD  LYS J   3     -13.088  -9.943   2.044  1.00  0.00            
ATOM   1410  HD1 LYS J   3     -13.426 -10.049   0.992  1.00  0.00            
ATOM   1411  HD2 LYS J   3     -13.067 -10.921   2.559  1.00  0.00            
ATOM   1412  CE  LYS J   3     -13.957  -8.871   2.714  1.00  0.00            
ATOM   1413  HE1 LYS J   3     -13.819  -7.877   2.248  1.00  0.00            
ATOM   1414  HE2 LYS J   3     -13.636  -8.733   3.773  1.00  0.00            
ATOM   1415  NZ  LYS J   3     -15.393  -9.190   2.759  1.00  0.00            
ATOM   1416  HZ1 LYS J   3     -15.689 -10.147   3.030  1.00  0.00            
ATOM   1417  HZ2 LYS J   3     -15.951  -8.519   3.328  1.00  0.00            
ATOM   1418  HZ3 LYS J   3     -15.737  -9.101   1.778  1.00  0.00            
ATOM   1419  C   LYS J   3      -8.800  -9.429   0.164  1.00  0.00            
ATOM   1420  O   LYS J   3      -8.483  -8.249   0.318  1.00  0.00            
ATOM   1421  N   TRP J   4      -8.815  -9.960  -1.006  1.00  0.00            
ATOM   1422  HN  TRP J   4      -9.082 -10.920  -1.108  1.00  0.00            
ATOM   1423  CA  TRP J   4      -8.352  -9.237  -2.206  1.00  0.00            
ATOM   1424  HA  TRP J   4      -8.364  -8.160  -2.166  1.00  0.00            
ATOM   1425  CB  TRP J   4      -6.971  -9.773  -2.567  1.00  0.00            
ATOM   1426  HB1 TRP J   4      -7.077 -10.866  -2.740  1.00  0.00            
ATOM   1427  HB2 TRP J   4      -6.342  -9.673  -1.658  1.00  0.00            
ATOM   1428  CG  TRP J   4      -6.194  -9.239  -3.727  1.00  0.00            
ATOM   1429  CD1 TRP J   4      -5.034  -8.504  -3.696  1.00  0.00            
ATOM   1430  HD1 TRP J   4      -4.431  -8.369  -2.814  1.00  0.00            
ATOM   1431  NE1 TRP J   4      -4.554  -8.297  -4.948  1.00  0.00            
ATOM   1432  HE1 TRP J   4      -3.773  -7.753  -5.151  1.00  0.00            
ATOM   1433  CE2 TRP J   4      -5.505  -8.728  -5.859  1.00  0.00            
ATOM   1434  CD2 TRP J   4      -6.486  -9.411  -5.142  1.00  0.00            
ATOM   1435  CE3 TRP J   4      -7.522 -10.023  -5.872  1.00  0.00            
ATOM   1436  HE3 TRP J   4      -8.352 -10.500  -5.382  1.00  0.00            
ATOM   1437  CZ3 TRP J   4      -7.430  -9.898  -7.299  1.00  0.00            
ATOM   1438  HZ3 TRP J   4      -8.214 -10.335  -7.901  1.00  0.00            
ATOM   1439  CZ2 TRP J   4      -5.544  -8.606  -7.228  1.00  0.00            
ATOM   1440  HZ2 TRP J   4      -4.712  -8.171  -7.775  1.00  0.00            
ATOM   1441  CH2 TRP J   4      -6.472  -9.184  -7.935  1.00  0.00            
ATOM   1442  HH2 TRP J   4      -6.400  -9.092  -9.006  1.00  0.00            
ATOM   1443  C   TRP J   4      -9.410  -9.453  -3.348  1.00  0.00            
ATOM   1444  O   TRP J   4      -9.858 -10.576  -3.553  1.00  0.00            
ATOM   1445  N   GLN J   5      -9.807  -8.358  -3.983  1.00  0.00            
ATOM   1446  HN  GLN J   5      -9.354  -7.512  -3.717  1.00  0.00            
ATOM   1447  CA  GLN J   5     -10.836  -8.451  -5.045  1.00  0.00            
ATOM   1448  HA  GLN J   5     -10.964  -9.486  -5.356  1.00  0.00            
ATOM   1449  CB  GLN J   5     -12.077  -7.825  -4.540  1.00  0.00            
ATOM   1450  HB1 GLN J   5     -12.915  -8.097  -5.222  1.00  0.00            
ATOM   1451  HB2 GLN J   5     -12.097  -6.728  -4.375  1.00  0.00            
ATOM   1452  CG  GLN J   5     -12.621  -8.492  -3.176  1.00  0.00            
ATOM   1453  HG1 GLN J   5     -11.894  -8.294  -2.356  1.00  0.00            
ATOM   1454  HG2 GLN J   5     -12.638  -9.574  -3.377  1.00  0.00            
ATOM   1455  CD  GLN J   5     -14.037  -8.096  -2.715  1.00  0.00            
ATOM   1456  OE1 GLN J   5     -14.391  -7.463  -1.723  1.00  0.00            
ATOM   1457  NE2 GLN J   5     -14.967  -8.634  -3.568  1.00  0.00            
ATOM   1458 HE21 GLN J   5     -14.755  -9.067  -4.441  1.00  0.00            
ATOM   1459 HE22 GLN J   5     -15.937  -8.577  -3.328  1.00  0.00            
ATOM   1460  C   GLN J   5     -10.323  -7.732  -6.265  1.00  0.00            
ATOM   1461  O   GLN J   5      -9.841  -6.669  -6.240  1.00  0.00            
ATOM   1462  N   TRP J   6     -10.342  -8.332  -7.492  1.00  0.00            
ATOM   1463  HN  TRP J   6     -10.560  -9.297  -7.553  1.00  0.00            
ATOM   1464  CA  TRP J   6     -10.315  -7.684  -8.764  1.00  0.00            
ATOM   1465  HA  TRP J   6      -9.530  -6.955  -8.899  1.00  0.00            
ATOM   1466  CB  TRP J   6     -10.378  -8.859  -9.798  1.00  0.00            
ATOM   1467  HB1 TRP J   6     -11.216  -9.537  -9.549  1.00  0.00            
ATOM   1468  HB2 TRP J   6      -9.574  -9.593  -9.576  1.00  0.00            
ATOM   1469  CG  TRP J   6     -10.268  -8.506 -11.229  1.00  0.00            
ATOM   1470  CD1 TRP J   6     -11.382  -8.291 -12.059  1.00  0.00            
ATOM   1471  HD1 TRP J   6     -12.383  -8.189 -11.652  1.00  0.00            
ATOM   1472  NE1 TRP J   6     -10.892  -7.870 -13.272  1.00  0.00            
ATOM   1473  HE1 TRP J   6     -11.447  -7.628 -14.036  1.00  0.00            
ATOM   1474  CE2 TRP J   6      -9.573  -7.896 -13.289  1.00  0.00            
ATOM   1475  CD2 TRP J   6      -9.112  -8.262 -11.996  1.00  0.00            
ATOM   1476  CE3 TRP J   6      -7.741  -8.313 -11.730  1.00  0.00            
ATOM   1477  HE3 TRP J   6      -7.347  -8.628 -10.780  1.00  0.00            
ATOM   1478  CZ3 TRP J   6      -6.904  -8.148 -12.797  1.00  0.00            
ATOM   1479  HZ3 TRP J   6      -5.854  -8.262 -12.583  1.00  0.00            
ATOM   1480  CZ2 TRP J   6      -8.722  -7.519 -14.272  1.00  0.00            
ATOM   1481  HZ2 TRP J   6      -9.053  -7.310 -15.276  1.00  0.00            
ATOM   1482  CH2 TRP J   6      -7.319  -7.649 -14.019  1.00  0.00            
ATOM   1483  HH2 TRP J   6      -6.721  -7.468 -14.903  1.00  0.00            
ATOM   1484  C   TRP J   6     -11.623  -6.919  -8.931  1.00  0.00            
ATOM   1485  O   TRP J   6     -12.717  -7.459  -8.646  1.00  0.00            
ATOM   1486  N   ASN J   7     -11.616  -5.687  -9.434  1.00  0.00            
ATOM   1487  HN  ASN J   7     -10.798  -5.339  -9.877  1.00  0.00            
ATOM   1488  CA  ASN J   7     -12.596  -4.719  -9.197  1.00  0.00            
ATOM   1489  HA  ASN J   7     -13.578  -5.147  -9.088  1.00  0.00            
ATOM   1490  CB  ASN J   7     -12.277  -3.841  -7.942  1.00  0.00            
ATOM   1491  HB1 ASN J   7     -11.371  -3.243  -8.155  1.00  0.00            
ATOM   1492  HB2 ASN J   7     -12.035  -4.590  -7.155  1.00  0.00            
ATOM   1493  CG  ASN J   7     -13.585  -3.083  -7.559  1.00  0.00            
ATOM   1494  OD1 ASN J   7     -14.330  -3.472  -6.665  1.00  0.00            
ATOM   1495  ND2 ASN J   7     -13.878  -1.879  -8.207  1.00  0.00            
ATOM   1496 HD21 ASN J   7     -14.593  -1.309  -7.802  1.00  0.00            
ATOM   1497 HD22 ASN J   7     -13.446  -1.422  -8.984  1.00  0.00            
ATOM   1498  C   ASN J   7     -12.713  -3.882 -10.471  1.00  0.00            
ATOM   1499  OT1 ASN J   7     -11.913  -2.950 -10.731  1.00  0.00            
ATOM   1500  OT2 ASN J   7     -13.645  -4.183 -11.269  1.00  0.00            
ATOM   1501  N   LYS K   1      -9.544  -1.388 -11.010  1.00  0.00            
ATOM   1502  H1  LYS K   1     -10.520  -1.664 -11.268  1.00  0.00            
ATOM   1503  H2  LYS K   1      -9.506  -1.139 -10.007  1.00  0.00            
ATOM   1504  H3  LYS K   1      -9.238  -0.647 -11.666  1.00  0.00            
ATOM   1505  CA  LYS K   1      -8.539  -2.499 -11.223  1.00  0.00            
ATOM   1506  HA  LYS K   1      -8.883  -3.123 -12.032  1.00  0.00            
ATOM   1507  CB  LYS K   1      -7.179  -1.910 -11.346  1.00  0.00            
ATOM   1508  HB1 LYS K   1      -6.461  -2.722 -11.083  1.00  0.00            
ATOM   1509  HB2 LYS K   1      -6.962  -0.972 -10.801  1.00  0.00            
ATOM   1510  CG  LYS K   1      -6.802  -1.676 -12.832  1.00  0.00            
ATOM   1511  HG1 LYS K   1      -7.720  -1.336 -13.355  1.00  0.00            
ATOM   1512  HG2 LYS K   1      -6.411  -2.574 -13.346  1.00  0.00            
ATOM   1513  CD  LYS K   1      -5.631  -0.628 -12.971  1.00  0.00            
ATOM   1514  HD1 LYS K   1      -5.636   0.036 -12.079  1.00  0.00            
ATOM   1515  HD2 LYS K   1      -4.669  -1.180 -13.008  1.00  0.00            
ATOM   1516  CE  LYS K   1      -5.744   0.215 -14.281  1.00  0.00            
ATOM   1517  HE1 LYS K   1      -5.889  -0.521 -15.103  1.00  0.00            
ATOM   1518  HE2 LYS K   1      -4.790   0.753 -14.481  1.00  0.00            
ATOM   1519  NZ  LYS K   1      -6.884   1.163 -14.471  1.00  0.00            
ATOM   1520  HZ1 LYS K   1      -6.759   1.758 -15.306  1.00  0.00            
ATOM   1521  HZ2 LYS K   1      -7.730   0.630 -14.759  1.00  0.00            
ATOM   1522  HZ3 LYS K   1      -7.230   1.595 -13.586  1.00  0.00            
ATOM   1523  C   LYS K   1      -8.714  -3.554 -10.082  1.00  0.00            
ATOM   1524  O   LYS K   1      -9.172  -4.683 -10.237  1.00  0.00            
ATOM   1525  N   TRP K   2      -8.159  -3.331  -8.845  1.00  0.00            
ATOM   1526  HN  TRP K   2      -7.864  -2.393  -8.656  1.00  0.00            
ATOM   1527  CA  TRP K   2      -8.175  -4.246  -7.668  1.00  0.00            
ATOM   1528  HA  TRP K   2      -9.100  -4.799  -7.668  1.00  0.00            
ATOM   1529  CB  TRP K   2      -6.964  -5.180  -7.747  1.00  0.00            
ATOM   1530  HB1 TRP K   2      -7.154  -6.019  -8.452  1.00  0.00            
ATOM   1531  HB2 TRP K   2      -6.697  -5.607  -6.755  1.00  0.00            
ATOM   1532  CG  TRP K   2      -5.733  -4.467  -8.269  1.00  0.00            
ATOM   1533  CD1 TRP K   2      -4.811  -3.606  -7.586  1.00  0.00            
ATOM   1534  HD1 TRP K   2      -4.981  -3.198  -6.606  1.00  0.00            
ATOM   1535  NE1 TRP K   2      -3.821  -3.132  -8.417  1.00  0.00            
ATOM   1536  HE1 TRP K   2      -3.132  -2.486  -8.169  1.00  0.00            
ATOM   1537  CE2 TRP K   2      -3.959  -3.723  -9.613  1.00  0.00            
ATOM   1538  CD2 TRP K   2      -5.126  -4.559  -9.596  1.00  0.00            
ATOM   1539  CE3 TRP K   2      -5.495  -5.298 -10.755  1.00  0.00            
ATOM   1540  HE3 TRP K   2      -6.430  -5.842 -10.751  1.00  0.00            
ATOM   1541  CZ3 TRP K   2      -4.746  -5.098 -11.916  1.00  0.00            
ATOM   1542  HZ3 TRP K   2      -4.984  -5.647 -12.819  1.00  0.00            
ATOM   1543  CZ2 TRP K   2      -3.277  -3.523 -10.798  1.00  0.00            
ATOM   1544  HZ2 TRP K   2      -2.491  -2.783 -10.783  1.00  0.00            
ATOM   1545  CH2 TRP K   2      -3.632  -4.230 -11.916  1.00  0.00            
ATOM   1546  HH2 TRP K   2      -3.005  -4.150 -12.792  1.00  0.00            
ATOM   1547  C   TRP K   2      -8.205  -3.507  -6.375  1.00  0.00            
ATOM   1548  O   TRP K   2      -7.627  -2.402  -6.235  1.00  0.00            
ATOM   1549  N   LYS K   3      -8.986  -3.994  -5.324  1.00  0.00            
ATOM   1550  HN  LYS K   3      -9.482  -4.858  -5.371  1.00  0.00            
ATOM   1551  CA  LYS K   3      -8.848  -3.384  -4.001  1.00  0.00            
ATOM   1552  HA  LYS K   3      -7.973  -2.757  -3.941  1.00  0.00            
ATOM   1553  CB  LYS K   3     -10.188  -2.618  -3.675  1.00  0.00            
ATOM   1554  HB1 LYS K   3     -10.256  -1.624  -4.171  1.00  0.00            
ATOM   1555  HB2 LYS K   3     -10.134  -2.288  -2.610  1.00  0.00            
ATOM   1556  CG  LYS K   3     -11.455  -3.450  -3.853  1.00  0.00            
ATOM   1557  HG1 LYS K   3     -11.276  -4.431  -3.355  1.00  0.00            
ATOM   1558  HG2 LYS K   3     -11.613  -3.708  -4.921  1.00  0.00            
ATOM   1559  CD  LYS K   3     -12.705  -2.706  -3.372  1.00  0.00            
ATOM   1560  HD1 LYS K   3     -13.548  -3.402  -3.530  1.00  0.00            
ATOM   1561  HD2 LYS K   3     -12.652  -2.565  -2.268  1.00  0.00            
ATOM   1562  CE  LYS K   3     -13.042  -1.382  -4.155  1.00  0.00            
ATOM   1563  HE1 LYS K   3     -13.352  -1.609  -5.205  1.00  0.00            
ATOM   1564  HE2 LYS K   3     -12.167  -0.702  -4.180  1.00  0.00            
ATOM   1565  NZ  LYS K   3     -14.104  -0.580  -3.503  1.00  0.00            
ATOM   1566  HZ1 LYS K   3     -14.331   0.212  -4.129  1.00  0.00            
ATOM   1567  HZ2 LYS K   3     -14.986  -1.130  -3.412  1.00  0.00            
ATOM   1568  HZ3 LYS K   3     -13.774  -0.195  -2.589  1.00  0.00            
ATOM   1569  C   LYS K   3      -8.521  -4.502  -3.014  1.00  0.00            
ATOM   1570  O   LYS K   3      -8.806  -5.672  -3.278  1.00  0.00            
ATOM   1571  N   TRP K   4      -7.943  -4.088  -1.846  1.00  0.00            
ATOM   1572  HN  TRP K   4      -7.785  -3.102  -1.845  1.00  0.00            
ATOM   1573  CA  TRP K   4      -7.327  -5.109  -1.022  1.00  0.00            
ATOM   1574  HA  TRP K   4      -7.829  -6.063  -0.931  1.00  0.00            
ATOM   1575  CB  TRP K   4      -5.839  -5.381  -1.575  1.00  0.00            
ATOM   1576  HB1 TRP K   4      -5.401  -4.357  -1.633  1.00  0.00            
ATOM   1577  HB2 TRP K   4      -5.954  -5.779  -2.606  1.00  0.00            
ATOM   1578  CG  TRP K   4      -4.991  -6.304  -0.822  1.00  0.00            
ATOM   1579  CD1 TRP K   4      -5.199  -7.337   0.012  1.00  0.00            
ATOM   1580  HD1 TRP K   4      -6.168  -7.545   0.446  1.00  0.00            
ATOM   1581  NE1 TRP K   4      -3.951  -7.912   0.305  1.00  0.00            
ATOM   1582  HE1 TRP K   4      -3.747  -8.528   1.035  1.00  0.00            
ATOM   1583  CE2 TRP K   4      -2.967  -7.197  -0.284  1.00  0.00            
ATOM   1584  CD2 TRP K   4      -3.586  -6.191  -1.048  1.00  0.00            
ATOM   1585  CE3 TRP K   4      -2.846  -5.390  -1.896  1.00  0.00            
ATOM   1586  HE3 TRP K   4      -3.272  -4.629  -2.533  1.00  0.00            
ATOM   1587  CZ3 TRP K   4      -1.498  -5.596  -1.894  1.00  0.00            
ATOM   1588  HZ3 TRP K   4      -0.907  -4.937  -2.510  1.00  0.00            
ATOM   1589  CZ2 TRP K   4      -1.617  -7.446  -0.309  1.00  0.00            
ATOM   1590  HZ2 TRP K   4      -1.158  -8.248   0.244  1.00  0.00            
ATOM   1591  CH2 TRP K   4      -0.864  -6.605  -1.139  1.00  0.00            
ATOM   1592  HH2 TRP K   4       0.209  -6.732  -1.142  1.00  0.00            
ATOM   1593  C   TRP K   4      -7.452  -4.506   0.417  1.00  0.00            
ATOM   1594  O   TRP K   4      -7.189  -3.294   0.618  1.00  0.00            
ATOM   1595  N   GLN K   5      -7.832  -5.363   1.406  1.00  0.00            
ATOM   1596  HN  GLN K   5      -8.115  -6.280   1.138  1.00  0.00            
ATOM   1597  CA  GLN K   5      -7.879  -4.983   2.770  1.00  0.00            
ATOM   1598  HA  GLN K   5      -7.338  -4.058   2.876  1.00  0.00            
ATOM   1599  CB  GLN K   5      -9.404  -4.858   3.107  1.00  0.00            
ATOM   1600  HB1 GLN K   5      -9.621  -3.842   2.699  1.00  0.00            
ATOM   1601  HB2 GLN K   5      -9.597  -4.918   4.199  1.00  0.00            
ATOM   1602  CG  GLN K   5     -10.345  -5.904   2.425  1.00  0.00            
ATOM   1603  HG1 GLN K   5     -10.077  -6.947   2.680  1.00  0.00            
ATOM   1604  HG2 GLN K   5     -10.174  -5.846   1.332  1.00  0.00            
ATOM   1605  CD  GLN K   5     -11.768  -5.576   2.781  1.00  0.00            
ATOM   1606  OE1 GLN K   5     -12.391  -5.219   1.739  1.00  0.00            
ATOM   1607  NE2 GLN K   5     -12.291  -5.715   3.984  1.00  0.00            
ATOM   1608 HE21 GLN K   5     -11.747  -6.156   4.693  1.00  0.00            
ATOM   1609 HE22 GLN K   5     -13.242  -5.570   4.279  1.00  0.00            
ATOM   1610  C   GLN K   5      -7.229  -5.936   3.716  1.00  0.00            
ATOM   1611  O   GLN K   5      -7.165  -7.120   3.474  1.00  0.00            
ATOM   1612  N   TRP K   6      -6.577  -5.404   4.785  1.00  0.00            
ATOM   1613  HN  TRP K   6      -6.713  -4.443   5.005  1.00  0.00            
ATOM   1614  CA  TRP K   6      -5.898  -6.254   5.714  1.00  0.00            
ATOM   1615  HA  TRP K   6      -6.272  -7.264   5.606  1.00  0.00            
ATOM   1616  CB  TRP K   6      -4.276  -6.273   5.528  1.00  0.00            
ATOM   1617  HB1 TRP K   6      -3.800  -5.529   6.199  1.00  0.00            
ATOM   1618  HB2 TRP K   6      -4.077  -6.041   4.459  1.00  0.00            
ATOM   1619  CG  TRP K   6      -3.667  -7.620   5.861  1.00  0.00            
ATOM   1620  CD1 TRP K   6      -3.235  -8.137   7.060  1.00  0.00            
ATOM   1621  HD1 TRP K   6      -2.965  -7.462   7.863  1.00  0.00            
ATOM   1622  NE1 TRP K   6      -2.709  -9.405   6.960  1.00  0.00            
ATOM   1623  HE1 TRP K   6      -2.571  -9.967   7.753  1.00  0.00            
ATOM   1624  CE2 TRP K   6      -2.700  -9.707   5.683  1.00  0.00            
ATOM   1625  CD2 TRP K   6      -3.248  -8.658   4.928  1.00  0.00            
ATOM   1626  CE3 TRP K   6      -3.193  -8.784   3.455  1.00  0.00            
ATOM   1627  HE3 TRP K   6      -3.618  -8.030   2.812  1.00  0.00            
ATOM   1628  CZ3 TRP K   6      -2.717  -9.936   2.887  1.00  0.00            
ATOM   1629  HZ3 TRP K   6      -2.781 -10.033   1.806  1.00  0.00            
ATOM   1630  CZ2 TRP K   6      -2.161 -10.821   5.083  1.00  0.00            
ATOM   1631  HZ2 TRP K   6      -1.833 -11.690   5.629  1.00  0.00            
ATOM   1632  CH2 TRP K   6      -2.221 -10.940   3.689  1.00  0.00            
ATOM   1633  HH2 TRP K   6      -1.918 -11.918   3.335  1.00  0.00            
ATOM   1634  C   TRP K   6      -6.301  -5.837   7.091  1.00  0.00            
ATOM   1635  O   TRP K   6      -6.730  -4.684   7.270  1.00  0.00            
ATOM   1636  N   ASN K   7      -6.255  -6.724   8.085  1.00  0.00            
ATOM   1637  HN  ASN K   7      -5.769  -7.598   8.117  1.00  0.00            
ATOM   1638  CA  ASN K   7      -6.782  -6.540   9.399  1.00  0.00            
ATOM   1639  HA  ASN K   7      -7.665  -5.924   9.349  1.00  0.00            
ATOM   1640  CB  ASN K   7      -7.213  -7.798  10.088  1.00  0.00            
ATOM   1641  HB1 ASN K   7      -7.599  -7.505  11.085  1.00  0.00            
ATOM   1642  HB2 ASN K   7      -6.477  -8.624  10.207  1.00  0.00            
ATOM   1643  CG  ASN K   7      -8.444  -8.445   9.454  1.00  0.00            
ATOM   1644  OD1 ASN K   7      -9.101  -7.897   8.556  1.00  0.00            
ATOM   1645  ND2 ASN K   7      -8.883  -9.646   9.964  1.00  0.00            
ATOM   1646 HD21 ASN K   7      -8.370 -10.060  10.713  1.00  0.00            
ATOM   1647 HD22 ASN K   7      -9.789  -9.979   9.690  1.00  0.00            
ATOM   1648  C   ASN K   7      -5.717  -5.814  10.261  1.00  0.00            
ATOM   1649  OT1 ASN K   7      -6.117  -5.055  11.186  1.00  0.00            
ATOM   1650  OT2 ASN K   7      -4.530  -6.237  10.163  1.00  0.00            
ATOM   1651  N   LYS L   1      -5.193  -1.534  11.211  1.00  0.00            
ATOM   1652  H1  LYS L   1      -5.249  -0.498  11.260  1.00  0.00            
ATOM   1653  H2  LYS L   1      -5.381  -1.945  12.150  1.00  0.00            
ATOM   1654  H3  LYS L   1      -4.187  -1.805  11.161  1.00  0.00            
ATOM   1655  CA  LYS L   1      -6.024  -2.055  10.047  1.00  0.00            
ATOM   1656  HA  LYS L   1      -5.695  -3.066   9.922  1.00  0.00            
ATOM   1657  CB  LYS L   1      -7.552  -1.862  10.311  1.00  0.00            
ATOM   1658  HB1 LYS L   1      -7.893  -0.839  10.038  1.00  0.00            
ATOM   1659  HB2 LYS L   1      -7.735  -1.924  11.407  1.00  0.00            
ATOM   1660  CG  LYS L   1      -8.517  -2.808   9.608  1.00  0.00            
ATOM   1661  HG1 LYS L   1      -8.245  -3.872   9.782  1.00  0.00            
ATOM   1662  HG2 LYS L   1      -8.533  -2.661   8.511  1.00  0.00            
ATOM   1663  CD  LYS L   1      -9.903  -2.682  10.213  1.00  0.00            
ATOM   1664  HD1 LYS L   1      -9.924  -2.901  11.308  1.00  0.00            
ATOM   1665  HD2 LYS L   1     -10.269  -1.638  10.164  1.00  0.00            
ATOM   1666  CE  LYS L   1     -10.892  -3.696   9.535  1.00  0.00            
ATOM   1667  HE1 LYS L   1     -10.407  -4.686   9.617  1.00  0.00            
ATOM   1668  HE2 LYS L   1     -10.886  -3.503   8.436  1.00  0.00            
ATOM   1669  NZ  LYS L   1     -12.283  -3.775  10.006  1.00  0.00            
ATOM   1670  HZ1 LYS L   1     -12.783  -4.586   9.593  1.00  0.00            
ATOM   1671  HZ2 LYS L   1     -12.283  -3.895  11.043  1.00  0.00            
ATOM   1672  HZ3 LYS L   1     -12.768  -2.909   9.704  1.00  0.00            
ATOM   1673  C   LYS L   1      -5.718  -1.363   8.753  1.00  0.00            
ATOM   1674  O   LYS L   1      -5.200  -0.245   8.886  1.00  0.00            
ATOM   1675  N   TRP L   2      -5.960  -1.866   7.507  1.00  0.00            
ATOM   1676  HN  TRP L   2      -6.266  -2.795   7.322  1.00  0.00            
ATOM   1677  CA  TRP L   2      -5.616  -1.126   6.285  1.00  0.00            
ATOM   1678  HA  TRP L   2      -5.597  -0.075   6.519  1.00  0.00            
ATOM   1679  CB  TRP L   2      -4.215  -1.556   5.844  1.00  0.00            
ATOM   1680  HB1 TRP L   2      -4.200  -2.662   5.776  1.00  0.00            
ATOM   1681  HB2 TRP L   2      -3.442  -1.396   6.636  1.00  0.00            
ATOM   1682  CG  TRP L   2      -3.713  -1.025   4.456  1.00  0.00            
ATOM   1683  CD1 TRP L   2      -3.032   0.140   4.269  1.00  0.00            
ATOM   1684  HD1 TRP L   2      -2.857   0.900   5.025  1.00  0.00            
ATOM   1685  NE1 TRP L   2      -2.556   0.153   3.003  1.00  0.00            
ATOM   1686  HE1 TRP L   2      -1.974   0.781   2.535  1.00  0.00            
ATOM   1687  CE2 TRP L   2      -2.864  -1.023   2.332  1.00  0.00            
ATOM   1688  CD2 TRP L   2      -3.557  -1.814   3.264  1.00  0.00            
ATOM   1689  CE3 TRP L   2      -3.958  -3.123   2.912  1.00  0.00            
ATOM   1690  HE3 TRP L   2      -4.537  -3.736   3.583  1.00  0.00            
ATOM   1691  CZ3 TRP L   2      -3.646  -3.581   1.609  1.00  0.00            
ATOM   1692  HZ3 TRP L   2      -3.911  -4.556   1.230  1.00  0.00            
ATOM   1693  CZ2 TRP L   2      -2.685  -1.425   1.068  1.00  0.00            
ATOM   1694  HZ2 TRP L   2      -2.307  -0.677   0.401  1.00  0.00            
ATOM   1695  CH2 TRP L   2      -2.962  -2.769   0.771  1.00  0.00            
ATOM   1696  HH2 TRP L   2      -2.776  -3.077  -0.253  1.00  0.00            
ATOM   1697  C   TRP L   2      -6.642  -1.385   5.180  1.00  0.00            
ATOM   1698  O   TRP L   2      -7.202  -2.503   5.130  1.00  0.00            
ATOM   1699  N   LYS L   3      -6.794  -0.421   4.279  1.00  0.00            
ATOM   1700  HN  LYS L   3      -6.370   0.481   4.275  1.00  0.00            
ATOM   1701  CA  LYS L   3      -7.499  -0.750   3.030  1.00  0.00            
ATOM   1702  HA  LYS L   3      -7.231  -1.735   2.679  1.00  0.00            
ATOM   1703  CB  LYS L   3      -9.057  -0.771   3.136  1.00  0.00            
ATOM   1704  HB1 LYS L   3      -9.256  -1.808   3.507  1.00  0.00            
ATOM   1705  HB2 LYS L   3      -9.422  -0.799   2.086  1.00  0.00            
ATOM   1706  CG  LYS L   3      -9.757   0.327   4.010  1.00  0.00            
ATOM   1707  HG1 LYS L   3      -9.464   1.275   3.512  1.00  0.00            
ATOM   1708  HG2 LYS L   3      -9.468   0.392   5.083  1.00  0.00            
ATOM   1709  CD  LYS L   3     -11.303   0.120   3.948  1.00  0.00            
ATOM   1710  HD1 LYS L   3     -11.627  -0.141   2.917  1.00  0.00            
ATOM   1711  HD2 LYS L   3     -11.566  -0.759   4.582  1.00  0.00            
ATOM   1712  CE  LYS L   3     -12.076   1.347   4.540  1.00  0.00            
ATOM   1713  HE1 LYS L   3     -11.804   2.126   3.795  1.00  0.00            
ATOM   1714  HE2 LYS L   3     -11.857   1.542   5.612  1.00  0.00            
ATOM   1715  NZ  LYS L   3     -13.437   1.113   4.344  1.00  0.00            
ATOM   1716  HZ1 LYS L   3     -13.738   0.301   4.915  1.00  0.00            
ATOM   1717  HZ2 LYS L   3     -13.943   2.016   4.470  1.00  0.00            
ATOM   1718  HZ3 LYS L   3     -13.589   0.721   3.390  1.00  0.00            
ATOM   1719  C   LYS L   3      -7.061   0.214   1.891  1.00  0.00            
ATOM   1720  O   LYS L   3      -6.507   1.262   2.206  1.00  0.00            
ATOM   1721  N   TRP L   4      -7.178  -0.206   0.620  1.00  0.00            
ATOM   1722  HN  TRP L   4      -7.194  -1.180   0.421  1.00  0.00            
ATOM   1723  CA  TRP L   4      -6.508   0.508  -0.498  1.00  0.00            
ATOM   1724  HA  TRP L   4      -6.530   1.568  -0.265  1.00  0.00            
ATOM   1725  CB  TRP L   4      -5.003   0.214  -0.585  1.00  0.00            
ATOM   1726  HB1 TRP L   4      -4.736  -0.714  -0.058  1.00  0.00            
ATOM   1727  HB2 TRP L   4      -4.635   0.987   0.128  1.00  0.00            
ATOM   1728  CG  TRP L   4      -4.316   0.287  -1.943  1.00  0.00            
ATOM   1729  CD1 TRP L   4      -3.550   1.359  -2.298  1.00  0.00            
ATOM   1730  HD1 TRP L   4      -3.574   2.327  -1.820  1.00  0.00            
ATOM   1731  NE1 TRP L   4      -2.782   1.055  -3.390  1.00  0.00            
ATOM   1732  HE1 TRP L   4      -2.248   1.645  -3.955  1.00  0.00            
ATOM   1733  CE2 TRP L   4      -3.094  -0.162  -3.842  1.00  0.00            
ATOM   1734  CD2 TRP L   4      -4.109  -0.661  -2.988  1.00  0.00            
ATOM   1735  CE3 TRP L   4      -4.649  -1.915  -3.257  1.00  0.00            
ATOM   1736  HE3 TRP L   4      -5.497  -2.323  -2.739  1.00  0.00            
ATOM   1737  CZ3 TRP L   4      -4.088  -2.744  -4.158  1.00  0.00            
ATOM   1738  HZ3 TRP L   4      -4.548  -3.682  -4.429  1.00  0.00            
ATOM   1739  CZ2 TRP L   4      -2.585  -0.948  -4.898  1.00  0.00            
ATOM   1740  HZ2 TRP L   4      -1.931  -0.536  -5.653  1.00  0.00            
ATOM   1741  CH2 TRP L   4      -3.032  -2.327  -4.992  1.00  0.00            
ATOM   1742  HH2 TRP L   4      -2.664  -3.004  -5.759  1.00  0.00            
ATOM   1743  C   TRP L   4      -7.257   0.290  -1.768  1.00  0.00            
ATOM   1744  O   TRP L   4      -7.732  -0.809  -2.120  1.00  0.00            
ATOM   1745  N   GLN L   5      -7.313   1.205  -2.662  1.00  0.00            
ATOM   1746  HN  GLN L   5      -6.999   2.141  -2.527  1.00  0.00            
ATOM   1747  CA  GLN L   5      -7.757   0.861  -4.004  1.00  0.00            
ATOM   1748  HA  GLN L   5      -7.682  -0.196  -4.203  1.00  0.00            
ATOM   1749  CB  GLN L   5      -9.240   1.380  -4.138  1.00  0.00            
ATOM   1750  HB1 GLN L   5      -9.936   0.842  -3.461  1.00  0.00            
ATOM   1751  HB2 GLN L   5      -9.560   1.205  -5.188  1.00  0.00            
ATOM   1752  CG  GLN L   5      -9.408   2.918  -3.907  1.00  0.00            
ATOM   1753  HG1 GLN L   5      -8.651   3.428  -4.531  1.00  0.00            
ATOM   1754  HG2 GLN L   5      -9.139   3.226  -2.876  1.00  0.00            
ATOM   1755  CD  GLN L   5     -10.805   3.325  -4.336  1.00  0.00            
ATOM   1756  OE1 GLN L   5     -11.008   3.772  -5.486  1.00  0.00            
ATOM   1757  NE2 GLN L   5     -11.799   3.254  -3.406  1.00  0.00            
ATOM   1758 HE21 GLN L   5     -11.573   2.846  -2.528  1.00  0.00            
ATOM   1759 HE22 GLN L   5     -12.622   3.795  -3.543  1.00  0.00            
ATOM   1760  C   GLN L   5      -6.806   1.391  -5.018  1.00  0.00            
ATOM   1761  O   GLN L   5      -6.152   2.415  -4.838  1.00  0.00            
ATOM   1762  N   TRP L   6      -6.529   0.589  -6.105  1.00  0.00            
ATOM   1763  HN  TRP L   6      -6.911  -0.329  -6.108  1.00  0.00            
ATOM   1764  CA  TRP L   6      -6.023   1.110  -7.393  1.00  0.00            
ATOM   1765  HA  TRP L   6      -5.863   2.171  -7.267  1.00  0.00            
ATOM   1766  CB  TRP L   6      -4.713   0.578  -7.621  1.00  0.00            
ATOM   1767  HB1 TRP L   6      -4.711  -0.524  -7.446  1.00  0.00            
ATOM   1768  HB2 TRP L   6      -3.906   0.921  -6.931  1.00  0.00            
ATOM   1769  CG  TRP L   6      -4.089   0.793  -8.934  1.00  0.00            
ATOM   1770  CD1 TRP L   6      -4.094  -0.140  -9.982  1.00  0.00            
ATOM   1771  HD1 TRP L   6      -4.706  -1.025  -9.964  1.00  0.00            
ATOM   1772  NE1 TRP L   6      -3.305   0.316 -11.014  1.00  0.00            
ATOM   1773  HE1 TRP L   6      -2.800  -0.250 -11.615  1.00  0.00            
ATOM   1774  CE2 TRP L   6      -2.822   1.544 -10.665  1.00  0.00            
ATOM   1775  CD2 TRP L   6      -3.314   1.851  -9.406  1.00  0.00            
ATOM   1776  CE3 TRP L   6      -3.044   3.104  -8.880  1.00  0.00            
ATOM   1777  HE3 TRP L   6      -3.295   3.354  -7.862  1.00  0.00            
ATOM   1778  CZ3 TRP L   6      -2.299   4.003  -9.656  1.00  0.00            
ATOM   1779  HZ3 TRP L   6      -1.993   4.872  -9.098  1.00  0.00            
ATOM   1780  CZ2 TRP L   6      -2.269   2.477 -11.520  1.00  0.00            
ATOM   1781  HZ2 TRP L   6      -2.064   2.273 -12.565  1.00  0.00            
ATOM   1782  CH2 TRP L   6      -1.938   3.773 -10.929  1.00  0.00            
ATOM   1783  HH2 TRP L   6      -1.413   4.489 -11.542  1.00  0.00            
ATOM   1784  C   TRP L   6      -7.056   0.910  -8.474  1.00  0.00            
ATOM   1785  O   TRP L   6      -7.628  -0.220  -8.557  1.00  0.00            
ATOM   1786  N   ASN L   7      -7.336   1.940  -9.259  1.00  0.00            
ATOM   1787  HN  ASN L   7      -6.802   2.781  -9.152  1.00  0.00            
ATOM   1788  CA  ASN L   7      -8.492   2.092 -10.100  1.00  0.00            
ATOM   1789  HA  ASN L   7      -9.296   1.454  -9.743  1.00  0.00            
ATOM   1790  CB  ASN L   7      -8.903   3.566 -10.217  1.00  0.00            
ATOM   1791  HB1 ASN L   7      -9.675   3.810 -10.984  1.00  0.00            
ATOM   1792  HB2 ASN L   7      -8.004   4.126 -10.551  1.00  0.00            
ATOM   1793  CG  ASN L   7      -9.422   4.131  -8.912  1.00  0.00            
ATOM   1794  OD1 ASN L   7      -8.878   5.125  -8.395  1.00  0.00            
ATOM   1795  ND2 ASN L   7     -10.456   3.507  -8.368  1.00  0.00            
ATOM   1796 HD21 ASN L   7     -10.716   3.652  -7.415  1.00  0.00            
ATOM   1797 HD22 ASN L   7     -10.998   2.785  -8.793  1.00  0.00            
ATOM   1798  C   ASN L   7      -8.168   1.752 -11.570  1.00  0.00            
ATOM   1799  OT1 ASN L   7      -7.078   2.195 -11.987  1.00  0.00            
ATOM   1800  OT2 ASN L   7      -8.949   1.027 -12.231  1.00  0.00            
ATOM   1801  N   LYS M   1      -7.120   7.163  -9.356  1.00  0.00            
ATOM   1802  H1  LYS M   1      -6.942   8.053  -8.854  1.00  0.00            
ATOM   1803  H2  LYS M   1      -7.411   7.442 -10.312  1.00  0.00            
ATOM   1804  H3  LYS M   1      -7.910   6.623  -8.954  1.00  0.00            
ATOM   1805  CA  LYS M   1      -5.834   6.297  -9.306  1.00  0.00            
ATOM   1806  HA  LYS M   1      -6.002   5.416  -9.918  1.00  0.00            
ATOM   1807  CB  LYS M   1      -4.572   6.984  -9.898  1.00  0.00            
ATOM   1808  HB1 LYS M   1      -3.748   6.273  -9.654  1.00  0.00            
ATOM   1809  HB2 LYS M   1      -4.418   7.973  -9.417  1.00  0.00            
ATOM   1810  CG  LYS M   1      -4.492   7.149 -11.384  1.00  0.00            
ATOM   1811  HG1 LYS M   1      -5.377   7.772 -11.660  1.00  0.00            
ATOM   1812  HG2 LYS M   1      -4.585   6.140 -11.834  1.00  0.00            
ATOM   1813  CD  LYS M   1      -3.206   7.894 -11.918  1.00  0.00            
ATOM   1814  HD1 LYS M   1      -2.851   8.662 -11.202  1.00  0.00            
ATOM   1815  HD2 LYS M   1      -2.383   7.148 -11.958  1.00  0.00            
ATOM   1816  CE  LYS M   1      -3.425   8.501 -13.285  1.00  0.00            
ATOM   1817  HE1 LYS M   1      -4.267   9.224 -13.295  1.00  0.00            
ATOM   1818  HE2 LYS M   1      -3.694   7.687 -13.997  1.00  0.00            
ATOM   1819  NZ  LYS M   1      -2.235   9.179 -13.805  1.00  0.00            
ATOM   1820  HZ1 LYS M   1      -2.486   9.393 -14.788  1.00  0.00            
ATOM   1821  HZ2 LYS M   1      -2.040  10.027 -13.226  1.00  0.00            
ATOM   1822  HZ3 LYS M   1      -1.416   8.532 -13.747  1.00  0.00            
ATOM   1823  C   LYS M   1      -5.503   5.733  -7.983  1.00  0.00            
ATOM   1824  O   LYS M   1      -5.804   4.555  -7.770  1.00  0.00            
ATOM   1825  N   TRP M   2      -4.847   6.441  -7.057  1.00  0.00            
ATOM   1826  HN  TRP M   2      -4.579   7.393  -7.195  1.00  0.00            
ATOM   1827  CA  TRP M   2      -4.367   5.784  -5.833  1.00  0.00            
ATOM   1828  HA  TRP M   2      -4.588   4.725  -5.854  1.00  0.00            
ATOM   1829  CB  TRP M   2      -2.806   6.017  -5.768  1.00  0.00            
ATOM   1830  HB1 TRP M   2      -2.515   7.090  -5.753  1.00  0.00            
ATOM   1831  HB2 TRP M   2      -2.383   5.628  -6.717  1.00  0.00            
ATOM   1832  CG  TRP M   2      -2.046   5.354  -4.600  1.00  0.00            
ATOM   1833  CD1 TRP M   2      -1.732   6.025  -3.450  1.00  0.00            
ATOM   1834  HD1 TRP M   2      -2.156   6.997  -3.268  1.00  0.00            
ATOM   1835  NE1 TRP M   2      -1.098   5.195  -2.622  1.00  0.00            
ATOM   1836  HE1 TRP M   2      -0.597   5.520  -1.853  1.00  0.00            
ATOM   1837  CE2 TRP M   2      -0.830   4.023  -3.287  1.00  0.00            
ATOM   1838  CD2 TRP M   2      -1.343   4.104  -4.607  1.00  0.00            
ATOM   1839  CE3 TRP M   2      -0.985   3.130  -5.574  1.00  0.00            
ATOM   1840  HE3 TRP M   2      -1.436   3.169  -6.560  1.00  0.00            
ATOM   1841  CZ3 TRP M   2      -0.099   2.092  -5.163  1.00  0.00            
ATOM   1842  HZ3 TRP M   2       0.125   1.254  -5.808  1.00  0.00            
ATOM   1843  CZ2 TRP M   2       0.006   2.996  -2.940  1.00  0.00            
ATOM   1844  HZ2 TRP M   2       0.452   2.923  -1.961  1.00  0.00            
ATOM   1845  CH2 TRP M   2       0.305   2.011  -3.815  1.00  0.00            
ATOM   1846  HH2 TRP M   2       0.948   1.186  -3.563  1.00  0.00            
ATOM   1847  C   TRP M   2      -4.992   6.308  -4.618  1.00  0.00            
ATOM   1848  O   TRP M   2      -4.724   7.405  -4.176  1.00  0.00            
ATOM   1849  N   LYS M   3      -5.771   5.475  -3.888  1.00  0.00            
ATOM   1850  HN  LYS M   3      -5.994   4.554  -4.202  1.00  0.00            
ATOM   1851  CA  LYS M   3      -6.253   5.879  -2.509  1.00  0.00            
ATOM   1852  HA  LYS M   3      -5.782   6.792  -2.195  1.00  0.00            
ATOM   1853  CB  LYS M   3      -7.760   6.142  -2.610  1.00  0.00            
ATOM   1854  HB1 LYS M   3      -8.245   6.318  -1.619  1.00  0.00            
ATOM   1855  HB2 LYS M   3      -8.274   5.209  -2.938  1.00  0.00            
ATOM   1856  CG  LYS M   3      -8.147   7.102  -3.701  1.00  0.00            
ATOM   1857  HG1 LYS M   3      -8.209   6.598  -4.701  1.00  0.00            
ATOM   1858  HG2 LYS M   3      -7.366   7.888  -3.735  1.00  0.00            
ATOM   1859  CD  LYS M   3      -9.534   7.760  -3.575  1.00  0.00            
ATOM   1860  HD1 LYS M   3      -9.733   8.312  -2.635  1.00  0.00            
ATOM   1861  HD2 LYS M   3      -9.716   8.405  -4.463  1.00  0.00            
ATOM   1862  CE  LYS M   3     -10.701   6.692  -3.516  1.00  0.00            
ATOM   1863  HE1 LYS M   3     -10.521   6.061  -2.614  1.00  0.00            
ATOM   1864  HE2 LYS M   3     -10.770   6.087  -4.438  1.00  0.00            
ATOM   1865  NZ  LYS M   3     -11.996   7.330  -3.355  1.00  0.00            
ATOM   1866  HZ1 LYS M   3     -11.956   7.973  -2.537  1.00  0.00            
ATOM   1867  HZ2 LYS M   3     -12.349   7.850  -4.179  1.00  0.00            
ATOM   1868  HZ3 LYS M   3     -12.729   6.610  -3.179  1.00  0.00            
ATOM   1869  C   LYS M   3      -5.842   4.800  -1.463  1.00  0.00            
ATOM   1870  O   LYS M   3      -6.099   3.617  -1.693  1.00  0.00            
ATOM   1871  N   TRP M   4      -5.100   5.220  -0.408  1.00  0.00            
ATOM   1872  HN  TRP M   4      -4.956   6.209  -0.428  1.00  0.00            
ATOM   1873  CA  TRP M   4      -4.438   4.315   0.562  1.00  0.00            
ATOM   1874  HA  TRP M   4      -4.711   3.283   0.462  1.00  0.00            
ATOM   1875  CB  TRP M   4      -2.855   4.362   0.374  1.00  0.00            
ATOM   1876  HB1 TRP M   4      -2.485   5.411   0.426  1.00  0.00            
ATOM   1877  HB2 TRP M   4      -2.738   4.105  -0.700  1.00  0.00            
ATOM   1878  CG  TRP M   4      -1.947   3.363   1.039  1.00  0.00            
ATOM   1879  CD1 TRP M   4      -1.401   2.269   0.463  1.00  0.00            
ATOM   1880  HD1 TRP M   4      -1.585   2.117  -0.590  1.00  0.00            
ATOM   1881  NE1 TRP M   4      -0.415   1.744   1.194  1.00  0.00            
ATOM   1882  HE1 TRP M   4       0.349   1.338   0.723  1.00  0.00            
ATOM   1883  CE2 TRP M   4      -0.318   2.336   2.382  1.00  0.00            
ATOM   1884  CD2 TRP M   4      -1.320   3.389   2.350  1.00  0.00            
ATOM   1885  CE3 TRP M   4      -1.478   4.165   3.482  1.00  0.00            
ATOM   1886  HE3 TRP M   4      -2.328   4.821   3.600  1.00  0.00            
ATOM   1887  CZ3 TRP M   4      -0.724   3.893   4.658  1.00  0.00            
ATOM   1888  HZ3 TRP M   4      -0.928   4.169   5.684  1.00  0.00            
ATOM   1889  CZ2 TRP M   4       0.402   2.022   3.510  1.00  0.00            
ATOM   1890  HZ2 TRP M   4       1.013   1.132   3.429  1.00  0.00            
ATOM   1891  CH2 TRP M   4       0.151   2.745   4.656  1.00  0.00            
ATOM   1892  HH2 TRP M   4       0.682   2.497   5.569  1.00  0.00            
ATOM   1893  C   TRP M   4      -4.785   4.776   1.987  1.00  0.00            
ATOM   1894  O   TRP M   4      -4.605   5.927   2.432  1.00  0.00            
ATOM   1895  N   GLN M   5      -5.240   3.824   2.803  1.00  0.00            
ATOM   1896  HN  GLN M   5      -5.311   2.933   2.362  1.00  0.00            
ATOM   1897  CA  GLN M   5      -5.607   4.009   4.212  1.00  0.00            
ATOM   1898  HA  GLN M   5      -5.352   4.986   4.588  1.00  0.00            
ATOM   1899  CB  GLN M   5      -7.153   3.875   4.395  1.00  0.00            
ATOM   1900  HB1 GLN M   5      -7.409   3.893   5.469  1.00  0.00            
ATOM   1901  HB2 GLN M   5      -7.527   2.908   3.991  1.00  0.00            
ATOM   1902  CG  GLN M   5      -7.958   4.998   3.671  1.00  0.00            
ATOM   1903  HG1 GLN M   5      -7.910   4.835   2.574  1.00  0.00            
ATOM   1904  HG2 GLN M   5      -7.441   5.971   3.810  1.00  0.00            
ATOM   1905  CD  GLN M   5      -9.444   5.129   4.051  1.00  0.00            
ATOM   1906  OE1 GLN M   5      -9.989   4.710   5.064  1.00  0.00            
ATOM   1907  NE2 GLN M   5     -10.160   5.799   3.088  1.00  0.00            
ATOM   1908 HE21 GLN M   5      -9.729   6.271   2.325  1.00  0.00            
ATOM   1909 HE22 GLN M   5     -11.157   5.701   3.107  1.00  0.00            
ATOM   1910  C   GLN M   5      -5.014   3.039   5.153  1.00  0.00            
ATOM   1911  O   GLN M   5      -5.275   1.865   5.146  1.00  0.00            
ATOM   1912  N   TRP M   6      -4.236   3.591   6.101  1.00  0.00            
ATOM   1913  HN  TRP M   6      -3.880   4.509   6.027  1.00  0.00            
ATOM   1914  CA  TRP M   6      -3.949   2.843   7.349  1.00  0.00            
ATOM   1915  HA  TRP M   6      -4.361   1.856   7.211  1.00  0.00            
ATOM   1916  CB  TRP M   6      -2.379   2.825   7.566  1.00  0.00            
ATOM   1917  HB1 TRP M   6      -1.933   3.844   7.603  1.00  0.00            
ATOM   1918  HB2 TRP M   6      -1.970   2.366   6.646  1.00  0.00            
ATOM   1919  CG  TRP M   6      -1.739   2.007   8.675  1.00  0.00            
ATOM   1920  CD1 TRP M   6      -1.987   0.714   8.739  1.00  0.00            
ATOM   1921  HD1 TRP M   6      -2.666   0.199   8.074  1.00  0.00            
ATOM   1922  NE1 TRP M   6      -1.252   0.175   9.756  1.00  0.00            
ATOM   1923  HE1 TRP M   6      -1.208  -0.745  10.096  1.00  0.00            
ATOM   1924  CE2 TRP M   6      -0.549   1.141  10.385  1.00  0.00            
ATOM   1925  CD2 TRP M   6      -0.872   2.365   9.740  1.00  0.00            
ATOM   1926  CE3 TRP M   6      -0.301   3.514  10.185  1.00  0.00            
ATOM   1927  HE3 TRP M   6      -0.454   4.433   9.639  1.00  0.00            
ATOM   1928  CZ3 TRP M   6       0.482   3.460  11.382  1.00  0.00            
ATOM   1929  HZ3 TRP M   6       0.818   4.390  11.835  1.00  0.00            
ATOM   1930  CZ2 TRP M   6       0.341   1.095  11.531  1.00  0.00            
ATOM   1931  HZ2 TRP M   6       0.545   0.111  11.933  1.00  0.00            
ATOM   1932  CH2 TRP M   6       0.758   2.245  12.040  1.00  0.00            
ATOM   1933  HH2 TRP M   6       1.346   2.238  12.939  1.00  0.00            
ATOM   1934  C   TRP M   6      -4.683   3.339   8.579  1.00  0.00            
ATOM   1935  O   TRP M   6      -4.661   4.486   9.035  1.00  0.00            
ATOM   1936  N   ASN M   7      -5.514   2.478   9.141  1.00  0.00            
ATOM   1937  HN  ASN M   7      -5.458   1.495   8.977  1.00  0.00            
ATOM   1938  CA  ASN M   7      -6.538   2.669  10.213  1.00  0.00            
ATOM   1939  HA  ASN M   7      -6.519   3.721  10.447  1.00  0.00            
ATOM   1940  CB  ASN M   7      -7.960   2.185   9.834  1.00  0.00            
ATOM   1941  HB1 ASN M   7      -8.813   2.169  10.534  1.00  0.00            
ATOM   1942  HB2 ASN M   7      -7.788   1.099   9.679  1.00  0.00            
ATOM   1943  CG  ASN M   7      -8.420   2.849   8.445  1.00  0.00            
ATOM   1944  OD1 ASN M   7      -8.923   2.262   7.500  1.00  0.00            
ATOM   1945  ND2 ASN M   7      -8.234   4.149   8.350  1.00  0.00            
ATOM   1946 HD21 ASN M   7      -8.329   4.553   7.437  1.00  0.00            
ATOM   1947 HD22 ASN M   7      -7.720   4.595   9.094  1.00  0.00            
ATOM   1948  C   ASN M   7      -6.276   1.967  11.556  1.00  0.00            
ATOM   1949  OT1 ASN M   7      -5.452   1.036  11.668  1.00  0.00            
ATOM   1950  OT2 ASN M   7      -7.020   2.320  12.526  1.00  0.00            
ATOM   1951  N   LYS N   1      -1.869   6.832  13.148  1.00  0.00            
ATOM   1952  H1  LYS N   1      -2.417   7.690  13.389  1.00  0.00            
ATOM   1953  H2  LYS N   1      -1.965   6.188  13.966  1.00  0.00            
ATOM   1954  H3  LYS N   1      -0.886   7.172  13.104  1.00  0.00            
ATOM   1955  CA  LYS N   1      -2.407   6.282  11.851  1.00  0.00            
ATOM   1956  HA  LYS N   1      -1.674   5.538  11.589  1.00  0.00            
ATOM   1957  CB  LYS N   1      -3.777   5.711  12.187  1.00  0.00            
ATOM   1958  HB1 LYS N   1      -4.310   5.528  11.235  1.00  0.00            
ATOM   1959  HB2 LYS N   1      -4.262   6.518  12.785  1.00  0.00            
ATOM   1960  CG  LYS N   1      -3.880   4.468  13.085  1.00  0.00            
ATOM   1961  HG1 LYS N   1      -4.906   4.052  13.027  1.00  0.00            
ATOM   1962  HG2 LYS N   1      -3.667   4.599  14.165  1.00  0.00            
ATOM   1963  CD  LYS N   1      -2.979   3.274  12.666  1.00  0.00            
ATOM   1964  HD1 LYS N   1      -3.469   2.834  11.771  1.00  0.00            
ATOM   1965  HD2 LYS N   1      -1.918   3.552  12.465  1.00  0.00            
ATOM   1966  CE  LYS N   1      -2.902   2.126  13.752  1.00  0.00            
ATOM   1967  HE1 LYS N   1      -2.604   2.743  14.620  1.00  0.00            
ATOM   1968  HE2 LYS N   1      -2.168   1.331  13.485  1.00  0.00            
ATOM   1969  NZ  LYS N   1      -4.165   1.456  13.974  1.00  0.00            
ATOM   1970  HZ1 LYS N   1      -4.904   1.993  14.485  1.00  0.00            
ATOM   1971  HZ2 LYS N   1      -4.539   1.181  13.039  1.00  0.00            
ATOM   1972  HZ3 LYS N   1      -3.931   0.558  14.435  1.00  0.00            
ATOM   1973  C   LYS N   1      -2.375   7.393  10.776  1.00  0.00            
ATOM   1974  O   LYS N   1      -2.263   8.561  11.120  1.00  0.00            
ATOM   1975  N   TRP N   2      -2.500   7.020   9.438  1.00  0.00            
ATOM   1976  HN  TRP N   2      -2.535   6.059   9.180  1.00  0.00            
ATOM   1977  CA  TRP N   2      -2.685   8.007   8.464  1.00  0.00            
ATOM   1978  HA  TRP N   2      -3.397   8.699   8.901  1.00  0.00            
ATOM   1979  CB  TRP N   2      -1.297   8.663   8.069  1.00  0.00            
ATOM   1980  HB1 TRP N   2      -0.809   9.044   8.996  1.00  0.00            
ATOM   1981  HB2 TRP N   2      -1.483   9.569   7.460  1.00  0.00            
ATOM   1982  CG  TRP N   2      -0.389   7.729   7.316  1.00  0.00            
ATOM   1983  CD1 TRP N   2      -0.344   7.560   5.932  1.00  0.00            
ATOM   1984  HD1 TRP N   2      -1.018   8.070   5.263  1.00  0.00            
ATOM   1985  NE1 TRP N   2       0.556   6.595   5.621  1.00  0.00            
ATOM   1986  HE1 TRP N   2       0.573   5.997   4.851  1.00  0.00            
ATOM   1987  CE2 TRP N   2       1.231   6.232   6.750  1.00  0.00            
ATOM   1988  CD2 TRP N   2       0.695   6.943   7.868  1.00  0.00            
ATOM   1989  CE3 TRP N   2       1.370   6.874   9.081  1.00  0.00            
ATOM   1990  HE3 TRP N   2       0.970   7.426   9.917  1.00  0.00            
ATOM   1991  CZ3 TRP N   2       2.492   6.063   9.167  1.00  0.00            
ATOM   1992  HZ3 TRP N   2       3.066   5.871  10.055  1.00  0.00            
ATOM   1993  CZ2 TRP N   2       2.393   5.491   6.885  1.00  0.00            
ATOM   1994  HZ2 TRP N   2       2.859   4.916   6.096  1.00  0.00            
ATOM   1995  CH2 TRP N   2       3.057   5.454   8.062  1.00  0.00            
ATOM   1996  HH2 TRP N   2       3.986   4.953   8.288  1.00  0.00            
ATOM   1997  C   TRP N   2      -3.408   7.487   7.241  1.00  0.00            
ATOM   1998  O   TRP N   2      -3.526   6.293   7.159  1.00  0.00            
ATOM   1999  N   LYS N   3      -3.858   8.382   6.340  1.00  0.00            
ATOM   2000  HN  LYS N   3      -3.869   9.346   6.574  1.00  0.00            
ATOM   2001  CA  LYS N   3      -4.441   8.023   5.039  1.00  0.00            
ATOM   2002  HA  LYS N   3      -4.312   6.978   4.761  1.00  0.00            
ATOM   2003  CB  LYS N   3      -5.960   8.379   4.764  1.00  0.00            
ATOM   2004  HB1 LYS N   3      -6.311   8.152   3.736  1.00  0.00            
ATOM   2005  HB2 LYS N   3      -6.086   9.482   4.716  1.00  0.00            
ATOM   2006  CG  LYS N   3      -6.939   7.774   5.809  1.00  0.00            
ATOM   2007  HG1 LYS N   3      -6.614   8.195   6.787  1.00  0.00            
ATOM   2008  HG2 LYS N   3      -6.799   6.668   5.847  1.00  0.00            
ATOM   2009  CD  LYS N   3      -8.418   8.109   5.473  1.00  0.00            
ATOM   2010  HD1 LYS N   3      -8.482   9.213   5.464  1.00  0.00            
ATOM   2011  HD2 LYS N   3      -8.625   7.686   4.471  1.00  0.00            
ATOM   2012  CE  LYS N   3      -9.403   7.548   6.590  1.00  0.00            
ATOM   2013  HE1 LYS N   3      -9.111   7.815   7.624  1.00  0.00            
ATOM   2014  HE2 LYS N   3      -9.529   6.439   6.606  1.00  0.00            
ATOM   2015  NZ  LYS N   3     -10.752   8.019   6.363  1.00  0.00            
ATOM   2016  HZ1 LYS N   3     -11.375   7.795   7.172  1.00  0.00            
ATOM   2017  HZ2 LYS N   3     -10.741   9.064   6.383  1.00  0.00            
ATOM   2018  HZ3 LYS N   3     -11.268   7.794   5.486  1.00  0.00            
ATOM   2019  C   LYS N   3      -3.655   8.875   4.040  1.00  0.00            
ATOM   2020  O   LYS N   3      -2.877   9.818   4.396  1.00  0.00            
ATOM   2021  N   TRP N   4      -3.804   8.533   2.813  1.00  0.00            
ATOM   2022  HN  TRP N   4      -4.389   7.772   2.540  1.00  0.00            
ATOM   2023  CA  TRP N   4      -3.154   9.114   1.672  1.00  0.00            
ATOM   2024  HA  TRP N   4      -3.075  10.186   1.730  1.00  0.00            
ATOM   2025  CB  TRP N   4      -1.680   8.597   1.510  1.00  0.00            
ATOM   2026  HB1 TRP N   4      -1.719   7.515   1.775  1.00  0.00            
ATOM   2027  HB2 TRP N   4      -1.074   8.934   2.383  1.00  0.00            
ATOM   2028  CG  TRP N   4      -0.955   8.791   0.235  1.00  0.00            
ATOM   2029  CD1 TRP N   4      -0.792   9.933  -0.561  1.00  0.00            
ATOM   2030  HD1 TRP N   4      -1.224  10.857  -0.184  1.00  0.00            
ATOM   2031  NE1 TRP N   4       0.308   9.794  -1.458  1.00  0.00            
ATOM   2032  HE1 TRP N   4       0.790  10.570  -1.833  1.00  0.00            
ATOM   2033  CE2 TRP N   4       0.741   8.526  -1.396  1.00  0.00            
ATOM   2034  CD2 TRP N   4       0.076   7.883  -0.280  1.00  0.00            
ATOM   2035  CE3 TRP N   4       0.541   6.609   0.072  1.00  0.00            
ATOM   2036  HE3 TRP N   4       0.115   6.118   0.929  1.00  0.00            
ATOM   2037  CZ3 TRP N   4       1.666   6.068  -0.569  1.00  0.00            
ATOM   2038  HZ3 TRP N   4       2.066   5.145  -0.190  1.00  0.00            
ATOM   2039  CZ2 TRP N   4       1.797   7.920  -2.037  1.00  0.00            
ATOM   2040  HZ2 TRP N   4       2.341   8.391  -2.842  1.00  0.00            
ATOM   2041  CH2 TRP N   4       2.216   6.655  -1.702  1.00  0.00            
ATOM   2042  HH2 TRP N   4       3.009   6.077  -2.146  1.00  0.00            
ATOM   2043  C   TRP N   4      -3.910   8.838   0.447  1.00  0.00            
ATOM   2044  O   TRP N   4      -4.358   7.753   0.203  1.00  0.00            
ATOM   2045  N   GLN N   5      -3.953   9.831  -0.469  1.00  0.00            
ATOM   2046  HN  GLN N   5      -3.544  10.716  -0.236  1.00  0.00            
ATOM   2047  CA  GLN N   5      -4.462   9.688  -1.783  1.00  0.00            
ATOM   2048  HA  GLN N   5      -4.347   8.645  -2.052  1.00  0.00            
ATOM   2049  CB  GLN N   5      -5.957  10.158  -1.913  1.00  0.00            
ATOM   2050  HB1 GLN N   5      -6.292   9.834  -2.922  1.00  0.00            
ATOM   2051  HB2 GLN N   5      -5.969  11.270  -1.822  1.00  0.00            
ATOM   2052  CG  GLN N   5      -6.932   9.488  -0.885  1.00  0.00            
ATOM   2053  HG1 GLN N   5      -6.645   8.422  -0.751  1.00  0.00            
ATOM   2054  HG2 GLN N   5      -7.976   9.575  -1.246  1.00  0.00            
ATOM   2055  CD  GLN N   5      -6.917  10.107   0.482  1.00  0.00            
ATOM   2056  OE1 GLN N   5      -6.267  11.158   0.749  1.00  0.00            
ATOM   2057  NE2 GLN N   5      -7.779   9.561   1.424  1.00  0.00            
ATOM   2058 HE21 GLN N   5      -8.090  10.133   2.179  1.00  0.00            
ATOM   2059 HE22 GLN N   5      -8.221   8.690   1.201  1.00  0.00            
ATOM   2060  C   GLN N   5      -3.610  10.377  -2.879  1.00  0.00            
ATOM   2061  O   GLN N   5      -2.912  11.405  -2.639  1.00  0.00            
ATOM   2062  N   TRP N   6      -3.584   9.818  -4.115  1.00  0.00            
ATOM   2063  HN  TRP N   6      -4.041   8.941  -4.244  1.00  0.00            
ATOM   2064  CA  TRP N   6      -2.778  10.322  -5.195  1.00  0.00            
ATOM   2065  HA  TRP N   6      -2.685  11.392  -5.116  1.00  0.00            
ATOM   2066  CB  TRP N   6      -1.342   9.803  -5.228  1.00  0.00            
ATOM   2067  HB1 TRP N   6      -1.410   8.714  -5.003  1.00  0.00            
ATOM   2068  HB2 TRP N   6      -0.947  10.123  -4.234  1.00  0.00            
ATOM   2069  CG  TRP N   6      -0.360   9.940  -6.347  1.00  0.00            
ATOM   2070  CD1 TRP N   6      -0.277  10.704  -7.529  1.00  0.00            
ATOM   2071  HD1 TRP N   6      -1.080  11.340  -7.867  1.00  0.00            
ATOM   2072  NE1 TRP N   6       0.860  10.415  -8.231  1.00  0.00            
ATOM   2073  HE1 TRP N   6       1.135  10.670  -9.138  1.00  0.00            
ATOM   2074  CE2 TRP N   6       1.547   9.418  -7.556  1.00  0.00            
ATOM   2075  CD2 TRP N   6       0.820   9.113  -6.397  1.00  0.00            
ATOM   2076  CE3 TRP N   6       1.327   8.199  -5.512  1.00  0.00            
ATOM   2077  HE3 TRP N   6       0.724   7.875  -4.668  1.00  0.00            
ATOM   2078  CZ3 TRP N   6       2.549   7.514  -5.826  1.00  0.00            
ATOM   2079  HZ3 TRP N   6       2.895   6.796  -5.099  1.00  0.00            
ATOM   2080  CZ2 TRP N   6       2.765   8.842  -7.824  1.00  0.00            
ATOM   2081  HZ2 TRP N   6       3.289   9.117  -8.716  1.00  0.00            
ATOM   2082  CH2 TRP N   6       3.286   7.809  -6.928  1.00  0.00            
ATOM   2083  HH2 TRP N   6       4.174   7.219  -7.111  1.00  0.00            
ATOM   2084  C   TRP N   6      -3.529  10.055  -6.486  1.00  0.00            
ATOM   2085  O   TRP N   6      -3.396   9.016  -7.034  1.00  0.00            
ATOM   2086  N   ASN N   7      -4.319  11.009  -6.941  1.00  0.00            
ATOM   2087  HN  ASN N   7      -4.235  11.905  -6.503  1.00  0.00            
ATOM   2088  CA  ASN N   7      -5.078  10.987  -8.156  1.00  0.00            
ATOM   2089  HA  ASN N   7      -4.955  10.073  -8.722  1.00  0.00            
ATOM   2090  CB  ASN N   7      -6.587  11.301  -7.989  1.00  0.00            
ATOM   2091  HB1 ASN N   7      -6.996  11.670  -8.954  1.00  0.00            
ATOM   2092  HB2 ASN N   7      -6.897  12.061  -7.244  1.00  0.00            
ATOM   2093  CG  ASN N   7      -7.268  10.030  -7.571  1.00  0.00            
ATOM   2094  OD1 ASN N   7      -6.657   8.987  -7.561  1.00  0.00            
ATOM   2095  ND2 ASN N   7      -8.574  10.024  -7.254  1.00  0.00            
ATOM   2096 HD21 ASN N   7      -8.907  10.956  -7.399  1.00  0.00            
ATOM   2097 HD22 ASN N   7      -9.162   9.215  -7.315  1.00  0.00            
ATOM   2098  C   ASN N   7      -4.520  12.080  -9.077  1.00  0.00            
ATOM   2099  OT1 ASN N   7      -3.767  11.805 -10.056  1.00  0.00            
ATOM   2100  OT2 ASN N   7      -4.772  13.279  -8.761  1.00  0.00            
ATOM   2101  N   LYS O   1      -5.910  14.908  -7.049  1.00  0.00            
ATOM   2102  H1  LYS O   1      -6.538  15.472  -7.666  1.00  0.00            
ATOM   2103  H2  LYS O   1      -5.581  14.081  -7.589  1.00  0.00            
ATOM   2104  H3  LYS O   1      -6.463  14.546  -6.245  1.00  0.00            
ATOM   2105  CA  LYS O   1      -4.840  15.632  -6.433  1.00  0.00            
ATOM   2106  HA  LYS O   1      -4.146  16.006  -7.171  1.00  0.00            
ATOM   2107  CB  LYS O   1      -5.408  16.797  -5.582  1.00  0.00            
ATOM   2108  HB1 LYS O   1      -4.644  17.280  -4.929  1.00  0.00            
ATOM   2109  HB2 LYS O   1      -6.162  16.364  -4.893  1.00  0.00            
ATOM   2110  CG  LYS O   1      -6.105  17.919  -6.305  1.00  0.00            
ATOM   2111  HG1 LYS O   1      -6.455  18.577  -5.485  1.00  0.00            
ATOM   2112  HG2 LYS O   1      -7.052  17.496  -6.695  1.00  0.00            
ATOM   2113  CD  LYS O   1      -5.237  18.662  -7.352  1.00  0.00            
ATOM   2114  HD1 LYS O   1      -4.201  18.634  -6.966  1.00  0.00            
ATOM   2115  HD2 LYS O   1      -5.251  18.090  -8.315  1.00  0.00            
ATOM   2116  CE  LYS O   1      -5.651  20.152  -7.485  1.00  0.00            
ATOM   2117  HE1 LYS O   1      -4.794  20.772  -7.845  1.00  0.00            
ATOM   2118  HE2 LYS O   1      -5.903  20.568  -6.483  1.00  0.00            
ATOM   2119  NZ  LYS O   1      -6.759  20.411  -8.420  1.00  0.00            
ATOM   2120  HZ1 LYS O   1      -7.083  21.396  -8.443  1.00  0.00            
ATOM   2121  HZ2 LYS O   1      -6.343  20.154  -9.333  1.00  0.00            
ATOM   2122  HZ3 LYS O   1      -7.553  19.756  -8.307  1.00  0.00            
ATOM   2123  C   LYS O   1      -4.087  14.608  -5.513  1.00  0.00            
ATOM   2124  O   LYS O   1      -4.396  13.415  -5.491  1.00  0.00            
ATOM   2125  N   TRP O   2      -3.067  15.016  -4.802  1.00  0.00            
ATOM   2126  HN  TRP O   2      -2.801  15.974  -4.873  1.00  0.00            
ATOM   2127  CA  TRP O   2      -2.250  14.190  -3.937  1.00  0.00            
ATOM   2128  HA  TRP O   2      -2.695  13.217  -3.832  1.00  0.00            
ATOM   2129  CB  TRP O   2      -0.788  14.276  -4.420  1.00  0.00            
ATOM   2130  HB1 TRP O   2      -0.476  15.331  -4.411  1.00  0.00            
ATOM   2131  HB2 TRP O   2      -0.841  14.135  -5.524  1.00  0.00            
ATOM   2132  CG  TRP O   2       0.271  13.458  -3.821  1.00  0.00            
ATOM   2133  CD1 TRP O   2       0.908  12.448  -4.504  1.00  0.00            
ATOM   2134  HD1 TRP O   2       0.769  12.374  -5.575  1.00  0.00            
ATOM   2135  NE1 TRP O   2       1.950  11.912  -3.813  1.00  0.00            
ATOM   2136  HE1 TRP O   2       2.831  11.674  -4.152  1.00  0.00            
ATOM   2137  CE2 TRP O   2       1.923  12.470  -2.517  1.00  0.00            
ATOM   2138  CD2 TRP O   2       0.917  13.516  -2.543  1.00  0.00            
ATOM   2139  CE3 TRP O   2       0.740  14.268  -1.432  1.00  0.00            
ATOM   2140  HE3 TRP O   2      -0.002  15.056  -1.409  1.00  0.00            
ATOM   2141  CZ3 TRP O   2       1.519  14.021  -0.278  1.00  0.00            
ATOM   2142  HZ3 TRP O   2       1.353  14.558   0.651  1.00  0.00            
ATOM   2143  CZ2 TRP O   2       2.705  12.209  -1.437  1.00  0.00            
ATOM   2144  HZ2 TRP O   2       3.194  11.260  -1.311  1.00  0.00            
ATOM   2145  CH2 TRP O   2       2.433  13.002  -0.310  1.00  0.00            
ATOM   2146  HH2 TRP O   2       2.908  12.808   0.640  1.00  0.00            
ATOM   2147  C   TRP O   2      -2.496  14.842  -2.583  1.00  0.00            
ATOM   2148  O   TRP O   2      -2.524  16.035  -2.403  1.00  0.00            
ATOM   2149  N   LYS O   3      -2.798  14.032  -1.515  1.00  0.00            
ATOM   2150  HN  LYS O   3      -2.671  13.038  -1.525  1.00  0.00            
ATOM   2151  CA  LYS O   3      -2.972  14.575  -0.152  1.00  0.00            
ATOM   2152  HA  LYS O   3      -2.198  15.323  -0.043  1.00  0.00            
ATOM   2153  CB  LYS O   3      -4.367  15.183   0.027  1.00  0.00            
ATOM   2154  HB1 LYS O   3      -4.492  16.007  -0.707  1.00  0.00            
ATOM   2155  HB2 LYS O   3      -4.435  15.641   1.027  1.00  0.00            
ATOM   2156  CG  LYS O   3      -5.552  14.227  -0.182  1.00  0.00            
ATOM   2157  HG1 LYS O   3      -5.683  13.701   0.798  1.00  0.00            
ATOM   2158  HG2 LYS O   3      -5.242  13.563  -1.016  1.00  0.00            
ATOM   2159  CD  LYS O   3      -6.832  14.995  -0.422  1.00  0.00            
ATOM   2160  HD1 LYS O   3      -7.001  15.555   0.528  1.00  0.00            
ATOM   2161  HD2 LYS O   3      -6.681  15.672  -1.281  1.00  0.00            
ATOM   2162  CE  LYS O   3      -8.039  14.177  -0.782  1.00  0.00            
ATOM   2163  HE1 LYS O   3      -7.923  13.847  -1.838  1.00  0.00            
ATOM   2164  HE2 LYS O   3      -8.935  14.844  -0.741  1.00  0.00            
ATOM   2165  NZ  LYS O   3      -8.266  12.995   0.106  1.00  0.00            
ATOM   2166  HZ1 LYS O   3      -7.305  12.647   0.306  1.00  0.00            
ATOM   2167  HZ2 LYS O   3      -8.720  13.145   1.026  1.00  0.00            
ATOM   2168  HZ3 LYS O   3      -8.848  12.364  -0.481  1.00  0.00            
ATOM   2169  C   LYS O   3      -2.808  13.533   0.878  1.00  0.00            
ATOM   2170  O   LYS O   3      -2.725  12.346   0.583  1.00  0.00            
ATOM   2171  N   TRP O   4      -2.478  13.967   2.167  1.00  0.00            
ATOM   2172  HN  TRP O   4      -2.503  14.932   2.441  1.00  0.00            
ATOM   2173  CA  TRP O   4      -2.062  13.038   3.229  1.00  0.00            
ATOM   2174  HA  TRP O   4      -2.588  12.094   3.130  1.00  0.00            
ATOM   2175  CB  TRP O   4      -0.491  12.833   3.102  1.00  0.00            
ATOM   2176  HB1 TRP O   4      -0.033  13.845   3.045  1.00  0.00            
ATOM   2177  HB2 TRP O   4      -0.365  12.465   2.059  1.00  0.00            
ATOM   2178  CG  TRP O   4       0.189  11.833   3.971  1.00  0.00            
ATOM   2179  CD1 TRP O   4       0.909  10.763   3.555  1.00  0.00            
ATOM   2180  HD1 TRP O   4       0.892  10.417   2.526  1.00  0.00            
ATOM   2181  NE1 TRP O   4       1.525  10.091   4.550  1.00  0.00            
ATOM   2182  HE1 TRP O   4       2.207   9.395   4.508  1.00  0.00            
ATOM   2183  CE2 TRP O   4       1.322  10.798   5.676  1.00  0.00            
ATOM   2184  CD2 TRP O   4       0.589  11.931   5.376  1.00  0.00            
ATOM   2185  CE3 TRP O   4       0.342  12.875   6.347  1.00  0.00            
ATOM   2186  HE3 TRP O   4      -0.257  13.748   6.124  1.00  0.00            
ATOM   2187  CZ3 TRP O   4       0.961  12.780   7.608  1.00  0.00            
ATOM   2188  HZ3 TRP O   4       0.890  13.534   8.381  1.00  0.00            
ATOM   2189  CZ2 TRP O   4       1.898  10.639   6.955  1.00  0.00            
ATOM   2190  HZ2 TRP O   4       2.429   9.736   7.230  1.00  0.00            
ATOM   2191  CH2 TRP O   4       1.654  11.604   7.903  1.00  0.00            
ATOM   2192  HH2 TRP O   4       2.148  11.514   8.862  1.00  0.00            
ATOM   2193  C   TRP O   4      -2.510  13.653   4.550  1.00  0.00            
ATOM   2194  O   TRP O   4      -2.467  14.852   4.747  1.00  0.00            
ATOM   2195  N   GLN O   5      -2.986  12.836   5.585  1.00  0.00            
ATOM   2196  HN  GLN O   5      -2.754  11.872   5.544  1.00  0.00            
ATOM   2197  CA  GLN O   5      -3.562  13.293   6.777  1.00  0.00            
ATOM   2198  HA  GLN O   5      -3.257  14.293   7.034  1.00  0.00            
ATOM   2199  CB  GLN O   5      -5.085  13.304   6.780  1.00  0.00            
ATOM   2200  HB1 GLN O   5      -5.443  13.976   5.969  1.00  0.00            
ATOM   2201  HB2 GLN O   5      -5.310  13.678   7.802  1.00  0.00            
ATOM   2202  CG  GLN O   5      -5.858  11.917   6.531  1.00  0.00            
ATOM   2203  HG1 GLN O   5      -5.537  11.153   7.272  1.00  0.00            
ATOM   2204  HG2 GLN O   5      -5.605  11.536   5.519  1.00  0.00            
ATOM   2205  CD  GLN O   5      -7.387  11.981   6.756  1.00  0.00            
ATOM   2206  OE1 GLN O   5      -7.927  11.276   7.619  1.00  0.00            
ATOM   2207  NE2 GLN O   5      -8.084  12.774   5.929  1.00  0.00            
ATOM   2208 HE21 GLN O   5      -7.623  13.075   5.102  1.00  0.00            
ATOM   2209 HE22 GLN O   5      -9.074  12.831   6.048  1.00  0.00            
ATOM   2210  C   GLN O   5      -3.053  12.339   7.807  1.00  0.00            
ATOM   2211  O   GLN O   5      -2.935  11.211   7.454  1.00  0.00            
ATOM   2212  N   TRP O   6      -2.804  12.827   9.026  1.00  0.00            
ATOM   2213  HN  TRP O   6      -2.915  13.805   9.246  1.00  0.00            
ATOM   2214  CA  TRP O   6      -2.346  12.106  10.124  1.00  0.00            
ATOM   2215  HA  TRP O   6      -2.118  11.115   9.758  1.00  0.00            
ATOM   2216  CB  TRP O   6      -1.069  12.786  10.772  1.00  0.00            
ATOM   2217  HB1 TRP O   6      -1.359  13.830  11.014  1.00  0.00            
ATOM   2218  HB2 TRP O   6      -0.236  12.749  10.037  1.00  0.00            
ATOM   2219  CG  TRP O   6      -0.480  12.264  12.043  1.00  0.00            
ATOM   2220  CD1 TRP O   6       0.552  11.414  12.113  1.00  0.00            
ATOM   2221  HD1 TRP O   6       1.151  11.000  11.320  1.00  0.00            
ATOM   2222  NE1 TRP O   6       0.870  11.229  13.398  1.00  0.00            
ATOM   2223  HE1 TRP O   6       1.560  10.610  13.702  1.00  0.00            
ATOM   2224  CE2 TRP O   6       0.045  11.905  14.247  1.00  0.00            
ATOM   2225  CD2 TRP O   6      -0.872  12.549  13.401  1.00  0.00            
ATOM   2226  CE3 TRP O   6      -1.883  13.278  13.961  1.00  0.00            
ATOM   2227  HE3 TRP O   6      -2.586  13.765  13.298  1.00  0.00            
ATOM   2228  CZ3 TRP O   6      -1.885  13.475  15.306  1.00  0.00            
ATOM   2229  HZ3 TRP O   6      -2.493  14.142  15.889  1.00  0.00            
ATOM   2230  CZ2 TRP O   6      -0.023  12.007  15.626  1.00  0.00            
ATOM   2231  HZ2 TRP O   6       0.600  11.571  16.386  1.00  0.00            
ATOM   2232  CH2 TRP O   6      -1.003  12.861  16.146  1.00  0.00            
ATOM   2233  HH2 TRP O   6      -1.066  12.962  17.218  1.00  0.00            
ATOM   2234  C   TRP O   6      -3.483  12.003  11.184  1.00  0.00            
ATOM   2235  O   TRP O   6      -4.115  13.019  11.537  1.00  0.00            
ATOM   2236  N   ASN O   7      -3.796  10.733  11.668  1.00  0.00            
ATOM   2237  HN  ASN O   7      -3.243   9.931  11.472  1.00  0.00            
ATOM   2238  CA  ASN O   7      -4.921  10.410  12.481  1.00  0.00            
ATOM   2239  HA  ASN O   7      -5.434  11.310  12.800  1.00  0.00            
ATOM   2240  CB  ASN O   7      -5.909   9.398  11.743  1.00  0.00            
ATOM   2241  HB1 ASN O   7      -6.837   9.191  12.328  1.00  0.00            
ATOM   2242  HB2 ASN O   7      -5.361   8.443  11.590  1.00  0.00            
ATOM   2243  CG  ASN O   7      -6.232   9.745  10.358  1.00  0.00            
ATOM   2244  OD1 ASN O   7      -5.899   9.049   9.474  1.00  0.00            
ATOM   2245  ND2 ASN O   7      -6.986  10.806  10.220  1.00  0.00            
ATOM   2246 HD21 ASN O   7      -7.388  11.347  10.966  1.00  0.00            
ATOM   2247 HD22 ASN O   7      -7.225  11.032   9.271  1.00  0.00            
ATOM   2248  C   ASN O   7      -4.487   9.845  13.879  1.00  0.00            
ATOM   2249  OT1 ASN O   7      -3.928   8.715  14.002  1.00  0.00            
ATOM   2250  OT2 ASN O   7      -4.696  10.533  14.921  1.00  0.00            
ATOM   2251  N   LYS P   1      -6.917  17.585  13.479  1.00  0.00            
ATOM   2252  H1  LYS P   1      -6.728  18.580  13.725  1.00  0.00            
ATOM   2253  H2  LYS P   1      -7.469  17.591  12.601  1.00  0.00            
ATOM   2254  H3  LYS P   1      -7.357  17.177  14.334  1.00  0.00            
ATOM   2255  CA  LYS P   1      -5.524  17.052  13.206  1.00  0.00            
ATOM   2256  HA  LYS P   1      -4.852  17.465  13.949  1.00  0.00            
ATOM   2257  CB  LYS P   1      -5.617  15.528  13.420  1.00  0.00            
ATOM   2258  HB1 LYS P   1      -4.830  15.019  12.828  1.00  0.00            
ATOM   2259  HB2 LYS P   1      -6.553  15.213  12.916  1.00  0.00            
ATOM   2260  CG  LYS P   1      -5.485  14.986  14.911  1.00  0.00            
ATOM   2261  HG1 LYS P   1      -6.235  15.346  15.638  1.00  0.00            
ATOM   2262  HG2 LYS P   1      -4.549  15.418  15.335  1.00  0.00            
ATOM   2263  CD  LYS P   1      -5.625  13.469  14.935  1.00  0.00            
ATOM   2264  HD1 LYS P   1      -6.186  13.086  14.058  1.00  0.00            
ATOM   2265  HD2 LYS P   1      -4.605  13.035  14.898  1.00  0.00            
ATOM   2266  CE  LYS P   1      -6.517  13.095  16.144  1.00  0.00            
ATOM   2267  HE1 LYS P   1      -7.467  13.622  15.901  1.00  0.00            
ATOM   2268  HE2 LYS P   1      -6.002  13.311  17.103  1.00  0.00            
ATOM   2269  NZ  LYS P   1      -6.849  11.656  16.057  1.00  0.00            
ATOM   2270  HZ1 LYS P   1      -7.590  11.516  15.335  1.00  0.00            
ATOM   2271  HZ2 LYS P   1      -6.009  11.099  15.817  1.00  0.00            
ATOM   2272  HZ3 LYS P   1      -7.263  11.150  16.873  1.00  0.00            
ATOM   2273  C   LYS P   1      -4.935  17.332  11.907  1.00  0.00            
ATOM   2274  O   LYS P   1      -5.634  17.593  10.985  1.00  0.00            
ATOM   2275  N   TRP P   2      -3.603  17.383  11.869  1.00  0.00            
ATOM   2276  HN  TRP P   2      -3.108  17.116  12.694  1.00  0.00            
ATOM   2277  CA  TRP P   2      -2.878  17.905  10.728  1.00  0.00            
ATOM   2278  HA  TRP P   2      -3.272  18.902  10.520  1.00  0.00            
ATOM   2279  CB  TRP P   2      -1.385  18.023  11.053  1.00  0.00            
ATOM   2280  HB1 TRP P   2      -1.019  16.977  11.162  1.00  0.00            
ATOM   2281  HB2 TRP P   2      -1.297  18.668  11.949  1.00  0.00            
ATOM   2282  CG  TRP P   2      -0.466  18.604   9.980  1.00  0.00            
ATOM   2283  CD1 TRP P   2      -0.157  19.922   9.884  1.00  0.00            
ATOM   2284  HD1 TRP P   2      -0.495  20.742  10.504  1.00  0.00            
ATOM   2285  NE1 TRP P   2       0.823  20.119   8.949  1.00  0.00            
ATOM   2286  HE1 TRP P   2       1.451  20.846   8.795  1.00  0.00            
ATOM   2287  CE2 TRP P   2       1.159  18.894   8.394  1.00  0.00            
ATOM   2288  CD2 TRP P   2       0.328  17.910   8.970  1.00  0.00            
ATOM   2289  CE3 TRP P   2       0.483  16.544   8.612  1.00  0.00            
ATOM   2290  HE3 TRP P   2      -0.171  15.746   8.941  1.00  0.00            
ATOM   2291  CZ3 TRP P   2       1.363  16.318   7.526  1.00  0.00            
ATOM   2292  HZ3 TRP P   2       1.614  15.297   7.284  1.00  0.00            
ATOM   2293  CZ2 TRP P   2       2.096  18.626   7.362  1.00  0.00            
ATOM   2294  HZ2 TRP P   2       2.695  19.318   6.800  1.00  0.00            
ATOM   2295  CH2 TRP P   2       2.194  17.251   6.976  1.00  0.00            
ATOM   2296  HH2 TRP P   2       2.855  17.129   6.130  1.00  0.00            
ATOM   2297  C   TRP P   2      -3.103  17.083   9.369  1.00  0.00            
ATOM   2298  O   TRP P   2      -3.083  15.825   9.288  1.00  0.00            
ATOM   2299  N   LYS P   3      -3.343  17.781   8.313  1.00  0.00            
ATOM   2300  HN  LYS P   3      -3.475  18.765   8.450  1.00  0.00            
ATOM   2301  CA  LYS P   3      -3.608  17.291   6.991  1.00  0.00            
ATOM   2302  HA  LYS P   3      -3.119  16.359   6.748  1.00  0.00            
ATOM   2303  CB  LYS P   3      -5.135  17.107   6.747  1.00  0.00            
ATOM   2304  HB1 LYS P   3      -5.518  16.163   7.197  1.00  0.00            
ATOM   2305  HB2 LYS P   3      -5.359  17.028   5.668  1.00  0.00            
ATOM   2306  CG  LYS P   3      -5.935  18.245   7.387  1.00  0.00            
ATOM   2307  HG1 LYS P   3      -5.515  19.118   6.856  1.00  0.00            
ATOM   2308  HG2 LYS P   3      -5.700  18.415   8.458  1.00  0.00            
ATOM   2309  CD  LYS P   3      -7.422  18.219   7.097  1.00  0.00            
ATOM   2310  HD1 LYS P   3      -7.806  19.146   7.582  1.00  0.00            
ATOM   2311  HD2 LYS P   3      -7.497  18.335   5.994  1.00  0.00            
ATOM   2312  CE  LYS P   3      -8.025  16.958   7.633  1.00  0.00            
ATOM   2313  HE1 LYS P   3      -7.614  16.078   7.103  1.00  0.00            
ATOM   2314  HE2 LYS P   3      -9.129  16.916   7.445  1.00  0.00            
ATOM   2315  NZ  LYS P   3      -7.832  16.753   9.009  1.00  0.00            
ATOM   2316  HZ1 LYS P   3      -8.293  17.476   9.581  1.00  0.00            
ATOM   2317  HZ2 LYS P   3      -8.276  15.855   9.299  1.00  0.00            
ATOM   2318  HZ3 LYS P   3      -6.850  16.593   9.320  1.00  0.00            
ATOM   2319  C   LYS P   3      -3.042  18.299   5.942  1.00  0.00            
ATOM   2320  O   LYS P   3      -3.127  19.570   6.059  1.00  0.00            
ATOM   2321  N   TRP P   4      -2.507  17.798   4.835  1.00  0.00            
ATOM   2322  HN  TRP P   4      -2.587  16.813   4.712  1.00  0.00            
ATOM   2323  CA  TRP P   4      -1.631  18.485   3.937  1.00  0.00            
ATOM   2324  HA  TRP P   4      -1.798  19.552   3.922  1.00  0.00            
ATOM   2325  CB  TRP P   4      -0.157  17.997   4.052  1.00  0.00            
ATOM   2326  HB1 TRP P   4      -0.057  16.921   3.833  1.00  0.00            
ATOM   2327  HB2 TRP P   4       0.148  18.037   5.125  1.00  0.00            
ATOM   2328  CG  TRP P   4       0.971  18.656   3.367  1.00  0.00            
ATOM   2329  CD1 TRP P   4       1.720  19.673   3.875  1.00  0.00            
ATOM   2330  HD1 TRP P   4       1.584  20.015   4.901  1.00  0.00            
ATOM   2331  NE1 TRP P   4       2.635  20.035   2.947  1.00  0.00            
ATOM   2332  HE1 TRP P   4       3.317  20.723   3.032  1.00  0.00            
ATOM   2333  CE2 TRP P   4       2.437  19.297   1.767  1.00  0.00            
ATOM   2334  CD2 TRP P   4       1.353  18.417   2.004  1.00  0.00            
ATOM   2335  CE3 TRP P   4       0.853  17.586   0.968  1.00  0.00            
ATOM   2336  HE3 TRP P   4       0.199  16.789   1.267  1.00  0.00            
ATOM   2337  CZ3 TRP P   4       1.428  17.716  -0.291  1.00  0.00            
ATOM   2338  HZ3 TRP P   4       1.057  17.134  -1.120  1.00  0.00            
ATOM   2339  CZ2 TRP P   4       3.084  19.382   0.551  1.00  0.00            
ATOM   2340  HZ2 TRP P   4       3.823  20.139   0.293  1.00  0.00            
ATOM   2341  CH2 TRP P   4       2.494  18.663  -0.471  1.00  0.00            
ATOM   2342  HH2 TRP P   4       2.804  18.784  -1.494  1.00  0.00            
ATOM   2343  C   TRP P   4      -2.083  18.225   2.461  1.00  0.00            
ATOM   2344  O   TRP P   4      -2.223  17.072   2.083  1.00  0.00            
ATOM   2345  N   GLN P   5      -2.408  19.267   1.628  1.00  0.00            
ATOM   2346  HN  GLN P   5      -2.291  20.210   1.918  1.00  0.00            
ATOM   2347  CA  GLN P   5      -3.023  19.001   0.296  1.00  0.00            
ATOM   2348  HA  GLN P   5      -3.047  17.935   0.122  1.00  0.00            
ATOM   2349  CB  GLN P   5      -4.526  19.494   0.200  1.00  0.00            
ATOM   2350  HB1 GLN P   5      -4.867  19.258  -0.830  1.00  0.00            
ATOM   2351  HB2 GLN P   5      -4.596  20.597   0.294  1.00  0.00            
ATOM   2352  CG  GLN P   5      -5.568  18.628   0.972  1.00  0.00            
ATOM   2353  HG1 GLN P   5      -5.460  17.590   0.581  1.00  0.00            
ATOM   2354  HG2 GLN P   5      -6.577  18.981   0.671  1.00  0.00            
ATOM   2355  CD  GLN P   5      -5.447  18.557   2.473  1.00  0.00            
ATOM   2356  OE1 GLN P   5      -5.481  17.458   3.095  1.00  0.00            
ATOM   2357  NE2 GLN P   5      -5.279  19.786   3.053  1.00  0.00            
ATOM   2358 HE21 GLN P   5      -5.484  20.545   2.436  1.00  0.00            
ATOM   2359 HE22 GLN P   5      -4.975  19.815   4.005  1.00  0.00            
ATOM   2360  C   GLN P   5      -2.103  19.676  -0.759  1.00  0.00            
ATOM   2361  O   GLN P   5      -1.688  20.838  -0.703  1.00  0.00            
ATOM   2362  N   TRP P   6      -1.899  18.971  -1.945  1.00  0.00            
ATOM   2363  HN  TRP P   6      -2.331  18.081  -2.088  1.00  0.00            
ATOM   2364  CA  TRP P   6      -1.060  19.432  -3.049  1.00  0.00            
ATOM   2365  HA  TRP P   6      -0.373  20.200  -2.725  1.00  0.00            
ATOM   2366  CB  TRP P   6      -0.212  18.226  -3.653  1.00  0.00            
ATOM   2367  HB1 TRP P   6      -0.745  17.633  -4.435  1.00  0.00            
ATOM   2368  HB2 TRP P   6       0.109  17.462  -2.911  1.00  0.00            
ATOM   2369  CG  TRP P   6       1.022  18.596  -4.353  1.00  0.00            
ATOM   2370  CD1 TRP P   6       1.253  19.641  -5.300  1.00  0.00            
ATOM   2371  HD1 TRP P   6       0.609  20.473  -5.545  1.00  0.00            
ATOM   2372  NE1 TRP P   6       2.548  19.509  -5.780  1.00  0.00            
ATOM   2373  HE1 TRP P   6       2.905  19.925  -6.582  1.00  0.00            
ATOM   2374  CE2 TRP P   6       3.201  18.355  -5.192  1.00  0.00            
ATOM   2375  CD2 TRP P   6       2.260  17.824  -4.204  1.00  0.00            
ATOM   2376  CE3 TRP P   6       2.644  16.616  -3.538  1.00  0.00            
ATOM   2377  HE3 TRP P   6       2.059  16.082  -2.805  1.00  0.00            
ATOM   2378  CZ3 TRP P   6       3.945  16.078  -3.747  1.00  0.00            
ATOM   2379  HZ3 TRP P   6       4.377  15.212  -3.276  1.00  0.00            
ATOM   2380  CZ2 TRP P   6       4.540  17.998  -5.132  1.00  0.00            
ATOM   2381  HZ2 TRP P   6       5.183  18.589  -5.756  1.00  0.00            
ATOM   2382  CH2 TRP P   6       4.866  16.817  -4.473  1.00  0.00            
ATOM   2383  HH2 TRP P   6       5.893  16.484  -4.558  1.00  0.00            
ATOM   2384  C   TRP P   6      -2.128  19.938  -4.065  1.00  0.00            
ATOM   2385  O   TRP P   6      -2.983  19.283  -4.576  1.00  0.00            
ATOM   2386  N   ASN P   7      -1.964  21.193  -4.451  1.00  0.00            
ATOM   2387  HN  ASN P   7      -1.253  21.743  -4.024  1.00  0.00            
ATOM   2388  CA  ASN P   7      -2.572  21.931  -5.544  1.00  0.00            
ATOM   2389  HA  ASN P   7      -3.203  21.259  -6.109  1.00  0.00            
ATOM   2390  CB  ASN P   7      -3.394  23.058  -4.852  1.00  0.00            
ATOM   2391  HB1 ASN P   7      -2.726  23.669  -4.218  1.00  0.00            
ATOM   2392  HB2 ASN P   7      -4.225  22.643  -4.237  1.00  0.00            
ATOM   2393  CG  ASN P   7      -4.109  23.889  -5.898  1.00  0.00            
ATOM   2394  OD1 ASN P   7      -4.319  23.405  -7.042  1.00  0.00            
ATOM   2395  ND2 ASN P   7      -4.554  25.120  -5.541  1.00  0.00            
ATOM   2396 HD21 ASN P   7      -4.403  25.404  -4.588  1.00  0.00            
ATOM   2397 HD22 ASN P   7      -4.937  25.785  -6.172  1.00  0.00            
ATOM   2398  C   ASN P   7      -1.426  22.362  -6.528  1.00  0.00            
ATOM   2399  OT1 ASN P   7      -0.802  21.456  -7.205  1.00  0.00            
ATOM   2400  OT2 ASN P   7      -1.100  23.584  -6.666  1.00  0.00            
ATOM   2401  N   LYS Q   1       0.355  25.404  -5.399  1.00  0.00            
ATOM   2402  H1  LYS Q   1      -0.226  24.676  -5.868  1.00  0.00            
ATOM   2403  H2  LYS Q   1      -0.023  25.923  -4.583  1.00  0.00            
ATOM   2404  H3  LYS Q   1       0.609  26.071  -6.161  1.00  0.00            
ATOM   2405  CA  LYS Q   1       1.485  24.672  -4.794  1.00  0.00            
ATOM   2406  HA  LYS Q   1       1.703  23.894  -5.505  1.00  0.00            
ATOM   2407  CB  LYS Q   1       2.627  25.698  -4.431  1.00  0.00            
ATOM   2408  HB1 LYS Q   1       2.273  26.313  -3.566  1.00  0.00            
ATOM   2409  HB2 LYS Q   1       2.668  26.327  -5.343  1.00  0.00            
ATOM   2410  CG  LYS Q   1       3.944  25.056  -4.071  1.00  0.00            
ATOM   2411  HG1 LYS Q   1       3.907  24.363  -3.207  1.00  0.00            
ATOM   2412  HG2 LYS Q   1       4.477  25.986  -3.766  1.00  0.00            
ATOM   2413  CD  LYS Q   1       4.713  24.611  -5.306  1.00  0.00            
ATOM   2414  HD1 LYS Q   1       4.275  23.649  -5.651  1.00  0.00            
ATOM   2415  HD2 LYS Q   1       4.609  25.382  -6.098  1.00  0.00            
ATOM   2416  CE  LYS Q   1       6.165  24.345  -4.917  1.00  0.00            
ATOM   2417  HE1 LYS Q   1       6.188  23.416  -4.320  1.00  0.00            
ATOM   2418  HE2 LYS Q   1       6.586  25.235  -4.394  1.00  0.00            
ATOM   2419  NZ  LYS Q   1       6.966  23.965  -6.113  1.00  0.00            
ATOM   2420  HZ1 LYS Q   1       7.949  23.834  -5.818  1.00  0.00            
ATOM   2421  HZ2 LYS Q   1       6.594  23.107  -6.575  1.00  0.00            
ATOM   2422  HZ3 LYS Q   1       7.044  24.676  -6.873  1.00  0.00            
ATOM   2423  C   LYS Q   1       1.122  23.791  -3.572  1.00  0.00            
ATOM   2424  O   LYS Q   1       0.725  22.615  -3.801  1.00  0.00            
ATOM   2425  N   TRP Q   2       1.122  24.315  -2.310  1.00  0.00            
ATOM   2426  HN  TRP Q   2       1.358  25.257  -2.076  1.00  0.00            
ATOM   2427  CA  TRP Q   2       0.850  23.412  -1.227  1.00  0.00            
ATOM   2428  HA  TRP Q   2       0.143  22.656  -1.522  1.00  0.00            
ATOM   2429  CB  TRP Q   2       1.967  22.525  -0.680  1.00  0.00            
ATOM   2430  HB1 TRP Q   2       2.181  21.668  -1.366  1.00  0.00            
ATOM   2431  HB2 TRP Q   2       1.612  21.835   0.106  1.00  0.00            
ATOM   2432  CG  TRP Q   2       3.288  23.182  -0.308  1.00  0.00            
ATOM   2433  CD1 TRP Q   2       3.547  24.212   0.556  1.00  0.00            
ATOM   2434  HD1 TRP Q   2       2.758  24.708   1.088  1.00  0.00            
ATOM   2435  NE1 TRP Q   2       4.872  24.590   0.521  1.00  0.00            
ATOM   2436  HE1 TRP Q   2       5.403  25.151   1.115  1.00  0.00            
ATOM   2437  CE2 TRP Q   2       5.535  23.795  -0.313  1.00  0.00            
ATOM   2438  CD2 TRP Q   2       4.593  22.935  -0.884  1.00  0.00            
ATOM   2439  CE3 TRP Q   2       5.046  22.043  -1.850  1.00  0.00            
ATOM   2440  HE3 TRP Q   2       4.412  21.446  -2.480  1.00  0.00            
ATOM   2441  CZ3 TRP Q   2       6.372  22.083  -2.229  1.00  0.00            
ATOM   2442  HZ3 TRP Q   2       6.615  21.454  -3.066  1.00  0.00            
ATOM   2443  CZ2 TRP Q   2       6.862  23.826  -0.639  1.00  0.00            
ATOM   2444  HZ2 TRP Q   2       7.495  24.565  -0.190  1.00  0.00            
ATOM   2445  CH2 TRP Q   2       7.228  22.982  -1.669  1.00  0.00            
ATOM   2446  HH2 TRP Q   2       8.270  22.934  -1.951  1.00  0.00            
ATOM   2447  C   TRP Q   2       0.205  24.188  -0.076  1.00  0.00            
ATOM   2448  O   TRP Q   2       0.631  25.307   0.188  1.00  0.00            
ATOM   2449  N   LYS Q   3      -0.757  23.609   0.650  1.00  0.00            
ATOM   2450  HN  LYS Q   3      -1.092  22.718   0.361  1.00  0.00            
ATOM   2451  CA  LYS Q   3      -1.490  24.187   1.778  1.00  0.00            
ATOM   2452  HA  LYS Q   3      -0.832  24.913   2.245  1.00  0.00            
ATOM   2453  CB  LYS Q   3      -2.737  25.049   1.561  1.00  0.00            
ATOM   2454  HB1 LYS Q   3      -3.178  25.390   2.529  1.00  0.00            
ATOM   2455  HB2 LYS Q   3      -3.479  24.391   1.069  1.00  0.00            
ATOM   2456  CG  LYS Q   3      -2.529  26.286   0.642  1.00  0.00            
ATOM   2457  HG1 LYS Q   3      -3.532  26.525   0.228  1.00  0.00            
ATOM   2458  HG2 LYS Q   3      -1.819  26.001  -0.171  1.00  0.00            
ATOM   2459  CD  LYS Q   3      -2.079  27.495   1.416  1.00  0.00            
ATOM   2460  HD1 LYS Q   3      -2.915  27.802   2.083  1.00  0.00            
ATOM   2461  HD2 LYS Q   3      -1.220  27.115   2.017  1.00  0.00            
ATOM   2462  CE  LYS Q   3      -1.874  28.738   0.593  1.00  0.00            
ATOM   2463  HE1 LYS Q   3      -2.887  29.048   0.277  1.00  0.00            
ATOM   2464  HE2 LYS Q   3      -1.268  28.513  -0.313  1.00  0.00            
ATOM   2465  NZ  LYS Q   3      -1.259  29.855   1.371  1.00  0.00            
ATOM   2466  HZ1 LYS Q   3      -1.551  30.777   0.993  1.00  0.00            
ATOM   2467  HZ2 LYS Q   3      -1.666  29.835   2.331  1.00  0.00            
ATOM   2468  HZ3 LYS Q   3      -0.228  29.795   1.318  1.00  0.00            
ATOM   2469  C   LYS Q   3      -1.805  23.077   2.826  1.00  0.00            
ATOM   2470  O   LYS Q   3      -1.923  21.934   2.425  1.00  0.00            
ATOM   2471  N   TRP Q   4      -1.800  23.439   4.158  1.00  0.00            
ATOM   2472  HN  TRP Q   4      -1.847  24.403   4.402  1.00  0.00            
ATOM   2473  CA  TRP Q   4      -1.924  22.463   5.238  1.00  0.00            
ATOM   2474  HA  TRP Q   4      -2.434  21.573   4.894  1.00  0.00            
ATOM   2475  CB  TRP Q   4      -0.666  22.121   5.930  1.00  0.00            
ATOM   2476  HB1 TRP Q   4      -0.020  21.565   5.221  1.00  0.00            
ATOM   2477  HB2 TRP Q   4      -0.850  21.281   6.635  1.00  0.00            
ATOM   2478  CG  TRP Q   4       0.174  23.173   6.590  1.00  0.00            
ATOM   2479  CD1 TRP Q   4       0.286  23.390   7.960  1.00  0.00            
ATOM   2480  HD1 TRP Q   4      -0.453  23.026   8.651  1.00  0.00            
ATOM   2481  NE1 TRP Q   4       1.444  24.184   8.236  1.00  0.00            
ATOM   2482  HE1 TRP Q   4       1.830  24.604   9.018  1.00  0.00            
ATOM   2483  CE2 TRP Q   4       2.092  24.406   7.037  1.00  0.00            
ATOM   2484  CD2 TRP Q   4       1.331  23.801   6.014  1.00  0.00            
ATOM   2485  CE3 TRP Q   4       1.843  23.743   4.727  1.00  0.00            
ATOM   2486  HE3 TRP Q   4       1.262  23.210   3.993  1.00  0.00            
ATOM   2487  CZ3 TRP Q   4       3.078  24.383   4.474  1.00  0.00            
ATOM   2488  HZ3 TRP Q   4       3.500  24.314   3.478  1.00  0.00            
ATOM   2489  CZ2 TRP Q   4       3.393  24.973   6.826  1.00  0.00            
ATOM   2490  HZ2 TRP Q   4       3.982  25.395   7.621  1.00  0.00            
ATOM   2491  CH2 TRP Q   4       3.848  24.949   5.508  1.00  0.00            
ATOM   2492  HH2 TRP Q   4       4.828  25.365   5.339  1.00  0.00            
ATOM   2493  C   TRP Q   4      -2.851  23.045   6.334  1.00  0.00            
ATOM   2494  O   TRP Q   4      -2.905  24.263   6.570  1.00  0.00            
ATOM   2495  N   GLN Q   5      -3.624  22.186   6.886  1.00  0.00            
ATOM   2496  HN  GLN Q   5      -3.425  21.217   6.758  1.00  0.00            
ATOM   2497  CA  GLN Q   5      -4.850  22.535   7.659  1.00  0.00            
ATOM   2498  HA  GLN Q   5      -4.729  23.556   7.983  1.00  0.00            
ATOM   2499  CB  GLN Q   5      -6.153  22.325   6.887  1.00  0.00            
ATOM   2500  HB1 GLN Q   5      -6.941  22.878   7.448  1.00  0.00            
ATOM   2501  HB2 GLN Q   5      -6.595  21.304   6.898  1.00  0.00            
ATOM   2502  CG  GLN Q   5      -6.196  22.914   5.389  1.00  0.00            
ATOM   2503  HG1 GLN Q   5      -7.207  22.845   4.935  1.00  0.00            
ATOM   2504  HG2 GLN Q   5      -5.493  22.322   4.770  1.00  0.00            
ATOM   2505  CD  GLN Q   5      -5.829  24.385   5.314  1.00  0.00            
ATOM   2506  OE1 GLN Q   5      -6.026  25.138   6.275  1.00  0.00            
ATOM   2507  NE2 GLN Q   5      -5.242  24.813   4.165  1.00  0.00            
ATOM   2508 HE21 GLN Q   5      -4.880  25.742   4.198  1.00  0.00            
ATOM   2509 HE22 GLN Q   5      -5.101  24.109   3.468  1.00  0.00            
ATOM   2510  C   GLN Q   5      -4.755  21.661   8.911  1.00  0.00            
ATOM   2511  O   GLN Q   5      -4.105  20.580   8.937  1.00  0.00            
ATOM   2512  N   TRP Q   6      -5.455  22.089   9.954  1.00  0.00            
ATOM   2513  HN  TRP Q   6      -6.041  22.890   9.913  1.00  0.00            
ATOM   2514  CA  TRP Q   6      -5.227  21.561  11.283  1.00  0.00            
ATOM   2515  HA  TRP Q   6      -4.423  20.844  11.369  1.00  0.00            
ATOM   2516  CB  TRP Q   6      -4.925  22.693  12.293  1.00  0.00            
ATOM   2517  HB1 TRP Q   6      -4.902  22.372  13.357  1.00  0.00            
ATOM   2518  HB2 TRP Q   6      -5.703  23.490  12.242  1.00  0.00            
ATOM   2519  CG  TRP Q   6      -3.567  23.286  12.033  1.00  0.00            
ATOM   2520  CD1 TRP Q   6      -3.247  24.406  11.153  1.00  0.00            
ATOM   2521  HD1 TRP Q   6      -4.060  25.071  10.885  1.00  0.00            
ATOM   2522  NE1 TRP Q   6      -1.906  24.579  11.074  1.00  0.00            
ATOM   2523  HE1 TRP Q   6      -1.545  25.389  10.661  1.00  0.00            
ATOM   2524  CE2 TRP Q   6      -1.293  23.590  11.775  1.00  0.00            
ATOM   2525  CD2 TRP Q   6      -2.288  22.811  12.386  1.00  0.00            
ATOM   2526  CE3 TRP Q   6      -1.934  21.820  13.286  1.00  0.00            
ATOM   2527  HE3 TRP Q   6      -2.679  21.224  13.799  1.00  0.00            
ATOM   2528  CZ3 TRP Q   6      -0.607  21.561  13.578  1.00  0.00            
ATOM   2529  HZ3 TRP Q   6      -0.300  20.773  14.255  1.00  0.00            
ATOM   2530  CZ2 TRP Q   6       0.110  23.316  12.004  1.00  0.00            
ATOM   2531  HZ2 TRP Q   6       0.889  23.848  11.477  1.00  0.00            
ATOM   2532  CH2 TRP Q   6       0.377  22.328  12.933  1.00  0.00            
ATOM   2533  HH2 TRP Q   6       1.411  22.088  13.117  1.00  0.00            
ATOM   2534  C   TRP Q   6      -6.419  20.810  11.851  1.00  0.00            
ATOM   2535  O   TRP Q   6      -6.439  20.351  13.011  1.00  0.00            
ATOM   2536  N   ASN Q   7      -7.382  20.741  11.008  1.00  0.00            
ATOM   2537  HN  ASN Q   7      -7.373  20.966  10.036  1.00  0.00            
ATOM   2538  CA  ASN Q   7      -8.682  20.435  11.425  1.00  0.00            
ATOM   2539  HA  ASN Q   7      -8.784  20.342  12.492  1.00  0.00            
ATOM   2540  CB  ASN Q   7      -9.718  21.435  10.871  1.00  0.00            
ATOM   2541  HB1 ASN Q   7     -10.719  21.226  11.301  1.00  0.00            
ATOM   2542  HB2 ASN Q   7      -9.623  21.372   9.764  1.00  0.00            
ATOM   2543  CG  ASN Q   7      -9.218  22.845  11.307  1.00  0.00            
ATOM   2544  OD1 ASN Q   7      -8.734  23.604  10.481  1.00  0.00            
ATOM   2545  ND2 ASN Q   7      -9.452  23.258  12.579  1.00  0.00            
ATOM   2546 HD21 ASN Q   7      -9.722  22.581  13.260  1.00  0.00            
ATOM   2547 HD22 ASN Q   7      -9.428  24.254  12.712  1.00  0.00            
ATOM   2548  C   ASN Q   7      -8.959  19.018  10.882  1.00  0.00            
ATOM   2549  OT1 ASN Q   7      -8.473  18.021  11.515  1.00  0.00            
ATOM   2550  OT2 ASN Q   7      -9.549  18.850   9.772  1.00  0.00            
ATOM   2551  N   LYS R   1      12.705  14.977  -1.913  1.00  0.00            
ATOM   2552  H1  LYS R   1      13.218  15.429  -1.131  1.00  0.00            
ATOM   2553  H2  LYS R   1      12.554  13.951  -1.811  1.00  0.00            
ATOM   2554  H3  LYS R   1      13.358  15.057  -2.711  1.00  0.00            
ATOM   2555  CA  LYS R   1      11.493  15.774  -2.144  1.00  0.00            
ATOM   2556  HA  LYS R   1      11.965  16.722  -2.366  1.00  0.00            
ATOM   2557  CB  LYS R   1      10.685  15.312  -3.250  1.00  0.00            
ATOM   2558  HB1 LYS R   1       9.811  15.999  -3.315  1.00  0.00            
ATOM   2559  HB2 LYS R   1      10.411  14.252  -3.101  1.00  0.00            
ATOM   2560  CG  LYS R   1      11.290  15.369  -4.750  1.00  0.00            
ATOM   2561  HG1 LYS R   1      10.388  15.362  -5.401  1.00  0.00            
ATOM   2562  HG2 LYS R   1      11.838  14.432  -4.979  1.00  0.00            
ATOM   2563  CD  LYS R   1      12.139  16.547  -5.118  1.00  0.00            
ATOM   2564  HD1 LYS R   1      11.562  17.495  -5.066  1.00  0.00            
ATOM   2565  HD2 LYS R   1      13.030  16.570  -4.457  1.00  0.00            
ATOM   2566  CE  LYS R   1      12.726  16.635  -6.521  1.00  0.00            
ATOM   2567  HE1 LYS R   1      13.205  17.630  -6.675  1.00  0.00            
ATOM   2568  HE2 LYS R   1      11.854  16.608  -7.205  1.00  0.00            
ATOM   2569  NZ  LYS R   1      13.737  15.560  -6.816  1.00  0.00            
ATOM   2570  HZ1 LYS R   1      14.512  15.679  -6.141  1.00  0.00            
ATOM   2571  HZ2 LYS R   1      13.367  14.593  -6.676  1.00  0.00            
ATOM   2572  HZ3 LYS R   1      14.031  15.777  -7.797  1.00  0.00            
ATOM   2573  C   LYS R   1      10.626  15.934  -0.840  1.00  0.00            
ATOM   2574  O   LYS R   1      10.791  16.820  -0.071  1.00  0.00            
ATOM   2575  N   TRP R   2       9.553  15.198  -0.666  1.00  0.00            
ATOM   2576  HN  TRP R   2       9.291  14.503  -1.329  1.00  0.00            
ATOM   2577  CA  TRP R   2       8.507  15.344   0.378  1.00  0.00            
ATOM   2578  HA  TRP R   2       8.487  16.388   0.658  1.00  0.00            
ATOM   2579  CB  TRP R   2       7.072  15.031  -0.127  1.00  0.00            
ATOM   2580  HB1 TRP R   2       7.083  13.935  -0.265  1.00  0.00            
ATOM   2581  HB2 TRP R   2       7.032  15.305  -1.202  1.00  0.00            
ATOM   2582  CG  TRP R   2       5.873  15.482   0.688  1.00  0.00            
ATOM   2583  CD1 TRP R   2       5.034  16.485   0.424  1.00  0.00            
ATOM   2584  HD1 TRP R   2       5.025  17.179  -0.405  1.00  0.00            
ATOM   2585  NE1 TRP R   2       3.987  16.448   1.250  1.00  0.00            
ATOM   2586  HE1 TRP R   2       3.337  17.155   1.446  1.00  0.00            
ATOM   2587  CE2 TRP R   2       4.120  15.388   2.119  1.00  0.00            
ATOM   2588  CD2 TRP R   2       5.285  14.738   1.746  1.00  0.00            
ATOM   2589  CE3 TRP R   2       5.654  13.667   2.528  1.00  0.00            
ATOM   2590  HE3 TRP R   2       6.523  13.060   2.331  1.00  0.00            
ATOM   2591  CZ3 TRP R   2       4.737  13.239   3.512  1.00  0.00            
ATOM   2592  HZ3 TRP R   2       5.082  12.284   3.903  1.00  0.00            
ATOM   2593  CZ2 TRP R   2       3.202  14.976   3.056  1.00  0.00            
ATOM   2594  HZ2 TRP R   2       2.256  15.432   3.285  1.00  0.00            
ATOM   2595  CH2 TRP R   2       3.611  13.847   3.788  1.00  0.00            
ATOM   2596  HH2 TRP R   2       3.005  13.475   4.611  1.00  0.00            
ATOM   2597  C   TRP R   2       8.823  14.475   1.598  1.00  0.00            
ATOM   2598  O   TRP R   2       9.137  13.312   1.340  1.00  0.00            
ATOM   2599  N   LYS R   3       8.743  14.994   2.838  1.00  0.00            
ATOM   2600  HN  LYS R   3       8.607  15.956   3.058  1.00  0.00            
ATOM   2601  CA  LYS R   3       9.119  14.051   3.940  1.00  0.00            
ATOM   2602  HA  LYS R   3       8.806  13.046   3.673  1.00  0.00            
ATOM   2603  CB  LYS R   3      10.688  14.047   4.171  1.00  0.00            
ATOM   2604  HB1 LYS R   3      11.128  15.058   4.304  1.00  0.00            
ATOM   2605  HB2 LYS R   3      11.259  13.611   3.323  1.00  0.00            
ATOM   2606  CG  LYS R   3      11.052  13.281   5.494  1.00  0.00            
ATOM   2607  HG1 LYS R   3      10.520  12.309   5.424  1.00  0.00            
ATOM   2608  HG2 LYS R   3      10.714  13.826   6.391  1.00  0.00            
ATOM   2609  CD  LYS R   3      12.523  13.082   5.638  1.00  0.00            
ATOM   2610  HD1 LYS R   3      12.547  12.547   6.607  1.00  0.00            
ATOM   2611  HD2 LYS R   3      12.891  12.420   4.826  1.00  0.00            
ATOM   2612  CE  LYS R   3      13.423  14.322   5.813  1.00  0.00            
ATOM   2613  HE1 LYS R   3      14.345  13.882   6.268  1.00  0.00            
ATOM   2614  HE2 LYS R   3      13.002  15.160   6.402  1.00  0.00            
ATOM   2615  NZ  LYS R   3      13.851  14.843   4.587  1.00  0.00            
ATOM   2616  HZ1 LYS R   3      14.552  15.606   4.668  1.00  0.00            
ATOM   2617  HZ2 LYS R   3      14.152  14.164   3.857  1.00  0.00            
ATOM   2618  HZ3 LYS R   3      13.018  15.321   4.178  1.00  0.00            
ATOM   2619  C   LYS R   3       8.390  14.394   5.187  1.00  0.00            
ATOM   2620  O   LYS R   3       8.434  15.560   5.537  1.00  0.00            
ATOM   2621  N   TRP R   4       7.729  13.408   5.862  1.00  0.00            
ATOM   2622  HN  TRP R   4       7.835  12.501   5.464  1.00  0.00            
ATOM   2623  CA  TRP R   4       7.342  13.568   7.250  1.00  0.00            
ATOM   2624  HA  TRP R   4       7.418  14.591   7.581  1.00  0.00            
ATOM   2625  CB  TRP R   4       5.845  13.178   7.185  1.00  0.00            
ATOM   2626  HB1 TRP R   4       5.758  12.081   6.990  1.00  0.00            
ATOM   2627  HB2 TRP R   4       5.463  13.791   6.346  1.00  0.00            
ATOM   2628  CG  TRP R   4       5.059  13.503   8.428  1.00  0.00            
ATOM   2629  CD1 TRP R   4       4.494  14.688   8.729  1.00  0.00            
ATOM   2630  HD1 TRP R   4       4.594  15.536   8.075  1.00  0.00            
ATOM   2631  NE1 TRP R   4       4.003  14.614   9.970  1.00  0.00            
ATOM   2632  HE1 TRP R   4       3.552  15.300  10.495  1.00  0.00            
ATOM   2633  CE2 TRP R   4       4.152  13.286  10.436  1.00  0.00            
ATOM   2634  CD2 TRP R   4       4.862  12.535   9.503  1.00  0.00            
ATOM   2635  CE3 TRP R   4       5.060  11.174   9.703  1.00  0.00            
ATOM   2636  HE3 TRP R   4       5.400  10.606   8.845  1.00  0.00            
ATOM   2637  CZ3 TRP R   4       4.650  10.552  10.820  1.00  0.00            
ATOM   2638  HZ3 TRP R   4       4.739   9.475  10.951  1.00  0.00            
ATOM   2639  CZ2 TRP R   4       3.749  12.710  11.621  1.00  0.00            
ATOM   2640  HZ2 TRP R   4       3.409  13.323  12.446  1.00  0.00            
ATOM   2641  CH2 TRP R   4       4.008  11.330  11.821  1.00  0.00            
ATOM   2642  HH2 TRP R   4       3.694  10.802  12.705  1.00  0.00            
ATOM   2643  C   TRP R   4       8.019  12.617   8.213  1.00  0.00            
ATOM   2644  O   TRP R   4       8.478  11.534   7.876  1.00  0.00            
ATOM   2645  N   GLN R   5       8.171  13.117   9.464  1.00  0.00            
ATOM   2646  HN  GLN R   5       7.878  14.030   9.726  1.00  0.00            
ATOM   2647  CA  GLN R   5       8.724  12.326  10.532  1.00  0.00            
ATOM   2648  HA  GLN R   5       8.745  11.265  10.329  1.00  0.00            
ATOM   2649  CB  GLN R   5      10.047  13.005  10.881  1.00  0.00            
ATOM   2650  HB1 GLN R   5      10.480  12.883  11.895  1.00  0.00            
ATOM   2651  HB2 GLN R   5       9.766  14.082  10.854  1.00  0.00            
ATOM   2652  CG  GLN R   5      11.326  12.569   9.974  1.00  0.00            
ATOM   2653  HG1 GLN R   5      10.926  12.454   8.938  1.00  0.00            
ATOM   2654  HG2 GLN R   5      11.880  11.680  10.339  1.00  0.00            
ATOM   2655  CD  GLN R   5      12.421  13.629   9.987  1.00  0.00            
ATOM   2656  OE1 GLN R   5      12.969  14.133   9.016  1.00  0.00            
ATOM   2657  NE2 GLN R   5      12.892  14.072  11.198  1.00  0.00            
ATOM   2658 HE21 GLN R   5      12.649  13.666  12.079  1.00  0.00            
ATOM   2659 HE22 GLN R   5      13.672  14.696  11.277  1.00  0.00            
ATOM   2660  C   GLN R   5       7.785  12.425  11.700  1.00  0.00            
ATOM   2661  O   GLN R   5       7.142  13.473  11.783  1.00  0.00            
ATOM   2662  N   TRP R   6       7.714  11.450  12.581  1.00  0.00            
ATOM   2663  HN  TRP R   6       8.231  10.602  12.487  1.00  0.00            
ATOM   2664  CA  TRP R   6       7.239  11.679  13.956  1.00  0.00            
ATOM   2665  HA  TRP R   6       6.446  12.406  13.933  1.00  0.00            
ATOM   2666  CB  TRP R   6       6.723  10.292  14.477  1.00  0.00            
ATOM   2667  HB1 TRP R   6       7.367   9.421  14.235  1.00  0.00            
ATOM   2668  HB2 TRP R   6       5.836  10.159  13.831  1.00  0.00            
ATOM   2669  CG  TRP R   6       6.397  10.199  15.938  1.00  0.00            
ATOM   2670  CD1 TRP R   6       7.240   9.642  16.798  1.00  0.00            
ATOM   2671  HD1 TRP R   6       7.970   8.867  16.642  1.00  0.00            
ATOM   2672  NE1 TRP R   6       6.883   9.995  18.045  1.00  0.00            
ATOM   2673  HE1 TRP R   6       7.139   9.467  18.834  1.00  0.00            
ATOM   2674  CE2 TRP R   6       5.846  10.880  18.038  1.00  0.00            
ATOM   2675  CD2 TRP R   6       5.435  10.977  16.717  1.00  0.00            
ATOM   2676  CE3 TRP R   6       4.316  11.730  16.356  1.00  0.00            
ATOM   2677  HE3 TRP R   6       3.976  11.897  15.351  1.00  0.00            
ATOM   2678  CZ3 TRP R   6       3.622  12.437  17.455  1.00  0.00            
ATOM   2679  HZ3 TRP R   6       2.801  13.097  17.207  1.00  0.00            
ATOM   2680  CZ2 TRP R   6       5.123  11.430  19.066  1.00  0.00            
ATOM   2681  HZ2 TRP R   6       5.335  11.230  20.102  1.00  0.00            
ATOM   2682  CH2 TRP R   6       4.004  12.253  18.747  1.00  0.00            
ATOM   2683  HH2 TRP R   6       3.545  12.768  19.572  1.00  0.00            
ATOM   2684  C   TRP R   6       8.364  12.269  14.870  1.00  0.00            
ATOM   2685  O   TRP R   6       8.043  13.056  15.776  1.00  0.00            
ATOM   2686  N   ASN R   7       9.661  11.856  14.631  1.00  0.00            
ATOM   2687  HN  ASN R   7       9.822  11.301  13.820  1.00  0.00            
ATOM   2688  CA  ASN R   7      10.825  12.246  15.411  1.00  0.00            
ATOM   2689  HA  ASN R   7      10.511  13.008  16.110  1.00  0.00            
ATOM   2690  CB  ASN R   7      11.436  10.983  16.109  1.00  0.00            
ATOM   2691  HB1 ASN R   7      12.305  11.433  16.636  1.00  0.00            
ATOM   2692  HB2 ASN R   7      11.891  10.338  15.335  1.00  0.00            
ATOM   2693  CG  ASN R   7      10.502  10.250  16.989  1.00  0.00            
ATOM   2694  OD1 ASN R   7      10.302   9.065  16.929  1.00  0.00            
ATOM   2695  ND2 ASN R   7       9.864  10.964  17.942  1.00  0.00            
ATOM   2696 HD21 ASN R   7       9.846  11.967  17.870  1.00  0.00            
ATOM   2697 HD22 ASN R   7       9.113  10.472  18.386  1.00  0.00            
ATOM   2698  C   ASN R   7      11.732  12.851  14.354  1.00  0.00            
ATOM   2699  OT1 ASN R   7      11.991  14.084  14.342  1.00  0.00            
ATOM   2700  OT2 ASN R   7      12.230  12.056  13.467  1.00  0.00            
ATOM   2701  N   LYS S   1       4.784  22.281  17.375  1.00  0.00            
ATOM   2702  H1  LYS S   1       5.165  23.047  17.964  1.00  0.00            
ATOM   2703  H2  LYS S   1       4.004  22.645  16.787  1.00  0.00            
ATOM   2704  H3  LYS S   1       4.419  21.483  17.921  1.00  0.00            
ATOM   2705  CA  LYS S   1       5.884  21.822  16.584  1.00  0.00            
ATOM   2706  HA  LYS S   1       6.106  22.701  16.004  1.00  0.00            
ATOM   2707  CB  LYS S   1       6.987  21.303  17.530  1.00  0.00            
ATOM   2708  HB1 LYS S   1       6.427  20.615  18.196  1.00  0.00            
ATOM   2709  HB2 LYS S   1       7.355  22.136  18.164  1.00  0.00            
ATOM   2710  CG  LYS S   1       8.242  20.772  16.897  1.00  0.00            
ATOM   2711  HG1 LYS S   1       8.103  19.825  16.344  1.00  0.00            
ATOM   2712  HG2 LYS S   1       8.869  20.519  17.785  1.00  0.00            
ATOM   2713  CD  LYS S   1       8.963  21.780  15.987  1.00  0.00            
ATOM   2714  HD1 LYS S   1       8.234  22.151  15.237  1.00  0.00            
ATOM   2715  HD2 LYS S   1       9.192  22.678  16.591  1.00  0.00            
ATOM   2716  CE  LYS S   1      10.170  21.227  15.150  1.00  0.00            
ATOM   2717  HE1 LYS S   1       9.976  20.648  14.227  1.00  0.00            
ATOM   2718  HE2 LYS S   1      10.721  20.505  15.792  1.00  0.00            
ATOM   2719  NZ  LYS S   1      11.060  22.369  14.709  1.00  0.00            
ATOM   2720  HZ1 LYS S   1      11.617  22.630  15.553  1.00  0.00            
ATOM   2721  HZ2 LYS S   1      11.739  22.147  13.957  1.00  0.00            
ATOM   2722  HZ3 LYS S   1      10.494  23.220  14.529  1.00  0.00            
ATOM   2723  C   LYS S   1       5.503  20.741  15.611  1.00  0.00            
ATOM   2724  O   LYS S   1       4.811  19.797  16.016  1.00  0.00            
ATOM   2725  N   TRP S   2       5.893  20.649  14.341  1.00  0.00            
ATOM   2726  HN  TRP S   2       6.230  21.452  13.844  1.00  0.00            
ATOM   2727  CA  TRP S   2       5.612  19.537  13.488  1.00  0.00            
ATOM   2728  HA  TRP S   2       5.434  18.670  14.107  1.00  0.00            
ATOM   2729  CB  TRP S   2       4.322  19.939  12.684  1.00  0.00            
ATOM   2730  HB1 TRP S   2       4.445  20.889  12.117  1.00  0.00            
ATOM   2731  HB2 TRP S   2       3.542  20.255  13.409  1.00  0.00            
ATOM   2732  CG  TRP S   2       3.688  18.816  12.012  1.00  0.00            
ATOM   2733  CD1 TRP S   2       3.630  18.522  10.658  1.00  0.00            
ATOM   2734  HD1 TRP S   2       4.106  19.179   9.939  1.00  0.00            
ATOM   2735  NE1 TRP S   2       2.946  17.260  10.449  1.00  0.00            
ATOM   2736  HE1 TRP S   2       2.451  16.964   9.651  1.00  0.00            
ATOM   2737  CE2 TRP S   2       2.581  16.770  11.667  1.00  0.00            
ATOM   2738  CD2 TRP S   2       3.015  17.710  12.651  1.00  0.00            
ATOM   2739  CE3 TRP S   2       2.745  17.349  14.009  1.00  0.00            
ATOM   2740  HE3 TRP S   2       2.973  18.129  14.724  1.00  0.00            
ATOM   2741  CZ3 TRP S   2       1.909  16.264  14.309  1.00  0.00            
ATOM   2742  HZ3 TRP S   2       1.482  16.147  15.297  1.00  0.00            
ATOM   2743  CZ2 TRP S   2       1.833  15.668  11.954  1.00  0.00            
ATOM   2744  HZ2 TRP S   2       1.496  15.029  11.148  1.00  0.00            
ATOM   2745  CH2 TRP S   2       1.506  15.456  13.291  1.00  0.00            
ATOM   2746  HH2 TRP S   2       0.928  14.586  13.577  1.00  0.00            
ATOM   2747  C   TRP S   2       6.843  19.321  12.575  1.00  0.00            
ATOM   2748  O   TRP S   2       7.614  20.221  12.374  1.00  0.00            
ATOM   2749  N   LYS S   3       6.979  18.071  12.046  1.00  0.00            
ATOM   2750  HN  LYS S   3       6.331  17.328  12.157  1.00  0.00            
ATOM   2751  CA  LYS S   3       8.157  17.792  11.208  1.00  0.00            
ATOM   2752  HA  LYS S   3       8.832  18.634  11.230  1.00  0.00            
ATOM   2753  CB  LYS S   3       8.853  16.524  11.704  1.00  0.00            
ATOM   2754  HB1 LYS S   3       9.656  16.203  11.002  1.00  0.00            
ATOM   2755  HB2 LYS S   3       8.222  15.624  11.881  1.00  0.00            
ATOM   2756  CG  LYS S   3       9.583  16.728  13.074  1.00  0.00            
ATOM   2757  HG1 LYS S   3       9.644  17.824  13.222  1.00  0.00            
ATOM   2758  HG2 LYS S   3      10.586  16.264  12.979  1.00  0.00            
ATOM   2759  CD  LYS S   3       8.802  16.036  14.240  1.00  0.00            
ATOM   2760  HD1 LYS S   3       7.738  16.350  14.237  1.00  0.00            
ATOM   2761  HD2 LYS S   3       8.966  14.945  14.075  1.00  0.00            
ATOM   2762  CE  LYS S   3       9.287  16.290  15.684  1.00  0.00            
ATOM   2763  HE1 LYS S   3       8.855  15.531  16.370  1.00  0.00            
ATOM   2764  HE2 LYS S   3       9.012  17.290  16.062  1.00  0.00            
ATOM   2765  NZ  LYS S   3      10.752  16.196  15.731  1.00  0.00            
ATOM   2766  HZ1 LYS S   3      11.132  16.151  16.699  1.00  0.00            
ATOM   2767  HZ2 LYS S   3      11.140  15.400  15.195  1.00  0.00            
ATOM   2768  HZ3 LYS S   3      11.218  17.062  15.390  1.00  0.00            
ATOM   2769  C   LYS S   3       7.641  17.581   9.758  1.00  0.00            
ATOM   2770  O   LYS S   3       7.253  16.456   9.447  1.00  0.00            
ATOM   2771  N   TRP S   4       7.809  18.545   8.845  1.00  0.00            
ATOM   2772  HN  TRP S   4       8.193  19.458   8.985  1.00  0.00            
ATOM   2773  CA  TRP S   4       7.573  18.354   7.443  1.00  0.00            
ATOM   2774  HA  TRP S   4       7.696  17.309   7.209  1.00  0.00            
ATOM   2775  CB  TRP S   4       6.112  18.839   7.055  1.00  0.00            
ATOM   2776  HB1 TRP S   4       6.023  19.880   7.430  1.00  0.00            
ATOM   2777  HB2 TRP S   4       5.318  18.218   7.512  1.00  0.00            
ATOM   2778  CG  TRP S   4       5.818  18.699   5.547  1.00  0.00            
ATOM   2779  CD1 TRP S   4       5.610  17.525   4.844  1.00  0.00            
ATOM   2780  HD1 TRP S   4       5.816  16.554   5.276  1.00  0.00            
ATOM   2781  NE1 TRP S   4       5.747  17.827   3.516  1.00  0.00            
ATOM   2782  HE1 TRP S   4       5.601  17.144   2.841  1.00  0.00            
ATOM   2783  CE2 TRP S   4       5.833  19.215   3.328  1.00  0.00            
ATOM   2784  CD2 TRP S   4       5.886  19.793   4.568  1.00  0.00            
ATOM   2785  CE3 TRP S   4       5.965  21.160   4.710  1.00  0.00            
ATOM   2786  HE3 TRP S   4       5.916  21.651   5.677  1.00  0.00            
ATOM   2787  CZ3 TRP S   4       6.096  21.944   3.499  1.00  0.00            
ATOM   2788  HZ3 TRP S   4       6.391  22.970   3.653  1.00  0.00            
ATOM   2789  CZ2 TRP S   4       5.970  19.945   2.159  1.00  0.00            
ATOM   2790  HZ2 TRP S   4       5.895  19.348   1.257  1.00  0.00            
ATOM   2791  CH2 TRP S   4       6.037  21.337   2.257  1.00  0.00            
ATOM   2792  HH2 TRP S   4       6.262  21.963   1.404  1.00  0.00            
ATOM   2793  C   TRP S   4       8.632  19.144   6.727  1.00  0.00            
ATOM   2794  O   TRP S   4       8.819  20.361   7.043  1.00  0.00            
ATOM   2795  N   GLN S   5       9.331  18.562   5.744  1.00  0.00            
ATOM   2796  HN  GLN S   5       9.146  17.601   5.567  1.00  0.00            
ATOM   2797  CA  GLN S   5      10.506  19.125   5.051  1.00  0.00            
ATOM   2798  HA  GLN S   5      10.548  20.187   5.232  1.00  0.00            
ATOM   2799  CB  GLN S   5      11.765  18.364   5.440  1.00  0.00            
ATOM   2800  HB1 GLN S   5      12.596  18.529   4.710  1.00  0.00            
ATOM   2801  HB2 GLN S   5      11.578  17.275   5.487  1.00  0.00            
ATOM   2802  CG  GLN S   5      12.246  18.763   6.861  1.00  0.00            
ATOM   2803  HG1 GLN S   5      13.071  18.046   7.067  1.00  0.00            
ATOM   2804  HG2 GLN S   5      11.471  18.464   7.596  1.00  0.00            
ATOM   2805  CD  GLN S   5      12.749  20.176   7.176  1.00  0.00            
ATOM   2806  OE1 GLN S   5      13.926  20.503   6.895  1.00  0.00            
ATOM   2807  NE2 GLN S   5      11.920  21.040   7.736  1.00  0.00            
ATOM   2808 HE21 GLN S   5      10.971  20.741   7.859  1.00  0.00            
ATOM   2809 HE22 GLN S   5      12.338  21.862   8.111  1.00  0.00            
ATOM   2810  C   GLN S   5      10.225  18.990   3.540  1.00  0.00            
ATOM   2811  O   GLN S   5       9.679  17.993   3.143  1.00  0.00            
ATOM   2812  N   TRP S   6      10.715  19.956   2.729  1.00  0.00            
ATOM   2813  HN  TRP S   6      11.238  20.736   3.061  1.00  0.00            
ATOM   2814  CA  TRP S   6      10.737  19.800   1.298  1.00  0.00            
ATOM   2815  HA  TRP S   6      10.287  18.899   0.931  1.00  0.00            
ATOM   2816  CB  TRP S   6      10.071  20.905   0.452  1.00  0.00            
ATOM   2817  HB1 TRP S   6      10.480  21.897   0.747  1.00  0.00            
ATOM   2818  HB2 TRP S   6       9.022  20.924   0.823  1.00  0.00            
ATOM   2819  CG  TRP S   6      10.044  20.826  -1.037  1.00  0.00            
ATOM   2820  CD1 TRP S   6      10.884  21.512  -1.896  1.00  0.00            
ATOM   2821  HD1 TRP S   6      11.702  22.061  -1.438  1.00  0.00            
ATOM   2822  NE1 TRP S   6      10.560  21.215  -3.211  1.00  0.00            
ATOM   2823  HE1 TRP S   6      11.007  21.555  -4.007  1.00  0.00            
ATOM   2824  CE2 TRP S   6       9.681  20.189  -3.171  1.00  0.00            
ATOM   2825  CD2 TRP S   6       9.312  19.906  -1.822  1.00  0.00            
ATOM   2826  CE3 TRP S   6       8.318  18.986  -1.588  1.00  0.00            
ATOM   2827  HE3 TRP S   6       8.151  18.612  -0.598  1.00  0.00            
ATOM   2828  CZ3 TRP S   6       7.768  18.318  -2.688  1.00  0.00            
ATOM   2829  HZ3 TRP S   6       7.083  17.502  -2.520  1.00  0.00            
ATOM   2830  CZ2 TRP S   6       9.118  19.553  -4.247  1.00  0.00            
ATOM   2831  HZ2 TRP S   6       9.339  19.929  -5.233  1.00  0.00            
ATOM   2832  CH2 TRP S   6       8.101  18.601  -4.027  1.00  0.00            
ATOM   2833  HH2 TRP S   6       7.453  18.264  -4.818  1.00  0.00            
ATOM   2834  C   TRP S   6      12.208  19.867   0.956  1.00  0.00            
ATOM   2835  O   TRP S   6      12.836  20.906   1.012  1.00  0.00            
ATOM   2836  N   ASN S   7      12.847  18.764   0.504  1.00  0.00            
ATOM   2837  HN  ASN S   7      12.263  17.961   0.467  1.00  0.00            
ATOM   2838  CA  ASN S   7      14.221  18.681   0.013  1.00  0.00            
ATOM   2839  HA  ASN S   7      14.327  19.225  -0.917  1.00  0.00            
ATOM   2840  CB  ASN S   7      15.330  19.100   0.960  1.00  0.00            
ATOM   2841  HB1 ASN S   7      15.198  18.690   1.979  1.00  0.00            
ATOM   2842  HB2 ASN S   7      15.215  20.188   1.166  1.00  0.00            
ATOM   2843  CG  ASN S   7      16.720  18.999   0.475  1.00  0.00            
ATOM   2844  OD1 ASN S   7      17.616  19.104   1.315  1.00  0.00            
ATOM   2845  ND2 ASN S   7      17.032  18.801  -0.795  1.00  0.00            
ATOM   2846 HD21 ASN S   7      16.333  18.652  -1.486  1.00  0.00            
ATOM   2847 HD22 ASN S   7      17.998  18.825  -1.063  1.00  0.00            
ATOM   2848  C   ASN S   7      14.482  17.284  -0.531  1.00  0.00            
ATOM   2849  OT1 ASN S   7      14.845  17.218  -1.744  1.00  0.00            
ATOM   2850  OT2 ASN S   7      14.374  16.198   0.154  1.00  0.00            
ATOM   2851  N   LYS T   1      15.879   8.802  13.598  1.00  0.00            
ATOM   2852  H1  LYS T   1      15.378   9.712  13.657  1.00  0.00            
ATOM   2853  H2  LYS T   1      16.653   8.784  14.286  1.00  0.00            
ATOM   2854  H3  LYS T   1      16.469   8.701  12.748  1.00  0.00            
ATOM   2855  CA  LYS T   1      14.938   7.669  13.802  1.00  0.00            
ATOM   2856  HA  LYS T   1      15.577   6.837  14.060  1.00  0.00            
ATOM   2857  CB  LYS T   1      13.958   8.008  14.958  1.00  0.00            
ATOM   2858  HB1 LYS T   1      13.313   7.199  15.344  1.00  0.00            
ATOM   2859  HB2 LYS T   1      13.252   8.804  14.655  1.00  0.00            
ATOM   2860  CG  LYS T   1      14.672   8.514  16.224  1.00  0.00            
ATOM   2861  HG1 LYS T   1      13.863   9.065  16.754  1.00  0.00            
ATOM   2862  HG2 LYS T   1      15.453   9.290  16.040  1.00  0.00            
ATOM   2863  CD  LYS T   1      15.328   7.348  17.002  1.00  0.00            
ATOM   2864  HD1 LYS T   1      14.598   6.643  17.442  1.00  0.00            
ATOM   2865  HD2 LYS T   1      15.760   6.628  16.276  1.00  0.00            
ATOM   2866  CE  LYS T   1      16.371   7.842  18.109  1.00  0.00            
ATOM   2867  HE1 LYS T   1      16.019   8.708  18.707  1.00  0.00            
ATOM   2868  HE2 LYS T   1      17.341   8.194  17.698  1.00  0.00            
ATOM   2869  NZ  LYS T   1      16.626   6.698  18.981  1.00  0.00            
ATOM   2870  HZ1 LYS T   1      17.449   6.969  19.560  1.00  0.00            
ATOM   2871  HZ2 LYS T   1      15.833   6.528  19.636  1.00  0.00            
ATOM   2872  HZ3 LYS T   1      16.758   5.871  18.355  1.00  0.00            
ATOM   2873  C   LYS T   1      14.086   7.255  12.549  1.00  0.00            
ATOM   2874  O   LYS T   1      14.592   7.418  11.407  1.00  0.00            
ATOM   2875  N   TRP T   2      12.786   6.858  12.594  1.00  0.00            
ATOM   2876  HN  TRP T   2      12.279   6.746  13.447  1.00  0.00            
ATOM   2877  CA  TRP T   2      12.095   6.489  11.374  1.00  0.00            
ATOM   2878  HA  TRP T   2      12.852   6.002  10.785  1.00  0.00            
ATOM   2879  CB  TRP T   2      11.023   5.480  11.766  1.00  0.00            
ATOM   2880  HB1 TRP T   2      10.507   6.021  12.583  1.00  0.00            
ATOM   2881  HB2 TRP T   2      11.411   4.537  12.194  1.00  0.00            
ATOM   2882  CG  TRP T   2      10.005   5.030  10.733  1.00  0.00            
ATOM   2883  CD1 TRP T   2      10.127   4.068   9.793  1.00  0.00            
ATOM   2884  HD1 TRP T   2      10.938   3.353   9.747  1.00  0.00            
ATOM   2885  NE1 TRP T   2       9.028   4.121   8.947  1.00  0.00            
ATOM   2886  HE1 TRP T   2       8.758   3.412   8.327  1.00  0.00            
ATOM   2887  CE2 TRP T   2       8.232   5.114   9.317  1.00  0.00            
ATOM   2888  CD2 TRP T   2       8.818   5.773  10.431  1.00  0.00            
ATOM   2889  CE3 TRP T   2       8.149   6.842  11.032  1.00  0.00            
ATOM   2890  HE3 TRP T   2       8.507   7.214  11.979  1.00  0.00            
ATOM   2891  CZ3 TRP T   2       6.925   7.260  10.499  1.00  0.00            
ATOM   2892  HZ3 TRP T   2       6.351   8.030  10.990  1.00  0.00            
ATOM   2893  CZ2 TRP T   2       6.923   5.430   8.894  1.00  0.00            
ATOM   2894  HZ2 TRP T   2       6.487   4.729   8.198  1.00  0.00            
ATOM   2895  CH2 TRP T   2       6.317   6.564   9.537  1.00  0.00            
ATOM   2896  HH2 TRP T   2       5.312   6.844   9.241  1.00  0.00            
ATOM   2897  C   TRP T   2      11.549   7.641  10.555  1.00  0.00            
ATOM   2898  O   TRP T   2      11.605   8.704  11.193  1.00  0.00            
ATOM   2899  N   LYS T   3      11.119   7.490   9.201  1.00  0.00            
ATOM   2900  HN  LYS T   3      11.078   6.607   8.740  1.00  0.00            
ATOM   2901  CA  LYS T   3      10.615   8.651   8.509  1.00  0.00            
ATOM   2902  HA  LYS T   3       9.814   9.083   9.093  1.00  0.00            
ATOM   2903  CB  LYS T   3      11.821   9.589   8.124  1.00  0.00            
ATOM   2904  HB1 LYS T   3      12.490   9.776   9.006  1.00  0.00            
ATOM   2905  HB2 LYS T   3      11.398  10.552   7.773  1.00  0.00            
ATOM   2906  CG  LYS T   3      12.682   9.206   6.852  1.00  0.00            
ATOM   2907  HG1 LYS T   3      13.356   9.973   6.426  1.00  0.00            
ATOM   2908  HG2 LYS T   3      11.932   9.041   6.053  1.00  0.00            
ATOM   2909  CD  LYS T   3      13.596   7.921   7.074  1.00  0.00            
ATOM   2910  HD1 LYS T   3      12.874   7.104   7.282  1.00  0.00            
ATOM   2911  HD2 LYS T   3      14.081   7.585   6.137  1.00  0.00            
ATOM   2912  CE  LYS T   3      14.721   8.037   8.155  1.00  0.00            
ATOM   2913  HE1 LYS T   3      14.365   8.302   9.172  1.00  0.00            
ATOM   2914  HE2 LYS T   3      15.453   8.818   7.870  1.00  0.00            
ATOM   2915  NZ  LYS T   3      15.589   6.852   8.265  1.00  0.00            
ATOM   2916  HZ1 LYS T   3      14.931   6.092   8.538  1.00  0.00            
ATOM   2917  HZ2 LYS T   3      15.969   6.558   7.341  1.00  0.00            
ATOM   2918  HZ3 LYS T   3      16.384   6.844   8.931  1.00  0.00            
ATOM   2919  C   LYS T   3       9.808   8.111   7.324  1.00  0.00            
ATOM   2920  O   LYS T   3      10.130   7.085   6.716  1.00  0.00            
ATOM   2921  N   TRP T   4       8.722   8.838   6.833  1.00  0.00            
ATOM   2922  HN  TRP T   4       8.287   9.490   7.441  1.00  0.00            
ATOM   2923  CA  TRP T   4       7.825   8.560   5.723  1.00  0.00            
ATOM   2924  HA  TRP T   4       8.027   7.544   5.410  1.00  0.00            
ATOM   2925  CB  TRP T   4       6.310   8.784   6.088  1.00  0.00            
ATOM   2926  HB1 TRP T   4       5.991   9.848   6.040  1.00  0.00            
ATOM   2927  HB2 TRP T   4       6.007   8.409   7.089  1.00  0.00            
ATOM   2928  CG  TRP T   4       5.481   8.099   5.083  1.00  0.00            
ATOM   2929  CD1 TRP T   4       4.871   6.877   5.253  1.00  0.00            
ATOM   2930  HD1 TRP T   4       5.044   6.270   6.130  1.00  0.00            
ATOM   2931  NE1 TRP T   4       3.963   6.672   4.211  1.00  0.00            
ATOM   2932  HE1 TRP T   4       3.462   5.903   3.886  1.00  0.00            
ATOM   2933  CE2 TRP T   4       4.029   7.772   3.300  1.00  0.00            
ATOM   2934  CD2 TRP T   4       5.006   8.648   3.814  1.00  0.00            
ATOM   2935  CE3 TRP T   4       5.280   9.759   3.053  1.00  0.00            
ATOM   2936  HE3 TRP T   4       5.918  10.558   3.410  1.00  0.00            
ATOM   2937  CZ3 TRP T   4       4.437  10.048   1.919  1.00  0.00            
ATOM   2938  HZ3 TRP T   4       4.638  11.008   1.470  1.00  0.00            
ATOM   2939  CZ2 TRP T   4       3.343   7.965   2.100  1.00  0.00            
ATOM   2940  HZ2 TRP T   4       2.554   7.244   1.931  1.00  0.00            
ATOM   2941  CH2 TRP T   4       3.542   9.126   1.421  1.00  0.00            
ATOM   2942  HH2 TRP T   4       2.972   9.324   0.527  1.00  0.00            
ATOM   2943  C   TRP T   4       8.318   9.524   4.725  1.00  0.00            
ATOM   2944  O   TRP T   4       8.297  10.728   4.951  1.00  0.00            
ATOM   2945  N   GLN T   5       8.699   9.043   3.486  1.00  0.00            
ATOM   2946  HN  GLN T   5       8.814   8.071   3.290  1.00  0.00            
ATOM   2947  CA  GLN T   5       9.066   9.992   2.382  1.00  0.00            
ATOM   2948  HA  GLN T   5       8.576  10.949   2.526  1.00  0.00            
ATOM   2949  CB  GLN T   5      10.533  10.320   2.289  1.00  0.00            
ATOM   2950  HB1 GLN T   5      10.861  10.552   3.323  1.00  0.00            
ATOM   2951  HB2 GLN T   5      10.694  11.283   1.772  1.00  0.00            
ATOM   2952  CG  GLN T   5      11.470   9.143   1.814  1.00  0.00            
ATOM   2953  HG1 GLN T   5      11.328   8.867   0.752  1.00  0.00            
ATOM   2954  HG2 GLN T   5      11.098   8.218   2.304  1.00  0.00            
ATOM   2955  CD  GLN T   5      12.898   9.477   2.060  1.00  0.00            
ATOM   2956  OE1 GLN T   5      13.596  10.126   1.294  1.00  0.00            
ATOM   2957  NE2 GLN T   5      13.485   8.960   3.164  1.00  0.00            
ATOM   2958 HE21 GLN T   5      12.782   8.499   3.700  1.00  0.00            
ATOM   2959 HE22 GLN T   5      14.445   9.199   3.298  1.00  0.00            
ATOM   2960  C   GLN T   5       8.487   9.611   1.031  1.00  0.00            
ATOM   2961  O   GLN T   5       8.197   8.495   0.725  1.00  0.00            
ATOM   2962  N   TRP T   6       8.209  10.627   0.263  1.00  0.00            
ATOM   2963  HN  TRP T   6       8.529  11.537   0.514  1.00  0.00            
ATOM   2964  CA  TRP T   6       7.683  10.445  -1.087  1.00  0.00            
ATOM   2965  HA  TRP T   6       7.718   9.443  -1.469  1.00  0.00            
ATOM   2966  CB  TRP T   6       6.234  10.861  -1.166  1.00  0.00            
ATOM   2967  HB1 TRP T   6       6.049  11.917  -0.879  1.00  0.00            
ATOM   2968  HB2 TRP T   6       5.727  10.132  -0.493  1.00  0.00            
ATOM   2969  CG  TRP T   6       5.636  10.671  -2.504  1.00  0.00            
ATOM   2970  CD1 TRP T   6       4.937   9.570  -2.929  1.00  0.00            
ATOM   2971  HD1 TRP T   6       4.708   8.741  -2.271  1.00  0.00            
ATOM   2972  NE1 TRP T   6       4.530   9.780  -4.194  1.00  0.00            
ATOM   2973  HE1 TRP T   6       4.198   9.098  -4.808  1.00  0.00            
ATOM   2974  CE2 TRP T   6       5.031  11.009  -4.623  1.00  0.00            
ATOM   2975  CD2 TRP T   6       5.716  11.643  -3.585  1.00  0.00            
ATOM   2976  CE3 TRP T   6       6.223  12.917  -3.825  1.00  0.00            
ATOM   2977  HE3 TRP T   6       6.733  13.427  -3.033  1.00  0.00            
ATOM   2978  CZ3 TRP T   6       6.113  13.534  -5.070  1.00  0.00            
ATOM   2979  HZ3 TRP T   6       6.489  14.549  -5.142  1.00  0.00            
ATOM   2980  CZ2 TRP T   6       4.827  11.624  -5.850  1.00  0.00            
ATOM   2981  HZ2 TRP T   6       4.366  11.030  -6.620  1.00  0.00            
ATOM   2982  CH2 TRP T   6       5.369  12.897  -6.070  1.00  0.00            
ATOM   2983  HH2 TRP T   6       5.310  13.317  -7.068  1.00  0.00            
ATOM   2984  C   TRP T   6       8.637  11.338  -1.929  1.00  0.00            
ATOM   2985  O   TRP T   6       8.935  12.488  -1.569  1.00  0.00            
ATOM   2986  N   ASN T   7       9.231  10.772  -2.943  1.00  0.00            
ATOM   2987  HN  ASN T   7       9.117   9.780  -3.064  1.00  0.00            
ATOM   2988  CA  ASN T   7      10.258  11.363  -3.835  1.00  0.00            
ATOM   2989  HA  ASN T   7      10.183  12.446  -3.795  1.00  0.00            
ATOM   2990  CB  ASN T   7      11.694  10.881  -3.613  1.00  0.00            
ATOM   2991  HB1 ASN T   7      12.507  11.335  -4.214  1.00  0.00            
ATOM   2992  HB2 ASN T   7      11.701   9.777  -3.744  1.00  0.00            
ATOM   2993  CG  ASN T   7      12.231  11.153  -2.212  1.00  0.00            
ATOM   2994  OD1 ASN T   7      12.058  12.283  -1.766  1.00  0.00            
ATOM   2995  ND2 ASN T   7      12.724  10.143  -1.433  1.00  0.00            
ATOM   2996 HD21 ASN T   7      12.933   9.243  -1.810  1.00  0.00            
ATOM   2997 HD22 ASN T   7      13.188  10.322  -0.558  1.00  0.00            
ATOM   2998  C   ASN T   7       9.897  11.107  -5.346  1.00  0.00            
ATOM   2999  OT1 ASN T   7      10.287  11.901  -6.223  1.00  0.00            
ATOM   3000  OT2 ASN T   7       9.176  10.122  -5.619  1.00  0.00            
END
