# Supplementary material for: Design of the Hydrophobic Core of Self‐Assembling Peptide Fibrils for Enhanced Neural Regeneration
Source: Small Sci. 2025 Sep 4;5(10):2500224. doi: 10.1002/smsc.202500224 (PMC12499481; doi:10.1002/smsc.202500224)
Supplement: Supplementary file 1 — Supplementary Material [file SMSC-5-2500224-s001.zip › Representative-structures/EF-C_W_4_dominant.pdb]

CRYST1   49.051   49.051   49.051  90.00  90.00  90.00 P 1           1
ATOM      1  N   LYS A   1      -7.884  -3.467   7.673  1.00  0.00            
ATOM      2  H1  LYS A   1      -8.898  -3.412   7.927  1.00  0.00            
ATOM      3  H2  LYS A   1      -7.721  -4.293   7.075  1.00  0.00            
ATOM      4  H3  LYS A   1      -7.311  -3.396   8.529  1.00  0.00            
ATOM      5  CA  LYS A   1      -7.494  -2.206   6.912  1.00  0.00            
ATOM      6  HA  LYS A   1      -8.061  -2.122   6.006  1.00  0.00            
ATOM      7  CB  LYS A   1      -7.940  -0.944   7.725  1.00  0.00            
ATOM      8  HB1 LYS A   1      -7.751  -1.062   8.807  1.00  0.00            
ATOM      9  HB2 LYS A   1      -9.019  -0.764   7.519  1.00  0.00            
ATOM     10  CG  LYS A   1      -7.238   0.437   7.488  1.00  0.00            
ATOM     11  HG1 LYS A   1      -7.154   0.711   6.404  1.00  0.00            
ATOM     12  HG2 LYS A   1      -6.236   0.270   7.934  1.00  0.00            
ATOM     13  CD  LYS A   1      -7.874   1.621   8.199  1.00  0.00            
ATOM     14  HD1 LYS A   1      -7.895   1.510   9.304  1.00  0.00            
ATOM     15  HD2 LYS A   1      -7.174   2.463   8.009  1.00  0.00            
ATOM     16  CE  LYS A   1      -9.340   2.016   7.704  1.00  0.00            
ATOM     17  HE1 LYS A   1     -10.093   1.281   8.047  1.00  0.00            
ATOM     18  HE2 LYS A   1      -9.400   2.159   6.595  1.00  0.00            
ATOM     19  NZ  LYS A   1      -9.699   3.274   8.425  1.00  0.00            
ATOM     20  HZ1 LYS A   1     -10.689   3.467   8.150  1.00  0.00            
ATOM     21  HZ2 LYS A   1      -9.626   3.176   9.452  1.00  0.00            
ATOM     22  HZ3 LYS A   1      -8.979   3.951   8.109  1.00  0.00            
ATOM     23  C   LYS A   1      -6.021  -2.200   6.510  1.00  0.00            
ATOM     24  O   LYS A   1      -5.156  -2.864   7.073  1.00  0.00            
ATOM     25  N   TRP A   2      -5.603  -1.459   5.479  1.00  0.00            
ATOM     26  HN  TRP A   2      -6.252  -0.833   5.039  1.00  0.00            
ATOM     27  CA  TRP A   2      -4.282  -1.584   4.949  1.00  0.00            
ATOM     28  HA  TRP A   2      -3.669  -2.248   5.548  1.00  0.00            
ATOM     29  CB  TRP A   2      -4.158  -2.000   3.410  1.00  0.00            
ATOM     30  HB1 TRP A   2      -3.118  -1.998   3.026  1.00  0.00            
ATOM     31  HB2 TRP A   2      -4.774  -1.295   2.810  1.00  0.00            
ATOM     32  CG  TRP A   2      -4.904  -3.225   3.132  1.00  0.00            
ATOM     33  CD1 TRP A   2      -6.184  -3.372   2.783  1.00  0.00            
ATOM     34  HD1 TRP A   2      -6.962  -2.631   2.659  1.00  0.00            
ATOM     35  NE1 TRP A   2      -6.354  -4.734   2.629  1.00  0.00            
ATOM     36  HE1 TRP A   2      -7.044  -5.114   2.057  1.00  0.00            
ATOM     37  CE2 TRP A   2      -5.209  -5.436   2.937  1.00  0.00            
ATOM     38  CD2 TRP A   2      -4.282  -4.475   3.308  1.00  0.00            
ATOM     39  CE3 TRP A   2      -2.958  -4.904   3.570  1.00  0.00            
ATOM     40  HE3 TRP A   2      -2.113  -4.312   3.887  1.00  0.00            
ATOM     41  CZ3 TRP A   2      -2.741  -6.309   3.576  1.00  0.00            
ATOM     42  HZ3 TRP A   2      -1.810  -6.806   3.819  1.00  0.00            
ATOM     43  CZ2 TRP A   2      -4.931  -6.754   2.751  1.00  0.00            
ATOM     44  HZ2 TRP A   2      -5.679  -7.459   2.424  1.00  0.00            
ATOM     45  CH2 TRP A   2      -3.707  -7.166   3.232  1.00  0.00            
ATOM     46  HH2 TRP A   2      -3.605  -8.240   3.343  1.00  0.00            
ATOM     47  C   TRP A   2      -3.543  -0.249   5.115  1.00  0.00            
ATOM     48  O   TRP A   2      -4.170   0.775   4.724  1.00  0.00            
ATOM     49  N   LYS A   3      -2.273  -0.254   5.623  1.00  0.00            
ATOM     50  HN  LYS A   3      -1.886  -1.059   6.081  1.00  0.00            
ATOM     51  CA  LYS A   3      -1.471   0.815   5.727  1.00  0.00            
ATOM     52  HA  LYS A   3      -1.963   1.600   5.175  1.00  0.00            
ATOM     53  CB  LYS A   3      -1.356   1.386   7.192  1.00  0.00            
ATOM     54  HB1 LYS A   3      -0.489   2.078   7.211  1.00  0.00            
ATOM     55  HB2 LYS A   3      -1.062   0.519   7.827  1.00  0.00            
ATOM     56  CG  LYS A   3      -2.584   2.027   7.828  1.00  0.00            
ATOM     57  HG1 LYS A   3      -2.309   2.410   8.835  1.00  0.00            
ATOM     58  HG2 LYS A   3      -3.419   1.310   7.946  1.00  0.00            
ATOM     59  CD  LYS A   3      -3.070   3.310   7.109  1.00  0.00            
ATOM     60  HD1 LYS A   3      -3.424   3.051   6.077  1.00  0.00            
ATOM     61  HD2 LYS A   3      -3.990   3.561   7.686  1.00  0.00            
ATOM     62  CE  LYS A   3      -2.104   4.543   7.160  1.00  0.00            
ATOM     63  HE1 LYS A   3      -1.347   4.370   6.386  1.00  0.00            
ATOM     64  HE2 LYS A   3      -1.622   4.503   8.170  1.00  0.00            
ATOM     65  NZ  LYS A   3      -2.752   5.837   6.983  1.00  0.00            
ATOM     66  HZ1 LYS A   3      -3.139   5.830   6.017  1.00  0.00            
ATOM     67  HZ2 LYS A   3      -3.568   6.010   7.596  1.00  0.00            
ATOM     68  HZ3 LYS A   3      -2.114   6.655   7.084  1.00  0.00            
ATOM     69  C   LYS A   3      -0.068   0.586   5.079  1.00  0.00            
ATOM     70  O   LYS A   3       0.556  -0.468   5.204  1.00  0.00            
ATOM     71  N   TRP A   4       0.494   1.540   4.318  1.00  0.00            
ATOM     72  HN  TRP A   4      -0.067   2.297   3.998  1.00  0.00            
ATOM     73  CA  TRP A   4       1.772   1.417   3.569  1.00  0.00            
ATOM     74  HA  TRP A   4       1.818   0.395   3.222  1.00  0.00            
ATOM     75  CB  TRP A   4       1.722   2.500   2.443  1.00  0.00            
ATOM     76  HB1 TRP A   4       1.514   3.496   2.889  1.00  0.00            
ATOM     77  HB2 TRP A   4       0.705   2.302   2.040  1.00  0.00            
ATOM     78  CG  TRP A   4       2.894   2.493   1.414  1.00  0.00            
ATOM     79  CD1 TRP A   4       2.807   1.827   0.215  1.00  0.00            
ATOM     80  HD1 TRP A   4       1.913   1.314  -0.113  1.00  0.00            
ATOM     81  NE1 TRP A   4       4.001   1.943  -0.339  1.00  0.00            
ATOM     82  HE1 TRP A   4       4.382   1.485  -1.105  1.00  0.00            
ATOM     83  CE2 TRP A   4       4.853   2.765   0.261  1.00  0.00            
ATOM     84  CD2 TRP A   4       4.145   3.215   1.437  1.00  0.00            
ATOM     85  CE3 TRP A   4       4.759   4.089   2.301  1.00  0.00            
ATOM     86  HE3 TRP A   4       4.251   4.485   3.172  1.00  0.00            
ATOM     87  CZ3 TRP A   4       6.051   4.546   2.019  1.00  0.00            
ATOM     88  HZ3 TRP A   4       6.454   5.335   2.638  1.00  0.00            
ATOM     89  CZ2 TRP A   4       6.128   3.195  -0.041  1.00  0.00            
ATOM     90  HZ2 TRP A   4       6.682   2.842  -0.901  1.00  0.00            
ATOM     91  CH2 TRP A   4       6.728   4.087   0.883  1.00  0.00            
ATOM     92  HH2 TRP A   4       7.723   4.467   0.660  1.00  0.00            
ATOM     93  C   TRP A   4       2.878   1.697   4.600  1.00  0.00            
ATOM     94  O   TRP A   4       2.949   2.785   5.200  1.00  0.00            
ATOM     95  N   GLN A   5       3.830   0.743   4.824  1.00  0.00            
ATOM     96  HN  GLN A   5       3.889  -0.139   4.354  1.00  0.00            
ATOM     97  CA  GLN A   5       4.872   0.965   5.803  1.00  0.00            
ATOM     98  HA  GLN A   5       4.922   2.012   6.051  1.00  0.00            
ATOM     99  CB  GLN A   5       4.633  -0.034   6.981  1.00  0.00            
ATOM    100  HB1 GLN A   5       5.510   0.060   7.671  1.00  0.00            
ATOM    101  HB2 GLN A   5       4.468  -1.109   6.779  1.00  0.00            
ATOM    102  CG  GLN A   5       3.461   0.346   7.906  1.00  0.00            
ATOM    103  HG1 GLN A   5       3.259  -0.528   8.572  1.00  0.00            
ATOM    104  HG2 GLN A   5       2.518   0.543   7.366  1.00  0.00            
ATOM    105  CD  GLN A   5       3.557   1.633   8.763  1.00  0.00            
ATOM    106  OE1 GLN A   5       3.882   1.574   9.910  1.00  0.00            
ATOM    107  NE2 GLN A   5       3.114   2.742   8.128  1.00  0.00            
ATOM    108 HE21 GLN A   5       3.281   2.734   7.146  1.00  0.00            
ATOM    109 HE22 GLN A   5       2.580   3.399   8.671  1.00  0.00            
ATOM    110  C   GLN A   5       6.275   0.667   5.132  1.00  0.00            
ATOM    111  O   GLN A   5       6.387  -0.244   4.278  1.00  0.00            
ATOM    112  N   TRP A   6       7.323   1.436   5.558  1.00  0.00            
ATOM    113  HN  TRP A   6       7.083   2.135   6.228  1.00  0.00            
ATOM    114  CA  TRP A   6       8.624   1.536   4.889  1.00  0.00            
ATOM    115  HA  TRP A   6       8.695   0.775   4.127  1.00  0.00            
ATOM    116  CB  TRP A   6       8.951   2.977   4.399  1.00  0.00            
ATOM    117  HB1 TRP A   6       8.187   3.119   3.600  1.00  0.00            
ATOM    118  HB2 TRP A   6       9.944   3.093   3.917  1.00  0.00            
ATOM    119  CG  TRP A   6       8.826   4.001   5.514  1.00  0.00            
ATOM    120  CD1 TRP A   6       9.819   4.433   6.340  1.00  0.00            
ATOM    121  HD1 TRP A   6      10.835   4.083   6.238  1.00  0.00            
ATOM    122  NE1 TRP A   6       9.349   5.389   7.093  1.00  0.00            
ATOM    123  HE1 TRP A   6       9.768   5.822   7.859  1.00  0.00            
ATOM    124  CE2 TRP A   6       8.025   5.591   6.894  1.00  0.00            
ATOM    125  CD2 TRP A   6       7.659   4.757   5.871  1.00  0.00            
ATOM    126  CE3 TRP A   6       6.293   4.655   5.482  1.00  0.00            
ATOM    127  HE3 TRP A   6       5.996   3.975   4.703  1.00  0.00            
ATOM    128  CZ3 TRP A   6       5.365   5.436   6.150  1.00  0.00            
ATOM    129  HZ3 TRP A   6       4.340   5.446   5.813  1.00  0.00            
ATOM    130  CZ2 TRP A   6       7.134   6.390   7.535  1.00  0.00            
ATOM    131  HZ2 TRP A   6       7.511   7.017   8.340  1.00  0.00            
ATOM    132  CH2 TRP A   6       5.786   6.314   7.166  1.00  0.00            
ATOM    133  HH2 TRP A   6       5.003   6.822   7.711  1.00  0.00            
ATOM    134  C   TRP A   6       9.797   1.078   5.798  1.00  0.00            
ATOM    135  O   TRP A   6      10.918   0.822   5.338  1.00  0.00            
ATOM    136  N   ASN A   7       9.522   0.955   7.104  1.00  0.00            
ATOM    137  HN  ASN A   7       8.603   1.209   7.371  1.00  0.00            
ATOM    138  CA  ASN A   7      10.454   0.333   8.064  1.00  0.00            
ATOM    139  HA  ASN A   7      11.425   0.166   7.623  1.00  0.00            
ATOM    140  CB  ASN A   7      10.727   1.265   9.298  1.00  0.00            
ATOM    141  HB1 ASN A   7       9.801   1.319   9.936  1.00  0.00            
ATOM    142  HB2 ASN A   7      10.887   2.278   8.868  1.00  0.00            
ATOM    143  CG  ASN A   7      11.842   0.712  10.224  1.00  0.00            
ATOM    144  OD1 ASN A   7      12.302  -0.446  10.137  1.00  0.00            
ATOM    145  ND2 ASN A   7      12.422   1.646  11.017  1.00  0.00            
ATOM    146 HD21 ASN A   7      11.996   2.550  11.061  1.00  0.00            
ATOM    147 HD22 ASN A   7      13.272   1.417  11.480  1.00  0.00            
ATOM    148  C   ASN A   7       9.731  -0.994   8.414  1.00  0.00            
ATOM    149  OT1 ASN A   7       8.530  -0.937   8.712  1.00  0.00            
ATOM    150  OT2 ASN A   7      10.354  -2.069   8.294  1.00  0.00            
ATOM    151  N   LYS B   1      12.142  -2.971   3.309  1.00  0.00            
ATOM    152  H1  LYS B   1      12.068  -2.115   3.894  1.00  0.00            
ATOM    153  H2  LYS B   1      11.559  -3.750   3.677  1.00  0.00            
ATOM    154  H3  LYS B   1      13.122  -3.316   3.213  1.00  0.00            
ATOM    155  CA  LYS B   1      11.484  -2.651   1.988  1.00  0.00            
ATOM    156  HA  LYS B   1      12.135  -1.942   1.497  1.00  0.00            
ATOM    157  CB  LYS B   1      11.247  -3.948   1.097  1.00  0.00            
ATOM    158  HB1 LYS B   1      10.290  -4.062   0.546  1.00  0.00            
ATOM    159  HB2 LYS B   1      11.351  -4.850   1.742  1.00  0.00            
ATOM    160  CG  LYS B   1      12.298  -4.077   0.020  1.00  0.00            
ATOM    161  HG1 LYS B   1      13.246  -3.963   0.589  1.00  0.00            
ATOM    162  HG2 LYS B   1      12.185  -3.303  -0.774  1.00  0.00            
ATOM    163  CD  LYS B   1      12.257  -5.422  -0.713  1.00  0.00            
ATOM    164  HD1 LYS B   1      12.126  -6.193   0.077  1.00  0.00            
ATOM    165  HD2 LYS B   1      11.422  -5.641  -1.418  1.00  0.00            
ATOM    166  CE  LYS B   1      13.552  -5.772  -1.436  1.00  0.00            
ATOM    167  HE1 LYS B   1      13.736  -5.066  -2.268  1.00  0.00            
ATOM    168  HE2 LYS B   1      13.541  -6.776  -1.918  1.00  0.00            
ATOM    169  NZ  LYS B   1      14.782  -5.804  -0.637  1.00  0.00            
ATOM    170  HZ1 LYS B   1      14.536  -6.207   0.292  1.00  0.00            
ATOM    171  HZ2 LYS B   1      15.492  -6.411  -1.085  1.00  0.00            
ATOM    172  HZ3 LYS B   1      15.106  -4.821  -0.571  1.00  0.00            
ATOM    173  C   LYS B   1      10.165  -2.085   2.315  1.00  0.00            
ATOM    174  O   LYS B   1       9.800  -2.216   3.479  1.00  0.00            
ATOM    175  N   TRP B   2       9.411  -1.401   1.429  1.00  0.00            
ATOM    176  HN  TRP B   2       9.836  -0.905   0.674  1.00  0.00            
ATOM    177  CA  TRP B   2       8.040  -1.135   1.661  1.00  0.00            
ATOM    178  HA  TRP B   2       7.962  -0.840   2.700  1.00  0.00            
ATOM    179  CB  TRP B   2       7.751   0.276   0.903  1.00  0.00            
ATOM    180  HB1 TRP B   2       8.362   0.934   1.553  1.00  0.00            
ATOM    181  HB2 TRP B   2       6.716   0.617   1.162  1.00  0.00            
ATOM    182  CG  TRP B   2       8.072   0.271  -0.526  1.00  0.00            
ATOM    183  CD1 TRP B   2       7.465  -0.296  -1.581  1.00  0.00            
ATOM    184  HD1 TRP B   2       6.621  -0.969  -1.500  1.00  0.00            
ATOM    185  NE1 TRP B   2       8.083   0.073  -2.722  1.00  0.00            
ATOM    186  HE1 TRP B   2       7.917  -0.178  -3.654  1.00  0.00            
ATOM    187  CE2 TRP B   2       9.182   0.884  -2.416  1.00  0.00            
ATOM    188  CD2 TRP B   2       9.150   1.179  -1.046  1.00  0.00            
ATOM    189  CE3 TRP B   2      10.128   1.950  -0.399  1.00  0.00            
ATOM    190  HE3 TRP B   2      10.223   1.978   0.673  1.00  0.00            
ATOM    191  CZ3 TRP B   2      11.140   2.393  -1.210  1.00  0.00            
ATOM    192  HZ3 TRP B   2      12.042   2.911  -0.946  1.00  0.00            
ATOM    193  CZ2 TRP B   2      10.117   1.459  -3.229  1.00  0.00            
ATOM    194  HZ2 TRP B   2      10.211   1.182  -4.271  1.00  0.00            
ATOM    195  CH2 TRP B   2      11.157   2.149  -2.554  1.00  0.00            
ATOM    196  HH2 TRP B   2      11.937   2.470  -3.222  1.00  0.00            
ATOM    197  C   TRP B   2       7.043  -2.220   1.444  1.00  0.00            
ATOM    198  O   TRP B   2       7.103  -2.897   0.402  1.00  0.00            
ATOM    199  N   LYS B   3       6.091  -2.378   2.397  1.00  0.00            
ATOM    200  HN  LYS B   3       6.045  -1.775   3.190  1.00  0.00            
ATOM    201  CA  LYS B   3       5.103  -3.482   2.415  1.00  0.00            
ATOM    202  HA  LYS B   3       5.019  -3.891   1.420  1.00  0.00            
ATOM    203  CB  LYS B   3       5.610  -4.684   3.356  1.00  0.00            
ATOM    204  HB1 LYS B   3       6.421  -5.313   2.900  1.00  0.00            
ATOM    205  HB2 LYS B   3       4.778  -5.394   3.519  1.00  0.00            
ATOM    206  CG  LYS B   3       6.173  -4.157   4.755  1.00  0.00            
ATOM    207  HG1 LYS B   3       5.843  -4.946   5.462  1.00  0.00            
ATOM    208  HG2 LYS B   3       5.627  -3.210   4.975  1.00  0.00            
ATOM    209  CD  LYS B   3       7.718  -4.056   4.974  1.00  0.00            
ATOM    210  HD1 LYS B   3       8.033  -5.003   5.440  1.00  0.00            
ATOM    211  HD2 LYS B   3       8.157  -3.916   3.966  1.00  0.00            
ATOM    212  CE  LYS B   3       8.124  -2.924   5.876  1.00  0.00            
ATOM    213  HE1 LYS B   3       7.576  -1.954   5.797  1.00  0.00            
ATOM    214  HE2 LYS B   3       9.206  -2.763   5.723  1.00  0.00            
ATOM    215  NZ  LYS B   3       7.889  -3.294   7.296  1.00  0.00            
ATOM    216  HZ1 LYS B   3       8.187  -4.282   7.401  1.00  0.00            
ATOM    217  HZ2 LYS B   3       8.489  -2.756   7.950  1.00  0.00            
ATOM    218  HZ3 LYS B   3       6.893  -3.183   7.581  1.00  0.00            
ATOM    219  C   LYS B   3       3.738  -2.937   2.831  1.00  0.00            
ATOM    220  O   LYS B   3       3.639  -2.024   3.637  1.00  0.00            
ATOM    221  N   TRP B   4       2.597  -3.476   2.332  1.00  0.00            
ATOM    222  HN  TRP B   4       2.688  -4.161   1.603  1.00  0.00            
ATOM    223  CA  TRP B   4       1.247  -3.238   2.773  1.00  0.00            
ATOM    224  HA  TRP B   4       1.137  -2.227   3.110  1.00  0.00            
ATOM    225  CB  TRP B   4       0.288  -3.424   1.580  1.00  0.00            
ATOM    226  HB1 TRP B   4      -0.715  -3.336   2.038  1.00  0.00            
ATOM    227  HB2 TRP B   4       0.321  -4.389   1.041  1.00  0.00            
ATOM    228  CG  TRP B   4       0.330  -2.353   0.586  1.00  0.00            
ATOM    229  CD1 TRP B   4       0.747  -2.451  -0.722  1.00  0.00            
ATOM    230  HD1 TRP B   4       1.262  -3.333  -1.067  1.00  0.00            
ATOM    231  NE1 TRP B   4       0.437  -1.287  -1.382  1.00  0.00            
ATOM    232  HE1 TRP B   4       0.862  -0.987  -2.206  1.00  0.00            
ATOM    233  CE2 TRP B   4      -0.383  -0.572  -0.565  1.00  0.00            
ATOM    234  CD2 TRP B   4      -0.360  -1.137   0.709  1.00  0.00            
ATOM    235  CE3 TRP B   4      -1.165  -0.603   1.742  1.00  0.00            
ATOM    236  HE3 TRP B   4      -1.100  -1.118   2.682  1.00  0.00            
ATOM    237  CZ3 TRP B   4      -1.870   0.580   1.526  1.00  0.00            
ATOM    238  HZ3 TRP B   4      -2.464   1.109   2.270  1.00  0.00            
ATOM    239  CZ2 TRP B   4      -1.127   0.571  -0.854  1.00  0.00            
ATOM    240  HZ2 TRP B   4      -1.266   0.978  -1.843  1.00  0.00            
ATOM    241  CH2 TRP B   4      -1.918   1.071   0.206  1.00  0.00            
ATOM    242  HH2 TRP B   4      -2.478   1.969   0.032  1.00  0.00            
ATOM    243  C   TRP B   4       0.807  -4.048   3.947  1.00  0.00            
ATOM    244  O   TRP B   4       0.589  -5.221   3.918  1.00  0.00            
ATOM    245  N   GLN B   5       0.843  -3.422   5.100  1.00  0.00            
ATOM    246  HN  GLN B   5       0.935  -2.430   5.068  1.00  0.00            
ATOM    247  CA  GLN B   5       0.594  -3.960   6.489  1.00  0.00            
ATOM    248  HA  GLN B   5       0.985  -4.959   6.439  1.00  0.00            
ATOM    249  CB  GLN B   5       1.477  -3.088   7.446  1.00  0.00            
ATOM    250  HB1 GLN B   5       1.252  -2.043   7.134  1.00  0.00            
ATOM    251  HB2 GLN B   5       2.549  -3.252   7.196  1.00  0.00            
ATOM    252  CG  GLN B   5       1.345  -3.205   8.952  1.00  0.00            
ATOM    253  HG1 GLN B   5       0.370  -2.853   9.349  1.00  0.00            
ATOM    254  HG2 GLN B   5       2.083  -2.599   9.528  1.00  0.00            
ATOM    255  CD  GLN B   5       1.655  -4.610   9.454  1.00  0.00            
ATOM    256  OE1 GLN B   5       2.768  -5.101   9.164  1.00  0.00            
ATOM    257  NE2 GLN B   5       0.795  -5.236  10.279  1.00  0.00            
ATOM    258 HE21 GLN B   5      -0.080  -4.804  10.515  1.00  0.00            
ATOM    259 HE22 GLN B   5       0.921  -6.178  10.602  1.00  0.00            
ATOM    260  C   GLN B   5      -0.898  -3.961   6.860  1.00  0.00            
ATOM    261  O   GLN B   5      -1.592  -2.929   6.736  1.00  0.00            
ATOM    262  N   TRP B   6      -1.252  -5.140   7.407  1.00  0.00            
ATOM    263  HN  TRP B   6      -0.580  -5.799   7.714  1.00  0.00            
ATOM    264  CA  TRP B   6      -2.617  -5.311   7.924  1.00  0.00            
ATOM    265  HA  TRP B   6      -3.348  -4.792   7.311  1.00  0.00            
ATOM    266  CB  TRP B   6      -3.031  -6.797   7.842  1.00  0.00            
ATOM    267  HB1 TRP B   6      -2.396  -7.549   8.363  1.00  0.00            
ATOM    268  HB2 TRP B   6      -3.050  -6.964   6.748  1.00  0.00            
ATOM    269  CG  TRP B   6      -4.460  -7.066   8.294  1.00  0.00            
ATOM    270  CD1 TRP B   6      -4.818  -7.565   9.501  1.00  0.00            
ATOM    271  HD1 TRP B   6      -4.158  -7.787  10.327  1.00  0.00            
ATOM    272  NE1 TRP B   6      -6.221  -7.559   9.615  1.00  0.00            
ATOM    273  HE1 TRP B   6      -6.737  -7.582  10.422  1.00  0.00            
ATOM    274  CE2 TRP B   6      -6.738  -7.041   8.495  1.00  0.00            
ATOM    275  CD2 TRP B   6      -5.665  -6.731   7.600  1.00  0.00            
ATOM    276  CE3 TRP B   6      -5.988  -6.187   6.339  1.00  0.00            
ATOM    277  HE3 TRP B   6      -5.242  -5.840   5.656  1.00  0.00            
ATOM    278  CZ3 TRP B   6      -7.309  -6.083   5.952  1.00  0.00            
ATOM    279  HZ3 TRP B   6      -7.558  -5.663   4.990  1.00  0.00            
ATOM    280  CZ2 TRP B   6      -8.077  -6.774   8.135  1.00  0.00            
ATOM    281  HZ2 TRP B   6      -8.955  -7.065   8.713  1.00  0.00            
ATOM    282  CH2 TRP B   6      -8.325  -6.398   6.819  1.00  0.00            
ATOM    283  HH2 TRP B   6      -9.332  -6.317   6.446  1.00  0.00            
ATOM    284  C   TRP B   6      -2.886  -4.691   9.297  1.00  0.00            
ATOM    285  O   TRP B   6      -2.250  -5.093  10.276  1.00  0.00            
ATOM    286  N   ASN B   7      -3.897  -3.785   9.398  1.00  0.00            
ATOM    287  HN  ASN B   7      -4.409  -3.503   8.587  1.00  0.00            
ATOM    288  CA  ASN B   7      -4.335  -3.013  10.518  1.00  0.00            
ATOM    289  HA  ASN B   7      -3.675  -3.095  11.368  1.00  0.00            
ATOM    290  CB  ASN B   7      -4.420  -1.434  10.267  1.00  0.00            
ATOM    291  HB1 ASN B   7      -5.046  -0.913  11.030  1.00  0.00            
ATOM    292  HB2 ASN B   7      -4.946  -1.160   9.317  1.00  0.00            
ATOM    293  CG  ASN B   7      -3.130  -0.701  10.209  1.00  0.00            
ATOM    294  OD1 ASN B   7      -2.859   0.195  10.978  1.00  0.00            
ATOM    295  ND2 ASN B   7      -2.305  -1.103   9.254  1.00  0.00            
ATOM    296 HD21 ASN B   7      -2.471  -1.942   8.734  1.00  0.00            
ATOM    297 HD22 ASN B   7      -1.424  -0.671   9.077  1.00  0.00            
ATOM    298  C   ASN B   7      -5.760  -3.511  10.925  1.00  0.00            
ATOM    299  OT1 ASN B   7      -5.955  -4.057  12.052  1.00  0.00            
ATOM    300  OT2 ASN B   7      -6.705  -3.205  10.142  1.00  0.00            
ATOM    301  N   LYS C   1      -3.040   9.587   1.285  1.00  0.00            
ATOM    302  H1  LYS C   1      -2.004   9.514   1.362  1.00  0.00            
ATOM    303  H2  LYS C   1      -3.418  10.396   1.814  1.00  0.00            
ATOM    304  H3  LYS C   1      -3.399   8.729   1.745  1.00  0.00            
ATOM    305  CA  LYS C   1      -3.468   9.669  -0.109  1.00  0.00            
ATOM    306  HA  LYS C   1      -4.534   9.828  -0.066  1.00  0.00            
ATOM    307  CB  LYS C   1      -2.930  10.930  -0.877  1.00  0.00            
ATOM    308  HB1 LYS C   1      -3.621  11.087  -1.730  1.00  0.00            
ATOM    309  HB2 LYS C   1      -1.934  10.751  -1.329  1.00  0.00            
ATOM    310  CG  LYS C   1      -2.760  12.127  -0.019  1.00  0.00            
ATOM    311  HG1 LYS C   1      -2.006  11.916   0.775  1.00  0.00            
ATOM    312  HG2 LYS C   1      -3.753  12.367   0.424  1.00  0.00            
ATOM    313  CD  LYS C   1      -2.190  13.342  -0.895  1.00  0.00            
ATOM    314  HD1 LYS C   1      -2.039  14.057  -0.052  1.00  0.00            
ATOM    315  HD2 LYS C   1      -1.193  13.057  -1.292  1.00  0.00            
ATOM    316  CE  LYS C   1      -3.101  13.852  -2.012  1.00  0.00            
ATOM    317  HE1 LYS C   1      -4.136  13.991  -1.635  1.00  0.00            
ATOM    318  HE2 LYS C   1      -3.121  13.184  -2.903  1.00  0.00            
ATOM    319  NZ  LYS C   1      -2.553  15.068  -2.600  1.00  0.00            
ATOM    320  HZ1 LYS C   1      -1.570  14.929  -2.892  1.00  0.00            
ATOM    321  HZ2 LYS C   1      -3.049  15.470  -3.425  1.00  0.00            
ATOM    322  HZ3 LYS C   1      -2.544  15.832  -1.890  1.00  0.00            
ATOM    323  C   LYS C   1      -3.246   8.386  -0.928  1.00  0.00            
ATOM    324  O   LYS C   1      -3.296   7.289  -0.380  1.00  0.00            
ATOM    325  N   TRP C   2      -3.180   8.451  -2.288  1.00  0.00            
ATOM    326  HN  TRP C   2      -3.262   9.290  -2.812  1.00  0.00            
ATOM    327  CA  TRP C   2      -3.025   7.249  -3.126  1.00  0.00            
ATOM    328  HA  TRP C   2      -3.711   6.476  -2.796  1.00  0.00            
ATOM    329  CB  TRP C   2      -3.397   7.516  -4.645  1.00  0.00            
ATOM    330  HB1 TRP C   2      -3.194   6.580  -5.203  1.00  0.00            
ATOM    331  HB2 TRP C   2      -2.745   8.294  -5.113  1.00  0.00            
ATOM    332  CG  TRP C   2      -4.814   7.887  -4.919  1.00  0.00            
ATOM    333  CD1 TRP C   2      -5.392   9.089  -5.208  1.00  0.00            
ATOM    334  HD1 TRP C   2      -4.925  10.053  -5.263  1.00  0.00            
ATOM    335  NE1 TRP C   2      -6.765   8.935  -5.170  1.00  0.00            
ATOM    336  HE1 TRP C   2      -7.518   9.547  -5.250  1.00  0.00            
ATOM    337  CE2 TRP C   2      -7.111   7.647  -4.919  1.00  0.00            
ATOM    338  CD2 TRP C   2      -5.906   6.945  -4.859  1.00  0.00            
ATOM    339  CE3 TRP C   2      -5.960   5.591  -4.516  1.00  0.00            
ATOM    340  HE3 TRP C   2      -5.061   5.016  -4.378  1.00  0.00            
ATOM    341  CZ3 TRP C   2      -7.201   5.023  -4.312  1.00  0.00            
ATOM    342  HZ3 TRP C   2      -7.157   3.970  -4.117  1.00  0.00            
ATOM    343  CZ2 TRP C   2      -8.371   7.085  -4.767  1.00  0.00            
ATOM    344  HZ2 TRP C   2      -9.271   7.689  -4.751  1.00  0.00            
ATOM    345  CH2 TRP C   2      -8.394   5.726  -4.420  1.00  0.00            
ATOM    346  HH2 TRP C   2      -9.359   5.302  -4.206  1.00  0.00            
ATOM    347  C   TRP C   2      -1.660   6.554  -3.024  1.00  0.00            
ATOM    348  O   TRP C   2      -0.651   7.176  -3.260  1.00  0.00            
ATOM    349  N   LYS C   3      -1.497   5.246  -2.745  1.00  0.00            
ATOM    350  HN  LYS C   3      -2.201   4.559  -2.587  1.00  0.00            
ATOM    351  CA  LYS C   3      -0.258   4.502  -2.846  1.00  0.00            
ATOM    352  HA  LYS C   3       0.506   5.131  -3.274  1.00  0.00            
ATOM    353  CB  LYS C   3       0.298   3.952  -1.510  1.00  0.00            
ATOM    354  HB1 LYS C   3       0.988   3.122  -1.782  1.00  0.00            
ATOM    355  HB2 LYS C   3      -0.554   3.517  -0.944  1.00  0.00            
ATOM    356  CG  LYS C   3       0.997   5.015  -0.615  1.00  0.00            
ATOM    357  HG1 LYS C   3       1.213   4.479   0.330  1.00  0.00            
ATOM    358  HG2 LYS C   3       0.269   5.796  -0.305  1.00  0.00            
ATOM    359  CD  LYS C   3       2.207   5.720  -1.230  1.00  0.00            
ATOM    360  HD1 LYS C   3       2.971   4.960  -1.489  1.00  0.00            
ATOM    361  HD2 LYS C   3       1.937   6.310  -2.134  1.00  0.00            
ATOM    362  CE  LYS C   3       2.891   6.604  -0.223  1.00  0.00            
ATOM    363  HE1 LYS C   3       3.081   6.042   0.721  1.00  0.00            
ATOM    364  HE2 LYS C   3       2.274   7.472   0.096  1.00  0.00            
ATOM    365  NZ  LYS C   3       4.166   7.119  -0.711  1.00  0.00            
ATOM    366  HZ1 LYS C   3       4.773   6.417  -1.187  1.00  0.00            
ATOM    367  HZ2 LYS C   3       4.119   7.942  -1.340  1.00  0.00            
ATOM    368  HZ3 LYS C   3       4.681   7.368   0.165  1.00  0.00            
ATOM    369  C   LYS C   3      -0.447   3.358  -3.834  1.00  0.00            
ATOM    370  O   LYS C   3      -1.582   2.808  -3.922  1.00  0.00            
ATOM    371  N   TRP C   4       0.641   2.947  -4.589  1.00  0.00            
ATOM    372  HN  TRP C   4       1.522   3.405  -4.445  1.00  0.00            
ATOM    373  CA  TRP C   4       0.456   1.858  -5.519  1.00  0.00            
ATOM    374  HA  TRP C   4      -0.533   1.881  -5.950  1.00  0.00            
ATOM    375  CB  TRP C   4       1.615   1.982  -6.520  1.00  0.00            
ATOM    376  HB1 TRP C   4       2.560   2.137  -5.952  1.00  0.00            
ATOM    377  HB2 TRP C   4       1.391   2.870  -7.154  1.00  0.00            
ATOM    378  CG  TRP C   4       1.835   0.880  -7.580  1.00  0.00            
ATOM    379  CD1 TRP C   4       2.945   0.044  -7.843  1.00  0.00            
ATOM    380  HD1 TRP C   4       3.798  -0.038  -7.190  1.00  0.00            
ATOM    381  NE1 TRP C   4       2.941  -0.515  -9.135  1.00  0.00            
ATOM    382  HE1 TRP C   4       3.599  -1.191  -9.376  1.00  0.00            
ATOM    383  CE2 TRP C   4       1.688  -0.106  -9.651  1.00  0.00            
ATOM    384  CD2 TRP C   4       1.032   0.774  -8.766  1.00  0.00            
ATOM    385  CE3 TRP C   4      -0.207   1.235  -9.198  1.00  0.00            
ATOM    386  HE3 TRP C   4      -0.741   2.037  -8.698  1.00  0.00            
ATOM    387  CZ3 TRP C   4      -0.761   0.877 -10.435  1.00  0.00            
ATOM    388  HZ3 TRP C   4      -1.775   1.181 -10.665  1.00  0.00            
ATOM    389  CZ2 TRP C   4       1.190  -0.450 -10.907  1.00  0.00            
ATOM    390  HZ2 TRP C   4       1.824  -1.074 -11.534  1.00  0.00            
ATOM    391  CH2 TRP C   4      -0.073   0.020 -11.284  1.00  0.00            
ATOM    392  HH2 TRP C   4      -0.447  -0.261 -12.259  1.00  0.00            
ATOM    393  C   TRP C   4       0.574   0.525  -4.819  1.00  0.00            
ATOM    394  O   TRP C   4       1.330   0.348  -3.825  1.00  0.00            
ATOM    395  N   GLN C   5      -0.220  -0.396  -5.292  1.00  0.00            
ATOM    396  HN  GLN C   5      -0.874  -0.094  -5.982  1.00  0.00            
ATOM    397  CA  GLN C   5      -0.344  -1.775  -4.905  1.00  0.00            
ATOM    398  HA  GLN C   5       0.350  -1.969  -4.095  1.00  0.00            
ATOM    399  CB  GLN C   5      -1.780  -2.006  -4.400  1.00  0.00            
ATOM    400  HB1 GLN C   5      -2.449  -2.082  -5.290  1.00  0.00            
ATOM    401  HB2 GLN C   5      -2.160  -1.035  -4.002  1.00  0.00            
ATOM    402  CG  GLN C   5      -2.106  -3.227  -3.476  1.00  0.00            
ATOM    403  HG1 GLN C   5      -3.189  -3.437  -3.336  1.00  0.00            
ATOM    404  HG2 GLN C   5      -1.599  -3.065  -2.495  1.00  0.00            
ATOM    405  CD  GLN C   5      -1.535  -4.497  -4.009  1.00  0.00            
ATOM    406  OE1 GLN C   5      -0.847  -5.240  -3.288  1.00  0.00            
ATOM    407  NE2 GLN C   5      -2.009  -4.994  -5.156  1.00  0.00            
ATOM    408 HE21 GLN C   5      -2.870  -4.687  -5.545  1.00  0.00            
ATOM    409 HE22 GLN C   5      -1.829  -5.970  -5.272  1.00  0.00            
ATOM    410  C   GLN C   5       0.060  -2.616  -6.119  1.00  0.00            
ATOM    411  O   GLN C   5      -0.593  -2.530  -7.176  1.00  0.00            
ATOM    412  N   TRP C   6       1.153  -3.387  -6.013  1.00  0.00            
ATOM    413  HN  TRP C   6       1.646  -3.306  -5.151  1.00  0.00            
ATOM    414  CA  TRP C   6       1.875  -4.043  -7.031  1.00  0.00            
ATOM    415  HA  TRP C   6       1.495  -3.629  -7.955  1.00  0.00            
ATOM    416  CB  TRP C   6       3.368  -3.648  -6.998  1.00  0.00            
ATOM    417  HB1 TRP C   6       3.488  -2.547  -7.049  1.00  0.00            
ATOM    418  HB2 TRP C   6       3.803  -4.028  -7.948  1.00  0.00            
ATOM    419  CG  TRP C   6       4.236  -4.017  -5.789  1.00  0.00            
ATOM    420  CD1 TRP C   6       4.963  -5.188  -5.640  1.00  0.00            
ATOM    421  HD1 TRP C   6       4.906  -5.963  -6.395  1.00  0.00            
ATOM    422  NE1 TRP C   6       5.482  -5.245  -4.336  1.00  0.00            
ATOM    423  HE1 TRP C   6       6.139  -5.867  -3.958  1.00  0.00            
ATOM    424  CE2 TRP C   6       5.028  -4.153  -3.662  1.00  0.00            
ATOM    425  CD2 TRP C   6       4.234  -3.436  -4.522  1.00  0.00            
ATOM    426  CE3 TRP C   6       3.635  -2.258  -4.059  1.00  0.00            
ATOM    427  HE3 TRP C   6       3.128  -1.592  -4.741  1.00  0.00            
ATOM    428  CZ3 TRP C   6       3.812  -1.866  -2.744  1.00  0.00            
ATOM    429  HZ3 TRP C   6       3.311  -1.000  -2.338  1.00  0.00            
ATOM    430  CZ2 TRP C   6       5.282  -3.732  -2.333  1.00  0.00            
ATOM    431  HZ2 TRP C   6       5.961  -4.246  -1.678  1.00  0.00            
ATOM    432  CH2 TRP C   6       4.593  -2.654  -1.857  1.00  0.00            
ATOM    433  HH2 TRP C   6       4.620  -2.456  -0.792  1.00  0.00            
ATOM    434  C   TRP C   6       1.707  -5.584  -6.965  1.00  0.00            
ATOM    435  O   TRP C   6       2.443  -6.319  -7.634  1.00  0.00            
ATOM    436  N   ASN C   7       0.793  -6.155  -6.098  1.00  0.00            
ATOM    437  HN  ASN C   7       0.116  -5.561  -5.679  1.00  0.00            
ATOM    438  CA  ASN C   7       0.650  -7.625  -5.942  1.00  0.00            
ATOM    439  HA  ASN C   7       1.440  -8.156  -6.462  1.00  0.00            
ATOM    440  CB  ASN C   7       0.847  -8.148  -4.475  1.00  0.00            
ATOM    441  HB1 ASN C   7       0.705  -9.245  -4.424  1.00  0.00            
ATOM    442  HB2 ASN C   7       0.070  -7.730  -3.807  1.00  0.00            
ATOM    443  CG  ASN C   7       2.160  -7.656  -3.929  1.00  0.00            
ATOM    444  OD1 ASN C   7       3.184  -8.200  -4.284  1.00  0.00            
ATOM    445  ND2 ASN C   7       2.172  -6.804  -2.906  1.00  0.00            
ATOM    446 HD21 ASN C   7       1.344  -6.675  -2.355  1.00  0.00            
ATOM    447 HD22 ASN C   7       3.070  -6.620  -2.515  1.00  0.00            
ATOM    448  C   ASN C   7      -0.697  -8.046  -6.558  1.00  0.00            
ATOM    449  OT1 ASN C   7      -1.771  -7.660  -6.030  1.00  0.00            
ATOM    450  OT2 ASN C   7      -0.630  -8.877  -7.455  1.00  0.00            
ATOM    451  N   LYS D   1      -3.408  -8.638  -7.995  1.00  0.00            
ATOM    452  H1  LYS D   1      -2.494  -8.450  -7.541  1.00  0.00            
ATOM    453  H2  LYS D   1      -4.129  -8.599  -7.250  1.00  0.00            
ATOM    454  H3  LYS D   1      -3.471  -9.627  -8.314  1.00  0.00            
ATOM    455  CA  LYS D   1      -3.702  -7.766  -9.105  1.00  0.00            
ATOM    456  HA  LYS D   1      -2.930  -8.048  -9.807  1.00  0.00            
ATOM    457  CB  LYS D   1      -4.984  -8.046  -9.832  1.00  0.00            
ATOM    458  HB1 LYS D   1      -5.822  -8.299  -9.158  1.00  0.00            
ATOM    459  HB2 LYS D   1      -4.831  -8.926 -10.501  1.00  0.00            
ATOM    460  CG  LYS D   1      -5.579  -6.938 -10.715  1.00  0.00            
ATOM    461  HG1 LYS D   1      -5.698  -6.085 -10.009  1.00  0.00            
ATOM    462  HG2 LYS D   1      -6.592  -7.222 -11.063  1.00  0.00            
ATOM    463  CD  LYS D   1      -4.856  -6.460 -12.016  1.00  0.00            
ATOM    464  HD1 LYS D   1      -3.867  -6.038 -11.711  1.00  0.00            
ATOM    465  HD2 LYS D   1      -4.675  -7.334 -12.672  1.00  0.00            
ATOM    466  CE  LYS D   1      -5.630  -5.496 -12.952  1.00  0.00            
ATOM    467  HE1 LYS D   1      -6.660  -5.825 -13.208  1.00  0.00            
ATOM    468  HE2 LYS D   1      -5.015  -5.377 -13.866  1.00  0.00            
ATOM    469  NZ  LYS D   1      -5.748  -4.173 -12.316  1.00  0.00            
ATOM    470  HZ1 LYS D   1      -4.823  -3.706 -12.240  1.00  0.00            
ATOM    471  HZ2 LYS D   1      -6.331  -3.498 -12.857  1.00  0.00            
ATOM    472  HZ3 LYS D   1      -6.143  -4.174 -11.352  1.00  0.00            
ATOM    473  C   LYS D   1      -3.375  -6.305  -8.799  1.00  0.00            
ATOM    474  O   LYS D   1      -4.027  -5.655  -7.958  1.00  0.00            
ATOM    475  N   TRP D   2      -2.427  -5.721  -9.494  1.00  0.00            
ATOM    476  HN  TRP D   2      -1.706  -6.293  -9.882  1.00  0.00            
ATOM    477  CA  TRP D   2      -2.015  -4.327  -9.393  1.00  0.00            
ATOM    478  HA  TRP D   2      -1.510  -4.203  -8.447  1.00  0.00            
ATOM    479  CB  TRP D   2      -0.970  -3.991 -10.577  1.00  0.00            
ATOM    480  HB1 TRP D   2      -0.053  -4.556 -10.352  1.00  0.00            
ATOM    481  HB2 TRP D   2      -0.700  -2.907 -10.546  1.00  0.00            
ATOM    482  CG  TRP D   2      -1.354  -4.275 -12.031  1.00  0.00            
ATOM    483  CD1 TRP D   2      -1.235  -5.498 -12.655  1.00  0.00            
ATOM    484  HD1 TRP D   2      -0.771  -6.362 -12.217  1.00  0.00            
ATOM    485  NE1 TRP D   2      -1.770  -5.403 -13.889  1.00  0.00            
ATOM    486  HE1 TRP D   2      -1.684  -6.102 -14.565  1.00  0.00            
ATOM    487  CE2 TRP D   2      -2.236  -4.177 -14.169  1.00  0.00            
ATOM    488  CD2 TRP D   2      -2.004  -3.424 -13.033  1.00  0.00            
ATOM    489  CE3 TRP D   2      -2.576  -2.189 -12.843  1.00  0.00            
ATOM    490  HE3 TRP D   2      -2.494  -1.674 -11.902  1.00  0.00            
ATOM    491  CZ3 TRP D   2      -3.190  -1.661 -13.920  1.00  0.00            
ATOM    492  HZ3 TRP D   2      -3.495  -0.620 -13.894  1.00  0.00            
ATOM    493  CZ2 TRP D   2      -2.901  -3.692 -15.248  1.00  0.00            
ATOM    494  HZ2 TRP D   2      -3.205  -4.349 -16.052  1.00  0.00            
ATOM    495  CH2 TRP D   2      -3.405  -2.385 -15.058  1.00  0.00            
ATOM    496  HH2 TRP D   2      -3.839  -1.975 -15.964  1.00  0.00            
ATOM    497  C   TRP D   2      -3.105  -3.311  -9.394  1.00  0.00            
ATOM    498  O   TRP D   2      -3.979  -3.457 -10.204  1.00  0.00            
ATOM    499  N   LYS D   3      -3.088  -2.304  -8.566  1.00  0.00            
ATOM    500  HN  LYS D   3      -2.265  -2.141  -8.022  1.00  0.00            
ATOM    501  CA  LYS D   3      -4.101  -1.276  -8.608  1.00  0.00            
ATOM    502  HA  LYS D   3      -4.292  -1.050  -9.645  1.00  0.00            
ATOM    503  CB  LYS D   3      -5.418  -1.793  -8.007  1.00  0.00            
ATOM    504  HB1 LYS D   3      -5.882  -2.619  -8.579  1.00  0.00            
ATOM    505  HB2 LYS D   3      -6.085  -0.924  -8.154  1.00  0.00            
ATOM    506  CG  LYS D   3      -5.320  -2.212  -6.530  1.00  0.00            
ATOM    507  HG1 LYS D   3      -4.880  -1.419  -5.893  1.00  0.00            
ATOM    508  HG2 LYS D   3      -4.843  -3.212  -6.453  1.00  0.00            
ATOM    509  CD  LYS D   3      -6.775  -2.365  -5.956  1.00  0.00            
ATOM    510  HD1 LYS D   3      -6.687  -2.631  -4.880  1.00  0.00            
ATOM    511  HD2 LYS D   3      -7.229  -1.366  -6.057  1.00  0.00            
ATOM    512  CE  LYS D   3      -7.727  -3.426  -6.573  1.00  0.00            
ATOM    513  HE1 LYS D   3      -7.825  -3.100  -7.631  1.00  0.00            
ATOM    514  HE2 LYS D   3      -8.725  -3.441  -6.091  1.00  0.00            
ATOM    515  NZ  LYS D   3      -7.105  -4.787  -6.531  1.00  0.00            
ATOM    516  HZ1 LYS D   3      -7.510  -5.352  -7.303  1.00  0.00            
ATOM    517  HZ2 LYS D   3      -6.065  -4.816  -6.639  1.00  0.00            
ATOM    518  HZ3 LYS D   3      -7.295  -5.245  -5.621  1.00  0.00            
ATOM    519  C   LYS D   3      -3.595  -0.091  -7.780  1.00  0.00            
ATOM    520  O   LYS D   3      -2.600  -0.123  -7.103  1.00  0.00            
ATOM    521  N   TRP D   4      -4.379   0.968  -7.824  1.00  0.00            
ATOM    522  HN  TRP D   4      -5.256   0.888  -8.293  1.00  0.00            
ATOM    523  CA  TRP D   4      -4.181   2.083  -6.866  1.00  0.00            
ATOM    524  HA  TRP D   4      -3.142   2.083  -6.555  1.00  0.00            
ATOM    525  CB  TRP D   4      -4.590   3.409  -7.493  1.00  0.00            
ATOM    526  HB1 TRP D   4      -4.743   4.114  -6.649  1.00  0.00            
ATOM    527  HB2 TRP D   4      -5.618   3.417  -7.920  1.00  0.00            
ATOM    528  CG  TRP D   4      -3.568   3.963  -8.453  1.00  0.00            
ATOM    529  CD1 TRP D   4      -3.636   3.933  -9.800  1.00  0.00            
ATOM    530  HD1 TRP D   4      -4.467   3.730 -10.459  1.00  0.00            
ATOM    531  NE1 TRP D   4      -2.349   4.254 -10.285  1.00  0.00            
ATOM    532  HE1 TRP D   4      -2.071   4.389 -11.214  1.00  0.00            
ATOM    533  CE2 TRP D   4      -1.491   4.536  -9.248  1.00  0.00            
ATOM    534  CD2 TRP D   4      -2.217   4.400  -8.055  1.00  0.00            
ATOM    535  CE3 TRP D   4      -1.643   4.677  -6.843  1.00  0.00            
ATOM    536  HE3 TRP D   4      -2.129   4.668  -5.878  1.00  0.00            
ATOM    537  CZ3 TRP D   4      -0.345   5.155  -6.890  1.00  0.00            
ATOM    538  HZ3 TRP D   4       0.081   5.358  -5.913  1.00  0.00            
ATOM    539  CZ2 TRP D   4      -0.142   4.898  -9.184  1.00  0.00            
ATOM    540  HZ2 TRP D   4       0.287   4.896 -10.176  1.00  0.00            
ATOM    541  CH2 TRP D   4       0.405   5.292  -8.016  1.00  0.00            
ATOM    542  HH2 TRP D   4       1.396   5.729  -8.042  1.00  0.00            
ATOM    543  C   TRP D   4      -4.989   1.852  -5.602  1.00  0.00            
ATOM    544  O   TRP D   4      -6.121   1.505  -5.719  1.00  0.00            
ATOM    545  N   GLN D   5      -4.371   2.094  -4.424  1.00  0.00            
ATOM    546  HN  GLN D   5      -3.398   2.303  -4.351  1.00  0.00            
ATOM    547  CA  GLN D   5      -5.044   1.808  -3.208  1.00  0.00            
ATOM    548  HA  GLN D   5      -6.103   1.679  -3.377  1.00  0.00            
ATOM    549  CB  GLN D   5      -4.551   0.459  -2.553  1.00  0.00            
ATOM    550  HB1 GLN D   5      -3.437   0.524  -2.570  1.00  0.00            
ATOM    551  HB2 GLN D   5      -4.870  -0.291  -3.310  1.00  0.00            
ATOM    552  CG  GLN D   5      -5.138   0.001  -1.222  1.00  0.00            
ATOM    553  HG1 GLN D   5      -6.136   0.491  -1.132  1.00  0.00            
ATOM    554  HG2 GLN D   5      -4.575   0.532  -0.420  1.00  0.00            
ATOM    555  CD  GLN D   5      -5.011  -1.448  -0.895  1.00  0.00            
ATOM    556  OE1 GLN D   5      -6.024  -2.154  -0.871  1.00  0.00            
ATOM    557  NE2 GLN D   5      -3.716  -1.852  -0.634  1.00  0.00            
ATOM    558 HE21 GLN D   5      -2.989  -1.173  -0.725  1.00  0.00            
ATOM    559 HE22 GLN D   5      -3.456  -2.812  -0.580  1.00  0.00            
ATOM    560  C   GLN D   5      -4.854   2.979  -2.308  1.00  0.00            
ATOM    561  O   GLN D   5      -3.737   3.418  -2.054  1.00  0.00            
ATOM    562  N   TRP D   6      -5.857   3.554  -1.722  1.00  0.00            
ATOM    563  HN  TRP D   6      -6.789   3.240  -1.943  1.00  0.00            
ATOM    564  CA  TRP D   6      -5.694   4.612  -0.758  1.00  0.00            
ATOM    565  HA  TRP D   6      -5.001   5.294  -1.230  1.00  0.00            
ATOM    566  CB  TRP D   6      -7.025   5.375  -0.478  1.00  0.00            
ATOM    567  HB1 TRP D   6      -7.634   4.653   0.110  1.00  0.00            
ATOM    568  HB2 TRP D   6      -7.688   5.610  -1.339  1.00  0.00            
ATOM    569  CG  TRP D   6      -6.981   6.711   0.245  1.00  0.00            
ATOM    570  CD1 TRP D   6      -7.009   6.862   1.627  1.00  0.00            
ATOM    571  HD1 TRP D   6      -7.210   6.012   2.250  1.00  0.00            
ATOM    572  NE1 TRP D   6      -6.919   8.189   1.985  1.00  0.00            
ATOM    573  HE1 TRP D   6      -6.825   8.679   2.820  1.00  0.00            
ATOM    574  CE2 TRP D   6      -6.892   8.940   0.837  1.00  0.00            
ATOM    575  CD2 TRP D   6      -6.786   8.007  -0.253  1.00  0.00            
ATOM    576  CE3 TRP D   6      -6.556   8.453  -1.587  1.00  0.00            
ATOM    577  HE3 TRP D   6      -6.643   7.692  -2.345  1.00  0.00            
ATOM    578  CZ3 TRP D   6      -6.669   9.851  -1.820  1.00  0.00            
ATOM    579  HZ3 TRP D   6      -6.602  10.282  -2.810  1.00  0.00            
ATOM    580  CZ2 TRP D   6      -6.789  10.302   0.583  1.00  0.00            
ATOM    581  HZ2 TRP D   6      -6.966  11.003   1.382  1.00  0.00            
ATOM    582  CH2 TRP D   6      -6.771  10.755  -0.750  1.00  0.00            
ATOM    583  HH2 TRP D   6      -6.755  11.834  -0.872  1.00  0.00            
ATOM    584  C   TRP D   6      -4.930   4.252   0.513  1.00  0.00            
ATOM    585  O   TRP D   6      -5.053   3.140   1.114  1.00  0.00            
ATOM    586  N   ASN D   7      -4.039   5.116   1.021  1.00  0.00            
ATOM    587  HN  ASN D   7      -3.830   5.938   0.489  1.00  0.00            
ATOM    588  CA  ASN D   7      -3.282   4.934   2.225  1.00  0.00            
ATOM    589  HA  ASN D   7      -3.517   3.989   2.698  1.00  0.00            
ATOM    590  CB  ASN D   7      -1.767   4.959   1.909  1.00  0.00            
ATOM    591  HB1 ASN D   7      -1.454   5.816   1.261  1.00  0.00            
ATOM    592  HB2 ASN D   7      -1.604   4.042   1.300  1.00  0.00            
ATOM    593  CG  ASN D   7      -0.838   4.843   3.128  1.00  0.00            
ATOM    594  OD1 ASN D   7      -0.935   3.802   3.820  1.00  0.00            
ATOM    595  ND2 ASN D   7       0.171   5.759   3.283  1.00  0.00            
ATOM    596 HD21 ASN D   7       0.139   6.631   2.783  1.00  0.00            
ATOM    597 HD22 ASN D   7       0.496   5.816   4.232  1.00  0.00            
ATOM    598  C   ASN D   7      -3.580   6.155   3.184  1.00  0.00            
ATOM    599  OT1 ASN D   7      -3.814   5.915   4.363  1.00  0.00            
ATOM    600  OT2 ASN D   7      -3.674   7.309   2.680  1.00  0.00            
END
