# Supplementary material for: Design of the Hydrophobic Core of Self‐Assembling Peptide Fibrils for Enhanced Neural Regeneration
Source: Small Sci. 2025 Sep 4;5(10):2500224. doi: 10.1002/smsc.202500224 (PMC12499481; doi:10.1002/smsc.202500224)
Supplement: Supplementary file 1 — Supplementary Material [file SMSC-5-2500224-s001.zip › Representative-structures/EF-C_W_assembly_dominant.pdb]

CRYST1   39.457   39.457   39.457  90.00  90.00  90.00 P 1           1
ATOM      1  N   LYS A   1     -11.234  -6.124   5.201  1.00  0.00            
ATOM      2  H1  LYS A   1     -11.228  -6.876   5.921  1.00  0.00            
ATOM      3  H2  LYS A   1     -12.101  -5.536   5.199  1.00  0.00            
ATOM      4  H3  LYS A   1     -11.295  -6.645   4.303  1.00  0.00            
ATOM      5  CA  LYS A   1     -10.056  -5.304   5.135  1.00  0.00            
ATOM      6  HA  LYS A   1     -10.336  -4.400   4.610  1.00  0.00            
ATOM      7  CB  LYS A   1      -9.657  -4.974   6.621  1.00  0.00            
ATOM      8  HB1 LYS A   1     -10.162  -5.607   7.376  1.00  0.00            
ATOM      9  HB2 LYS A   1     -10.027  -3.947   6.838  1.00  0.00            
ATOM     10  CG  LYS A   1      -8.138  -5.043   6.991  1.00  0.00            
ATOM     11  HG1 LYS A   1      -7.643  -4.145   6.563  1.00  0.00            
ATOM     12  HG2 LYS A   1      -7.659  -5.945   6.563  1.00  0.00            
ATOM     13  CD  LYS A   1      -7.852  -4.970   8.482  1.00  0.00            
ATOM     14  HD1 LYS A   1      -8.271  -5.838   9.027  1.00  0.00            
ATOM     15  HD2 LYS A   1      -6.739  -4.997   8.521  1.00  0.00            
ATOM     16  CE  LYS A   1      -8.283  -3.704   9.251  1.00  0.00            
ATOM     17  HE1 LYS A   1      -9.393  -3.767   9.335  1.00  0.00            
ATOM     18  HE2 LYS A   1      -8.040  -2.828   8.618  1.00  0.00            
ATOM     19  NZ  LYS A   1      -7.655  -3.653  10.558  1.00  0.00            
ATOM     20  HZ1 LYS A   1      -6.633  -3.778  10.552  1.00  0.00            
ATOM     21  HZ2 LYS A   1      -7.793  -2.737  11.038  1.00  0.00            
ATOM     22  HZ3 LYS A   1      -8.028  -4.349  11.237  1.00  0.00            
ATOM     23  C   LYS A   1      -8.830  -5.861   4.283  1.00  0.00            
ATOM     24  O   LYS A   1      -8.679  -7.058   4.094  1.00  0.00            
ATOM     25  N   TRP A   2      -7.989  -4.977   3.666  1.00  0.00            
ATOM     26  HN  TRP A   2      -8.150  -3.995   3.823  1.00  0.00            
ATOM     27  CA  TRP A   2      -6.760  -5.279   2.950  1.00  0.00            
ATOM     28  HA  TRP A   2      -7.066  -6.073   2.272  1.00  0.00            
ATOM     29  CB  TRP A   2      -6.275  -3.970   2.204  1.00  0.00            
ATOM     30  HB1 TRP A   2      -6.480  -3.018   2.743  1.00  0.00            
ATOM     31  HB2 TRP A   2      -6.996  -3.895   1.356  1.00  0.00            
ATOM     32  CG  TRP A   2      -4.969  -4.016   1.523  1.00  0.00            
ATOM     33  CD1 TRP A   2      -4.647  -4.571   0.328  1.00  0.00            
ATOM     34  HD1 TRP A   2      -5.336  -5.010  -0.374  1.00  0.00            
ATOM     35  NE1 TRP A   2      -3.401  -4.184  -0.028  1.00  0.00            
ATOM     36  HE1 TRP A   2      -2.906  -4.272  -0.867  1.00  0.00            
ATOM     37  CE2 TRP A   2      -2.814  -3.570   1.022  1.00  0.00            
ATOM     38  CD2 TRP A   2      -3.755  -3.486   2.062  1.00  0.00            
ATOM     39  CE3 TRP A   2      -3.463  -2.838   3.240  1.00  0.00            
ATOM     40  HE3 TRP A   2      -4.189  -2.629   4.021  1.00  0.00            
ATOM     41  CZ3 TRP A   2      -2.097  -2.519   3.533  1.00  0.00            
ATOM     42  HZ3 TRP A   2      -1.812  -2.194   4.530  1.00  0.00            
ATOM     43  CZ2 TRP A   2      -1.532  -3.187   1.237  1.00  0.00            
ATOM     44  HZ2 TRP A   2      -0.818  -3.317   0.433  1.00  0.00            
ATOM     45  CH2 TRP A   2      -1.138  -2.729   2.579  1.00  0.00            
ATOM     46  HH2 TRP A   2      -0.115  -2.581   2.874  1.00  0.00            
ATOM     47  C   TRP A   2      -5.734  -5.828   3.874  1.00  0.00            
ATOM     48  O   TRP A   2      -5.685  -5.473   5.074  1.00  0.00            
ATOM     49  N   LYS A   3      -4.859  -6.796   3.404  1.00  0.00            
ATOM     50  HN  LYS A   3      -5.035  -7.119   2.474  1.00  0.00            
ATOM     51  CA  LYS A   3      -3.818  -7.580   4.044  1.00  0.00            
ATOM     52  HA  LYS A   3      -3.612  -7.108   4.988  1.00  0.00            
ATOM     53  CB  LYS A   3      -4.376  -9.063   4.288  1.00  0.00            
ATOM     54  HB1 LYS A   3      -3.615  -9.688   4.826  1.00  0.00            
ATOM     55  HB2 LYS A   3      -4.481  -9.454   3.261  1.00  0.00            
ATOM     56  CG  LYS A   3      -5.706  -9.242   5.057  1.00  0.00            
ATOM     57  HG1 LYS A   3      -5.902 -10.335   5.016  1.00  0.00            
ATOM     58  HG2 LYS A   3      -6.553  -8.658   4.653  1.00  0.00            
ATOM     59  CD  LYS A   3      -5.524  -8.783   6.518  1.00  0.00            
ATOM     60  HD1 LYS A   3      -4.757  -9.465   6.937  1.00  0.00            
ATOM     61  HD2 LYS A   3      -5.049  -7.807   6.753  1.00  0.00            
ATOM     62  CE  LYS A   3      -6.860  -8.918   7.424  1.00  0.00            
ATOM     63  HE1 LYS A   3      -7.323  -9.919   7.252  1.00  0.00            
ATOM     64  HE2 LYS A   3      -7.596  -8.134   7.152  1.00  0.00            
ATOM     65  NZ  LYS A   3      -6.439  -8.911   8.888  1.00  0.00            
ATOM     66  HZ1 LYS A   3      -5.673  -8.226   9.034  1.00  0.00            
ATOM     67  HZ2 LYS A   3      -7.250  -8.713   9.505  1.00  0.00            
ATOM     68  HZ3 LYS A   3      -6.043  -9.858   9.076  1.00  0.00            
ATOM     69  C   LYS A   3      -2.524  -7.531   3.294  1.00  0.00            
ATOM     70  O   LYS A   3      -2.482  -7.214   2.130  1.00  0.00            
ATOM     71  N   TRP A   4      -1.412  -7.979   3.957  1.00  0.00            
ATOM     72  HN  TRP A   4      -1.535  -8.102   4.936  1.00  0.00            
ATOM     73  CA  TRP A   4      -0.047  -8.098   3.412  1.00  0.00            
ATOM     74  HA  TRP A   4       0.127  -7.396   2.617  1.00  0.00            
ATOM     75  CB  TRP A   4       1.171  -7.848   4.414  1.00  0.00            
ATOM     76  HB1 TRP A   4       1.177  -8.630   5.198  1.00  0.00            
ATOM     77  HB2 TRP A   4       1.039  -6.839   4.866  1.00  0.00            
ATOM     78  CG  TRP A   4       2.500  -7.696   3.742  1.00  0.00            
ATOM     79  CD1 TRP A   4       3.578  -8.521   3.817  1.00  0.00            
ATOM     80  HD1 TRP A   4       3.615  -9.509   4.268  1.00  0.00            
ATOM     81  NE1 TRP A   4       4.616  -7.887   3.126  1.00  0.00            
ATOM     82  HE1 TRP A   4       5.441  -8.263   2.765  1.00  0.00            
ATOM     83  CE2 TRP A   4       4.262  -6.712   2.748  1.00  0.00            
ATOM     84  CD2 TRP A   4       2.935  -6.512   3.115  1.00  0.00            
ATOM     85  CE3 TRP A   4       2.306  -5.315   2.806  1.00  0.00            
ATOM     86  HE3 TRP A   4       1.266  -5.148   3.066  1.00  0.00            
ATOM     87  CZ3 TRP A   4       3.059  -4.317   2.188  1.00  0.00            
ATOM     88  HZ3 TRP A   4       2.516  -3.402   2.011  1.00  0.00            
ATOM     89  CZ2 TRP A   4       5.018  -5.722   2.088  1.00  0.00            
ATOM     90  HZ2 TRP A   4       6.004  -5.968   1.733  1.00  0.00            
ATOM     91  CH2 TRP A   4       4.401  -4.509   1.878  1.00  0.00            
ATOM     92  HH2 TRP A   4       4.934  -3.686   1.406  1.00  0.00            
ATOM     93  C   TRP A   4      -0.007  -9.401   2.675  1.00  0.00            
ATOM     94  O   TRP A   4       0.588 -10.361   3.146  1.00  0.00            
ATOM     95  N   GLN A   5      -0.560  -9.510   1.475  1.00  0.00            
ATOM     96  HN  GLN A   5      -1.054  -8.724   1.124  1.00  0.00            
ATOM     97  CA  GLN A   5      -0.355 -10.650   0.611  1.00  0.00            
ATOM     98  HA  GLN A   5      -0.095 -11.580   1.110  1.00  0.00            
ATOM     99  CB  GLN A   5      -1.527 -11.007  -0.392  1.00  0.00            
ATOM    100  HB1 GLN A   5      -1.291 -11.895  -1.019  1.00  0.00            
ATOM    101  HB2 GLN A   5      -1.678 -10.149  -1.086  1.00  0.00            
ATOM    102  CG  GLN A   5      -2.855 -11.298   0.371  1.00  0.00            
ATOM    103  HG1 GLN A   5      -3.674 -11.769  -0.224  1.00  0.00            
ATOM    104  HG2 GLN A   5      -3.288 -10.332   0.702  1.00  0.00            
ATOM    105  CD  GLN A   5      -2.780 -12.272   1.488  1.00  0.00            
ATOM    106  OE1 GLN A   5      -2.851 -11.872   2.661  1.00  0.00            
ATOM    107  NE2 GLN A   5      -2.421 -13.549   1.190  1.00  0.00            
ATOM    108 HE21 GLN A   5      -2.301 -13.812   0.231  1.00  0.00            
ATOM    109 HE22 GLN A   5      -2.473 -14.273   1.882  1.00  0.00            
ATOM    110  C   GLN A   5       0.845 -10.411  -0.266  1.00  0.00            
ATOM    111  O   GLN A   5       1.310 -11.470  -0.842  1.00  0.00            
ATOM    112  N   TRP A   6       1.402  -9.188  -0.423  1.00  0.00            
ATOM    113  HN  TRP A   6       0.888  -8.393  -0.105  1.00  0.00            
ATOM    114  CA  TRP A   6       2.632  -8.855  -1.042  1.00  0.00            
ATOM    115  HA  TRP A   6       2.571  -8.954  -2.121  1.00  0.00            
ATOM    116  CB  TRP A   6       2.767  -7.291  -0.931  1.00  0.00            
ATOM    117  HB1 TRP A   6       2.869  -6.927   0.111  1.00  0.00            
ATOM    118  HB2 TRP A   6       1.811  -6.899  -1.319  1.00  0.00            
ATOM    119  CG  TRP A   6       3.966  -6.635  -1.589  1.00  0.00            
ATOM    120  CD1 TRP A   6       5.208  -6.787  -1.113  1.00  0.00            
ATOM    121  HD1 TRP A   6       5.521  -7.326  -0.239  1.00  0.00            
ATOM    122  NE1 TRP A   6       6.091  -6.089  -1.931  1.00  0.00            
ATOM    123  HE1 TRP A   6       7.056  -6.265  -2.003  1.00  0.00            
ATOM    124  CE2 TRP A   6       5.400  -5.506  -3.003  1.00  0.00            
ATOM    125  CD2 TRP A   6       3.990  -5.845  -2.792  1.00  0.00            
ATOM    126  CE3 TRP A   6       3.084  -5.585  -3.796  1.00  0.00            
ATOM    127  HE3 TRP A   6       2.077  -5.932  -3.623  1.00  0.00            
ATOM    128  CZ3 TRP A   6       3.552  -4.968  -4.959  1.00  0.00            
ATOM    129  HZ3 TRP A   6       2.843  -4.663  -5.713  1.00  0.00            
ATOM    130  CZ2 TRP A   6       5.888  -4.919  -4.157  1.00  0.00            
ATOM    131  HZ2 TRP A   6       6.943  -4.735  -4.321  1.00  0.00            
ATOM    132  CH2 TRP A   6       4.902  -4.723  -5.177  1.00  0.00            
ATOM    133  HH2 TRP A   6       5.309  -4.248  -6.062  1.00  0.00            
ATOM    134  C   TRP A   6       3.881  -9.701  -0.732  1.00  0.00            
ATOM    135  O   TRP A   6       4.079 -10.354   0.322  1.00  0.00            
ATOM    136  N   ASN A   7       4.794  -9.767  -1.684  1.00  0.00            
ATOM    137  HN  ASN A   7       4.723  -9.098  -2.417  1.00  0.00            
ATOM    138  CA  ASN A   7       5.899 -10.661  -1.704  1.00  0.00            
ATOM    139  HA  ASN A   7       5.871 -11.324  -0.855  1.00  0.00            
ATOM    140  CB  ASN A   7       5.727 -11.609  -2.885  1.00  0.00            
ATOM    141  HB1 ASN A   7       5.926 -11.048  -3.828  1.00  0.00            
ATOM    142  HB2 ASN A   7       4.693 -12.017  -2.895  1.00  0.00            
ATOM    143  CG  ASN A   7       6.691 -12.855  -2.876  1.00  0.00            
ATOM    144  OD1 ASN A   7       7.402 -13.132  -1.903  1.00  0.00            
ATOM    145  ND2 ASN A   7       6.617 -13.630  -3.971  1.00  0.00            
ATOM    146 HD21 ASN A   7       5.855 -13.533  -4.607  1.00  0.00            
ATOM    147 HD22 ASN A   7       7.248 -14.417  -3.918  1.00  0.00            
ATOM    148  C   ASN A   7       7.200  -9.846  -1.835  1.00  0.00            
ATOM    149  OT1 ASN A   7       8.057  -9.856  -0.913  1.00  0.00            
ATOM    150  OT2 ASN A   7       7.359  -9.104  -2.818  1.00  0.00            
ATOM    151  N   LYS B   1     -12.414  -2.137  -8.294  1.00  0.00            
ATOM    152  H1  LYS B   1     -11.511  -2.453  -7.879  1.00  0.00            
ATOM    153  H2  LYS B   1     -13.120  -2.064  -7.526  1.00  0.00            
ATOM    154  H3  LYS B   1     -12.733  -2.847  -8.987  1.00  0.00            
ATOM    155  CA  LYS B   1     -12.035  -0.845  -9.006  1.00  0.00            
ATOM    156  HA  LYS B   1     -12.906  -0.447  -9.497  1.00  0.00            
ATOM    157  CB  LYS B   1     -11.485   0.136  -8.033  1.00  0.00            
ATOM    158  HB1 LYS B   1     -11.265   1.117  -8.520  1.00  0.00            
ATOM    159  HB2 LYS B   1     -10.564  -0.235  -7.536  1.00  0.00            
ATOM    160  CG  LYS B   1     -12.408   0.569  -6.848  1.00  0.00            
ATOM    161  HG1 LYS B   1     -11.780   1.351  -6.353  1.00  0.00            
ATOM    162  HG2 LYS B   1     -12.562  -0.258  -6.119  1.00  0.00            
ATOM    163  CD  LYS B   1     -13.842   0.993  -7.273  1.00  0.00            
ATOM    164  HD1 LYS B   1     -14.310   0.222  -7.916  1.00  0.00            
ATOM    165  HD2 LYS B   1     -14.350   1.141  -6.295  1.00  0.00            
ATOM    166  CE  LYS B   1     -13.939   2.339  -7.951  1.00  0.00            
ATOM    167  HE1 LYS B   1     -13.276   2.376  -8.838  1.00  0.00            
ATOM    168  HE2 LYS B   1     -13.705   3.142  -7.224  1.00  0.00            
ATOM    169  NZ  LYS B   1     -15.282   2.507  -8.469  1.00  0.00            
ATOM    170  HZ1 LYS B   1     -16.016   2.092  -7.874  1.00  0.00            
ATOM    171  HZ2 LYS B   1     -15.623   3.481  -8.544  1.00  0.00            
ATOM    172  HZ3 LYS B   1     -15.341   2.123  -9.433  1.00  0.00            
ATOM    173  C   LYS B   1     -11.035  -1.179 -10.080  1.00  0.00            
ATOM    174  O   LYS B   1     -10.388  -2.280 -10.090  1.00  0.00            
ATOM    175  N   TRP B   2     -10.887  -0.398 -11.122  1.00  0.00            
ATOM    176  HN  TRP B   2     -11.423   0.455 -11.193  1.00  0.00            
ATOM    177  CA  TRP B   2     -10.029  -0.745 -12.241  1.00  0.00            
ATOM    178  HA  TRP B   2      -9.382  -1.575 -12.032  1.00  0.00            
ATOM    179  CB  TRP B   2     -10.872  -1.151 -13.474  1.00  0.00            
ATOM    180  HB1 TRP B   2     -11.463  -0.259 -13.777  1.00  0.00            
ATOM    181  HB2 TRP B   2     -11.531  -1.979 -13.142  1.00  0.00            
ATOM    182  CG  TRP B   2     -10.110  -1.654 -14.641  1.00  0.00            
ATOM    183  CD1 TRP B   2     -10.000  -0.882 -15.792  1.00  0.00            
ATOM    184  HD1 TRP B   2     -10.639  -0.035 -16.009  1.00  0.00            
ATOM    185  NE1 TRP B   2      -9.081  -1.479 -16.663  1.00  0.00            
ATOM    186  HE1 TRP B   2      -8.923  -1.399 -17.621  1.00  0.00            
ATOM    187  CE2 TRP B   2      -8.549  -2.607 -16.075  1.00  0.00            
ATOM    188  CD2 TRP B   2      -9.189  -2.744 -14.834  1.00  0.00            
ATOM    189  CE3 TRP B   2      -8.840  -3.764 -13.972  1.00  0.00            
ATOM    190  HE3 TRP B   2      -9.235  -3.754 -12.962  1.00  0.00            
ATOM    191  CZ3 TRP B   2      -8.010  -4.758 -14.519  1.00  0.00            
ATOM    192  HZ3 TRP B   2      -7.789  -5.647 -13.945  1.00  0.00            
ATOM    193  CZ2 TRP B   2      -7.656  -3.528 -16.580  1.00  0.00            
ATOM    194  HZ2 TRP B   2      -7.180  -3.401 -17.546  1.00  0.00            
ATOM    195  CH2 TRP B   2      -7.498  -4.722 -15.823  1.00  0.00            
ATOM    196  HH2 TRP B   2      -6.811  -5.396 -16.325  1.00  0.00            
ATOM    197  C   TRP B   2      -9.080   0.450 -12.544  1.00  0.00            
ATOM    198  O   TRP B   2      -9.544   1.566 -12.854  1.00  0.00            
ATOM    199  N   LYS B   3      -7.761   0.195 -12.496  1.00  0.00            
ATOM    200  HN  LYS B   3      -7.405  -0.720 -12.382  1.00  0.00            
ATOM    201  CA  LYS B   3      -6.663   1.106 -12.631  1.00  0.00            
ATOM    202  HA  LYS B   3      -5.796   0.476 -12.488  1.00  0.00            
ATOM    203  CB  LYS B   3      -6.516   1.735 -14.079  1.00  0.00            
ATOM    204  HB1 LYS B   3      -5.710   2.499 -14.004  1.00  0.00            
ATOM    205  HB2 LYS B   3      -7.532   2.125 -14.373  1.00  0.00            
ATOM    206  CG  LYS B   3      -6.104   0.721 -15.205  1.00  0.00            
ATOM    207  HG1 LYS B   3      -6.550  -0.277 -15.071  1.00  0.00            
ATOM    208  HG2 LYS B   3      -5.017   0.532 -14.998  1.00  0.00            
ATOM    209  CD  LYS B   3      -6.553   1.233 -16.618  1.00  0.00            
ATOM    210  HD1 LYS B   3      -6.216   0.410 -17.284  1.00  0.00            
ATOM    211  HD2 LYS B   3      -7.655   1.436 -16.603  1.00  0.00            
ATOM    212  CE  LYS B   3      -5.808   2.491 -17.152  1.00  0.00            
ATOM    213  HE1 LYS B   3      -6.144   3.357 -16.545  1.00  0.00            
ATOM    214  HE2 LYS B   3      -6.178   2.574 -18.212  1.00  0.00            
ATOM    215  NZ  LYS B   3      -4.392   2.259 -17.109  1.00  0.00            
ATOM    216  HZ1 LYS B   3      -4.272   1.219 -17.148  1.00  0.00            
ATOM    217  HZ2 LYS B   3      -3.840   2.710 -17.868  1.00  0.00            
ATOM    218  HZ3 LYS B   3      -3.907   2.593 -16.249  1.00  0.00            
ATOM    219  C   LYS B   3      -6.784   2.243 -11.583  1.00  0.00            
ATOM    220  O   LYS B   3      -6.328   3.339 -11.782  1.00  0.00            
ATOM    221  N   TRP B   4      -7.443   1.950 -10.387  1.00  0.00            
ATOM    222  HN  TRP B   4      -7.825   1.029 -10.330  1.00  0.00            
ATOM    223  CA  TRP B   4      -7.765   2.961  -9.380  1.00  0.00            
ATOM    224  HA  TRP B   4      -8.137   3.807  -9.915  1.00  0.00            
ATOM    225  CB  TRP B   4      -8.763   2.305  -8.435  1.00  0.00            
ATOM    226  HB1 TRP B   4      -8.157   1.697  -7.740  1.00  0.00            
ATOM    227  HB2 TRP B   4      -9.392   1.641  -9.067  1.00  0.00            
ATOM    228  CG  TRP B   4      -9.538   3.371  -7.624  1.00  0.00            
ATOM    229  CD1 TRP B   4      -9.197   3.955  -6.481  1.00  0.00            
ATOM    230  HD1 TRP B   4      -8.439   3.469  -5.883  1.00  0.00            
ATOM    231  NE1 TRP B   4     -10.124   4.906  -6.152  1.00  0.00            
ATOM    232  HE1 TRP B   4     -10.091   5.225  -5.227  1.00  0.00            
ATOM    233  CE2 TRP B   4     -11.020   5.057  -7.150  1.00  0.00            
ATOM    234  CD2 TRP B   4     -10.664   4.185  -8.135  1.00  0.00            
ATOM    235  CE3 TRP B   4     -11.399   4.157  -9.349  1.00  0.00            
ATOM    236  HE3 TRP B   4     -11.271   3.369 -10.079  1.00  0.00            
ATOM    237  CZ3 TRP B   4     -12.484   4.988  -9.546  1.00  0.00            
ATOM    238  HZ3 TRP B   4     -13.084   4.992 -10.446  1.00  0.00            
ATOM    239  CZ2 TRP B   4     -12.100   5.929  -7.358  1.00  0.00            
ATOM    240  HZ2 TRP B   4     -12.332   6.740  -6.686  1.00  0.00            
ATOM    241  CH2 TRP B   4     -12.767   5.959  -8.555  1.00  0.00            
ATOM    242  HH2 TRP B   4     -13.672   6.554  -8.685  1.00  0.00            
ATOM    243  C   TRP B   4      -6.529   3.398  -8.655  1.00  0.00            
ATOM    244  O   TRP B   4      -5.627   2.589  -8.369  1.00  0.00            
ATOM    245  N   GLN B   5      -6.351   4.693  -8.406  1.00  0.00            
ATOM    246  HN  GLN B   5      -7.025   5.415  -8.513  1.00  0.00            
ATOM    247  CA  GLN B   5      -5.220   5.158  -7.731  1.00  0.00            
ATOM    248  HA  GLN B   5      -4.356   4.652  -8.151  1.00  0.00            
ATOM    249  CB  GLN B   5      -4.997   6.629  -8.039  1.00  0.00            
ATOM    250  HB1 GLN B   5      -4.648   6.741  -9.093  1.00  0.00            
ATOM    251  HB2 GLN B   5      -4.051   6.988  -7.577  1.00  0.00            
ATOM    252  CG  GLN B   5      -6.238   7.516  -7.786  1.00  0.00            
ATOM    253  HG1 GLN B   5      -6.646   7.362  -6.756  1.00  0.00            
ATOM    254  HG2 GLN B   5      -6.973   7.130  -8.528  1.00  0.00            
ATOM    255  CD  GLN B   5      -5.867   8.952  -8.043  1.00  0.00            
ATOM    256  OE1 GLN B   5      -6.234   9.532  -9.093  1.00  0.00            
ATOM    257  NE2 GLN B   5      -5.281   9.585  -7.005  1.00  0.00            
ATOM    258 HE21 GLN B   5      -4.940   9.064  -6.218  1.00  0.00            
ATOM    259 HE22 GLN B   5      -5.025  10.548  -7.077  1.00  0.00            
ATOM    260  C   GLN B   5      -5.172   4.871  -6.226  1.00  0.00            
ATOM    261  O   GLN B   5      -6.127   5.037  -5.492  1.00  0.00            
ATOM    262  N   TRP B   6      -3.975   4.411  -5.736  1.00  0.00            
ATOM    263  HN  TRP B   6      -3.253   4.151  -6.372  1.00  0.00            
ATOM    264  CA  TRP B   6      -3.742   4.242  -4.329  1.00  0.00            
ATOM    265  HA  TRP B   6      -4.573   3.838  -3.761  1.00  0.00            
ATOM    266  CB  TRP B   6      -2.513   3.315  -4.060  1.00  0.00            
ATOM    267  HB1 TRP B   6      -1.591   3.676  -4.550  1.00  0.00            
ATOM    268  HB2 TRP B   6      -2.776   2.377  -4.588  1.00  0.00            
ATOM    269  CG  TRP B   6      -2.161   2.958  -2.649  1.00  0.00            
ATOM    270  CD1 TRP B   6      -1.213   3.417  -1.764  1.00  0.00            
ATOM    271  HD1 TRP B   6      -0.523   4.213  -2.000  1.00  0.00            
ATOM    272  NE1 TRP B   6      -1.237   2.787  -0.605  1.00  0.00            
ATOM    273  HE1 TRP B   6      -0.926   3.201   0.219  1.00  0.00            
ATOM    274  CE2 TRP B   6      -2.192   1.832  -0.650  1.00  0.00            
ATOM    275  CD2 TRP B   6      -2.784   1.859  -1.958  1.00  0.00            
ATOM    276  CE3 TRP B   6      -3.717   0.773  -2.310  1.00  0.00            
ATOM    277  HE3 TRP B   6      -4.291   0.771  -3.224  1.00  0.00            
ATOM    278  CZ3 TRP B   6      -4.169  -0.068  -1.250  1.00  0.00            
ATOM    279  HZ3 TRP B   6      -5.025  -0.658  -1.492  1.00  0.00            
ATOM    280  CZ2 TRP B   6      -2.590   0.949   0.352  1.00  0.00            
ATOM    281  HZ2 TRP B   6      -2.021   0.910   1.276  1.00  0.00            
ATOM    282  CH2 TRP B   6      -3.543  -0.048   0.039  1.00  0.00            
ATOM    283  HH2 TRP B   6      -3.891  -0.785   0.735  1.00  0.00            
ATOM    284  C   TRP B   6      -3.420   5.512  -3.545  1.00  0.00            
ATOM    285  O   TRP B   6      -3.757   5.653  -2.351  1.00  0.00            
ATOM    286  N   ASN B   7      -2.896   6.552  -4.258  1.00  0.00            
ATOM    287  HN  ASN B   7      -2.628   6.413  -5.210  1.00  0.00            
ATOM    288  CA  ASN B   7      -2.628   7.860  -3.681  1.00  0.00            
ATOM    289  HA  ASN B   7      -2.190   7.755  -2.700  1.00  0.00            
ATOM    290  CB  ASN B   7      -1.606   8.509  -4.665  1.00  0.00            
ATOM    291  HB1 ASN B   7      -1.341   9.533  -4.337  1.00  0.00            
ATOM    292  HB2 ASN B   7      -2.165   8.429  -5.625  1.00  0.00            
ATOM    293  CG  ASN B   7      -0.339   7.611  -4.707  1.00  0.00            
ATOM    294  OD1 ASN B   7      -0.162   6.719  -5.532  1.00  0.00            
ATOM    295  ND2 ASN B   7       0.679   7.835  -3.814  1.00  0.00            
ATOM    296 HD21 ASN B   7       1.469   7.221  -3.896  1.00  0.00            
ATOM    297 HD22 ASN B   7       0.673   8.648  -3.237  1.00  0.00            
ATOM    298  C   ASN B   7      -3.794   8.854  -3.508  1.00  0.00            
ATOM    299  OT1 ASN B   7      -3.902   9.496  -2.423  1.00  0.00            
ATOM    300  OT2 ASN B   7      -4.612   8.970  -4.447  1.00  0.00            
ATOM    301  N   LYS C   1      -8.493  10.997   2.236  1.00  0.00            
ATOM    302  H1  LYS C   1      -9.131  11.340   2.982  1.00  0.00            
ATOM    303  H2  LYS C   1      -7.814  10.340   2.670  1.00  0.00            
ATOM    304  H3  LYS C   1      -8.004  11.799   1.802  1.00  0.00            
ATOM    305  CA  LYS C   1      -9.280  10.243   1.247  1.00  0.00            
ATOM    306  HA  LYS C   1     -10.156  10.859   1.088  1.00  0.00            
ATOM    307  CB  LYS C   1      -8.368  10.013  -0.008  1.00  0.00            
ATOM    308  HB1 LYS C   1      -8.075   8.942  -0.087  1.00  0.00            
ATOM    309  HB2 LYS C   1      -7.433  10.600   0.054  1.00  0.00            
ATOM    310  CG  LYS C   1      -9.091  10.359  -1.361  1.00  0.00            
ATOM    311  HG1 LYS C   1      -9.864   9.583  -1.504  1.00  0.00            
ATOM    312  HG2 LYS C   1      -8.425  10.138  -2.230  1.00  0.00            
ATOM    313  CD  LYS C   1      -9.529  11.867  -1.397  1.00  0.00            
ATOM    314  HD1 LYS C   1     -10.566  12.012  -1.078  1.00  0.00            
ATOM    315  HD2 LYS C   1      -8.779  12.393  -0.755  1.00  0.00            
ATOM    316  CE  LYS C   1      -9.492  12.481  -2.836  1.00  0.00            
ATOM    317  HE1 LYS C   1     -10.322  12.160  -3.483  1.00  0.00            
ATOM    318  HE2 LYS C   1      -8.456  12.330  -3.246  1.00  0.00            
ATOM    319  NZ  LYS C   1      -9.641  13.875  -2.583  1.00  0.00            
ATOM    320  HZ1 LYS C   1     -10.626  14.113  -2.294  1.00  0.00            
ATOM    321  HZ2 LYS C   1      -9.037  14.177  -1.798  1.00  0.00            
ATOM    322  HZ3 LYS C   1      -9.431  14.588  -3.318  1.00  0.00            
ATOM    323  C   LYS C   1      -9.863   8.908   1.731  1.00  0.00            
ATOM    324  O   LYS C   1      -9.487   8.281   2.691  1.00  0.00            
ATOM    325  N   TRP C   2     -10.977   8.460   1.085  1.00  0.00            
ATOM    326  HN  TRP C   2     -11.466   8.879   0.312  1.00  0.00            
ATOM    327  CA  TRP C   2     -11.384   7.057   1.374  1.00  0.00            
ATOM    328  HA  TRP C   2     -11.511   6.968   2.449  1.00  0.00            
ATOM    329  CB  TRP C   2     -12.844   6.739   1.037  1.00  0.00            
ATOM    330  HB1 TRP C   2     -13.117   7.384   0.170  1.00  0.00            
ATOM    331  HB2 TRP C   2     -13.522   7.144   1.822  1.00  0.00            
ATOM    332  CG  TRP C   2     -13.165   5.313   0.563  1.00  0.00            
ATOM    333  CD1 TRP C   2     -13.515   4.358   1.382  1.00  0.00            
ATOM    334  HD1 TRP C   2     -13.852   4.557   2.390  1.00  0.00            
ATOM    335  NE1 TRP C   2     -13.691   3.150   0.675  1.00  0.00            
ATOM    336  HE1 TRP C   2     -14.238   2.374   0.871  1.00  0.00            
ATOM    337  CE2 TRP C   2     -13.349   3.404  -0.625  1.00  0.00            
ATOM    338  CD2 TRP C   2     -13.064   4.779  -0.737  1.00  0.00            
ATOM    339  CE3 TRP C   2     -12.836   5.351  -2.066  1.00  0.00            
ATOM    340  HE3 TRP C   2     -12.464   6.362  -2.199  1.00  0.00            
ATOM    341  CZ3 TRP C   2     -12.861   4.449  -3.125  1.00  0.00            
ATOM    342  HZ3 TRP C   2     -12.684   4.730  -4.148  1.00  0.00            
ATOM    343  CZ2 TRP C   2     -13.326   2.567  -1.700  1.00  0.00            
ATOM    344  HZ2 TRP C   2     -13.611   1.522  -1.704  1.00  0.00            
ATOM    345  CH2 TRP C   2     -13.100   3.110  -2.989  1.00  0.00            
ATOM    346  HH2 TRP C   2     -13.147   2.352  -3.761  1.00  0.00            
ATOM    347  C   TRP C   2     -10.396   6.030   0.972  1.00  0.00            
ATOM    348  O   TRP C   2      -9.869   6.023  -0.176  1.00  0.00            
ATOM    349  N   LYS C   3     -10.049   5.029   1.823  1.00  0.00            
ATOM    350  HN  LYS C   3     -10.436   4.888   2.722  1.00  0.00            
ATOM    351  CA  LYS C   3      -9.071   4.079   1.422  1.00  0.00            
ATOM    352  HA  LYS C   3      -8.348   4.515   0.754  1.00  0.00            
ATOM    353  CB  LYS C   3      -8.214   3.661   2.657  1.00  0.00            
ATOM    354  HB1 LYS C   3      -7.473   2.913   2.337  1.00  0.00            
ATOM    355  HB2 LYS C   3      -8.923   3.178   3.367  1.00  0.00            
ATOM    356  CG  LYS C   3      -7.383   4.721   3.341  1.00  0.00            
ATOM    357  HG1 LYS C   3      -7.066   4.289   4.319  1.00  0.00            
ATOM    358  HG2 LYS C   3      -7.895   5.686   3.586  1.00  0.00            
ATOM    359  CD  LYS C   3      -6.095   5.052   2.570  1.00  0.00            
ATOM    360  HD1 LYS C   3      -5.770   4.064   2.183  1.00  0.00            
ATOM    361  HD2 LYS C   3      -6.295   5.762   1.740  1.00  0.00            
ATOM    362  CE  LYS C   3      -4.896   5.443   3.442  1.00  0.00            
ATOM    363  HE1 LYS C   3      -4.725   4.652   4.196  1.00  0.00            
ATOM    364  HE2 LYS C   3      -4.985   6.443   3.920  1.00  0.00            
ATOM    365  NZ  LYS C   3      -3.602   5.630   2.627  1.00  0.00            
ATOM    366  HZ1 LYS C   3      -2.746   5.341   3.157  1.00  0.00            
ATOM    367  HZ2 LYS C   3      -3.702   5.077   1.750  1.00  0.00            
ATOM    368  HZ3 LYS C   3      -3.429   6.635   2.455  1.00  0.00            
ATOM    369  C   LYS C   3      -9.547   2.785   0.759  1.00  0.00            
ATOM    370  O   LYS C   3     -10.116   1.899   1.422  1.00  0.00            
ATOM    371  N   TRP C   4      -9.181   2.674  -0.574  1.00  0.00            
ATOM    372  HN  TRP C   4      -8.656   3.370  -1.069  1.00  0.00            
ATOM    373  CA  TRP C   4      -9.365   1.585  -1.397  1.00  0.00            
ATOM    374  HA  TRP C   4     -10.390   1.248  -1.375  1.00  0.00            
ATOM    375  CB  TRP C   4      -9.232   2.119  -2.829  1.00  0.00            
ATOM    376  HB1 TRP C   4      -8.347   2.802  -2.820  1.00  0.00            
ATOM    377  HB2 TRP C   4     -10.090   2.792  -3.076  1.00  0.00            
ATOM    378  CG  TRP C   4      -9.113   1.110  -3.915  1.00  0.00            
ATOM    379  CD1 TRP C   4     -10.060   0.165  -4.290  1.00  0.00            
ATOM    380  HD1 TRP C   4     -11.024  -0.011  -3.833  1.00  0.00            
ATOM    381  NE1 TRP C   4      -9.498  -0.558  -5.258  1.00  0.00            
ATOM    382  HE1 TRP C   4      -9.856  -1.340  -5.732  1.00  0.00            
ATOM    383  CE2 TRP C   4      -8.265  -0.133  -5.521  1.00  0.00            
ATOM    384  CD2 TRP C   4      -7.947   0.916  -4.670  1.00  0.00            
ATOM    385  CE3 TRP C   4      -6.672   1.543  -4.793  1.00  0.00            
ATOM    386  HE3 TRP C   4      -6.539   2.461  -4.234  1.00  0.00            
ATOM    387  CZ3 TRP C   4      -5.794   1.103  -5.808  1.00  0.00            
ATOM    388  HZ3 TRP C   4      -4.824   1.561  -5.911  1.00  0.00            
ATOM    389  CZ2 TRP C   4      -7.353  -0.662  -6.432  1.00  0.00            
ATOM    390  HZ2 TRP C   4      -7.492  -1.614  -6.915  1.00  0.00            
ATOM    391  CH2 TRP C   4      -6.120  -0.012  -6.600  1.00  0.00            
ATOM    392  HH2 TRP C   4      -5.457  -0.519  -7.283  1.00  0.00            
ATOM    393  C   TRP C   4      -8.579   0.321  -0.912  1.00  0.00            
ATOM    394  O   TRP C   4      -7.397   0.263  -0.584  1.00  0.00            
ATOM    395  N   GLN C   5      -9.238  -0.835  -0.898  1.00  0.00            
ATOM    396  HN  GLN C   5     -10.206  -0.819  -1.122  1.00  0.00            
ATOM    397  CA  GLN C   5      -8.694  -2.067  -0.365  1.00  0.00            
ATOM    398  HA  GLN C   5      -7.896  -1.832   0.324  1.00  0.00            
ATOM    399  CB  GLN C   5      -9.879  -2.709   0.439  1.00  0.00            
ATOM    400  HB1 GLN C   5      -9.426  -3.648   0.834  1.00  0.00            
ATOM    401  HB2 GLN C   5     -10.747  -2.976  -0.211  1.00  0.00            
ATOM    402  CG  GLN C   5     -10.262  -1.807   1.694  1.00  0.00            
ATOM    403  HG1 GLN C   5     -11.080  -2.357   2.196  1.00  0.00            
ATOM    404  HG2 GLN C   5     -10.734  -0.855   1.359  1.00  0.00            
ATOM    405  CD  GLN C   5      -9.152  -1.502   2.701  1.00  0.00            
ATOM    406  OE1 GLN C   5      -8.875  -2.298   3.608  1.00  0.00            
ATOM    407  NE2 GLN C   5      -8.531  -0.277   2.639  1.00  0.00            
ATOM    408 HE21 GLN C   5      -8.904   0.463   2.082  1.00  0.00            
ATOM    409 HE22 GLN C   5      -7.698  -0.224   3.181  1.00  0.00            
ATOM    410  C   GLN C   5      -8.217  -3.013  -1.435  1.00  0.00            
ATOM    411  O   GLN C   5      -8.198  -4.210  -1.219  1.00  0.00            
ATOM    412  N   TRP C   6      -7.840  -2.382  -2.613  1.00  0.00            
ATOM    413  HN  TRP C   6      -7.968  -1.396  -2.568  1.00  0.00            
ATOM    414  CA  TRP C   6      -7.030  -2.991  -3.699  1.00  0.00            
ATOM    415  HA  TRP C   6      -6.780  -2.225  -4.408  1.00  0.00            
ATOM    416  CB  TRP C   6      -5.558  -3.536  -3.209  1.00  0.00            
ATOM    417  HB1 TRP C   6      -5.879  -4.238  -2.411  1.00  0.00            
ATOM    418  HB2 TRP C   6      -4.969  -2.703  -2.774  1.00  0.00            
ATOM    419  CG  TRP C   6      -4.691  -4.370  -4.073  1.00  0.00            
ATOM    420  CD1 TRP C   6      -4.267  -5.652  -3.876  1.00  0.00            
ATOM    421  HD1 TRP C   6      -4.735  -6.245  -3.101  1.00  0.00            
ATOM    422  NE1 TRP C   6      -3.409  -6.048  -4.920  1.00  0.00            
ATOM    423  HE1 TRP C   6      -3.025  -6.947  -4.926  1.00  0.00            
ATOM    424  CE2 TRP C   6      -3.256  -4.975  -5.742  1.00  0.00            
ATOM    425  CD2 TRP C   6      -3.939  -3.860  -5.221  1.00  0.00            
ATOM    426  CE3 TRP C   6      -3.864  -2.645  -5.871  1.00  0.00            
ATOM    427  HE3 TRP C   6      -4.508  -1.831  -5.545  1.00  0.00            
ATOM    428  CZ3 TRP C   6      -3.050  -2.456  -7.000  1.00  0.00            
ATOM    429  HZ3 TRP C   6      -3.025  -1.507  -7.498  1.00  0.00            
ATOM    430  CZ2 TRP C   6      -2.483  -4.871  -6.890  1.00  0.00            
ATOM    431  HZ2 TRP C   6      -1.749  -5.573  -7.272  1.00  0.00            
ATOM    432  CH2 TRP C   6      -2.353  -3.560  -7.431  1.00  0.00            
ATOM    433  HH2 TRP C   6      -1.780  -3.477  -8.339  1.00  0.00            
ATOM    434  C   TRP C   6      -7.933  -3.912  -4.547  1.00  0.00            
ATOM    435  O   TRP C   6      -7.435  -4.621  -5.396  1.00  0.00            
ATOM    436  N   ASN C   7      -9.232  -3.919  -4.360  1.00  0.00            
ATOM    437  HN  ASN C   7      -9.631  -3.379  -3.616  1.00  0.00            
ATOM    438  CA  ASN C   7     -10.162  -4.638  -5.269  1.00  0.00            
ATOM    439  HA  ASN C   7      -9.750  -5.602  -5.513  1.00  0.00            
ATOM    440  CB  ASN C   7     -11.471  -4.788  -4.442  1.00  0.00            
ATOM    441  HB1 ASN C   7     -12.278  -5.286  -5.031  1.00  0.00            
ATOM    442  HB2 ASN C   7     -11.898  -3.804  -4.143  1.00  0.00            
ATOM    443  CG  ASN C   7     -11.187  -5.667  -3.241  1.00  0.00            
ATOM    444  OD1 ASN C   7     -11.403  -5.276  -2.106  1.00  0.00            
ATOM    445  ND2 ASN C   7     -10.618  -6.876  -3.511  1.00  0.00            
ATOM    446 HD21 ASN C   7     -10.658  -7.248  -4.430  1.00  0.00            
ATOM    447 HD22 ASN C   7     -10.288  -7.371  -2.705  1.00  0.00            
ATOM    448  C   ASN C   7     -10.482  -3.809  -6.590  1.00  0.00            
ATOM    449  OT1 ASN C   7     -10.491  -2.581  -6.575  1.00  0.00            
ATOM    450  OT2 ASN C   7     -10.703  -4.472  -7.674  1.00  0.00            
ATOM    451  N   LYS D   1      11.412   0.082  -9.199  1.00  0.00            
ATOM    452  H1  LYS D   1      11.164  -0.567  -9.970  1.00  0.00            
ATOM    453  H2  LYS D   1      11.091   1.026  -9.498  1.00  0.00            
ATOM    454  H3  LYS D   1      12.442   0.179  -9.108  1.00  0.00            
ATOM    455  CA  LYS D   1      10.818  -0.322  -7.915  1.00  0.00            
ATOM    456  HA  LYS D   1      10.928  -1.373  -7.704  1.00  0.00            
ATOM    457  CB  LYS D   1      11.405   0.467  -6.696  1.00  0.00            
ATOM    458  HB1 LYS D   1      12.402   0.043  -6.468  1.00  0.00            
ATOM    459  HB2 LYS D   1      10.718   0.322  -5.835  1.00  0.00            
ATOM    460  CG  LYS D   1      11.806   1.912  -6.824  1.00  0.00            
ATOM    461  HG1 LYS D   1      12.400   2.184  -7.718  1.00  0.00            
ATOM    462  HG2 LYS D   1      12.398   2.252  -5.945  1.00  0.00            
ATOM    463  CD  LYS D   1      10.562   2.824  -6.831  1.00  0.00            
ATOM    464  HD1 LYS D   1      10.040   2.730  -7.810  1.00  0.00            
ATOM    465  HD2 LYS D   1       9.930   2.625  -5.951  1.00  0.00            
ATOM    466  CE  LYS D   1      10.924   4.351  -6.616  1.00  0.00            
ATOM    467  HE1 LYS D   1      11.398   4.525  -5.622  1.00  0.00            
ATOM    468  HE2 LYS D   1       9.942   4.854  -6.558  1.00  0.00            
ATOM    469  NZ  LYS D   1      11.669   4.974  -7.713  1.00  0.00            
ATOM    470  HZ1 LYS D   1      11.846   5.951  -7.423  1.00  0.00            
ATOM    471  HZ2 LYS D   1      12.559   4.476  -7.933  1.00  0.00            
ATOM    472  HZ3 LYS D   1      11.036   5.008  -8.531  1.00  0.00            
ATOM    473  C   LYS D   1       9.349  -0.049  -7.875  1.00  0.00            
ATOM    474  O   LYS D   1       8.851   0.654  -8.718  1.00  0.00            
ATOM    475  N   TRP D   2       8.512  -0.590  -6.879  1.00  0.00            
ATOM    476  HN  TRP D   2       8.858  -1.108  -6.104  1.00  0.00            
ATOM    477  CA  TRP D   2       7.021  -0.428  -6.841  1.00  0.00            
ATOM    478  HA  TRP D   2       6.686  -0.745  -7.818  1.00  0.00            
ATOM    479  CB  TRP D   2       6.367  -1.319  -5.760  1.00  0.00            
ATOM    480  HB1 TRP D   2       6.445  -0.816  -4.778  1.00  0.00            
ATOM    481  HB2 TRP D   2       6.771  -2.348  -5.687  1.00  0.00            
ATOM    482  CG  TRP D   2       4.848  -1.446  -5.878  1.00  0.00            
ATOM    483  CD1 TRP D   2       4.053  -0.971  -4.936  1.00  0.00            
ATOM    484  HD1 TRP D   2       4.339  -0.579  -3.976  1.00  0.00            
ATOM    485  NE1 TRP D   2       2.825  -0.966  -5.477  1.00  0.00            
ATOM    486  HE1 TRP D   2       2.060  -0.737  -4.926  1.00  0.00            
ATOM    487  CE2 TRP D   2       2.753  -1.573  -6.702  1.00  0.00            
ATOM    488  CD2 TRP D   2       4.088  -1.928  -6.980  1.00  0.00            
ATOM    489  CE3 TRP D   2       4.389  -2.650  -8.167  1.00  0.00            
ATOM    490  HE3 TRP D   2       5.392  -2.811  -8.531  1.00  0.00            
ATOM    491  CZ3 TRP D   2       3.315  -3.022  -8.918  1.00  0.00            
ATOM    492  HZ3 TRP D   2       3.453  -3.696  -9.757  1.00  0.00            
ATOM    493  CZ2 TRP D   2       1.702  -1.860  -7.531  1.00  0.00            
ATOM    494  HZ2 TRP D   2       0.685  -1.740  -7.194  1.00  0.00            
ATOM    495  CH2 TRP D   2       1.993  -2.662  -8.640  1.00  0.00            
ATOM    496  HH2 TRP D   2       1.169  -2.976  -9.266  1.00  0.00            
ATOM    497  C   TRP D   2       6.422   1.009  -6.835  1.00  0.00            
ATOM    498  O   TRP D   2       6.992   2.041  -6.482  1.00  0.00            
ATOM    499  N   LYS D   3       5.220   1.114  -7.393  1.00  0.00            
ATOM    500  HN  LYS D   3       4.817   0.347  -7.883  1.00  0.00            
ATOM    501  CA  LYS D   3       4.535   2.379  -7.588  1.00  0.00            
ATOM    502  HA  LYS D   3       5.084   2.966  -8.319  1.00  0.00            
ATOM    503  CB  LYS D   3       3.171   2.043  -8.280  1.00  0.00            
ATOM    504  HB1 LYS D   3       2.718   3.011  -8.562  1.00  0.00            
ATOM    505  HB2 LYS D   3       2.519   1.443  -7.609  1.00  0.00            
ATOM    506  CG  LYS D   3       3.276   1.282  -9.625  1.00  0.00            
ATOM    507  HG1 LYS D   3       3.662   0.246  -9.483  1.00  0.00            
ATOM    508  HG2 LYS D   3       4.089   1.766 -10.197  1.00  0.00            
ATOM    509  CD  LYS D   3       1.893   1.241 -10.349  1.00  0.00            
ATOM    510  HD1 LYS D   3       1.161   0.775  -9.654  1.00  0.00            
ATOM    511  HD2 LYS D   3       1.646   2.312 -10.506  1.00  0.00            
ATOM    512  CE  LYS D   3       1.787   0.639 -11.830  1.00  0.00            
ATOM    513  HE1 LYS D   3       2.631   1.051 -12.423  1.00  0.00            
ATOM    514  HE2 LYS D   3       0.807   0.863 -12.291  1.00  0.00            
ATOM    515  NZ  LYS D   3       1.865  -0.868 -11.753  1.00  0.00            
ATOM    516  HZ1 LYS D   3       0.938  -1.339 -11.657  1.00  0.00            
ATOM    517  HZ2 LYS D   3       2.197  -1.247 -12.660  1.00  0.00            
ATOM    518  HZ3 LYS D   3       2.457  -1.261 -10.997  1.00  0.00            
ATOM    519  C   LYS D   3       4.302   3.357  -6.403  1.00  0.00            
ATOM    520  O   LYS D   3       4.409   4.595  -6.452  1.00  0.00            
ATOM    521  N   TRP D   4       4.002   2.794  -5.259  1.00  0.00            
ATOM    522  HN  TRP D   4       4.139   1.796  -5.190  1.00  0.00            
ATOM    523  CA  TRP D   4       3.607   3.416  -4.023  1.00  0.00            
ATOM    524  HA  TRP D   4       4.127   4.360  -4.017  1.00  0.00            
ATOM    525  CB  TRP D   4       2.041   3.483  -3.981  1.00  0.00            
ATOM    526  HB1 TRP D   4       1.569   4.291  -4.574  1.00  0.00            
ATOM    527  HB2 TRP D   4       1.738   3.731  -2.935  1.00  0.00            
ATOM    528  CG  TRP D   4       1.260   2.242  -4.329  1.00  0.00            
ATOM    529  CD1 TRP D   4       1.219   1.079  -3.609  1.00  0.00            
ATOM    530  HD1 TRP D   4       1.608   0.928  -2.623  1.00  0.00            
ATOM    531  NE1 TRP D   4       0.337   0.183  -4.174  1.00  0.00            
ATOM    532  HE1 TRP D   4      -0.257  -0.422  -3.686  1.00  0.00            
ATOM    533  CE2 TRP D   4      -0.103   0.730  -5.347  1.00  0.00            
ATOM    534  CD2 TRP D   4       0.428   2.119  -5.510  1.00  0.00            
ATOM    535  CE3 TRP D   4       0.082   2.900  -6.598  1.00  0.00            
ATOM    536  HE3 TRP D   4       0.542   3.860  -6.801  1.00  0.00            
ATOM    537  CZ3 TRP D   4      -0.896   2.370  -7.461  1.00  0.00            
ATOM    538  HZ3 TRP D   4      -1.385   2.875  -8.283  1.00  0.00            
ATOM    539  CZ2 TRP D   4      -0.975   0.232  -6.288  1.00  0.00            
ATOM    540  HZ2 TRP D   4      -1.528  -0.673  -6.090  1.00  0.00            
ATOM    541  CH2 TRP D   4      -1.390   1.106  -7.327  1.00  0.00            
ATOM    542  HH2 TRP D   4      -2.070   0.698  -8.057  1.00  0.00            
ATOM    543  C   TRP D   4       4.133   2.632  -2.883  1.00  0.00            
ATOM    544  O   TRP D   4       4.557   1.528  -2.951  1.00  0.00            
ATOM    545  N   GLN D   5       4.201   3.231  -1.655  1.00  0.00            
ATOM    546  HN  GLN D   5       3.859   4.153  -1.478  1.00  0.00            
ATOM    547  CA  GLN D   5       4.627   2.602  -0.390  1.00  0.00            
ATOM    548  HA  GLN D   5       5.485   1.982  -0.595  1.00  0.00            
ATOM    549  CB  GLN D   5       5.015   3.734   0.662  1.00  0.00            
ATOM    550  HB1 GLN D   5       5.189   3.296   1.660  1.00  0.00            
ATOM    551  HB2 GLN D   5       4.140   4.420   0.732  1.00  0.00            
ATOM    552  CG  GLN D   5       6.329   4.527   0.394  1.00  0.00            
ATOM    553  HG1 GLN D   5       6.416   5.320   1.178  1.00  0.00            
ATOM    554  HG2 GLN D   5       6.198   5.105  -0.545  1.00  0.00            
ATOM    555  CD  GLN D   5       7.681   3.828   0.350  1.00  0.00            
ATOM    556  OE1 GLN D   5       7.737   2.597   0.558  1.00  0.00            
ATOM    557  NE2 GLN D   5       8.750   4.526   0.063  1.00  0.00            
ATOM    558 HE21 GLN D   5       8.607   5.401  -0.406  1.00  0.00            
ATOM    559 HE22 GLN D   5       9.571   3.965  -0.055  1.00  0.00            
ATOM    560  C   GLN D   5       3.794   1.479   0.189  1.00  0.00            
ATOM    561  O   GLN D   5       4.320   0.529   0.791  1.00  0.00            
ATOM    562  N   TRP D   6       2.505   1.619   0.002  1.00  0.00            
ATOM    563  HN  TRP D   6       2.166   2.430  -0.471  1.00  0.00            
ATOM    564  CA  TRP D   6       1.499   0.751   0.481  1.00  0.00            
ATOM    565  HA  TRP D   6       0.741   0.903  -0.266  1.00  0.00            
ATOM    566  CB  TRP D   6       1.828  -0.812   0.467  1.00  0.00            
ATOM    567  HB1 TRP D   6       0.912  -1.225   0.930  1.00  0.00            
ATOM    568  HB2 TRP D   6       2.647  -1.091   1.160  1.00  0.00            
ATOM    569  CG  TRP D   6       2.016  -1.544  -0.808  1.00  0.00            
ATOM    570  CD1 TRP D   6       3.108  -2.159  -1.328  1.00  0.00            
ATOM    571  HD1 TRP D   6       4.062  -2.176  -0.838  1.00  0.00            
ATOM    572  NE1 TRP D   6       2.726  -2.712  -2.602  1.00  0.00            
ATOM    573  HE1 TRP D   6       3.236  -3.131  -3.309  1.00  0.00            
ATOM    574  CE2 TRP D   6       1.388  -2.515  -2.820  1.00  0.00            
ATOM    575  CD2 TRP D   6       0.928  -1.853  -1.644  1.00  0.00            
ATOM    576  CE3 TRP D   6      -0.421  -1.507  -1.656  1.00  0.00            
ATOM    577  HE3 TRP D   6      -0.893  -0.953  -0.854  1.00  0.00            
ATOM    578  CZ3 TRP D   6      -1.283  -2.011  -2.627  1.00  0.00            
ATOM    579  HZ3 TRP D   6      -2.355  -1.962  -2.552  1.00  0.00            
ATOM    580  CZ2 TRP D   6       0.516  -2.877  -3.885  1.00  0.00            
ATOM    581  HZ2 TRP D   6       0.899  -3.441  -4.723  1.00  0.00            
ATOM    582  CH2 TRP D   6      -0.803  -2.643  -3.745  1.00  0.00            
ATOM    583  HH2 TRP D   6      -1.426  -2.976  -4.564  1.00  0.00            
ATOM    584  C   TRP D   6       0.833   1.202   1.792  1.00  0.00            
ATOM    585  O   TRP D   6       0.180   0.446   2.516  1.00  0.00            
ATOM    586  N   ASN D   7       0.955   2.470   2.080  1.00  0.00            
ATOM    587  HN  ASN D   7       1.162   3.100   1.346  1.00  0.00            
ATOM    588  CA  ASN D   7       0.474   3.179   3.260  1.00  0.00            
ATOM    589  HA  ASN D   7      -0.019   2.590   4.017  1.00  0.00            
ATOM    590  CB  ASN D   7       1.610   3.966   4.034  1.00  0.00            
ATOM    591  HB1 ASN D   7       1.175   4.679   4.777  1.00  0.00            
ATOM    592  HB2 ASN D   7       2.150   4.569   3.279  1.00  0.00            
ATOM    593  CG  ASN D   7       2.605   2.931   4.737  1.00  0.00            
ATOM    594  OD1 ASN D   7       2.220   1.829   5.152  1.00  0.00            
ATOM    595  ND2 ASN D   7       3.937   3.198   4.702  1.00  0.00            
ATOM    596 HD21 ASN D   7       4.315   4.026   4.288  1.00  0.00            
ATOM    597 HD22 ASN D   7       4.389   2.425   5.142  1.00  0.00            
ATOM    598  C   ASN D   7      -0.533   4.238   2.752  1.00  0.00            
ATOM    599  OT1 ASN D   7      -0.589   4.474   1.519  1.00  0.00            
ATOM    600  OT2 ASN D   7      -1.264   4.894   3.582  1.00  0.00            
ATOM    601  N   LYS E   1       4.667  -8.511   8.621  1.00  0.00            
ATOM    602  H1  LYS E   1       4.624  -8.986   9.548  1.00  0.00            
ATOM    603  H2  LYS E   1       4.354  -9.183   7.885  1.00  0.00            
ATOM    604  H3  LYS E   1       5.667  -8.401   8.395  1.00  0.00            
ATOM    605  CA  LYS E   1       3.975  -7.140   8.412  1.00  0.00            
ATOM    606  HA  LYS E   1       2.904  -7.284   8.361  1.00  0.00            
ATOM    607  CB  LYS E   1       4.206  -6.257   9.618  1.00  0.00            
ATOM    608  HB1 LYS E   1       3.693  -6.756  10.471  1.00  0.00            
ATOM    609  HB2 LYS E   1       3.606  -5.338   9.416  1.00  0.00            
ATOM    610  CG  LYS E   1       5.548  -5.786  10.007  1.00  0.00            
ATOM    611  HG1 LYS E   1       5.966  -5.190   9.161  1.00  0.00            
ATOM    612  HG2 LYS E   1       6.304  -6.595  10.064  1.00  0.00            
ATOM    613  CD  LYS E   1       5.502  -4.984  11.319  1.00  0.00            
ATOM    614  HD1 LYS E   1       4.646  -4.275  11.357  1.00  0.00            
ATOM    615  HD2 LYS E   1       5.181  -5.704  12.104  1.00  0.00            
ATOM    616  CE  LYS E   1       6.821  -4.331  11.740  1.00  0.00            
ATOM    617  HE1 LYS E   1       7.236  -3.689  10.937  1.00  0.00            
ATOM    618  HE2 LYS E   1       7.529  -5.157  11.995  1.00  0.00            
ATOM    619  NZ  LYS E   1       6.432  -3.531  12.899  1.00  0.00            
ATOM    620  HZ1 LYS E   1       7.325  -3.196  13.306  1.00  0.00            
ATOM    621  HZ2 LYS E   1       5.776  -2.750  12.704  1.00  0.00            
ATOM    622  HZ3 LYS E   1       5.930  -4.084  13.622  1.00  0.00            
ATOM    623  C   LYS E   1       4.315  -6.511   7.039  1.00  0.00            
ATOM    624  O   LYS E   1       5.251  -6.989   6.338  1.00  0.00            
ATOM    625  N   TRP E   2       3.855  -5.259   6.712  1.00  0.00            
ATOM    626  HN  TRP E   2       3.246  -4.795   7.361  1.00  0.00            
ATOM    627  CA  TRP E   2       4.484  -4.302   5.775  1.00  0.00            
ATOM    628  HA  TRP E   2       4.272  -4.724   4.801  1.00  0.00            
ATOM    629  CB  TRP E   2       3.657  -2.970   5.886  1.00  0.00            
ATOM    630  HB1 TRP E   2       3.528  -2.572   6.918  1.00  0.00            
ATOM    631  HB2 TRP E   2       2.629  -3.199   5.566  1.00  0.00            
ATOM    632  CG  TRP E   2       4.208  -1.726   5.121  1.00  0.00            
ATOM    633  CD1 TRP E   2       3.576  -1.328   3.921  1.00  0.00            
ATOM    634  HD1 TRP E   2       2.891  -1.912   3.325  1.00  0.00            
ATOM    635  NE1 TRP E   2       4.271  -0.217   3.460  1.00  0.00            
ATOM    636  HE1 TRP E   2       4.030   0.176   2.602  1.00  0.00            
ATOM    637  CE2 TRP E   2       5.326   0.063   4.329  1.00  0.00            
ATOM    638  CD2 TRP E   2       5.278  -0.860   5.403  1.00  0.00            
ATOM    639  CE3 TRP E   2       6.118  -0.778   6.503  1.00  0.00            
ATOM    640  HE3 TRP E   2       6.026  -1.437   7.349  1.00  0.00            
ATOM    641  CZ3 TRP E   2       7.049   0.287   6.551  1.00  0.00            
ATOM    642  HZ3 TRP E   2       7.757   0.437   7.351  1.00  0.00            
ATOM    643  CZ2 TRP E   2       6.189   1.127   4.409  1.00  0.00            
ATOM    644  HZ2 TRP E   2       6.271   1.771   3.547  1.00  0.00            
ATOM    645  CH2 TRP E   2       7.079   1.236   5.516  1.00  0.00            
ATOM    646  HH2 TRP E   2       7.889   1.953   5.572  1.00  0.00            
ATOM    647  C   TRP E   2       6.015  -4.162   5.701  1.00  0.00            
ATOM    648  O   TRP E   2       6.781  -4.389   6.657  1.00  0.00            
ATOM    649  N   LYS E   3       6.451  -3.814   4.521  1.00  0.00            
ATOM    650  HN  LYS E   3       5.830  -3.660   3.765  1.00  0.00            
ATOM    651  CA  LYS E   3       7.797  -3.442   4.183  1.00  0.00            
ATOM    652  HA  LYS E   3       8.254  -3.145   5.116  1.00  0.00            
ATOM    653  CB  LYS E   3       8.520  -4.675   3.609  1.00  0.00            
ATOM    654  HB1 LYS E   3       7.977  -5.056   2.717  1.00  0.00            
ATOM    655  HB2 LYS E   3       8.389  -5.365   4.475  1.00  0.00            
ATOM    656  CG  LYS E   3      10.009  -4.678   3.210  1.00  0.00            
ATOM    657  HG1 LYS E   3      10.177  -4.022   2.336  1.00  0.00            
ATOM    658  HG2 LYS E   3      10.210  -5.684   2.783  1.00  0.00            
ATOM    659  CD  LYS E   3      10.993  -4.144   4.294  1.00  0.00            
ATOM    660  HD1 LYS E   3      10.596  -3.128   4.511  1.00  0.00            
ATOM    661  HD2 LYS E   3      10.900  -4.776   5.194  1.00  0.00            
ATOM    662  CE  LYS E   3      12.426  -3.929   3.866  1.00  0.00            
ATOM    663  HE1 LYS E   3      13.024  -3.553   4.725  1.00  0.00            
ATOM    664  HE2 LYS E   3      12.489  -3.224   3.012  1.00  0.00            
ATOM    665  NZ  LYS E   3      12.998  -5.192   3.429  1.00  0.00            
ATOM    666  HZ1 LYS E   3      14.043  -5.226   3.434  1.00  0.00            
ATOM    667  HZ2 LYS E   3      12.693  -5.904   4.119  1.00  0.00            
ATOM    668  HZ3 LYS E   3      12.652  -5.480   2.503  1.00  0.00            
ATOM    669  C   LYS E   3       7.897  -2.274   3.226  1.00  0.00            
ATOM    670  O   LYS E   3       7.229  -2.390   2.205  1.00  0.00            
ATOM    671  N   TRP E   4       8.748  -1.259   3.472  1.00  0.00            
ATOM    672  HN  TRP E   4       9.317  -1.214   4.290  1.00  0.00            
ATOM    673  CA  TRP E   4       8.913  -0.185   2.535  1.00  0.00            
ATOM    674  HA  TRP E   4       7.979   0.337   2.452  1.00  0.00            
ATOM    675  CB  TRP E   4       9.926   0.787   3.166  1.00  0.00            
ATOM    676  HB1 TRP E   4       9.276   1.268   3.937  1.00  0.00            
ATOM    677  HB2 TRP E   4      10.103   1.594   2.419  1.00  0.00            
ATOM    678  CG  TRP E   4      11.213   0.151   3.657  1.00  0.00            
ATOM    679  CD1 TRP E   4      11.576  -0.078   4.939  1.00  0.00            
ATOM    680  HD1 TRP E   4      11.040   0.254   5.818  1.00  0.00            
ATOM    681  NE1 TRP E   4      12.830  -0.595   5.005  1.00  0.00            
ATOM    682  HE1 TRP E   4      13.291  -0.854   5.833  1.00  0.00            
ATOM    683  CE2 TRP E   4      13.317  -0.749   3.757  1.00  0.00            
ATOM    684  CD2 TRP E   4      12.394  -0.204   2.880  1.00  0.00            
ATOM    685  CE3 TRP E   4      12.647  -0.105   1.545  1.00  0.00            
ATOM    686  HE3 TRP E   4      11.897   0.174   0.820  1.00  0.00            
ATOM    687  CZ3 TRP E   4      13.757  -0.777   1.049  1.00  0.00            
ATOM    688  HZ3 TRP E   4      13.930  -0.740  -0.011  1.00  0.00            
ATOM    689  CZ2 TRP E   4      14.507  -1.297   3.325  1.00  0.00            
ATOM    690  HZ2 TRP E   4      15.257  -1.576   4.049  1.00  0.00            
ATOM    691  CH2 TRP E   4      14.676  -1.435   1.989  1.00  0.00            
ATOM    692  HH2 TRP E   4      15.567  -1.893   1.595  1.00  0.00            
ATOM    693  C   TRP E   4       9.268  -0.583   1.117  1.00  0.00            
ATOM    694  O   TRP E   4      10.001  -1.536   0.971  1.00  0.00            
ATOM    695  N   GLN E   5       8.766   0.082   0.109  1.00  0.00            
ATOM    696  HN  GLN E   5       8.201   0.893   0.254  1.00  0.00            
ATOM    697  CA  GLN E   5       8.973  -0.393  -1.215  1.00  0.00            
ATOM    698  HA  GLN E   5       9.224  -1.447  -1.172  1.00  0.00            
ATOM    699  CB  GLN E   5       7.660  -0.304  -2.078  1.00  0.00            
ATOM    700  HB1 GLN E   5       7.959  -0.612  -3.103  1.00  0.00            
ATOM    701  HB2 GLN E   5       7.218   0.718  -2.026  1.00  0.00            
ATOM    702  CG  GLN E   5       6.600  -1.262  -1.617  1.00  0.00            
ATOM    703  HG1 GLN E   5       5.846  -1.324  -2.430  1.00  0.00            
ATOM    704  HG2 GLN E   5       6.206  -0.948  -0.628  1.00  0.00            
ATOM    705  CD  GLN E   5       7.287  -2.649  -1.551  1.00  0.00            
ATOM    706  OE1 GLN E   5       7.674  -3.146  -2.579  1.00  0.00            
ATOM    707  NE2 GLN E   5       7.401  -3.258  -0.387  1.00  0.00            
ATOM    708 HE21 GLN E   5       7.238  -2.759   0.464  1.00  0.00            
ATOM    709 HE22 GLN E   5       7.802  -4.177  -0.366  1.00  0.00            
ATOM    710  C   GLN E   5      10.075   0.281  -1.984  1.00  0.00            
ATOM    711  O   GLN E   5      10.618  -0.201  -2.999  1.00  0.00            
ATOM    712  N   TRP E   6      10.552   1.384  -1.447  1.00  0.00            
ATOM    713  HN  TRP E   6      10.140   1.761  -0.625  1.00  0.00            
ATOM    714  CA  TRP E   6      11.962   1.788  -1.753  1.00  0.00            
ATOM    715  HA  TRP E   6      12.515   0.866  -1.839  1.00  0.00            
ATOM    716  CB  TRP E   6      11.960   2.593  -3.052  1.00  0.00            
ATOM    717  HB1 TRP E   6      11.563   1.933  -3.848  1.00  0.00            
ATOM    718  HB2 TRP E   6      13.003   2.811  -3.389  1.00  0.00            
ATOM    719  CG  TRP E   6      11.184   3.887  -3.073  1.00  0.00            
ATOM    720  CD1 TRP E   6      11.635   5.173  -2.819  1.00  0.00            
ATOM    721  HD1 TRP E   6      12.644   5.375  -2.500  1.00  0.00            
ATOM    722  NE1 TRP E   6      10.616   6.059  -2.881  1.00  0.00            
ATOM    723  HE1 TRP E   6      10.649   6.978  -2.554  1.00  0.00            
ATOM    724  CE2 TRP E   6       9.485   5.459  -3.199  1.00  0.00            
ATOM    725  CD2 TRP E   6       9.774   4.051  -3.333  1.00  0.00            
ATOM    726  CE3 TRP E   6       8.741   3.170  -3.635  1.00  0.00            
ATOM    727  HE3 TRP E   6       8.923   2.118  -3.818  1.00  0.00            
ATOM    728  CZ3 TRP E   6       7.466   3.692  -3.556  1.00  0.00            
ATOM    729  HZ3 TRP E   6       6.706   2.916  -3.556  1.00  0.00            
ATOM    730  CZ2 TRP E   6       8.235   5.958  -3.348  1.00  0.00            
ATOM    731  HZ2 TRP E   6       8.065   7.015  -3.223  1.00  0.00            
ATOM    732  CH2 TRP E   6       7.228   5.052  -3.419  1.00  0.00            
ATOM    733  HH2 TRP E   6       6.187   5.352  -3.340  1.00  0.00            
ATOM    734  C   TRP E   6      12.363   2.631  -0.558  1.00  0.00            
ATOM    735  O   TRP E   6      11.487   3.202   0.091  1.00  0.00            
ATOM    736  N   ASN E   7      13.733   2.629  -0.328  1.00  0.00            
ATOM    737  HN  ASN E   7      14.425   2.141  -0.864  1.00  0.00            
ATOM    738  CA  ASN E   7      14.384   3.399   0.682  1.00  0.00            
ATOM    739  HA  ASN E   7      13.584   3.647   1.366  1.00  0.00            
ATOM    740  CB  ASN E   7      15.401   2.626   1.451  1.00  0.00            
ATOM    741  HB1 ASN E   7      16.094   2.311   0.641  1.00  0.00            
ATOM    742  HB2 ASN E   7      14.981   1.696   1.890  1.00  0.00            
ATOM    743  CG  ASN E   7      16.069   3.413   2.570  1.00  0.00            
ATOM    744  OD1 ASN E   7      15.337   4.068   3.319  1.00  0.00            
ATOM    745  ND2 ASN E   7      17.400   3.419   2.648  1.00  0.00            
ATOM    746 HD21 ASN E   7      17.915   2.851   2.015  1.00  0.00            
ATOM    747 HD22 ASN E   7      17.753   3.863   3.475  1.00  0.00            
ATOM    748  C   ASN E   7      14.914   4.703   0.076  1.00  0.00            
ATOM    749  OT1 ASN E   7      16.030   4.640  -0.530  1.00  0.00            
ATOM    750  OT2 ASN E   7      14.236   5.758   0.189  1.00  0.00            
ATOM    751  N   LYS F   1      10.939   7.807   9.285  1.00  0.00            
ATOM    752  H1  LYS F   1      11.885   8.087   9.628  1.00  0.00            
ATOM    753  H2  LYS F   1      10.222   8.253   9.886  1.00  0.00            
ATOM    754  H3  LYS F   1      10.841   6.789   9.456  1.00  0.00            
ATOM    755  CA  LYS F   1      10.859   8.100   7.839  1.00  0.00            
ATOM    756  HA  LYS F   1      11.028   9.162   7.810  1.00  0.00            
ATOM    757  CB  LYS F   1      11.892   7.280   7.049  1.00  0.00            
ATOM    758  HB1 LYS F   1      11.881   6.186   7.223  1.00  0.00            
ATOM    759  HB2 LYS F   1      12.855   7.602   7.525  1.00  0.00            
ATOM    760  CG  LYS F   1      12.032   7.577   5.555  1.00  0.00            
ATOM    761  HG1 LYS F   1      12.062   8.662   5.354  1.00  0.00            
ATOM    762  HG2 LYS F   1      11.171   7.140   5.014  1.00  0.00            
ATOM    763  CD  LYS F   1      13.318   7.007   4.944  1.00  0.00            
ATOM    764  HD1 LYS F   1      14.141   7.663   5.294  1.00  0.00            
ATOM    765  HD2 LYS F   1      13.513   6.006   5.378  1.00  0.00            
ATOM    766  CE  LYS F   1      13.430   7.076   3.397  1.00  0.00            
ATOM    767  HE1 LYS F   1      13.324   8.127   3.060  1.00  0.00            
ATOM    768  HE2 LYS F   1      12.788   6.376   2.830  1.00  0.00            
ATOM    769  NZ  LYS F   1      14.782   6.665   2.886  1.00  0.00            
ATOM    770  HZ1 LYS F   1      14.664   6.595   1.861  1.00  0.00            
ATOM    771  HZ2 LYS F   1      15.447   7.416   3.173  1.00  0.00            
ATOM    772  HZ3 LYS F   1      15.114   5.735   3.226  1.00  0.00            
ATOM    773  C   LYS F   1       9.460   7.836   7.240  1.00  0.00            
ATOM    774  O   LYS F   1       8.765   8.773   6.924  1.00  0.00            
ATOM    775  N   TRP F   2       9.076   6.561   7.052  1.00  0.00            
ATOM    776  HN  TRP F   2       9.637   5.748   7.234  1.00  0.00            
ATOM    777  CA  TRP F   2       7.767   6.181   6.502  1.00  0.00            
ATOM    778  HA  TRP F   2       7.600   7.024   5.837  1.00  0.00            
ATOM    779  CB  TRP F   2       7.860   4.860   5.728  1.00  0.00            
ATOM    780  HB1 TRP F   2       7.040   4.815   4.986  1.00  0.00            
ATOM    781  HB2 TRP F   2       7.753   3.974   6.407  1.00  0.00            
ATOM    782  CG  TRP F   2       9.051   4.571   4.950  1.00  0.00            
ATOM    783  CD1 TRP F   2       9.159   4.678   3.533  1.00  0.00            
ATOM    784  HD1 TRP F   2       8.492   5.219   2.887  1.00  0.00            
ATOM    785  NE1 TRP F   2      10.436   4.293   3.179  1.00  0.00            
ATOM    786  HE1 TRP F   2      10.871   4.162   2.316  1.00  0.00            
ATOM    787  CE2 TRP F   2      11.155   3.937   4.302  1.00  0.00            
ATOM    788  CD2 TRP F   2      10.340   4.109   5.401  1.00  0.00            
ATOM    789  CE3 TRP F   2      10.759   3.731   6.709  1.00  0.00            
ATOM    790  HE3 TRP F   2      10.127   3.746   7.584  1.00  0.00            
ATOM    791  CZ3 TRP F   2      12.033   3.137   6.834  1.00  0.00            
ATOM    792  HZ3 TRP F   2      12.282   2.811   7.843  1.00  0.00            
ATOM    793  CZ2 TRP F   2      12.437   3.326   4.451  1.00  0.00            
ATOM    794  HZ2 TRP F   2      13.207   3.196   3.705  1.00  0.00            
ATOM    795  CH2 TRP F   2      12.873   3.121   5.734  1.00  0.00            
ATOM    796  HH2 TRP F   2      13.873   2.801   6.009  1.00  0.00            
ATOM    797  C   TRP F   2       6.548   6.079   7.449  1.00  0.00            
ATOM    798  O   TRP F   2       6.643   5.989   8.700  1.00  0.00            
ATOM    799  N   LYS F   3       5.339   6.272   6.864  1.00  0.00            
ATOM    800  HN  LYS F   3       5.271   6.464   5.887  1.00  0.00            
ATOM    801  CA  LYS F   3       4.070   6.383   7.621  1.00  0.00            
ATOM    802  HA  LYS F   3       4.111   7.350   8.109  1.00  0.00            
ATOM    803  CB  LYS F   3       2.810   6.380   6.692  1.00  0.00            
ATOM    804  HB1 LYS F   3       1.900   6.216   7.307  1.00  0.00            
ATOM    805  HB2 LYS F   3       2.909   5.520   6.008  1.00  0.00            
ATOM    806  CG  LYS F   3       2.597   7.711   5.810  1.00  0.00            
ATOM    807  HG1 LYS F   3       1.725   7.525   5.148  1.00  0.00            
ATOM    808  HG2 LYS F   3       3.484   7.819   5.152  1.00  0.00            
ATOM    809  CD  LYS F   3       2.230   8.957   6.628  1.00  0.00            
ATOM    810  HD1 LYS F   3       1.483   8.802   7.435  1.00  0.00            
ATOM    811  HD2 LYS F   3       3.196   9.216   7.104  1.00  0.00            
ATOM    812  CE  LYS F   3       1.765  10.027   5.701  1.00  0.00            
ATOM    813  HE1 LYS F   3       0.842   9.701   5.178  1.00  0.00            
ATOM    814  HE2 LYS F   3       2.504  10.216   4.884  1.00  0.00            
ATOM    815  NZ  LYS F   3       1.400  11.230   6.508  1.00  0.00            
ATOM    816  HZ1 LYS F   3       1.106  11.975   5.836  1.00  0.00            
ATOM    817  HZ2 LYS F   3       0.591  10.936   7.077  1.00  0.00            
ATOM    818  HZ3 LYS F   3       2.083  11.578   7.214  1.00  0.00            
ATOM    819  C   LYS F   3       3.859   5.266   8.701  1.00  0.00            
ATOM    820  O   LYS F   3       4.477   4.209   8.601  1.00  0.00            
ATOM    821  N   TRP F   4       2.995   5.458   9.743  1.00  0.00            
ATOM    822  HN  TRP F   4       2.562   6.354   9.845  1.00  0.00            
ATOM    823  CA  TRP F   4       2.493   4.389  10.548  1.00  0.00            
ATOM    824  HA  TRP F   4       3.283   3.690  10.748  1.00  0.00            
ATOM    825  CB  TRP F   4       1.906   4.891  11.869  1.00  0.00            
ATOM    826  HB1 TRP F   4       1.185   5.721  11.738  1.00  0.00            
ATOM    827  HB2 TRP F   4       2.765   5.352  12.407  1.00  0.00            
ATOM    828  CG  TRP F   4       1.312   3.948  12.899  1.00  0.00            
ATOM    829  CD1 TRP F   4      -0.032   3.592  13.040  1.00  0.00            
ATOM    830  HD1 TRP F   4      -0.845   3.955  12.430  1.00  0.00            
ATOM    831  NE1 TRP F   4      -0.100   2.696  14.072  1.00  0.00            
ATOM    832  HE1 TRP F   4      -0.970   2.378  14.373  1.00  0.00            
ATOM    833  CE2 TRP F   4       1.133   2.575  14.680  1.00  0.00            
ATOM    834  CD2 TRP F   4       2.045   3.284  13.944  1.00  0.00            
ATOM    835  CE3 TRP F   4       3.338   3.401  14.324  1.00  0.00            
ATOM    836  HE3 TRP F   4       4.045   4.111  13.918  1.00  0.00            
ATOM    837  CZ3 TRP F   4       3.750   2.795  15.468  1.00  0.00            
ATOM    838  HZ3 TRP F   4       4.788   2.943  15.754  1.00  0.00            
ATOM    839  CZ2 TRP F   4       1.610   1.735  15.701  1.00  0.00            
ATOM    840  HZ2 TRP F   4       0.914   1.159  16.302  1.00  0.00            
ATOM    841  CH2 TRP F   4       2.907   1.925  16.216  1.00  0.00            
ATOM    842  HH2 TRP F   4       3.215   1.341  17.068  1.00  0.00            
ATOM    843  C   TRP F   4       1.470   3.575   9.778  1.00  0.00            
ATOM    844  O   TRP F   4       0.734   4.138   8.953  1.00  0.00            
ATOM    845  N   GLN F   5       1.353   2.233  10.059  1.00  0.00            
ATOM    846  HN  GLN F   5       1.903   1.735  10.726  1.00  0.00            
ATOM    847  CA  GLN F   5       0.371   1.356   9.509  1.00  0.00            
ATOM    848  HA  GLN F   5      -0.541   1.912   9.340  1.00  0.00            
ATOM    849  CB  GLN F   5       0.811   0.637   8.138  1.00  0.00            
ATOM    850  HB1 GLN F   5       0.910   1.466   7.409  1.00  0.00            
ATOM    851  HB2 GLN F   5       0.007  -0.063   7.817  1.00  0.00            
ATOM    852  CG  GLN F   5       2.114  -0.170   8.251  1.00  0.00            
ATOM    853  HG1 GLN F   5       2.188  -0.496   7.189  1.00  0.00            
ATOM    854  HG2 GLN F   5       1.943  -1.072   8.878  1.00  0.00            
ATOM    855  CD  GLN F   5       3.393   0.593   8.659  1.00  0.00            
ATOM    856  OE1 GLN F   5       3.861   0.610   9.777  1.00  0.00            
ATOM    857  NE2 GLN F   5       3.939   1.367   7.680  1.00  0.00            
ATOM    858 HE21 GLN F   5       3.715   1.204   6.709  1.00  0.00            
ATOM    859 HE22 GLN F   5       4.707   1.976   7.847  1.00  0.00            
ATOM    860  C   GLN F   5       0.031   0.302  10.514  1.00  0.00            
ATOM    861  O   GLN F   5       0.900  -0.205  11.183  1.00  0.00            
ATOM    862  N   TRP F   6      -1.279  -0.056  10.711  1.00  0.00            
ATOM    863  HN  TRP F   6      -1.980   0.316  10.107  1.00  0.00            
ATOM    864  CA  TRP F   6      -1.835  -0.903  11.834  1.00  0.00            
ATOM    865  HA  TRP F   6      -1.328  -0.704  12.762  1.00  0.00            
ATOM    866  CB  TRP F   6      -3.332  -0.783  12.059  1.00  0.00            
ATOM    867  HB1 TRP F   6      -3.797  -1.477  12.776  1.00  0.00            
ATOM    868  HB2 TRP F   6      -3.726  -0.984  11.038  1.00  0.00            
ATOM    869  CG  TRP F   6      -3.564   0.668  12.426  1.00  0.00            
ATOM    870  CD1 TRP F   6      -4.209   1.595  11.624  1.00  0.00            
ATOM    871  HD1 TRP F   6      -4.563   1.321  10.642  1.00  0.00            
ATOM    872  NE1 TRP F   6      -4.117   2.855  12.098  1.00  0.00            
ATOM    873  HE1 TRP F   6      -4.446   3.709  11.778  1.00  0.00            
ATOM    874  CE2 TRP F   6      -3.591   2.750  13.402  1.00  0.00            
ATOM    875  CD2 TRP F   6      -3.195   1.369  13.590  1.00  0.00            
ATOM    876  CE3 TRP F   6      -2.548   1.005  14.751  1.00  0.00            
ATOM    877  HE3 TRP F   6      -2.187   0.016  14.967  1.00  0.00            
ATOM    878  CZ3 TRP F   6      -2.385   2.014  15.767  1.00  0.00            
ATOM    879  HZ3 TRP F   6      -1.828   1.807  16.679  1.00  0.00            
ATOM    880  CZ2 TRP F   6      -3.528   3.704  14.405  1.00  0.00            
ATOM    881  HZ2 TRP F   6      -3.992   4.673  14.295  1.00  0.00            
ATOM    882  CH2 TRP F   6      -2.904   3.289  15.612  1.00  0.00            
ATOM    883  HH2 TRP F   6      -2.814   4.035  16.377  1.00  0.00            
ATOM    884  C   TRP F   6      -1.473  -2.366  11.525  1.00  0.00            
ATOM    885  O   TRP F   6      -1.055  -2.706  10.426  1.00  0.00            
ATOM    886  N   ASN F   7      -1.547  -3.211  12.584  1.00  0.00            
ATOM    887  HN  ASN F   7      -1.836  -2.934  13.500  1.00  0.00            
ATOM    888  CA  ASN F   7      -1.273  -4.609  12.324  1.00  0.00            
ATOM    889  HA  ASN F   7      -0.414  -4.741  11.692  1.00  0.00            
ATOM    890  CB  ASN F   7      -1.094  -5.246  13.729  1.00  0.00            
ATOM    891  HB1 ASN F   7      -2.060  -5.284  14.272  1.00  0.00            
ATOM    892  HB2 ASN F   7      -0.428  -4.664  14.403  1.00  0.00            
ATOM    893  CG  ASN F   7      -0.561  -6.695  13.681  1.00  0.00            
ATOM    894  OD1 ASN F   7      -0.757  -7.459  14.657  1.00  0.00            
ATOM    895  ND2 ASN F   7       0.238  -7.057  12.675  1.00  0.00            
ATOM    896 HD21 ASN F   7       0.511  -6.418  11.949  1.00  0.00            
ATOM    897 HD22 ASN F   7       0.676  -7.957  12.646  1.00  0.00            
ATOM    898  C   ASN F   7      -2.371  -5.313  11.429  1.00  0.00            
ATOM    899  OT1 ASN F   7      -3.577  -5.340  11.823  1.00  0.00            
ATOM    900  OT2 ASN F   7      -1.973  -5.891  10.368  1.00  0.00            
END
ATOM      1  N   LYS A   1      -0.489  -4.136 -13.273  1.00  0.00            
ATOM      2  H1  LYS A   1       0.123  -4.969 -13.264  1.00  0.00            
ATOM      3  H2  LYS A   1      -0.818  -3.950 -14.242  1.00  0.00            
ATOM      4  H3  LYS A   1       0.080  -3.363 -12.873  1.00  0.00            
ATOM      5  CA  LYS A   1      -1.641  -4.102 -12.315  1.00  0.00            
ATOM      6  HA  LYS A   1      -2.409  -4.707 -12.791  1.00  0.00            
ATOM      7  CB  LYS A   1      -1.344  -4.749 -10.924  1.00  0.00            
ATOM      8  HB1 LYS A   1      -1.904  -4.125 -10.199  1.00  0.00            
ATOM      9  HB2 LYS A   1      -0.254  -4.659 -10.714  1.00  0.00            
ATOM     10  CG  LYS A   1      -1.785  -6.147 -10.792  1.00  0.00            
ATOM     11  HG1 LYS A   1      -1.107  -6.721 -11.456  1.00  0.00            
ATOM     12  HG2 LYS A   1      -2.791  -6.434 -11.176  1.00  0.00            
ATOM     13  CD  LYS A   1      -1.619  -6.613  -9.355  1.00  0.00            
ATOM     14  HD1 LYS A   1      -0.631  -6.276  -9.001  1.00  0.00            
ATOM     15  HD2 LYS A   1      -2.411  -6.131  -8.742  1.00  0.00            
ATOM     16  CE  LYS A   1      -1.877  -8.059  -9.122  1.00  0.00            
ATOM     17  HE1 LYS A   1      -2.886  -8.320  -9.522  1.00  0.00            
ATOM     18  HE2 LYS A   1      -1.982  -8.287  -8.036  1.00  0.00            
ATOM     19  NZ  LYS A   1      -0.803  -8.977  -9.662  1.00  0.00            
ATOM     20  HZ1 LYS A   1       0.116  -8.612  -9.346  1.00  0.00            
ATOM     21  HZ2 LYS A   1      -0.784  -9.944  -9.299  1.00  0.00            
ATOM     22  HZ3 LYS A   1      -0.825  -8.992 -10.701  1.00  0.00            
ATOM     23  C   LYS A   1      -2.219  -2.688 -12.310  1.00  0.00            
ATOM     24  O   LYS A   1      -1.631  -1.736 -12.798  1.00  0.00            
ATOM     25  N   TRP A   2      -3.326  -2.567 -11.579  1.00  0.00            
ATOM     26  HN  TRP A   2      -3.748  -3.350 -11.134  1.00  0.00            
ATOM     27  CA  TRP A   2      -3.981  -1.326 -11.198  1.00  0.00            
ATOM     28  HA  TRP A   2      -4.130  -0.804 -12.133  1.00  0.00            
ATOM     29  CB  TRP A   2      -5.414  -1.529 -10.589  1.00  0.00            
ATOM     30  HB1 TRP A   2      -6.135  -1.968 -11.318  1.00  0.00            
ATOM     31  HB2 TRP A   2      -5.704  -0.489 -10.341  1.00  0.00            
ATOM     32  CG  TRP A   2      -5.521  -2.268  -9.296  1.00  0.00            
ATOM     33  CD1 TRP A   2      -5.603  -1.510  -8.136  1.00  0.00            
ATOM     34  HD1 TRP A   2      -5.589  -0.423  -8.107  1.00  0.00            
ATOM     35  NE1 TRP A   2      -5.600  -2.347  -7.073  1.00  0.00            
ATOM     36  HE1 TRP A   2      -5.416  -2.057  -6.154  1.00  0.00            
ATOM     37  CE2 TRP A   2      -5.527  -3.577  -7.437  1.00  0.00            
ATOM     38  CD2 TRP A   2      -5.376  -3.637  -8.837  1.00  0.00            
ATOM     39  CE3 TRP A   2      -5.311  -4.855  -9.502  1.00  0.00            
ATOM     40  HE3 TRP A   2      -5.279  -4.916 -10.582  1.00  0.00            
ATOM     41  CZ3 TRP A   2      -5.314  -6.050  -8.723  1.00  0.00            
ATOM     42  HZ3 TRP A   2      -5.283  -7.018  -9.192  1.00  0.00            
ATOM     43  CZ2 TRP A   2      -5.527  -4.701  -6.679  1.00  0.00            
ATOM     44  HZ2 TRP A   2      -5.619  -4.601  -5.602  1.00  0.00            
ATOM     45  CH2 TRP A   2      -5.462  -5.935  -7.274  1.00  0.00            
ATOM     46  HH2 TRP A   2      -5.380  -6.823  -6.663  1.00  0.00            
ATOM     47  C   TRP A   2      -3.112  -0.462 -10.289  1.00  0.00            
ATOM     48  O   TRP A   2      -2.444  -0.906  -9.390  1.00  0.00            
ATOM     49  N   LYS A   3      -2.971   0.805 -10.561  1.00  0.00            
ATOM     50  HN  LYS A   3      -3.554   1.149 -11.293  1.00  0.00            
ATOM     51  CA  LYS A   3      -2.262   1.689  -9.687  1.00  0.00            
ATOM     52  HA  LYS A   3      -1.236   1.397  -9.792  1.00  0.00            
ATOM     53  CB  LYS A   3      -2.320   3.148 -10.243  1.00  0.00            
ATOM     54  HB1 LYS A   3      -1.796   3.826  -9.536  1.00  0.00            
ATOM     55  HB2 LYS A   3      -3.370   3.500 -10.360  1.00  0.00            
ATOM     56  CG  LYS A   3      -1.699   3.312 -11.685  1.00  0.00            
ATOM     57  HG1 LYS A   3      -2.200   2.527 -12.284  1.00  0.00            
ATOM     58  HG2 LYS A   3      -0.639   2.987 -11.678  1.00  0.00            
ATOM     59  CD  LYS A   3      -1.817   4.731 -12.295  1.00  0.00            
ATOM     60  HD1 LYS A   3      -1.367   4.706 -13.311  1.00  0.00            
ATOM     61  HD2 LYS A   3      -2.908   4.929 -12.311  1.00  0.00            
ATOM     62  CE  LYS A   3      -1.105   5.789 -11.391  1.00  0.00            
ATOM     63  HE1 LYS A   3      -0.185   5.250 -11.078  1.00  0.00            
ATOM     64  HE2 LYS A   3      -1.793   6.105 -10.569  1.00  0.00            
ATOM     65  NZ  LYS A   3      -0.686   6.988 -12.117  1.00  0.00            
ATOM     66  HZ1 LYS A   3      -0.797   7.824 -11.508  1.00  0.00            
ATOM     67  HZ2 LYS A   3       0.335   6.850 -12.277  1.00  0.00            
ATOM     68  HZ3 LYS A   3      -1.120   7.261 -13.025  1.00  0.00            
ATOM     69  C   LYS A   3      -2.802   1.754  -8.271  1.00  0.00            
ATOM     70  O   LYS A   3      -4.000   1.778  -7.925  1.00  0.00            
ATOM     71  N   TRP A   4      -1.789   1.648  -7.401  1.00  0.00            
ATOM     72  HN  TRP A   4      -0.852   1.609  -7.728  1.00  0.00            
ATOM     73  CA  TRP A   4      -1.904   1.465  -5.958  1.00  0.00            
ATOM     74  HA  TRP A   4      -2.815   0.898  -5.768  1.00  0.00            
ATOM     75  CB  TRP A   4      -0.742   0.632  -5.475  1.00  0.00            
ATOM     76  HB1 TRP A   4       0.128   1.325  -5.516  1.00  0.00            
ATOM     77  HB2 TRP A   4      -0.622  -0.145  -6.257  1.00  0.00            
ATOM     78  CG  TRP A   4      -0.726   0.037  -4.106  1.00  0.00            
ATOM     79  CD1 TRP A   4      -1.252  -1.115  -3.721  1.00  0.00            
ATOM     80  HD1 TRP A   4      -1.981  -1.669  -4.291  1.00  0.00            
ATOM     81  NE1 TRP A   4      -0.854  -1.360  -2.442  1.00  0.00            
ATOM     82  HE1 TRP A   4      -0.810  -2.237  -1.996  1.00  0.00            
ATOM     83  CE2 TRP A   4      -0.086  -0.388  -1.948  1.00  0.00            
ATOM     84  CD2 TRP A   4       0.009   0.597  -2.961  1.00  0.00            
ATOM     85  CE3 TRP A   4       0.701   1.752  -2.653  1.00  0.00            
ATOM     86  HE3 TRP A   4       0.677   2.577  -3.354  1.00  0.00            
ATOM     87  CZ3 TRP A   4       1.424   1.855  -1.459  1.00  0.00            
ATOM     88  HZ3 TRP A   4       1.997   2.744  -1.252  1.00  0.00            
ATOM     89  CZ2 TRP A   4       0.544  -0.269  -0.750  1.00  0.00            
ATOM     90  HZ2 TRP A   4       0.598  -1.142  -0.130  1.00  0.00            
ATOM     91  CH2 TRP A   4       1.319   0.875  -0.475  1.00  0.00            
ATOM     92  HH2 TRP A   4       1.917   1.042   0.409  1.00  0.00            
ATOM     93  C   TRP A   4      -2.091   2.772  -5.115  1.00  0.00            
ATOM     94  O   TRP A   4      -1.294   3.696  -5.230  1.00  0.00            
ATOM     95  N   GLN A   5      -3.045   2.790  -4.177  1.00  0.00            
ATOM     96  HN  GLN A   5      -3.615   1.979  -4.091  1.00  0.00            
ATOM     97  CA  GLN A   5      -3.284   3.846  -3.178  1.00  0.00            
ATOM     98  HA  GLN A   5      -2.482   4.574  -3.245  1.00  0.00            
ATOM     99  CB  GLN A   5      -4.571   4.561  -3.527  1.00  0.00            
ATOM    100  HB1 GLN A   5      -4.486   5.581  -3.090  1.00  0.00            
ATOM    101  HB2 GLN A   5      -5.421   4.035  -3.056  1.00  0.00            
ATOM    102  CG  GLN A   5      -4.782   4.923  -5.027  1.00  0.00            
ATOM    103  HG1 GLN A   5      -5.673   5.592  -5.063  1.00  0.00            
ATOM    104  HG2 GLN A   5      -4.851   3.991  -5.630  1.00  0.00            
ATOM    105  CD  GLN A   5      -3.601   5.658  -5.730  1.00  0.00            
ATOM    106  OE1 GLN A   5      -3.289   5.442  -6.933  1.00  0.00            
ATOM    107  NE2 GLN A   5      -3.005   6.562  -4.920  1.00  0.00            
ATOM    108 HE21 GLN A   5      -3.295   6.693  -3.967  1.00  0.00            
ATOM    109 HE22 GLN A   5      -2.237   7.115  -5.260  1.00  0.00            
ATOM    110  C   GLN A   5      -3.207   3.283  -1.750  1.00  0.00            
ATOM    111  O   GLN A   5      -3.835   2.344  -1.292  1.00  0.00            
ATOM    112  N   TRP A   6      -2.388   3.869  -0.971  1.00  0.00            
ATOM    113  HN  TRP A   6      -1.966   4.708  -1.309  1.00  0.00            
ATOM    114  CA  TRP A   6      -2.214   3.630   0.429  1.00  0.00            
ATOM    115  HA  TRP A   6      -2.302   2.567   0.600  1.00  0.00            
ATOM    116  CB  TRP A   6      -0.816   4.191   0.863  1.00  0.00            
ATOM    117  HB1 TRP A   6      -0.939   5.189   0.396  1.00  0.00            
ATOM    118  HB2 TRP A   6      -0.038   3.652   0.295  1.00  0.00            
ATOM    119  CG  TRP A   6      -0.439   4.205   2.331  1.00  0.00            
ATOM    120  CD1 TRP A   6      -0.328   5.396   3.110  1.00  0.00            
ATOM    121  HD1 TRP A   6      -0.497   6.402   2.758  1.00  0.00            
ATOM    122  NE1 TRP A   6      -0.046   4.972   4.369  1.00  0.00            
ATOM    123  HE1 TRP A   6       0.172   5.618   5.058  1.00  0.00            
ATOM    124  CE2 TRP A   6       0.077   3.621   4.465  1.00  0.00            
ATOM    125  CD2 TRP A   6      -0.096   3.061   3.171  1.00  0.00            
ATOM    126  CE3 TRP A   6      -0.093   1.684   2.981  1.00  0.00            
ATOM    127  HE3 TRP A   6      -0.238   1.302   1.983  1.00  0.00            
ATOM    128  CZ3 TRP A   6       0.035   0.862   4.160  1.00  0.00            
ATOM    129  HZ3 TRP A   6       0.078  -0.208   3.998  1.00  0.00            
ATOM    130  CZ2 TRP A   6       0.272   2.843   5.552  1.00  0.00            
ATOM    131  HZ2 TRP A   6       0.418   3.369   6.475  1.00  0.00            
ATOM    132  CH2 TRP A   6       0.224   1.438   5.400  1.00  0.00            
ATOM    133  HH2 TRP A   6       0.340   0.764   6.233  1.00  0.00            
ATOM    134  C   TRP A   6      -3.320   4.223   1.305  1.00  0.00            
ATOM    135  O   TRP A   6      -3.401   3.894   2.453  1.00  0.00            
ATOM    136  N   ASN A   7      -4.207   5.159   0.846  1.00  0.00            
ATOM    137  HN  ASN A   7      -4.133   5.389  -0.120  1.00  0.00            
ATOM    138  CA  ASN A   7      -5.122   5.915   1.630  1.00  0.00            
ATOM    139  HA  ASN A   7      -4.725   5.861   2.628  1.00  0.00            
ATOM    140  CB  ASN A   7      -4.937   7.486   1.212  1.00  0.00            
ATOM    141  HB1 ASN A   7      -5.618   8.078   1.849  1.00  0.00            
ATOM    142  HB2 ASN A   7      -5.260   7.684   0.168  1.00  0.00            
ATOM    143  CG  ASN A   7      -3.482   7.967   1.399  1.00  0.00            
ATOM    144  OD1 ASN A   7      -2.800   8.325   0.443  1.00  0.00            
ATOM    145  ND2 ASN A   7      -2.956   7.974   2.643  1.00  0.00            
ATOM    146 HD21 ASN A   7      -3.599   7.700   3.367  1.00  0.00            
ATOM    147 HD22 ASN A   7      -2.119   8.478   2.834  1.00  0.00            
ATOM    148  C   ASN A   7      -6.597   5.467   1.406  1.00  0.00            
ATOM    149  OT1 ASN A   7      -7.224   4.889   2.323  1.00  0.00            
ATOM    150  OT2 ASN A   7      -7.141   5.589   0.258  1.00  0.00            
ATOM    151  N   LYS B   1       6.927  -4.684  12.778  1.00  0.00            
ATOM    152  H1  LYS B   1       7.595  -5.085  12.088  1.00  0.00            
ATOM    153  H2  LYS B   1       7.390  -4.206  13.574  1.00  0.00            
ATOM    154  H3  LYS B   1       6.400  -5.500  13.150  1.00  0.00            
ATOM    155  CA  LYS B   1       5.955  -3.799  12.157  1.00  0.00            
ATOM    156  HA  LYS B   1       5.271  -3.589  12.961  1.00  0.00            
ATOM    157  CB  LYS B   1       6.553  -2.453  11.786  1.00  0.00            
ATOM    158  HB1 LYS B   1       6.631  -1.908  12.751  1.00  0.00            
ATOM    159  HB2 LYS B   1       5.750  -1.969  11.198  1.00  0.00            
ATOM    160  CG  LYS B   1       7.890  -2.519  11.104  1.00  0.00            
ATOM    161  HG1 LYS B   1       7.774  -2.957  10.089  1.00  0.00            
ATOM    162  HG2 LYS B   1       8.716  -3.144  11.502  1.00  0.00            
ATOM    163  CD  LYS B   1       8.472  -1.140  11.032  1.00  0.00            
ATOM    164  HD1 LYS B   1       7.817  -0.470  10.433  1.00  0.00            
ATOM    165  HD2 LYS B   1       8.602  -0.622  12.003  1.00  0.00            
ATOM    166  CE  LYS B   1       9.784  -0.953  10.266  1.00  0.00            
ATOM    167  HE1 LYS B   1      10.044   0.125  10.334  1.00  0.00            
ATOM    168  HE2 LYS B   1       9.802  -1.382   9.245  1.00  0.00            
ATOM    169  NZ  LYS B   1      10.940  -1.671  10.953  1.00  0.00            
ATOM    170  HZ1 LYS B   1      11.158  -1.207  11.860  1.00  0.00            
ATOM    171  HZ2 LYS B   1      10.620  -2.645  11.117  1.00  0.00            
ATOM    172  HZ3 LYS B   1      11.759  -1.656  10.315  1.00  0.00            
ATOM    173  C   LYS B   1       5.419  -4.528  10.937  1.00  0.00            
ATOM    174  O   LYS B   1       6.037  -5.303  10.228  1.00  0.00            
ATOM    175  N   TRP B   2       4.123  -4.263  10.666  1.00  0.00            
ATOM    176  HN  TRP B   2       3.561  -3.654  11.216  1.00  0.00            
ATOM    177  CA  TRP B   2       3.397  -4.843   9.600  1.00  0.00            
ATOM    178  HA  TRP B   2       3.586  -5.901   9.471  1.00  0.00            
ATOM    179  CB  TRP B   2       1.852  -4.804  10.028  1.00  0.00            
ATOM    180  HB1 TRP B   2       1.579  -3.749  10.240  1.00  0.00            
ATOM    181  HB2 TRP B   2       1.791  -5.304  11.015  1.00  0.00            
ATOM    182  CG  TRP B   2       0.848  -5.374   9.118  1.00  0.00            
ATOM    183  CD1 TRP B   2       0.306  -6.614   9.216  1.00  0.00            
ATOM    184  HD1 TRP B   2       0.519  -7.435   9.892  1.00  0.00            
ATOM    185  NE1 TRP B   2      -0.711  -6.762   8.206  1.00  0.00            
ATOM    186  HE1 TRP B   2      -1.193  -7.603   8.079  1.00  0.00            
ATOM    187  CE2 TRP B   2      -0.874  -5.551   7.631  1.00  0.00            
ATOM    188  CD2 TRP B   2       0.066  -4.694   8.160  1.00  0.00            
ATOM    189  CE3 TRP B   2       0.074  -3.357   7.719  1.00  0.00            
ATOM    190  HE3 TRP B   2       0.769  -2.587   8.037  1.00  0.00            
ATOM    191  CZ3 TRP B   2      -0.946  -2.928   6.854  1.00  0.00            
ATOM    192  HZ3 TRP B   2      -0.970  -1.901   6.529  1.00  0.00            
ATOM    193  CZ2 TRP B   2      -1.847  -5.179   6.630  1.00  0.00            
ATOM    194  HZ2 TRP B   2      -2.500  -5.939   6.245  1.00  0.00            
ATOM    195  CH2 TRP B   2      -1.861  -3.854   6.324  1.00  0.00            
ATOM    196  HH2 TRP B   2      -2.674  -3.468   5.733  1.00  0.00            
ATOM    197  C   TRP B   2       3.646  -4.196   8.195  1.00  0.00            
ATOM    198  O   TRP B   2       4.074  -3.031   8.129  1.00  0.00            
ATOM    199  N   LYS B   3       3.329  -4.863   7.056  1.00  0.00            
ATOM    200  HN  LYS B   3       3.001  -5.809   7.077  1.00  0.00            
ATOM    201  CA  LYS B   3       3.428  -4.273   5.774  1.00  0.00            
ATOM    202  HA  LYS B   3       3.359  -3.197   5.891  1.00  0.00            
ATOM    203  CB  LYS B   3       4.773  -4.583   5.062  1.00  0.00            
ATOM    204  HB1 LYS B   3       5.525  -4.129   5.753  1.00  0.00            
ATOM    205  HB2 LYS B   3       4.870  -4.110   4.065  1.00  0.00            
ATOM    206  CG  LYS B   3       4.979  -6.043   4.726  1.00  0.00            
ATOM    207  HG1 LYS B   3       4.242  -6.424   3.996  1.00  0.00            
ATOM    208  HG2 LYS B   3       4.810  -6.622   5.661  1.00  0.00            
ATOM    209  CD  LYS B   3       6.402  -6.345   4.163  1.00  0.00            
ATOM    210  HD1 LYS B   3       6.398  -5.835   3.167  1.00  0.00            
ATOM    211  HD2 LYS B   3       7.124  -5.931   4.891  1.00  0.00            
ATOM    212  CE  LYS B   3       6.656  -7.886   3.993  1.00  0.00            
ATOM    213  HE1 LYS B   3       7.592  -7.964   3.415  1.00  0.00            
ATOM    214  HE2 LYS B   3       5.931  -8.457   3.375  1.00  0.00            
ATOM    215  NZ  LYS B   3       6.675  -8.562   5.288  1.00  0.00            
ATOM    216  HZ1 LYS B   3       5.774  -8.934   5.656  1.00  0.00            
ATOM    217  HZ2 LYS B   3       7.265  -9.424   5.275  1.00  0.00            
ATOM    218  HZ3 LYS B   3       7.122  -7.932   5.989  1.00  0.00            
ATOM    219  C   LYS B   3       2.345  -4.848   4.982  1.00  0.00            
ATOM    220  O   LYS B   3       1.680  -5.791   5.344  1.00  0.00            
ATOM    221  N   TRP B   4       2.261  -4.304   3.768  1.00  0.00            
ATOM    222  HN  TRP B   4       2.851  -3.521   3.596  1.00  0.00            
ATOM    223  CA  TRP B   4       1.299  -4.617   2.808  1.00  0.00            
ATOM    224  HA  TRP B   4       0.605  -5.361   3.172  1.00  0.00            
ATOM    225  CB  TRP B   4       0.646  -3.308   2.507  1.00  0.00            
ATOM    226  HB1 TRP B   4       1.389  -2.742   1.909  1.00  0.00            
ATOM    227  HB2 TRP B   4       0.588  -2.746   3.464  1.00  0.00            
ATOM    228  CG  TRP B   4      -0.681  -3.323   1.795  1.00  0.00            
ATOM    229  CD1 TRP B   4      -1.818  -3.026   2.509  1.00  0.00            
ATOM    230  HD1 TRP B   4      -1.855  -3.035   3.593  1.00  0.00            
ATOM    231  NE1 TRP B   4      -2.934  -2.994   1.652  1.00  0.00            
ATOM    232  HE1 TRP B   4      -3.863  -2.760   1.854  1.00  0.00            
ATOM    233  CE2 TRP B   4      -2.557  -3.348   0.406  1.00  0.00            
ATOM    234  CD2 TRP B   4      -1.123  -3.559   0.439  1.00  0.00            
ATOM    235  CE3 TRP B   4      -0.425  -3.946  -0.741  1.00  0.00            
ATOM    236  HE3 TRP B   4       0.636  -4.128  -0.733  1.00  0.00            
ATOM    237  CZ3 TRP B   4      -1.197  -4.222  -1.863  1.00  0.00            
ATOM    238  HZ3 TRP B   4      -0.755  -4.633  -2.757  1.00  0.00            
ATOM    239  CZ2 TRP B   4      -3.282  -3.570  -0.788  1.00  0.00            
ATOM    240  HZ2 TRP B   4      -4.336  -3.359  -0.864  1.00  0.00            
ATOM    241  CH2 TRP B   4      -2.611  -4.021  -1.840  1.00  0.00            
ATOM    242  HH2 TRP B   4      -3.163  -4.294  -2.728  1.00  0.00            
ATOM    243  C   TRP B   4       1.874  -5.267   1.569  1.00  0.00            
ATOM    244  O   TRP B   4       3.062  -5.038   1.230  1.00  0.00            
ATOM    245  N   GLN B   5       1.085  -6.172   0.958  1.00  0.00            
ATOM    246  HN  GLN B   5       0.247  -6.480   1.416  1.00  0.00            
ATOM    247  CA  GLN B   5       1.456  -6.954  -0.098  1.00  0.00            
ATOM    248  HA  GLN B   5       2.040  -6.352  -0.783  1.00  0.00            
ATOM    249  CB  GLN B   5       2.314  -8.211   0.214  1.00  0.00            
ATOM    250  HB1 GLN B   5       3.311  -7.831   0.540  1.00  0.00            
ATOM    251  HB2 GLN B   5       2.380  -8.903  -0.651  1.00  0.00            
ATOM    252  CG  GLN B   5       1.710  -8.968   1.428  1.00  0.00            
ATOM    253  HG1 GLN B   5       0.680  -9.226   1.111  1.00  0.00            
ATOM    254  HG2 GLN B   5       1.740  -8.445   2.403  1.00  0.00            
ATOM    255  CD  GLN B   5       2.518 -10.270   1.789  1.00  0.00            
ATOM    256  OE1 GLN B   5       3.364 -10.273   2.664  1.00  0.00            
ATOM    257  NE2 GLN B   5       2.467 -11.381   0.938  1.00  0.00            
ATOM    258 HE21 GLN B   5       1.922 -11.320   0.107  1.00  0.00            
ATOM    259 HE22 GLN B   5       3.095 -12.134   1.147  1.00  0.00            
ATOM    260  C   GLN B   5       0.133  -7.283  -0.837  1.00  0.00            
ATOM    261  O   GLN B   5      -0.938  -7.277  -0.219  1.00  0.00            
ATOM    262  N   TRP B   6       0.190  -7.748  -2.132  1.00  0.00            
ATOM    263  HN  TRP B   6       1.015  -7.960  -2.660  1.00  0.00            
ATOM    264  CA  TRP B   6      -1.040  -7.967  -2.956  1.00  0.00            
ATOM    265  HA  TRP B   6      -1.594  -7.053  -2.845  1.00  0.00            
ATOM    266  CB  TRP B   6      -0.747  -8.334  -4.414  1.00  0.00            
ATOM    267  HB1 TRP B   6      -1.611  -8.831  -4.893  1.00  0.00            
ATOM    268  HB2 TRP B   6       0.081  -9.080  -4.341  1.00  0.00            
ATOM    269  CG  TRP B   6      -0.241  -7.309  -5.355  1.00  0.00            
ATOM    270  CD1 TRP B   6       0.977  -7.392  -6.026  1.00  0.00            
ATOM    271  HD1 TRP B   6       1.678  -8.208  -5.967  1.00  0.00            
ATOM    272  NE1 TRP B   6       1.125  -6.266  -6.805  1.00  0.00            
ATOM    273  HE1 TRP B   6       1.820  -6.034  -7.455  1.00  0.00            
ATOM    274  CE2 TRP B   6       0.084  -5.358  -6.588  1.00  0.00            
ATOM    275  CD2 TRP B   6      -0.776  -6.054  -5.706  1.00  0.00            
ATOM    276  CE3 TRP B   6      -2.011  -5.499  -5.451  1.00  0.00            
ATOM    277  HE3 TRP B   6      -2.677  -5.978  -4.747  1.00  0.00            
ATOM    278  CZ3 TRP B   6      -2.266  -4.224  -5.910  1.00  0.00            
ATOM    279  HZ3 TRP B   6      -3.216  -3.732  -5.821  1.00  0.00            
ATOM    280  CZ2 TRP B   6      -0.186  -4.083  -7.062  1.00  0.00            
ATOM    281  HZ2 TRP B   6       0.510  -3.621  -7.741  1.00  0.00            
ATOM    282  CH2 TRP B   6      -1.403  -3.530  -6.757  1.00  0.00            
ATOM    283  HH2 TRP B   6      -1.660  -2.566  -7.161  1.00  0.00            
ATOM    284  C   TRP B   6      -1.878  -9.114  -2.342  1.00  0.00            
ATOM    285  O   TRP B   6      -1.359  -9.832  -1.476  1.00  0.00            
ATOM    286  N   ASN B   7      -3.175  -9.336  -2.765  1.00  0.00            
ATOM    287  HN  ASN B   7      -3.588  -8.786  -3.481  1.00  0.00            
ATOM    288  CA  ASN B   7      -4.041 -10.349  -2.159  1.00  0.00            
ATOM    289  HA  ASN B   7      -3.398 -11.141  -1.808  1.00  0.00            
ATOM    290  CB  ASN B   7      -4.882  -9.688  -1.009  1.00  0.00            
ATOM    291  HB1 ASN B   7      -5.581  -8.930  -1.443  1.00  0.00            
ATOM    292  HB2 ASN B   7      -4.113  -9.171  -0.410  1.00  0.00            
ATOM    293  CG  ASN B   7      -5.625 -10.676  -0.084  1.00  0.00            
ATOM    294  OD1 ASN B   7      -5.437 -11.853  -0.119  1.00  0.00            
ATOM    295  ND2 ASN B   7      -6.325  -9.953   0.857  1.00  0.00            
ATOM    296 HD21 ASN B   7      -6.160  -8.962   0.785  1.00  0.00            
ATOM    297 HD22 ASN B   7      -6.819 -10.482   1.549  1.00  0.00            
ATOM    298  C   ASN B   7      -4.933 -10.986  -3.345  1.00  0.00            
ATOM    299  OT1 ASN B   7      -4.935 -12.264  -3.471  1.00  0.00            
ATOM    300  OT2 ASN B   7      -5.588 -10.229  -4.050  1.00  0.00            
ATOM    301  N   LYS C   1      -9.425   6.730   1.312  1.00  0.00            
ATOM    302  H1  LYS C   1      -9.402   7.440   2.077  1.00  0.00            
ATOM    303  H2  LYS C   1     -10.048   5.956   1.598  1.00  0.00            
ATOM    304  H3  LYS C   1      -8.473   6.325   1.210  1.00  0.00            
ATOM    305  CA  LYS C   1      -9.868   7.278  -0.005  1.00  0.00            
ATOM    306  HA  LYS C   1     -10.870   7.607   0.209  1.00  0.00            
ATOM    307  CB  LYS C   1      -9.001   8.507  -0.513  1.00  0.00            
ATOM    308  HB1 LYS C   1      -8.752   8.524  -1.600  1.00  0.00            
ATOM    309  HB2 LYS C   1      -8.029   8.373  -0.000  1.00  0.00            
ATOM    310  CG  LYS C   1      -9.592   9.938  -0.048  1.00  0.00            
ATOM    311  HG1 LYS C   1      -9.984   9.812   0.984  1.00  0.00            
ATOM    312  HG2 LYS C   1     -10.229  10.246  -0.905  1.00  0.00            
ATOM    313  CD  LYS C   1      -8.407  11.008  -0.124  1.00  0.00            
ATOM    314  HD1 LYS C   1      -7.886  11.016   0.858  1.00  0.00            
ATOM    315  HD2 LYS C   1      -7.687  10.603  -0.866  1.00  0.00            
ATOM    316  CE  LYS C   1      -8.965  12.387  -0.443  1.00  0.00            
ATOM    317  HE1 LYS C   1      -9.705  12.667   0.329  1.00  0.00            
ATOM    318  HE2 LYS C   1      -9.367  12.467  -1.474  1.00  0.00            
ATOM    319  NZ  LYS C   1      -7.775  13.311  -0.452  1.00  0.00            
ATOM    320  HZ1 LYS C   1      -7.204  13.048  -1.282  1.00  0.00            
ATOM    321  HZ2 LYS C   1      -8.144  14.287  -0.536  1.00  0.00            
ATOM    322  HZ3 LYS C   1      -7.163  13.183   0.375  1.00  0.00            
ATOM    323  C   LYS C   1      -9.994   6.183  -1.045  1.00  0.00            
ATOM    324  O   LYS C   1      -9.790   4.998  -0.775  1.00  0.00            
ATOM    325  N   TRP C   2     -10.331   6.548  -2.313  1.00  0.00            
ATOM    326  HN  TRP C   2     -10.464   7.528  -2.449  1.00  0.00            
ATOM    327  CA  TRP C   2     -10.430   5.685  -3.553  1.00  0.00            
ATOM    328  HA  TRP C   2     -11.080   4.862  -3.285  1.00  0.00            
ATOM    329  CB  TRP C   2     -11.179   6.378  -4.740  1.00  0.00            
ATOM    330  HB1 TRP C   2     -11.194   7.489  -4.708  1.00  0.00            
ATOM    331  HB2 TRP C   2     -12.247   6.110  -4.578  1.00  0.00            
ATOM    332  CG  TRP C   2     -10.789   5.913  -6.126  1.00  0.00            
ATOM    333  CD1 TRP C   2     -11.583   5.218  -6.988  1.00  0.00            
ATOM    334  HD1 TRP C   2     -12.570   4.915  -6.666  1.00  0.00            
ATOM    335  NE1 TRP C   2     -11.016   5.044  -8.185  1.00  0.00            
ATOM    336  HE1 TRP C   2     -11.378   4.656  -9.004  1.00  0.00            
ATOM    337  CE2 TRP C   2      -9.804   5.660  -8.176  1.00  0.00            
ATOM    338  CD2 TRP C   2      -9.647   6.301  -6.865  1.00  0.00            
ATOM    339  CE3 TRP C   2      -8.545   7.089  -6.680  1.00  0.00            
ATOM    340  HE3 TRP C   2      -8.358   7.544  -5.724  1.00  0.00            
ATOM    341  CZ3 TRP C   2      -7.535   7.201  -7.646  1.00  0.00            
ATOM    342  HZ3 TRP C   2      -6.635   7.791  -7.498  1.00  0.00            
ATOM    343  CZ2 TRP C   2      -8.920   5.935  -9.203  1.00  0.00            
ATOM    344  HZ2 TRP C   2      -8.988   5.481 -10.177  1.00  0.00            
ATOM    345  CH2 TRP C   2      -7.729   6.668  -8.855  1.00  0.00            
ATOM    346  HH2 TRP C   2      -7.049   6.931  -9.642  1.00  0.00            
ATOM    347  C   TRP C   2      -9.111   5.046  -3.936  1.00  0.00            
ATOM    348  O   TRP C   2      -7.999   5.517  -3.634  1.00  0.00            
ATOM    349  N   LYS C   3      -9.235   3.863  -4.551  1.00  0.00            
ATOM    350  HN  LYS C   3     -10.128   3.572  -4.866  1.00  0.00            
ATOM    351  CA  LYS C   3      -8.166   2.949  -4.783  1.00  0.00            
ATOM    352  HA  LYS C   3      -7.263   3.457  -4.481  1.00  0.00            
ATOM    353  CB  LYS C   3      -8.511   1.631  -3.994  1.00  0.00            
ATOM    354  HB1 LYS C   3      -7.716   0.900  -4.248  1.00  0.00            
ATOM    355  HB2 LYS C   3      -9.510   1.268  -4.331  1.00  0.00            
ATOM    356  CG  LYS C   3      -8.617   1.811  -2.447  1.00  0.00            
ATOM    357  HG1 LYS C   3      -8.825   0.916  -1.819  1.00  0.00            
ATOM    358  HG2 LYS C   3      -9.465   2.481  -2.243  1.00  0.00            
ATOM    359  CD  LYS C   3      -7.293   2.299  -1.851  1.00  0.00            
ATOM    360  HD1 LYS C   3      -6.509   1.662  -2.332  1.00  0.00            
ATOM    361  HD2 LYS C   3      -7.125   3.393  -1.989  1.00  0.00            
ATOM    362  CE  LYS C   3      -7.230   2.063  -0.353  1.00  0.00            
ATOM    363  HE1 LYS C   3      -6.270   2.255   0.171  1.00  0.00            
ATOM    364  HE2 LYS C   3      -7.590   1.071  -0.023  1.00  0.00            
ATOM    365  NZ  LYS C   3      -8.145   3.026   0.383  1.00  0.00            
ATOM    366  HZ1 LYS C   3      -8.108   2.818   1.403  1.00  0.00            
ATOM    367  HZ2 LYS C   3      -7.710   3.955   0.205  1.00  0.00            
ATOM    368  HZ3 LYS C   3      -9.157   3.006   0.122  1.00  0.00            
ATOM    369  C   LYS C   3      -8.235   2.740  -6.308  1.00  0.00            
ATOM    370  O   LYS C   3      -7.222   2.828  -7.049  1.00  0.00            
ATOM    371  N   TRP C   4      -9.420   2.323  -6.757  1.00  0.00            
ATOM    372  HN  TRP C   4     -10.212   2.270  -6.147  1.00  0.00            
ATOM    373  CA  TRP C   4      -9.721   1.711  -8.000  1.00  0.00            
ATOM    374  HA  TRP C   4      -9.551   2.409  -8.802  1.00  0.00            
ATOM    375  CB  TRP C   4      -8.724   0.594  -8.241  1.00  0.00            
ATOM    376  HB1 TRP C   4      -8.722  -0.219  -7.479  1.00  0.00            
ATOM    377  HB2 TRP C   4      -7.649   0.868  -8.264  1.00  0.00            
ATOM    378  CG  TRP C   4      -8.939  -0.064  -9.570  1.00  0.00            
ATOM    379  CD1 TRP C   4      -9.656  -1.190  -9.827  1.00  0.00            
ATOM    380  HD1 TRP C   4     -10.288  -1.510  -9.007  1.00  0.00            
ATOM    381  NE1 TRP C   4      -9.438  -1.460 -11.140  1.00  0.00            
ATOM    382  HE1 TRP C   4      -9.694  -2.326 -11.511  1.00  0.00            
ATOM    383  CE2 TRP C   4      -8.467  -0.614 -11.688  1.00  0.00            
ATOM    384  CD2 TRP C   4      -8.179   0.363 -10.711  1.00  0.00            
ATOM    385  CE3 TRP C   4      -7.356   1.392 -11.021  1.00  0.00            
ATOM    386  HE3 TRP C   4      -7.170   2.223 -10.354  1.00  0.00            
ATOM    387  CZ3 TRP C   4      -6.699   1.426 -12.223  1.00  0.00            
ATOM    388  HZ3 TRP C   4      -5.906   2.103 -12.483  1.00  0.00            
ATOM    389  CZ2 TRP C   4      -7.914  -0.518 -12.981  1.00  0.00            
ATOM    390  HZ2 TRP C   4      -8.167  -1.227 -13.764  1.00  0.00            
ATOM    391  CH2 TRP C   4      -6.960   0.513 -13.252  1.00  0.00            
ATOM    392  HH2 TRP C   4      -6.436   0.634 -14.181  1.00  0.00            
ATOM    393  C   TRP C   4     -11.140   1.226  -8.104  1.00  0.00            
ATOM    394  O   TRP C   4     -11.609   0.356  -7.374  1.00  0.00            
ATOM    395  N   GLN C   5     -11.886   1.631  -9.090  1.00  0.00            
ATOM    396  HN  GLN C   5     -11.597   2.380  -9.681  1.00  0.00            
ATOM    397  CA  GLN C   5     -13.188   0.933  -9.327  1.00  0.00            
ATOM    398  HA  GLN C   5     -13.486   0.326  -8.490  1.00  0.00            
ATOM    399  CB  GLN C   5     -14.233   2.105  -9.630  1.00  0.00            
ATOM    400  HB1 GLN C   5     -15.170   1.614  -9.974  1.00  0.00            
ATOM    401  HB2 GLN C   5     -13.886   2.774 -10.451  1.00  0.00            
ATOM    402  CG  GLN C   5     -14.509   3.053  -8.476  1.00  0.00            
ATOM    403  HG1 GLN C   5     -15.250   3.865  -8.648  1.00  0.00            
ATOM    404  HG2 GLN C   5     -13.535   3.532  -8.271  1.00  0.00            
ATOM    405  CD  GLN C   5     -14.862   2.268  -7.178  1.00  0.00            
ATOM    406  OE1 GLN C   5     -14.176   2.422  -6.199  1.00  0.00            
ATOM    407  NE2 GLN C   5     -15.853   1.383  -7.216  1.00  0.00            
ATOM    408 HE21 GLN C   5     -16.429   1.355  -8.032  1.00  0.00            
ATOM    409 HE22 GLN C   5     -16.165   1.094  -6.305  1.00  0.00            
ATOM    410  C   GLN C   5     -12.950   0.021 -10.493  1.00  0.00            
ATOM    411  O   GLN C   5     -12.592   0.500 -11.579  1.00  0.00            
ATOM    412  N   TRP C   6     -13.180  -1.288 -10.348  1.00  0.00            
ATOM    413  HN  TRP C   6     -13.252  -1.694  -9.437  1.00  0.00            
ATOM    414  CA  TRP C   6     -13.487  -2.160 -11.475  1.00  0.00            
ATOM    415  HA  TRP C   6     -12.723  -2.133 -12.235  1.00  0.00            
ATOM    416  CB  TRP C   6     -13.600  -3.674 -11.091  1.00  0.00            
ATOM    417  HB1 TRP C   6     -13.892  -4.242 -12.002  1.00  0.00            
ATOM    418  HB2 TRP C   6     -14.428  -3.747 -10.356  1.00  0.00            
ATOM    419  CG  TRP C   6     -12.376  -4.283 -10.394  1.00  0.00            
ATOM    420  CD1 TRP C   6     -12.128  -4.617  -9.081  1.00  0.00            
ATOM    421  HD1 TRP C   6     -12.889  -4.733  -8.332  1.00  0.00            
ATOM    422  NE1 TRP C   6     -10.816  -5.019  -8.993  1.00  0.00            
ATOM    423  HE1 TRP C   6     -10.403  -5.537  -8.263  1.00  0.00            
ATOM    424  CE2 TRP C   6     -10.149  -4.926 -10.141  1.00  0.00            
ATOM    425  CD2 TRP C   6     -11.129  -4.390 -11.069  1.00  0.00            
ATOM    426  CE3 TRP C   6     -10.720  -4.122 -12.386  1.00  0.00            
ATOM    427  HE3 TRP C   6     -11.451  -3.732 -13.078  1.00  0.00            
ATOM    428  CZ3 TRP C   6      -9.358  -4.352 -12.730  1.00  0.00            
ATOM    429  HZ3 TRP C   6      -8.965  -4.138 -13.717  1.00  0.00            
ATOM    430  CZ2 TRP C   6      -8.833  -5.124 -10.444  1.00  0.00            
ATOM    431  HZ2 TRP C   6      -8.161  -5.539  -9.706  1.00  0.00            
ATOM    432  CH2 TRP C   6      -8.497  -4.874 -11.777  1.00  0.00            
ATOM    433  HH2 TRP C   6      -7.462  -5.027 -12.021  1.00  0.00            
ATOM    434  C   TRP C   6     -14.781  -1.946 -12.260  1.00  0.00            
ATOM    435  O   TRP C   6     -15.771  -1.535 -11.654  1.00  0.00            
ATOM    436  N   ASN C   7     -14.752  -2.213 -13.537  1.00  0.00            
ATOM    437  HN  ASN C   7     -13.871  -2.262 -14.004  1.00  0.00            
ATOM    438  CA  ASN C   7     -15.885  -2.339 -14.493  1.00  0.00            
ATOM    439  HA  ASN C   7     -16.622  -1.623 -14.159  1.00  0.00            
ATOM    440  CB  ASN C   7     -15.414  -2.112 -15.999  1.00  0.00            
ATOM    441  HB1 ASN C   7     -16.089  -2.463 -16.803  1.00  0.00            
ATOM    442  HB2 ASN C   7     -14.359  -2.460 -16.120  1.00  0.00            
ATOM    443  CG  ASN C   7     -15.376  -0.511 -16.156  1.00  0.00            
ATOM    444  OD1 ASN C   7     -15.933   0.327 -15.450  1.00  0.00            
ATOM    445  ND2 ASN C   7     -14.785  -0.050 -17.273  1.00  0.00            
ATOM    446 HD21 ASN C   7     -14.501  -0.737 -17.939  1.00  0.00            
ATOM    447 HD22 ASN C   7     -14.914   0.903 -17.527  1.00  0.00            
ATOM    448  C   ASN C   7     -16.573  -3.775 -14.437  1.00  0.00            
ATOM    449  OT1 ASN C   7     -17.704  -3.873 -13.900  1.00  0.00            
ATOM    450  OT2 ASN C   7     -15.915  -4.722 -14.880  1.00  0.00            
ATOM    451  N   LYS D   1       7.059  -5.027  -5.131  1.00  0.00            
ATOM    452  H1  LYS D   1       8.073  -4.834  -5.292  1.00  0.00            
ATOM    453  H2  LYS D   1       6.788  -5.885  -5.657  1.00  0.00            
ATOM    454  H3  LYS D   1       6.440  -4.296  -5.545  1.00  0.00            
ATOM    455  CA  LYS D   1       6.786  -5.206  -3.695  1.00  0.00            
ATOM    456  HA  LYS D   1       5.712  -5.281  -3.657  1.00  0.00            
ATOM    457  CB  LYS D   1       7.535  -6.438  -3.174  1.00  0.00            
ATOM    458  HB1 LYS D   1       7.833  -6.303  -2.104  1.00  0.00            
ATOM    459  HB2 LYS D   1       8.472  -6.556  -3.760  1.00  0.00            
ATOM    460  CG  LYS D   1       6.771  -7.801  -3.066  1.00  0.00            
ATOM    461  HG1 LYS D   1       6.361  -7.996  -4.080  1.00  0.00            
ATOM    462  HG2 LYS D   1       5.878  -7.721  -2.416  1.00  0.00            
ATOM    463  CD  LYS D   1       7.659  -9.026  -2.801  1.00  0.00            
ATOM    464  HD1 LYS D   1       8.411  -9.272  -3.579  1.00  0.00            
ATOM    465  HD2 LYS D   1       8.219  -8.750  -1.891  1.00  0.00            
ATOM    466  CE  LYS D   1       6.730 -10.190  -2.464  1.00  0.00            
ATOM    467  HE1 LYS D   1       6.101 -10.445  -3.349  1.00  0.00            
ATOM    468  HE2 LYS D   1       6.223  -9.961  -1.508  1.00  0.00            
ATOM    469  NZ  LYS D   1       7.546 -11.385  -2.272  1.00  0.00            
ATOM    470  HZ1 LYS D   1       8.287 -11.294  -1.551  1.00  0.00            
ATOM    471  HZ2 LYS D   1       6.840 -12.076  -1.934  1.00  0.00            
ATOM    472  HZ3 LYS D   1       8.051 -11.686  -3.133  1.00  0.00            
ATOM    473  C   LYS D   1       7.087  -3.980  -2.852  1.00  0.00            
ATOM    474  O   LYS D   1       7.708  -3.046  -3.373  1.00  0.00            
ATOM    475  N   TRP D   2       6.659  -3.902  -1.586  1.00  0.00            
ATOM    476  HN  TRP D   2       5.985  -4.602  -1.362  1.00  0.00            
ATOM    477  CA  TRP D   2       7.023  -3.028  -0.464  1.00  0.00            
ATOM    478  HA  TRP D   2       6.829  -1.992  -0.691  1.00  0.00            
ATOM    479  CB  TRP D   2       6.131  -3.361   0.752  1.00  0.00            
ATOM    480  HB1 TRP D   2       6.080  -4.444   1.001  1.00  0.00            
ATOM    481  HB2 TRP D   2       5.101  -3.141   0.424  1.00  0.00            
ATOM    482  CG  TRP D   2       6.389  -2.575   1.997  1.00  0.00            
ATOM    483  CD1 TRP D   2       7.365  -2.549   2.970  1.00  0.00            
ATOM    484  HD1 TRP D   2       8.379  -2.915   2.863  1.00  0.00            
ATOM    485  NE1 TRP D   2       7.017  -1.756   3.984  1.00  0.00            
ATOM    486  HE1 TRP D   2       7.456  -1.704   4.861  1.00  0.00            
ATOM    487  CE2 TRP D   2       5.756  -1.261   3.733  1.00  0.00            
ATOM    488  CD2 TRP D   2       5.337  -1.764   2.495  1.00  0.00            
ATOM    489  CE3 TRP D   2       4.083  -1.449   2.013  1.00  0.00            
ATOM    490  HE3 TRP D   2       3.659  -1.805   1.085  1.00  0.00            
ATOM    491  CZ3 TRP D   2       3.258  -0.630   2.809  1.00  0.00            
ATOM    492  HZ3 TRP D   2       2.275  -0.321   2.480  1.00  0.00            
ATOM    493  CZ2 TRP D   2       4.853  -0.440   4.524  1.00  0.00            
ATOM    494  HZ2 TRP D   2       5.265  -0.102   5.464  1.00  0.00            
ATOM    495  CH2 TRP D   2       3.666  -0.105   4.008  1.00  0.00            
ATOM    496  HH2 TRP D   2       3.041   0.664   4.427  1.00  0.00            
ATOM    497  C   TRP D   2       8.536  -3.159  -0.092  1.00  0.00            
ATOM    498  O   TRP D   2       9.115  -4.278   0.110  1.00  0.00            
ATOM    499  N   LYS D   3       9.264  -2.047   0.123  1.00  0.00            
ATOM    500  HN  LYS D   3       8.891  -1.140  -0.034  1.00  0.00            
ATOM    501  CA  LYS D   3      10.678  -2.095   0.381  1.00  0.00            
ATOM    502  HA  LYS D   3      11.026  -3.076   0.688  1.00  0.00            
ATOM    503  CB  LYS D   3      11.478  -1.633  -0.919  1.00  0.00            
ATOM    504  HB1 LYS D   3      12.542  -1.544  -0.614  1.00  0.00            
ATOM    505  HB2 LYS D   3      11.125  -0.633  -1.271  1.00  0.00            
ATOM    506  CG  LYS D   3      11.383  -2.665  -2.127  1.00  0.00            
ATOM    507  HG1 LYS D   3      10.307  -2.931  -2.260  1.00  0.00            
ATOM    508  HG2 LYS D   3      12.004  -3.534  -1.819  1.00  0.00            
ATOM    509  CD  LYS D   3      12.020  -2.118  -3.378  1.00  0.00            
ATOM    510  HD1 LYS D   3      13.058  -1.768  -3.162  1.00  0.00            
ATOM    511  HD2 LYS D   3      12.269  -2.922  -4.093  1.00  0.00            
ATOM    512  CE  LYS D   3      11.147  -1.142  -4.115  1.00  0.00            
ATOM    513  HE1 LYS D   3      11.692  -0.736  -4.991  1.00  0.00            
ATOM    514  HE2 LYS D   3      10.965  -0.285  -3.422  1.00  0.00            
ATOM    515  NZ  LYS D   3       9.863  -1.698  -4.619  1.00  0.00            
ATOM    516  HZ1 LYS D   3       9.999  -2.618  -5.084  1.00  0.00            
ATOM    517  HZ2 LYS D   3       9.169  -1.659  -3.840  1.00  0.00            
ATOM    518  HZ3 LYS D   3       9.686  -1.105  -5.455  1.00  0.00            
ATOM    519  C   LYS D   3      10.944  -1.248   1.587  1.00  0.00            
ATOM    520  O   LYS D   3      10.868  -0.082   1.378  1.00  0.00            
ATOM    521  N   TRP D   4      11.246  -1.770   2.780  1.00  0.00            
ATOM    522  HN  TRP D   4      11.117  -2.724   3.019  1.00  0.00            
ATOM    523  CA  TRP D   4      11.701  -0.959   3.861  1.00  0.00            
ATOM    524  HA  TRP D   4      10.873  -0.307   4.108  1.00  0.00            
ATOM    525  CB  TRP D   4      11.992  -1.756   5.129  1.00  0.00            
ATOM    526  HB1 TRP D   4      12.415  -1.073   5.899  1.00  0.00            
ATOM    527  HB2 TRP D   4      12.732  -2.545   4.866  1.00  0.00            
ATOM    528  CG  TRP D   4      10.771  -2.566   5.681  1.00  0.00            
ATOM    529  CD1 TRP D   4      10.800  -3.963   5.813  1.00  0.00            
ATOM    530  HD1 TRP D   4      11.619  -4.586   5.481  1.00  0.00            
ATOM    531  NE1 TRP D   4       9.615  -4.321   6.418  1.00  0.00            
ATOM    532  HE1 TRP D   4       9.473  -5.187   6.855  1.00  0.00            
ATOM    533  CE2 TRP D   4       8.924  -3.229   6.796  1.00  0.00            
ATOM    534  CD2 TRP D   4       9.589  -2.046   6.323  1.00  0.00            
ATOM    535  CE3 TRP D   4       9.095  -0.739   6.558  1.00  0.00            
ATOM    536  HE3 TRP D   4       9.772   0.103   6.503  1.00  0.00            
ATOM    537  CZ3 TRP D   4       7.781  -0.629   7.060  1.00  0.00            
ATOM    538  HZ3 TRP D   4       7.202   0.266   7.201  1.00  0.00            
ATOM    539  CZ2 TRP D   4       7.660  -3.090   7.393  1.00  0.00            
ATOM    540  HZ2 TRP D   4       7.045  -3.947   7.638  1.00  0.00            
ATOM    541  CH2 TRP D   4       7.115  -1.796   7.463  1.00  0.00            
ATOM    542  HH2 TRP D   4       6.070  -1.725   7.710  1.00  0.00            
ATOM    543  C   TRP D   4      12.922  -0.165   3.453  1.00  0.00            
ATOM    544  O   TRP D   4      12.939   1.033   3.638  1.00  0.00            
ATOM    545  N   GLN D   5      13.957  -0.855   2.829  1.00  0.00            
ATOM    546  HN  GLN D   5      13.778  -1.801   2.562  1.00  0.00            
ATOM    547  CA  GLN D   5      15.115  -0.204   2.299  1.00  0.00            
ATOM    548  HA  GLN D   5      15.039   0.868   2.411  1.00  0.00            
ATOM    549  CB  GLN D   5      16.316  -0.736   3.159  1.00  0.00            
ATOM    550  HB1 GLN D   5      17.298  -0.479   2.690  1.00  0.00            
ATOM    551  HB2 GLN D   5      16.369  -1.835   3.007  1.00  0.00            
ATOM    552  CG  GLN D   5      16.380  -0.350   4.646  1.00  0.00            
ATOM    553  HG1 GLN D   5      17.305  -0.723   5.147  1.00  0.00            
ATOM    554  HG2 GLN D   5      15.570  -0.937   5.128  1.00  0.00            
ATOM    555  CD  GLN D   5      16.193   1.108   4.882  1.00  0.00            
ATOM    556  OE1 GLN D   5      15.310   1.367   5.719  1.00  0.00            
ATOM    557  NE2 GLN D   5      16.908   2.024   4.222  1.00  0.00            
ATOM    558 HE21 GLN D   5      17.691   1.826   3.630  1.00  0.00            
ATOM    559 HE22 GLN D   5      16.612   2.971   4.362  1.00  0.00            
ATOM    560  C   GLN D   5      15.227  -0.547   0.813  1.00  0.00            
ATOM    561  O   GLN D   5      14.853  -1.622   0.373  1.00  0.00            
ATOM    562  N   TRP D   6      15.719   0.446   0.087  1.00  0.00            
ATOM    563  HN  TRP D   6      15.878   1.339   0.498  1.00  0.00            
ATOM    564  CA  TRP D   6      15.733   0.314  -1.368  1.00  0.00            
ATOM    565  HA  TRP D   6      15.837  -0.740  -1.551  1.00  0.00            
ATOM    566  CB  TRP D   6      14.386   0.885  -1.955  1.00  0.00            
ATOM    567  HB1 TRP D   6      13.519   0.336  -1.536  1.00  0.00            
ATOM    568  HB2 TRP D   6      14.427   0.636  -3.035  1.00  0.00            
ATOM    569  CG  TRP D   6      14.069   2.323  -1.825  1.00  0.00            
ATOM    570  CD1 TRP D   6      14.370   3.288  -2.772  1.00  0.00            
ATOM    571  HD1 TRP D   6      14.909   3.193  -3.707  1.00  0.00            
ATOM    572  NE1 TRP D   6      13.825   4.503  -2.298  1.00  0.00            
ATOM    573  HE1 TRP D   6      13.687   5.389  -2.677  1.00  0.00            
ATOM    574  CE2 TRP D   6      13.288   4.310  -1.029  1.00  0.00            
ATOM    575  CD2 TRP D   6      13.454   2.969  -0.698  1.00  0.00            
ATOM    576  CE3 TRP D   6      12.975   2.586   0.504  1.00  0.00            
ATOM    577  HE3 TRP D   6      13.013   1.552   0.816  1.00  0.00            
ATOM    578  CZ3 TRP D   6      12.310   3.418   1.331  1.00  0.00            
ATOM    579  HZ3 TRP D   6      11.888   3.099   2.269  1.00  0.00            
ATOM    580  CZ2 TRP D   6      12.749   5.267  -0.156  1.00  0.00            
ATOM    581  HZ2 TRP D   6      12.787   6.317  -0.416  1.00  0.00            
ATOM    582  CH2 TRP D   6      12.251   4.750   1.082  1.00  0.00            
ATOM    583  HH2 TRP D   6      11.699   5.346   1.799  1.00  0.00            
ATOM    584  C   TRP D   6      17.020   0.842  -2.021  1.00  0.00            
ATOM    585  O   TRP D   6      17.213   1.088  -3.225  1.00  0.00            
ATOM    586  N   ASN D   7      18.069   0.908  -1.146  1.00  0.00            
ATOM    587  HN  ASN D   7      17.887   0.671  -0.193  1.00  0.00            
ATOM    588  CA  ASN D   7      19.459   1.087  -1.542  1.00  0.00            
ATOM    589  HA  ASN D   7      19.518   1.044  -2.637  1.00  0.00            
ATOM    590  CB  ASN D   7      20.098   2.470  -1.108  1.00  0.00            
ATOM    591  HB1 ASN D   7      21.158   2.407  -1.420  1.00  0.00            
ATOM    592  HB2 ASN D   7      20.089   2.510  -0.008  1.00  0.00            
ATOM    593  CG  ASN D   7      19.476   3.698  -1.713  1.00  0.00            
ATOM    594  OD1 ASN D   7      20.128   4.479  -2.424  1.00  0.00            
ATOM    595  ND2 ASN D   7      18.136   3.852  -1.532  1.00  0.00            
ATOM    596 HD21 ASN D   7      17.640   3.268  -0.889  1.00  0.00            
ATOM    597 HD22 ASN D   7      17.567   4.477  -2.066  1.00  0.00            
ATOM    598  C   ASN D   7      20.288  -0.026  -1.034  1.00  0.00            
ATOM    599  OT1 ASN D   7      20.252  -0.147   0.230  1.00  0.00            
ATOM    600  OT2 ASN D   7      21.100  -0.664  -1.727  1.00  0.00            
ATOM    601  N   LYS E   1      -4.071   3.395  16.064  1.00  0.00            
ATOM    602  H1  LYS E   1      -4.581   4.278  15.873  1.00  0.00            
ATOM    603  H2  LYS E   1      -4.816   2.708  15.849  1.00  0.00            
ATOM    604  H3  LYS E   1      -3.879   3.410  17.091  1.00  0.00            
ATOM    605  CA  LYS E   1      -2.784   3.012  15.377  1.00  0.00            
ATOM    606  HA  LYS E   1      -1.989   3.530  15.882  1.00  0.00            
ATOM    607  CB  LYS E   1      -2.718   1.476  15.394  1.00  0.00            
ATOM    608  HB1 LYS E   1      -1.882   1.042  14.814  1.00  0.00            
ATOM    609  HB2 LYS E   1      -3.667   0.975  15.075  1.00  0.00            
ATOM    610  CG  LYS E   1      -2.454   0.814  16.730  1.00  0.00            
ATOM    611  HG1 LYS E   1      -3.413   0.657  17.259  1.00  0.00            
ATOM    612  HG2 LYS E   1      -1.795   1.404  17.408  1.00  0.00            
ATOM    613  CD  LYS E   1      -1.769  -0.561  16.601  1.00  0.00            
ATOM    614  HD1 LYS E   1      -2.451  -1.180  15.976  1.00  0.00            
ATOM    615  HD2 LYS E   1      -0.827  -0.380  16.057  1.00  0.00            
ATOM    616  CE  LYS E   1      -1.520  -1.296  17.899  1.00  0.00            
ATOM    617  HE1 LYS E   1      -2.361  -1.562  18.574  1.00  0.00            
ATOM    618  HE2 LYS E   1      -0.901  -0.748  18.649  1.00  0.00            
ATOM    619  NZ  LYS E   1      -0.691  -2.531  17.629  1.00  0.00            
ATOM    620  HZ1 LYS E   1      -0.696  -3.061  18.521  1.00  0.00            
ATOM    621  HZ2 LYS E   1      -1.074  -2.996  16.784  1.00  0.00            
ATOM    622  HZ3 LYS E   1       0.304  -2.272  17.444  1.00  0.00            
ATOM    623  C   LYS E   1      -2.640   3.515  13.930  1.00  0.00            
ATOM    624  O   LYS E   1      -3.504   4.023  13.239  1.00  0.00            
ATOM    625  N   TRP E   2      -1.403   3.374  13.353  1.00  0.00            
ATOM    626  HN  TRP E   2      -0.589   3.067  13.844  1.00  0.00            
ATOM    627  CA  TRP E   2      -1.110   3.407  11.925  1.00  0.00            
ATOM    628  HA  TRP E   2      -1.617   4.279  11.548  1.00  0.00            
ATOM    629  CB  TRP E   2       0.465   3.417  11.741  1.00  0.00            
ATOM    630  HB1 TRP E   2       0.807   2.520  12.314  1.00  0.00            
ATOM    631  HB2 TRP E   2       0.818   4.336  12.256  1.00  0.00            
ATOM    632  CG  TRP E   2       0.949   3.262  10.361  1.00  0.00            
ATOM    633  CD1 TRP E   2       1.331   4.296   9.549  1.00  0.00            
ATOM    634  HD1 TRP E   2       0.970   5.302   9.698  1.00  0.00            
ATOM    635  NE1 TRP E   2       1.921   3.823   8.456  1.00  0.00            
ATOM    636  HE1 TRP E   2       2.172   4.360   7.685  1.00  0.00            
ATOM    637  CE2 TRP E   2       2.095   2.533   8.527  1.00  0.00            
ATOM    638  CD2 TRP E   2       1.490   2.048   9.702  1.00  0.00            
ATOM    639  CE3 TRP E   2       1.494   0.729   9.980  1.00  0.00            
ATOM    640  HE3 TRP E   2       1.051   0.309  10.874  1.00  0.00            
ATOM    641  CZ3 TRP E   2       2.100  -0.152   9.104  1.00  0.00            
ATOM    642  HZ3 TRP E   2       1.935  -1.215   9.214  1.00  0.00            
ATOM    643  CZ2 TRP E   2       2.743   1.662   7.642  1.00  0.00            
ATOM    644  HZ2 TRP E   2       3.277   2.066   6.801  1.00  0.00            
ATOM    645  CH2 TRP E   2       2.679   0.251   7.916  1.00  0.00            
ATOM    646  HH2 TRP E   2       3.058  -0.462   7.193  1.00  0.00            
ATOM    647  C   TRP E   2      -1.712   2.155  11.262  1.00  0.00            
ATOM    648  O   TRP E   2      -1.604   1.030  11.736  1.00  0.00            
ATOM    649  N   LYS E   3      -2.318   2.374  10.090  1.00  0.00            
ATOM    650  HN  LYS E   3      -2.429   3.286   9.710  1.00  0.00            
ATOM    651  CA  LYS E   3      -3.154   1.446   9.430  1.00  0.00            
ATOM    652  HA  LYS E   3      -2.831   0.413   9.528  1.00  0.00            
ATOM    653  CB  LYS E   3      -4.506   1.320  10.168  1.00  0.00            
ATOM    654  HB1 LYS E   3      -4.327   1.038  11.234  1.00  0.00            
ATOM    655  HB2 LYS E   3      -5.095   0.589   9.575  1.00  0.00            
ATOM    656  CG  LYS E   3      -5.307   2.596  10.159  1.00  0.00            
ATOM    657  HG1 LYS E   3      -5.965   2.643   9.268  1.00  0.00            
ATOM    658  HG2 LYS E   3      -4.626   3.476  10.088  1.00  0.00            
ATOM    659  CD  LYS E   3      -6.098   2.665  11.414  1.00  0.00            
ATOM    660  HD1 LYS E   3      -6.441   1.640  11.688  1.00  0.00            
ATOM    661  HD2 LYS E   3      -5.450   3.101  12.207  1.00  0.00            
ATOM    662  CE  LYS E   3      -7.297   3.534  11.163  1.00  0.00            
ATOM    663  HE1 LYS E   3      -7.950   3.076  10.392  1.00  0.00            
ATOM    664  HE2 LYS E   3      -7.084   4.588  10.879  1.00  0.00            
ATOM    665  NZ  LYS E   3      -8.081   3.607  12.423  1.00  0.00            
ATOM    666  HZ1 LYS E   3      -8.583   2.697  12.492  1.00  0.00            
ATOM    667  HZ2 LYS E   3      -7.505   3.842  13.249  1.00  0.00            
ATOM    668  HZ3 LYS E   3      -8.748   4.397  12.336  1.00  0.00            
ATOM    669  C   LYS E   3      -3.395   1.783   7.896  1.00  0.00            
ATOM    670  O   LYS E   3      -3.140   2.846   7.394  1.00  0.00            
ATOM    671  N   TRP E   4      -3.897   0.735   7.180  1.00  0.00            
ATOM    672  HN  TRP E   4      -4.041  -0.123   7.670  1.00  0.00            
ATOM    673  CA  TRP E   4      -4.432   0.892   5.841  1.00  0.00            
ATOM    674  HA  TRP E   4      -4.378   1.892   5.443  1.00  0.00            
ATOM    675  CB  TRP E   4      -3.536  -0.078   4.985  1.00  0.00            
ATOM    676  HB1 TRP E   4      -3.342  -1.065   5.457  1.00  0.00            
ATOM    677  HB2 TRP E   4      -2.516   0.345   4.904  1.00  0.00            
ATOM    678  CG  TRP E   4      -4.039  -0.257   3.539  1.00  0.00            
ATOM    679  CD1 TRP E   4      -3.876   0.589   2.501  1.00  0.00            
ATOM    680  HD1 TRP E   4      -3.212   1.437   2.459  1.00  0.00            
ATOM    681  NE1 TRP E   4      -4.639   0.163   1.423  1.00  0.00            
ATOM    682  HE1 TRP E   4      -4.738   0.748   0.654  1.00  0.00            
ATOM    683  CE2 TRP E   4      -5.320  -0.900   1.787  1.00  0.00            
ATOM    684  CD2 TRP E   4      -4.996  -1.233   3.144  1.00  0.00            
ATOM    685  CE3 TRP E   4      -5.578  -2.395   3.749  1.00  0.00            
ATOM    686  HE3 TRP E   4      -5.340  -2.701   4.751  1.00  0.00            
ATOM    687  CZ3 TRP E   4      -6.409  -3.191   2.980  1.00  0.00            
ATOM    688  HZ3 TRP E   4      -6.896  -4.076   3.368  1.00  0.00            
ATOM    689  CZ2 TRP E   4      -6.190  -1.611   1.008  1.00  0.00            
ATOM    690  HZ2 TRP E   4      -6.257  -1.459  -0.058  1.00  0.00            
ATOM    691  CH2 TRP E   4      -6.667  -2.788   1.590  1.00  0.00            
ATOM    692  HH2 TRP E   4      -7.290  -3.374   0.932  1.00  0.00            
ATOM    693  C   TRP E   4      -5.874   0.484   5.825  1.00  0.00            
ATOM    694  O   TRP E   4      -6.258  -0.463   6.514  1.00  0.00            
ATOM    695  N   GLN E   5      -6.670   1.171   4.956  1.00  0.00            
ATOM    696  HN  GLN E   5      -6.309   1.962   4.476  1.00  0.00            
ATOM    697  CA  GLN E   5      -8.034   0.889   4.920  1.00  0.00            
ATOM    698  HA  GLN E   5      -8.245  -0.037   5.424  1.00  0.00            
ATOM    699  CB  GLN E   5      -8.815   2.125   5.540  1.00  0.00            
ATOM    700  HB1 GLN E   5      -9.867   2.022   5.210  1.00  0.00            
ATOM    701  HB2 GLN E   5      -8.370   3.105   5.271  1.00  0.00            
ATOM    702  CG  GLN E   5      -8.695   2.067   7.047  1.00  0.00            
ATOM    703  HG1 GLN E   5      -7.655   2.104   7.446  1.00  0.00            
ATOM    704  HG2 GLN E   5      -9.086   1.107   7.434  1.00  0.00            
ATOM    705  CD  GLN E   5      -9.409   3.164   7.851  1.00  0.00            
ATOM    706  OE1 GLN E   5     -10.386   2.865   8.573  1.00  0.00            
ATOM    707  NE2 GLN E   5      -8.989   4.388   7.730  1.00  0.00            
ATOM    708 HE21 GLN E   5      -8.497   4.606   6.885  1.00  0.00            
ATOM    709 HE22 GLN E   5      -9.400   5.118   8.277  1.00  0.00            
ATOM    710  C   GLN E   5      -8.441   0.707   3.436  1.00  0.00            
ATOM    711  O   GLN E   5      -7.858   1.301   2.512  1.00  0.00            
ATOM    712  N   TRP E   6      -9.439  -0.199   3.235  1.00  0.00            
ATOM    713  HN  TRP E   6      -9.668  -0.843   3.964  1.00  0.00            
ATOM    714  CA  TRP E   6     -10.014  -0.380   1.854  1.00  0.00            
ATOM    715  HA  TRP E   6      -9.163  -0.598   1.219  1.00  0.00            
ATOM    716  CB  TRP E   6     -10.999  -1.580   1.881  1.00  0.00            
ATOM    717  HB1 TRP E   6     -11.698  -1.329   2.695  1.00  0.00            
ATOM    718  HB2 TRP E   6     -10.402  -2.476   2.150  1.00  0.00            
ATOM    719  CG  TRP E   6     -11.764  -1.909   0.599  1.00  0.00            
ATOM    720  CD1 TRP E   6     -13.114  -1.959   0.365  1.00  0.00            
ATOM    721  HD1 TRP E   6     -13.778  -1.806   1.205  1.00  0.00            
ATOM    722  NE1 TRP E   6     -13.419  -2.074  -0.918  1.00  0.00            
ATOM    723  HE1 TRP E   6     -14.292  -2.080  -1.348  1.00  0.00            
ATOM    724  CE2 TRP E   6     -12.274  -1.943  -1.594  1.00  0.00            
ATOM    725  CD2 TRP E   6     -11.216  -1.810  -0.670  1.00  0.00            
ATOM    726  CE3 TRP E   6      -9.882  -1.658  -1.155  1.00  0.00            
ATOM    727  HE3 TRP E   6      -9.068  -1.652  -0.451  1.00  0.00            
ATOM    728  CZ3 TRP E   6      -9.649  -1.753  -2.530  1.00  0.00            
ATOM    729  HZ3 TRP E   6      -8.605  -1.688  -2.805  1.00  0.00            
ATOM    730  CZ2 TRP E   6     -12.019  -2.042  -3.036  1.00  0.00            
ATOM    731  HZ2 TRP E   6     -12.859  -2.058  -3.714  1.00  0.00            
ATOM    732  CH2 TRP E   6     -10.696  -1.796  -3.445  1.00  0.00            
ATOM    733  HH2 TRP E   6     -10.452  -1.744  -4.495  1.00  0.00            
ATOM    734  C   TRP E   6     -10.607   0.849   1.247  1.00  0.00            
ATOM    735  O   TRP E   6     -10.381   1.110   0.099  1.00  0.00            
ATOM    736  N   ASN E   7     -11.469   1.607   1.933  1.00  0.00            
ATOM    737  HN  ASN E   7     -11.702   1.366   2.867  1.00  0.00            
ATOM    738  CA  ASN E   7     -11.979   2.873   1.464  1.00  0.00            
ATOM    739  HA  ASN E   7     -11.808   2.931   0.399  1.00  0.00            
ATOM    740  CB  ASN E   7     -13.517   2.988   1.785  1.00  0.00            
ATOM    741  HB1 ASN E   7     -13.784   3.933   1.277  1.00  0.00            
ATOM    742  HB2 ASN E   7     -13.617   3.147   2.883  1.00  0.00            
ATOM    743  CG  ASN E   7     -14.412   1.859   1.383  1.00  0.00            
ATOM    744  OD1 ASN E   7     -14.674   0.929   2.171  1.00  0.00            
ATOM    745  ND2 ASN E   7     -14.780   1.689   0.081  1.00  0.00            
ATOM    746 HD21 ASN E   7     -15.321   0.910  -0.258  1.00  0.00            
ATOM    747 HD22 ASN E   7     -14.453   2.362  -0.581  1.00  0.00            
ATOM    748  C   ASN E   7     -11.205   4.058   2.259  1.00  0.00            
ATOM    749  OT1 ASN E   7     -10.308   3.933   3.099  1.00  0.00            
ATOM    750  OT2 ASN E   7     -11.556   5.200   1.850  1.00  0.00            
ATOM    751  N   LYS F   1       4.237   7.771   9.994  1.00  0.00            
ATOM    752  H1  LYS F   1       3.386   7.315   9.597  1.00  0.00            
ATOM    753  H2  LYS F   1       3.946   8.541  10.624  1.00  0.00            
ATOM    754  H3  LYS F   1       4.853   8.219   9.287  1.00  0.00            
ATOM    755  CA  LYS F   1       4.902   6.584  10.619  1.00  0.00            
ATOM    756  HA  LYS F   1       5.773   6.911  11.165  1.00  0.00            
ATOM    757  CB  LYS F   1       3.910   5.863  11.519  1.00  0.00            
ATOM    758  HB1 LYS F   1       3.440   5.006  10.989  1.00  0.00            
ATOM    759  HB2 LYS F   1       3.039   6.505  11.759  1.00  0.00            
ATOM    760  CG  LYS F   1       4.572   5.303  12.820  1.00  0.00            
ATOM    761  HG1 LYS F   1       5.058   6.191  13.303  1.00  0.00            
ATOM    762  HG2 LYS F   1       5.363   4.535  12.657  1.00  0.00            
ATOM    763  CD  LYS F   1       3.516   4.671  13.759  1.00  0.00            
ATOM    764  HD1 LYS F   1       2.770   5.400  14.153  1.00  0.00            
ATOM    765  HD2 LYS F   1       2.989   3.971  13.074  1.00  0.00            
ATOM    766  CE  LYS F   1       4.123   4.020  14.963  1.00  0.00            
ATOM    767  HE1 LYS F   1       4.879   3.222  14.796  1.00  0.00            
ATOM    768  HE2 LYS F   1       3.273   3.622  15.562  1.00  0.00            
ATOM    769  NZ  LYS F   1       4.794   5.028  15.793  1.00  0.00            
ATOM    770  HZ1 LYS F   1       4.190   5.866  15.941  1.00  0.00            
ATOM    771  HZ2 LYS F   1       5.063   4.738  16.757  1.00  0.00            
ATOM    772  HZ3 LYS F   1       5.711   5.344  15.410  1.00  0.00            
ATOM    773  C   LYS F   1       5.368   5.609   9.579  1.00  0.00            
ATOM    774  O   LYS F   1       4.635   5.312   8.643  1.00  0.00            
ATOM    775  N   TRP F   2       6.668   5.205   9.686  1.00  0.00            
ATOM    776  HN  TRP F   2       7.153   5.528  10.496  1.00  0.00            
ATOM    777  CA  TRP F   2       7.465   4.192   8.965  1.00  0.00            
ATOM    778  HA  TRP F   2       8.389   4.092   9.501  1.00  0.00            
ATOM    779  CB  TRP F   2       6.726   2.824   9.041  1.00  0.00            
ATOM    780  HB1 TRP F   2       7.273   1.935   8.653  1.00  0.00            
ATOM    781  HB2 TRP F   2       5.759   2.939   8.497  1.00  0.00            
ATOM    782  CG  TRP F   2       6.285   2.357  10.369  1.00  0.00            
ATOM    783  CD1 TRP F   2       5.000   2.091  10.721  1.00  0.00            
ATOM    784  HD1 TRP F   2       4.206   2.307  10.026  1.00  0.00            
ATOM    785  NE1 TRP F   2       4.877   1.872  12.070  1.00  0.00            
ATOM    786  HE1 TRP F   2       4.109   1.543  12.578  1.00  0.00            
ATOM    787  CE2 TRP F   2       6.195   1.948  12.634  1.00  0.00            
ATOM    788  CD2 TRP F   2       7.084   2.204  11.577  1.00  0.00            
ATOM    789  CE3 TRP F   2       8.478   2.319  11.851  1.00  0.00            
ATOM    790  HE3 TRP F   2       9.153   2.417  11.011  1.00  0.00            
ATOM    791  CZ3 TRP F   2       8.858   2.323  13.208  1.00  0.00            
ATOM    792  HZ3 TRP F   2       9.918   2.422  13.473  1.00  0.00            
ATOM    793  CZ2 TRP F   2       6.618   1.794  13.921  1.00  0.00            
ATOM    794  HZ2 TRP F   2       6.008   1.486  14.756  1.00  0.00            
ATOM    795  CH2 TRP F   2       7.963   2.030  14.188  1.00  0.00            
ATOM    796  HH2 TRP F   2       8.378   1.871  15.168  1.00  0.00            
ATOM    797  C   TRP F   2       7.772   4.729   7.526  1.00  0.00            
ATOM    798  O   TRP F   2       6.983   5.486   6.897  1.00  0.00            
ATOM    799  N   LYS F   3       8.924   4.346   6.992  1.00  0.00            
ATOM    800  HN  LYS F   3       9.564   3.883   7.603  1.00  0.00            
ATOM    801  CA  LYS F   3       9.519   4.659   5.641  1.00  0.00            
ATOM    802  HA  LYS F   3       8.807   5.312   5.175  1.00  0.00            
ATOM    803  CB  LYS F   3      10.897   5.333   5.619  1.00  0.00            
ATOM    804  HB1 LYS F   3      11.303   5.476   4.592  1.00  0.00            
ATOM    805  HB2 LYS F   3      11.587   4.604   6.119  1.00  0.00            
ATOM    806  CG  LYS F   3      10.975   6.661   6.414  1.00  0.00            
ATOM    807  HG1 LYS F   3      12.078   6.736   6.523  1.00  0.00            
ATOM    808  HG2 LYS F   3      10.485   6.586   7.411  1.00  0.00            
ATOM    809  CD  LYS F   3      10.333   7.835   5.727  1.00  0.00            
ATOM    810  HD1 LYS F   3      10.479   7.914   4.625  1.00  0.00            
ATOM    811  HD2 LYS F   3       9.248   7.703   5.921  1.00  0.00            
ATOM    812  CE  LYS F   3      10.764   9.184   6.425  1.00  0.00            
ATOM    813  HE1 LYS F   3      11.867   9.220   6.526  1.00  0.00            
ATOM    814  HE2 LYS F   3      10.307   9.196   7.440  1.00  0.00            
ATOM    815  NZ  LYS F   3      10.444  10.397   5.633  1.00  0.00            
ATOM    816  HZ1 LYS F   3      10.803  10.436   4.658  1.00  0.00            
ATOM    817  HZ2 LYS F   3       9.419  10.568   5.545  1.00  0.00            
ATOM    818  HZ3 LYS F   3      10.932  11.165   6.150  1.00  0.00            
ATOM    819  C   LYS F   3       9.676   3.384   4.872  1.00  0.00            
ATOM    820  O   LYS F   3      10.201   2.367   5.299  1.00  0.00            
ATOM    821  N   TRP F   4       9.173   3.445   3.601  1.00  0.00            
ATOM    822  HN  TRP F   4       8.668   4.253   3.289  1.00  0.00            
ATOM    823  CA  TRP F   4       9.036   2.315   2.734  1.00  0.00            
ATOM    824  HA  TRP F   4      10.051   1.933   2.696  1.00  0.00            
ATOM    825  CB  TRP F   4       7.959   1.326   3.222  1.00  0.00            
ATOM    826  HB1 TRP F   4       8.462   0.832   4.089  1.00  0.00            
ATOM    827  HB2 TRP F   4       7.794   0.563   2.435  1.00  0.00            
ATOM    828  CG  TRP F   4       6.746   2.101   3.654  1.00  0.00            
ATOM    829  CD1 TRP F   4       6.459   2.671   4.831  1.00  0.00            
ATOM    830  HD1 TRP F   4       7.087   2.639   5.714  1.00  0.00            
ATOM    831  NE1 TRP F   4       5.206   3.186   4.818  1.00  0.00            
ATOM    832  HE1 TRP F   4       4.736   3.667   5.527  1.00  0.00            
ATOM    833  CE2 TRP F   4       4.695   3.187   3.585  1.00  0.00            
ATOM    834  CD2 TRP F   4       5.649   2.499   2.788  1.00  0.00            
ATOM    835  CE3 TRP F   4       5.375   2.343   1.437  1.00  0.00            
ATOM    836  HE3 TRP F   4       5.927   1.755   0.715  1.00  0.00            
ATOM    837  CZ3 TRP F   4       4.282   3.036   0.871  1.00  0.00            
ATOM    838  HZ3 TRP F   4       4.227   2.894  -0.194  1.00  0.00            
ATOM    839  CZ2 TRP F   4       3.458   3.692   3.064  1.00  0.00            
ATOM    840  HZ2 TRP F   4       2.795   4.291   3.670  1.00  0.00            
ATOM    841  CH2 TRP F   4       3.257   3.618   1.698  1.00  0.00            
ATOM    842  HH2 TRP F   4       2.442   4.164   1.230  1.00  0.00            
ATOM    843  C   TRP F   4       8.827   2.781   1.285  1.00  0.00            
ATOM    844  O   TRP F   4       8.285   3.903   1.103  1.00  0.00            
ATOM    845  N   GLN F   5       9.117   1.930   0.320  1.00  0.00            
ATOM    846  HN  GLN F   5       9.658   1.135   0.570  1.00  0.00            
ATOM    847  CA  GLN F   5       8.934   2.221  -1.071  1.00  0.00            
ATOM    848  HA  GLN F   5       8.274   3.079  -1.051  1.00  0.00            
ATOM    849  CB  GLN F   5      10.362   2.514  -1.686  1.00  0.00            
ATOM    850  HB1 GLN F   5      11.120   1.733  -1.468  1.00  0.00            
ATOM    851  HB2 GLN F   5      10.670   3.385  -1.070  1.00  0.00            
ATOM    852  CG  GLN F   5      10.639   2.844  -3.167  1.00  0.00            
ATOM    853  HG1 GLN F   5      10.270   2.109  -3.916  1.00  0.00            
ATOM    854  HG2 GLN F   5      11.702   3.019  -3.421  1.00  0.00            
ATOM    855  CD  GLN F   5       9.935   4.187  -3.537  1.00  0.00            
ATOM    856  OE1 GLN F   5       8.731   4.149  -3.721  1.00  0.00            
ATOM    857  NE2 GLN F   5      10.614   5.388  -3.493  1.00  0.00            
ATOM    858 HE21 GLN F   5      11.607   5.274  -3.423  1.00  0.00            
ATOM    859 HE22 GLN F   5      10.314   6.167  -4.053  1.00  0.00            
ATOM    860  C   GLN F   5       8.198   1.144  -1.794  1.00  0.00            
ATOM    861  O   GLN F   5       8.569  -0.019  -1.911  1.00  0.00            
ATOM    862  N   TRP F   6       7.010   1.431  -2.330  1.00  0.00            
ATOM    863  HN  TRP F   6       6.623   2.346  -2.265  1.00  0.00            
ATOM    864  CA  TRP F   6       6.179   0.467  -3.102  1.00  0.00            
ATOM    865  HA  TRP F   6       6.367  -0.468  -2.603  1.00  0.00            
ATOM    866  CB  TRP F   6       4.727   1.079  -3.079  1.00  0.00            
ATOM    867  HB1 TRP F   6       4.653   2.092  -3.551  1.00  0.00            
ATOM    868  HB2 TRP F   6       4.405   1.188  -2.026  1.00  0.00            
ATOM    869  CG  TRP F   6       3.727   0.276  -3.833  1.00  0.00            
ATOM    870  CD1 TRP F   6       3.394   0.319  -5.198  1.00  0.00            
ATOM    871  HD1 TRP F   6       3.756   1.134  -5.809  1.00  0.00            
ATOM    872  NE1 TRP F   6       2.563  -0.691  -5.554  1.00  0.00            
ATOM    873  HE1 TRP F   6       2.492  -1.072  -6.448  1.00  0.00            
ATOM    874  CE2 TRP F   6       2.472  -1.502  -4.417  1.00  0.00            
ATOM    875  CD2 TRP F   6       3.168  -0.962  -3.315  1.00  0.00            
ATOM    876  CE3 TRP F   6       3.255  -1.610  -2.043  1.00  0.00            
ATOM    877  HE3 TRP F   6       3.774  -1.178  -1.196  1.00  0.00            
ATOM    878  CZ3 TRP F   6       2.799  -2.985  -2.059  1.00  0.00            
ATOM    879  HZ3 TRP F   6       2.697  -3.607  -1.185  1.00  0.00            
ATOM    880  CZ2 TRP F   6       1.893  -2.787  -4.271  1.00  0.00            
ATOM    881  HZ2 TRP F   6       1.362  -3.150  -5.137  1.00  0.00            
ATOM    882  CH2 TRP F   6       2.155  -3.552  -3.155  1.00  0.00            
ATOM    883  HH2 TRP F   6       1.706  -4.530  -3.072  1.00  0.00            
ATOM    884  C   TRP F   6       6.641   0.268  -4.511  1.00  0.00            
ATOM    885  O   TRP F   6       6.491  -0.814  -5.055  1.00  0.00            
ATOM    886  N   ASN F   7       7.221   1.255  -5.148  1.00  0.00            
ATOM    887  HN  ASN F   7       7.127   2.177  -4.762  1.00  0.00            
ATOM    888  CA  ASN F   7       7.478   1.179  -6.554  1.00  0.00            
ATOM    889  HA  ASN F   7       6.585   0.824  -7.046  1.00  0.00            
ATOM    890  CB  ASN F   7       7.803   2.613  -7.062  1.00  0.00            
ATOM    891  HB1 ASN F   7       8.168   2.489  -8.109  1.00  0.00            
ATOM    892  HB2 ASN F   7       8.610   2.997  -6.414  1.00  0.00            
ATOM    893  CG  ASN F   7       6.554   3.485  -7.093  1.00  0.00            
ATOM    894  OD1 ASN F   7       5.966   3.495  -8.167  1.00  0.00            
ATOM    895  ND2 ASN F   7       6.271   4.204  -6.036  1.00  0.00            
ATOM    896 HD21 ASN F   7       6.820   4.238  -5.206  1.00  0.00            
ATOM    897 HD22 ASN F   7       5.528   4.874  -6.075  1.00  0.00            
ATOM    898  C   ASN F   7       8.676   0.349  -6.882  1.00  0.00            
ATOM    899  OT1 ASN F   7       8.590  -0.416  -7.875  1.00  0.00            
ATOM    900  OT2 ASN F   7       9.748   0.434  -6.205  1.00  0.00            
END
ATOM      1  N   LYS A   1      10.983  -8.313   7.318  1.00  0.00            
ATOM      2  H1  LYS A   1      11.156  -8.415   6.290  1.00  0.00            
ATOM      3  H2  LYS A   1      11.883  -7.975   7.698  1.00  0.00            
ATOM      4  H3  LYS A   1      10.769  -9.246   7.730  1.00  0.00            
ATOM      5  CA  LYS A   1       9.853  -7.395   7.628  1.00  0.00            
ATOM      6  HA  LYS A   1       9.657  -7.583   8.674  1.00  0.00            
ATOM      7  CB  LYS A   1      10.261  -5.902   7.453  1.00  0.00            
ATOM      8  HB1 LYS A   1       9.311  -5.331   7.419  1.00  0.00            
ATOM      9  HB2 LYS A   1      10.838  -5.731   6.512  1.00  0.00            
ATOM     10  CG  LYS A   1      11.139  -5.320   8.559  1.00  0.00            
ATOM     11  HG1 LYS A   1      12.070  -5.904   8.667  1.00  0.00            
ATOM     12  HG2 LYS A   1      10.465  -5.365   9.448  1.00  0.00            
ATOM     13  CD  LYS A   1      11.656  -3.950   8.275  1.00  0.00            
ATOM     14  HD1 LYS A   1      12.475  -3.950   7.524  1.00  0.00            
ATOM     15  HD2 LYS A   1      10.804  -3.324   7.946  1.00  0.00            
ATOM     16  CE  LYS A   1      12.388  -3.322   9.446  1.00  0.00            
ATOM     17  HE1 LYS A   1      13.309  -3.883   9.713  1.00  0.00            
ATOM     18  HE2 LYS A   1      11.766  -3.254  10.365  1.00  0.00            
ATOM     19  NZ  LYS A   1      12.844  -1.877   9.129  1.00  0.00            
ATOM     20  HZ1 LYS A   1      13.349  -1.812   8.219  1.00  0.00            
ATOM     21  HZ2 LYS A   1      11.954  -1.346   9.049  1.00  0.00            
ATOM     22  HZ3 LYS A   1      13.465  -1.593   9.912  1.00  0.00            
ATOM     23  C   LYS A   1       8.547  -7.760   6.943  1.00  0.00            
ATOM     24  O   LYS A   1       8.496  -8.405   5.881  1.00  0.00            
ATOM     25  N   TRP A   2       7.455  -7.406   7.664  1.00  0.00            
ATOM     26  HN  TRP A   2       7.597  -6.903   8.521  1.00  0.00            
ATOM     27  CA  TRP A   2       6.045  -7.577   7.251  1.00  0.00            
ATOM     28  HA  TRP A   2       5.983  -8.596   6.904  1.00  0.00            
ATOM     29  CB  TRP A   2       5.056  -7.393   8.467  1.00  0.00            
ATOM     30  HB1 TRP A   2       5.319  -6.476   9.032  1.00  0.00            
ATOM     31  HB2 TRP A   2       5.391  -8.183   9.185  1.00  0.00            
ATOM     32  CG  TRP A   2       3.611  -7.573   8.198  1.00  0.00            
ATOM     33  CD1 TRP A   2       3.057  -8.778   8.386  1.00  0.00            
ATOM     34  HD1 TRP A   2       3.558  -9.697   8.666  1.00  0.00            
ATOM     35  NE1 TRP A   2       1.772  -8.624   8.057  1.00  0.00            
ATOM     36  HE1 TRP A   2       1.205  -9.366   7.775  1.00  0.00            
ATOM     37  CE2 TRP A   2       1.424  -7.318   7.806  1.00  0.00            
ATOM     38  CD2 TRP A   2       2.622  -6.572   7.919  1.00  0.00            
ATOM     39  CE3 TRP A   2       2.587  -5.151   7.805  1.00  0.00            
ATOM     40  HE3 TRP A   2       3.477  -4.552   7.918  1.00  0.00            
ATOM     41  CZ3 TRP A   2       1.351  -4.588   7.444  1.00  0.00            
ATOM     42  HZ3 TRP A   2       1.269  -3.515   7.379  1.00  0.00            
ATOM     43  CZ2 TRP A   2       0.233  -6.730   7.604  1.00  0.00            
ATOM     44  HZ2 TRP A   2      -0.687  -7.299   7.507  1.00  0.00            
ATOM     45  CH2 TRP A   2       0.208  -5.365   7.448  1.00  0.00            
ATOM     46  HH2 TRP A   2      -0.778  -4.979   7.211  1.00  0.00            
ATOM     47  C   TRP A   2       5.635  -6.752   6.020  1.00  0.00            
ATOM     48  O   TRP A   2       6.139  -5.656   5.732  1.00  0.00            
ATOM     49  N   LYS A   3       4.783  -7.310   5.166  1.00  0.00            
ATOM     50  HN  LYS A   3       4.419  -8.229   5.330  1.00  0.00            
ATOM     51  CA  LYS A   3       4.208  -6.656   4.015  1.00  0.00            
ATOM     52  HA  LYS A   3       4.502  -5.615   3.977  1.00  0.00            
ATOM     53  CB  LYS A   3       4.719  -7.331   2.690  1.00  0.00            
ATOM     54  HB1 LYS A   3       4.106  -6.958   1.843  1.00  0.00            
ATOM     55  HB2 LYS A   3       4.581  -8.440   2.708  1.00  0.00            
ATOM     56  CG  LYS A   3       6.199  -6.972   2.489  1.00  0.00            
ATOM     57  HG1 LYS A   3       6.888  -7.504   3.177  1.00  0.00            
ATOM     58  HG2 LYS A   3       6.458  -5.916   2.714  1.00  0.00            
ATOM     59  CD  LYS A   3       6.696  -7.216   1.052  1.00  0.00            
ATOM     60  HD1 LYS A   3       7.791  -7.297   1.239  1.00  0.00            
ATOM     61  HD2 LYS A   3       6.471  -8.204   0.603  1.00  0.00            
ATOM     62  CE  LYS A   3       6.349  -6.081   0.144  1.00  0.00            
ATOM     63  HE1 LYS A   3       6.614  -5.031   0.423  1.00  0.00            
ATOM     64  HE2 LYS A   3       5.246  -6.030   0.005  1.00  0.00            
ATOM     65  NZ  LYS A   3       6.955  -6.283  -1.240  1.00  0.00            
ATOM     66  HZ1 LYS A   3       7.994  -6.332  -1.252  1.00  0.00            
ATOM     67  HZ2 LYS A   3       6.722  -7.238  -1.586  1.00  0.00            
ATOM     68  HZ3 LYS A   3       6.706  -5.624  -2.000  1.00  0.00            
ATOM     69  C   LYS A   3       2.654  -6.639   4.009  1.00  0.00            
ATOM     70  O   LYS A   3       1.945  -7.521   4.554  1.00  0.00            
ATOM     71  N   TRP A   4       2.065  -5.559   3.439  1.00  0.00            
ATOM     72  HN  TRP A   4       2.653  -4.949   2.905  1.00  0.00            
ATOM     73  CA  TRP A   4       0.636  -5.392   3.291  1.00  0.00            
ATOM     74  HA  TRP A   4       0.251  -5.847   4.189  1.00  0.00            
ATOM     75  CB  TRP A   4       0.332  -3.928   3.274  1.00  0.00            
ATOM     76  HB1 TRP A   4       0.778  -3.510   2.343  1.00  0.00            
ATOM     77  HB2 TRP A   4       0.767  -3.436   4.171  1.00  0.00            
ATOM     78  CG  TRP A   4      -1.168  -3.640   3.253  1.00  0.00            
ATOM     79  CD1 TRP A   4      -1.853  -3.541   4.396  1.00  0.00            
ATOM     80  HD1 TRP A   4      -1.571  -3.807   5.411  1.00  0.00            
ATOM     81  NE1 TRP A   4      -3.179  -3.256   4.028  1.00  0.00            
ATOM     82  HE1 TRP A   4      -3.841  -3.032   4.705  1.00  0.00            
ATOM     83  CE2 TRP A   4      -3.278  -3.041   2.713  1.00  0.00            
ATOM     84  CD2 TRP A   4      -2.055  -3.294   2.135  1.00  0.00            
ATOM     85  CE3 TRP A   4      -1.912  -3.229   0.792  1.00  0.00            
ATOM     86  HE3 TRP A   4      -0.976  -3.535   0.347  1.00  0.00            
ATOM     87  CZ3 TRP A   4      -2.957  -2.813  -0.026  1.00  0.00            
ATOM     88  HZ3 TRP A   4      -2.761  -2.593  -1.068  1.00  0.00            
ATOM     89  CZ2 TRP A   4      -4.383  -2.800   1.946  1.00  0.00            
ATOM     90  HZ2 TRP A   4      -5.379  -2.764   2.340  1.00  0.00            
ATOM     91  CH2 TRP A   4      -4.173  -2.605   0.550  1.00  0.00            
ATOM     92  HH2 TRP A   4      -4.946  -2.186  -0.081  1.00  0.00            
ATOM     93  C   TRP A   4       0.210  -6.153   2.070  1.00  0.00            
ATOM     94  O   TRP A   4       0.864  -6.196   1.100  1.00  0.00            
ATOM     95  N   GLN A   5      -1.021  -6.776   2.056  1.00  0.00            
ATOM     96  HN  GLN A   5      -1.593  -6.612   2.854  1.00  0.00            
ATOM     97  CA  GLN A   5      -1.549  -7.561   0.956  1.00  0.00            
ATOM     98  HA  GLN A   5      -0.865  -7.583   0.126  1.00  0.00            
ATOM     99  CB  GLN A   5      -1.796  -9.041   1.459  1.00  0.00            
ATOM    100  HB1 GLN A   5      -2.228  -9.497   0.543  1.00  0.00            
ATOM    101  HB2 GLN A   5      -2.575  -8.947   2.248  1.00  0.00            
ATOM    102  CG  GLN A   5      -0.553  -9.734   1.983  1.00  0.00            
ATOM    103  HG1 GLN A   5      -0.793 -10.735   2.399  1.00  0.00            
ATOM    104  HG2 GLN A   5      -0.117  -9.167   2.831  1.00  0.00            
ATOM    105  CD  GLN A   5       0.533 -10.081   1.005  1.00  0.00            
ATOM    106  OE1 GLN A   5       0.338 -11.214   0.533  1.00  0.00            
ATOM    107  NE2 GLN A   5       1.507  -9.189   0.714  1.00  0.00            
ATOM    108 HE21 GLN A   5       1.489  -8.266   1.112  1.00  0.00            
ATOM    109 HE22 GLN A   5       2.187  -9.604   0.107  1.00  0.00            
ATOM    110  C   GLN A   5      -2.878  -6.896   0.566  1.00  0.00            
ATOM    111  O   GLN A   5      -3.747  -6.718   1.436  1.00  0.00            
ATOM    112  N   TRP A   6      -2.976  -6.529  -0.726  1.00  0.00            
ATOM    113  HN  TRP A   6      -2.242  -6.763  -1.356  1.00  0.00            
ATOM    114  CA  TRP A   6      -4.160  -5.934  -1.180  1.00  0.00            
ATOM    115  HA  TRP A   6      -4.340  -5.181  -0.439  1.00  0.00            
ATOM    116  CB  TRP A   6      -3.888  -5.243  -2.549  1.00  0.00            
ATOM    117  HB1 TRP A   6      -3.165  -5.771  -3.206  1.00  0.00            
ATOM    118  HB2 TRP A   6      -3.235  -4.376  -2.343  1.00  0.00            
ATOM    119  CG  TRP A   6      -5.020  -4.832  -3.534  1.00  0.00            
ATOM    120  CD1 TRP A   6      -4.985  -5.118  -4.849  1.00  0.00            
ATOM    121  HD1 TRP A   6      -4.224  -5.782  -5.240  1.00  0.00            
ATOM    122  NE1 TRP A   6      -5.988  -4.477  -5.509  1.00  0.00            
ATOM    123  HE1 TRP A   6      -6.043  -4.263  -6.461  1.00  0.00            
ATOM    124  CE2 TRP A   6      -6.776  -3.838  -4.602  1.00  0.00            
ATOM    125  CD2 TRP A   6      -6.148  -3.992  -3.333  1.00  0.00            
ATOM    126  CE3 TRP A   6      -6.717  -3.347  -2.224  1.00  0.00            
ATOM    127  HE3 TRP A   6      -6.208  -3.360  -1.266  1.00  0.00            
ATOM    128  CZ3 TRP A   6      -7.878  -2.574  -2.448  1.00  0.00            
ATOM    129  HZ3 TRP A   6      -8.254  -2.093  -1.566  1.00  0.00            
ATOM    130  CZ2 TRP A   6      -7.991  -3.131  -4.796  1.00  0.00            
ATOM    131  HZ2 TRP A   6      -8.364  -2.958  -5.789  1.00  0.00            
ATOM    132  CH2 TRP A   6      -8.571  -2.546  -3.650  1.00  0.00            
ATOM    133  HH2 TRP A   6      -9.516  -2.019  -3.647  1.00  0.00            
ATOM    134  C   TRP A   6      -5.395  -6.785  -1.049  1.00  0.00            
ATOM    135  O   TRP A   6      -5.689  -7.700  -1.851  1.00  0.00            
ATOM    136  N   ASN A   7      -6.233  -6.434  -0.015  1.00  0.00            
ATOM    137  HN  ASN A   7      -5.897  -5.739   0.616  1.00  0.00            
ATOM    138  CA  ASN A   7      -7.518  -7.048   0.360  1.00  0.00            
ATOM    139  HA  ASN A   7      -7.839  -7.605  -0.500  1.00  0.00            
ATOM    140  CB  ASN A   7      -7.427  -8.186   1.469  1.00  0.00            
ATOM    141  HB1 ASN A   7      -7.110  -7.760   2.448  1.00  0.00            
ATOM    142  HB2 ASN A   7      -6.609  -8.889   1.189  1.00  0.00            
ATOM    143  CG  ASN A   7      -8.732  -8.989   1.571  1.00  0.00            
ATOM    144  OD1 ASN A   7      -9.562  -8.945   0.668  1.00  0.00            
ATOM    145  ND2 ASN A   7      -8.901  -9.836   2.602  1.00  0.00            
ATOM    146 HD21 ASN A   7      -8.208  -9.837   3.313  1.00  0.00            
ATOM    147 HD22 ASN A   7      -9.818 -10.034   2.944  1.00  0.00            
ATOM    148  C   ASN A   7      -8.587  -5.974   0.632  1.00  0.00            
ATOM    149  OT1 ASN A   7      -8.966  -5.626   1.800  1.00  0.00            
ATOM    150  OT2 ASN A   7      -9.206  -5.513  -0.351  1.00  0.00            
ATOM    151  N   LYS B   1     -12.860  -4.204  12.119  1.00  0.00            
ATOM    152  H1  LYS B   1     -12.775  -4.964  12.823  1.00  0.00            
ATOM    153  H2  LYS B   1     -13.296  -3.322  12.475  1.00  0.00            
ATOM    154  H3  LYS B   1     -13.635  -4.580  11.531  1.00  0.00            
ATOM    155  CA  LYS B   1     -11.637  -4.016  11.295  1.00  0.00            
ATOM    156  HA  LYS B   1     -10.944  -3.448  11.905  1.00  0.00            
ATOM    157  CB  LYS B   1     -10.982  -5.383  11.028  1.00  0.00            
ATOM    158  HB1 LYS B   1     -11.689  -6.239  11.044  1.00  0.00            
ATOM    159  HB2 LYS B   1     -10.216  -5.642  11.786  1.00  0.00            
ATOM    160  CG  LYS B   1     -10.101  -5.534   9.793  1.00  0.00            
ATOM    161  HG1 LYS B   1      -9.221  -4.866   9.847  1.00  0.00            
ATOM    162  HG2 LYS B   1     -10.673  -5.318   8.865  1.00  0.00            
ATOM    163  CD  LYS B   1      -9.593  -7.007   9.687  1.00  0.00            
ATOM    164  HD1 LYS B   1      -8.802  -7.069   8.908  1.00  0.00            
ATOM    165  HD2 LYS B   1      -9.234  -7.338  10.683  1.00  0.00            
ATOM    166  CE  LYS B   1     -10.786  -7.974   9.348  1.00  0.00            
ATOM    167  HE1 LYS B   1     -11.330  -7.685   8.428  1.00  0.00            
ATOM    168  HE2 LYS B   1     -11.505  -8.043  10.199  1.00  0.00            
ATOM    169  NZ  LYS B   1     -10.300  -9.347   9.023  1.00  0.00            
ATOM    170  HZ1 LYS B   1      -9.535  -9.752   9.605  1.00  0.00            
ATOM    171  HZ2 LYS B   1     -11.148  -9.946   9.107  1.00  0.00            
ATOM    172  HZ3 LYS B   1      -9.962  -9.413   8.043  1.00  0.00            
ATOM    173  C   LYS B   1     -11.847  -3.210  10.036  1.00  0.00            
ATOM    174  O   LYS B   1     -12.971  -3.173   9.469  1.00  0.00            
ATOM    175  N   TRP B   2     -10.904  -2.330   9.694  1.00  0.00            
ATOM    176  HN  TRP B   2     -10.161  -2.240  10.353  1.00  0.00            
ATOM    177  CA  TRP B   2     -10.784  -1.464   8.550  1.00  0.00            
ATOM    178  HA  TRP B   2     -11.622  -0.784   8.600  1.00  0.00            
ATOM    179  CB  TRP B   2      -9.657  -0.347   8.787  1.00  0.00            
ATOM    180  HB1 TRP B   2      -8.756  -0.927   9.079  1.00  0.00            
ATOM    181  HB2 TRP B   2      -9.833   0.261   9.697  1.00  0.00            
ATOM    182  CG  TRP B   2      -9.314   0.541   7.599  1.00  0.00            
ATOM    183  CD1 TRP B   2      -8.153   0.536   6.916  1.00  0.00            
ATOM    184  HD1 TRP B   2      -7.314  -0.013   7.311  1.00  0.00            
ATOM    185  NE1 TRP B   2      -8.168   1.443   5.950  1.00  0.00            
ATOM    186  HE1 TRP B   2      -7.599   1.460   5.167  1.00  0.00            
ATOM    187  CE2 TRP B   2      -9.460   1.953   5.878  1.00  0.00            
ATOM    188  CD2 TRP B   2     -10.161   1.500   7.006  1.00  0.00            
ATOM    189  CE3 TRP B   2     -11.497   1.998   7.200  1.00  0.00            
ATOM    190  HE3 TRP B   2     -11.946   1.666   8.126  1.00  0.00            
ATOM    191  CZ3 TRP B   2     -12.091   2.906   6.275  1.00  0.00            
ATOM    192  HZ3 TRP B   2     -13.064   3.334   6.435  1.00  0.00            
ATOM    193  CZ2 TRP B   2     -10.032   2.839   4.919  1.00  0.00            
ATOM    194  HZ2 TRP B   2      -9.495   3.190   4.058  1.00  0.00            
ATOM    195  CH2 TRP B   2     -11.405   3.183   5.117  1.00  0.00            
ATOM    196  HH2 TRP B   2     -11.807   3.908   4.423  1.00  0.00            
ATOM    197  C   TRP B   2     -10.687  -2.150   7.196  1.00  0.00            
ATOM    198  O   TRP B   2      -9.975  -3.149   7.113  1.00  0.00            
ATOM    199  N   LYS B   3     -11.371  -1.673   6.119  1.00  0.00            
ATOM    200  HN  LYS B   3     -11.965  -0.884   6.205  1.00  0.00            
ATOM    201  CA  LYS B   3     -11.067  -2.200   4.781  1.00  0.00            
ATOM    202  HA  LYS B   3     -10.076  -2.647   4.782  1.00  0.00            
ATOM    203  CB  LYS B   3     -12.054  -3.222   4.380  1.00  0.00            
ATOM    204  HB1 LYS B   3     -12.961  -2.586   4.273  1.00  0.00            
ATOM    205  HB2 LYS B   3     -12.259  -3.911   5.227  1.00  0.00            
ATOM    206  CG  LYS B   3     -11.862  -4.064   3.148  1.00  0.00            
ATOM    207  HG1 LYS B   3     -10.808  -4.427   3.052  1.00  0.00            
ATOM    208  HG2 LYS B   3     -12.156  -3.511   2.226  1.00  0.00            
ATOM    209  CD  LYS B   3     -12.762  -5.303   3.072  1.00  0.00            
ATOM    210  HD1 LYS B   3     -12.461  -6.003   3.884  1.00  0.00            
ATOM    211  HD2 LYS B   3     -13.779  -4.921   3.291  1.00  0.00            
ATOM    212  CE  LYS B   3     -12.684  -6.047   1.687  1.00  0.00            
ATOM    213  HE1 LYS B   3     -12.877  -5.375   0.824  1.00  0.00            
ATOM    214  HE2 LYS B   3     -13.481  -6.819   1.784  1.00  0.00            
ATOM    215  NZ  LYS B   3     -11.394  -6.728   1.583  1.00  0.00            
ATOM    216  HZ1 LYS B   3     -11.015  -7.213   2.425  1.00  0.00            
ATOM    217  HZ2 LYS B   3     -11.411  -7.389   0.785  1.00  0.00            
ATOM    218  HZ3 LYS B   3     -10.725  -5.934   1.495  1.00  0.00            
ATOM    219  C   LYS B   3     -10.908  -0.979   3.776  1.00  0.00            
ATOM    220  O   LYS B   3     -11.865  -0.254   3.578  1.00  0.00            
ATOM    221  N   TRP B   4      -9.712  -0.797   3.213  1.00  0.00            
ATOM    222  HN  TRP B   4      -8.900  -1.387   3.242  1.00  0.00            
ATOM    223  CA  TRP B   4      -9.508   0.226   2.201  1.00  0.00            
ATOM    224  HA  TRP B   4      -9.963   1.133   2.566  1.00  0.00            
ATOM    225  CB  TRP B   4      -8.007   0.773   2.031  1.00  0.00            
ATOM    226  HB1 TRP B   4      -7.387  -0.145   1.932  1.00  0.00            
ATOM    227  HB2 TRP B   4      -7.743   1.157   3.039  1.00  0.00            
ATOM    228  CG  TRP B   4      -7.733   1.749   0.964  1.00  0.00            
ATOM    229  CD1 TRP B   4      -8.053   3.127   1.047  1.00  0.00            
ATOM    230  HD1 TRP B   4      -8.557   3.668   1.835  1.00  0.00            
ATOM    231  NE1 TRP B   4      -7.606   3.654  -0.170  1.00  0.00            
ATOM    232  HE1 TRP B   4      -7.683   4.538  -0.578  1.00  0.00            
ATOM    233  CE2 TRP B   4      -7.024   2.707  -0.900  1.00  0.00            
ATOM    234  CD2 TRP B   4      -7.009   1.509  -0.204  1.00  0.00            
ATOM    235  CE3 TRP B   4      -6.504   0.347  -0.761  1.00  0.00            
ATOM    236  HE3 TRP B   4      -6.621  -0.652  -0.378  1.00  0.00            
ATOM    237  CZ3 TRP B   4      -5.840   0.461  -2.034  1.00  0.00            
ATOM    238  HZ3 TRP B   4      -5.379  -0.389  -2.494  1.00  0.00            
ATOM    239  CZ2 TRP B   4      -6.357   2.819  -2.127  1.00  0.00            
ATOM    240  HZ2 TRP B   4      -6.355   3.783  -2.618  1.00  0.00            
ATOM    241  CH2 TRP B   4      -5.750   1.706  -2.684  1.00  0.00            
ATOM    242  HH2 TRP B   4      -5.215   1.727  -3.629  1.00  0.00            
ATOM    243  C   TRP B   4     -10.241  -0.133   0.894  1.00  0.00            
ATOM    244  O   TRP B   4     -10.426  -1.276   0.485  1.00  0.00            
ATOM    245  N   GLN B   5     -10.776   0.919   0.153  1.00  0.00            
ATOM    246  HN  GLN B   5     -10.585   1.871   0.385  1.00  0.00            
ATOM    247  CA  GLN B   5     -11.769   0.708  -0.868  1.00  0.00            
ATOM    248  HA  GLN B   5     -12.335   1.611  -1.005  1.00  0.00            
ATOM    249  CB  GLN B   5     -11.013   0.526  -2.203  1.00  0.00            
ATOM    250  HB1 GLN B   5     -11.703   0.159  -2.994  1.00  0.00            
ATOM    251  HB2 GLN B   5     -10.390  -0.383  -2.071  1.00  0.00            
ATOM    252  CG  GLN B   5     -10.012   1.704  -2.586  1.00  0.00            
ATOM    253  HG1 GLN B   5      -9.303   1.247  -3.311  1.00  0.00            
ATOM    254  HG2 GLN B   5      -9.511   2.051  -1.658  1.00  0.00            
ATOM    255  CD  GLN B   5     -10.757   2.879  -3.220  1.00  0.00            
ATOM    256  OE1 GLN B   5     -10.660   4.023  -2.890  1.00  0.00            
ATOM    257  NE2 GLN B   5     -11.475   2.562  -4.370  1.00  0.00            
ATOM    258 HE21 GLN B   5     -11.200   1.678  -4.749  1.00  0.00            
ATOM    259 HE22 GLN B   5     -11.963   3.246  -4.911  1.00  0.00            
ATOM    260  C   GLN B   5     -12.957  -0.240  -0.672  1.00  0.00            
ATOM    261  O   GLN B   5     -13.391  -0.949  -1.601  1.00  0.00            
ATOM    262  N   TRP B   6     -13.596  -0.252   0.517  1.00  0.00            
ATOM    263  HN  TRP B   6     -13.293   0.310   1.279  1.00  0.00            
ATOM    264  CA  TRP B   6     -14.796  -1.067   0.744  1.00  0.00            
ATOM    265  HA  TRP B   6     -15.267  -1.394  -0.165  1.00  0.00            
ATOM    266  CB  TRP B   6     -14.387  -2.424   1.267  1.00  0.00            
ATOM    267  HB1 TRP B   6     -13.945  -2.215   2.265  1.00  0.00            
ATOM    268  HB2 TRP B   6     -13.611  -2.885   0.617  1.00  0.00            
ATOM    269  CG  TRP B   6     -15.473  -3.489   1.503  1.00  0.00            
ATOM    270  CD1 TRP B   6     -16.036  -3.904   2.705  1.00  0.00            
ATOM    271  HD1 TRP B   6     -15.751  -3.394   3.608  1.00  0.00            
ATOM    272  NE1 TRP B   6     -16.913  -4.906   2.576  1.00  0.00            
ATOM    273  HE1 TRP B   6     -17.487  -5.232   3.298  1.00  0.00            
ATOM    274  CE2 TRP B   6     -17.044  -5.188   1.267  1.00  0.00            
ATOM    275  CD2 TRP B   6     -16.135  -4.330   0.522  1.00  0.00            
ATOM    276  CE3 TRP B   6     -16.163  -4.301  -0.891  1.00  0.00            
ATOM    277  HE3 TRP B   6     -15.649  -3.577  -1.528  1.00  0.00            
ATOM    278  CZ3 TRP B   6     -17.119  -5.055  -1.515  1.00  0.00            
ATOM    279  HZ3 TRP B   6     -17.358  -5.005  -2.568  1.00  0.00            
ATOM    280  CZ2 TRP B   6     -17.929  -5.918   0.610  1.00  0.00            
ATOM    281  HZ2 TRP B   6     -18.644  -6.488   1.185  1.00  0.00            
ATOM    282  CH2 TRP B   6     -17.960  -5.925  -0.783  1.00  0.00            
ATOM    283  HH2 TRP B   6     -18.729  -6.467  -1.308  1.00  0.00            
ATOM    284  C   TRP B   6     -15.828  -0.309   1.629  1.00  0.00            
ATOM    285  O   TRP B   6     -15.442   0.308   2.655  1.00  0.00            
ATOM    286  N   ASN B   7     -17.119  -0.461   1.314  1.00  0.00            
ATOM    287  HN  ASN B   7     -17.469  -0.956   0.521  1.00  0.00            
ATOM    288  CA  ASN B   7     -18.205   0.181   2.073  1.00  0.00            
ATOM    289  HA  ASN B   7     -17.761   0.984   2.644  1.00  0.00            
ATOM    290  CB  ASN B   7     -19.170   0.664   1.033  1.00  0.00            
ATOM    291  HB1 ASN B   7     -19.693  -0.205   0.562  1.00  0.00            
ATOM    292  HB2 ASN B   7     -18.647   1.010   0.115  1.00  0.00            
ATOM    293  CG  ASN B   7     -20.131   1.716   1.508  1.00  0.00            
ATOM    294  OD1 ASN B   7     -20.117   2.355   2.585  1.00  0.00            
ATOM    295  ND2 ASN B   7     -21.157   1.947   0.689  1.00  0.00            
ATOM    296 HD21 ASN B   7     -21.213   1.389  -0.138  1.00  0.00            
ATOM    297 HD22 ASN B   7     -21.928   2.487   1.025  1.00  0.00            
ATOM    298  C   ASN B   7     -18.851  -0.824   3.034  1.00  0.00            
ATOM    299  OT1 ASN B   7     -19.717  -1.587   2.484  1.00  0.00            
ATOM    300  OT2 ASN B   7     -18.636  -0.768   4.280  1.00  0.00            
ATOM    301  N   LYS C   1       0.542  -7.316 -10.426  1.00  0.00            
ATOM    302  H1  LYS C   1      -0.486  -7.220 -10.470  1.00  0.00            
ATOM    303  H2  LYS C   1       1.096  -6.843 -11.165  1.00  0.00            
ATOM    304  H3  LYS C   1       0.696  -8.295 -10.734  1.00  0.00            
ATOM    305  CA  LYS C   1       0.986  -7.002  -9.103  1.00  0.00            
ATOM    306  HA  LYS C   1       0.492  -7.625  -8.367  1.00  0.00            
ATOM    307  CB  LYS C   1       2.554  -7.233  -8.990  1.00  0.00            
ATOM    308  HB1 LYS C   1       3.104  -6.909  -8.083  1.00  0.00            
ATOM    309  HB2 LYS C   1       2.891  -6.544  -9.802  1.00  0.00            
ATOM    310  CG  LYS C   1       2.910  -8.709  -9.375  1.00  0.00            
ATOM    311  HG1 LYS C   1       3.883  -8.676  -9.917  1.00  0.00            
ATOM    312  HG2 LYS C   1       2.194  -9.158 -10.097  1.00  0.00            
ATOM    313  CD  LYS C   1       3.200  -9.572  -8.107  1.00  0.00            
ATOM    314  HD1 LYS C   1       4.012  -9.067  -7.523  1.00  0.00            
ATOM    315  HD2 LYS C   1       2.325  -9.539  -7.435  1.00  0.00            
ATOM    316  CE  LYS C   1       3.525 -11.101  -8.396  1.00  0.00            
ATOM    317  HE1 LYS C   1       2.672 -11.602  -8.923  1.00  0.00            
ATOM    318  HE2 LYS C   1       3.691 -11.555  -7.392  1.00  0.00            
ATOM    319  NZ  LYS C   1       4.770 -11.343  -9.205  1.00  0.00            
ATOM    320  HZ1 LYS C   1       4.671 -11.046 -10.195  1.00  0.00            
ATOM    321  HZ2 LYS C   1       5.525 -10.728  -8.831  1.00  0.00            
ATOM    322  HZ3 LYS C   1       5.062 -12.342  -9.239  1.00  0.00            
ATOM    323  C   LYS C   1       0.575  -5.557  -8.767  1.00  0.00            
ATOM    324  O   LYS C   1       0.604  -4.690  -9.628  1.00  0.00            
ATOM    325  N   TRP C   2       0.099  -5.289  -7.544  1.00  0.00            
ATOM    326  HN  TRP C   2       0.142  -5.993  -6.831  1.00  0.00            
ATOM    327  CA  TRP C   2      -0.339  -4.010  -7.058  1.00  0.00            
ATOM    328  HA  TRP C   2      -0.948  -3.699  -7.901  1.00  0.00            
ATOM    329  CB  TRP C   2      -1.143  -4.289  -5.764  1.00  0.00            
ATOM    330  HB1 TRP C   2      -0.528  -4.867  -5.051  1.00  0.00            
ATOM    331  HB2 TRP C   2      -2.044  -4.870  -6.055  1.00  0.00            
ATOM    332  CG  TRP C   2      -1.714  -3.155  -5.046  1.00  0.00            
ATOM    333  CD1 TRP C   2      -2.927  -2.487  -5.535  1.00  0.00            
ATOM    334  HD1 TRP C   2      -3.521  -2.887  -6.350  1.00  0.00            
ATOM    335  NE1 TRP C   2      -3.133  -1.446  -4.670  1.00  0.00            
ATOM    336  HE1 TRP C   2      -3.933  -0.894  -4.710  1.00  0.00            
ATOM    337  CE2 TRP C   2      -2.099  -1.347  -3.745  1.00  0.00            
ATOM    338  CD2 TRP C   2      -1.184  -2.392  -3.968  1.00  0.00            
ATOM    339  CE3 TRP C   2      -0.033  -2.501  -3.125  1.00  0.00            
ATOM    340  HE3 TRP C   2       0.683  -3.280  -3.358  1.00  0.00            
ATOM    341  CZ3 TRP C   2       0.128  -1.623  -2.051  1.00  0.00            
ATOM    342  HZ3 TRP C   2       0.930  -1.735  -1.347  1.00  0.00            
ATOM    343  CZ2 TRP C   2      -1.839  -0.359  -2.797  1.00  0.00            
ATOM    344  HZ2 TRP C   2      -2.482   0.512  -2.770  1.00  0.00            
ATOM    345  CH2 TRP C   2      -0.732  -0.608  -1.915  1.00  0.00            
ATOM    346  HH2 TRP C   2      -0.608   0.027  -1.048  1.00  0.00            
ATOM    347  C   TRP C   2       0.773  -3.050  -6.781  1.00  0.00            
ATOM    348  O   TRP C   2       1.859  -3.531  -6.360  1.00  0.00            
ATOM    349  N   LYS C   3       0.571  -1.727  -6.959  1.00  0.00            
ATOM    350  HN  LYS C   3      -0.253  -1.321  -7.345  1.00  0.00            
ATOM    351  CA  LYS C   3       1.625  -0.746  -6.741  1.00  0.00            
ATOM    352  HA  LYS C   3       2.626  -1.102  -6.569  1.00  0.00            
ATOM    353  CB  LYS C   3       1.872   0.004  -7.998  1.00  0.00            
ATOM    354  HB1 LYS C   3       2.681   0.743  -7.853  1.00  0.00            
ATOM    355  HB2 LYS C   3       0.914   0.551  -8.136  1.00  0.00            
ATOM    356  CG  LYS C   3       2.277  -0.728  -9.349  1.00  0.00            
ATOM    357  HG1 LYS C   3       2.527   0.061 -10.085  1.00  0.00            
ATOM    358  HG2 LYS C   3       1.354  -1.230  -9.724  1.00  0.00            
ATOM    359  CD  LYS C   3       3.426  -1.713  -9.195  1.00  0.00            
ATOM    360  HD1 LYS C   3       4.288  -1.092  -8.867  1.00  0.00            
ATOM    361  HD2 LYS C   3       3.269  -2.399  -8.333  1.00  0.00            
ATOM    362  CE  LYS C   3       3.824  -2.578 -10.402  1.00  0.00            
ATOM    363  HE1 LYS C   3       3.967  -1.929 -11.287  1.00  0.00            
ATOM    364  HE2 LYS C   3       2.985  -3.274 -10.632  1.00  0.00            
ATOM    365  NZ  LYS C   3       5.137  -3.283 -10.252  1.00  0.00            
ATOM    366  HZ1 LYS C   3       5.879  -2.637  -9.916  1.00  0.00            
ATOM    367  HZ2 LYS C   3       5.023  -4.064  -9.574  1.00  0.00            
ATOM    368  HZ3 LYS C   3       5.419  -3.732 -11.147  1.00  0.00            
ATOM    369  C   LYS C   3       1.180   0.174  -5.667  1.00  0.00            
ATOM    370  O   LYS C   3       0.135   0.816  -5.659  1.00  0.00            
ATOM    371  N   TRP C   4       2.113   0.247  -4.660  1.00  0.00            
ATOM    372  HN  TRP C   4       2.872  -0.391  -4.570  1.00  0.00            
ATOM    373  CA  TRP C   4       1.936   1.047  -3.431  1.00  0.00            
ATOM    374  HA  TRP C   4       0.917   0.922  -3.114  1.00  0.00            
ATOM    375  CB  TRP C   4       2.885   0.619  -2.249  1.00  0.00            
ATOM    376  HB1 TRP C   4       3.960   0.764  -2.496  1.00  0.00            
ATOM    377  HB2 TRP C   4       2.635  -0.448  -2.088  1.00  0.00            
ATOM    378  CG  TRP C   4       2.723   1.358  -0.971  1.00  0.00            
ATOM    379  CD1 TRP C   4       1.869   1.056   0.059  1.00  0.00            
ATOM    380  HD1 TRP C   4       1.108   0.286   0.046  1.00  0.00            
ATOM    381  NE1 TRP C   4       1.967   1.972   1.001  1.00  0.00            
ATOM    382  HE1 TRP C   4       1.429   2.134   1.794  1.00  0.00            
ATOM    383  CE2 TRP C   4       2.955   2.883   0.665  1.00  0.00            
ATOM    384  CD2 TRP C   4       3.512   2.430  -0.575  1.00  0.00            
ATOM    385  CE3 TRP C   4       4.615   2.994  -1.201  1.00  0.00            
ATOM    386  HE3 TRP C   4       4.951   2.708  -2.188  1.00  0.00            
ATOM    387  CZ3 TRP C   4       5.272   4.026  -0.487  1.00  0.00            
ATOM    388  HZ3 TRP C   4       6.112   4.564  -0.896  1.00  0.00            
ATOM    389  CZ2 TRP C   4       3.481   3.991   1.295  1.00  0.00            
ATOM    390  HZ2 TRP C   4       3.084   4.340   2.232  1.00  0.00            
ATOM    391  CH2 TRP C   4       4.673   4.484   0.726  1.00  0.00            
ATOM    392  HH2 TRP C   4       5.104   5.402   1.095  1.00  0.00            
ATOM    393  C   TRP C   4       2.041   2.537  -3.707  1.00  0.00            
ATOM    394  O   TRP C   4       2.768   3.013  -4.621  1.00  0.00            
ATOM    395  N   GLN C   5       1.334   3.406  -2.896  1.00  0.00            
ATOM    396  HN  GLN C   5       0.699   3.111  -2.191  1.00  0.00            
ATOM    397  CA  GLN C   5       1.341   4.841  -3.118  1.00  0.00            
ATOM    398  HA  GLN C   5       2.234   5.249  -3.565  1.00  0.00            
ATOM    399  CB  GLN C   5       0.130   5.178  -3.970  1.00  0.00            
ATOM    400  HB1 GLN C   5       0.012   6.280  -3.920  1.00  0.00            
ATOM    401  HB2 GLN C   5      -0.772   4.785  -3.451  1.00  0.00            
ATOM    402  CG  GLN C   5       0.115   4.657  -5.410  1.00  0.00            
ATOM    403  HG1 GLN C   5      -0.929   4.713  -5.776  1.00  0.00            
ATOM    404  HG2 GLN C   5       0.384   3.580  -5.482  1.00  0.00            
ATOM    405  CD  GLN C   5       0.969   5.420  -6.378  1.00  0.00            
ATOM    406  OE1 GLN C   5       0.439   6.173  -7.214  1.00  0.00            
ATOM    407  NE2 GLN C   5       2.324   5.277  -6.220  1.00  0.00            
ATOM    408 HE21 GLN C   5       2.678   4.551  -5.624  1.00  0.00            
ATOM    409 HE22 GLN C   5       2.987   5.862  -6.681  1.00  0.00            
ATOM    410  C   GLN C   5       1.258   5.546  -1.809  1.00  0.00            
ATOM    411  O   GLN C   5       0.425   5.323  -0.906  1.00  0.00            
ATOM    412  N   TRP C   6       2.278   6.497  -1.637  1.00  0.00            
ATOM    413  HN  TRP C   6       3.021   6.618  -2.283  1.00  0.00            
ATOM    414  CA  TRP C   6       2.462   7.269  -0.432  1.00  0.00            
ATOM    415  HA  TRP C   6       2.485   6.527   0.357  1.00  0.00            
ATOM    416  CB  TRP C   6       3.806   8.045  -0.433  1.00  0.00            
ATOM    417  HB1 TRP C   6       4.709   7.425  -0.233  1.00  0.00            
ATOM    418  HB2 TRP C   6       3.862   8.890   0.290  1.00  0.00            
ATOM    419  CG  TRP C   6       4.122   8.642  -1.783  1.00  0.00            
ATOM    420  CD1 TRP C   6       3.924   9.961  -2.277  1.00  0.00            
ATOM    421  HD1 TRP C   6       3.444  10.754  -1.727  1.00  0.00            
ATOM    422  NE1 TRP C   6       4.551  10.107  -3.517  1.00  0.00            
ATOM    423  HE1 TRP C   6       4.695  11.008  -3.864  1.00  0.00            
ATOM    424  CE2 TRP C   6       4.967   8.843  -3.938  1.00  0.00            
ATOM    425  CD2 TRP C   6       4.771   7.967  -2.848  1.00  0.00            
ATOM    426  CE3 TRP C   6       5.065   6.590  -3.025  1.00  0.00            
ATOM    427  HE3 TRP C   6       4.973   5.934  -2.166  1.00  0.00            
ATOM    428  CZ3 TRP C   6       5.610   6.207  -4.286  1.00  0.00            
ATOM    429  HZ3 TRP C   6       5.952   5.196  -4.481  1.00  0.00            
ATOM    430  CZ2 TRP C   6       5.458   8.394  -5.169  1.00  0.00            
ATOM    431  HZ2 TRP C   6       5.779   9.136  -5.877  1.00  0.00            
ATOM    432  CH2 TRP C   6       5.756   7.128  -5.332  1.00  0.00            
ATOM    433  HH2 TRP C   6       6.266   6.894  -6.255  1.00  0.00            
ATOM    434  C   TRP C   6       1.317   8.202   0.048  1.00  0.00            
ATOM    435  O   TRP C   6       0.706   8.852  -0.788  1.00  0.00            
ATOM    436  N   ASN C   7       1.126   8.269   1.368  1.00  0.00            
ATOM    437  HN  ASN C   7       1.715   7.839   2.043  1.00  0.00            
ATOM    438  CA  ASN C   7       0.127   9.091   2.016  1.00  0.00            
ATOM    439  HA  ASN C   7      -0.186   9.891   1.352  1.00  0.00            
ATOM    440  CB  ASN C   7      -1.077   8.140   2.313  1.00  0.00            
ATOM    441  HB1 ASN C   7      -0.720   7.364   3.015  1.00  0.00            
ATOM    442  HB2 ASN C   7      -1.406   7.783   1.311  1.00  0.00            
ATOM    443  CG  ASN C   7      -2.284   8.880   2.814  1.00  0.00            
ATOM    444  OD1 ASN C   7      -2.213  10.122   2.987  1.00  0.00            
ATOM    445  ND2 ASN C   7      -3.456   8.190   2.920  1.00  0.00            
ATOM    446 HD21 ASN C   7      -3.402   7.198   2.796  1.00  0.00            
ATOM    447 HD22 ASN C   7      -4.309   8.636   3.179  1.00  0.00            
ATOM    448  C   ASN C   7       0.786   9.742   3.280  1.00  0.00            
ATOM    449  OT1 ASN C   7       1.302   8.990   4.148  1.00  0.00            
ATOM    450  OT2 ASN C   7       0.770  10.982   3.420  1.00  0.00            
ATOM    451  N   LYS D   1      -4.761   8.398  -2.112  1.00  0.00            
ATOM    452  H1  LYS D   1      -4.535   9.001  -2.926  1.00  0.00            
ATOM    453  H2  LYS D   1      -5.766   8.286  -2.337  1.00  0.00            
ATOM    454  H3  LYS D   1      -4.761   8.860  -1.185  1.00  0.00            
ATOM    455  CA  LYS D   1      -3.975   7.190  -2.233  1.00  0.00            
ATOM    456  HA  LYS D   1      -4.196   6.692  -3.171  1.00  0.00            
ATOM    457  CB  LYS D   1      -2.510   7.588  -2.145  1.00  0.00            
ATOM    458  HB1 LYS D   1      -1.946   6.638  -2.209  1.00  0.00            
ATOM    459  HB2 LYS D   1      -2.255   8.014  -1.149  1.00  0.00            
ATOM    460  CG  LYS D   1      -1.943   8.591  -3.155  1.00  0.00            
ATOM    461  HG1 LYS D   1      -0.866   8.636  -2.887  1.00  0.00            
ATOM    462  HG2 LYS D   1      -2.346   9.620  -2.996  1.00  0.00            
ATOM    463  CD  LYS D   1      -2.128   8.244  -4.638  1.00  0.00            
ATOM    464  HD1 LYS D   1      -1.932   7.159  -4.787  1.00  0.00            
ATOM    465  HD2 LYS D   1      -3.210   8.376  -4.866  1.00  0.00            
ATOM    466  CE  LYS D   1      -1.372   9.138  -5.606  1.00  0.00            
ATOM    467  HE1 LYS D   1      -0.283   8.981  -5.716  1.00  0.00            
ATOM    468  HE2 LYS D   1      -1.493  10.178  -5.249  1.00  0.00            
ATOM    469  NZ  LYS D   1      -1.929   9.047  -6.975  1.00  0.00            
ATOM    470  HZ1 LYS D   1      -2.391   9.933  -7.241  1.00  0.00            
ATOM    471  HZ2 LYS D   1      -1.121   8.949  -7.623  1.00  0.00            
ATOM    472  HZ3 LYS D   1      -2.503   8.176  -6.979  1.00  0.00            
ATOM    473  C   LYS D   1      -4.370   6.178  -1.175  1.00  0.00            
ATOM    474  O   LYS D   1      -5.345   6.293  -0.502  1.00  0.00            
ATOM    475  N   TRP D   2      -3.590   5.102  -1.039  1.00  0.00            
ATOM    476  HN  TRP D   2      -2.786   4.893  -1.582  1.00  0.00            
ATOM    477  CA  TRP D   2      -3.727   4.210   0.041  1.00  0.00            
ATOM    478  HA  TRP D   2      -4.650   3.657  -0.083  1.00  0.00            
ATOM    479  CB  TRP D   2      -2.573   3.203  -0.227  1.00  0.00            
ATOM    480  HB1 TRP D   2      -1.584   3.684  -0.336  1.00  0.00            
ATOM    481  HB2 TRP D   2      -2.779   2.638  -1.168  1.00  0.00            
ATOM    482  CG  TRP D   2      -2.410   2.082   0.761  1.00  0.00            
ATOM    483  CD1 TRP D   2      -3.136   0.958   0.599  1.00  0.00            
ATOM    484  HD1 TRP D   2      -3.745   0.689  -0.243  1.00  0.00            
ATOM    485  NE1 TRP D   2      -2.697   0.074   1.560  1.00  0.00            
ATOM    486  HE1 TRP D   2      -2.809  -0.890   1.562  1.00  0.00            
ATOM    487  CE2 TRP D   2      -1.827   0.645   2.461  1.00  0.00            
ATOM    488  CD2 TRP D   2      -1.571   1.944   1.927  1.00  0.00            
ATOM    489  CE3 TRP D   2      -0.622   2.800   2.638  1.00  0.00            
ATOM    490  HE3 TRP D   2      -0.479   3.812   2.285  1.00  0.00            
ATOM    491  CZ3 TRP D   2       0.120   2.303   3.691  1.00  0.00            
ATOM    492  HZ3 TRP D   2       0.880   2.924   4.138  1.00  0.00            
ATOM    493  CZ2 TRP D   2      -0.903   0.129   3.420  1.00  0.00            
ATOM    494  HZ2 TRP D   2      -1.025  -0.852   3.850  1.00  0.00            
ATOM    495  CH2 TRP D   2      -0.010   1.030   4.071  1.00  0.00            
ATOM    496  HH2 TRP D   2       0.632   0.558   4.797  1.00  0.00            
ATOM    497  C   TRP D   2      -3.803   4.772   1.494  1.00  0.00            
ATOM    498  O   TRP D   2      -2.888   5.441   1.965  1.00  0.00            
ATOM    499  N   LYS D   3      -4.848   4.423   2.123  1.00  0.00            
ATOM    500  HN  LYS D   3      -5.466   3.842   1.605  1.00  0.00            
ATOM    501  CA  LYS D   3      -5.178   4.854   3.512  1.00  0.00            
ATOM    502  HA  LYS D   3      -4.424   5.553   3.843  1.00  0.00            
ATOM    503  CB  LYS D   3      -6.621   5.436   3.519  1.00  0.00            
ATOM    504  HB1 LYS D   3      -6.923   5.548   4.576  1.00  0.00            
ATOM    505  HB2 LYS D   3      -7.339   4.708   3.110  1.00  0.00            
ATOM    506  CG  LYS D   3      -6.799   6.743   2.711  1.00  0.00            
ATOM    507  HG1 LYS D   3      -6.477   6.619   1.663  1.00  0.00            
ATOM    508  HG2 LYS D   3      -6.205   7.598   3.094  1.00  0.00            
ATOM    509  CD  LYS D   3      -8.271   7.107   2.532  1.00  0.00            
ATOM    510  HD1 LYS D   3      -8.750   6.186   2.148  1.00  0.00            
ATOM    511  HD2 LYS D   3      -8.609   7.395   3.557  1.00  0.00            
ATOM    512  CE  LYS D   3      -8.468   8.312   1.588  1.00  0.00            
ATOM    513  HE1 LYS D   3      -8.008   8.155   0.593  1.00  0.00            
ATOM    514  HE2 LYS D   3      -8.095   9.291   1.952  1.00  0.00            
ATOM    515  NZ  LYS D   3      -9.886   8.481   1.280  1.00  0.00            
ATOM    516  HZ1 LYS D   3     -10.300   7.531   1.212  1.00  0.00            
ATOM    517  HZ2 LYS D   3     -10.333   8.830   2.156  1.00  0.00            
ATOM    518  HZ3 LYS D   3      -9.956   9.129   0.468  1.00  0.00            
ATOM    519  C   LYS D   3      -5.209   3.530   4.302  1.00  0.00            
ATOM    520  O   LYS D   3      -5.926   2.538   4.042  1.00  0.00            
ATOM    521  N   TRP D   4      -4.415   3.572   5.406  1.00  0.00            
ATOM    522  HN  TRP D   4      -3.837   4.348   5.615  1.00  0.00            
ATOM    523  CA  TRP D   4      -4.486   2.409   6.290  1.00  0.00            
ATOM    524  HA  TRP D   4      -5.394   1.841   6.116  1.00  0.00            
ATOM    525  CB  TRP D   4      -3.275   1.497   5.921  1.00  0.00            
ATOM    526  HB1 TRP D   4      -2.293   1.997   6.101  1.00  0.00            
ATOM    527  HB2 TRP D   4      -3.337   1.253   4.838  1.00  0.00            
ATOM    528  CG  TRP D   4      -3.483   0.226   6.589  1.00  0.00            
ATOM    529  CD1 TRP D   4      -3.026  -0.104   7.865  1.00  0.00            
ATOM    530  HD1 TRP D   4      -2.189   0.293   8.423  1.00  0.00            
ATOM    531  NE1 TRP D   4      -3.557  -1.345   8.205  1.00  0.00            
ATOM    532  HE1 TRP D   4      -3.132  -2.048   8.731  1.00  0.00            
ATOM    533  CE2 TRP D   4      -4.443  -1.773   7.176  1.00  0.00            
ATOM    534  CD2 TRP D   4      -4.463  -0.759   6.227  1.00  0.00            
ATOM    535  CE3 TRP D   4      -5.349  -0.842   5.134  1.00  0.00            
ATOM    536  HE3 TRP D   4      -5.327  -0.229   4.239  1.00  0.00            
ATOM    537  CZ3 TRP D   4      -6.243  -1.923   5.154  1.00  0.00            
ATOM    538  HZ3 TRP D   4      -6.881  -2.073   4.298  1.00  0.00            
ATOM    539  CZ2 TRP D   4      -5.336  -2.804   7.231  1.00  0.00            
ATOM    540  HZ2 TRP D   4      -5.422  -3.575   7.985  1.00  0.00            
ATOM    541  CH2 TRP D   4      -6.212  -2.859   6.135  1.00  0.00            
ATOM    542  HH2 TRP D   4      -7.046  -3.553   6.167  1.00  0.00            
ATOM    543  C   TRP D   4      -4.643   2.895   7.697  1.00  0.00            
ATOM    544  O   TRP D   4      -3.815   3.459   8.350  1.00  0.00            
ATOM    545  N   GLN D   5      -5.895   2.642   8.156  1.00  0.00            
ATOM    546  HN  GLN D   5      -6.616   2.165   7.662  1.00  0.00            
ATOM    547  CA  GLN D   5      -6.315   3.146   9.404  1.00  0.00            
ATOM    548  HA  GLN D   5      -5.624   3.890   9.774  1.00  0.00            
ATOM    549  CB  GLN D   5      -7.679   3.756   9.497  1.00  0.00            
ATOM    550  HB1 GLN D   5      -7.961   4.050  10.534  1.00  0.00            
ATOM    551  HB2 GLN D   5      -8.402   2.948   9.243  1.00  0.00            
ATOM    552  CG  GLN D   5      -8.027   4.937   8.491  1.00  0.00            
ATOM    553  HG1 GLN D   5      -8.859   5.501   8.963  1.00  0.00            
ATOM    554  HG2 GLN D   5      -8.481   4.523   7.556  1.00  0.00            
ATOM    555  CD  GLN D   5      -6.825   5.757   8.277  1.00  0.00            
ATOM    556  OE1 GLN D   5      -6.203   5.646   7.169  1.00  0.00            
ATOM    557  NE2 GLN D   5      -6.375   6.533   9.241  1.00  0.00            
ATOM    558 HE21 GLN D   5      -6.811   6.424  10.134  1.00  0.00            
ATOM    559 HE22 GLN D   5      -5.760   7.305   9.047  1.00  0.00            
ATOM    560  C   GLN D   5      -6.296   2.031  10.486  1.00  0.00            
ATOM    561  O   GLN D   5      -7.070   1.027  10.403  1.00  0.00            
ATOM    562  N   TRP D   6      -5.348   2.134  11.428  1.00  0.00            
ATOM    563  HN  TRP D   6      -4.769   2.937  11.349  1.00  0.00            
ATOM    564  CA  TRP D   6      -4.913   1.069  12.353  1.00  0.00            
ATOM    565  HA  TRP D   6      -5.766   0.424  12.513  1.00  0.00            
ATOM    566  CB  TRP D   6      -3.743   0.231  11.822  1.00  0.00            
ATOM    567  HB1 TRP D   6      -2.758   0.748  11.792  1.00  0.00            
ATOM    568  HB2 TRP D   6      -3.957   0.116  10.739  1.00  0.00            
ATOM    569  CG  TRP D   6      -3.555  -1.187  12.298  1.00  0.00            
ATOM    570  CD1 TRP D   6      -2.645  -1.626  13.240  1.00  0.00            
ATOM    571  HD1 TRP D   6      -2.071  -0.981  13.893  1.00  0.00            
ATOM    572  NE1 TRP D   6      -2.965  -2.985  13.487  1.00  0.00            
ATOM    573  HE1 TRP D   6      -2.556  -3.475  14.228  1.00  0.00            
ATOM    574  CE2 TRP D   6      -3.972  -3.431  12.721  1.00  0.00            
ATOM    575  CD2 TRP D   6      -4.345  -2.321  11.885  1.00  0.00            
ATOM    576  CE3 TRP D   6      -5.418  -2.501  10.940  1.00  0.00            
ATOM    577  HE3 TRP D   6      -5.850  -1.727  10.331  1.00  0.00            
ATOM    578  CZ3 TRP D   6      -6.052  -3.744  10.859  1.00  0.00            
ATOM    579  HZ3 TRP D   6      -6.815  -3.877  10.104  1.00  0.00            
ATOM    580  CZ2 TRP D   6      -4.536  -4.688  12.589  1.00  0.00            
ATOM    581  HZ2 TRP D   6      -4.294  -5.556  13.180  1.00  0.00            
ATOM    582  CH2 TRP D   6      -5.553  -4.854  11.625  1.00  0.00            
ATOM    583  HH2 TRP D   6      -5.879  -5.875  11.494  1.00  0.00            
ATOM    584  C   TRP D   6      -4.460   1.546  13.665  1.00  0.00            
ATOM    585  O   TRP D   6      -4.658   0.876  14.686  1.00  0.00            
ATOM    586  N   ASN D   7      -3.973   2.811  13.729  1.00  0.00            
ATOM    587  HN  ASN D   7      -3.910   3.427  12.948  1.00  0.00            
ATOM    588  CA  ASN D   7      -3.425   3.487  14.864  1.00  0.00            
ATOM    589  HA  ASN D   7      -3.391   2.740  15.645  1.00  0.00            
ATOM    590  CB  ASN D   7      -2.020   4.050  14.566  1.00  0.00            
ATOM    591  HB1 ASN D   7      -1.672   4.654  15.436  1.00  0.00            
ATOM    592  HB2 ASN D   7      -2.105   4.612  13.613  1.00  0.00            
ATOM    593  CG  ASN D   7      -1.064   2.912  14.316  1.00  0.00            
ATOM    594  OD1 ASN D   7      -1.155   2.224  13.251  1.00  0.00            
ATOM    595  ND2 ASN D   7      -0.161   2.665  15.232  1.00  0.00            
ATOM    596 HD21 ASN D   7      -0.053   3.145  16.094  1.00  0.00            
ATOM    597 HD22 ASN D   7       0.376   1.859  14.950  1.00  0.00            
ATOM    598  C   ASN D   7      -4.459   4.549  15.330  1.00  0.00            
ATOM    599  OT1 ASN D   7      -4.776   5.476  14.549  1.00  0.00            
ATOM    600  OT2 ASN D   7      -4.960   4.449  16.486  1.00  0.00            
ATOM    601  N   LYS E   1      14.040   4.104 -12.660  1.00  0.00            
ATOM    602  H1  LYS E   1      13.032   4.300 -12.725  1.00  0.00            
ATOM    603  H2  LYS E   1      14.338   3.917 -11.674  1.00  0.00            
ATOM    604  H3  LYS E   1      14.566   4.941 -12.961  1.00  0.00            
ATOM    605  CA  LYS E   1      14.466   2.992 -13.516  1.00  0.00            
ATOM    606  HA  LYS E   1      15.461   2.673 -13.228  1.00  0.00            
ATOM    607  CB  LYS E   1      13.511   1.780 -13.218  1.00  0.00            
ATOM    608  HB1 LYS E   1      12.493   2.052 -13.578  1.00  0.00            
ATOM    609  HB2 LYS E   1      13.429   1.552 -12.137  1.00  0.00            
ATOM    610  CG  LYS E   1      13.840   0.587 -14.057  1.00  0.00            
ATOM    611  HG1 LYS E   1      14.940   0.437 -13.953  1.00  0.00            
ATOM    612  HG2 LYS E   1      13.662   0.773 -15.134  1.00  0.00            
ATOM    613  CD  LYS E   1      13.120  -0.647 -13.625  1.00  0.00            
ATOM    614  HD1 LYS E   1      12.064  -0.307 -13.612  1.00  0.00            
ATOM    615  HD2 LYS E   1      13.205  -1.387 -14.448  1.00  0.00            
ATOM    616  CE  LYS E   1      13.551  -1.321 -12.298  1.00  0.00            
ATOM    617  HE1 LYS E   1      13.899  -0.510 -11.618  1.00  0.00            
ATOM    618  HE2 LYS E   1      14.441  -1.991 -12.343  1.00  0.00            
ATOM    619  NZ  LYS E   1      12.488  -2.099 -11.756  1.00  0.00            
ATOM    620  HZ1 LYS E   1      11.670  -1.484 -11.566  1.00  0.00            
ATOM    621  HZ2 LYS E   1      12.174  -2.778 -12.484  1.00  0.00            
ATOM    622  HZ3 LYS E   1      12.802  -2.664 -10.945  1.00  0.00            
ATOM    623  C   LYS E   1      14.371   3.374 -14.934  1.00  0.00            
ATOM    624  O   LYS E   1      13.322   3.609 -15.465  1.00  0.00            
ATOM    625  N   TRP E   2      15.527   3.567 -15.593  1.00  0.00            
ATOM    626  HN  TRP E   2      16.352   3.325 -15.081  1.00  0.00            
ATOM    627  CA  TRP E   2      15.733   4.008 -16.966  1.00  0.00            
ATOM    628  HA  TRP E   2      15.119   4.888 -17.104  1.00  0.00            
ATOM    629  CB  TRP E   2      17.227   4.447 -17.076  1.00  0.00            
ATOM    630  HB1 TRP E   2      17.827   3.580 -16.722  1.00  0.00            
ATOM    631  HB2 TRP E   2      17.495   5.191 -16.295  1.00  0.00            
ATOM    632  CG  TRP E   2      17.866   4.964 -18.338  1.00  0.00            
ATOM    633  CD1 TRP E   2      19.084   4.518 -18.932  1.00  0.00            
ATOM    634  HD1 TRP E   2      19.663   3.729 -18.459  1.00  0.00            
ATOM    635  NE1 TRP E   2      19.316   5.282 -20.057  1.00  0.00            
ATOM    636  HE1 TRP E   2      20.152   5.454 -20.530  1.00  0.00            
ATOM    637  CE2 TRP E   2      18.245   6.073 -20.374  1.00  0.00            
ATOM    638  CD2 TRP E   2      17.301   5.875 -19.276  1.00  0.00            
ATOM    639  CE3 TRP E   2      16.113   6.618 -19.358  1.00  0.00            
ATOM    640  HE3 TRP E   2      15.374   6.460 -18.587  1.00  0.00            
ATOM    641  CZ3 TRP E   2      15.775   7.420 -20.440  1.00  0.00            
ATOM    642  HZ3 TRP E   2      14.888   8.035 -20.422  1.00  0.00            
ATOM    643  CZ2 TRP E   2      17.929   6.935 -21.450  1.00  0.00            
ATOM    644  HZ2 TRP E   2      18.608   6.950 -22.284  1.00  0.00            
ATOM    645  CH2 TRP E   2      16.627   7.533 -21.512  1.00  0.00            
ATOM    646  HH2 TRP E   2      16.431   8.215 -22.333  1.00  0.00            
ATOM    647  C   TRP E   2      15.326   2.978 -18.023  1.00  0.00            
ATOM    648  O   TRP E   2      14.672   3.348 -18.984  1.00  0.00            
ATOM    649  N   LYS E   3      15.782   1.748 -17.797  1.00  0.00            
ATOM    650  HN  LYS E   3      16.381   1.549 -17.029  1.00  0.00            
ATOM    651  CA  LYS E   3      15.464   0.666 -18.728  1.00  0.00            
ATOM    652  HA  LYS E   3      14.879   1.029 -19.569  1.00  0.00            
ATOM    653  CB  LYS E   3      16.766  -0.057 -19.301  1.00  0.00            
ATOM    654  HB1 LYS E   3      16.398  -0.905 -19.905  1.00  0.00            
ATOM    655  HB2 LYS E   3      17.196  -0.601 -18.438  1.00  0.00            
ATOM    656  CG  LYS E   3      17.817   0.899 -19.909  1.00  0.00            
ATOM    657  HG1 LYS E   3      18.620   0.307 -20.405  1.00  0.00            
ATOM    658  HG2 LYS E   3      18.240   1.511 -19.082  1.00  0.00            
ATOM    659  CD  LYS E   3      17.198   1.820 -20.949  1.00  0.00            
ATOM    660  HD1 LYS E   3      16.488   2.553 -20.513  1.00  0.00            
ATOM    661  HD2 LYS E   3      18.018   2.462 -21.359  1.00  0.00            
ATOM    662  CE  LYS E   3      16.571   1.168 -22.216  1.00  0.00            
ATOM    663  HE1 LYS E   3      15.562   0.796 -21.939  1.00  0.00            
ATOM    664  HE2 LYS E   3      17.189   0.312 -22.560  1.00  0.00            
ATOM    665  NZ  LYS E   3      16.483   2.130 -23.326  1.00  0.00            
ATOM    666  HZ1 LYS E   3      15.895   1.692 -24.054  1.00  0.00            
ATOM    667  HZ2 LYS E   3      15.931   2.946 -23.008  1.00  0.00            
ATOM    668  HZ3 LYS E   3      17.391   2.517 -23.670  1.00  0.00            
ATOM    669  C   LYS E   3      14.660  -0.376 -17.951  1.00  0.00            
ATOM    670  O   LYS E   3      15.106  -0.911 -16.936  1.00  0.00            
ATOM    671  N   TRP E   4      13.439  -0.734 -18.433  1.00  0.00            
ATOM    672  HN  TRP E   4      13.075  -0.302 -19.259  1.00  0.00            
ATOM    673  CA  TRP E   4      12.532  -1.677 -17.765  1.00  0.00            
ATOM    674  HA  TRP E   4      12.505  -1.450 -16.710  1.00  0.00            
ATOM    675  CB  TRP E   4      11.053  -1.478 -18.211  1.00  0.00            
ATOM    676  HB1 TRP E   4      10.576  -0.618 -17.714  1.00  0.00            
ATOM    677  HB2 TRP E   4      10.473  -2.325 -17.794  1.00  0.00            
ATOM    678  CG  TRP E   4      10.931  -1.334 -19.718  1.00  0.00            
ATOM    679  CD1 TRP E   4      10.730  -0.138 -20.365  1.00  0.00            
ATOM    680  HD1 TRP E   4      10.716   0.805 -19.839  1.00  0.00            
ATOM    681  NE1 TRP E   4      10.569  -0.376 -21.722  1.00  0.00            
ATOM    682  HE1 TRP E   4      10.449   0.329 -22.388  1.00  0.00            
ATOM    683  CE2 TRP E   4      10.544  -1.754 -21.969  1.00  0.00            
ATOM    684  CD2 TRP E   4      10.730  -2.420 -20.716  1.00  0.00            
ATOM    685  CE3 TRP E   4      10.698  -3.779 -20.674  1.00  0.00            
ATOM    686  HE3 TRP E   4      10.651  -4.291 -19.720  1.00  0.00            
ATOM    687  CZ3 TRP E   4      10.360  -4.534 -21.848  1.00  0.00            
ATOM    688  HZ3 TRP E   4      10.052  -5.560 -21.761  1.00  0.00            
ATOM    689  CZ2 TRP E   4      10.247  -2.499 -23.062  1.00  0.00            
ATOM    690  HZ2 TRP E   4      10.222  -1.922 -23.975  1.00  0.00            
ATOM    691  CH2 TRP E   4      10.154  -3.904 -23.109  1.00  0.00            
ATOM    692  HH2 TRP E   4      10.005  -4.533 -23.975  1.00  0.00            
ATOM    693  C   TRP E   4      13.040  -3.112 -17.854  1.00  0.00            
ATOM    694  O   TRP E   4      13.500  -3.627 -18.887  1.00  0.00            
ATOM    695  N   GLN E   5      12.934  -3.908 -16.683  1.00  0.00            
ATOM    696  HN  GLN E   5      12.357  -3.439 -16.026  1.00  0.00            
ATOM    697  CA  GLN E   5      13.092  -5.314 -16.584  1.00  0.00            
ATOM    698  HA  GLN E   5      14.121  -5.479 -16.886  1.00  0.00            
ATOM    699  CB  GLN E   5      13.052  -5.893 -15.089  1.00  0.00            
ATOM    700  HB1 GLN E   5      13.055  -6.999 -15.039  1.00  0.00            
ATOM    701  HB2 GLN E   5      12.069  -5.539 -14.706  1.00  0.00            
ATOM    702  CG  GLN E   5      14.192  -5.429 -14.136  1.00  0.00            
ATOM    703  HG1 GLN E   5      14.332  -4.328 -14.158  1.00  0.00            
ATOM    704  HG2 GLN E   5      15.167  -5.807 -14.502  1.00  0.00            
ATOM    705  CD  GLN E   5      13.993  -5.847 -12.659  1.00  0.00            
ATOM    706  OE1 GLN E   5      13.674  -5.028 -11.763  1.00  0.00            
ATOM    707  NE2 GLN E   5      14.114  -7.163 -12.404  1.00  0.00            
ATOM    708 HE21 GLN E   5      14.047  -7.495 -11.463  1.00  0.00            
ATOM    709 HE22 GLN E   5      14.459  -7.760 -13.122  1.00  0.00            
ATOM    710  C   GLN E   5      12.227  -6.192 -17.465  1.00  0.00            
ATOM    711  O   GLN E   5      11.072  -5.843 -17.809  1.00  0.00            
ATOM    712  N   TRP E   6      12.775  -7.360 -17.912  1.00  0.00            
ATOM    713  HN  TRP E   6      13.580  -7.721 -17.448  1.00  0.00            
ATOM    714  CA  TRP E   6      12.067  -8.326 -18.799  1.00  0.00            
ATOM    715  HA  TRP E   6      11.435  -7.737 -19.439  1.00  0.00            
ATOM    716  CB  TRP E   6      13.100  -9.252 -19.560  1.00  0.00            
ATOM    717  HB1 TRP E   6      12.388  -9.800 -20.211  1.00  0.00            
ATOM    718  HB2 TRP E   6      13.517  -9.955 -18.815  1.00  0.00            
ATOM    719  CG  TRP E   6      14.156  -8.505 -20.294  1.00  0.00            
ATOM    720  CD1 TRP E   6      15.511  -8.532 -20.093  1.00  0.00            
ATOM    721  HD1 TRP E   6      16.044  -9.059 -19.318  1.00  0.00            
ATOM    722  NE1 TRP E   6      16.126  -7.743 -21.082  1.00  0.00            
ATOM    723  HE1 TRP E   6      17.067  -7.488 -21.168  1.00  0.00            
ATOM    724  CE2 TRP E   6      15.160  -7.184 -21.930  1.00  0.00            
ATOM    725  CD2 TRP E   6      13.864  -7.584 -21.400  1.00  0.00            
ATOM    726  CE3 TRP E   6      12.694  -7.201 -22.153  1.00  0.00            
ATOM    727  HE3 TRP E   6      11.676  -7.480 -21.936  1.00  0.00            
ATOM    728  CZ3 TRP E   6      12.880  -6.441 -23.331  1.00  0.00            
ATOM    729  HZ3 TRP E   6      11.975  -6.066 -23.778  1.00  0.00            
ATOM    730  CZ2 TRP E   6      15.253  -6.413 -23.023  1.00  0.00            
ATOM    731  HZ2 TRP E   6      16.241  -6.064 -23.290  1.00  0.00            
ATOM    732  CH2 TRP E   6      14.084  -6.107 -23.765  1.00  0.00            
ATOM    733  HH2 TRP E   6      14.158  -5.655 -24.748  1.00  0.00            
ATOM    734  C   TRP E   6      11.126  -9.178 -17.917  1.00  0.00            
ATOM    735  O   TRP E   6      11.406  -9.346 -16.687  1.00  0.00            
ATOM    736  N   ASN E   7      10.016  -9.787 -18.449  1.00  0.00            
ATOM    737  HN  ASN E   7       9.883  -9.821 -19.435  1.00  0.00            
ATOM    738  CA  ASN E   7       9.007 -10.391 -17.574  1.00  0.00            
ATOM    739  HA  ASN E   7       9.403 -10.340 -16.569  1.00  0.00            
ATOM    740  CB  ASN E   7       7.595  -9.656 -17.796  1.00  0.00            
ATOM    741  HB1 ASN E   7       7.130  -9.835 -18.793  1.00  0.00            
ATOM    742  HB2 ASN E   7       7.688  -8.558 -17.629  1.00  0.00            
ATOM    743  CG  ASN E   7       6.642 -10.183 -16.766  1.00  0.00            
ATOM    744  OD1 ASN E   7       5.852  -9.350 -16.353  1.00  0.00            
ATOM    745  ND2 ASN E   7       6.654 -11.423 -16.304  1.00  0.00            
ATOM    746 HD21 ASN E   7       7.225 -12.097 -16.756  1.00  0.00            
ATOM    747 HD22 ASN E   7       5.853 -11.663 -15.760  1.00  0.00            
ATOM    748  C   ASN E   7       8.938 -11.959 -17.938  1.00  0.00            
ATOM    749  OT1 ASN E   7       8.815 -12.404 -19.088  1.00  0.00            
ATOM    750  OT2 ASN E   7       9.096 -12.743 -16.920  1.00  0.00            
ATOM    751  N   LYS F   1      -6.952   7.051  14.720  1.00  0.00            
ATOM    752  H1  LYS F   1      -7.649   6.588  14.090  1.00  0.00            
ATOM    753  H2  LYS F   1      -6.094   6.478  14.578  1.00  0.00            
ATOM    754  H3  LYS F   1      -7.279   6.977  15.699  1.00  0.00            
ATOM    755  CA  LYS F   1      -6.686   8.523  14.360  1.00  0.00            
ATOM    756  HA  LYS F   1      -7.638   9.033  14.309  1.00  0.00            
ATOM    757  CB  LYS F   1      -5.974   9.241  15.631  1.00  0.00            
ATOM    758  HB1 LYS F   1      -5.401  10.071  15.160  1.00  0.00            
ATOM    759  HB2 LYS F   1      -5.310   8.481  16.091  1.00  0.00            
ATOM    760  CG  LYS F   1      -7.043   9.782  16.669  1.00  0.00            
ATOM    761  HG1 LYS F   1      -7.618   9.000  17.200  1.00  0.00            
ATOM    762  HG2 LYS F   1      -7.765  10.449  16.144  1.00  0.00            
ATOM    763  CD  LYS F   1      -6.305  10.526  17.785  1.00  0.00            
ATOM    764  HD1 LYS F   1      -5.451   9.892  18.109  1.00  0.00            
ATOM    765  HD2 LYS F   1      -5.982  11.526  17.427  1.00  0.00            
ATOM    766  CE  LYS F   1      -7.203  10.541  18.963  1.00  0.00            
ATOM    767  HE1 LYS F   1      -7.519   9.509  19.219  1.00  0.00            
ATOM    768  HE2 LYS F   1      -8.039  11.196  18.653  1.00  0.00            
ATOM    769  NZ  LYS F   1      -6.451  11.232  20.095  1.00  0.00            
ATOM    770  HZ1 LYS F   1      -6.475  12.259  19.970  1.00  0.00            
ATOM    771  HZ2 LYS F   1      -6.799  11.122  21.067  1.00  0.00            
ATOM    772  HZ3 LYS F   1      -5.496  10.815  20.091  1.00  0.00            
ATOM    773  C   LYS F   1      -5.996   8.816  13.076  1.00  0.00            
ATOM    774  O   LYS F   1      -6.571   9.399  12.107  1.00  0.00            
ATOM    775  N   TRP F   2      -4.695   8.532  13.108  1.00  0.00            
ATOM    776  HN  TRP F   2      -4.314   8.007  13.858  1.00  0.00            
ATOM    777  CA  TRP F   2      -3.765   9.108  12.148  1.00  0.00            
ATOM    778  HA  TRP F   2      -4.398   9.621  11.436  1.00  0.00            
ATOM    779  CB  TRP F   2      -2.819  10.191  12.692  1.00  0.00            
ATOM    780  HB1 TRP F   2      -2.188   9.680  13.441  1.00  0.00            
ATOM    781  HB2 TRP F   2      -3.374  11.022  13.187  1.00  0.00            
ATOM    782  CG  TRP F   2      -1.900  10.823  11.692  1.00  0.00            
ATOM    783  CD1 TRP F   2      -2.260  12.003  11.087  1.00  0.00            
ATOM    784  HD1 TRP F   2      -3.172  12.541  11.308  1.00  0.00            
ATOM    785  NE1 TRP F   2      -1.405  12.330  10.055  1.00  0.00            
ATOM    786  HE1 TRP F   2      -1.526  12.808   9.210  1.00  0.00            
ATOM    787  CE2 TRP F   2      -0.332  11.456  10.092  1.00  0.00            
ATOM    788  CD2 TRP F   2      -0.539  10.564  11.203  1.00  0.00            
ATOM    789  CE3 TRP F   2       0.491   9.630  11.484  1.00  0.00            
ATOM    790  HE3 TRP F   2       0.308   8.951  12.302  1.00  0.00            
ATOM    791  CZ3 TRP F   2       1.626   9.607  10.720  1.00  0.00            
ATOM    792  HZ3 TRP F   2       2.306   8.819  10.992  1.00  0.00            
ATOM    793  CZ2 TRP F   2       0.867  11.527   9.415  1.00  0.00            
ATOM    794  HZ2 TRP F   2       0.961  12.188   8.570  1.00  0.00            
ATOM    795  CH2 TRP F   2       1.844  10.532   9.739  1.00  0.00            
ATOM    796  HH2 TRP F   2       2.719  10.525   9.103  1.00  0.00            
ATOM    797  C   TRP F   2      -3.090   7.985  11.374  1.00  0.00            
ATOM    798  O   TRP F   2      -2.755   6.927  11.821  1.00  0.00            
ATOM    799  N   LYS F   3      -2.860   8.120  10.048  1.00  0.00            
ATOM    800  HN  LYS F   3      -3.017   9.016   9.647  1.00  0.00            
ATOM    801  CA  LYS F   3      -2.436   7.093   9.066  1.00  0.00            
ATOM    802  HA  LYS F   3      -3.234   6.394   8.898  1.00  0.00            
ATOM    803  CB  LYS F   3      -2.037   7.733   7.757  1.00  0.00            
ATOM    804  HB1 LYS F   3      -2.993   7.955   7.225  1.00  0.00            
ATOM    805  HB2 LYS F   3      -1.452   7.122   7.041  1.00  0.00            
ATOM    806  CG  LYS F   3      -1.354   9.118   7.859  1.00  0.00            
ATOM    807  HG1 LYS F   3      -0.291   9.145   8.172  1.00  0.00            
ATOM    808  HG2 LYS F   3      -1.927   9.890   8.406  1.00  0.00            
ATOM    809  CD  LYS F   3      -1.192   9.661   6.435  1.00  0.00            
ATOM    810  HD1 LYS F   3      -0.359   9.161   5.896  1.00  0.00            
ATOM    811  HD2 LYS F   3      -1.940   9.251   5.734  1.00  0.00            
ATOM    812  CE  LYS F   3      -1.236  11.204   6.432  1.00  0.00            
ATOM    813  HE1 LYS F   3      -0.266  11.466   6.911  1.00  0.00            
ATOM    814  HE2 LYS F   3      -2.085  11.645   6.985  1.00  0.00            
ATOM    815  NZ  LYS F   3      -1.314  11.705   5.122  1.00  0.00            
ATOM    816  HZ1 LYS F   3      -2.287  11.803   4.755  1.00  0.00            
ATOM    817  HZ2 LYS F   3      -0.871  12.639   5.025  1.00  0.00            
ATOM    818  HZ3 LYS F   3      -0.662  11.236   4.454  1.00  0.00            
ATOM    819  C   LYS F   3      -1.210   6.239   9.413  1.00  0.00            
ATOM    820  O   LYS F   3      -0.310   6.635  10.120  1.00  0.00            
ATOM    821  N   TRP F   4      -1.208   5.054   8.850  1.00  0.00            
ATOM    822  HN  TRP F   4      -2.066   4.793   8.415  1.00  0.00            
ATOM    823  CA  TRP F   4      -0.126   4.068   8.757  1.00  0.00            
ATOM    824  HA  TRP F   4       0.028   3.696   9.757  1.00  0.00            
ATOM    825  CB  TRP F   4      -0.454   2.849   7.994  1.00  0.00            
ATOM    826  HB1 TRP F   4      -0.572   3.139   6.926  1.00  0.00            
ATOM    827  HB2 TRP F   4      -1.393   2.341   8.331  1.00  0.00            
ATOM    828  CG  TRP F   4       0.572   1.709   7.999  1.00  0.00            
ATOM    829  CD1 TRP F   4       1.640   1.468   7.115  1.00  0.00            
ATOM    830  HD1 TRP F   4       1.901   2.169   6.331  1.00  0.00            
ATOM    831  NE1 TRP F   4       2.391   0.460   7.488  1.00  0.00            
ATOM    832  HE1 TRP F   4       3.210   0.049   7.155  1.00  0.00            
ATOM    833  CE2 TRP F   4       1.792  -0.015   8.715  1.00  0.00            
ATOM    834  CD2 TRP F   4       0.682   0.769   9.061  1.00  0.00            
ATOM    835  CE3 TRP F   4      -0.031   0.487  10.276  1.00  0.00            
ATOM    836  HE3 TRP F   4      -0.904   1.050  10.551  1.00  0.00            
ATOM    837  CZ3 TRP F   4       0.405  -0.630  11.128  1.00  0.00            
ATOM    838  HZ3 TRP F   4      -0.150  -0.790  12.040  1.00  0.00            
ATOM    839  CZ2 TRP F   4       2.205  -1.121   9.499  1.00  0.00            
ATOM    840  HZ2 TRP F   4       3.112  -1.673   9.321  1.00  0.00            
ATOM    841  CH2 TRP F   4       1.458  -1.418  10.687  1.00  0.00            
ATOM    842  HH2 TRP F   4       1.845  -2.350  11.061  1.00  0.00            
ATOM    843  C   TRP F   4       1.226   4.652   8.421  1.00  0.00            
ATOM    844  O   TRP F   4       1.328   5.351   7.374  1.00  0.00            
ATOM    845  N   GLN F   5       2.332   4.385   9.151  1.00  0.00            
ATOM    846  HN  GLN F   5       2.310   4.015  10.077  1.00  0.00            
ATOM    847  CA  GLN F   5       3.670   4.742   8.714  1.00  0.00            
ATOM    848  HA  GLN F   5       3.773   4.999   7.672  1.00  0.00            
ATOM    849  CB  GLN F   5       4.205   5.840   9.648  1.00  0.00            
ATOM    850  HB1 GLN F   5       5.308   5.994   9.559  1.00  0.00            
ATOM    851  HB2 GLN F   5       4.030   5.681  10.733  1.00  0.00            
ATOM    852  CG  GLN F   5       3.643   7.248   9.376  1.00  0.00            
ATOM    853  HG1 GLN F   5       4.105   7.930  10.122  1.00  0.00            
ATOM    854  HG2 GLN F   5       2.543   7.288   9.520  1.00  0.00            
ATOM    855  CD  GLN F   5       4.107   7.733   8.036  1.00  0.00            
ATOM    856  OE1 GLN F   5       5.232   8.299   7.941  1.00  0.00            
ATOM    857  NE2 GLN F   5       3.251   7.658   6.981  1.00  0.00            
ATOM    858 HE21 GLN F   5       2.415   7.117   7.074  1.00  0.00            
ATOM    859 HE22 GLN F   5       3.617   7.946   6.097  1.00  0.00            
ATOM    860  C   GLN F   5       4.539   3.493   8.919  1.00  0.00            
ATOM    861  O   GLN F   5       4.218   2.591   9.719  1.00  0.00            
ATOM    862  N   TRP F   6       5.673   3.344   8.168  1.00  0.00            
ATOM    863  HN  TRP F   6       5.879   4.018   7.469  1.00  0.00            
ATOM    864  CA  TRP F   6       6.442   2.135   7.983  1.00  0.00            
ATOM    865  HA  TRP F   6       5.792   1.385   8.407  1.00  0.00            
ATOM    866  CB  TRP F   6       6.854   1.812   6.524  1.00  0.00            
ATOM    867  HB1 TRP F   6       7.580   0.977   6.571  1.00  0.00            
ATOM    868  HB2 TRP F   6       7.428   2.620   6.030  1.00  0.00            
ATOM    869  CG  TRP F   6       5.704   1.417   5.632  1.00  0.00            
ATOM    870  CD1 TRP F   6       4.928   2.280   4.829  1.00  0.00            
ATOM    871  HD1 TRP F   6       5.093   3.343   4.801  1.00  0.00            
ATOM    872  NE1 TRP F   6       4.016   1.603   4.113  1.00  0.00            
ATOM    873  HE1 TRP F   6       3.386   1.954   3.455  1.00  0.00            
ATOM    874  CE2 TRP F   6       4.081   0.291   4.456  1.00  0.00            
ATOM    875  CD2 TRP F   6       5.068   0.137   5.450  1.00  0.00            
ATOM    876  CE3 TRP F   6       5.315  -1.112   6.026  1.00  0.00            
ATOM    877  HE3 TRP F   6       6.004  -1.223   6.843  1.00  0.00            
ATOM    878  CZ3 TRP F   6       4.399  -2.150   5.741  1.00  0.00            
ATOM    879  HZ3 TRP F   6       4.483  -3.092   6.251  1.00  0.00            
ATOM    880  CZ2 TRP F   6       3.190  -0.747   4.183  1.00  0.00            
ATOM    881  HZ2 TRP F   6       2.375  -0.515   3.530  1.00  0.00            
ATOM    882  CH2 TRP F   6       3.405  -1.976   4.832  1.00  0.00            
ATOM    883  HH2 TRP F   6       2.712  -2.783   4.649  1.00  0.00            
ATOM    884  C   TRP F   6       7.636   2.141   8.789  1.00  0.00            
ATOM    885  O   TRP F   6       8.257   3.212   9.058  1.00  0.00            
ATOM    886  N   ASN F   7       8.016   1.012   9.457  1.00  0.00            
ATOM    887  HN  ASN F   7       7.414   0.215   9.417  1.00  0.00            
ATOM    888  CA  ASN F   7       9.288   1.016  10.179  1.00  0.00            
ATOM    889  HA  ASN F   7       9.857   1.899   9.939  1.00  0.00            
ATOM    890  CB  ASN F   7       8.865   0.948  11.673  1.00  0.00            
ATOM    891  HB1 ASN F   7       8.531  -0.078  11.952  1.00  0.00            
ATOM    892  HB2 ASN F   7       8.104   1.741  11.886  1.00  0.00            
ATOM    893  CG  ASN F   7      10.039   1.390  12.516  1.00  0.00            
ATOM    894  OD1 ASN F   7      11.014   1.894  11.981  1.00  0.00            
ATOM    895  ND2 ASN F   7      10.057   1.028  13.847  1.00  0.00            
ATOM    896 HD21 ASN F   7      10.741   1.517  14.387  1.00  0.00            
ATOM    897 HD22 ASN F   7       9.262   0.565  14.247  1.00  0.00            
ATOM    898  C   ASN F   7      10.223  -0.214   9.714  1.00  0.00            
ATOM    899  OT1 ASN F   7      10.291  -1.288  10.421  1.00  0.00            
ATOM    900  OT2 ASN F   7      10.985  -0.002   8.779  1.00  0.00            
END
