# Supplementary material for: Design of the Hydrophobic Core of Self‐Assembling Peptide Fibrils for Enhanced Neural Regeneration
Source: Small Sci. 2025 Sep 4;5(10):2500224. doi: 10.1002/smsc.202500224 (PMC12499481; doi:10.1002/smsc.202500224)
Supplement: Supplementary file 1 — Supplementary Material [file SMSC-5-2500224-s001.zip › Representative-structures/EF-C_Y_20_dominant.pdb]

CRYST1   69.099   69.099   69.099  90.00  90.00  90.00 P 1           1
ATOM      1  N   LYS A   1       6.274   8.220  15.351  1.00  0.00            
ATOM      2  H1  LYS A   1       6.924   8.409  14.565  1.00  0.00            
ATOM      3  H2  LYS A   1       5.363   8.726  15.302  1.00  0.00            
ATOM      4  H3  LYS A   1       6.786   8.592  16.181  1.00  0.00            
ATOM      5  CA  LYS A   1       6.277   6.701  15.435  1.00  0.00            
ATOM      6  HA  LYS A   1       7.305   6.416  15.633  1.00  0.00            
ATOM      7  CB  LYS A   1       5.325   6.269  16.546  1.00  0.00            
ATOM      8  HB1 LYS A   1       5.451   5.175  16.436  1.00  0.00            
ATOM      9  HB2 LYS A   1       4.277   6.564  16.318  1.00  0.00            
ATOM     10  CG  LYS A   1       5.671   6.729  17.957  1.00  0.00            
ATOM     11  HG1 LYS A   1       5.470   7.805  18.086  1.00  0.00            
ATOM     12  HG2 LYS A   1       6.750   6.673  18.184  1.00  0.00            
ATOM     13  CD  LYS A   1       4.983   5.806  18.964  1.00  0.00            
ATOM     14  HD1 LYS A   1       3.963   5.639  18.564  1.00  0.00            
ATOM     15  HD2 LYS A   1       5.481   4.833  18.781  1.00  0.00            
ATOM     16  CE  LYS A   1       4.992   6.190  20.445  1.00  0.00            
ATOM     17  HE1 LYS A   1       6.082   6.317  20.621  1.00  0.00            
ATOM     18  HE2 LYS A   1       4.505   5.415  21.067  1.00  0.00            
ATOM     19  NZ  LYS A   1       4.369   7.442  20.455  1.00  0.00            
ATOM     20  HZ1 LYS A   1       4.144   7.854  21.378  1.00  0.00            
ATOM     21  HZ2 LYS A   1       4.932   8.121  19.905  1.00  0.00            
ATOM     22  HZ3 LYS A   1       3.501   7.440  19.876  1.00  0.00            
ATOM     23  C   LYS A   1       5.912   6.115  14.049  1.00  0.00            
ATOM     24  O   LYS A   1       4.749   6.082  13.621  1.00  0.00            
ATOM     25  N   TYR A   2       6.867   5.614  13.291  1.00  0.00            
ATOM     26  HN  TYR A   2       7.777   5.617  13.698  1.00  0.00            
ATOM     27  CA  TYR A   2       6.838   5.097  11.913  1.00  0.00            
ATOM     28  HA  TYR A   2       5.836   5.207  11.523  1.00  0.00            
ATOM     29  CB  TYR A   2       7.943   5.860  11.057  1.00  0.00            
ATOM     30  HB1 TYR A   2       8.966   5.840  11.468  1.00  0.00            
ATOM     31  HB2 TYR A   2       7.548   6.890  11.214  1.00  0.00            
ATOM     32  CG  TYR A   2       7.825   5.597   9.603  1.00  0.00            
ATOM     33  CD1 TYR A   2       8.671   4.520   9.120  1.00  0.00            
ATOM     34  HD1 TYR A   2       9.474   4.074   9.685  1.00  0.00            
ATOM     35  CE1 TYR A   2       8.648   4.181   7.817  1.00  0.00            
ATOM     36  HE1 TYR A   2       9.404   3.509   7.449  1.00  0.00            
ATOM     37  CZ  TYR A   2       7.838   4.791   6.918  1.00  0.00            
ATOM     38  OH  TYR A   2       8.090   4.537   5.532  1.00  0.00            
ATOM     39  HH  TYR A   2       7.494   5.084   5.022  1.00  0.00            
ATOM     40  CD2 TYR A   2       6.955   6.200   8.643  1.00  0.00            
ATOM     41  HD2 TYR A   2       6.318   7.021   8.924  1.00  0.00            
ATOM     42  CE2 TYR A   2       6.955   5.823   7.273  1.00  0.00            
ATOM     43  HE2 TYR A   2       6.337   6.222   6.489  1.00  0.00            
ATOM     44  C   TYR A   2       7.260   3.715  11.948  1.00  0.00            
ATOM     45  O   TYR A   2       8.382   3.390  12.448  1.00  0.00            
ATOM     46  N   LYS A   3       6.467   2.819  11.362  1.00  0.00            
ATOM     47  HN  LYS A   3       5.495   2.989  11.158  1.00  0.00            
ATOM     48  CA  LYS A   3       6.868   1.452  11.158  1.00  0.00            
ATOM     49  HA  LYS A   3       7.942   1.374  11.266  1.00  0.00            
ATOM     50  CB  LYS A   3       6.214   0.424  12.152  1.00  0.00            
ATOM     51  HB1 LYS A   3       6.417  -0.583  11.719  1.00  0.00            
ATOM     52  HB2 LYS A   3       5.109   0.506  12.083  1.00  0.00            
ATOM     53  CG  LYS A   3       6.795   0.418  13.575  1.00  0.00            
ATOM     54  HG1 LYS A   3       6.629   1.412  14.039  1.00  0.00            
ATOM     55  HG2 LYS A   3       7.904   0.321  13.571  1.00  0.00            
ATOM     56  CD  LYS A   3       6.044  -0.577  14.525  1.00  0.00            
ATOM     57  HD1 LYS A   3       5.009  -0.176  14.464  1.00  0.00            
ATOM     58  HD2 LYS A   3       6.018  -1.616  14.129  1.00  0.00            
ATOM     59  CE  LYS A   3       6.687  -0.634  15.887  1.00  0.00            
ATOM     60  HE1 LYS A   3       6.613   0.363  16.374  1.00  0.00            
ATOM     61  HE2 LYS A   3       7.773  -0.856  15.892  1.00  0.00            
ATOM     62  NZ  LYS A   3       6.020  -1.510  16.931  1.00  0.00            
ATOM     63  HZ1 LYS A   3       6.355  -1.151  17.851  1.00  0.00            
ATOM     64  HZ2 LYS A   3       4.992  -1.360  16.813  1.00  0.00            
ATOM     65  HZ3 LYS A   3       6.238  -2.517  16.770  1.00  0.00            
ATOM     66  C   LYS A   3       6.512   1.014   9.685  1.00  0.00            
ATOM     67  O   LYS A   3       5.328   0.898   9.313  1.00  0.00            
ATOM     68  N   TYR A   4       7.537   0.703   8.782  1.00  0.00            
ATOM     69  HN  TYR A   4       8.479   0.872   9.065  1.00  0.00            
ATOM     70  CA  TYR A   4       7.433   0.047   7.461  1.00  0.00            
ATOM     71  HA  TYR A   4       6.383   0.135   7.215  1.00  0.00            
ATOM     72  CB  TYR A   4       8.346   0.834   6.485  1.00  0.00            
ATOM     73  HB1 TYR A   4       9.397   0.732   6.862  1.00  0.00            
ATOM     74  HB2 TYR A   4       8.103   1.915   6.488  1.00  0.00            
ATOM     75  CG  TYR A   4       8.190   0.462   5.038  1.00  0.00            
ATOM     76  CD1 TYR A   4       7.393   1.291   4.124  1.00  0.00            
ATOM     77  HD1 TYR A   4       6.889   2.201   4.426  1.00  0.00            
ATOM     78  CE1 TYR A   4       7.324   0.866   2.807  1.00  0.00            
ATOM     79  HE1 TYR A   4       6.588   1.274   2.133  1.00  0.00            
ATOM     80  CZ  TYR A   4       8.089  -0.208   2.322  1.00  0.00            
ATOM     81  OH  TYR A   4       8.187  -0.477   0.929  1.00  0.00            
ATOM     82  HH  TYR A   4       7.347  -0.290   0.468  1.00  0.00            
ATOM     83  CD2 TYR A   4       8.891  -0.639   4.569  1.00  0.00            
ATOM     84  HD2 TYR A   4       9.551  -1.194   5.223  1.00  0.00            
ATOM     85  CE2 TYR A   4       8.837  -0.945   3.198  1.00  0.00            
ATOM     86  HE2 TYR A   4       9.209  -1.902   2.859  1.00  0.00            
ATOM     87  C   TYR A   4       7.818  -1.395   7.498  1.00  0.00            
ATOM     88  O   TYR A   4       8.959  -1.745   7.783  1.00  0.00            
ATOM     89  N   GLN A   5       6.894  -2.266   7.153  1.00  0.00            
ATOM     90  HN  GLN A   5       5.993  -1.898   6.881  1.00  0.00            
ATOM     91  CA  GLN A   5       7.135  -3.647   6.883  1.00  0.00            
ATOM     92  HA  GLN A   5       8.211  -3.754   6.984  1.00  0.00            
ATOM     93  CB  GLN A   5       6.538  -4.440   8.067  1.00  0.00            
ATOM     94  HB1 GLN A   5       5.608  -3.894   8.347  1.00  0.00            
ATOM     95  HB2 GLN A   5       7.239  -4.350   8.915  1.00  0.00            
ATOM     96  CG  GLN A   5       6.261  -5.910   7.696  1.00  0.00            
ATOM     97  HG1 GLN A   5       7.157  -6.373   7.236  1.00  0.00            
ATOM     98  HG2 GLN A   5       5.464  -5.879   6.925  1.00  0.00            
ATOM     99  CD  GLN A   5       5.654  -6.794   8.778  1.00  0.00            
ATOM    100  OE1 GLN A   5       5.036  -6.308   9.773  1.00  0.00            
ATOM    101  NE2 GLN A   5       5.786  -8.119   8.491  1.00  0.00            
ATOM    102 HE21 GLN A   5       5.357  -8.851   9.040  1.00  0.00            
ATOM    103 HE22 GLN A   5       6.459  -8.339   7.782  1.00  0.00            
ATOM    104  C   GLN A   5       6.670  -4.127   5.534  1.00  0.00            
ATOM    105  O   GLN A   5       5.515  -3.918   5.266  1.00  0.00            
ATOM    106  N   TYR A   6       7.518  -4.757   4.729  1.00  0.00            
ATOM    107  HN  TYR A   6       8.489  -4.906   4.905  1.00  0.00            
ATOM    108  CA  TYR A   6       7.081  -5.418   3.552  1.00  0.00            
ATOM    109  HA  TYR A   6       6.064  -5.674   3.813  1.00  0.00            
ATOM    110  CB  TYR A   6       7.144  -4.441   2.327  1.00  0.00            
ATOM    111  HB1 TYR A   6       8.150  -3.996   2.464  1.00  0.00            
ATOM    112  HB2 TYR A   6       6.309  -3.730   2.485  1.00  0.00            
ATOM    113  CG  TYR A   6       6.869  -4.890   0.844  1.00  0.00            
ATOM    114  CD1 TYR A   6       6.336  -6.062   0.437  1.00  0.00            
ATOM    115  HD1 TYR A   6       5.813  -6.731   1.096  1.00  0.00            
ATOM    116  CE1 TYR A   6       6.338  -6.582  -0.890  1.00  0.00            
ATOM    117  HE1 TYR A   6       5.941  -7.537  -1.171  1.00  0.00            
ATOM    118  CZ  TYR A   6       6.828  -5.775  -1.877  1.00  0.00            
ATOM    119  OH  TYR A   6       6.815  -6.293  -3.164  1.00  0.00            
ATOM    120  HH  TYR A   6       5.983  -6.761  -3.247  1.00  0.00            
ATOM    121  CD2 TYR A   6       7.261  -4.019  -0.205  1.00  0.00            
ATOM    122  HD2 TYR A   6       7.553  -3.022   0.076  1.00  0.00            
ATOM    123  CE2 TYR A   6       7.298  -4.459  -1.539  1.00  0.00            
ATOM    124  HE2 TYR A   6       7.578  -3.808  -2.342  1.00  0.00            
ATOM    125  C   TYR A   6       7.867  -6.665   3.325  1.00  0.00            
ATOM    126  O   TYR A   6       9.060  -6.581   3.059  1.00  0.00            
ATOM    127  N   ASN A   7       7.240  -7.865   3.428  1.00  0.00            
ATOM    128  HN  ASN A   7       6.290  -7.937   3.736  1.00  0.00            
ATOM    129  CA  ASN A   7       7.797  -9.118   2.975  1.00  0.00            
ATOM    130  HA  ASN A   7       8.611  -9.015   2.280  1.00  0.00            
ATOM    131  CB  ASN A   7       8.361  -9.893   4.211  1.00  0.00            
ATOM    132  HB1 ASN A   7       9.306  -9.396   4.473  1.00  0.00            
ATOM    133  HB2 ASN A   7       8.708 -10.910   3.948  1.00  0.00            
ATOM    134  CG  ASN A   7       7.483  -9.899   5.399  1.00  0.00            
ATOM    135  OD1 ASN A   7       7.878  -9.454   6.515  1.00  0.00            
ATOM    136  ND2 ASN A   7       6.239 -10.249   5.174  1.00  0.00            
ATOM    137 HD21 ASN A   7       5.925 -10.290   4.222  1.00  0.00            
ATOM    138 HD22 ASN A   7       5.548 -10.254   5.893  1.00  0.00            
ATOM    139  C   ASN A   7       6.847  -9.980   2.140  1.00  0.00            
ATOM    140  OT1 ASN A   7       5.601  -9.786   2.267  1.00  0.00            
ATOM    141  OT2 ASN A   7       7.312 -10.888   1.352  1.00  0.00            
ATOM    142  N   LYS B   1      11.068   5.640  17.344  1.00  0.00            
ATOM    143  H1  LYS B   1      10.147   5.522  17.811  1.00  0.00            
ATOM    144  H2  LYS B   1      11.398   4.697  17.046  1.00  0.00            
ATOM    145  H3  LYS B   1      11.731   5.984  18.067  1.00  0.00            
ATOM    146  CA  LYS B   1      10.897   6.649  16.273  1.00  0.00            
ATOM    147  HA  LYS B   1      10.018   7.202  16.581  1.00  0.00            
ATOM    148  CB  LYS B   1      12.154   7.538  16.254  1.00  0.00            
ATOM    149  HB1 LYS B   1      12.352   7.921  15.231  1.00  0.00            
ATOM    150  HB2 LYS B   1      13.074   6.925  16.375  1.00  0.00            
ATOM    151  CG  LYS B   1      11.884   8.762  17.101  1.00  0.00            
ATOM    152  HG1 LYS B   1      11.561   8.489  18.125  1.00  0.00            
ATOM    153  HG2 LYS B   1      11.003   9.262  16.660  1.00  0.00            
ATOM    154  CD  LYS B   1      13.125   9.689  17.141  1.00  0.00            
ATOM    155  HD1 LYS B   1      14.019   9.058  17.347  1.00  0.00            
ATOM    156  HD2 LYS B   1      13.273   9.936  16.067  1.00  0.00            
ATOM    157  CE  LYS B   1      13.123  10.914  18.077  1.00  0.00            
ATOM    158  HE1 LYS B   1      13.141  10.546  19.132  1.00  0.00            
ATOM    159  HE2 LYS B   1      12.179  11.481  17.967  1.00  0.00            
ATOM    160  NZ  LYS B   1      14.244  11.741  17.668  1.00  0.00            
ATOM    161  HZ1 LYS B   1      15.124  11.189  17.736  1.00  0.00            
ATOM    162  HZ2 LYS B   1      14.161  12.111  16.703  1.00  0.00            
ATOM    163  HZ3 LYS B   1      14.340  12.559  18.302  1.00  0.00            
ATOM    164  C   LYS B   1      10.552   6.004  14.988  1.00  0.00            
ATOM    165  O   LYS B   1       9.375   5.916  14.633  1.00  0.00            
ATOM    166  N   TYR B   2      11.584   5.450  14.261  1.00  0.00            
ATOM    167  HN  TYR B   2      12.524   5.420  14.605  1.00  0.00            
ATOM    168  CA  TYR B   2      11.538   5.057  12.867  1.00  0.00            
ATOM    169  HA  TYR B   2      10.496   4.909  12.630  1.00  0.00            
ATOM    170  CB  TYR B   2      12.217   6.125  11.849  1.00  0.00            
ATOM    171  HB1 TYR B   2      13.186   6.462  12.280  1.00  0.00            
ATOM    172  HB2 TYR B   2      11.593   7.029  12.016  1.00  0.00            
ATOM    173  CG  TYR B   2      12.426   5.727  10.458  1.00  0.00            
ATOM    174  CD1 TYR B   2      13.383   4.813  10.034  1.00  0.00            
ATOM    175  HD1 TYR B   2      14.017   4.326  10.763  1.00  0.00            
ATOM    176  CE1 TYR B   2      13.539   4.422   8.663  1.00  0.00            
ATOM    177  HE1 TYR B   2      14.277   3.632   8.643  1.00  0.00            
ATOM    178  CZ  TYR B   2      12.761   4.977   7.706  1.00  0.00            
ATOM    179  OH  TYR B   2      12.941   4.462   6.433  1.00  0.00            
ATOM    180  HH  TYR B   2      12.120   4.668   5.985  1.00  0.00            
ATOM    181  CD2 TYR B   2      11.681   6.227   9.442  1.00  0.00            
ATOM    182  HD2 TYR B   2      10.921   6.964   9.659  1.00  0.00            
ATOM    183  CE2 TYR B   2      11.805   5.933   8.048  1.00  0.00            
ATOM    184  HE2 TYR B   2      11.314   6.500   7.271  1.00  0.00            
ATOM    185  C   TYR B   2      12.058   3.639  12.701  1.00  0.00            
ATOM    186  O   TYR B   2      13.282   3.442  12.855  1.00  0.00            
ATOM    187  N   LYS B   3      11.214   2.701  12.338  1.00  0.00            
ATOM    188  HN  LYS B   3      10.302   2.977  12.054  1.00  0.00            
ATOM    189  CA  LYS B   3      11.780   1.425  11.882  1.00  0.00            
ATOM    190  HA  LYS B   3      12.857   1.325  11.905  1.00  0.00            
ATOM    191  CB  LYS B   3      11.297   0.224  12.699  1.00  0.00            
ATOM    192  HB1 LYS B   3      11.809  -0.660  12.258  1.00  0.00            
ATOM    193  HB2 LYS B   3      10.199   0.055  12.638  1.00  0.00            
ATOM    194  CG  LYS B   3      11.698   0.270  14.124  1.00  0.00            
ATOM    195  HG1 LYS B   3      11.185   1.083  14.688  1.00  0.00            
ATOM    196  HG2 LYS B   3      12.798   0.424  14.137  1.00  0.00            
ATOM    197  CD  LYS B   3      11.380  -1.118  14.837  1.00  0.00            
ATOM    198  HD1 LYS B   3      10.295  -1.252  14.977  1.00  0.00            
ATOM    199  HD2 LYS B   3      11.817  -1.864  14.151  1.00  0.00            
ATOM    200  CE  LYS B   3      12.070  -1.267  16.196  1.00  0.00            
ATOM    201  HE1 LYS B   3      11.731  -0.392  16.805  1.00  0.00            
ATOM    202  HE2 LYS B   3      13.164  -1.455  16.139  1.00  0.00            
ATOM    203  NZ  LYS B   3      11.639  -2.447  16.976  1.00  0.00            
ATOM    204  HZ1 LYS B   3      12.095  -2.489  17.910  1.00  0.00            
ATOM    205  HZ2 LYS B   3      10.611  -2.439  17.146  1.00  0.00            
ATOM    206  HZ3 LYS B   3      11.753  -3.378  16.539  1.00  0.00            
ATOM    207  C   LYS B   3      11.355   1.161  10.463  1.00  0.00            
ATOM    208  O   LYS B   3      10.204   1.340  10.163  1.00  0.00            
ATOM    209  N   TYR B   4      12.286   0.748   9.546  1.00  0.00            
ATOM    210  HN  TYR B   4      13.246   0.807   9.779  1.00  0.00            
ATOM    211  CA  TYR B   4      12.071   0.128   8.287  1.00  0.00            
ATOM    212  HA  TYR B   4      11.022   0.124   8.104  1.00  0.00            
ATOM    213  CB  TYR B   4      12.834   0.992   7.192  1.00  0.00            
ATOM    214  HB1 TYR B   4      13.878   1.169   7.519  1.00  0.00            
ATOM    215  HB2 TYR B   4      12.252   1.932   7.115  1.00  0.00            
ATOM    216  CG  TYR B   4      12.908   0.433   5.773  1.00  0.00            
ATOM    217  CD1 TYR B   4      12.078   0.994   4.746  1.00  0.00            
ATOM    218  HD1 TYR B   4      11.434   1.830   4.993  1.00  0.00            
ATOM    219  CE1 TYR B   4      12.295   0.588   3.400  1.00  0.00            
ATOM    220  HE1 TYR B   4      11.633   0.922   2.614  1.00  0.00            
ATOM    221  CZ  TYR B   4      13.380  -0.221   3.004  1.00  0.00            
ATOM    222  OH  TYR B   4      13.575  -0.446   1.634  1.00  0.00            
ATOM    223  HH  TYR B   4      12.763  -0.269   1.171  1.00  0.00            
ATOM    224  CD2 TYR B   4      13.860  -0.516   5.336  1.00  0.00            
ATOM    225  HD2 TYR B   4      14.531  -0.836   6.114  1.00  0.00            
ATOM    226  CE2 TYR B   4      14.105  -0.776   4.036  1.00  0.00            
ATOM    227  HE2 TYR B   4      15.009  -1.303   3.745  1.00  0.00            
ATOM    228  C   TYR B   4      12.586  -1.274   8.218  1.00  0.00            
ATOM    229  O   TYR B   4      13.625  -1.702   8.714  1.00  0.00            
ATOM    230  N   GLN B   5      11.758  -2.138   7.613  1.00  0.00            
ATOM    231  HN  GLN B   5      10.804  -1.927   7.393  1.00  0.00            
ATOM    232  CA  GLN B   5      12.170  -3.458   7.036  1.00  0.00            
ATOM    233  HA  GLN B   5      13.219  -3.398   6.784  1.00  0.00            
ATOM    234  CB  GLN B   5      12.105  -4.728   8.008  1.00  0.00            
ATOM    235  HB1 GLN B   5      12.933  -4.592   8.721  1.00  0.00            
ATOM    236  HB2 GLN B   5      12.348  -5.669   7.470  1.00  0.00            
ATOM    237  CG  GLN B   5      10.826  -4.855   8.792  1.00  0.00            
ATOM    238  HG1 GLN B   5       9.958  -4.928   8.091  1.00  0.00            
ATOM    239  HG2 GLN B   5      10.714  -3.988   9.471  1.00  0.00            
ATOM    240  CD  GLN B   5      10.909  -6.045   9.798  1.00  0.00            
ATOM    241  OE1 GLN B   5      11.960  -6.705   9.799  1.00  0.00            
ATOM    242  NE2 GLN B   5       9.985  -6.074  10.771  1.00  0.00            
ATOM    243 HE21 GLN B   5      10.177  -6.717  11.519  1.00  0.00            
ATOM    244 HE22 GLN B   5       9.540  -5.208  10.983  1.00  0.00            
ATOM    245  C   GLN B   5      11.471  -3.814   5.688  1.00  0.00            
ATOM    246  O   GLN B   5      10.326  -3.513   5.522  1.00  0.00            
ATOM    247  N   TYR B   6      12.192  -4.413   4.751  1.00  0.00            
ATOM    248  HN  TYR B   6      13.154  -4.418   5.006  1.00  0.00            
ATOM    249  CA  TYR B   6      11.835  -4.864   3.434  1.00  0.00            
ATOM    250  HA  TYR B   6      10.810  -5.178   3.539  1.00  0.00            
ATOM    251  CB  TYR B   6      12.212  -3.706   2.470  1.00  0.00            
ATOM    252  HB1 TYR B   6      13.281  -3.391   2.634  1.00  0.00            
ATOM    253  HB2 TYR B   6      11.673  -2.771   2.740  1.00  0.00            
ATOM    254  CG  TYR B   6      11.917  -3.988   1.003  1.00  0.00            
ATOM    255  CD1 TYR B   6      10.823  -4.702   0.475  1.00  0.00            
ATOM    256  HD1 TYR B   6      10.089  -5.094   1.152  1.00  0.00            
ATOM    257  CE1 TYR B   6      10.741  -4.976  -0.947  1.00  0.00            
ATOM    258  HE1 TYR B   6       9.952  -5.608  -1.352  1.00  0.00            
ATOM    259  CZ  TYR B   6      11.790  -4.477  -1.820  1.00  0.00            
ATOM    260  OH  TYR B   6      11.872  -4.773  -3.197  1.00  0.00            
ATOM    261  HH  TYR B   6      11.010  -5.032  -3.535  1.00  0.00            
ATOM    262  CD2 TYR B   6      12.815  -3.427   0.054  1.00  0.00            
ATOM    263  HD2 TYR B   6      13.674  -2.890   0.449  1.00  0.00            
ATOM    264  CE2 TYR B   6      12.887  -3.821  -1.282  1.00  0.00            
ATOM    265  HE2 TYR B   6      13.574  -3.410  -2.012  1.00  0.00            
ATOM    266  C   TYR B   6      12.722  -6.010   3.212  1.00  0.00            
ATOM    267  O   TYR B   6      13.932  -6.019   3.567  1.00  0.00            
ATOM    268  N   ASN B   7      12.136  -7.091   2.505  1.00  0.00            
ATOM    269  HN  ASN B   7      11.244  -7.090   2.088  1.00  0.00            
ATOM    270  CA  ASN B   7      12.964  -8.287   2.281  1.00  0.00            
ATOM    271  HA  ASN B   7      13.883  -8.163   2.862  1.00  0.00            
ATOM    272  CB  ASN B   7      12.234  -9.564   2.749  1.00  0.00            
ATOM    273  HB1 ASN B   7      12.594 -10.471   2.199  1.00  0.00            
ATOM    274  HB2 ASN B   7      11.162  -9.431   2.493  1.00  0.00            
ATOM    275  CG  ASN B   7      12.212  -9.711   4.265  1.00  0.00            
ATOM    276  OD1 ASN B   7      12.527  -8.843   5.098  1.00  0.00            
ATOM    277  ND2 ASN B   7      11.916 -10.961   4.683  1.00  0.00            
ATOM    278 HD21 ASN B   7      11.784 -11.245   5.631  1.00  0.00            
ATOM    279 HD22 ASN B   7      11.675 -11.716   4.078  1.00  0.00            
ATOM    280  C   ASN B   7      13.498  -8.429   0.827  1.00  0.00            
ATOM    281  OT1 ASN B   7      14.729  -8.322   0.564  1.00  0.00            
ATOM    282  OT2 ASN B   7      12.637  -8.690  -0.067  1.00  0.00            
ATOM    283  N   LYS C   1      18.846   6.023  17.564  1.00  0.00            
ATOM    284  H1  LYS C   1      19.630   6.514  18.019  1.00  0.00            
ATOM    285  H2  LYS C   1      17.950   6.472  17.844  1.00  0.00            
ATOM    286  H3  LYS C   1      18.833   5.013  17.823  1.00  0.00            
ATOM    287  CA  LYS C   1      19.091   6.141  16.065  1.00  0.00            
ATOM    288  HA  LYS C   1      19.053   7.178  15.749  1.00  0.00            
ATOM    289  CB  LYS C   1      20.598   5.768  15.641  1.00  0.00            
ATOM    290  HB1 LYS C   1      20.753   4.678  15.774  1.00  0.00            
ATOM    291  HB2 LYS C   1      21.285   6.258  16.367  1.00  0.00            
ATOM    292  CG  LYS C   1      21.000   6.285  14.226  1.00  0.00            
ATOM    293  HG1 LYS C   1      20.449   7.213  13.943  1.00  0.00            
ATOM    294  HG2 LYS C   1      20.748   5.587  13.399  1.00  0.00            
ATOM    295  CD  LYS C   1      22.535   6.567  14.268  1.00  0.00            
ATOM    296  HD1 LYS C   1      22.848   7.079  15.205  1.00  0.00            
ATOM    297  HD2 LYS C   1      23.040   5.580  14.209  1.00  0.00            
ATOM    298  CE  LYS C   1      22.832   7.435  13.000  1.00  0.00            
ATOM    299  HE1 LYS C   1      22.348   8.433  13.036  1.00  0.00            
ATOM    300  HE2 LYS C   1      22.432   6.934  12.082  1.00  0.00            
ATOM    301  NZ  LYS C   1      24.277   7.592  12.854  1.00  0.00            
ATOM    302  HZ1 LYS C   1      24.614   7.652  13.836  1.00  0.00            
ATOM    303  HZ2 LYS C   1      24.716   6.712  12.534  1.00  0.00            
ATOM    304  HZ3 LYS C   1      24.552   8.430  12.309  1.00  0.00            
ATOM    305  C   LYS C   1      18.106   5.368  15.219  1.00  0.00            
ATOM    306  O   LYS C   1      17.580   4.356  15.629  1.00  0.00            
ATOM    307  N   TYR C   2      17.794   5.982  14.077  1.00  0.00            
ATOM    308  HN  TYR C   2      18.057   6.938  13.964  1.00  0.00            
ATOM    309  CA  TYR C   2      16.838   5.390  13.091  1.00  0.00            
ATOM    310  HA  TYR C   2      15.972   5.244  13.721  1.00  0.00            
ATOM    311  CB  TYR C   2      16.371   6.252  11.885  1.00  0.00            
ATOM    312  HB1 TYR C   2      16.155   7.316  12.120  1.00  0.00            
ATOM    313  HB2 TYR C   2      15.500   5.745  11.399  1.00  0.00            
ATOM    314  CG  TYR C   2      17.413   6.366  10.806  1.00  0.00            
ATOM    315  CD1 TYR C   2      17.170   5.779   9.585  1.00  0.00            
ATOM    316  HD1 TYR C   2      16.238   5.267   9.438  1.00  0.00            
ATOM    317  CE1 TYR C   2      18.024   5.910   8.478  1.00  0.00            
ATOM    318  HE1 TYR C   2      17.659   5.461   7.570  1.00  0.00            
ATOM    319  CZ  TYR C   2      19.226   6.600   8.618  1.00  0.00            
ATOM    320  OH  TYR C   2      20.205   6.729   7.627  1.00  0.00            
ATOM    321  HH  TYR C   2      21.001   7.153   7.958  1.00  0.00            
ATOM    322  CD2 TYR C   2      18.667   7.013  10.953  1.00  0.00            
ATOM    323  HD2 TYR C   2      18.850   7.443  11.923  1.00  0.00            
ATOM    324  CE2 TYR C   2      19.526   7.230   9.855  1.00  0.00            
ATOM    325  HE2 TYR C   2      20.381   7.880   9.961  1.00  0.00            
ATOM    326  C   TYR C   2      17.299   4.036  12.583  1.00  0.00            
ATOM    327  O   TYR C   2      18.431   3.706  12.249  1.00  0.00            
ATOM    328  N   LYS C   3      16.273   3.151  12.402  1.00  0.00            
ATOM    329  HN  LYS C   3      15.315   3.336  12.649  1.00  0.00            
ATOM    330  CA  LYS C   3      16.501   1.799  12.042  1.00  0.00            
ATOM    331  HA  LYS C   3      17.531   1.514  12.215  1.00  0.00            
ATOM    332  CB  LYS C   3      15.700   0.933  13.015  1.00  0.00            
ATOM    333  HB1 LYS C   3      15.535  -0.039  12.497  1.00  0.00            
ATOM    334  HB2 LYS C   3      14.690   1.402  13.135  1.00  0.00            
ATOM    335  CG  LYS C   3      16.256   0.716  14.414  1.00  0.00            
ATOM    336  HG1 LYS C   3      15.525   0.203  15.080  1.00  0.00            
ATOM    337  HG2 LYS C   3      16.574   1.668  14.878  1.00  0.00            
ATOM    338  CD  LYS C   3      17.496  -0.183  14.350  1.00  0.00            
ATOM    339  HD1 LYS C   3      17.247  -1.080  13.755  1.00  0.00            
ATOM    340  HD2 LYS C   3      18.347   0.380  13.892  1.00  0.00            
ATOM    341  CE  LYS C   3      18.017  -0.595  15.716  1.00  0.00            
ATOM    342  HE1 LYS C   3      17.119  -0.651  16.376  1.00  0.00            
ATOM    343  HE2 LYS C   3      18.715   0.213  16.001  1.00  0.00            
ATOM    344  NZ  LYS C   3      18.682  -1.825  15.660  1.00  0.00            
ATOM    345  HZ1 LYS C   3      19.437  -1.821  14.942  1.00  0.00            
ATOM    346  HZ2 LYS C   3      19.018  -2.214  16.562  1.00  0.00            
ATOM    347  HZ3 LYS C   3      18.033  -2.582  15.345  1.00  0.00            
ATOM    348  C   LYS C   3      16.293   1.434  10.591  1.00  0.00            
ATOM    349  O   LYS C   3      15.183   1.572  10.135  1.00  0.00            
ATOM    350  N   TYR C   4      17.353   0.913   9.869  1.00  0.00            
ATOM    351  HN  TYR C   4      18.240   0.804  10.308  1.00  0.00            
ATOM    352  CA  TYR C   4      17.359   0.563   8.475  1.00  0.00            
ATOM    353  HA  TYR C   4      16.338   0.504   8.127  1.00  0.00            
ATOM    354  CB  TYR C   4      18.143   1.560   7.564  1.00  0.00            
ATOM    355  HB1 TYR C   4      19.141   1.694   8.040  1.00  0.00            
ATOM    356  HB2 TYR C   4      17.582   2.503   7.362  1.00  0.00            
ATOM    357  CG  TYR C   4      18.480   1.037   6.122  1.00  0.00            
ATOM    358  CD1 TYR C   4      17.355   0.904   5.244  1.00  0.00            
ATOM    359  HD1 TYR C   4      16.380   1.171   5.623  1.00  0.00            
ATOM    360  CE1 TYR C   4      17.567   0.513   3.906  1.00  0.00            
ATOM    361  HE1 TYR C   4      16.732   0.321   3.258  1.00  0.00            
ATOM    362  CZ  TYR C   4      18.850   0.497   3.361  1.00  0.00            
ATOM    363  OH  TYR C   4      18.990   0.165   1.997  1.00  0.00            
ATOM    364  HH  TYR C   4      18.123   0.050   1.599  1.00  0.00            
ATOM    365  CD2 TYR C   4      19.779   0.856   5.610  1.00  0.00            
ATOM    366  HD2 TYR C   4      20.623   0.947   6.276  1.00  0.00            
ATOM    367  CE2 TYR C   4      19.962   0.596   4.194  1.00  0.00            
ATOM    368  HE2 TYR C   4      20.948   0.478   3.769  1.00  0.00            
ATOM    369  C   TYR C   4      17.850  -0.901   8.303  1.00  0.00            
ATOM    370  O   TYR C   4      18.979  -1.220   8.652  1.00  0.00            
ATOM    371  N   GLN C   5      16.976  -1.752   7.633  1.00  0.00            
ATOM    372  HN  GLN C   5      16.230  -1.392   7.086  1.00  0.00            
ATOM    373  CA  GLN C   5      17.222  -3.133   7.446  1.00  0.00            
ATOM    374  HA  GLN C   5      18.244  -3.382   7.713  1.00  0.00            
ATOM    375  CB  GLN C   5      16.173  -4.047   8.144  1.00  0.00            
ATOM    376  HB1 GLN C   5      15.095  -3.862   7.891  1.00  0.00            
ATOM    377  HB2 GLN C   5      16.275  -3.770   9.220  1.00  0.00            
ATOM    378  CG  GLN C   5      16.370  -5.636   7.940  1.00  0.00            
ATOM    379  HG1 GLN C   5      15.912  -6.043   7.016  1.00  0.00            
ATOM    380  HG2 GLN C   5      15.917  -6.135   8.819  1.00  0.00            
ATOM    381  CD  GLN C   5      17.867  -6.056   7.863  1.00  0.00            
ATOM    382  OE1 GLN C   5      18.646  -5.841   8.761  1.00  0.00            
ATOM    383  NE2 GLN C   5      18.250  -6.740   6.698  1.00  0.00            
ATOM    384 HE21 GLN C   5      17.588  -7.055   6.023  1.00  0.00            
ATOM    385 HE22 GLN C   5      19.216  -7.018   6.727  1.00  0.00            
ATOM    386  C   GLN C   5      16.995  -3.510   5.994  1.00  0.00            
ATOM    387  O   GLN C   5      15.890  -3.494   5.503  1.00  0.00            
ATOM    388  N   TYR C   6      18.053  -3.925   5.259  1.00  0.00            
ATOM    389  HN  TYR C   6      18.951  -3.742   5.674  1.00  0.00            
ATOM    390  CA  TYR C   6      18.067  -4.368   3.895  1.00  0.00            
ATOM    391  HA  TYR C   6      17.284  -5.100   3.778  1.00  0.00            
ATOM    392  CB  TYR C   6      17.902  -3.088   3.057  1.00  0.00            
ATOM    393  HB1 TYR C   6      18.848  -2.528   3.119  1.00  0.00            
ATOM    394  HB2 TYR C   6      17.029  -2.528   3.460  1.00  0.00            
ATOM    395  CG  TYR C   6      17.562  -3.485   1.683  1.00  0.00            
ATOM    396  CD1 TYR C   6      16.300  -4.061   1.378  1.00  0.00            
ATOM    397  HD1 TYR C   6      15.501  -4.001   2.093  1.00  0.00            
ATOM    398  CE1 TYR C   6      16.085  -4.502   0.112  1.00  0.00            
ATOM    399  HE1 TYR C   6      15.173  -5.032  -0.106  1.00  0.00            
ATOM    400  CZ  TYR C   6      17.052  -4.464  -0.956  1.00  0.00            
ATOM    401  OH  TYR C   6      16.853  -4.894  -2.327  1.00  0.00            
ATOM    402  HH  TYR C   6      16.370  -5.721  -2.240  1.00  0.00            
ATOM    403  CD2 TYR C   6      18.568  -3.537   0.710  1.00  0.00            
ATOM    404  HD2 TYR C   6      19.599  -3.195   0.801  1.00  0.00            
ATOM    405  CE2 TYR C   6      18.284  -3.912  -0.595  1.00  0.00            
ATOM    406  HE2 TYR C   6      19.081  -3.900  -1.319  1.00  0.00            
ATOM    407  C   TYR C   6      19.440  -5.051   3.628  1.00  0.00            
ATOM    408  O   TYR C   6      20.455  -4.818   4.277  1.00  0.00            
ATOM    409  N   ASN C   7      19.453  -6.013   2.685  1.00  0.00            
ATOM    410  HN  ASN C   7      18.600  -6.166   2.187  1.00  0.00            
ATOM    411  CA  ASN C   7      20.595  -6.752   2.198  1.00  0.00            
ATOM    412  HA  ASN C   7      21.493  -6.647   2.791  1.00  0.00            
ATOM    413  CB  ASN C   7      20.314  -8.327   2.160  1.00  0.00            
ATOM    414  HB1 ASN C   7      20.997  -8.863   1.456  1.00  0.00            
ATOM    415  HB2 ASN C   7      19.235  -8.420   1.898  1.00  0.00            
ATOM    416  CG  ASN C   7      20.536  -8.956   3.540  1.00  0.00            
ATOM    417  OD1 ASN C   7      19.668  -9.701   3.991  1.00  0.00            
ATOM    418  ND2 ASN C   7      21.641  -8.542   4.254  1.00  0.00            
ATOM    419 HD21 ASN C   7      22.397  -8.060   3.819  1.00  0.00            
ATOM    420 HD22 ASN C   7      21.784  -8.820   5.206  1.00  0.00            
ATOM    421  C   ASN C   7      21.141  -6.182   0.752  1.00  0.00            
ATOM    422  OT1 ASN C   7      20.388  -6.208  -0.224  1.00  0.00            
ATOM    423  OT2 ASN C   7      22.303  -5.722   0.716  1.00  0.00            
ATOM    424  N   LYS D   1      16.301  -1.168 -10.888  1.00  0.00            
ATOM    425  H1  LYS D   1      15.576  -1.876 -10.648  1.00  0.00            
ATOM    426  H2  LYS D   1      15.877  -0.415 -11.462  1.00  0.00            
ATOM    427  H3  LYS D   1      16.873  -1.696 -11.579  1.00  0.00            
ATOM    428  CA  LYS D   1      17.146  -0.853  -9.689  1.00  0.00            
ATOM    429  HA  LYS D   1      17.749  -1.753  -9.586  1.00  0.00            
ATOM    430  CB  LYS D   1      18.274   0.180 -10.063  1.00  0.00            
ATOM    431  HB1 LYS D   1      17.846   0.911 -10.781  1.00  0.00            
ATOM    432  HB2 LYS D   1      19.112  -0.432 -10.476  1.00  0.00            
ATOM    433  CG  LYS D   1      18.867   0.977  -8.942  1.00  0.00            
ATOM    434  HG1 LYS D   1      19.259   0.251  -8.203  1.00  0.00            
ATOM    435  HG2 LYS D   1      18.019   1.583  -8.551  1.00  0.00            
ATOM    436  CD  LYS D   1      19.954   1.951  -9.331  1.00  0.00            
ATOM    437  HD1 LYS D   1      19.694   2.444 -10.287  1.00  0.00            
ATOM    438  HD2 LYS D   1      20.042   2.777  -8.588  1.00  0.00            
ATOM    439  CE  LYS D   1      21.324   1.270  -9.418  1.00  0.00            
ATOM    440  HE1 LYS D   1      21.311   0.313  -9.994  1.00  0.00            
ATOM    441  HE2 LYS D   1      21.615   1.058  -8.366  1.00  0.00            
ATOM    442  NZ  LYS D   1      22.348   2.202  -9.905  1.00  0.00            
ATOM    443  HZ1 LYS D   1      22.108   2.771 -10.750  1.00  0.00            
ATOM    444  HZ2 LYS D   1      22.445   2.920  -9.155  1.00  0.00            
ATOM    445  HZ3 LYS D   1      23.254   1.717 -10.057  1.00  0.00            
ATOM    446  C   LYS D   1      16.481  -0.544  -8.374  1.00  0.00            
ATOM    447  O   LYS D   1      15.713   0.464  -8.196  1.00  0.00            
ATOM    448  N   TYR D   2      16.876  -1.312  -7.290  1.00  0.00            
ATOM    449  HN  TYR D   2      17.463  -2.076  -7.515  1.00  0.00            
ATOM    450  CA  TYR D   2      16.505  -0.956  -5.923  1.00  0.00            
ATOM    451  HA  TYR D   2      15.457  -1.167  -5.951  1.00  0.00            
ATOM    452  CB  TYR D   2      17.234  -1.818  -4.866  1.00  0.00            
ATOM    453  HB1 TYR D   2      18.345  -1.823  -4.891  1.00  0.00            
ATOM    454  HB2 TYR D   2      16.959  -2.888  -5.022  1.00  0.00            
ATOM    455  CG  TYR D   2      17.025  -1.520  -3.424  1.00  0.00            
ATOM    456  CD1 TYR D   2      17.978  -0.786  -2.612  1.00  0.00            
ATOM    457  HD1 TYR D   2      18.855  -0.413  -3.130  1.00  0.00            
ATOM    458  CE1 TYR D   2      17.760  -0.444  -1.286  1.00  0.00            
ATOM    459  HE1 TYR D   2      18.424   0.127  -0.640  1.00  0.00            
ATOM    460  CZ  TYR D   2      16.528  -0.834  -0.732  1.00  0.00            
ATOM    461  OH  TYR D   2      16.401  -0.675   0.702  1.00  0.00            
ATOM    462  HH  TYR D   2      15.464  -0.800   0.909  1.00  0.00            
ATOM    463  CD2 TYR D   2      15.842  -1.810  -2.880  1.00  0.00            
ATOM    464  HD2 TYR D   2      15.056  -2.343  -3.384  1.00  0.00            
ATOM    465  CE2 TYR D   2      15.622  -1.510  -1.513  1.00  0.00            
ATOM    466  HE2 TYR D   2      14.704  -1.878  -1.055  1.00  0.00            
ATOM    467  C   TYR D   2      16.837   0.535  -5.547  1.00  0.00            
ATOM    468  O   TYR D   2      17.945   0.979  -5.755  1.00  0.00            
ATOM    469  N   LYS D   3      15.900   1.339  -5.108  1.00  0.00            
ATOM    470  HN  LYS D   3      14.955   1.085  -5.333  1.00  0.00            
ATOM    471  CA  LYS D   3      15.985   2.657  -4.539  1.00  0.00            
ATOM    472  HA  LYS D   3      17.050   2.780  -4.435  1.00  0.00            
ATOM    473  CB  LYS D   3      15.413   3.598  -5.528  1.00  0.00            
ATOM    474  HB1 LYS D   3      14.367   3.329  -5.769  1.00  0.00            
ATOM    475  HB2 LYS D   3      16.005   3.480  -6.470  1.00  0.00            
ATOM    476  CG  LYS D   3      15.397   5.114  -5.142  1.00  0.00            
ATOM    477  HG1 LYS D   3      14.849   5.348  -4.203  1.00  0.00            
ATOM    478  HG2 LYS D   3      14.823   5.622  -5.941  1.00  0.00            
ATOM    479  CD  LYS D   3      16.869   5.704  -5.043  1.00  0.00            
ATOM    480  HD1 LYS D   3      16.832   6.815  -5.082  1.00  0.00            
ATOM    481  HD2 LYS D   3      17.126   5.462  -3.989  1.00  0.00            
ATOM    482  CE  LYS D   3      17.999   5.208  -5.878  1.00  0.00            
ATOM    483  HE1 LYS D   3      17.856   5.565  -6.918  1.00  0.00            
ATOM    484  HE2 LYS D   3      18.155   4.118  -5.745  1.00  0.00            
ATOM    485  NZ  LYS D   3      19.246   5.794  -5.431  1.00  0.00            
ATOM    486  HZ1 LYS D   3      19.375   5.761  -4.402  1.00  0.00            
ATOM    487  HZ2 LYS D   3      20.030   5.431  -6.007  1.00  0.00            
ATOM    488  HZ3 LYS D   3      19.166   6.817  -5.599  1.00  0.00            
ATOM    489  C   LYS D   3      15.373   2.888  -3.147  1.00  0.00            
ATOM    490  O   LYS D   3      14.162   2.828  -2.976  1.00  0.00            
ATOM    491  N   TYR D   4      16.244   3.319  -2.238  1.00  0.00            
ATOM    492  HN  TYR D   4      17.226   3.330  -2.461  1.00  0.00            
ATOM    493  CA  TYR D   4      15.958   3.848  -0.923  1.00  0.00            
ATOM    494  HA  TYR D   4      14.911   3.938  -0.662  1.00  0.00            
ATOM    495  CB  TYR D   4      16.456   2.874   0.151  1.00  0.00            
ATOM    496  HB1 TYR D   4      17.529   2.646   0.003  1.00  0.00            
ATOM    497  HB2 TYR D   4      15.887   1.936  -0.000  1.00  0.00            
ATOM    498  CG  TYR D   4      16.319   3.299   1.625  1.00  0.00            
ATOM    499  CD1 TYR D   4      15.147   2.944   2.379  1.00  0.00            
ATOM    500  HD1 TYR D   4      14.352   2.370   1.924  1.00  0.00            
ATOM    501  CE1 TYR D   4      15.066   3.347   3.694  1.00  0.00            
ATOM    502  HE1 TYR D   4      14.124   3.167   4.188  1.00  0.00            
ATOM    503  CZ  TYR D   4      16.082   3.943   4.365  1.00  0.00            
ATOM    504  OH  TYR D   4      15.949   4.488   5.686  1.00  0.00            
ATOM    505  HH  TYR D   4      15.099   4.346   6.109  1.00  0.00            
ATOM    506  CD2 TYR D   4      17.361   3.885   2.319  1.00  0.00            
ATOM    507  HD2 TYR D   4      18.266   3.940   1.717  1.00  0.00            
ATOM    508  CE2 TYR D   4      17.282   4.201   3.618  1.00  0.00            
ATOM    509  HE2 TYR D   4      18.061   4.792   4.072  1.00  0.00            
ATOM    510  C   TYR D   4      16.511   5.274  -0.724  1.00  0.00            
ATOM    511  O   TYR D   4      17.659   5.572  -0.558  1.00  0.00            
ATOM    512  N   GLN D   5      15.577   6.268  -0.602  1.00  0.00            
ATOM    513  HN  GLN D   5      14.629   5.987  -0.606  1.00  0.00            
ATOM    514  CA  GLN D   5      15.829   7.705  -0.350  1.00  0.00            
ATOM    515  HA  GLN D   5      16.896   7.885  -0.394  1.00  0.00            
ATOM    516  CB  GLN D   5      15.145   8.647  -1.405  1.00  0.00            
ATOM    517  HB1 GLN D   5      15.206   9.668  -0.965  1.00  0.00            
ATOM    518  HB2 GLN D   5      14.078   8.360  -1.389  1.00  0.00            
ATOM    519  CG  GLN D   5      15.615   8.563  -2.827  1.00  0.00            
ATOM    520  HG1 GLN D   5      15.455   7.577  -3.287  1.00  0.00            
ATOM    521  HG2 GLN D   5      16.709   8.761  -2.823  1.00  0.00            
ATOM    522  CD  GLN D   5      14.931   9.562  -3.784  1.00  0.00            
ATOM    523  OE1 GLN D   5      14.220   9.260  -4.720  1.00  0.00            
ATOM    524  NE2 GLN D   5      15.130  10.850  -3.469  1.00  0.00            
ATOM    525 HE21 GLN D   5      15.734  11.045  -2.698  1.00  0.00            
ATOM    526 HE22 GLN D   5      14.762  11.574  -4.059  1.00  0.00            
ATOM    527  C   GLN D   5      15.226   8.020   1.001  1.00  0.00            
ATOM    528  O   GLN D   5      14.004   8.026   1.116  1.00  0.00            
ATOM    529  N   TYR D   6      16.107   8.251   2.045  1.00  0.00            
ATOM    530  HN  TYR D   6      17.048   8.353   1.752  1.00  0.00            
ATOM    531  CA  TYR D   6      15.673   8.586   3.441  1.00  0.00            
ATOM    532  HA  TYR D   6      14.653   8.244   3.580  1.00  0.00            
ATOM    533  CB  TYR D   6      16.653   7.876   4.374  1.00  0.00            
ATOM    534  HB1 TYR D   6      17.700   8.143   4.124  1.00  0.00            
ATOM    535  HB2 TYR D   6      16.548   6.770   4.297  1.00  0.00            
ATOM    536  CG  TYR D   6      16.370   8.277   5.822  1.00  0.00            
ATOM    537  CD1 TYR D   6      17.219   8.989   6.655  1.00  0.00            
ATOM    538  HD1 TYR D   6      18.179   9.324   6.274  1.00  0.00            
ATOM    539  CE1 TYR D   6      16.952   9.181   8.062  1.00  0.00            
ATOM    540  HE1 TYR D   6      17.659   9.768   8.625  1.00  0.00            
ATOM    541  CZ  TYR D   6      15.760   8.757   8.562  1.00  0.00            
ATOM    542  OH  TYR D   6      15.290   9.046   9.895  1.00  0.00            
ATOM    543  HH  TYR D   6      16.046   9.412  10.342  1.00  0.00            
ATOM    544  CD2 TYR D   6      15.163   7.755   6.437  1.00  0.00            
ATOM    545  HD2 TYR D   6      14.596   7.057   5.832  1.00  0.00            
ATOM    546  CE2 TYR D   6      14.792   8.061   7.785  1.00  0.00            
ATOM    547  HE2 TYR D   6      13.882   7.706   8.235  1.00  0.00            
ATOM    548  C   TYR D   6      15.664  10.079   3.693  1.00  0.00            
ATOM    549  O   TYR D   6      14.715  10.551   4.329  1.00  0.00            
ATOM    550  N   ASN D   7      16.757  10.796   3.234  1.00  0.00            
ATOM    551  HN  ASN D   7      17.479  10.355   2.720  1.00  0.00            
ATOM    552  CA  ASN D   7      16.952  12.232   3.322  1.00  0.00            
ATOM    553  HA  ASN D   7      16.030  12.642   3.715  1.00  0.00            
ATOM    554  CB  ASN D   7      18.159  12.533   4.183  1.00  0.00            
ATOM    555  HB1 ASN D   7      17.858  12.207   5.206  1.00  0.00            
ATOM    556  HB2 ASN D   7      18.371  13.612   4.351  1.00  0.00            
ATOM    557  CG  ASN D   7      19.476  11.751   3.935  1.00  0.00            
ATOM    558  OD1 ASN D   7      19.977  10.997   4.805  1.00  0.00            
ATOM    559  ND2 ASN D   7      20.016  11.766   2.677  1.00  0.00            
ATOM    560 HD21 ASN D   7      20.647  11.004   2.500  1.00  0.00            
ATOM    561 HD22 ASN D   7      19.592  12.297   1.946  1.00  0.00            
ATOM    562  C   ASN D   7      17.008  12.860   1.884  1.00  0.00            
ATOM    563  OT1 ASN D   7      16.185  13.781   1.638  1.00  0.00            
ATOM    564  OT2 ASN D   7      17.747  12.294   1.009  1.00  0.00            
ATOM    565  N   LYS E   1      11.717  -2.000 -10.573  1.00  0.00            
ATOM    566  H1  LYS E   1      11.153  -1.436 -11.240  1.00  0.00            
ATOM    567  H2  LYS E   1      12.237  -1.168 -10.203  1.00  0.00            
ATOM    568  H3  LYS E   1      12.420  -2.495 -11.161  1.00  0.00            
ATOM    569  CA  LYS E   1      10.990  -2.790  -9.587  1.00  0.00            
ATOM    570  HA  LYS E   1      10.064  -2.941 -10.119  1.00  0.00            
ATOM    571  CB  LYS E   1      11.660  -4.133  -9.289  1.00  0.00            
ATOM    572  HB1 LYS E   1      12.749  -3.977  -9.130  1.00  0.00            
ATOM    573  HB2 LYS E   1      11.612  -4.879 -10.113  1.00  0.00            
ATOM    574  CG  LYS E   1      11.261  -4.865  -7.977  1.00  0.00            
ATOM    575  HG1 LYS E   1      10.235  -5.244  -8.202  1.00  0.00            
ATOM    576  HG2 LYS E   1      11.353  -4.231  -7.079  1.00  0.00            
ATOM    577  CD  LYS E   1      12.158  -6.002  -7.620  1.00  0.00            
ATOM    578  HD1 LYS E   1      12.399  -6.496  -8.586  1.00  0.00            
ATOM    579  HD2 LYS E   1      13.107  -5.655  -7.130  1.00  0.00            
ATOM    580  CE  LYS E   1      11.449  -6.959  -6.627  1.00  0.00            
ATOM    581  HE1 LYS E   1      10.374  -7.146  -6.875  1.00  0.00            
ATOM    582  HE2 LYS E   1      11.554  -6.483  -5.635  1.00  0.00            
ATOM    583  NZ  LYS E   1      12.107  -8.266  -6.564  1.00  0.00            
ATOM    584  HZ1 LYS E   1      12.315  -8.612  -7.534  1.00  0.00            
ATOM    585  HZ2 LYS E   1      12.995  -8.267  -6.032  1.00  0.00            
ATOM    586  HZ3 LYS E   1      11.494  -8.996  -6.139  1.00  0.00            
ATOM    587  C   LYS E   1      10.579  -1.931  -8.360  1.00  0.00            
ATOM    588  O   LYS E   1       9.352  -1.760  -8.203  1.00  0.00            
ATOM    589  N   TYR E   2      11.496  -1.499  -7.518  1.00  0.00            
ATOM    590  HN  TYR E   2      12.433  -1.788  -7.678  1.00  0.00            
ATOM    591  CA  TYR E   2      11.133  -0.867  -6.239  1.00  0.00            
ATOM    592  HA  TYR E   2      10.064  -0.725  -6.221  1.00  0.00            
ATOM    593  CB  TYR E   2      11.761  -1.772  -5.157  1.00  0.00            
ATOM    594  HB1 TYR E   2      12.863  -1.683  -5.212  1.00  0.00            
ATOM    595  HB2 TYR E   2      11.536  -2.856  -5.231  1.00  0.00            
ATOM    596  CG  TYR E   2      11.435  -1.301  -3.791  1.00  0.00            
ATOM    597  CD1 TYR E   2      12.336  -0.455  -3.111  1.00  0.00            
ATOM    598  HD1 TYR E   2      13.280  -0.204  -3.574  1.00  0.00            
ATOM    599  CE1 TYR E   2      12.119  -0.134  -1.756  1.00  0.00            
ATOM    600  HE1 TYR E   2      12.843   0.458  -1.180  1.00  0.00            
ATOM    601  CZ  TYR E   2      11.091  -0.736  -1.102  1.00  0.00            
ATOM    602  OH  TYR E   2      10.877  -0.445   0.245  1.00  0.00            
ATOM    603  HH  TYR E   2      10.057  -0.805   0.575  1.00  0.00            
ATOM    604  CD2 TYR E   2      10.345  -1.789  -3.123  1.00  0.00            
ATOM    605  HD2 TYR E   2       9.721  -2.493  -3.682  1.00  0.00            
ATOM    606  CE2 TYR E   2      10.125  -1.517  -1.739  1.00  0.00            
ATOM    607  HE2 TYR E   2       9.263  -1.922  -1.243  1.00  0.00            
ATOM    608  C   TYR E   2      11.633   0.615  -6.245  1.00  0.00            
ATOM    609  O   TYR E   2      12.729   0.953  -6.489  1.00  0.00            
ATOM    610  N   LYS E   3      10.717   1.615  -5.823  1.00  0.00            
ATOM    611  HN  LYS E   3       9.760   1.343  -5.692  1.00  0.00            
ATOM    612  CA  LYS E   3      11.153   2.872  -5.375  1.00  0.00            
ATOM    613  HA  LYS E   3      12.194   3.006  -5.162  1.00  0.00            
ATOM    614  CB  LYS E   3      10.770   3.952  -6.537  1.00  0.00            
ATOM    615  HB1 LYS E   3       9.687   3.773  -6.740  1.00  0.00            
ATOM    616  HB2 LYS E   3      11.310   3.669  -7.463  1.00  0.00            
ATOM    617  CG  LYS E   3      11.031   5.438  -6.232  1.00  0.00            
ATOM    618  HG1 LYS E   3      12.109   5.560  -5.987  1.00  0.00            
ATOM    619  HG2 LYS E   3      10.304   5.695  -5.429  1.00  0.00            
ATOM    620  CD  LYS E   3      10.913   6.296  -7.502  1.00  0.00            
ATOM    621  HD1 LYS E   3       9.940   6.080  -7.987  1.00  0.00            
ATOM    622  HD2 LYS E   3      11.004   7.362  -7.236  1.00  0.00            
ATOM    623  CE  LYS E   3      11.815   5.993  -8.623  1.00  0.00            
ATOM    624  HE1 LYS E   3      11.519   5.052  -9.134  1.00  0.00            
ATOM    625  HE2 LYS E   3      12.838   5.938  -8.183  1.00  0.00            
ATOM    626  NZ  LYS E   3      11.735   7.076  -9.614  1.00  0.00            
ATOM    627  HZ1 LYS E   3      12.214   6.801 -10.488  1.00  0.00            
ATOM    628  HZ2 LYS E   3      10.793   7.392  -9.889  1.00  0.00            
ATOM    629  HZ3 LYS E   3      12.251   7.894  -9.220  1.00  0.00            
ATOM    630  C   LYS E   3      10.481   3.196  -4.094  1.00  0.00            
ATOM    631  O   LYS E   3       9.260   3.059  -3.871  1.00  0.00            
ATOM    632  N   TYR E   4      11.347   3.585  -3.120  1.00  0.00            
ATOM    633  HN  TYR E   4      12.335   3.532  -3.239  1.00  0.00            
ATOM    634  CA  TYR E   4      10.922   3.905  -1.804  1.00  0.00            
ATOM    635  HA  TYR E   4       9.859   4.096  -1.775  1.00  0.00            
ATOM    636  CB  TYR E   4      11.325   2.858  -0.695  1.00  0.00            
ATOM    637  HB1 TYR E   4      12.386   2.574  -0.859  1.00  0.00            
ATOM    638  HB2 TYR E   4      10.813   1.877  -0.731  1.00  0.00            
ATOM    639  CG  TYR E   4      11.168   3.378   0.763  1.00  0.00            
ATOM    640  CD1 TYR E   4      10.018   3.099   1.514  1.00  0.00            
ATOM    641  HD1 TYR E   4       9.224   2.588   0.989  1.00  0.00            
ATOM    642  CE1 TYR E   4       9.895   3.507   2.859  1.00  0.00            
ATOM    643  HE1 TYR E   4       8.997   3.372   3.450  1.00  0.00            
ATOM    644  CZ  TYR E   4      10.855   4.381   3.350  1.00  0.00            
ATOM    645  OH  TYR E   4      10.829   4.819   4.693  1.00  0.00            
ATOM    646  HH  TYR E   4       9.921   4.784   4.979  1.00  0.00            
ATOM    647  CD2 TYR E   4      12.194   4.094   1.340  1.00  0.00            
ATOM    648  HD2 TYR E   4      13.075   4.324   0.750  1.00  0.00            
ATOM    649  CE2 TYR E   4      12.012   4.652   2.645  1.00  0.00            
ATOM    650  HE2 TYR E   4      12.736   5.279   3.127  1.00  0.00            
ATOM    651  C   TYR E   4      11.585   5.387  -1.573  1.00  0.00            
ATOM    652  O   TYR E   4      12.799   5.597  -1.577  1.00  0.00            
ATOM    653  N   GLN E   5      10.689   6.377  -1.342  1.00  0.00            
ATOM    654  HN  GLN E   5       9.747   6.315  -1.664  1.00  0.00            
ATOM    655  CA  GLN E   5      11.016   7.762  -1.010  1.00  0.00            
ATOM    656  HA  GLN E   5      12.067   7.724  -0.769  1.00  0.00            
ATOM    657  CB  GLN E   5      10.521   8.757  -2.072  1.00  0.00            
ATOM    658  HB1 GLN E   5      10.687   9.750  -1.608  1.00  0.00            
ATOM    659  HB2 GLN E   5       9.442   8.514  -2.213  1.00  0.00            
ATOM    660  CG  GLN E   5      11.194   8.683  -3.393  1.00  0.00            
ATOM    661  HG1 GLN E   5      10.929   7.767  -3.960  1.00  0.00            
ATOM    662  HG2 GLN E   5      12.284   8.596  -3.206  1.00  0.00            
ATOM    663  CD  GLN E   5      10.791   9.745  -4.323  1.00  0.00            
ATOM    664  OE1 GLN E   5       9.662   9.863  -4.792  1.00  0.00            
ATOM    665  NE2 GLN E   5      11.743  10.536  -4.801  1.00  0.00            
ATOM    666 HE21 GLN E   5      12.673  10.214  -4.613  1.00  0.00            
ATOM    667 HE22 GLN E   5      11.577  11.132  -5.587  1.00  0.00            
ATOM    668  C   GLN E   5      10.432   8.181   0.345  1.00  0.00            
ATOM    669  O   GLN E   5       9.233   8.234   0.539  1.00  0.00            
ATOM    670  N   TYR E   6      11.302   8.513   1.329  1.00  0.00            
ATOM    671  HN  TYR E   6      12.299   8.480   1.214  1.00  0.00            
ATOM    672  CA  TYR E   6      10.894   9.108   2.588  1.00  0.00            
ATOM    673  HA  TYR E   6       9.819   9.129   2.562  1.00  0.00            
ATOM    674  CB  TYR E   6      11.251   8.146   3.689  1.00  0.00            
ATOM    675  HB1 TYR E   6      12.269   7.704   3.585  1.00  0.00            
ATOM    676  HB2 TYR E   6      10.714   7.203   3.499  1.00  0.00            
ATOM    677  CG  TYR E   6      10.980   8.595   5.050  1.00  0.00            
ATOM    678  CD1 TYR E   6       9.733   8.235   5.627  1.00  0.00            
ATOM    679  HD1 TYR E   6       8.956   7.736   5.062  1.00  0.00            
ATOM    680  CE1 TYR E   6       9.442   8.523   6.977  1.00  0.00            
ATOM    681  HE1 TYR E   6       8.521   8.184   7.443  1.00  0.00            
ATOM    682  CZ  TYR E   6      10.401   9.220   7.721  1.00  0.00            
ATOM    683  OH  TYR E   6      10.066   9.463   9.040  1.00  0.00            
ATOM    684  HH  TYR E   6      10.882   9.636   9.519  1.00  0.00            
ATOM    685  CD2 TYR E   6      11.929   9.215   5.872  1.00  0.00            
ATOM    686  HD2 TYR E   6      12.959   9.334   5.585  1.00  0.00            
ATOM    687  CE2 TYR E   6      11.635   9.560   7.213  1.00  0.00            
ATOM    688  HE2 TYR E   6      12.323  10.001   7.920  1.00  0.00            
ATOM    689  C   TYR E   6      11.464  10.517   2.765  1.00  0.00            
ATOM    690  O   TYR E   6      11.226  11.224   3.761  1.00  0.00            
ATOM    691  N   ASN E   7      12.289  10.924   1.759  1.00  0.00            
ATOM    692  HN  ASN E   7      12.422  10.367   0.946  1.00  0.00            
ATOM    693  CA  ASN E   7      12.947  12.220   1.723  1.00  0.00            
ATOM    694  HA  ASN E   7      13.600  12.302   2.584  1.00  0.00            
ATOM    695  CB  ASN E   7      13.800  12.301   0.466  1.00  0.00            
ATOM    696  HB1 ASN E   7      14.592  11.533   0.539  1.00  0.00            
ATOM    697  HB2 ASN E   7      14.180  13.342   0.425  1.00  0.00            
ATOM    698  CG  ASN E   7      13.006  11.929  -0.815  1.00  0.00            
ATOM    699  OD1 ASN E   7      12.679  10.759  -1.002  1.00  0.00            
ATOM    700  ND2 ASN E   7      12.863  12.899  -1.716  1.00  0.00            
ATOM    701 HD21 ASN E   7      12.983  13.841  -1.426  1.00  0.00            
ATOM    702 HD22 ASN E   7      12.497  12.630  -2.606  1.00  0.00            
ATOM    703  C   ASN E   7      12.051  13.416   1.685  1.00  0.00            
ATOM    704  OT1 ASN E   7      11.032  13.362   0.923  1.00  0.00            
ATOM    705  OT2 ASN E   7      12.212  14.376   2.473  1.00  0.00            
ATOM    706  N   LYS F   1       5.621  -4.277  -9.761  1.00  0.00            
ATOM    707  H1  LYS F   1       4.734  -4.262 -10.293  1.00  0.00            
ATOM    708  H2  LYS F   1       6.162  -4.964 -10.318  1.00  0.00            
ATOM    709  H3  LYS F   1       5.396  -4.642  -8.815  1.00  0.00            
ATOM    710  CA  LYS F   1       6.383  -2.950  -9.651  1.00  0.00            
ATOM    711  HA  LYS F   1       7.419  -3.136  -9.380  1.00  0.00            
ATOM    712  CB  LYS F   1       6.413  -2.270 -11.104  1.00  0.00            
ATOM    713  HB1 LYS F   1       6.877  -1.296 -10.900  1.00  0.00            
ATOM    714  HB2 LYS F   1       5.355  -2.181 -11.474  1.00  0.00            
ATOM    715  CG  LYS F   1       7.138  -2.999 -12.244  1.00  0.00            
ATOM    716  HG1 LYS F   1       6.696  -4.003 -12.323  1.00  0.00            
ATOM    717  HG2 LYS F   1       8.200  -3.231 -12.012  1.00  0.00            
ATOM    718  CD  LYS F   1       7.034  -2.214 -13.520  1.00  0.00            
ATOM    719  HD1 LYS F   1       6.121  -2.580 -14.056  1.00  0.00            
ATOM    720  HD2 LYS F   1       7.027  -1.114 -13.430  1.00  0.00            
ATOM    721  CE  LYS F   1       8.162  -2.561 -14.607  1.00  0.00            
ATOM    722  HE1 LYS F   1       9.120  -2.158 -14.207  1.00  0.00            
ATOM    723  HE2 LYS F   1       8.001  -1.959 -15.520  1.00  0.00            
ATOM    724  NZ  LYS F   1       8.286  -4.062 -14.699  1.00  0.00            
ATOM    725  HZ1 LYS F   1       8.594  -4.271 -15.668  1.00  0.00            
ATOM    726  HZ2 LYS F   1       8.864  -4.534 -13.979  1.00  0.00            
ATOM    727  HZ3 LYS F   1       7.330  -4.456 -14.710  1.00  0.00            
ATOM    728  C   LYS F   1       5.748  -2.020  -8.655  1.00  0.00            
ATOM    729  O   LYS F   1       4.528  -2.050  -8.470  1.00  0.00            
ATOM    730  N   TYR F   2       6.580  -1.235  -7.922  1.00  0.00            
ATOM    731  HN  TYR F   2       7.554  -1.350  -8.111  1.00  0.00            
ATOM    732  CA  TYR F   2       6.270  -0.645  -6.570  1.00  0.00            
ATOM    733  HA  TYR F   2       5.191  -0.688  -6.591  1.00  0.00            
ATOM    734  CB  TYR F   2       6.862  -1.574  -5.514  1.00  0.00            
ATOM    735  HB1 TYR F   2       7.961  -1.449  -5.460  1.00  0.00            
ATOM    736  HB2 TYR F   2       6.612  -2.640  -5.689  1.00  0.00            
ATOM    737  CG  TYR F   2       6.507  -1.135  -4.064  1.00  0.00            
ATOM    738  CD1 TYR F   2       7.251  -0.217  -3.327  1.00  0.00            
ATOM    739  HD1 TYR F   2       8.063   0.308  -3.812  1.00  0.00            
ATOM    740  CE1 TYR F   2       6.959   0.099  -1.994  1.00  0.00            
ATOM    741  HE1 TYR F   2       7.537   0.881  -1.546  1.00  0.00            
ATOM    742  CZ  TYR F   2       5.900  -0.507  -1.404  1.00  0.00            
ATOM    743  OH  TYR F   2       5.489  -0.139  -0.109  1.00  0.00            
ATOM    744  HH  TYR F   2       4.624  -0.480   0.079  1.00  0.00            
ATOM    745  CD2 TYR F   2       5.508  -1.848  -3.361  1.00  0.00            
ATOM    746  HD2 TYR F   2       4.912  -2.606  -3.840  1.00  0.00            
ATOM    747  CE2 TYR F   2       5.236  -1.570  -2.047  1.00  0.00            
ATOM    748  HE2 TYR F   2       4.473  -2.065  -1.473  1.00  0.00            
ATOM    749  C   TYR F   2       6.901   0.805  -6.516  1.00  0.00            
ATOM    750  O   TYR F   2       8.134   0.991  -6.580  1.00  0.00            
ATOM    751  N   LYS F   3       6.021   1.758  -6.189  1.00  0.00            
ATOM    752  HN  LYS F   3       5.062   1.500  -6.075  1.00  0.00            
ATOM    753  CA  LYS F   3       6.336   3.123  -5.879  1.00  0.00            
ATOM    754  HA  LYS F   3       7.408   3.194  -5.957  1.00  0.00            
ATOM    755  CB  LYS F   3       5.717   4.106  -6.949  1.00  0.00            
ATOM    756  HB1 LYS F   3       4.605   4.060  -6.920  1.00  0.00            
ATOM    757  HB2 LYS F   3       5.963   3.676  -7.945  1.00  0.00            
ATOM    758  CG  LYS F   3       6.251   5.534  -6.726  1.00  0.00            
ATOM    759  HG1 LYS F   3       7.343   5.412  -6.469  1.00  0.00            
ATOM    760  HG2 LYS F   3       5.812   5.996  -5.816  1.00  0.00            
ATOM    761  CD  LYS F   3       6.010   6.409  -7.891  1.00  0.00            
ATOM    762  HD1 LYS F   3       6.294   5.924  -8.862  1.00  0.00            
ATOM    763  HD2 LYS F   3       4.913   6.618  -7.995  1.00  0.00            
ATOM    764  CE  LYS F   3       6.700   7.759  -7.778  1.00  0.00            
ATOM    765  HE1 LYS F   3       7.802   7.649  -7.708  1.00  0.00            
ATOM    766  HE2 LYS F   3       6.441   8.375  -6.893  1.00  0.00            
ATOM    767  NZ  LYS F   3       6.395   8.693  -8.911  1.00  0.00            
ATOM    768  HZ1 LYS F   3       6.486   9.709  -8.731  1.00  0.00            
ATOM    769  HZ2 LYS F   3       7.056   8.337  -9.640  1.00  0.00            
ATOM    770  HZ3 LYS F   3       5.434   8.476  -9.257  1.00  0.00            
ATOM    771  C   LYS F   3       5.841   3.495  -4.537  1.00  0.00            
ATOM    772  O   LYS F   3       4.663   3.402  -4.257  1.00  0.00            
ATOM    773  N   TYR F   4       6.702   4.048  -3.675  1.00  0.00            
ATOM    774  HN  TYR F   4       7.669   4.176  -3.885  1.00  0.00            
ATOM    775  CA  TYR F   4       6.376   4.398  -2.296  1.00  0.00            
ATOM    776  HA  TYR F   4       5.315   4.318  -2.155  1.00  0.00            
ATOM    777  CB  TYR F   4       6.896   3.385  -1.289  1.00  0.00            
ATOM    778  HB1 TYR F   4       7.972   3.135  -1.432  1.00  0.00            
ATOM    779  HB2 TYR F   4       6.296   2.528  -1.644  1.00  0.00            
ATOM    780  CG  TYR F   4       6.610   3.715   0.151  1.00  0.00            
ATOM    781  CD1 TYR F   4       5.607   3.031   0.795  1.00  0.00            
ATOM    782  HD1 TYR F   4       5.145   2.184   0.320  1.00  0.00            
ATOM    783  CE1 TYR F   4       5.202   3.512   2.057  1.00  0.00            
ATOM    784  HE1 TYR F   4       4.396   2.993   2.546  1.00  0.00            
ATOM    785  CZ  TYR F   4       5.858   4.576   2.732  1.00  0.00            
ATOM    786  OH  TYR F   4       5.454   5.007   3.973  1.00  0.00            
ATOM    787  HH  TYR F   4       4.519   4.760   4.015  1.00  0.00            
ATOM    788  CD2 TYR F   4       7.255   4.753   0.768  1.00  0.00            
ATOM    789  HD2 TYR F   4       8.066   5.170   0.191  1.00  0.00            
ATOM    790  CE2 TYR F   4       6.959   5.162   2.087  1.00  0.00            
ATOM    791  HE2 TYR F   4       7.492   5.921   2.631  1.00  0.00            
ATOM    792  C   TYR F   4       6.797   5.840  -2.180  1.00  0.00            
ATOM    793  O   TYR F   4       7.976   6.239  -2.402  1.00  0.00            
ATOM    794  N   GLN F   5       5.867   6.658  -1.658  1.00  0.00            
ATOM    795  HN  GLN F   5       4.985   6.313  -1.328  1.00  0.00            
ATOM    796  CA  GLN F   5       6.214   8.019  -1.321  1.00  0.00            
ATOM    797  HA  GLN F   5       7.298   8.110  -1.353  1.00  0.00            
ATOM    798  CB  GLN F   5       5.596   9.030  -2.343  1.00  0.00            
ATOM    799  HB1 GLN F   5       5.444  10.030  -1.906  1.00  0.00            
ATOM    800  HB2 GLN F   5       4.554   8.668  -2.479  1.00  0.00            
ATOM    801  CG  GLN F   5       6.267   9.013  -3.697  1.00  0.00            
ATOM    802  HG1 GLN F   5       5.991   8.098  -4.273  1.00  0.00            
ATOM    803  HG2 GLN F   5       7.352   9.183  -3.686  1.00  0.00            
ATOM    804  CD  GLN F   5       5.749  10.133  -4.546  1.00  0.00            
ATOM    805  OE1 GLN F   5       5.120   9.912  -5.579  1.00  0.00            
ATOM    806  NE2 GLN F   5       6.116  11.434  -4.264  1.00  0.00            
ATOM    807 HE21 GLN F   5       6.807  11.503  -3.551  1.00  0.00            
ATOM    808 HE22 GLN F   5       5.723  12.183  -4.786  1.00  0.00            
ATOM    809  C   GLN F   5       5.777   8.497   0.057  1.00  0.00            
ATOM    810  O   GLN F   5       4.614   8.332   0.396  1.00  0.00            
ATOM    811  N   TYR F   6       6.647   9.006   0.879  1.00  0.00            
ATOM    812  HN  TYR F   6       7.627   8.918   0.665  1.00  0.00            
ATOM    813  CA  TYR F   6       6.385   9.675   2.119  1.00  0.00            
ATOM    814  HA  TYR F   6       5.342   9.920   2.133  1.00  0.00            
ATOM    815  CB  TYR F   6       6.864   8.861   3.329  1.00  0.00            
ATOM    816  HB1 TYR F   6       7.972   8.922   3.462  1.00  0.00            
ATOM    817  HB2 TYR F   6       6.568   7.801   3.232  1.00  0.00            
ATOM    818  CG  TYR F   6       6.200   9.312   4.641  1.00  0.00            
ATOM    819  CD1 TYR F   6       5.110   8.568   5.182  1.00  0.00            
ATOM    820  HD1 TYR F   6       4.696   7.728   4.627  1.00  0.00            
ATOM    821  CE1 TYR F   6       4.679   8.781   6.543  1.00  0.00            
ATOM    822  HE1 TYR F   6       3.821   8.248   6.926  1.00  0.00            
ATOM    823  CZ  TYR F   6       5.411   9.687   7.337  1.00  0.00            
ATOM    824  OH  TYR F   6       5.078   9.787   8.674  1.00  0.00            
ATOM    825  HH  TYR F   6       5.003  10.725   8.843  1.00  0.00            
ATOM    826  CD2 TYR F   6       6.923  10.169   5.471  1.00  0.00            
ATOM    827  HD2 TYR F   6       7.822  10.612   5.092  1.00  0.00            
ATOM    828  CE2 TYR F   6       6.503  10.410   6.825  1.00  0.00            
ATOM    829  HE2 TYR F   6       6.974  11.178   7.421  1.00  0.00            
ATOM    830  C   TYR F   6       7.173  10.975   2.006  1.00  0.00            
ATOM    831  O   TYR F   6       8.109  11.268   2.725  1.00  0.00            
ATOM    832  N   ASN F   7       6.858  11.782   0.932  1.00  0.00            
ATOM    833  HN  ASN F   7       6.195  11.496   0.240  1.00  0.00            
ATOM    834  CA  ASN F   7       7.524  13.048   0.659  1.00  0.00            
ATOM    835  HA  ASN F   7       8.513  13.076   1.075  1.00  0.00            
ATOM    836  CB  ASN F   7       7.686  13.454  -0.862  1.00  0.00            
ATOM    837  HB1 ASN F   7       8.343  14.344  -0.880  1.00  0.00            
ATOM    838  HB2 ASN F   7       6.716  13.637  -1.378  1.00  0.00            
ATOM    839  CG  ASN F   7       8.415  12.299  -1.472  1.00  0.00            
ATOM    840  OD1 ASN F   7       7.901  11.564  -2.301  1.00  0.00            
ATOM    841  ND2 ASN F   7       9.718  12.085  -1.160  1.00  0.00            
ATOM    842 HD21 ASN F   7      10.024  12.533  -0.326  1.00  0.00            
ATOM    843 HD22 ASN F   7      10.213  11.318  -1.563  1.00  0.00            
ATOM    844  C   ASN F   7       6.728  14.233   1.300  1.00  0.00            
ATOM    845  OT1 ASN F   7       7.267  14.837   2.256  1.00  0.00            
ATOM    846  OT2 ASN F   7       5.595  14.624   0.900  1.00  0.00            
ATOM    847  N   LYS G   1       1.549  -1.579 -11.916  1.00  0.00            
ATOM    848  H1  LYS G   1       1.331  -2.410 -11.327  1.00  0.00            
ATOM    849  H2  LYS G   1       0.676  -1.072 -12.155  1.00  0.00            
ATOM    850  H3  LYS G   1       1.955  -1.930 -12.803  1.00  0.00            
ATOM    851  CA  LYS G   1       2.424  -0.735 -11.038  1.00  0.00            
ATOM    852  HA  LYS G   1       3.220  -1.381 -10.716  1.00  0.00            
ATOM    853  CB  LYS G   1       2.970   0.423 -11.837  1.00  0.00            
ATOM    854  HB1 LYS G   1       4.069   0.376 -12.010  1.00  0.00            
ATOM    855  HB2 LYS G   1       2.833   1.378 -11.292  1.00  0.00            
ATOM    856  CG  LYS G   1       2.412   0.575 -13.322  1.00  0.00            
ATOM    857  HG1 LYS G   1       1.310   0.414 -13.388  1.00  0.00            
ATOM    858  HG2 LYS G   1       2.805  -0.258 -13.956  1.00  0.00            
ATOM    859  CD  LYS G   1       2.894   1.928 -13.859  1.00  0.00            
ATOM    860  HD1 LYS G   1       2.433   2.776 -13.307  1.00  0.00            
ATOM    861  HD2 LYS G   1       3.980   2.120 -13.745  1.00  0.00            
ATOM    862  CE  LYS G   1       2.666   2.073 -15.306  1.00  0.00            
ATOM    863  HE1 LYS G   1       1.583   1.809 -15.435  1.00  0.00            
ATOM    864  HE2 LYS G   1       3.327   1.348 -15.824  1.00  0.00            
ATOM    865  NZ  LYS G   1       3.013   3.429 -15.837  1.00  0.00            
ATOM    866  HZ1 LYS G   1       2.332   4.106 -15.446  1.00  0.00            
ATOM    867  HZ2 LYS G   1       3.989   3.665 -15.585  1.00  0.00            
ATOM    868  HZ3 LYS G   1       2.926   3.550 -16.868  1.00  0.00            
ATOM    869  C   LYS G   1       1.661  -0.257  -9.758  1.00  0.00            
ATOM    870  O   LYS G   1       0.576   0.343  -9.805  1.00  0.00            
ATOM    871  N   TYR G   2       2.140  -0.707  -8.615  1.00  0.00            
ATOM    872  HN  TYR G   2       2.960  -1.272  -8.620  1.00  0.00            
ATOM    873  CA  TYR G   2       1.566  -0.346  -7.323  1.00  0.00            
ATOM    874  HA  TYR G   2       0.508  -0.192  -7.428  1.00  0.00            
ATOM    875  CB  TYR G   2       1.789  -1.527  -6.307  1.00  0.00            
ATOM    876  HB1 TYR G   2       2.864  -1.691  -6.525  1.00  0.00            
ATOM    877  HB2 TYR G   2       1.140  -2.384  -6.637  1.00  0.00            
ATOM    878  CG  TYR G   2       1.602  -1.274  -4.855  1.00  0.00            
ATOM    879  CD1 TYR G   2       2.539  -0.687  -4.013  1.00  0.00            
ATOM    880  HD1 TYR G   2       3.524  -0.463  -4.362  1.00  0.00            
ATOM    881  CE1 TYR G   2       2.150  -0.408  -2.691  1.00  0.00            
ATOM    882  HE1 TYR G   2       2.873   0.048  -2.034  1.00  0.00            
ATOM    883  CZ  TYR G   2       0.842  -0.575  -2.211  1.00  0.00            
ATOM    884  OH  TYR G   2       0.439  -0.152  -0.916  1.00  0.00            
ATOM    885  HH  TYR G   2      -0.523  -0.188  -0.933  1.00  0.00            
ATOM    886  CD2 TYR G   2       0.317  -1.557  -4.331  1.00  0.00            
ATOM    887  HD2 TYR G   2      -0.441  -1.853  -5.033  1.00  0.00            
ATOM    888  CE2 TYR G   2      -0.153  -1.154  -3.049  1.00  0.00            
ATOM    889  HE2 TYR G   2      -1.215  -1.148  -2.893  1.00  0.00            
ATOM    890  C   TYR G   2       2.078   0.965  -6.859  1.00  0.00            
ATOM    891  O   TYR G   2       3.315   1.187  -6.690  1.00  0.00            
ATOM    892  N   LYS G   3       1.210   1.937  -6.666  1.00  0.00            
ATOM    893  HN  LYS G   3       0.224   1.839  -6.762  1.00  0.00            
ATOM    894  CA  LYS G   3       1.659   3.242  -6.214  1.00  0.00            
ATOM    895  HA  LYS G   3       2.729   3.236  -6.091  1.00  0.00            
ATOM    896  CB  LYS G   3       1.119   4.335  -7.220  1.00  0.00            
ATOM    897  HB1 LYS G   3       0.022   4.167  -7.216  1.00  0.00            
ATOM    898  HB2 LYS G   3       1.387   4.124  -8.286  1.00  0.00            
ATOM    899  CG  LYS G   3       1.379   5.780  -6.743  1.00  0.00            
ATOM    900  HG1 LYS G   3       2.368   5.865  -6.229  1.00  0.00            
ATOM    901  HG2 LYS G   3       0.684   5.983  -5.908  1.00  0.00            
ATOM    902  CD  LYS G   3       1.241   6.755  -7.926  1.00  0.00            
ATOM    903  HD1 LYS G   3       1.249   7.769  -7.489  1.00  0.00            
ATOM    904  HD2 LYS G   3       2.145   6.640  -8.574  1.00  0.00            
ATOM    905  CE  LYS G   3      -0.024   6.648  -8.688  1.00  0.00            
ATOM    906  HE1 LYS G   3      -0.826   6.673  -7.920  1.00  0.00            
ATOM    907  HE2 LYS G   3      -0.203   5.734  -9.314  1.00  0.00            
ATOM    908  NZ  LYS G   3      -0.185   7.771  -9.621  1.00  0.00            
ATOM    909  HZ1 LYS G   3      -1.169   7.885  -9.932  1.00  0.00            
ATOM    910  HZ2 LYS G   3       0.236   8.559  -9.094  1.00  0.00            
ATOM    911  HZ3 LYS G   3       0.390   7.619 -10.469  1.00  0.00            
ATOM    912  C   LYS G   3       1.087   3.574  -4.865  1.00  0.00            
ATOM    913  O   LYS G   3      -0.115   3.613  -4.647  1.00  0.00            
ATOM    914  N   TYR G   4       1.963   3.798  -3.850  1.00  0.00            
ATOM    915  HN  TYR G   4       2.962   3.744  -3.871  1.00  0.00            
ATOM    916  CA  TYR G   4       1.545   4.316  -2.579  1.00  0.00            
ATOM    917  HA  TYR G   4       0.471   4.301  -2.534  1.00  0.00            
ATOM    918  CB  TYR G   4       2.012   3.425  -1.422  1.00  0.00            
ATOM    919  HB1 TYR G   4       3.111   3.343  -1.500  1.00  0.00            
ATOM    920  HB2 TYR G   4       1.600   2.395  -1.486  1.00  0.00            
ATOM    921  CG  TYR G   4       1.603   3.949  -0.104  1.00  0.00            
ATOM    922  CD1 TYR G   4       0.398   3.491   0.350  1.00  0.00            
ATOM    923  HD1 TYR G   4      -0.232   2.822  -0.206  1.00  0.00            
ATOM    924  CE1 TYR G   4      -0.148   3.975   1.560  1.00  0.00            
ATOM    925  HE1 TYR G   4      -1.167   3.712   1.833  1.00  0.00            
ATOM    926  CZ  TYR G   4       0.615   4.820   2.373  1.00  0.00            
ATOM    927  OH  TYR G   4       0.230   5.277   3.640  1.00  0.00            
ATOM    928  HH  TYR G   4      -0.712   5.109   3.758  1.00  0.00            
ATOM    929  CD2 TYR G   4       2.373   4.807   0.635  1.00  0.00            
ATOM    930  HD2 TYR G   4       3.300   5.289   0.340  1.00  0.00            
ATOM    931  CE2 TYR G   4       1.851   5.224   1.860  1.00  0.00            
ATOM    932  HE2 TYR G   4       2.417   5.951   2.448  1.00  0.00            
ATOM    933  C   TYR G   4       1.944   5.754  -2.558  1.00  0.00            
ATOM    934  O   TYR G   4       3.129   6.068  -2.468  1.00  0.00            
ATOM    935  N   GLN G   5       1.038   6.772  -2.623  1.00  0.00            
ATOM    936  HN  GLN G   5       0.049   6.604  -2.660  1.00  0.00            
ATOM    937  CA  GLN G   5       1.426   8.177  -2.451  1.00  0.00            
ATOM    938  HA  GLN G   5       2.445   8.322  -2.153  1.00  0.00            
ATOM    939  CB  GLN G   5       1.138   8.972  -3.749  1.00  0.00            
ATOM    940  HB1 GLN G   5       1.826   8.748  -4.588  1.00  0.00            
ATOM    941  HB2 GLN G   5       1.306  10.028  -3.420  1.00  0.00            
ATOM    942  CG  GLN G   5      -0.307   8.811  -4.380  1.00  0.00            
ATOM    943  HG1 GLN G   5      -1.102   8.899  -3.600  1.00  0.00            
ATOM    944  HG2 GLN G   5      -0.320   7.812  -4.874  1.00  0.00            
ATOM    945  CD  GLN G   5      -0.629   9.782  -5.544  1.00  0.00            
ATOM    946  OE1 GLN G   5      -0.958   9.243  -6.620  1.00  0.00            
ATOM    947  NE2 GLN G   5      -0.740  11.061  -5.312  1.00  0.00            
ATOM    948 HE21 GLN G   5      -0.812  11.658  -6.100  1.00  0.00            
ATOM    949 HE22 GLN G   5      -0.458  11.370  -4.404  1.00  0.00            
ATOM    950  C   GLN G   5       0.673   8.789  -1.217  1.00  0.00            
ATOM    951  O   GLN G   5      -0.561   8.988  -1.225  1.00  0.00            
ATOM    952  N   TYR G   6       1.422   9.130  -0.165  1.00  0.00            
ATOM    953  HN  TYR G   6       2.410   9.056  -0.230  1.00  0.00            
ATOM    954  CA  TYR G   6       0.872   9.566   1.074  1.00  0.00            
ATOM    955  HA  TYR G   6      -0.203   9.529   1.017  1.00  0.00            
ATOM    956  CB  TYR G   6       1.313   8.621   2.254  1.00  0.00            
ATOM    957  HB1 TYR G   6       2.405   8.420   2.288  1.00  0.00            
ATOM    958  HB2 TYR G   6       0.743   7.697   1.997  1.00  0.00            
ATOM    959  CG  TYR G   6       0.882   8.978   3.638  1.00  0.00            
ATOM    960  CD1 TYR G   6      -0.335   8.449   4.142  1.00  0.00            
ATOM    961  HD1 TYR G   6      -1.007   7.901   3.499  1.00  0.00            
ATOM    962  CE1 TYR G   6      -0.805   8.746   5.397  1.00  0.00            
ATOM    963  HE1 TYR G   6      -1.725   8.285   5.721  1.00  0.00            
ATOM    964  CZ  TYR G   6      -0.006   9.472   6.305  1.00  0.00            
ATOM    965  OH  TYR G   6      -0.401   9.602   7.666  1.00  0.00            
ATOM    966  HH  TYR G   6       0.201  10.124   8.202  1.00  0.00            
ATOM    967  CD2 TYR G   6       1.637   9.703   4.588  1.00  0.00            
ATOM    968  HD2 TYR G   6       2.647   9.953   4.322  1.00  0.00            
ATOM    969  CE2 TYR G   6       1.201   9.916   5.867  1.00  0.00            
ATOM    970  HE2 TYR G   6       1.964  10.382   6.477  1.00  0.00            
ATOM    971  C   TYR G   6       1.385  10.997   1.279  1.00  0.00            
ATOM    972  O   TYR G   6       2.583  11.172   1.098  1.00  0.00            
ATOM    973  N   ASN G   7       0.500  11.985   1.495  1.00  0.00            
ATOM    974  HN  ASN G   7      -0.421  11.788   1.828  1.00  0.00            
ATOM    975  CA  ASN G   7       0.834  13.368   1.508  1.00  0.00            
ATOM    976  HA  ASN G   7       1.737  13.559   0.940  1.00  0.00            
ATOM    977  CB  ASN G   7      -0.407  14.036   0.936  1.00  0.00            
ATOM    978  HB1 ASN G   7      -0.289  15.140   0.998  1.00  0.00            
ATOM    979  HB2 ASN G   7      -1.369  13.702   1.407  1.00  0.00            
ATOM    980  CG  ASN G   7      -0.437  13.704  -0.568  1.00  0.00            
ATOM    981  OD1 ASN G   7       0.411  13.068  -1.164  1.00  0.00            
ATOM    982  ND2 ASN G   7      -1.619  14.036  -1.130  1.00  0.00            
ATOM    983 HD21 ASN G   7      -1.930  13.695  -2.020  1.00  0.00            
ATOM    984 HD22 ASN G   7      -2.201  14.750  -0.753  1.00  0.00            
ATOM    985  C   ASN G   7       1.045  13.818   2.990  1.00  0.00            
ATOM    986  OT1 ASN G   7       2.158  14.242   3.295  1.00  0.00            
ATOM    987  OT2 ASN G   7       0.056  13.881   3.834  1.00  0.00            
ATOM    988  N   LYS H   1      -5.936  -2.194 -12.246  1.00  0.00            
ATOM    989  H1  LYS H   1      -6.739  -1.524 -12.188  1.00  0.00            
ATOM    990  H2  LYS H   1      -5.106  -1.692 -12.611  1.00  0.00            
ATOM    991  H3  LYS H   1      -6.196  -2.862 -12.993  1.00  0.00            
ATOM    992  CA  LYS H   1      -5.650  -2.882 -10.963  1.00  0.00            
ATOM    993  HA  LYS H   1      -6.267  -3.763 -10.901  1.00  0.00            
ATOM    994  CB  LYS H   1      -4.170  -3.335 -11.012  1.00  0.00            
ATOM    995  HB1 LYS H   1      -3.845  -3.901 -10.112  1.00  0.00            
ATOM    996  HB2 LYS H   1      -3.515  -2.431 -11.071  1.00  0.00            
ATOM    997  CG  LYS H   1      -3.889  -4.426 -12.085  1.00  0.00            
ATOM    998  HG1 LYS H   1      -3.978  -3.877 -13.049  1.00  0.00            
ATOM    999  HG2 LYS H   1      -4.682  -5.184 -12.037  1.00  0.00            
ATOM   1000  CD  LYS H   1      -2.454  -4.972 -11.939  1.00  0.00            
ATOM   1001  HD1 LYS H   1      -1.738  -4.126 -11.981  1.00  0.00            
ATOM   1002  HD2 LYS H   1      -2.405  -5.444 -10.938  1.00  0.00            
ATOM   1003  CE  LYS H   1      -2.018  -5.912 -13.019  1.00  0.00            
ATOM   1004  HE1 LYS H   1      -2.577  -6.872 -13.017  1.00  0.00            
ATOM   1005  HE2 LYS H   1      -0.916  -6.080 -12.981  1.00  0.00            
ATOM   1006  NZ  LYS H   1      -2.206  -5.402 -14.371  1.00  0.00            
ATOM   1007  HZ1 LYS H   1      -1.698  -6.064 -14.983  1.00  0.00            
ATOM   1008  HZ2 LYS H   1      -3.197  -5.329 -14.723  1.00  0.00            
ATOM   1009  HZ3 LYS H   1      -1.699  -4.536 -14.612  1.00  0.00            
ATOM   1010  C   LYS H   1      -6.106  -2.166  -9.692  1.00  0.00            
ATOM   1011  O   LYS H   1      -7.288  -2.030  -9.507  1.00  0.00            
ATOM   1012  N   TYR H   2      -5.157  -1.838  -8.772  1.00  0.00            
ATOM   1013  HN  TYR H   2      -4.186  -2.018  -8.956  1.00  0.00            
ATOM   1014  CA  TYR H   2      -5.378  -1.346  -7.453  1.00  0.00            
ATOM   1015  HA  TYR H   2      -6.397  -1.559  -7.160  1.00  0.00            
ATOM   1016  CB  TYR H   2      -4.363  -2.089  -6.565  1.00  0.00            
ATOM   1017  HB1 TYR H   2      -3.366  -1.709  -6.883  1.00  0.00            
ATOM   1018  HB2 TYR H   2      -4.467  -3.168  -6.840  1.00  0.00            
ATOM   1019  CG  TYR H   2      -4.564  -1.792  -5.155  1.00  0.00            
ATOM   1020  CD1 TYR H   2      -3.758  -0.833  -4.631  1.00  0.00            
ATOM   1021  HD1 TYR H   2      -2.883  -0.474  -5.150  1.00  0.00            
ATOM   1022  CE1 TYR H   2      -3.987  -0.298  -3.362  1.00  0.00            
ATOM   1023  HE1 TYR H   2      -3.328   0.466  -2.936  1.00  0.00            
ATOM   1024  CZ  TYR H   2      -4.912  -0.949  -2.540  1.00  0.00            
ATOM   1025  OH  TYR H   2      -4.923  -0.648  -1.158  1.00  0.00            
ATOM   1026  HH  TYR H   2      -5.779  -0.918  -0.815  1.00  0.00            
ATOM   1027  CD2 TYR H   2      -5.588  -2.380  -4.370  1.00  0.00            
ATOM   1028  HD2 TYR H   2      -6.333  -3.075  -4.771  1.00  0.00            
ATOM   1029  CE2 TYR H   2      -5.672  -2.020  -3.014  1.00  0.00            
ATOM   1030  HE2 TYR H   2      -6.360  -2.510  -2.329  1.00  0.00            
ATOM   1031  C   TYR H   2      -5.188   0.177  -7.457  1.00  0.00            
ATOM   1032  O   TYR H   2      -4.081   0.713  -7.793  1.00  0.00            
ATOM   1033  N   LYS H   3      -6.107   1.100  -6.964  1.00  0.00            
ATOM   1034  HN  LYS H   3      -6.986   0.812  -6.586  1.00  0.00            
ATOM   1035  CA  LYS H   3      -6.002   2.542  -6.757  1.00  0.00            
ATOM   1036  HA  LYS H   3      -5.024   2.947  -6.949  1.00  0.00            
ATOM   1037  CB  LYS H   3      -6.966   3.329  -7.711  1.00  0.00            
ATOM   1038  HB1 LYS H   3      -6.497   4.330  -7.597  1.00  0.00            
ATOM   1039  HB2 LYS H   3      -7.998   3.153  -7.341  1.00  0.00            
ATOM   1040  CG  LYS H   3      -6.886   2.947  -9.210  1.00  0.00            
ATOM   1041  HG1 LYS H   3      -7.758   3.510  -9.597  1.00  0.00            
ATOM   1042  HG2 LYS H   3      -7.110   1.863  -9.374  1.00  0.00            
ATOM   1043  CD  LYS H   3      -5.502   3.224  -9.886  1.00  0.00            
ATOM   1044  HD1 LYS H   3      -5.260   4.291  -9.679  1.00  0.00            
ATOM   1045  HD2 LYS H   3      -4.724   2.674  -9.318  1.00  0.00            
ATOM   1046  CE  LYS H   3      -5.511   3.004 -11.398  1.00  0.00            
ATOM   1047  HE1 LYS H   3      -6.082   3.690 -12.073  1.00  0.00            
ATOM   1048  HE2 LYS H   3      -5.935   2.010 -11.698  1.00  0.00            
ATOM   1049  NZ  LYS H   3      -4.135   3.098 -11.827  1.00  0.00            
ATOM   1050  HZ1 LYS H   3      -3.557   2.625 -11.107  1.00  0.00            
ATOM   1051  HZ2 LYS H   3      -3.883   2.703 -12.769  1.00  0.00            
ATOM   1052  HZ3 LYS H   3      -3.820   4.083 -11.876  1.00  0.00            
ATOM   1053  C   LYS H   3      -6.375   2.934  -5.304  1.00  0.00            
ATOM   1054  O   LYS H   3      -7.495   2.806  -4.921  1.00  0.00            
ATOM   1055  N   TYR H   4      -5.392   3.528  -4.516  1.00  0.00            
ATOM   1056  HN  TYR H   4      -4.518   3.803  -4.869  1.00  0.00            
ATOM   1057  CA  TYR H   4      -5.571   3.887  -3.134  1.00  0.00            
ATOM   1058  HA  TYR H   4      -6.598   3.696  -2.862  1.00  0.00            
ATOM   1059  CB  TYR H   4      -4.645   2.984  -2.210  1.00  0.00            
ATOM   1060  HB1 TYR H   4      -3.638   3.098  -2.658  1.00  0.00            
ATOM   1061  HB2 TYR H   4      -5.147   2.001  -2.302  1.00  0.00            
ATOM   1062  CG  TYR H   4      -4.826   3.343  -0.713  1.00  0.00            
ATOM   1063  CD1 TYR H   4      -5.896   2.846  -0.015  1.00  0.00            
ATOM   1064  HD1 TYR H   4      -6.680   2.284  -0.527  1.00  0.00            
ATOM   1065  CE1 TYR H   4      -5.981   3.100   1.404  1.00  0.00            
ATOM   1066  HE1 TYR H   4      -6.931   2.785   1.830  1.00  0.00            
ATOM   1067  CZ  TYR H   4      -4.993   3.885   2.071  1.00  0.00            
ATOM   1068  OH  TYR H   4      -5.186   4.174   3.436  1.00  0.00            
ATOM   1069  HH  TYR H   4      -6.102   4.019   3.703  1.00  0.00            
ATOM   1070  CD2 TYR H   4      -3.863   4.146  -0.081  1.00  0.00            
ATOM   1071  HD2 TYR H   4      -3.018   4.502  -0.664  1.00  0.00            
ATOM   1072  CE2 TYR H   4      -3.924   4.460   1.285  1.00  0.00            
ATOM   1073  HE2 TYR H   4      -3.114   5.032   1.700  1.00  0.00            
ATOM   1074  C   TYR H   4      -5.315   5.395  -2.810  1.00  0.00            
ATOM   1075  O   TYR H   4      -4.141   5.845  -2.874  1.00  0.00            
ATOM   1076  N   GLN H   5      -6.254   6.220  -2.375  1.00  0.00            
ATOM   1077  HN  GLN H   5      -7.200   5.939  -2.493  1.00  0.00            
ATOM   1078  CA  GLN H   5      -6.005   7.602  -2.016  1.00  0.00            
ATOM   1079  HA  GLN H   5      -4.950   7.819  -1.918  1.00  0.00            
ATOM   1080  CB  GLN H   5      -6.758   8.632  -2.852  1.00  0.00            
ATOM   1081  HB1 GLN H   5      -6.924   9.562  -2.276  1.00  0.00            
ATOM   1082  HB2 GLN H   5      -7.768   8.180  -2.952  1.00  0.00            
ATOM   1083  CG  GLN H   5      -6.229   8.854  -4.298  1.00  0.00            
ATOM   1084  HG1 GLN H   5      -6.899   9.604  -4.788  1.00  0.00            
ATOM   1085  HG2 GLN H   5      -6.338   7.896  -4.849  1.00  0.00            
ATOM   1086  CD  GLN H   5      -4.837   9.325  -4.433  1.00  0.00            
ATOM   1087  OE1 GLN H   5      -3.892   8.684  -4.845  1.00  0.00            
ATOM   1088  NE2 GLN H   5      -4.605  10.602  -3.947  1.00  0.00            
ATOM   1089 HE21 GLN H   5      -5.346  11.194  -3.621  1.00  0.00            
ATOM   1090 HE22 GLN H   5      -3.759  11.059  -4.227  1.00  0.00            
ATOM   1091  C   GLN H   5      -6.502   7.753  -0.585  1.00  0.00            
ATOM   1092  O   GLN H   5      -7.689   7.640  -0.375  1.00  0.00            
ATOM   1093  N   TYR H   6      -5.612   8.132   0.371  1.00  0.00            
ATOM   1094  HN  TYR H   6      -4.622   8.100   0.264  1.00  0.00            
ATOM   1095  CA  TYR H   6      -6.053   8.617   1.654  1.00  0.00            
ATOM   1096  HA  TYR H   6      -7.029   8.206   1.875  1.00  0.00            
ATOM   1097  CB  TYR H   6      -5.059   8.177   2.724  1.00  0.00            
ATOM   1098  HB1 TYR H   6      -4.059   8.600   2.521  1.00  0.00            
ATOM   1099  HB2 TYR H   6      -4.971   7.074   2.726  1.00  0.00            
ATOM   1100  CG  TYR H   6      -5.566   8.429   4.161  1.00  0.00            
ATOM   1101  CD1 TYR H   6      -4.615   8.907   5.092  1.00  0.00            
ATOM   1102  HD1 TYR H   6      -3.590   8.948   4.744  1.00  0.00            
ATOM   1103  CE1 TYR H   6      -4.993   9.256   6.389  1.00  0.00            
ATOM   1104  HE1 TYR H   6      -4.218   9.513   7.097  1.00  0.00            
ATOM   1105  CZ  TYR H   6      -6.338   9.151   6.767  1.00  0.00            
ATOM   1106  OH  TYR H   6      -6.745   9.439   8.035  1.00  0.00            
ATOM   1107  HH  TYR H   6      -6.349  10.307   8.170  1.00  0.00            
ATOM   1108  CD2 TYR H   6      -6.894   8.357   4.536  1.00  0.00            
ATOM   1109  HD2 TYR H   6      -7.595   8.083   3.747  1.00  0.00            
ATOM   1110  CE2 TYR H   6      -7.251   8.696   5.839  1.00  0.00            
ATOM   1111  HE2 TYR H   6      -8.229   8.364   6.153  1.00  0.00            
ATOM   1112  C   TYR H   6      -6.294  10.104   1.639  1.00  0.00            
ATOM   1113  O   TYR H   6      -6.922  10.598   2.548  1.00  0.00            
ATOM   1114  N   ASN H   7      -5.864  10.812   0.588  1.00  0.00            
ATOM   1115  HN  ASN H   7      -5.410  10.299  -0.137  1.00  0.00            
ATOM   1116  CA  ASN H   7      -5.824  12.277   0.610  1.00  0.00            
ATOM   1117  HA  ASN H   7      -6.270  12.647   1.526  1.00  0.00            
ATOM   1118  CB  ASN H   7      -4.362  12.674   0.503  1.00  0.00            
ATOM   1119  HB1 ASN H   7      -4.257  13.780   0.425  1.00  0.00            
ATOM   1120  HB2 ASN H   7      -3.948  12.265  -0.447  1.00  0.00            
ATOM   1121  CG  ASN H   7      -3.476  12.085   1.669  1.00  0.00            
ATOM   1122  OD1 ASN H   7      -2.688  11.145   1.409  1.00  0.00            
ATOM   1123  ND2 ASN H   7      -3.503  12.708   2.886  1.00  0.00            
ATOM   1124 HD21 ASN H   7      -3.930  13.600   3.059  1.00  0.00            
ATOM   1125 HD22 ASN H   7      -2.959  12.211   3.556  1.00  0.00            
ATOM   1126  C   ASN H   7      -6.624  12.876  -0.513  1.00  0.00            
ATOM   1127  OT1 ASN H   7      -6.466  14.067  -0.764  1.00  0.00            
ATOM   1128  OT2 ASN H   7      -7.332  12.068  -1.143  1.00  0.00            
ATOM   1129  N   LYS I   1     -10.216  -4.690 -11.508  1.00  0.00            
ATOM   1130  H1  LYS I   1     -11.153  -5.166 -11.611  1.00  0.00            
ATOM   1131  H2  LYS I   1      -9.690  -4.793 -12.401  1.00  0.00            
ATOM   1132  H3  LYS I   1      -9.716  -5.152 -10.736  1.00  0.00            
ATOM   1133  CA  LYS I   1     -10.247  -3.244 -11.114  1.00  0.00            
ATOM   1134  HA  LYS I   1      -9.229  -2.836 -11.053  1.00  0.00            
ATOM   1135  CB  LYS I   1     -10.964  -2.412 -12.234  1.00  0.00            
ATOM   1136  HB1 LYS I   1     -11.118  -1.412 -11.773  1.00  0.00            
ATOM   1137  HB2 LYS I   1     -11.888  -3.011 -12.338  1.00  0.00            
ATOM   1138  CG  LYS I   1     -10.167  -2.231 -13.509  1.00  0.00            
ATOM   1139  HG1 LYS I   1      -9.999  -3.219 -13.986  1.00  0.00            
ATOM   1140  HG2 LYS I   1      -9.156  -1.964 -13.128  1.00  0.00            
ATOM   1141  CD  LYS I   1     -10.790  -1.184 -14.577  1.00  0.00            
ATOM   1142  HD1 LYS I   1     -10.626  -0.141 -14.224  1.00  0.00            
ATOM   1143  HD2 LYS I   1     -10.197  -1.303 -15.519  1.00  0.00            
ATOM   1144  CE  LYS I   1     -12.231  -1.558 -14.780  1.00  0.00            
ATOM   1145  HE1 LYS I   1     -12.879  -1.446 -13.883  1.00  0.00            
ATOM   1146  HE2 LYS I   1     -12.181  -2.614 -15.125  1.00  0.00            
ATOM   1147  NZ  LYS I   1     -12.740  -0.975 -16.000  1.00  0.00            
ATOM   1148  HZ1 LYS I   1     -11.958  -0.597 -16.571  1.00  0.00            
ATOM   1149  HZ2 LYS I   1     -13.224  -1.663 -16.603  1.00  0.00            
ATOM   1150  HZ3 LYS I   1     -13.454  -0.224 -15.826  1.00  0.00            
ATOM   1151  C   LYS I   1     -10.742  -2.979  -9.733  1.00  0.00            
ATOM   1152  O   LYS I   1     -11.885  -3.246  -9.367  1.00  0.00            
ATOM   1153  N   TYR I   2      -9.879  -2.447  -8.867  1.00  0.00            
ATOM   1154  HN  TYR I   2      -8.926  -2.253  -9.083  1.00  0.00            
ATOM   1155  CA  TYR I   2     -10.233  -2.172  -7.477  1.00  0.00            
ATOM   1156  HA  TYR I   2     -11.309  -2.286  -7.423  1.00  0.00            
ATOM   1157  CB  TYR I   2      -9.545  -3.171  -6.413  1.00  0.00            
ATOM   1158  HB1 TYR I   2      -8.460  -3.337  -6.622  1.00  0.00            
ATOM   1159  HB2 TYR I   2     -10.067  -4.136  -6.457  1.00  0.00            
ATOM   1160  CG  TYR I   2      -9.709  -2.586  -4.992  1.00  0.00            
ATOM   1161  CD1 TYR I   2      -8.855  -1.627  -4.493  1.00  0.00            
ATOM   1162  HD1 TYR I   2      -8.029  -1.354  -5.133  1.00  0.00            
ATOM   1163  CE1 TYR I   2      -9.069  -1.072  -3.228  1.00  0.00            
ATOM   1164  HE1 TYR I   2      -8.413  -0.308  -2.843  1.00  0.00            
ATOM   1165  CZ  TYR I   2     -10.043  -1.616  -2.419  1.00  0.00            
ATOM   1166  OH  TYR I   2     -10.056  -1.059  -1.106  1.00  0.00            
ATOM   1167  HH  TYR I   2     -10.989  -1.184  -0.882  1.00  0.00            
ATOM   1168  CD2 TYR I   2     -10.723  -3.111  -4.154  1.00  0.00            
ATOM   1169  HD2 TYR I   2     -11.357  -3.906  -4.504  1.00  0.00            
ATOM   1170  CE2 TYR I   2     -10.806  -2.708  -2.815  1.00  0.00            
ATOM   1171  HE2 TYR I   2     -11.531  -3.194  -2.173  1.00  0.00            
ATOM   1172  C   TYR I   2      -9.932  -0.699  -7.255  1.00  0.00            
ATOM   1173  O   TYR I   2      -8.808  -0.206  -7.286  1.00  0.00            
ATOM   1174  N   LYS I   3     -10.992   0.079  -6.783  1.00  0.00            
ATOM   1175  HN  LYS I   3     -11.951  -0.179  -6.669  1.00  0.00            
ATOM   1176  CA  LYS I   3     -10.840   1.494  -6.469  1.00  0.00            
ATOM   1177  HA  LYS I   3      -9.795   1.747  -6.564  1.00  0.00            
ATOM   1178  CB  LYS I   3     -11.546   2.374  -7.496  1.00  0.00            
ATOM   1179  HB1 LYS I   3     -12.593   2.021  -7.547  1.00  0.00            
ATOM   1180  HB2 LYS I   3     -11.067   2.213  -8.486  1.00  0.00            
ATOM   1181  CG  LYS I   3     -11.825   3.881  -7.350  1.00  0.00            
ATOM   1182  HG1 LYS I   3     -12.417   3.957  -6.416  1.00  0.00            
ATOM   1183  HG2 LYS I   3     -12.514   4.154  -8.190  1.00  0.00            
ATOM   1184  CD  LYS I   3     -10.659   4.818  -7.307  1.00  0.00            
ATOM   1185  HD1 LYS I   3     -10.029   4.668  -6.399  1.00  0.00            
ATOM   1186  HD2 LYS I   3     -10.046   4.861  -8.237  1.00  0.00            
ATOM   1187  CE  LYS I   3     -11.182   6.300  -7.227  1.00  0.00            
ATOM   1188  HE1 LYS I   3     -11.729   6.499  -6.284  1.00  0.00            
ATOM   1189  HE2 LYS I   3     -11.973   6.516  -7.976  1.00  0.00            
ATOM   1190  NZ  LYS I   3     -10.137   7.324  -7.358  1.00  0.00            
ATOM   1191  HZ1 LYS I   3      -9.597   7.163  -8.233  1.00  0.00            
ATOM   1192  HZ2 LYS I   3     -10.444   8.293  -7.174  1.00  0.00            
ATOM   1193  HZ3 LYS I   3      -9.400   7.066  -6.674  1.00  0.00            
ATOM   1194  C   LYS I   3     -11.192   1.975  -5.061  1.00  0.00            
ATOM   1195  O   LYS I   3     -12.314   1.648  -4.618  1.00  0.00            
ATOM   1196  N   TYR I   4     -10.233   2.680  -4.305  1.00  0.00            
ATOM   1197  HN  TYR I   4      -9.345   2.895  -4.706  1.00  0.00            
ATOM   1198  CA  TYR I   4     -10.609   3.242  -2.977  1.00  0.00            
ATOM   1199  HA  TYR I   4     -11.666   3.126  -2.791  1.00  0.00            
ATOM   1200  CB  TYR I   4     -10.000   2.390  -1.852  1.00  0.00            
ATOM   1201  HB1 TYR I   4      -8.912   2.387  -2.116  1.00  0.00            
ATOM   1202  HB2 TYR I   4     -10.332   1.348  -2.058  1.00  0.00            
ATOM   1203  CG  TYR I   4     -10.088   2.958  -0.381  1.00  0.00            
ATOM   1204  CD1 TYR I   4     -11.026   2.508   0.511  1.00  0.00            
ATOM   1205  HD1 TYR I   4     -11.678   1.794   0.007  1.00  0.00            
ATOM   1206  CE1 TYR I   4     -11.144   2.902   1.848  1.00  0.00            
ATOM   1207  HE1 TYR I   4     -11.908   2.528   2.497  1.00  0.00            
ATOM   1208  CZ  TYR I   4     -10.183   3.789   2.274  1.00  0.00            
ATOM   1209  OH  TYR I   4     -10.186   4.174   3.615  1.00  0.00            
ATOM   1210  HH  TYR I   4     -11.099   4.161   3.921  1.00  0.00            
ATOM   1211  CD2 TYR I   4      -9.155   3.935   0.116  1.00  0.00            
ATOM   1212  HD2 TYR I   4      -8.479   4.355  -0.611  1.00  0.00            
ATOM   1213  CE2 TYR I   4      -9.175   4.315   1.443  1.00  0.00            
ATOM   1214  HE2 TYR I   4      -8.516   5.050   1.886  1.00  0.00            
ATOM   1215  C   TYR I   4     -10.234   4.741  -2.919  1.00  0.00            
ATOM   1216  O   TYR I   4      -9.147   5.237  -3.305  1.00  0.00            
ATOM   1217  N   GLN I   5     -11.170   5.538  -2.425  1.00  0.00            
ATOM   1218  HN  GLN I   5     -12.062   5.244  -2.110  1.00  0.00            
ATOM   1219  CA  GLN I   5     -10.887   6.878  -2.125  1.00  0.00            
ATOM   1220  HA  GLN I   5      -9.840   6.876  -1.840  1.00  0.00            
ATOM   1221  CB  GLN I   5     -11.212   7.886  -3.335  1.00  0.00            
ATOM   1222  HB1 GLN I   5     -10.624   7.589  -4.221  1.00  0.00            
ATOM   1223  HB2 GLN I   5     -10.915   8.882  -2.971  1.00  0.00            
ATOM   1224  CG  GLN I   5     -12.708   7.960  -3.736  1.00  0.00            
ATOM   1225  HG1 GLN I   5     -13.330   8.467  -2.966  1.00  0.00            
ATOM   1226  HG2 GLN I   5     -13.099   6.920  -3.860  1.00  0.00            
ATOM   1227  CD  GLN I   5     -12.981   8.639  -5.047  1.00  0.00            
ATOM   1228  OE1 GLN I   5     -13.458   8.013  -6.015  1.00  0.00            
ATOM   1229  NE2 GLN I   5     -12.739  10.026  -5.136  1.00  0.00            
ATOM   1230 HE21 GLN I   5     -12.616  10.514  -4.274  1.00  0.00            
ATOM   1231 HE22 GLN I   5     -12.922  10.481  -6.011  1.00  0.00            
ATOM   1232  C   GLN I   5     -11.667   7.287  -0.903  1.00  0.00            
ATOM   1233  O   GLN I   5     -12.726   6.751  -0.567  1.00  0.00            
ATOM   1234  N   TYR I   6     -11.104   8.144  -0.047  1.00  0.00            
ATOM   1235  HN  TYR I   6     -10.202   8.508  -0.298  1.00  0.00            
ATOM   1236  CA  TYR I   6     -11.610   8.546   1.334  1.00  0.00            
ATOM   1237  HA  TYR I   6     -12.491   7.936   1.500  1.00  0.00            
ATOM   1238  CB  TYR I   6     -10.481   8.173   2.364  1.00  0.00            
ATOM   1239  HB1 TYR I   6      -9.682   8.893   2.093  1.00  0.00            
ATOM   1240  HB2 TYR I   6     -10.129   7.120   2.278  1.00  0.00            
ATOM   1241  CG  TYR I   6     -10.922   8.402   3.741  1.00  0.00            
ATOM   1242  CD1 TYR I   6     -10.556   9.555   4.389  1.00  0.00            
ATOM   1243  HD1 TYR I   6      -9.816  10.218   3.947  1.00  0.00            
ATOM   1244  CE1 TYR I   6     -11.051   9.877   5.646  1.00  0.00            
ATOM   1245  HE1 TYR I   6     -10.735  10.757   6.168  1.00  0.00            
ATOM   1246  CZ  TYR I   6     -11.967   9.131   6.343  1.00  0.00            
ATOM   1247  OH  TYR I   6     -12.462   9.438   7.641  1.00  0.00            
ATOM   1248  HH  TYR I   6     -12.102  10.284   7.905  1.00  0.00            
ATOM   1249  CD2 TYR I   6     -11.860   7.610   4.490  1.00  0.00            
ATOM   1250  HD2 TYR I   6     -12.249   6.753   3.971  1.00  0.00            
ATOM   1251  CE2 TYR I   6     -12.428   7.963   5.762  1.00  0.00            
ATOM   1252  HE2 TYR I   6     -13.188   7.417   6.291  1.00  0.00            
ATOM   1253  C   TYR I   6     -12.012   9.975   1.272  1.00  0.00            
ATOM   1254  O   TYR I   6     -12.736  10.354   2.167  1.00  0.00            
ATOM   1255  N   ASN I   7     -11.631  10.726   0.163  1.00  0.00            
ATOM   1256  HN  ASN I   7     -11.046  10.295  -0.529  1.00  0.00            
ATOM   1257  CA  ASN I   7     -12.144  12.040  -0.184  1.00  0.00            
ATOM   1258  HA  ASN I   7     -12.855  12.345   0.574  1.00  0.00            
ATOM   1259  CB  ASN I   7     -11.097  13.178  -0.300  1.00  0.00            
ATOM   1260  HB1 ASN I   7     -11.547  14.142  -0.622  1.00  0.00            
ATOM   1261  HB2 ASN I   7     -10.346  12.825  -1.047  1.00  0.00            
ATOM   1262  CG  ASN I   7     -10.551  13.412   1.079  1.00  0.00            
ATOM   1263  OD1 ASN I   7     -11.139  14.121   1.918  1.00  0.00            
ATOM   1264  ND2 ASN I   7      -9.408  12.841   1.494  1.00  0.00            
ATOM   1265 HD21 ASN I   7      -8.791  12.435   0.813  1.00  0.00            
ATOM   1266 HD22 ASN I   7      -9.236  12.845   2.477  1.00  0.00            
ATOM   1267  C   ASN I   7     -12.967  11.943  -1.520  1.00  0.00            
ATOM   1268  OT1 ASN I   7     -14.157  12.379  -1.479  1.00  0.00            
ATOM   1269  OT2 ASN I   7     -12.424  11.445  -2.550  1.00  0.00            
ATOM   1270  N   LYS J   1     -15.427  -6.140  -9.989  1.00  0.00            
ATOM   1271  H1  LYS J   1     -16.436  -6.086 -10.223  1.00  0.00            
ATOM   1272  H2  LYS J   1     -14.939  -6.736 -10.690  1.00  0.00            
ATOM   1273  H3  LYS J   1     -15.300  -6.601  -9.068  1.00  0.00            
ATOM   1274  CA  LYS J   1     -14.956  -4.767  -9.799  1.00  0.00            
ATOM   1275  HA  LYS J   1     -13.887  -4.901  -9.649  1.00  0.00            
ATOM   1276  CB  LYS J   1     -15.403  -3.786 -10.910  1.00  0.00            
ATOM   1277  HB1 LYS J   1     -14.921  -2.829 -10.663  1.00  0.00            
ATOM   1278  HB2 LYS J   1     -16.509  -3.775 -10.790  1.00  0.00            
ATOM   1279  CG  LYS J   1     -15.241  -4.236 -12.386  1.00  0.00            
ATOM   1280  HG1 LYS J   1     -15.817  -5.180 -12.517  1.00  0.00            
ATOM   1281  HG2 LYS J   1     -14.163  -4.465 -12.516  1.00  0.00            
ATOM   1282  CD  LYS J   1     -15.644  -3.132 -13.397  1.00  0.00            
ATOM   1283  HD1 LYS J   1     -14.935  -2.277 -13.395  1.00  0.00            
ATOM   1284  HD2 LYS J   1     -15.491  -3.677 -14.365  1.00  0.00            
ATOM   1285  CE  LYS J   1     -17.145  -2.761 -13.357  1.00  0.00            
ATOM   1286  HE1 LYS J   1     -17.317  -2.014 -12.558  1.00  0.00            
ATOM   1287  HE2 LYS J   1     -17.771  -3.647 -13.120  1.00  0.00            
ATOM   1288  NZ  LYS J   1     -17.548  -2.193 -14.619  1.00  0.00            
ATOM   1289  HZ1 LYS J   1     -17.007  -1.325 -14.846  1.00  0.00            
ATOM   1290  HZ2 LYS J   1     -17.542  -2.869 -15.419  1.00  0.00            
ATOM   1291  HZ3 LYS J   1     -18.523  -1.857 -14.495  1.00  0.00            
ATOM   1292  C   LYS J   1     -15.469  -4.293  -8.443  1.00  0.00            
ATOM   1293  O   LYS J   1     -16.490  -4.776  -7.901  1.00  0.00            
ATOM   1294  N   TYR J   2     -14.822  -3.313  -7.792  1.00  0.00            
ATOM   1295  HN  TYR J   2     -14.094  -2.777  -8.217  1.00  0.00            
ATOM   1296  CA  TYR J   2     -15.234  -2.796  -6.527  1.00  0.00            
ATOM   1297  HA  TYR J   2     -16.304  -2.868  -6.474  1.00  0.00            
ATOM   1298  CB  TYR J   2     -14.536  -3.531  -5.291  1.00  0.00            
ATOM   1299  HB1 TYR J   2     -13.441  -3.606  -5.463  1.00  0.00            
ATOM   1300  HB2 TYR J   2     -14.998  -4.519  -5.232  1.00  0.00            
ATOM   1301  CG  TYR J   2     -14.731  -2.843  -3.972  1.00  0.00            
ATOM   1302  CD1 TYR J   2     -13.796  -1.866  -3.501  1.00  0.00            
ATOM   1303  HD1 TYR J   2     -12.979  -1.435  -4.061  1.00  0.00            
ATOM   1304  CE1 TYR J   2     -14.085  -1.258  -2.315  1.00  0.00            
ATOM   1305  HE1 TYR J   2     -13.513  -0.405  -1.982  1.00  0.00            
ATOM   1306  CZ  TYR J   2     -15.115  -1.582  -1.538  1.00  0.00            
ATOM   1307  OH  TYR J   2     -15.506  -0.904  -0.352  1.00  0.00            
ATOM   1308  HH  TYR J   2     -16.265  -1.343   0.049  1.00  0.00            
ATOM   1309  CD2 TYR J   2     -15.769  -3.329  -3.132  1.00  0.00            
ATOM   1310  HD2 TYR J   2     -16.467  -4.073  -3.463  1.00  0.00            
ATOM   1311  CE2 TYR J   2     -16.010  -2.656  -1.928  1.00  0.00            
ATOM   1312  HE2 TYR J   2     -16.867  -2.868  -1.308  1.00  0.00            
ATOM   1313  C   TYR J   2     -14.766  -1.368  -6.657  1.00  0.00            
ATOM   1314  O   TYR J   2     -13.709  -1.097  -7.198  1.00  0.00            
ATOM   1315  N   LYS J   3     -15.645  -0.486  -6.165  1.00  0.00            
ATOM   1316  HN  LYS J   3     -16.563  -0.719  -5.853  1.00  0.00            
ATOM   1317  CA  LYS J   3     -15.294   0.910  -5.972  1.00  0.00            
ATOM   1318  HA  LYS J   3     -14.202   0.929  -5.937  1.00  0.00            
ATOM   1319  CB  LYS J   3     -15.832   1.853  -7.102  1.00  0.00            
ATOM   1320  HB1 LYS J   3     -16.831   1.520  -7.452  1.00  0.00            
ATOM   1321  HB2 LYS J   3     -15.197   1.686  -7.990  1.00  0.00            
ATOM   1322  CG  LYS J   3     -15.969   3.364  -6.736  1.00  0.00            
ATOM   1323  HG1 LYS J   3     -15.132   3.598  -6.040  1.00  0.00            
ATOM   1324  HG2 LYS J   3     -16.935   3.437  -6.186  1.00  0.00            
ATOM   1325  CD  LYS J   3     -15.954   4.340  -7.937  1.00  0.00            
ATOM   1326  HD1 LYS J   3     -16.136   5.379  -7.580  1.00  0.00            
ATOM   1327  HD2 LYS J   3     -14.955   4.384  -8.409  1.00  0.00            
ATOM   1328  CE  LYS J   3     -16.857   3.955  -9.111  1.00  0.00            
ATOM   1329  HE1 LYS J   3     -16.436   3.083  -9.640  1.00  0.00            
ATOM   1330  HE2 LYS J   3     -16.873   4.687  -9.945  1.00  0.00            
ATOM   1331  NZ  LYS J   3     -18.213   3.602  -8.636  1.00  0.00            
ATOM   1332  HZ1 LYS J   3     -18.629   4.359  -8.063  1.00  0.00            
ATOM   1333  HZ2 LYS J   3     -18.746   3.397  -9.515  1.00  0.00            
ATOM   1334  HZ3 LYS J   3     -18.175   2.801  -7.983  1.00  0.00            
ATOM   1335  C   LYS J   3     -15.785   1.431  -4.578  1.00  0.00            
ATOM   1336  O   LYS J   3     -16.963   1.382  -4.226  1.00  0.00            
ATOM   1337  N   TYR J   4     -14.916   2.076  -3.746  1.00  0.00            
ATOM   1338  HN  TYR J   4     -13.982   2.200  -4.061  1.00  0.00            
ATOM   1339  CA  TYR J   4     -15.301   2.561  -2.431  1.00  0.00            
ATOM   1340  HA  TYR J   4     -16.299   2.231  -2.159  1.00  0.00            
ATOM   1341  CB  TYR J   4     -14.332   2.167  -1.322  1.00  0.00            
ATOM   1342  HB1 TYR J   4     -13.322   2.567  -1.553  1.00  0.00            
ATOM   1343  HB2 TYR J   4     -14.306   1.073  -1.112  1.00  0.00            
ATOM   1344  CG  TYR J   4     -14.777   2.689   0.005  1.00  0.00            
ATOM   1345  CD1 TYR J   4     -15.906   2.093   0.680  1.00  0.00            
ATOM   1346  HD1 TYR J   4     -16.417   1.394   0.043  1.00  0.00            
ATOM   1347  CE1 TYR J   4     -16.289   2.493   1.981  1.00  0.00            
ATOM   1348  HE1 TYR J   4     -17.100   2.003   2.502  1.00  0.00            
ATOM   1349  CZ  TYR J   4     -15.546   3.446   2.623  1.00  0.00            
ATOM   1350  OH  TYR J   4     -15.749   3.750   4.004  1.00  0.00            
ATOM   1351  HH  TYR J   4     -16.536   3.350   4.366  1.00  0.00            
ATOM   1352  CD2 TYR J   4     -14.151   3.751   0.682  1.00  0.00            
ATOM   1353  HD2 TYR J   4     -13.323   4.317   0.296  1.00  0.00            
ATOM   1354  CE2 TYR J   4     -14.448   4.018   2.003  1.00  0.00            
ATOM   1355  HE2 TYR J   4     -13.869   4.821   2.464  1.00  0.00            
ATOM   1356  C   TYR J   4     -15.281   4.099  -2.550  1.00  0.00            
ATOM   1357  O   TYR J   4     -14.318   4.696  -3.127  1.00  0.00            
ATOM   1358  N   GLN J   5     -16.374   4.809  -2.071  1.00  0.00            
ATOM   1359  HN  GLN J   5     -17.211   4.344  -1.769  1.00  0.00            
ATOM   1360  CA  GLN J   5     -16.378   6.272  -2.007  1.00  0.00            
ATOM   1361  HA  GLN J   5     -15.354   6.629  -2.105  1.00  0.00            
ATOM   1362  CB  GLN J   5     -17.306   6.961  -3.051  1.00  0.00            
ATOM   1363  HB1 GLN J   5     -17.381   8.056  -2.859  1.00  0.00            
ATOM   1364  HB2 GLN J   5     -18.324   6.547  -2.902  1.00  0.00            
ATOM   1365  CG  GLN J   5     -16.740   6.658  -4.434  1.00  0.00            
ATOM   1366  HG1 GLN J   5     -16.841   5.551  -4.495  1.00  0.00            
ATOM   1367  HG2 GLN J   5     -15.667   6.879  -4.567  1.00  0.00            
ATOM   1368  CD  GLN J   5     -17.586   7.300  -5.573  1.00  0.00            
ATOM   1369  OE1 GLN J   5     -18.007   6.673  -6.508  1.00  0.00            
ATOM   1370  NE2 GLN J   5     -17.640   8.647  -5.679  1.00  0.00            
ATOM   1371 HE21 GLN J   5     -17.229   9.288  -5.040  1.00  0.00            
ATOM   1372 HE22 GLN J   5     -17.691   8.956  -6.625  1.00  0.00            
ATOM   1373  C   GLN J   5     -16.860   6.635  -0.627  1.00  0.00            
ATOM   1374  O   GLN J   5     -17.988   6.252  -0.274  1.00  0.00            
ATOM   1375  N   TYR J   6     -16.097   7.309   0.271  1.00  0.00            
ATOM   1376  HN  TYR J   6     -15.303   7.816  -0.071  1.00  0.00            
ATOM   1377  CA  TYR J   6     -16.421   7.573   1.635  1.00  0.00            
ATOM   1378  HA  TYR J   6     -16.669   6.638   2.122  1.00  0.00            
ATOM   1379  CB  TYR J   6     -15.171   8.003   2.388  1.00  0.00            
ATOM   1380  HB1 TYR J   6     -14.669   8.854   1.859  1.00  0.00            
ATOM   1381  HB2 TYR J   6     -14.457   7.152   2.420  1.00  0.00            
ATOM   1382  CG  TYR J   6     -15.355   8.405   3.826  1.00  0.00            
ATOM   1383  CD1 TYR J   6     -15.829   7.395   4.629  1.00  0.00            
ATOM   1384  HD1 TYR J   6     -16.156   6.431   4.263  1.00  0.00            
ATOM   1385  CE1 TYR J   6     -15.916   7.577   6.040  1.00  0.00            
ATOM   1386  HE1 TYR J   6     -16.235   6.759   6.663  1.00  0.00            
ATOM   1387  CZ  TYR J   6     -15.743   8.855   6.517  1.00  0.00            
ATOM   1388  OH  TYR J   6     -16.090   9.000   7.902  1.00  0.00            
ATOM   1389  HH  TYR J   6     -16.501   9.861   8.052  1.00  0.00            
ATOM   1390  CD2 TYR J   6     -15.048   9.637   4.403  1.00  0.00            
ATOM   1391  HD2 TYR J   6     -14.708  10.423   3.750  1.00  0.00            
ATOM   1392  CE2 TYR J   6     -15.406   9.912   5.687  1.00  0.00            
ATOM   1393  HE2 TYR J   6     -15.237  10.876   6.144  1.00  0.00            
ATOM   1394  C   TYR J   6     -17.587   8.420   1.779  1.00  0.00            
ATOM   1395  O   TYR J   6     -18.366   8.356   2.706  1.00  0.00            
ATOM   1396  N   ASN J   7     -17.780   9.468   0.906  1.00  0.00            
ATOM   1397  HN  ASN J   7     -17.175   9.448   0.120  1.00  0.00            
ATOM   1398  CA  ASN J   7     -18.775  10.520   0.921  1.00  0.00            
ATOM   1399  HA  ASN J   7     -19.189  10.601   1.908  1.00  0.00            
ATOM   1400  CB  ASN J   7     -18.090  11.861   0.448  1.00  0.00            
ATOM   1401  HB1 ASN J   7     -18.850  12.653   0.295  1.00  0.00            
ATOM   1402  HB2 ASN J   7     -17.608  11.593  -0.528  1.00  0.00            
ATOM   1403  CG  ASN J   7     -17.072  12.380   1.493  1.00  0.00            
ATOM   1404  OD1 ASN J   7     -17.436  12.584   2.663  1.00  0.00            
ATOM   1405  ND2 ASN J   7     -15.813  12.654   1.155  1.00  0.00            
ATOM   1406 HD21 ASN J   7     -15.538  12.599   0.194  1.00  0.00            
ATOM   1407 HD22 ASN J   7     -15.173  13.093   1.798  1.00  0.00            
ATOM   1408  C   ASN J   7     -19.980  10.104  -0.095  1.00  0.00            
ATOM   1409  OT1 ASN J   7     -21.173  10.093   0.293  1.00  0.00            
ATOM   1410  OT2 ASN J   7     -19.665   9.907  -1.293  1.00  0.00            
ATOM   1411  N   LYS K   1     -20.846 -15.344 -15.995  1.00  0.00            
ATOM   1412  H1  LYS K   1     -21.463 -16.131 -15.710  1.00  0.00            
ATOM   1413  H2  LYS K   1     -21.379 -14.835 -16.721  1.00  0.00            
ATOM   1414  H3  LYS K   1     -20.021 -15.741 -16.494  1.00  0.00            
ATOM   1415  CA  LYS K   1     -20.334 -14.501 -14.959  1.00  0.00            
ATOM   1416  HA  LYS K   1     -20.785 -13.514 -14.998  1.00  0.00            
ATOM   1417  CB  LYS K   1     -20.664 -15.242 -13.576  1.00  0.00            
ATOM   1418  HB1 LYS K   1     -21.651 -15.747 -13.612  1.00  0.00            
ATOM   1419  HB2 LYS K   1     -20.899 -14.466 -12.819  1.00  0.00            
ATOM   1420  CG  LYS K   1     -19.636 -16.132 -12.972  1.00  0.00            
ATOM   1421  HG1 LYS K   1     -19.887 -16.479 -11.946  1.00  0.00            
ATOM   1422  HG2 LYS K   1     -18.650 -15.705 -12.669  1.00  0.00            
ATOM   1423  CD  LYS K   1     -19.391 -17.474 -13.774  1.00  0.00            
ATOM   1424  HD1 LYS K   1     -20.388 -17.934 -13.902  1.00  0.00            
ATOM   1425  HD2 LYS K   1     -19.182 -17.250 -14.835  1.00  0.00            
ATOM   1426  CE  LYS K   1     -18.428 -18.432 -13.112  1.00  0.00            
ATOM   1427  HE1 LYS K   1     -18.316 -19.455 -13.527  1.00  0.00            
ATOM   1428  HE2 LYS K   1     -18.565 -18.580 -12.015  1.00  0.00            
ATOM   1429  NZ  LYS K   1     -17.075 -17.892 -13.156  1.00  0.00            
ATOM   1430  HZ1 LYS K   1     -16.353 -18.463 -12.657  1.00  0.00            
ATOM   1431  HZ2 LYS K   1     -16.781 -17.957 -14.153  1.00  0.00            
ATOM   1432  HZ3 LYS K   1     -16.917 -16.884 -12.946  1.00  0.00            
ATOM   1433  C   LYS K   1     -18.790 -14.214 -15.026  1.00  0.00            
ATOM   1434  O   LYS K   1     -18.178 -14.657 -16.031  1.00  0.00            
ATOM   1435  N   TYR K   2     -18.141 -13.539 -14.080  1.00  0.00            
ATOM   1436  HN  TYR K   2     -18.504 -13.301 -13.184  1.00  0.00            
ATOM   1437  CA  TYR K   2     -16.713 -13.244 -14.151  1.00  0.00            
ATOM   1438  HA  TYR K   2     -16.473 -12.809 -15.106  1.00  0.00            
ATOM   1439  CB  TYR K   2     -16.179 -12.182 -13.096  1.00  0.00            
ATOM   1440  HB1 TYR K   2     -15.139 -11.901 -13.380  1.00  0.00            
ATOM   1441  HB2 TYR K   2     -16.118 -12.713 -12.118  1.00  0.00            
ATOM   1442  CG  TYR K   2     -17.108 -10.975 -13.149  1.00  0.00            
ATOM   1443  CD1 TYR K   2     -16.960 -10.030 -14.224  1.00  0.00            
ATOM   1444  HD1 TYR K   2     -16.248 -10.178 -15.026  1.00  0.00            
ATOM   1445  CE1 TYR K   2     -17.547  -8.775 -14.159  1.00  0.00            
ATOM   1446  HE1 TYR K   2     -17.248  -8.019 -14.868  1.00  0.00            
ATOM   1447  CZ  TYR K   2     -18.362  -8.476 -13.044  1.00  0.00            
ATOM   1448  OH  TYR K   2     -19.037  -7.252 -12.943  1.00  0.00            
ATOM   1449  HH  TYR K   2     -18.840  -6.661 -13.678  1.00  0.00            
ATOM   1450  CD2 TYR K   2     -17.981 -10.698 -12.079  1.00  0.00            
ATOM   1451  HD2 TYR K   2     -18.219 -11.497 -11.393  1.00  0.00            
ATOM   1452  CE2 TYR K   2     -18.593  -9.439 -12.048  1.00  0.00            
ATOM   1453  HE2 TYR K   2     -19.370  -9.212 -11.334  1.00  0.00            
ATOM   1454  C   TYR K   2     -15.821 -14.495 -14.006  1.00  0.00            
ATOM   1455  O   TYR K   2     -15.995 -15.504 -13.386  1.00  0.00            
ATOM   1456  N   LYS K   3     -14.624 -14.429 -14.657  1.00  0.00            
ATOM   1457  HN  LYS K   3     -14.445 -13.578 -15.151  1.00  0.00            
ATOM   1458  CA  LYS K   3     -13.584 -15.394 -14.657  1.00  0.00            
ATOM   1459  HA  LYS K   3     -14.051 -16.366 -14.656  1.00  0.00            
ATOM   1460  CB  LYS K   3     -12.679 -15.149 -15.929  1.00  0.00            
ATOM   1461  HB1 LYS K   3     -12.493 -14.054 -16.017  1.00  0.00            
ATOM   1462  HB2 LYS K   3     -13.281 -15.359 -16.837  1.00  0.00            
ATOM   1463  CG  LYS K   3     -11.306 -15.873 -15.891  1.00  0.00            
ATOM   1464  HG1 LYS K   3     -10.856 -15.700 -14.895  1.00  0.00            
ATOM   1465  HG2 LYS K   3     -10.611 -15.462 -16.653  1.00  0.00            
ATOM   1466  CD  LYS K   3     -11.469 -17.407 -15.955  1.00  0.00            
ATOM   1467  HD1 LYS K   3     -11.928 -17.626 -14.970  1.00  0.00            
ATOM   1468  HD2 LYS K   3     -12.162 -17.683 -16.775  1.00  0.00            
ATOM   1469  CE  LYS K   3     -10.129 -18.135 -16.177  1.00  0.00            
ATOM   1470  HE1 LYS K   3      -9.532 -18.116 -15.237  1.00  0.00            
ATOM   1471  HE2 LYS K   3      -9.554 -17.773 -17.058  1.00  0.00            
ATOM   1472  NZ  LYS K   3     -10.453 -19.569 -16.332  1.00  0.00            
ATOM   1473  HZ1 LYS K   3     -10.896 -19.650 -17.268  1.00  0.00            
ATOM   1474  HZ2 LYS K   3      -9.621 -20.186 -16.372  1.00  0.00            
ATOM   1475  HZ3 LYS K   3     -11.202 -19.809 -15.646  1.00  0.00            
ATOM   1476  C   LYS K   3     -12.786 -15.322 -13.338  1.00  0.00            
ATOM   1477  O   LYS K   3     -12.463 -16.382 -12.812  1.00  0.00            
ATOM   1478  N   TYR K   4     -12.614 -14.130 -12.827  1.00  0.00            
ATOM   1479  HN  TYR K   4     -12.963 -13.316 -13.282  1.00  0.00            
ATOM   1480  CA  TYR K   4     -11.857 -13.996 -11.628  1.00  0.00            
ATOM   1481  HA  TYR K   4     -11.644 -14.971 -11.201  1.00  0.00            
ATOM   1482  CB  TYR K   4     -10.658 -13.129 -11.913  1.00  0.00            
ATOM   1483  HB1 TYR K   4     -10.022 -13.145 -11.002  1.00  0.00            
ATOM   1484  HB2 TYR K   4     -10.932 -12.096 -12.202  1.00  0.00            
ATOM   1485  CG  TYR K   4      -9.746 -13.754 -12.950  1.00  0.00            
ATOM   1486  CD1 TYR K   4      -9.583 -13.212 -14.240  1.00  0.00            
ATOM   1487  HD1 TYR K   4     -10.145 -12.347 -14.576  1.00  0.00            
ATOM   1488  CE1 TYR K   4      -8.681 -13.814 -15.185  1.00  0.00            
ATOM   1489  HE1 TYR K   4      -8.492 -13.380 -16.156  1.00  0.00            
ATOM   1490  CZ  TYR K   4      -8.112 -15.057 -14.838  1.00  0.00            
ATOM   1491  OH  TYR K   4      -7.224 -15.821 -15.647  1.00  0.00            
ATOM   1492  HH  TYR K   4      -6.626 -16.318 -15.076  1.00  0.00            
ATOM   1493  CD2 TYR K   4      -9.116 -14.892 -12.618  1.00  0.00            
ATOM   1494  HD2 TYR K   4      -9.221 -15.187 -11.581  1.00  0.00            
ATOM   1495  CE2 TYR K   4      -8.287 -15.491 -13.506  1.00  0.00            
ATOM   1496  HE2 TYR K   4      -7.757 -16.351 -13.131  1.00  0.00            
ATOM   1497  C   TYR K   4     -12.801 -13.224 -10.684  1.00  0.00            
ATOM   1498  O   TYR K   4     -13.454 -12.262 -11.029  1.00  0.00            
ATOM   1499  N   GLN K   5     -12.864 -13.702  -9.450  1.00  0.00            
ATOM   1500  HN  GLN K   5     -12.336 -14.455  -9.089  1.00  0.00            
ATOM   1501  CA  GLN K   5     -13.390 -13.014  -8.311  1.00  0.00            
ATOM   1502  HA  GLN K   5     -14.171 -12.442  -8.794  1.00  0.00            
ATOM   1503  CB  GLN K   5     -13.944 -13.919  -7.184  1.00  0.00            
ATOM   1504  HB1 GLN K   5     -14.249 -13.240  -6.369  1.00  0.00            
ATOM   1505  HB2 GLN K   5     -13.089 -14.501  -6.769  1.00  0.00            
ATOM   1506  CG  GLN K   5     -15.216 -14.736  -7.470  1.00  0.00            
ATOM   1507  HG1 GLN K   5     -15.598 -14.973  -6.459  1.00  0.00            
ATOM   1508  HG2 GLN K   5     -14.884 -15.660  -8.001  1.00  0.00            
ATOM   1509  CD  GLN K   5     -16.241 -13.977  -8.277  1.00  0.00            
ATOM   1510  OE1 GLN K   5     -16.698 -12.859  -7.999  1.00  0.00            
ATOM   1511  NE2 GLN K   5     -16.660 -14.562  -9.474  1.00  0.00            
ATOM   1512 HE21 GLN K   5     -16.160 -15.385  -9.736  1.00  0.00            
ATOM   1513 HE22 GLN K   5     -17.439 -14.104  -9.889  1.00  0.00            
ATOM   1514  C   GLN K   5     -12.627 -11.792  -7.761  1.00  0.00            
ATOM   1515  O   GLN K   5     -11.425 -11.801  -7.686  1.00  0.00            
ATOM   1516  N   TYR K   6     -13.360 -10.716  -7.303  1.00  0.00            
ATOM   1517  HN  TYR K   6     -14.339 -10.594  -7.429  1.00  0.00            
ATOM   1518  CA  TYR K   6     -12.789  -9.561  -6.655  1.00  0.00            
ATOM   1519  HA  TYR K   6     -13.611  -9.051  -6.166  1.00  0.00            
ATOM   1520  CB  TYR K   6     -11.722  -9.747  -5.490  1.00  0.00            
ATOM   1521  HB1 TYR K   6     -11.412  -8.752  -5.142  1.00  0.00            
ATOM   1522  HB2 TYR K   6     -10.804 -10.256  -5.849  1.00  0.00            
ATOM   1523  CG  TYR K   6     -12.346 -10.579  -4.389  1.00  0.00            
ATOM   1524  CD1 TYR K   6     -13.072 -10.007  -3.362  1.00  0.00            
ATOM   1525  HD1 TYR K   6     -13.150  -8.948  -3.182  1.00  0.00            
ATOM   1526  CE1 TYR K   6     -13.496 -10.795  -2.296  1.00  0.00            
ATOM   1527  HE1 TYR K   6     -14.032 -10.327  -1.479  1.00  0.00            
ATOM   1528  CZ  TYR K   6     -13.265 -12.166  -2.251  1.00  0.00            
ATOM   1529  OH  TYR K   6     -13.652 -12.965  -1.155  1.00  0.00            
ATOM   1530  HH  TYR K   6     -13.869 -12.356  -0.455  1.00  0.00            
ATOM   1531  CD2 TYR K   6     -12.005 -12.000  -4.274  1.00  0.00            
ATOM   1532  HD2 TYR K   6     -11.513 -12.562  -5.053  1.00  0.00            
ATOM   1533  CE2 TYR K   6     -12.541 -12.716  -3.218  1.00  0.00            
ATOM   1534  HE2 TYR K   6     -12.316 -13.767  -3.329  1.00  0.00            
ATOM   1535  C   TYR K   6     -12.262  -8.524  -7.729  1.00  0.00            
ATOM   1536  O   TYR K   6     -11.452  -7.645  -7.322  1.00  0.00            
ATOM   1537  N   ASN K   7     -12.622  -8.547  -9.045  1.00  0.00            
ATOM   1538  HN  ASN K   7     -13.381  -9.153  -9.259  1.00  0.00            
ATOM   1539  CA  ASN K   7     -11.814  -8.010 -10.144  1.00  0.00            
ATOM   1540  HA  ASN K   7     -11.174  -7.251  -9.707  1.00  0.00            
ATOM   1541  CB  ASN K   7     -11.183  -9.210 -10.866  1.00  0.00            
ATOM   1542  HB1 ASN K   7     -11.975  -9.927 -11.147  1.00  0.00            
ATOM   1543  HB2 ASN K   7     -10.623  -9.737 -10.064  1.00  0.00            
ATOM   1544  CG  ASN K   7     -10.223  -8.715 -11.966  1.00  0.00            
ATOM   1545  OD1 ASN K   7      -9.381  -7.848 -11.700  1.00  0.00            
ATOM   1546  ND2 ASN K   7     -10.351  -9.296 -13.223  1.00  0.00            
ATOM   1547 HD21 ASN K   7     -11.160  -9.796 -13.517  1.00  0.00            
ATOM   1548 HD22 ASN K   7      -9.701  -9.029 -13.941  1.00  0.00            
ATOM   1549  C   ASN K   7     -12.815  -7.297 -11.030  1.00  0.00            
ATOM   1550  OT1 ASN K   7     -13.913  -7.880 -11.290  1.00  0.00            
ATOM   1551  OT2 ASN K   7     -12.629  -6.125 -11.451  1.00  0.00            
ATOM   1552  N   LYS L   1      25.365  -9.326   0.256  1.00  0.00            
ATOM   1553  H1  LYS L   1      26.126  -9.853   0.704  1.00  0.00            
ATOM   1554  H2  LYS L   1      25.772  -8.570  -0.340  1.00  0.00            
ATOM   1555  H3  LYS L   1      24.708  -8.979   0.988  1.00  0.00            
ATOM   1556  CA  LYS L   1      24.729 -10.273  -0.637  1.00  0.00            
ATOM   1557  HA  LYS L   1      24.872 -11.138  -0.020  1.00  0.00            
ATOM   1558  CB  LYS L   1      23.211 -10.123  -0.844  1.00  0.00            
ATOM   1559  HB1 LYS L   1      22.868 -10.165   0.216  1.00  0.00            
ATOM   1560  HB2 LYS L   1      22.766 -10.944  -1.426  1.00  0.00            
ATOM   1561  CG  LYS L   1      22.734  -8.721  -1.211  1.00  0.00            
ATOM   1562  HG1 LYS L   1      23.158  -7.904  -0.594  1.00  0.00            
ATOM   1563  HG2 LYS L   1      21.629  -8.716  -1.103  1.00  0.00            
ATOM   1564  CD  LYS L   1      23.023  -8.281  -2.645  1.00  0.00            
ATOM   1565  HD1 LYS L   1      24.070  -8.613  -2.789  1.00  0.00            
ATOM   1566  HD2 LYS L   1      22.424  -8.854  -3.381  1.00  0.00            
ATOM   1567  CE  LYS L   1      23.140  -6.843  -2.920  1.00  0.00            
ATOM   1568  HE1 LYS L   1      23.405  -6.776  -3.994  1.00  0.00            
ATOM   1569  HE2 LYS L   1      23.832  -6.275  -2.263  1.00  0.00            
ATOM   1570  NZ  LYS L   1      21.875  -6.189  -2.653  1.00  0.00            
ATOM   1571  HZ1 LYS L   1      21.950  -5.180  -2.888  1.00  0.00            
ATOM   1572  HZ2 LYS L   1      21.132  -6.678  -3.192  1.00  0.00            
ATOM   1573  HZ3 LYS L   1      21.605  -6.391  -1.671  1.00  0.00            
ATOM   1574  C   LYS L   1      25.458 -10.654  -1.917  1.00  0.00            
ATOM   1575  O   LYS L   1      26.644 -10.399  -2.104  1.00  0.00            
ATOM   1576  N   TYR L   2      24.733 -11.205  -2.952  1.00  0.00            
ATOM   1577  HN  TYR L   2      23.751 -11.367  -2.920  1.00  0.00            
ATOM   1578  CA  TYR L   2      25.337 -11.698  -4.166  1.00  0.00            
ATOM   1579  HA  TYR L   2      26.030 -12.444  -3.826  1.00  0.00            
ATOM   1580  CB  TYR L   2      24.355 -12.457  -5.103  1.00  0.00            
ATOM   1581  HB1 TYR L   2      23.979 -13.418  -4.666  1.00  0.00            
ATOM   1582  HB2 TYR L   2      24.922 -12.672  -6.029  1.00  0.00            
ATOM   1583  CG  TYR L   2      23.212 -11.587  -5.539  1.00  0.00            
ATOM   1584  CD1 TYR L   2      21.973 -11.576  -4.803  1.00  0.00            
ATOM   1585  HD1 TYR L   2      21.884 -12.188  -3.924  1.00  0.00            
ATOM   1586  CE1 TYR L   2      20.945 -10.800  -5.225  1.00  0.00            
ATOM   1587  HE1 TYR L   2      20.024 -10.825  -4.666  1.00  0.00            
ATOM   1588  CZ  TYR L   2      21.082  -9.946  -6.247  1.00  0.00            
ATOM   1589  OH  TYR L   2      20.033  -9.109  -6.590  1.00  0.00            
ATOM   1590  HH  TYR L   2      20.341  -8.454  -7.215  1.00  0.00            
ATOM   1591  CD2 TYR L   2      23.371 -10.736  -6.698  1.00  0.00            
ATOM   1592  HD2 TYR L   2      24.247 -10.784  -7.338  1.00  0.00            
ATOM   1593  CE2 TYR L   2      22.321  -9.821  -6.973  1.00  0.00            
ATOM   1594  HE2 TYR L   2      22.349  -9.173  -7.840  1.00  0.00            
ATOM   1595  C   TYR L   2      26.067 -10.579  -4.993  1.00  0.00            
ATOM   1596  O   TYR L   2      25.591  -9.396  -5.139  1.00  0.00            
ATOM   1597  N   LYS L   3      27.170 -10.999  -5.651  1.00  0.00            
ATOM   1598  HN  LYS L   3      27.457 -11.957  -5.555  1.00  0.00            
ATOM   1599  CA  LYS L   3      28.158 -10.227  -6.331  1.00  0.00            
ATOM   1600  HA  LYS L   3      28.479  -9.347  -5.792  1.00  0.00            
ATOM   1601  CB  LYS L   3      29.476 -11.052  -6.431  1.00  0.00            
ATOM   1602  HB1 LYS L   3      30.233 -10.542  -7.063  1.00  0.00            
ATOM   1603  HB2 LYS L   3      29.255 -12.066  -6.834  1.00  0.00            
ATOM   1604  CG  LYS L   3      30.114 -11.258  -5.031  1.00  0.00            
ATOM   1605  HG1 LYS L   3      29.548 -11.943  -4.378  1.00  0.00            
ATOM   1606  HG2 LYS L   3      30.070 -10.223  -4.639  1.00  0.00            
ATOM   1607  CD  LYS L   3      31.568 -11.872  -5.173  1.00  0.00            
ATOM   1608  HD1 LYS L   3      31.433 -12.820  -5.746  1.00  0.00            
ATOM   1609  HD2 LYS L   3      32.157 -11.168  -5.795  1.00  0.00            
ATOM   1610  CE  LYS L   3      32.188 -12.225  -3.784  1.00  0.00            
ATOM   1611  HE1 LYS L   3      31.644 -13.071  -3.316  1.00  0.00            
ATOM   1612  HE2 LYS L   3      32.165 -11.399  -3.040  1.00  0.00            
ATOM   1613  NZ  LYS L   3      33.579 -12.617  -3.951  1.00  0.00            
ATOM   1614  HZ1 LYS L   3      33.825 -13.239  -4.742  1.00  0.00            
ATOM   1615  HZ2 LYS L   3      34.212 -11.788  -3.916  1.00  0.00            
ATOM   1616  HZ3 LYS L   3      33.845 -13.119  -3.081  1.00  0.00            
ATOM   1617  C   LYS L   3      27.715  -9.755  -7.758  1.00  0.00            
ATOM   1618  O   LYS L   3      28.095  -8.637  -8.131  1.00  0.00            
ATOM   1619  N   TYR L   4      26.782 -10.469  -8.491  1.00  0.00            
ATOM   1620  HN  TYR L   4      26.172 -11.128  -8.060  1.00  0.00            
ATOM   1621  CA  TYR L   4      26.298 -10.026  -9.753  1.00  0.00            
ATOM   1622  HA  TYR L   4      27.138  -9.934 -10.426  1.00  0.00            
ATOM   1623  CB  TYR L   4      25.413 -11.153 -10.440  1.00  0.00            
ATOM   1624  HB1 TYR L   4      25.292 -10.907 -11.513  1.00  0.00            
ATOM   1625  HB2 TYR L   4      24.419 -11.141  -9.944  1.00  0.00            
ATOM   1626  CG  TYR L   4      25.997 -12.543 -10.402  1.00  0.00            
ATOM   1627  CD1 TYR L   4      27.035 -12.927 -11.286  1.00  0.00            
ATOM   1628  HD1 TYR L   4      27.524 -12.304 -12.033  1.00  0.00            
ATOM   1629  CE1 TYR L   4      27.537 -14.242 -11.194  1.00  0.00            
ATOM   1630  HE1 TYR L   4      28.310 -14.704 -11.794  1.00  0.00            
ATOM   1631  CZ  TYR L   4      27.142 -15.090 -10.150  1.00  0.00            
ATOM   1632  OH  TYR L   4      27.763 -16.335 -10.189  1.00  0.00            
ATOM   1633  HH  TYR L   4      27.034 -16.973 -10.155  1.00  0.00            
ATOM   1634  CD2 TYR L   4      25.655 -13.384  -9.354  1.00  0.00            
ATOM   1635  HD2 TYR L   4      24.898 -13.059  -8.649  1.00  0.00            
ATOM   1636  CE2 TYR L   4      26.184 -14.716  -9.251  1.00  0.00            
ATOM   1637  HE2 TYR L   4      25.859 -15.426  -8.503  1.00  0.00            
ATOM   1638  C   TYR L   4      25.463  -8.774  -9.644  1.00  0.00            
ATOM   1639  O   TYR L   4      24.699  -8.582  -8.696  1.00  0.00            
ATOM   1640  N   GLN L   5      25.485  -7.911 -10.670  1.00  0.00            
ATOM   1641  HN  GLN L   5      26.111  -7.984 -11.434  1.00  0.00            
ATOM   1642  CA  GLN L   5      24.643  -6.715 -10.651  1.00  0.00            
ATOM   1643  HA  GLN L   5      24.267  -6.518  -9.658  1.00  0.00            
ATOM   1644  CB  GLN L   5      25.399  -5.456 -11.200  1.00  0.00            
ATOM   1645  HB1 GLN L   5      24.620  -4.682 -11.055  1.00  0.00            
ATOM   1646  HB2 GLN L   5      25.514  -5.605 -12.294  1.00  0.00            
ATOM   1647  CG  GLN L   5      26.743  -4.982 -10.531  1.00  0.00            
ATOM   1648  HG1 GLN L   5      26.988  -3.975 -10.937  1.00  0.00            
ATOM   1649  HG2 GLN L   5      27.546  -5.731 -10.723  1.00  0.00            
ATOM   1650  CD  GLN L   5      26.606  -4.821  -9.041  1.00  0.00            
ATOM   1651  OE1 GLN L   5      26.223  -3.705  -8.663  1.00  0.00            
ATOM   1652  NE2 GLN L   5      26.902  -5.869  -8.292  1.00  0.00            
ATOM   1653 HE21 GLN L   5      27.450  -6.649  -8.572  1.00  0.00            
ATOM   1654 HE22 GLN L   5      26.474  -5.808  -7.390  1.00  0.00            
ATOM   1655  C   GLN L   5      23.516  -7.148 -11.575  1.00  0.00            
ATOM   1656  O   GLN L   5      23.598  -8.019 -12.408  1.00  0.00            
ATOM   1657  N   TYR L   6      22.398  -6.358 -11.553  1.00  0.00            
ATOM   1658  HN  TYR L   6      22.437  -5.576 -10.923  1.00  0.00            
ATOM   1659  CA  TYR L   6      21.266  -6.377 -12.451  1.00  0.00            
ATOM   1660  HA  TYR L   6      21.619  -6.863 -13.339  1.00  0.00            
ATOM   1661  CB  TYR L   6      19.955  -6.971 -11.899  1.00  0.00            
ATOM   1662  HB1 TYR L   6      19.188  -6.866 -12.706  1.00  0.00            
ATOM   1663  HB2 TYR L   6      19.516  -6.317 -11.126  1.00  0.00            
ATOM   1664  CG  TYR L   6      20.039  -8.371 -11.517  1.00  0.00            
ATOM   1665  CD1 TYR L   6      20.802  -8.816 -10.402  1.00  0.00            
ATOM   1666  HD1 TYR L   6      21.455  -8.130  -9.881  1.00  0.00            
ATOM   1667  CE1 TYR L   6      20.774 -10.152 -10.131  1.00  0.00            
ATOM   1668  HE1 TYR L   6      21.313 -10.426  -9.232  1.00  0.00            
ATOM   1669  CZ  TYR L   6      20.072 -11.026 -10.878  1.00  0.00            
ATOM   1670  OH  TYR L   6      20.096 -12.404 -10.508  1.00  0.00            
ATOM   1671  HH  TYR L   6      19.487 -12.811 -11.128  1.00  0.00            
ATOM   1672  CD2 TYR L   6      19.315  -9.270 -12.330  1.00  0.00            
ATOM   1673  HD2 TYR L   6      18.720  -8.889 -13.145  1.00  0.00            
ATOM   1674  CE2 TYR L   6      19.345 -10.614 -11.973  1.00  0.00            
ATOM   1675  HE2 TYR L   6      18.832 -11.355 -12.593  1.00  0.00            
ATOM   1676  C   TYR L   6      21.107  -4.910 -12.889  1.00  0.00            
ATOM   1677  O   TYR L   6      21.878  -3.990 -12.506  1.00  0.00            
ATOM   1678  N   ASN L   7      20.025  -4.606 -13.574  1.00  0.00            
ATOM   1679  HN  ASN L   7      19.371  -5.348 -13.792  1.00  0.00            
ATOM   1680  CA  ASN L   7      19.537  -3.251 -13.789  1.00  0.00            
ATOM   1681  HA  ASN L   7      20.395  -2.601 -13.732  1.00  0.00            
ATOM   1682  CB  ASN L   7      19.109  -3.202 -15.312  1.00  0.00            
ATOM   1683  HB1 ASN L   7      19.943  -3.572 -15.949  1.00  0.00            
ATOM   1684  HB2 ASN L   7      18.950  -2.133 -15.589  1.00  0.00            
ATOM   1685  CG  ASN L   7      17.810  -3.880 -15.687  1.00  0.00            
ATOM   1686  OD1 ASN L   7      17.234  -4.663 -14.928  1.00  0.00            
ATOM   1687  ND2 ASN L   7      17.316  -3.643 -16.935  1.00  0.00            
ATOM   1688 HD21 ASN L   7      16.376  -3.926 -17.126  1.00  0.00            
ATOM   1689 HD22 ASN L   7      17.756  -2.897 -17.450  1.00  0.00            
ATOM   1690  C   ASN L   7      18.497  -2.701 -12.731  1.00  0.00            
ATOM   1691  OT1 ASN L   7      18.652  -2.987 -11.496  1.00  0.00            
ATOM   1692  OT2 ASN L   7      17.604  -1.943 -13.119  1.00  0.00            
ATOM   1693  N   LYS M   1      -4.996 -12.240   1.118  1.00  0.00            
ATOM   1694  H1  LYS M   1      -5.441 -12.955   1.731  1.00  0.00            
ATOM   1695  H2  LYS M   1      -4.193 -11.759   1.604  1.00  0.00            
ATOM   1696  H3  LYS M   1      -5.584 -11.385   1.034  1.00  0.00            
ATOM   1697  CA  LYS M   1      -4.801 -12.771  -0.244  1.00  0.00            
ATOM   1698  HA  LYS M   1      -4.260 -12.083  -0.865  1.00  0.00            
ATOM   1699  CB  LYS M   1      -3.843 -14.032  -0.135  1.00  0.00            
ATOM   1700  HB1 LYS M   1      -3.585 -14.349  -1.171  1.00  0.00            
ATOM   1701  HB2 LYS M   1      -4.304 -14.874   0.413  1.00  0.00            
ATOM   1702  CG  LYS M   1      -2.528 -13.732   0.620  1.00  0.00            
ATOM   1703  HG1 LYS M   1      -2.003 -14.700   0.550  1.00  0.00            
ATOM   1704  HG2 LYS M   1      -2.771 -13.509   1.680  1.00  0.00            
ATOM   1705  CD  LYS M   1      -1.764 -12.502   0.081  1.00  0.00            
ATOM   1706  HD1 LYS M   1      -1.588 -12.744  -0.991  1.00  0.00            
ATOM   1707  HD2 LYS M   1      -2.301 -11.532  -0.013  1.00  0.00            
ATOM   1708  CE  LYS M   1      -0.429 -12.276   0.732  1.00  0.00            
ATOM   1709  HE1 LYS M   1       0.111 -11.437   0.236  1.00  0.00            
ATOM   1710  HE2 LYS M   1       0.223 -13.161   0.678  1.00  0.00            
ATOM   1711  NZ  LYS M   1      -0.560 -12.230   2.175  1.00  0.00            
ATOM   1712  HZ1 LYS M   1      -1.501 -11.812   2.293  1.00  0.00            
ATOM   1713  HZ2 LYS M   1      -0.710 -13.142   2.648  1.00  0.00            
ATOM   1714  HZ3 LYS M   1       0.209 -11.652   2.596  1.00  0.00            
ATOM   1715  C   LYS M   1      -6.041 -13.132  -1.086  1.00  0.00            
ATOM   1716  O   LYS M   1      -7.203 -13.240  -0.650  1.00  0.00            
ATOM   1717  N   TYR M   2      -5.765 -13.339  -2.394  1.00  0.00            
ATOM   1718  HN  TYR M   2      -4.842 -13.163  -2.722  1.00  0.00            
ATOM   1719  CA  TYR M   2      -6.697 -13.955  -3.358  1.00  0.00            
ATOM   1720  HA  TYR M   2      -6.109 -14.158  -4.241  1.00  0.00            
ATOM   1721  CB  TYR M   2      -7.484 -15.268  -2.893  1.00  0.00            
ATOM   1722  HB1 TYR M   2      -8.058 -15.716  -3.726  1.00  0.00            
ATOM   1723  HB2 TYR M   2      -8.123 -14.901  -2.056  1.00  0.00            
ATOM   1724  CG  TYR M   2      -6.464 -16.285  -2.320  1.00  0.00            
ATOM   1725  CD1 TYR M   2      -6.301 -16.478  -0.934  1.00  0.00            
ATOM   1726  HD1 TYR M   2      -6.855 -15.951  -0.176  1.00  0.00            
ATOM   1727  CE1 TYR M   2      -5.353 -17.421  -0.454  1.00  0.00            
ATOM   1728  HE1 TYR M   2      -5.374 -17.599   0.612  1.00  0.00            
ATOM   1729  CZ  TYR M   2      -4.520 -18.042  -1.362  1.00  0.00            
ATOM   1730  OH  TYR M   2      -3.539 -18.962  -0.872  1.00  0.00            
ATOM   1731  HH  TYR M   2      -3.001 -19.244  -1.618  1.00  0.00            
ATOM   1732  CD2 TYR M   2      -5.675 -17.057  -3.221  1.00  0.00            
ATOM   1733  HD2 TYR M   2      -5.837 -16.983  -4.282  1.00  0.00            
ATOM   1734  CE2 TYR M   2      -4.747 -18.005  -2.706  1.00  0.00            
ATOM   1735  HE2 TYR M   2      -4.290 -18.668  -3.424  1.00  0.00            
ATOM   1736  C   TYR M   2      -7.760 -12.947  -3.991  1.00  0.00            
ATOM   1737  O   TYR M   2      -8.672 -13.314  -4.707  1.00  0.00            
ATOM   1738  N   LYS M   3      -7.498 -11.639  -3.704  1.00  0.00            
ATOM   1739  HN  LYS M   3      -6.790 -11.280  -3.088  1.00  0.00            
ATOM   1740  CA  LYS M   3      -8.296 -10.551  -4.155  1.00  0.00            
ATOM   1741  HA  LYS M   3      -9.263 -10.924  -4.449  1.00  0.00            
ATOM   1742  CB  LYS M   3      -8.402  -9.412  -3.062  1.00  0.00            
ATOM   1743  HB1 LYS M   3      -9.269  -8.742  -3.249  1.00  0.00            
ATOM   1744  HB2 LYS M   3      -7.478  -8.778  -2.987  1.00  0.00            
ATOM   1745  CG  LYS M   3      -8.647 -10.029  -1.752  1.00  0.00            
ATOM   1746  HG1 LYS M   3      -8.634  -9.172  -1.035  1.00  0.00            
ATOM   1747  HG2 LYS M   3      -7.868 -10.730  -1.374  1.00  0.00            
ATOM   1748  CD  LYS M   3      -9.992 -10.764  -1.693  1.00  0.00            
ATOM   1749  HD1 LYS M   3     -10.731 -10.055  -2.117  1.00  0.00            
ATOM   1750  HD2 LYS M   3      -9.996 -11.722  -2.236  1.00  0.00            
ATOM   1751  CE  LYS M   3     -10.414 -10.922  -0.243  1.00  0.00            
ATOM   1752  HE1 LYS M   3     -11.423 -11.381  -0.290  1.00  0.00            
ATOM   1753  HE2 LYS M   3     -10.410  -9.915   0.230  1.00  0.00            
ATOM   1754  NZ  LYS M   3      -9.612 -11.773   0.651  1.00  0.00            
ATOM   1755  HZ1 LYS M   3     -10.141 -11.862   1.551  1.00  0.00            
ATOM   1756  HZ2 LYS M   3      -9.499 -12.724   0.268  1.00  0.00            
ATOM   1757  HZ3 LYS M   3      -8.706 -11.286   0.870  1.00  0.00            
ATOM   1758  C   LYS M   3      -7.642  -9.888  -5.394  1.00  0.00            
ATOM   1759  O   LYS M   3      -8.045  -8.795  -5.808  1.00  0.00            
ATOM   1760  N   TYR M   4      -6.581 -10.565  -5.785  1.00  0.00            
ATOM   1761  HN  TYR M   4      -6.427 -11.447  -5.340  1.00  0.00            
ATOM   1762  CA  TYR M   4      -5.644 -10.324  -6.875  1.00  0.00            
ATOM   1763  HA  TYR M   4      -4.993  -9.538  -6.536  1.00  0.00            
ATOM   1764  CB  TYR M   4      -4.978 -11.698  -7.265  1.00  0.00            
ATOM   1765  HB1 TYR M   4      -4.273 -11.667  -8.130  1.00  0.00            
ATOM   1766  HB2 TYR M   4      -5.698 -12.460  -7.650  1.00  0.00            
ATOM   1767  CG  TYR M   4      -4.258 -12.458  -6.136  1.00  0.00            
ATOM   1768  CD1 TYR M   4      -4.230 -13.816  -5.869  1.00  0.00            
ATOM   1769  HD1 TYR M   4      -4.758 -14.427  -6.607  1.00  0.00            
ATOM   1770  CE1 TYR M   4      -3.490 -14.380  -4.824  1.00  0.00            
ATOM   1771  HE1 TYR M   4      -3.550 -15.455  -4.674  1.00  0.00            
ATOM   1772  CZ  TYR M   4      -2.819 -13.573  -3.939  1.00  0.00            
ATOM   1773  OH  TYR M   4      -2.004 -14.161  -2.987  1.00  0.00            
ATOM   1774  HH  TYR M   4      -1.864 -15.079  -3.209  1.00  0.00            
ATOM   1775  CD2 TYR M   4      -3.553 -11.648  -5.237  1.00  0.00            
ATOM   1776  HD2 TYR M   4      -3.585 -10.590  -5.435  1.00  0.00            
ATOM   1777  CE2 TYR M   4      -2.859 -12.156  -4.094  1.00  0.00            
ATOM   1778  HE2 TYR M   4      -2.220 -11.439  -3.574  1.00  0.00            
ATOM   1779  C   TYR M   4      -6.262  -9.692  -8.190  1.00  0.00            
ATOM   1780  O   TYR M   4      -7.274 -10.217  -8.699  1.00  0.00            
ATOM   1781  N   GLN M   5      -5.682  -8.551  -8.610  1.00  0.00            
ATOM   1782  HN  GLN M   5      -4.876  -8.071  -8.239  1.00  0.00            
ATOM   1783  CA  GLN M   5      -6.190  -7.783  -9.670  1.00  0.00            
ATOM   1784  HA  GLN M   5      -7.215  -8.104  -9.732  1.00  0.00            
ATOM   1785  CB  GLN M   5      -6.068  -6.207  -9.451  1.00  0.00            
ATOM   1786  HB1 GLN M   5      -6.401  -5.661 -10.355  1.00  0.00            
ATOM   1787  HB2 GLN M   5      -4.999  -5.934  -9.294  1.00  0.00            
ATOM   1788  CG  GLN M   5      -6.820  -5.688  -8.244  1.00  0.00            
ATOM   1789  HG1 GLN M   5      -6.769  -4.595  -8.093  1.00  0.00            
ATOM   1790  HG2 GLN M   5      -6.413  -6.273  -7.391  1.00  0.00            
ATOM   1791  CD  GLN M   5      -8.291  -6.072  -8.391  1.00  0.00            
ATOM   1792  OE1 GLN M   5      -8.836  -5.669  -9.440  1.00  0.00            
ATOM   1793  NE2 GLN M   5      -8.893  -6.779  -7.455  1.00  0.00            
ATOM   1794 HE21 GLN M   5      -8.372  -7.258  -6.755  1.00  0.00            
ATOM   1795 HE22 GLN M   5      -9.841  -7.061  -7.614  1.00  0.00            
ATOM   1796  C   GLN M   5      -5.625  -8.242 -11.010  1.00  0.00            
ATOM   1797  O   GLN M   5      -4.442  -7.987 -11.304  1.00  0.00            
ATOM   1798  N   TYR M   6      -6.457  -8.842 -11.868  1.00  0.00            
ATOM   1799  HN  TYR M   6      -7.436  -8.875 -11.641  1.00  0.00            
ATOM   1800  CA  TYR M   6      -6.044  -9.217 -13.200  1.00  0.00            
ATOM   1801  HA  TYR M   6      -4.976  -9.330 -13.169  1.00  0.00            
ATOM   1802  CB  TYR M   6      -6.750 -10.524 -13.732  1.00  0.00            
ATOM   1803  HB1 TYR M   6      -6.259 -10.801 -14.687  1.00  0.00            
ATOM   1804  HB2 TYR M   6      -7.855 -10.457 -13.826  1.00  0.00            
ATOM   1805  CG  TYR M   6      -6.415 -11.663 -12.799  1.00  0.00            
ATOM   1806  CD1 TYR M   6      -7.323 -12.015 -11.750  1.00  0.00            
ATOM   1807  HD1 TYR M   6      -8.223 -11.439 -11.579  1.00  0.00            
ATOM   1808  CE1 TYR M   6      -7.149 -13.054 -10.842  1.00  0.00            
ATOM   1809  HE1 TYR M   6      -7.944 -13.338 -10.164  1.00  0.00            
ATOM   1810  CZ  TYR M   6      -5.978 -13.794 -10.942  1.00  0.00            
ATOM   1811  OH  TYR M   6      -5.859 -14.833 -10.002  1.00  0.00            
ATOM   1812  HH  TYR M   6      -6.580 -14.763  -9.368  1.00  0.00            
ATOM   1813  CD2 TYR M   6      -5.219 -12.442 -12.835  1.00  0.00            
ATOM   1814  HD2 TYR M   6      -4.523 -12.217 -13.626  1.00  0.00            
ATOM   1815  CE2 TYR M   6      -5.018 -13.520 -11.887  1.00  0.00            
ATOM   1816  HE2 TYR M   6      -4.069 -14.045 -11.843  1.00  0.00            
ATOM   1817  C   TYR M   6      -6.241  -8.004 -14.120  1.00  0.00            
ATOM   1818  O   TYR M   6      -5.445  -7.751 -15.028  1.00  0.00            
ATOM   1819  N   ASN M   7      -7.255  -7.185 -13.953  1.00  0.00            
ATOM   1820  HN  ASN M   7      -7.809  -7.385 -13.151  1.00  0.00            
ATOM   1821  CA  ASN M   7      -7.647  -6.016 -14.690  1.00  0.00            
ATOM   1822  HA  ASN M   7      -7.051  -6.085 -15.595  1.00  0.00            
ATOM   1823  CB  ASN M   7      -9.098  -6.176 -15.093  1.00  0.00            
ATOM   1824  HB1 ASN M   7      -9.657  -6.111 -14.144  1.00  0.00            
ATOM   1825  HB2 ASN M   7      -9.356  -7.199 -15.474  1.00  0.00            
ATOM   1826  CG  ASN M   7      -9.593  -5.145 -16.094  1.00  0.00            
ATOM   1827  OD1 ASN M   7      -8.780  -4.607 -16.800  1.00  0.00            
ATOM   1828  ND2 ASN M   7     -10.874  -4.746 -15.981  1.00  0.00            
ATOM   1829 HD21 ASN M   7     -11.221  -4.162 -16.719  1.00  0.00            
ATOM   1830 HD22 ASN M   7     -11.491  -5.075 -15.268  1.00  0.00            
ATOM   1831  C   ASN M   7      -7.274  -4.685 -13.900  1.00  0.00            
ATOM   1832  OT1 ASN M   7      -6.514  -3.883 -14.434  1.00  0.00            
ATOM   1833  OT2 ASN M   7      -7.837  -4.498 -12.761  1.00  0.00            
ATOM   1834  N   LYS N   1      -6.153 -10.501 -33.691  1.00  0.00            
ATOM   1835  H1  LYS N   1      -5.540  -9.670 -33.855  1.00  0.00            
ATOM   1836  H2  LYS N   1      -5.664 -11.169 -33.060  1.00  0.00            
ATOM   1837  H3  LYS N   1      -6.158 -11.011 -34.597  1.00  0.00            
ATOM   1838  CA  LYS N   1      -7.499 -10.057 -33.260  1.00  0.00            
ATOM   1839  HA  LYS N   1      -7.778  -9.195 -33.858  1.00  0.00            
ATOM   1840  CB  LYS N   1      -8.471 -11.269 -33.256  1.00  0.00            
ATOM   1841  HB1 LYS N   1      -7.910 -12.039 -32.672  1.00  0.00            
ATOM   1842  HB2 LYS N   1      -8.666 -11.647 -34.280  1.00  0.00            
ATOM   1843  CG  LYS N   1      -9.884 -11.050 -32.634  1.00  0.00            
ATOM   1844  HG1 LYS N   1      -9.945 -10.766 -31.562  1.00  0.00            
ATOM   1845  HG2 LYS N   1     -10.354 -12.043 -32.556  1.00  0.00            
ATOM   1846  CD  LYS N   1     -10.836 -10.129 -33.503  1.00  0.00            
ATOM   1847  HD1 LYS N   1     -10.437  -9.105 -33.591  1.00  0.00            
ATOM   1848  HD2 LYS N   1     -10.897 -10.590 -34.512  1.00  0.00            
ATOM   1849  CE  LYS N   1     -12.231 -10.156 -32.941  1.00  0.00            
ATOM   1850  HE1 LYS N   1     -12.936  -9.401 -33.344  1.00  0.00            
ATOM   1851  HE2 LYS N   1     -12.152 -10.082 -31.836  1.00  0.00            
ATOM   1852  NZ  LYS N   1     -12.990 -11.376 -33.229  1.00  0.00            
ATOM   1853  HZ1 LYS N   1     -12.654 -12.181 -32.656  1.00  0.00            
ATOM   1854  HZ2 LYS N   1     -13.955 -11.268 -32.863  1.00  0.00            
ATOM   1855  HZ3 LYS N   1     -12.975 -11.661 -34.235  1.00  0.00            
ATOM   1856  C   LYS N   1      -7.291  -9.678 -31.785  1.00  0.00            
ATOM   1857  O   LYS N   1      -6.843 -10.539 -31.023  1.00  0.00            
ATOM   1858  N   TYR N   2      -7.616  -8.463 -31.384  1.00  0.00            
ATOM   1859  HN  TYR N   2      -8.045  -7.824 -32.014  1.00  0.00            
ATOM   1860  CA  TYR N   2      -7.263  -7.947 -30.039  1.00  0.00            
ATOM   1861  HA  TYR N   2      -6.224  -8.176 -29.890  1.00  0.00            
ATOM   1862  CB  TYR N   2      -7.510  -6.436 -29.854  1.00  0.00            
ATOM   1863  HB1 TYR N   2      -7.047  -5.994 -28.942  1.00  0.00            
ATOM   1864  HB2 TYR N   2      -8.602  -6.249 -29.912  1.00  0.00            
ATOM   1865  CG  TYR N   2      -6.793  -5.774 -31.003  1.00  0.00            
ATOM   1866  CD1 TYR N   2      -5.381  -5.876 -31.160  1.00  0.00            
ATOM   1867  HD1 TYR N   2      -4.866  -6.540 -30.482  1.00  0.00            
ATOM   1868  CE1 TYR N   2      -4.733  -5.454 -32.363  1.00  0.00            
ATOM   1869  HE1 TYR N   2      -3.725  -5.646 -32.671  1.00  0.00            
ATOM   1870  CZ  TYR N   2      -5.550  -4.716 -33.322  1.00  0.00            
ATOM   1871  OH  TYR N   2      -4.970  -4.042 -34.493  1.00  0.00            
ATOM   1872  HH  TYR N   2      -4.069  -4.361 -34.537  1.00  0.00            
ATOM   1873  CD2 TYR N   2      -7.535  -5.110 -32.008  1.00  0.00            
ATOM   1874  HD2 TYR N   2      -8.599  -5.068 -31.833  1.00  0.00            
ATOM   1875  CE2 TYR N   2      -6.890  -4.523 -33.103  1.00  0.00            
ATOM   1876  HE2 TYR N   2      -7.487  -3.948 -33.786  1.00  0.00            
ATOM   1877  C   TYR N   2      -7.968  -8.632 -28.943  1.00  0.00            
ATOM   1878  O   TYR N   2      -9.093  -9.147 -29.013  1.00  0.00            
ATOM   1879  N   LYS N   3      -7.355  -8.587 -27.773  1.00  0.00            
ATOM   1880  HN  LYS N   3      -6.538  -8.038 -27.647  1.00  0.00            
ATOM   1881  CA  LYS N   3      -7.893  -9.137 -26.543  1.00  0.00            
ATOM   1882  HA  LYS N   3      -8.016 -10.199 -26.705  1.00  0.00            
ATOM   1883  CB  LYS N   3      -6.784  -8.844 -25.553  1.00  0.00            
ATOM   1884  HB1 LYS N   3      -7.210  -8.918 -24.531  1.00  0.00            
ATOM   1885  HB2 LYS N   3      -6.395  -7.812 -25.663  1.00  0.00            
ATOM   1886  CG  LYS N   3      -5.563  -9.883 -25.527  1.00  0.00            
ATOM   1887  HG1 LYS N   3      -4.810  -9.651 -24.730  1.00  0.00            
ATOM   1888  HG2 LYS N   3      -5.003  -9.905 -26.492  1.00  0.00            
ATOM   1889  CD  LYS N   3      -6.035 -11.296 -25.299  1.00  0.00            
ATOM   1890  HD1 LYS N   3      -6.441 -11.301 -24.268  1.00  0.00            
ATOM   1891  HD2 LYS N   3      -6.906 -11.604 -25.911  1.00  0.00            
ATOM   1892  CE  LYS N   3      -4.945 -12.425 -25.318  1.00  0.00            
ATOM   1893  HE1 LYS N   3      -5.159 -13.517 -25.330  1.00  0.00            
ATOM   1894  HE2 LYS N   3      -4.203 -12.270 -24.508  1.00  0.00            
ATOM   1895  NZ  LYS N   3      -4.325 -12.178 -26.614  1.00  0.00            
ATOM   1896  HZ1 LYS N   3      -5.007 -11.806 -27.292  1.00  0.00            
ATOM   1897  HZ2 LYS N   3      -3.554 -11.474 -26.621  1.00  0.00            
ATOM   1898  HZ3 LYS N   3      -3.983 -13.102 -26.957  1.00  0.00            
ATOM   1899  C   LYS N   3      -9.279  -8.702 -26.066  1.00  0.00            
ATOM   1900  O   LYS N   3      -9.628  -7.550 -26.079  1.00  0.00            
ATOM   1901  N   TYR N   4     -10.159  -9.659 -25.522  1.00  0.00            
ATOM   1902  HN  TYR N   4      -9.861 -10.597 -25.380  1.00  0.00            
ATOM   1903  CA  TYR N   4     -11.562  -9.450 -25.059  1.00  0.00            
ATOM   1904  HA  TYR N   4     -12.194  -8.942 -25.776  1.00  0.00            
ATOM   1905  CB  TYR N   4     -12.148 -10.840 -24.746  1.00  0.00            
ATOM   1906  HB1 TYR N   4     -11.534 -11.238 -23.913  1.00  0.00            
ATOM   1907  HB2 TYR N   4     -12.040 -11.494 -25.633  1.00  0.00            
ATOM   1908  CG  TYR N   4     -13.563 -10.786 -24.249  1.00  0.00            
ATOM   1909  CD1 TYR N   4     -14.621 -10.435 -25.011  1.00  0.00            
ATOM   1910  HD1 TYR N   4     -14.472  -9.925 -25.945  1.00  0.00            
ATOM   1911  CE1 TYR N   4     -15.900 -10.299 -24.463  1.00  0.00            
ATOM   1912  HE1 TYR N   4     -16.726  -9.900 -25.041  1.00  0.00            
ATOM   1913  CZ  TYR N   4     -16.105 -10.793 -23.227  1.00  0.00            
ATOM   1914  OH  TYR N   4     -17.425 -10.552 -22.725  1.00  0.00            
ATOM   1915  HH  TYR N   4     -17.926 -10.011 -23.339  1.00  0.00            
ATOM   1916  CD2 TYR N   4     -13.762 -11.109 -22.858  1.00  0.00            
ATOM   1917  HD2 TYR N   4     -12.931 -11.409 -22.249  1.00  0.00            
ATOM   1918  CE2 TYR N   4     -15.099 -11.244 -22.406  1.00  0.00            
ATOM   1919  HE2 TYR N   4     -15.317 -11.417 -21.359  1.00  0.00            
ATOM   1920  C   TYR N   4     -11.724  -8.488 -23.926  1.00  0.00            
ATOM   1921  O   TYR N   4     -11.096  -8.616 -22.867  1.00  0.00            
ATOM   1922  N   GLN N   5     -12.473  -7.413 -24.116  1.00  0.00            
ATOM   1923  HN  GLN N   5     -12.948  -7.204 -24.968  1.00  0.00            
ATOM   1924  CA  GLN N   5     -12.520  -6.261 -23.170  1.00  0.00            
ATOM   1925  HA  GLN N   5     -11.564  -6.171 -22.683  1.00  0.00            
ATOM   1926  CB  GLN N   5     -12.816  -4.891 -23.903  1.00  0.00            
ATOM   1927  HB1 GLN N   5     -12.955  -4.070 -23.164  1.00  0.00            
ATOM   1928  HB2 GLN N   5     -13.780  -5.023 -24.430  1.00  0.00            
ATOM   1929  CG  GLN N   5     -11.754  -4.438 -24.954  1.00  0.00            
ATOM   1930  HG1 GLN N   5     -12.036  -3.447 -25.374  1.00  0.00            
ATOM   1931  HG2 GLN N   5     -11.710  -5.154 -25.796  1.00  0.00            
ATOM   1932  CD  GLN N   5     -10.298  -4.372 -24.471  1.00  0.00            
ATOM   1933  OE1 GLN N   5      -9.863  -3.251 -24.100  1.00  0.00            
ATOM   1934  NE2 GLN N   5      -9.642  -5.493 -24.378  1.00  0.00            
ATOM   1935 HE21 GLN N   5      -9.986  -6.319 -24.826  1.00  0.00            
ATOM   1936 HE22 GLN N   5      -8.687  -5.375 -24.130  1.00  0.00            
ATOM   1937  C   GLN N   5     -13.478  -6.549 -21.962  1.00  0.00            
ATOM   1938  O   GLN N   5     -14.494  -7.285 -22.100  1.00  0.00            
ATOM   1939  N   TYR N   6     -13.017  -6.233 -20.779  1.00  0.00            
ATOM   1940  HN  TYR N   6     -12.251  -5.593 -20.757  1.00  0.00            
ATOM   1941  CA  TYR N   6     -13.759  -6.258 -19.580  1.00  0.00            
ATOM   1942  HA  TYR N   6     -14.154  -7.253 -19.492  1.00  0.00            
ATOM   1943  CB  TYR N   6     -12.796  -5.915 -18.340  1.00  0.00            
ATOM   1944  HB1 TYR N   6     -13.373  -5.649 -17.428  1.00  0.00            
ATOM   1945  HB2 TYR N   6     -12.183  -4.992 -18.501  1.00  0.00            
ATOM   1946  CG  TYR N   6     -11.995  -7.154 -17.972  1.00  0.00            
ATOM   1947  CD1 TYR N   6     -12.322  -7.911 -16.818  1.00  0.00            
ATOM   1948  HD1 TYR N   6     -13.251  -7.750 -16.287  1.00  0.00            
ATOM   1949  CE1 TYR N   6     -11.566  -8.929 -16.384  1.00  0.00            
ATOM   1950  HE1 TYR N   6     -11.941  -9.611 -15.628  1.00  0.00            
ATOM   1951  CZ  TYR N   6     -10.350  -9.229 -17.015  1.00  0.00            
ATOM   1952  OH  TYR N   6      -9.417 -10.034 -16.305  1.00  0.00            
ATOM   1953  HH  TYR N   6      -8.800 -10.262 -16.993  1.00  0.00            
ATOM   1954  CD2 TYR N   6     -10.825  -7.519 -18.647  1.00  0.00            
ATOM   1955  HD2 TYR N   6     -10.467  -6.843 -19.417  1.00  0.00            
ATOM   1956  CE2 TYR N   6     -10.029  -8.571 -18.176  1.00  0.00            
ATOM   1957  HE2 TYR N   6      -9.076  -8.714 -18.678  1.00  0.00            
ATOM   1958  C   TYR N   6     -14.993  -5.395 -19.519  1.00  0.00            
ATOM   1959  O   TYR N   6     -15.059  -4.290 -20.113  1.00  0.00            
ATOM   1960  N   ASN N   7     -15.966  -5.897 -18.793  1.00  0.00            
ATOM   1961  HN  ASN N   7     -15.912  -6.779 -18.338  1.00  0.00            
ATOM   1962  CA  ASN N   7     -17.204  -5.097 -18.547  1.00  0.00            
ATOM   1963  HA  ASN N   7     -17.299  -4.354 -19.330  1.00  0.00            
ATOM   1964  CB  ASN N   7     -18.499  -5.924 -18.474  1.00  0.00            
ATOM   1965  HB1 ASN N   7     -19.407  -5.283 -18.472  1.00  0.00            
ATOM   1966  HB2 ASN N   7     -18.537  -6.585 -17.575  1.00  0.00            
ATOM   1967  CG  ASN N   7     -18.553  -6.871 -19.656  1.00  0.00            
ATOM   1968  OD1 ASN N   7     -18.488  -8.113 -19.514  1.00  0.00            
ATOM   1969  ND2 ASN N   7     -18.706  -6.336 -20.866  1.00  0.00            
ATOM   1970 HD21 ASN N   7     -19.149  -5.443 -20.940  1.00  0.00            
ATOM   1971 HD22 ASN N   7     -18.474  -6.827 -21.710  1.00  0.00            
ATOM   1972  C   ASN N   7     -17.168  -4.232 -17.202  1.00  0.00            
ATOM   1973  OT1 ASN N   7     -17.989  -3.309 -17.005  1.00  0.00            
ATOM   1974  OT2 ASN N   7     -16.417  -4.555 -16.266  1.00  0.00            
ATOM   1975  N   LYS O   1       7.989  21.946   3.830  1.00  0.00            
ATOM   1976  H1  LYS O   1       7.653  22.286   2.908  1.00  0.00            
ATOM   1977  H2  LYS O   1       8.041  22.784   4.452  1.00  0.00            
ATOM   1978  H3  LYS O   1       8.881  21.449   3.669  1.00  0.00            
ATOM   1979  CA  LYS O   1       7.096  20.919   4.423  1.00  0.00            
ATOM   1980  HA  LYS O   1       6.129  21.355   4.620  1.00  0.00            
ATOM   1981  CB  LYS O   1       6.915  19.811   3.337  1.00  0.00            
ATOM   1982  HB1 LYS O   1       7.816  19.163   3.265  1.00  0.00            
ATOM   1983  HB2 LYS O   1       6.802  20.234   2.315  1.00  0.00            
ATOM   1984  CG  LYS O   1       5.719  18.907   3.512  1.00  0.00            
ATOM   1985  HG1 LYS O   1       4.986  18.936   2.676  1.00  0.00            
ATOM   1986  HG2 LYS O   1       5.044  19.385   4.242  1.00  0.00            
ATOM   1987  CD  LYS O   1       6.056  17.445   3.848  1.00  0.00            
ATOM   1988  HD1 LYS O   1       6.796  17.022   3.127  1.00  0.00            
ATOM   1989  HD2 LYS O   1       6.629  17.373   4.792  1.00  0.00            
ATOM   1990  CE  LYS O   1       4.920  16.448   4.071  1.00  0.00            
ATOM   1991  HE1 LYS O   1       4.252  16.690   4.923  1.00  0.00            
ATOM   1992  HE2 LYS O   1       5.514  15.579   4.434  1.00  0.00            
ATOM   1993  NZ  LYS O   1       4.152  16.023   2.895  1.00  0.00            
ATOM   1994  HZ1 LYS O   1       4.752  15.498   2.226  1.00  0.00            
ATOM   1995  HZ2 LYS O   1       3.454  15.340   3.218  1.00  0.00            
ATOM   1996  HZ3 LYS O   1       3.615  16.712   2.325  1.00  0.00            
ATOM   1997  C   LYS O   1       7.729  20.284   5.608  1.00  0.00            
ATOM   1998  O   LYS O   1       8.945  19.981   5.677  1.00  0.00            
ATOM   1999  N   TYR O   2       6.887  19.930   6.632  1.00  0.00            
ATOM   2000  HN  TYR O   2       5.915  20.138   6.644  1.00  0.00            
ATOM   2001  CA  TYR O   2       7.375  19.337   7.876  1.00  0.00            
ATOM   2002  HA  TYR O   2       8.435  19.439   8.018  1.00  0.00            
ATOM   2003  CB  TYR O   2       6.520  19.976   9.037  1.00  0.00            
ATOM   2004  HB1 TYR O   2       5.461  19.730   8.783  1.00  0.00            
ATOM   2005  HB2 TYR O   2       6.594  21.079   8.985  1.00  0.00            
ATOM   2006  CG  TYR O   2       6.825  19.515  10.466  1.00  0.00            
ATOM   2007  CD1 TYR O   2       5.755  19.169  11.354  1.00  0.00            
ATOM   2008  HD1 TYR O   2       4.727  19.254  11.037  1.00  0.00            
ATOM   2009  CE1 TYR O   2       6.083  18.811  12.649  1.00  0.00            
ATOM   2010  HE1 TYR O   2       5.291  18.605  13.347  1.00  0.00            
ATOM   2011  CZ  TYR O   2       7.443  18.818  13.059  1.00  0.00            
ATOM   2012  OH  TYR O   2       7.664  18.496  14.456  1.00  0.00            
ATOM   2013  HH  TYR O   2       6.864  18.140  14.840  1.00  0.00            
ATOM   2014  CD2 TYR O   2       8.179  19.523  10.884  1.00  0.00            
ATOM   2015  HD2 TYR O   2       8.993  19.847  10.255  1.00  0.00            
ATOM   2016  CE2 TYR O   2       8.449  19.230  12.214  1.00  0.00            
ATOM   2017  HE2 TYR O   2       9.439  19.322  12.649  1.00  0.00            
ATOM   2018  C   TYR O   2       7.121  17.815   7.814  1.00  0.00            
ATOM   2019  O   TYR O   2       5.988  17.415   7.569  1.00  0.00            
ATOM   2020  N   LYS O   3       8.153  16.966   7.976  1.00  0.00            
ATOM   2021  HN  LYS O   3       9.113  17.260   7.989  1.00  0.00            
ATOM   2022  CA  LYS O   3       8.129  15.542   7.807  1.00  0.00            
ATOM   2023  HA  LYS O   3       7.713  15.257   6.851  1.00  0.00            
ATOM   2024  CB  LYS O   3       9.576  14.936   7.839  1.00  0.00            
ATOM   2025  HB1 LYS O   3      10.076  14.996   8.837  1.00  0.00            
ATOM   2026  HB2 LYS O   3      10.126  15.509   7.057  1.00  0.00            
ATOM   2027  CG  LYS O   3       9.710  13.454   7.261  1.00  0.00            
ATOM   2028  HG1 LYS O   3       9.315  12.746   8.016  1.00  0.00            
ATOM   2029  HG2 LYS O   3      10.806  13.286   7.151  1.00  0.00            
ATOM   2030  CD  LYS O   3       9.183  13.217   5.858  1.00  0.00            
ATOM   2031  HD1 LYS O   3       9.388  12.154   5.614  1.00  0.00            
ATOM   2032  HD2 LYS O   3       8.076  13.228   5.847  1.00  0.00            
ATOM   2033  CE  LYS O   3       9.800  14.100   4.785  1.00  0.00            
ATOM   2034  HE1 LYS O   3      10.873  13.829   4.720  1.00  0.00            
ATOM   2035  HE2 LYS O   3       9.700  15.198   4.942  1.00  0.00            
ATOM   2036  NZ  LYS O   3       9.379  13.728   3.446  1.00  0.00            
ATOM   2037  HZ1 LYS O   3       8.451  14.114   3.188  1.00  0.00            
ATOM   2038  HZ2 LYS O   3      10.032  14.045   2.699  1.00  0.00            
ATOM   2039  HZ3 LYS O   3       9.330  12.707   3.236  1.00  0.00            
ATOM   2040  C   LYS O   3       7.174  14.895   8.733  1.00  0.00            
ATOM   2041  O   LYS O   3       6.442  13.928   8.452  1.00  0.00            
ATOM   2042  N   TYR O   4       7.156  15.424   9.980  1.00  0.00            
ATOM   2043  HN  TYR O   4       7.617  16.312  10.063  1.00  0.00            
ATOM   2044  CA  TYR O   4       6.655  14.733  11.153  1.00  0.00            
ATOM   2045  HA  TYR O   4       6.515  13.716  10.843  1.00  0.00            
ATOM   2046  CB  TYR O   4       7.856  14.993  12.261  1.00  0.00            
ATOM   2047  HB1 TYR O   4       7.517  14.443  13.161  1.00  0.00            
ATOM   2048  HB2 TYR O   4       8.003  16.066  12.506  1.00  0.00            
ATOM   2049  CG  TYR O   4       9.058  14.296  11.675  1.00  0.00            
ATOM   2050  CD1 TYR O   4       9.009  12.932  11.479  1.00  0.00            
ATOM   2051  HD1 TYR O   4       8.133  12.372  11.746  1.00  0.00            
ATOM   2052  CE1 TYR O   4      10.174  12.198  11.087  1.00  0.00            
ATOM   2053  HE1 TYR O   4      10.233  11.120  11.050  1.00  0.00            
ATOM   2054  CZ  TYR O   4      11.383  12.843  10.900  1.00  0.00            
ATOM   2055  OH  TYR O   4      12.646  12.204  10.683  1.00  0.00            
ATOM   2056  HH  TYR O   4      12.621  11.244  10.642  1.00  0.00            
ATOM   2057  CD2 TYR O   4      10.267  14.913  11.505  1.00  0.00            
ATOM   2058  HD2 TYR O   4      10.332  15.982  11.670  1.00  0.00            
ATOM   2059  CE2 TYR O   4      11.398  14.247  11.065  1.00  0.00            
ATOM   2060  HE2 TYR O   4      12.317  14.802  10.924  1.00  0.00            
ATOM   2061  C   TYR O   4       5.307  15.171  11.687  1.00  0.00            
ATOM   2062  O   TYR O   4       4.875  14.834  12.798  1.00  0.00            
ATOM   2063  N   GLN O   5       4.580  15.876  10.780  1.00  0.00            
ATOM   2064  HN  GLN O   5       4.975  16.055   9.877  1.00  0.00            
ATOM   2065  CA  GLN O   5       3.200  16.274  10.968  1.00  0.00            
ATOM   2066  HA  GLN O   5       3.086  16.921  11.827  1.00  0.00            
ATOM   2067  CB  GLN O   5       2.716  17.124   9.803  1.00  0.00            
ATOM   2068  HB1 GLN O   5       3.406  17.996   9.697  1.00  0.00            
ATOM   2069  HB2 GLN O   5       1.672  17.499   9.905  1.00  0.00            
ATOM   2070  CG  GLN O   5       2.742  16.422   8.452  1.00  0.00            
ATOM   2071  HG1 GLN O   5       2.057  15.550   8.418  1.00  0.00            
ATOM   2072  HG2 GLN O   5       3.733  15.983   8.248  1.00  0.00            
ATOM   2073  CD  GLN O   5       2.255  17.423   7.370  1.00  0.00            
ATOM   2074  OE1 GLN O   5       1.128  17.249   6.909  1.00  0.00            
ATOM   2075  NE2 GLN O   5       3.112  18.357   7.005  1.00  0.00            
ATOM   2076 HE21 GLN O   5       3.954  18.440   7.528  1.00  0.00            
ATOM   2077 HE22 GLN O   5       2.798  18.958   6.265  1.00  0.00            
ATOM   2078  C   GLN O   5       2.229  15.120  11.135  1.00  0.00            
ATOM   2079  O   GLN O   5       2.521  13.974  10.751  1.00  0.00            
ATOM   2080  N   TYR O   6       1.040  15.444  11.670  1.00  0.00            
ATOM   2081  HN  TYR O   6       0.959  16.327  12.126  1.00  0.00            
ATOM   2082  CA  TYR O   6      -0.163  14.542  11.877  1.00  0.00            
ATOM   2083  HA  TYR O   6      -0.582  14.752  12.846  1.00  0.00            
ATOM   2084  CB  TYR O   6      -1.276  14.763  10.904  1.00  0.00            
ATOM   2085  HB1 TYR O   6      -2.096  14.023  10.965  1.00  0.00            
ATOM   2086  HB2 TYR O   6      -0.764  14.590   9.929  1.00  0.00            
ATOM   2087  CG  TYR O   6      -1.793  16.165  10.932  1.00  0.00            
ATOM   2088  CD1 TYR O   6      -1.434  17.012   9.963  1.00  0.00            
ATOM   2089  HD1 TYR O   6      -0.769  16.763   9.148  1.00  0.00            
ATOM   2090  CE1 TYR O   6      -2.057  18.221   9.900  1.00  0.00            
ATOM   2091  HE1 TYR O   6      -1.741  18.881   9.099  1.00  0.00            
ATOM   2092  CZ  TYR O   6      -3.088  18.590  10.818  1.00  0.00            
ATOM   2093  OH  TYR O   6      -3.727  19.801  10.574  1.00  0.00            
ATOM   2094  HH  TYR O   6      -3.664  20.016   9.642  1.00  0.00            
ATOM   2095  CD2 TYR O   6      -2.724  16.522  11.972  1.00  0.00            
ATOM   2096  HD2 TYR O   6      -2.835  15.834  12.789  1.00  0.00            
ATOM   2097  CE2 TYR O   6      -3.355  17.811  11.919  1.00  0.00            
ATOM   2098  HE2 TYR O   6      -4.050  18.184  12.645  1.00  0.00            
ATOM   2099  C   TYR O   6       0.135  13.013  12.138  1.00  0.00            
ATOM   2100  O   TYR O   6      -0.483  12.143  11.602  1.00  0.00            
ATOM   2101  N   ASN O   7       1.130  12.671  12.978  1.00  0.00            
ATOM   2102  HN  ASN O   7       1.690  13.312  13.492  1.00  0.00            
ATOM   2103  CA  ASN O   7       1.555  11.267  13.172  1.00  0.00            
ATOM   2104  HA  ASN O   7       1.254  10.739  12.286  1.00  0.00            
ATOM   2105  CB  ASN O   7       3.122  11.266  13.144  1.00  0.00            
ATOM   2106  HB1 ASN O   7       3.386  11.871  14.043  1.00  0.00            
ATOM   2107  HB2 ASN O   7       3.403  11.867  12.255  1.00  0.00            
ATOM   2108  CG  ASN O   7       3.762   9.897  13.096  1.00  0.00            
ATOM   2109  OD1 ASN O   7       4.900   9.763  13.574  1.00  0.00            
ATOM   2110  ND2 ASN O   7       3.086   8.907  12.434  1.00  0.00            
ATOM   2111 HD21 ASN O   7       2.249   9.108  11.949  1.00  0.00            
ATOM   2112 HD22 ASN O   7       3.674   8.122  12.239  1.00  0.00            
ATOM   2113  C   ASN O   7       1.008  10.533  14.494  1.00  0.00            
ATOM   2114  OT1 ASN O   7       0.286   9.523  14.484  1.00  0.00            
ATOM   2115  OT2 ASN O   7       1.509  10.921  15.585  1.00  0.00            
ATOM   2116  N   LYS P   1     -20.393   5.053  16.344  1.00  0.00            
ATOM   2117  H1  LYS P   1     -20.282   5.500  17.279  1.00  0.00            
ATOM   2118  H2  LYS P   1     -21.213   5.545  15.917  1.00  0.00            
ATOM   2119  H3  LYS P   1     -20.703   4.126  16.663  1.00  0.00            
ATOM   2120  CA  LYS P   1     -19.143   5.091  15.547  1.00  0.00            
ATOM   2121  HA  LYS P   1     -19.093   6.110  15.200  1.00  0.00            
ATOM   2122  CB  LYS P   1     -17.941   4.808  16.548  1.00  0.00            
ATOM   2123  HB1 LYS P   1     -18.125   5.044  17.616  1.00  0.00            
ATOM   2124  HB2 LYS P   1     -17.106   5.459  16.210  1.00  0.00            
ATOM   2125  CG  LYS P   1     -17.384   3.343  16.507  1.00  0.00            
ATOM   2126  HG1 LYS P   1     -16.376   3.461  16.968  1.00  0.00            
ATOM   2127  HG2 LYS P   1     -17.238   3.019  15.458  1.00  0.00            
ATOM   2128  CD  LYS P   1     -18.286   2.318  17.222  1.00  0.00            
ATOM   2129  HD1 LYS P   1     -18.247   2.639  18.280  1.00  0.00            
ATOM   2130  HD2 LYS P   1     -19.281   2.169  16.762  1.00  0.00            
ATOM   2131  CE  LYS P   1     -17.559   0.894  17.173  1.00  0.00            
ATOM   2132  HE1 LYS P   1     -16.524   0.923  17.588  1.00  0.00            
ATOM   2133  HE2 LYS P   1     -17.547   0.496  16.152  1.00  0.00            
ATOM   2134  NZ  LYS P   1     -18.323  -0.028  18.015  1.00  0.00            
ATOM   2135  HZ1 LYS P   1     -19.340  -0.158  17.807  1.00  0.00            
ATOM   2136  HZ2 LYS P   1     -17.940  -0.999  17.971  1.00  0.00            
ATOM   2137  HZ3 LYS P   1     -18.224   0.264  19.008  1.00  0.00            
ATOM   2138  C   LYS P   1     -19.281   4.197  14.342  1.00  0.00            
ATOM   2139  O   LYS P   1     -19.908   3.196  14.319  1.00  0.00            
ATOM   2140  N   TYR P   2     -18.654   4.715  13.279  1.00  0.00            
ATOM   2141  HN  TYR P   2     -18.284   5.644  13.321  1.00  0.00            
ATOM   2142  CA  TYR P   2     -18.432   4.066  11.978  1.00  0.00            
ATOM   2143  HA  TYR P   2     -19.407   3.744  11.646  1.00  0.00            
ATOM   2144  CB  TYR P   2     -18.055   5.217  11.003  1.00  0.00            
ATOM   2145  HB1 TYR P   2     -17.143   5.825  11.200  1.00  0.00            
ATOM   2146  HB2 TYR P   2     -18.868   5.967  11.096  1.00  0.00            
ATOM   2147  CG  TYR P   2     -17.987   4.823   9.560  1.00  0.00            
ATOM   2148  CD1 TYR P   2     -16.907   4.100   9.072  1.00  0.00            
ATOM   2149  HD1 TYR P   2     -16.059   3.962   9.742  1.00  0.00            
ATOM   2150  CE1 TYR P   2     -17.028   3.432   7.792  1.00  0.00            
ATOM   2151  HE1 TYR P   2     -16.204   2.836   7.443  1.00  0.00            
ATOM   2152  CZ  TYR P   2     -18.117   3.558   6.965  1.00  0.00            
ATOM   2153  OH  TYR P   2     -18.034   3.105   5.606  1.00  0.00            
ATOM   2154  HH  TYR P   2     -18.833   3.459   5.211  1.00  0.00            
ATOM   2155  CD2 TYR P   2     -19.143   4.915   8.786  1.00  0.00            
ATOM   2156  HD2 TYR P   2     -20.043   5.435   9.081  1.00  0.00            
ATOM   2157  CE2 TYR P   2     -19.199   4.332   7.497  1.00  0.00            
ATOM   2158  HE2 TYR P   2     -20.159   4.385   6.992  1.00  0.00            
ATOM   2159  C   TYR P   2     -17.495   2.801  11.967  1.00  0.00            
ATOM   2160  O   TYR P   2     -16.465   2.824  12.599  1.00  0.00            
ATOM   2161  N   LYS P   3     -17.882   1.814  11.114  1.00  0.00            
ATOM   2162  HN  LYS P   3     -18.714   1.928  10.564  1.00  0.00            
ATOM   2163  CA  LYS P   3     -17.030   0.750  10.647  1.00  0.00            
ATOM   2164  HA  LYS P   3     -16.018   1.087  10.749  1.00  0.00            
ATOM   2165  CB  LYS P   3     -17.103  -0.563  11.488  1.00  0.00            
ATOM   2166  HB1 LYS P   3     -16.675  -0.337  12.486  1.00  0.00            
ATOM   2167  HB2 LYS P   3     -16.462  -1.371  11.092  1.00  0.00            
ATOM   2168  CG  LYS P   3     -18.509  -1.153  11.676  1.00  0.00            
ATOM   2169  HG1 LYS P   3     -18.802  -1.434  10.652  1.00  0.00            
ATOM   2170  HG2 LYS P   3     -19.262  -0.431  12.081  1.00  0.00            
ATOM   2171  CD  LYS P   3     -18.384  -2.479  12.499  1.00  0.00            
ATOM   2172  HD1 LYS P   3     -19.224  -3.146  12.238  1.00  0.00            
ATOM   2173  HD2 LYS P   3     -17.404  -2.980  12.332  1.00  0.00            
ATOM   2174  CE  LYS P   3     -18.293  -2.291  14.030  1.00  0.00            
ATOM   2175  HE1 LYS P   3     -19.087  -1.641  14.462  1.00  0.00            
ATOM   2176  HE2 LYS P   3     -17.371  -1.748  14.372  1.00  0.00            
ATOM   2177  NZ  LYS P   3     -18.392  -3.622  14.709  1.00  0.00            
ATOM   2178  HZ1 LYS P   3     -19.366  -3.720  15.065  1.00  0.00            
ATOM   2179  HZ2 LYS P   3     -18.042  -4.449  14.194  1.00  0.00            
ATOM   2180  HZ3 LYS P   3     -17.647  -3.539  15.438  1.00  0.00            
ATOM   2181  C   LYS P   3     -17.395   0.470   9.188  1.00  0.00            
ATOM   2182  O   LYS P   3     -18.498   0.700   8.727  1.00  0.00            
ATOM   2183  N   TYR P   4     -16.432  -0.175   8.441  1.00  0.00            
ATOM   2184  HN  TYR P   4     -15.527  -0.371   8.800  1.00  0.00            
ATOM   2185  CA  TYR P   4     -16.834  -0.827   7.201  1.00  0.00            
ATOM   2186  HA  TYR P   4     -17.890  -0.731   6.975  1.00  0.00            
ATOM   2187  CB  TYR P   4     -16.160  -0.087   5.983  1.00  0.00            
ATOM   2188  HB1 TYR P   4     -15.070  -0.317   5.992  1.00  0.00            
ATOM   2189  HB2 TYR P   4     -16.367   0.983   6.197  1.00  0.00            
ATOM   2190  CG  TYR P   4     -16.791  -0.545   4.637  1.00  0.00            
ATOM   2191  CD1 TYR P   4     -18.096  -0.126   4.016  1.00  0.00            
ATOM   2192  HD1 TYR P   4     -18.711   0.614   4.492  1.00  0.00            
ATOM   2193  CE1 TYR P   4     -18.523  -0.646   2.805  1.00  0.00            
ATOM   2194  HE1 TYR P   4     -19.357  -0.159   2.315  1.00  0.00            
ATOM   2195  CZ  TYR P   4     -17.707  -1.563   2.137  1.00  0.00            
ATOM   2196  OH  TYR P   4     -17.998  -1.994   0.898  1.00  0.00            
ATOM   2197  HH  TYR P   4     -18.947  -2.090   0.768  1.00  0.00            
ATOM   2198  CD2 TYR P   4     -16.144  -1.526   3.941  1.00  0.00            
ATOM   2199  HD2 TYR P   4     -15.206  -1.891   4.335  1.00  0.00            
ATOM   2200  CE2 TYR P   4     -16.550  -2.034   2.773  1.00  0.00            
ATOM   2201  HE2 TYR P   4     -15.947  -2.737   2.217  1.00  0.00            
ATOM   2202  C   TYR P   4     -16.430  -2.278   7.202  1.00  0.00            
ATOM   2203  O   TYR P   4     -15.287  -2.707   7.329  1.00  0.00            
ATOM   2204  N   GLN P   5     -17.450  -3.163   7.104  1.00  0.00            
ATOM   2205  HN  GLN P   5     -18.388  -2.875   7.109  1.00  0.00            
ATOM   2206  CA  GLN P   5     -17.254  -4.595   6.946  1.00  0.00            
ATOM   2207  HA  GLN P   5     -16.204  -4.834   7.002  1.00  0.00            
ATOM   2208  CB  GLN P   5     -18.050  -5.398   7.891  1.00  0.00            
ATOM   2209  HB1 GLN P   5     -17.877  -6.485   7.792  1.00  0.00            
ATOM   2210  HB2 GLN P   5     -19.141  -5.254   7.891  1.00  0.00            
ATOM   2211  CG  GLN P   5     -17.817  -5.058   9.430  1.00  0.00            
ATOM   2212  HG1 GLN P   5     -18.546  -5.565  10.084  1.00  0.00            
ATOM   2213  HG2 GLN P   5     -18.060  -3.984   9.576  1.00  0.00            
ATOM   2214  CD  GLN P   5     -16.432  -5.253   9.935  1.00  0.00            
ATOM   2215  OE1 GLN P   5     -16.004  -4.436  10.724  1.00  0.00            
ATOM   2216  NE2 GLN P   5     -15.890  -6.503   9.768  1.00  0.00            
ATOM   2217 HE21 GLN P   5     -16.321  -7.290   9.297  1.00  0.00            
ATOM   2218 HE22 GLN P   5     -15.110  -6.839  10.301  1.00  0.00            
ATOM   2219  C   GLN P   5     -17.672  -4.904   5.512  1.00  0.00            
ATOM   2220  O   GLN P   5     -18.739  -4.636   5.037  1.00  0.00            
ATOM   2221  N   TYR P   6     -16.807  -5.578   4.791  1.00  0.00            
ATOM   2222  HN  TYR P   6     -15.920  -5.844   5.183  1.00  0.00            
ATOM   2223  CA  TYR P   6     -17.332  -6.100   3.475  1.00  0.00            
ATOM   2224  HA  TYR P   6     -17.970  -5.311   3.085  1.00  0.00            
ATOM   2225  CB  TYR P   6     -16.162  -6.053   2.442  1.00  0.00            
ATOM   2226  HB1 TYR P   6     -15.299  -6.658   2.788  1.00  0.00            
ATOM   2227  HB2 TYR P   6     -15.761  -5.029   2.395  1.00  0.00            
ATOM   2228  CG  TYR P   6     -16.516  -6.355   1.020  1.00  0.00            
ATOM   2229  CD1 TYR P   6     -15.877  -7.399   0.403  1.00  0.00            
ATOM   2230  HD1 TYR P   6     -15.082  -7.987   0.822  1.00  0.00            
ATOM   2231  CE1 TYR P   6     -16.250  -7.741  -0.913  1.00  0.00            
ATOM   2232  HE1 TYR P   6     -15.772  -8.563  -1.415  1.00  0.00            
ATOM   2233  CZ  TYR P   6     -17.223  -6.973  -1.536  1.00  0.00            
ATOM   2234  OH  TYR P   6     -17.640  -7.324  -2.822  1.00  0.00            
ATOM   2235  HH  TYR P   6     -18.349  -6.746  -3.104  1.00  0.00            
ATOM   2236  CD2 TYR P   6     -17.448  -5.558   0.298  1.00  0.00            
ATOM   2237  HD2 TYR P   6     -17.826  -4.706   0.839  1.00  0.00            
ATOM   2238  CE2 TYR P   6     -17.832  -5.934  -0.932  1.00  0.00            
ATOM   2239  HE2 TYR P   6     -18.672  -5.447  -1.414  1.00  0.00            
ATOM   2240  C   TYR P   6     -18.087  -7.384   3.405  1.00  0.00            
ATOM   2241  O   TYR P   6     -17.842  -8.276   4.185  1.00  0.00            
ATOM   2242  N   ASN P   7     -18.984  -7.470   2.449  1.00  0.00            
ATOM   2243  HN  ASN P   7     -19.018  -6.755   1.756  1.00  0.00            
ATOM   2244  CA  ASN P   7     -20.009  -8.489   2.413  1.00  0.00            
ATOM   2245  HA  ASN P   7     -19.674  -9.416   2.844  1.00  0.00            
ATOM   2246  CB  ASN P   7     -21.306  -7.958   2.965  1.00  0.00            
ATOM   2247  HB1 ASN P   7     -21.762  -7.166   2.335  1.00  0.00            
ATOM   2248  HB2 ASN P   7     -21.126  -7.421   3.921  1.00  0.00            
ATOM   2249  CG  ASN P   7     -22.437  -8.949   3.061  1.00  0.00            
ATOM   2250  OD1 ASN P   7     -23.188  -9.126   2.091  1.00  0.00            
ATOM   2251  ND2 ASN P   7     -22.644  -9.572   4.258  1.00  0.00            
ATOM   2252 HD21 ASN P   7     -21.968  -9.473   4.994  1.00  0.00            
ATOM   2253 HD22 ASN P   7     -23.545  -9.987   4.399  1.00  0.00            
ATOM   2254  C   ASN P   7     -20.181  -8.873   0.916  1.00  0.00            
ATOM   2255  OT1 ASN P   7     -20.640  -8.082   0.023  1.00  0.00            
ATOM   2256  OT2 ASN P   7     -19.680  -9.961   0.645  1.00  0.00            
ATOM   2257  N   LYS Q   1     -13.520   4.489  15.738  1.00  0.00            
ATOM   2258  H1  LYS Q   1     -14.169   3.704  15.464  1.00  0.00            
ATOM   2259  H2  LYS Q   1     -12.590   4.016  15.669  1.00  0.00            
ATOM   2260  H3  LYS Q   1     -13.648   4.625  16.758  1.00  0.00            
ATOM   2261  CA  LYS Q   1     -13.726   5.718  14.898  1.00  0.00            
ATOM   2262  HA  LYS Q   1     -14.674   6.159  15.150  1.00  0.00            
ATOM   2263  CB  LYS Q   1     -12.602   6.734  15.248  1.00  0.00            
ATOM   2264  HB1 LYS Q   1     -11.549   6.380  15.216  1.00  0.00            
ATOM   2265  HB2 LYS Q   1     -12.685   7.213  16.255  1.00  0.00            
ATOM   2266  CG  LYS Q   1     -12.533   7.861  14.205  1.00  0.00            
ATOM   2267  HG1 LYS Q   1     -12.422   7.377  13.209  1.00  0.00            
ATOM   2268  HG2 LYS Q   1     -11.682   8.519  14.463  1.00  0.00            
ATOM   2269  CD  LYS Q   1     -13.795   8.784  14.288  1.00  0.00            
ATOM   2270  HD1 LYS Q   1     -14.757   8.227  14.291  1.00  0.00            
ATOM   2271  HD2 LYS Q   1     -13.692   9.282  15.275  1.00  0.00            
ATOM   2272  CE  LYS Q   1     -13.757   9.973  13.381  1.00  0.00            
ATOM   2273  HE1 LYS Q   1     -12.847  10.588  13.549  1.00  0.00            
ATOM   2274  HE2 LYS Q   1     -14.670  10.566  13.592  1.00  0.00            
ATOM   2275  NZ  LYS Q   1     -13.685   9.629  11.975  1.00  0.00            
ATOM   2276  HZ1 LYS Q   1     -12.810   9.218  11.582  1.00  0.00            
ATOM   2277  HZ2 LYS Q   1     -14.410   8.967  11.677  1.00  0.00            
ATOM   2278  HZ3 LYS Q   1     -13.899  10.446  11.370  1.00  0.00            
ATOM   2279  C   LYS Q   1     -13.835   5.226  13.465  1.00  0.00            
ATOM   2280  O   LYS Q   1     -14.906   5.387  12.921  1.00  0.00            
ATOM   2281  N   TYR Q   2     -12.769   4.625  12.823  1.00  0.00            
ATOM   2282  HN  TYR Q   2     -11.890   4.411  13.267  1.00  0.00            
ATOM   2283  CA  TYR Q   2     -12.863   4.111  11.534  1.00  0.00            
ATOM   2284  HA  TYR Q   2     -13.917   3.922  11.394  1.00  0.00            
ATOM   2285  CB  TYR Q   2     -12.688   5.252  10.433  1.00  0.00            
ATOM   2286  HB1 TYR Q   2     -11.662   5.680  10.522  1.00  0.00            
ATOM   2287  HB2 TYR Q   2     -13.540   5.950  10.565  1.00  0.00            
ATOM   2288  CG  TYR Q   2     -12.751   4.797   8.928  1.00  0.00            
ATOM   2289  CD1 TYR Q   2     -11.634   4.182   8.368  1.00  0.00            
ATOM   2290  HD1 TYR Q   2     -10.787   3.973   9.006  1.00  0.00            
ATOM   2291  CE1 TYR Q   2     -11.625   3.896   6.969  1.00  0.00            
ATOM   2292  HE1 TYR Q   2     -10.798   3.363   6.525  1.00  0.00            
ATOM   2293  CZ  TYR Q   2     -12.772   4.187   6.258  1.00  0.00            
ATOM   2294  OH  TYR Q   2     -12.829   3.796   4.856  1.00  0.00            
ATOM   2295  HH  TYR Q   2     -13.754   3.654   4.712  1.00  0.00            
ATOM   2296  CD2 TYR Q   2     -13.977   4.984   8.164  1.00  0.00            
ATOM   2297  HD2 TYR Q   2     -14.740   5.608   8.611  1.00  0.00            
ATOM   2298  CE2 TYR Q   2     -13.880   4.836   6.757  1.00  0.00            
ATOM   2299  HE2 TYR Q   2     -14.754   5.027   6.138  1.00  0.00            
ATOM   2300  C   TYR Q   2     -12.055   2.848  11.390  1.00  0.00            
ATOM   2301  O   TYR Q   2     -10.845   2.794  11.361  1.00  0.00            
ATOM   2302  N   LYS Q   3     -12.759   1.734  11.031  1.00  0.00            
ATOM   2303  HN  LYS Q   3     -13.734   1.705  10.821  1.00  0.00            
ATOM   2304  CA  LYS Q   3     -12.041   0.517  10.680  1.00  0.00            
ATOM   2305  HA  LYS Q   3     -10.984   0.654  10.530  1.00  0.00            
ATOM   2306  CB  LYS Q   3     -12.082  -0.614  11.799  1.00  0.00            
ATOM   2307  HB1 LYS Q   3     -11.495  -0.131  12.613  1.00  0.00            
ATOM   2308  HB2 LYS Q   3     -11.528  -1.502  11.418  1.00  0.00            
ATOM   2309  CG  LYS Q   3     -13.554  -0.873  12.284  1.00  0.00            
ATOM   2310  HG1 LYS Q   3     -14.191  -1.192  11.424  1.00  0.00            
ATOM   2311  HG2 LYS Q   3     -14.034   0.070  12.641  1.00  0.00            
ATOM   2312  CD  LYS Q   3     -13.613  -1.951  13.356  1.00  0.00            
ATOM   2313  HD1 LYS Q   3     -13.043  -1.587  14.248  1.00  0.00            
ATOM   2314  HD2 LYS Q   3     -14.672  -2.188  13.581  1.00  0.00            
ATOM   2315  CE  LYS Q   3     -13.033  -3.321  12.858  1.00  0.00            
ATOM   2316  HE1 LYS Q   3     -11.925  -3.219  12.753  1.00  0.00            
ATOM   2317  HE2 LYS Q   3     -13.610  -3.677  11.985  1.00  0.00            
ATOM   2318  NZ  LYS Q   3     -13.185  -4.187  13.985  1.00  0.00            
ATOM   2319  HZ1 LYS Q   3     -12.877  -5.128  13.669  1.00  0.00            
ATOM   2320  HZ2 LYS Q   3     -12.625  -3.894  14.812  1.00  0.00            
ATOM   2321  HZ3 LYS Q   3     -14.206  -4.365  14.118  1.00  0.00            
ATOM   2322  C   LYS Q   3     -12.567  -0.055   9.369  1.00  0.00            
ATOM   2323  O   LYS Q   3     -13.796  -0.171   9.194  1.00  0.00            
ATOM   2324  N   TYR Q   4     -11.643  -0.338   8.458  1.00  0.00            
ATOM   2325  HN  TYR Q   4     -10.662  -0.304   8.607  1.00  0.00            
ATOM   2326  CA  TYR Q   4     -12.072  -0.916   7.174  1.00  0.00            
ATOM   2327  HA  TYR Q   4     -13.155  -1.001   7.129  1.00  0.00            
ATOM   2328  CB  TYR Q   4     -11.705   0.057   6.016  1.00  0.00            
ATOM   2329  HB1 TYR Q   4     -10.618   0.227   6.068  1.00  0.00            
ATOM   2330  HB2 TYR Q   4     -12.240   0.992   6.237  1.00  0.00            
ATOM   2331  CG  TYR Q   4     -12.065  -0.323   4.623  1.00  0.00            
ATOM   2332  CD1 TYR Q   4     -13.209   0.254   3.999  1.00  0.00            
ATOM   2333  HD1 TYR Q   4     -13.935   0.824   4.560  1.00  0.00            
ATOM   2334  CE1 TYR Q   4     -13.529   0.019   2.636  1.00  0.00            
ATOM   2335  HE1 TYR Q   4     -14.390   0.530   2.238  1.00  0.00            
ATOM   2336  CZ  TYR Q   4     -12.633  -0.867   1.900  1.00  0.00            
ATOM   2337  OH  TYR Q   4     -12.791  -1.145   0.480  1.00  0.00            
ATOM   2338  HH  TYR Q   4     -13.618  -0.759   0.189  1.00  0.00            
ATOM   2339  CD2 TYR Q   4     -11.232  -1.179   3.845  1.00  0.00            
ATOM   2340  HD2 TYR Q   4     -10.304  -1.528   4.254  1.00  0.00            
ATOM   2341  CE2 TYR Q   4     -11.538  -1.465   2.513  1.00  0.00            
ATOM   2342  HE2 TYR Q   4     -10.893  -2.146   1.977  1.00  0.00            
ATOM   2343  C   TYR Q   4     -11.585  -2.286   6.988  1.00  0.00            
ATOM   2344  O   TYR Q   4     -10.368  -2.505   6.957  1.00  0.00            
ATOM   2345  N   GLN Q   5     -12.440  -3.236   6.902  1.00  0.00            
ATOM   2346  HN  GLN Q   5     -13.417  -3.078   6.968  1.00  0.00            
ATOM   2347  CA  GLN Q   5     -12.112  -4.643   6.746  1.00  0.00            
ATOM   2348  HA  GLN Q   5     -11.050  -4.812   6.843  1.00  0.00            
ATOM   2349  CB  GLN Q   5     -12.795  -5.495   7.892  1.00  0.00            
ATOM   2350  HB1 GLN Q   5     -12.490  -6.563   7.938  1.00  0.00            
ATOM   2351  HB2 GLN Q   5     -13.884  -5.573   7.711  1.00  0.00            
ATOM   2352  CG  GLN Q   5     -12.494  -5.000   9.339  1.00  0.00            
ATOM   2353  HG1 GLN Q   5     -13.004  -5.772   9.944  1.00  0.00            
ATOM   2354  HG2 GLN Q   5     -12.997  -4.027   9.505  1.00  0.00            
ATOM   2355  CD  GLN Q   5     -11.055  -4.790   9.753  1.00  0.00            
ATOM   2356  OE1 GLN Q   5     -10.685  -3.752  10.313  1.00  0.00            
ATOM   2357  NE2 GLN Q   5     -10.293  -5.827   9.443  1.00  0.00            
ATOM   2358 HE21 GLN Q   5     -10.738  -6.505   8.884  1.00  0.00            
ATOM   2359 HE22 GLN Q   5      -9.346  -5.772   9.769  1.00  0.00            
ATOM   2360  C   GLN Q   5     -12.588  -5.200   5.344  1.00  0.00            
ATOM   2361  O   GLN Q   5     -13.798  -5.447   5.149  1.00  0.00            
ATOM   2362  N   TYR Q   6     -11.661  -5.363   4.370  1.00  0.00            
ATOM   2363  HN  TYR Q   6     -10.705  -5.076   4.510  1.00  0.00            
ATOM   2364  CA  TYR Q   6     -11.979  -6.048   3.125  1.00  0.00            
ATOM   2365  HA  TYR Q   6     -13.026  -6.159   2.956  1.00  0.00            
ATOM   2366  CB  TYR Q   6     -11.549  -5.133   1.960  1.00  0.00            
ATOM   2367  HB1 TYR Q   6     -10.454  -4.914   2.000  1.00  0.00            
ATOM   2368  HB2 TYR Q   6     -12.021  -4.128   2.083  1.00  0.00            
ATOM   2369  CG  TYR Q   6     -11.967  -5.640   0.651  1.00  0.00            
ATOM   2370  CD1 TYR Q   6     -13.196  -5.316   0.167  1.00  0.00            
ATOM   2371  HD1 TYR Q   6     -13.785  -4.707   0.836  1.00  0.00            
ATOM   2372  CE1 TYR Q   6     -13.630  -5.664  -1.120  1.00  0.00            
ATOM   2373  HE1 TYR Q   6     -14.654  -5.437  -1.399  1.00  0.00            
ATOM   2374  CZ  TYR Q   6     -12.666  -6.373  -1.911  1.00  0.00            
ATOM   2375  OH  TYR Q   6     -12.911  -6.526  -3.274  1.00  0.00            
ATOM   2376  HH  TYR Q   6     -12.047  -6.500  -3.686  1.00  0.00            
ATOM   2377  CD2 TYR Q   6     -11.009  -6.227  -0.081  1.00  0.00            
ATOM   2378  HD2 TYR Q   6     -10.060  -6.437   0.368  1.00  0.00            
ATOM   2379  CE2 TYR Q   6     -11.321  -6.685  -1.387  1.00  0.00            
ATOM   2380  HE2 TYR Q   6     -10.670  -7.160  -2.110  1.00  0.00            
ATOM   2381  C   TYR Q   6     -11.185  -7.372   3.132  1.00  0.00            
ATOM   2382  O   TYR Q   6      -9.944  -7.359   3.121  1.00  0.00            
ATOM   2383  N   ASN Q   7     -11.851  -8.575   3.269  1.00  0.00            
ATOM   2384  HN  ASN Q   7     -12.838  -8.493   3.413  1.00  0.00            
ATOM   2385  CA  ASN Q   7     -11.234  -9.760   3.778  1.00  0.00            
ATOM   2386  HA  ASN Q   7     -10.224  -9.874   3.423  1.00  0.00            
ATOM   2387  CB  ASN Q   7     -11.312  -9.856   5.346  1.00  0.00            
ATOM   2388  HB1 ASN Q   7     -12.332  -9.954   5.768  1.00  0.00            
ATOM   2389  HB2 ASN Q   7     -10.817  -8.921   5.696  1.00  0.00            
ATOM   2390  CG  ASN Q   7     -10.588 -11.040   5.993  1.00  0.00            
ATOM   2391  OD1 ASN Q   7     -11.041 -11.424   7.067  1.00  0.00            
ATOM   2392  ND2 ASN Q   7      -9.538 -11.531   5.377  1.00  0.00            
ATOM   2393 HD21 ASN Q   7      -9.380 -11.272   4.427  1.00  0.00            
ATOM   2394 HD22 ASN Q   7      -9.096 -12.301   5.838  1.00  0.00            
ATOM   2395  C   ASN Q   7     -12.048 -11.003   3.175  1.00  0.00            
ATOM   2396  OT1 ASN Q   7     -13.308 -10.957   3.087  1.00  0.00            
ATOM   2397  OT2 ASN Q   7     -11.425 -11.972   2.744  1.00  0.00            
ATOM   2398  N   LYS R   1      -8.050   5.203  15.317  1.00  0.00            
ATOM   2399  H1  LYS R   1      -7.333   4.522  14.995  1.00  0.00            
ATOM   2400  H2  LYS R   1      -7.660   5.534  16.221  1.00  0.00            
ATOM   2401  H3  LYS R   1      -8.896   4.610  15.432  1.00  0.00            
ATOM   2402  CA  LYS R   1      -8.376   6.312  14.458  1.00  0.00            
ATOM   2403  HA  LYS R   1      -9.376   6.667  14.703  1.00  0.00            
ATOM   2404  CB  LYS R   1      -7.320   7.443  14.585  1.00  0.00            
ATOM   2405  HB1 LYS R   1      -6.325   6.984  14.762  1.00  0.00            
ATOM   2406  HB2 LYS R   1      -7.467   7.945  15.561  1.00  0.00            
ATOM   2407  CG  LYS R   1      -7.361   8.584  13.566  1.00  0.00            
ATOM   2408  HG1 LYS R   1      -7.149   8.195  12.539  1.00  0.00            
ATOM   2409  HG2 LYS R   1      -6.625   9.359  13.912  1.00  0.00            
ATOM   2410  CD  LYS R   1      -8.692   9.331  13.548  1.00  0.00            
ATOM   2411  HD1 LYS R   1      -9.497   8.582  13.467  1.00  0.00            
ATOM   2412  HD2 LYS R   1      -8.921   9.716  14.561  1.00  0.00            
ATOM   2413  CE  LYS R   1      -8.858  10.311  12.355  1.00  0.00            
ATOM   2414  HE1 LYS R   1      -9.770  10.924  12.512  1.00  0.00            
ATOM   2415  HE2 LYS R   1      -8.788   9.804  11.381  1.00  0.00            
ATOM   2416  NZ  LYS R   1      -7.774  11.387  12.406  1.00  0.00            
ATOM   2417  HZ1 LYS R   1      -6.892  10.912  12.117  1.00  0.00            
ATOM   2418  HZ2 LYS R   1      -7.964  12.079  11.653  1.00  0.00            
ATOM   2419  HZ3 LYS R   1      -7.686  11.758  13.369  1.00  0.00            
ATOM   2420  C   LYS R   1      -8.647   5.935  13.048  1.00  0.00            
ATOM   2421  O   LYS R   1      -9.717   6.245  12.515  1.00  0.00            
ATOM   2422  N   TYR R   2      -7.760   5.201  12.378  1.00  0.00            
ATOM   2423  HN  TYR R   2      -6.876   4.864  12.698  1.00  0.00            
ATOM   2424  CA  TYR R   2      -7.926   4.717  11.014  1.00  0.00            
ATOM   2425  HA  TYR R   2      -8.929   4.463  10.715  1.00  0.00            
ATOM   2426  CB  TYR R   2      -7.491   5.867  10.047  1.00  0.00            
ATOM   2427  HB1 TYR R   2      -6.416   6.103  10.224  1.00  0.00            
ATOM   2428  HB2 TYR R   2      -8.042   6.832  10.136  1.00  0.00            
ATOM   2429  CG  TYR R   2      -7.473   5.437   8.593  1.00  0.00            
ATOM   2430  CD1 TYR R   2      -6.489   4.647   7.931  1.00  0.00            
ATOM   2431  HD1 TYR R   2      -5.595   4.267   8.432  1.00  0.00            
ATOM   2432  CE1 TYR R   2      -6.558   4.464   6.586  1.00  0.00            
ATOM   2433  HE1 TYR R   2      -5.792   3.939   6.040  1.00  0.00            
ATOM   2434  CZ  TYR R   2      -7.633   4.924   5.850  1.00  0.00            
ATOM   2435  OH  TYR R   2      -7.663   4.593   4.501  1.00  0.00            
ATOM   2436  HH  TYR R   2      -8.569   4.705   4.241  1.00  0.00            
ATOM   2437  CD2 TYR R   2      -8.562   5.905   7.819  1.00  0.00            
ATOM   2438  HD2 TYR R   2      -9.424   6.421   8.223  1.00  0.00            
ATOM   2439  CE2 TYR R   2      -8.663   5.613   6.473  1.00  0.00            
ATOM   2440  HE2 TYR R   2      -9.567   6.037   6.036  1.00  0.00            
ATOM   2441  C   TYR R   2      -7.172   3.382  10.913  1.00  0.00            
ATOM   2442  O   TYR R   2      -5.999   3.335  11.151  1.00  0.00            
ATOM   2443  N   LYS R   3      -7.819   2.211  10.555  1.00  0.00            
ATOM   2444  HN  LYS R   3      -8.800   2.212  10.401  1.00  0.00            
ATOM   2445  CA  LYS R   3      -7.173   1.003  10.092  1.00  0.00            
ATOM   2446  HA  LYS R   3      -6.116   1.198  10.039  1.00  0.00            
ATOM   2447  CB  LYS R   3      -7.323  -0.206  11.052  1.00  0.00            
ATOM   2448  HB1 LYS R   3      -8.406  -0.412  11.111  1.00  0.00            
ATOM   2449  HB2 LYS R   3      -7.031   0.181  12.038  1.00  0.00            
ATOM   2450  CG  LYS R   3      -6.407  -1.414  10.719  1.00  0.00            
ATOM   2451  HG1 LYS R   3      -5.387  -1.022  10.510  1.00  0.00            
ATOM   2452  HG2 LYS R   3      -6.862  -1.843   9.800  1.00  0.00            
ATOM   2453  CD  LYS R   3      -6.396  -2.494  11.784  1.00  0.00            
ATOM   2454  HD1 LYS R   3      -5.606  -3.242  11.541  1.00  0.00            
ATOM   2455  HD2 LYS R   3      -6.229  -1.934  12.725  1.00  0.00            
ATOM   2456  CE  LYS R   3      -7.747  -3.263  11.856  1.00  0.00            
ATOM   2457  HE1 LYS R   3      -8.021  -3.859  10.960  1.00  0.00            
ATOM   2458  HE2 LYS R   3      -8.544  -2.543  12.147  1.00  0.00            
ATOM   2459  NZ  LYS R   3      -7.582  -4.315  12.862  1.00  0.00            
ATOM   2460  HZ1 LYS R   3      -7.545  -3.929  13.833  1.00  0.00            
ATOM   2461  HZ2 LYS R   3      -8.405  -4.933  12.933  1.00  0.00            
ATOM   2462  HZ3 LYS R   3      -6.720  -4.822  12.625  1.00  0.00            
ATOM   2463  C   LYS R   3      -7.806   0.467   8.792  1.00  0.00            
ATOM   2464  O   LYS R   3      -8.971   0.051   8.795  1.00  0.00            
ATOM   2465  N   TYR R   4      -7.116   0.663   7.649  1.00  0.00            
ATOM   2466  HN  TYR R   4      -6.306   1.212   7.782  1.00  0.00            
ATOM   2467  CA  TYR R   4      -7.411  -0.025   6.397  1.00  0.00            
ATOM   2468  HA  TYR R   4      -8.484  -0.161   6.365  1.00  0.00            
ATOM   2469  CB  TYR R   4      -6.962   0.894   5.221  1.00  0.00            
ATOM   2470  HB1 TYR R   4      -5.882   1.095   5.420  1.00  0.00            
ATOM   2471  HB2 TYR R   4      -7.609   1.794   5.316  1.00  0.00            
ATOM   2472  CG  TYR R   4      -7.103   0.321   3.835  1.00  0.00            
ATOM   2473  CD1 TYR R   4      -8.204   0.620   3.005  1.00  0.00            
ATOM   2474  HD1 TYR R   4      -8.841   1.476   3.192  1.00  0.00            
ATOM   2475  CE1 TYR R   4      -8.365   0.050   1.732  1.00  0.00            
ATOM   2476  HE1 TYR R   4      -9.173   0.447   1.131  1.00  0.00            
ATOM   2477  CZ  TYR R   4      -7.399  -0.871   1.329  1.00  0.00            
ATOM   2478  OH  TYR R   4      -7.501  -1.413   0.024  1.00  0.00            
ATOM   2479  HH  TYR R   4      -8.362  -1.194  -0.341  1.00  0.00            
ATOM   2480  CD2 TYR R   4      -6.144  -0.578   3.321  1.00  0.00            
ATOM   2481  HD2 TYR R   4      -5.327  -0.883   3.958  1.00  0.00            
ATOM   2482  CE2 TYR R   4      -6.341  -1.207   2.116  1.00  0.00            
ATOM   2483  HE2 TYR R   4      -5.549  -1.792   1.662  1.00  0.00            
ATOM   2484  C   TYR R   4      -6.757  -1.424   6.416  1.00  0.00            
ATOM   2485  O   TYR R   4      -5.548  -1.541   6.522  1.00  0.00            
ATOM   2486  N   GLN R   5      -7.503  -2.502   6.291  1.00  0.00            
ATOM   2487  HN  GLN R   5      -8.451  -2.276   6.488  1.00  0.00            
ATOM   2488  CA  GLN R   5      -7.083  -3.872   6.063  1.00  0.00            
ATOM   2489  HA  GLN R   5      -6.021  -3.999   5.856  1.00  0.00            
ATOM   2490  CB  GLN R   5      -7.556  -4.702   7.326  1.00  0.00            
ATOM   2491  HB1 GLN R   5      -8.611  -4.432   7.548  1.00  0.00            
ATOM   2492  HB2 GLN R   5      -6.835  -4.330   8.106  1.00  0.00            
ATOM   2493  CG  GLN R   5      -7.201  -6.218   7.243  1.00  0.00            
ATOM   2494  HG1 GLN R   5      -6.271  -6.330   6.641  1.00  0.00            
ATOM   2495  HG2 GLN R   5      -8.033  -6.774   6.769  1.00  0.00            
ATOM   2496  CD  GLN R   5      -6.896  -6.815   8.662  1.00  0.00            
ATOM   2497  OE1 GLN R   5      -7.098  -6.213   9.686  1.00  0.00            
ATOM   2498  NE2 GLN R   5      -6.443  -8.088   8.632  1.00  0.00            
ATOM   2499 HE21 GLN R   5      -6.284  -8.634   7.812  1.00  0.00            
ATOM   2500 HE22 GLN R   5      -6.138  -8.410   9.527  1.00  0.00            
ATOM   2501  C   GLN R   5      -7.751  -4.246   4.742  1.00  0.00            
ATOM   2502  O   GLN R   5      -8.990  -4.247   4.599  1.00  0.00            
ATOM   2503  N   TYR R   6      -6.913  -4.690   3.844  1.00  0.00            
ATOM   2504  HN  TYR R   6      -5.935  -4.776   3.966  1.00  0.00            
ATOM   2505  CA  TYR R   6      -7.208  -5.384   2.580  1.00  0.00            
ATOM   2506  HA  TYR R   6      -8.271  -5.564   2.574  1.00  0.00            
ATOM   2507  CB  TYR R   6      -6.896  -4.497   1.308  1.00  0.00            
ATOM   2508  HB1 TYR R   6      -5.842  -4.159   1.327  1.00  0.00            
ATOM   2509  HB2 TYR R   6      -7.495  -3.555   1.296  1.00  0.00            
ATOM   2510  CG  TYR R   6      -7.105  -5.225   0.014  1.00  0.00            
ATOM   2511  CD1 TYR R   6      -6.164  -6.016  -0.606  1.00  0.00            
ATOM   2512  HD1 TYR R   6      -5.210  -6.268  -0.147  1.00  0.00            
ATOM   2513  CE1 TYR R   6      -6.216  -6.393  -1.902  1.00  0.00            
ATOM   2514  HE1 TYR R   6      -5.434  -7.041  -2.252  1.00  0.00            
ATOM   2515  CZ  TYR R   6      -7.268  -6.108  -2.715  1.00  0.00            
ATOM   2516  OH  TYR R   6      -7.364  -6.181  -4.134  1.00  0.00            
ATOM   2517  HH  TYR R   6      -6.579  -6.664  -4.385  1.00  0.00            
ATOM   2518  CD2 TYR R   6      -8.200  -4.849  -0.845  1.00  0.00            
ATOM   2519  HD2 TYR R   6      -8.927  -4.137  -0.483  1.00  0.00            
ATOM   2520  CE2 TYR R   6      -8.335  -5.336  -2.158  1.00  0.00            
ATOM   2521  HE2 TYR R   6      -9.175  -5.014  -2.765  1.00  0.00            
ATOM   2522  C   TYR R   6      -6.481  -6.728   2.665  1.00  0.00            
ATOM   2523  O   TYR R   6      -5.286  -6.729   2.851  1.00  0.00            
ATOM   2524  N   ASN R   7      -7.205  -7.881   2.657  1.00  0.00            
ATOM   2525  HN  ASN R   7      -8.202  -7.870   2.580  1.00  0.00            
ATOM   2526  CA  ASN R   7      -6.714  -9.177   3.167  1.00  0.00            
ATOM   2527  HA  ASN R   7      -5.652  -9.205   2.975  1.00  0.00            
ATOM   2528  CB  ASN R   7      -6.917  -9.321   4.689  1.00  0.00            
ATOM   2529  HB1 ASN R   7      -8.006  -9.212   4.915  1.00  0.00            
ATOM   2530  HB2 ASN R   7      -6.554  -8.362   5.123  1.00  0.00            
ATOM   2531  CG  ASN R   7      -6.298 -10.505   5.484  1.00  0.00            
ATOM   2532  OD1 ASN R   7      -5.890 -10.354   6.617  1.00  0.00            
ATOM   2533  ND2 ASN R   7      -6.157 -11.683   4.800  1.00  0.00            
ATOM   2534 HD21 ASN R   7      -6.667 -11.648   3.951  1.00  0.00            
ATOM   2535 HD22 ASN R   7      -5.560 -12.416   5.124  1.00  0.00            
ATOM   2536  C   ASN R   7      -7.362 -10.372   2.396  1.00  0.00            
ATOM   2537  OT1 ASN R   7      -7.089 -10.514   1.222  1.00  0.00            
ATOM   2538  OT2 ASN R   7      -8.114 -11.183   2.975  1.00  0.00            
ATOM   2539  N   LYS S   1      -1.868   9.523  12.996  1.00  0.00            
ATOM   2540  H1  LYS S   1      -1.316   9.446  12.121  1.00  0.00            
ATOM   2541  H2  LYS S   1      -2.457  10.356  12.810  1.00  0.00            
ATOM   2542  H3  LYS S   1      -1.112   9.747  13.667  1.00  0.00            
ATOM   2543  CA  LYS S   1      -2.581   8.372  13.464  1.00  0.00            
ATOM   2544  HA  LYS S   1      -1.883   7.704  13.955  1.00  0.00            
ATOM   2545  CB  LYS S   1      -3.673   8.799  14.365  1.00  0.00            
ATOM   2546  HB1 LYS S   1      -4.389   7.938  14.382  1.00  0.00            
ATOM   2547  HB2 LYS S   1      -4.325   9.625  14.010  1.00  0.00            
ATOM   2548  CG  LYS S   1      -3.232   9.211  15.754  1.00  0.00            
ATOM   2549  HG1 LYS S   1      -2.621  10.120  15.594  1.00  0.00            
ATOM   2550  HG2 LYS S   1      -2.552   8.503  16.261  1.00  0.00            
ATOM   2551  CD  LYS S   1      -4.448   9.398  16.723  1.00  0.00            
ATOM   2552  HD1 LYS S   1      -5.240   9.857  16.102  1.00  0.00            
ATOM   2553  HD2 LYS S   1      -4.743   8.332  16.836  1.00  0.00            
ATOM   2554  CE  LYS S   1      -4.217  10.080  18.028  1.00  0.00            
ATOM   2555  HE1 LYS S   1      -4.187  11.159  17.826  1.00  0.00            
ATOM   2556  HE2 LYS S   1      -3.275   9.736  18.499  1.00  0.00            
ATOM   2557  NZ  LYS S   1      -5.402   9.892  18.947  1.00  0.00            
ATOM   2558  HZ1 LYS S   1      -6.271  10.083  18.410  1.00  0.00            
ATOM   2559  HZ2 LYS S   1      -5.540   8.935  19.331  1.00  0.00            
ATOM   2560  HZ3 LYS S   1      -5.266  10.569  19.721  1.00  0.00            
ATOM   2561  C   LYS S   1      -3.131   7.619  12.309  1.00  0.00            
ATOM   2562  O   LYS S   1      -4.068   8.075  11.673  1.00  0.00            
ATOM   2563  N   TYR S   2      -2.460   6.508  11.920  1.00  0.00            
ATOM   2564  HN  TYR S   2      -1.656   6.118  12.337  1.00  0.00            
ATOM   2565  CA  TYR S   2      -2.800   5.848  10.693  1.00  0.00            
ATOM   2566  HA  TYR S   2      -3.869   5.747  10.674  1.00  0.00            
ATOM   2567  CB  TYR S   2      -2.208   6.755   9.466  1.00  0.00            
ATOM   2568  HB1 TYR S   2      -1.129   7.004   9.530  1.00  0.00            
ATOM   2569  HB2 TYR S   2      -2.742   7.731   9.426  1.00  0.00            
ATOM   2570  CG  TYR S   2      -2.354   6.033   8.119  1.00  0.00            
ATOM   2571  CD1 TYR S   2      -1.360   5.107   7.637  1.00  0.00            
ATOM   2572  HD1 TYR S   2      -0.570   4.713   8.237  1.00  0.00            
ATOM   2573  CE1 TYR S   2      -1.516   4.551   6.405  1.00  0.00            
ATOM   2574  HE1 TYR S   2      -0.795   3.841   6.051  1.00  0.00            
ATOM   2575  CZ  TYR S   2      -2.565   4.900   5.586  1.00  0.00            
ATOM   2576  OH  TYR S   2      -2.560   4.529   4.245  1.00  0.00            
ATOM   2577  HH  TYR S   2      -3.451   4.375   3.937  1.00  0.00            
ATOM   2578  CD2 TYR S   2      -3.473   6.277   7.346  1.00  0.00            
ATOM   2579  HD2 TYR S   2      -4.209   6.997   7.687  1.00  0.00            
ATOM   2580  CE2 TYR S   2      -3.644   5.723   6.089  1.00  0.00            
ATOM   2581  HE2 TYR S   2      -4.388   6.011   5.371  1.00  0.00            
ATOM   2582  C   TYR S   2      -2.252   4.398  10.644  1.00  0.00            
ATOM   2583  O   TYR S   2      -1.082   4.116  10.816  1.00  0.00            
ATOM   2584  N   LYS S   3      -3.095   3.360  10.241  1.00  0.00            
ATOM   2585  HN  LYS S   3      -4.076   3.490  10.241  1.00  0.00            
ATOM   2586  CA  LYS S   3      -2.565   2.110   9.778  1.00  0.00            
ATOM   2587  HA  LYS S   3      -1.515   2.212   9.510  1.00  0.00            
ATOM   2588  CB  LYS S   3      -2.886   1.067  10.969  1.00  0.00            
ATOM   2589  HB1 LYS S   3      -3.925   1.335  11.282  1.00  0.00            
ATOM   2590  HB2 LYS S   3      -2.179   1.391  11.770  1.00  0.00            
ATOM   2591  CG  LYS S   3      -2.653  -0.420  10.771  1.00  0.00            
ATOM   2592  HG1 LYS S   3      -1.566  -0.465  10.523  1.00  0.00            
ATOM   2593  HG2 LYS S   3      -3.322  -0.735   9.948  1.00  0.00            
ATOM   2594  CD  LYS S   3      -2.784  -1.216  12.128  1.00  0.00            
ATOM   2595  HD1 LYS S   3      -2.128  -0.800  12.915  1.00  0.00            
ATOM   2596  HD2 LYS S   3      -3.833  -0.990  12.424  1.00  0.00            
ATOM   2597  CE  LYS S   3      -2.671  -2.772  12.085  1.00  0.00            
ATOM   2598  HE1 LYS S   3      -1.706  -3.130  11.670  1.00  0.00            
ATOM   2599  HE2 LYS S   3      -3.531  -3.103  11.446  1.00  0.00            
ATOM   2600  NZ  LYS S   3      -2.755  -3.396  13.423  1.00  0.00            
ATOM   2601  HZ1 LYS S   3      -2.125  -2.828  14.054  1.00  0.00            
ATOM   2602  HZ2 LYS S   3      -3.665  -3.373  13.921  1.00  0.00            
ATOM   2603  HZ3 LYS S   3      -2.474  -4.397  13.363  1.00  0.00            
ATOM   2604  C   LYS S   3      -3.154   1.661   8.428  1.00  0.00            
ATOM   2605  O   LYS S   3      -4.338   1.681   8.132  1.00  0.00            
ATOM   2606  N   TYR S   4      -2.247   1.123   7.609  1.00  0.00            
ATOM   2607  HN  TYR S   4      -1.270   1.073   7.817  1.00  0.00            
ATOM   2608  CA  TYR S   4      -2.577   0.391   6.450  1.00  0.00            
ATOM   2609  HA  TYR S   4      -3.647   0.339   6.294  1.00  0.00            
ATOM   2610  CB  TYR S   4      -1.792   1.123   5.285  1.00  0.00            
ATOM   2611  HB1 TYR S   4      -0.698   1.093   5.521  1.00  0.00            
ATOM   2612  HB2 TYR S   4      -2.139   2.167   5.219  1.00  0.00            
ATOM   2613  CG  TYR S   4      -1.948   0.552   3.873  1.00  0.00            
ATOM   2614  CD1 TYR S   4      -3.004   1.002   3.102  1.00  0.00            
ATOM   2615  HD1 TYR S   4      -3.804   1.545   3.580  1.00  0.00            
ATOM   2616  CE1 TYR S   4      -3.093   0.714   1.752  1.00  0.00            
ATOM   2617  HE1 TYR S   4      -3.904   1.083   1.151  1.00  0.00            
ATOM   2618  CZ  TYR S   4      -2.069  -0.037   1.183  1.00  0.00            
ATOM   2619  OH  TYR S   4      -2.176  -0.394  -0.199  1.00  0.00            
ATOM   2620  HH  TYR S   4      -3.107  -0.542  -0.347  1.00  0.00            
ATOM   2621  CD2 TYR S   4      -0.957  -0.309   3.393  1.00  0.00            
ATOM   2622  HD2 TYR S   4      -0.192  -0.693   4.036  1.00  0.00            
ATOM   2623  CE2 TYR S   4      -1.000  -0.546   1.998  1.00  0.00            
ATOM   2624  HE2 TYR S   4      -0.224  -1.129   1.518  1.00  0.00            
ATOM   2625  C   TYR S   4      -1.911  -0.938   6.509  1.00  0.00            
ATOM   2626  O   TYR S   4      -0.677  -1.044   6.765  1.00  0.00            
ATOM   2627  N   GLN S   5      -2.616  -2.087   6.335  1.00  0.00            
ATOM   2628  HN  GLN S   5      -3.608  -2.055   6.377  1.00  0.00            
ATOM   2629  CA  GLN S   5      -2.014  -3.373   6.091  1.00  0.00            
ATOM   2630  HA  GLN S   5      -0.959  -3.207   6.014  1.00  0.00            
ATOM   2631  CB  GLN S   5      -2.100  -4.419   7.267  1.00  0.00            
ATOM   2632  HB1 GLN S   5      -1.341  -4.095   7.993  1.00  0.00            
ATOM   2633  HB2 GLN S   5      -1.730  -5.404   6.903  1.00  0.00            
ATOM   2634  CG  GLN S   5      -3.479  -4.604   7.963  1.00  0.00            
ATOM   2635  HG1 GLN S   5      -4.093  -5.197   7.231  1.00  0.00            
ATOM   2636  HG2 GLN S   5      -3.959  -3.619   8.147  1.00  0.00            
ATOM   2637  CD  GLN S   5      -3.272  -5.431   9.263  1.00  0.00            
ATOM   2638  OE1 GLN S   5      -2.829  -5.035  10.358  1.00  0.00            
ATOM   2639  NE2 GLN S   5      -3.682  -6.703   9.227  1.00  0.00            
ATOM   2640 HE21 GLN S   5      -3.863  -7.083   8.319  1.00  0.00            
ATOM   2641 HE22 GLN S   5      -3.626  -7.263  10.050  1.00  0.00            
ATOM   2642  C   GLN S   5      -2.431  -3.874   4.770  1.00  0.00            
ATOM   2643  O   GLN S   5      -3.600  -3.742   4.318  1.00  0.00            
ATOM   2644  N   TYR S   6      -1.480  -4.424   3.976  1.00  0.00            
ATOM   2645  HN  TYR S   6      -0.519  -4.415   4.255  1.00  0.00            
ATOM   2646  CA  TYR S   6      -1.684  -5.167   2.739  1.00  0.00            
ATOM   2647  HA  TYR S   6      -2.757  -5.054   2.602  1.00  0.00            
ATOM   2648  CB  TYR S   6      -0.812  -4.760   1.487  1.00  0.00            
ATOM   2649  HB1 TYR S   6       0.163  -5.275   1.435  1.00  0.00            
ATOM   2650  HB2 TYR S   6      -0.720  -3.673   1.634  1.00  0.00            
ATOM   2651  CG  TYR S   6      -1.553  -4.904   0.211  1.00  0.00            
ATOM   2652  CD1 TYR S   6      -0.931  -5.491  -0.938  1.00  0.00            
ATOM   2653  HD1 TYR S   6       0.056  -5.935  -0.860  1.00  0.00            
ATOM   2654  CE1 TYR S   6      -1.515  -5.341  -2.224  1.00  0.00            
ATOM   2655  HE1 TYR S   6      -0.970  -5.646  -3.105  1.00  0.00            
ATOM   2656  CZ  TYR S   6      -2.778  -4.811  -2.369  1.00  0.00            
ATOM   2657  OH  TYR S   6      -3.334  -4.779  -3.618  1.00  0.00            
ATOM   2658  HH  TYR S   6      -2.698  -4.874  -4.319  1.00  0.00            
ATOM   2659  CD2 TYR S   6      -2.812  -4.288   0.098  1.00  0.00            
ATOM   2660  HD2 TYR S   6      -3.252  -3.819   0.955  1.00  0.00            
ATOM   2661  CE2 TYR S   6      -3.414  -4.258  -1.240  1.00  0.00            
ATOM   2662  HE2 TYR S   6      -4.393  -3.822  -1.363  1.00  0.00            
ATOM   2663  C   TYR S   6      -1.462  -6.728   3.020  1.00  0.00            
ATOM   2664  O   TYR S   6      -0.293  -7.189   3.133  1.00  0.00            
ATOM   2665  N   ASN S   7      -2.474  -7.572   2.962  1.00  0.00            
ATOM   2666  HN  ASN S   7      -3.390  -7.288   2.674  1.00  0.00            
ATOM   2667  CA  ASN S   7      -2.471  -8.983   3.319  1.00  0.00            
ATOM   2668  HA  ASN S   7      -1.486  -9.362   3.531  1.00  0.00            
ATOM   2669  CB  ASN S   7      -3.219  -9.127   4.629  1.00  0.00            
ATOM   2670  HB1 ASN S   7      -3.372 -10.204   4.847  1.00  0.00            
ATOM   2671  HB2 ASN S   7      -4.237  -8.700   4.463  1.00  0.00            
ATOM   2672  CG  ASN S   7      -2.709  -8.361   5.867  1.00  0.00            
ATOM   2673  OD1 ASN S   7      -3.493  -7.740   6.595  1.00  0.00            
ATOM   2674  ND2 ASN S   7      -1.403  -8.575   6.220  1.00  0.00            
ATOM   2675 HD21 ASN S   7      -0.816  -9.197   5.707  1.00  0.00            
ATOM   2676 HD22 ASN S   7      -1.016  -8.081   6.986  1.00  0.00            
ATOM   2677  C   ASN S   7      -2.884  -9.982   2.161  1.00  0.00            
ATOM   2678  OT1 ASN S   7      -2.886 -11.186   2.477  1.00  0.00            
ATOM   2679  OT2 ASN S   7      -3.291  -9.513   1.089  1.00  0.00            
ATOM   2680  N   LYS T   1       0.773   7.246  15.581  1.00  0.00            
ATOM   2681  H1  LYS T   1      -0.084   6.654  15.686  1.00  0.00            
ATOM   2682  H2  LYS T   1       1.104   7.264  16.563  1.00  0.00            
ATOM   2683  H3  LYS T   1       0.712   8.222  15.226  1.00  0.00            
ATOM   2684  CA  LYS T   1       1.665   6.339  14.857  1.00  0.00            
ATOM   2685  HA  LYS T   1       2.600   6.879  14.938  1.00  0.00            
ATOM   2686  CB  LYS T   1       1.828   4.944  15.524  1.00  0.00            
ATOM   2687  HB1 LYS T   1       1.432   4.923  16.563  1.00  0.00            
ATOM   2688  HB2 LYS T   1       2.911   4.701  15.606  1.00  0.00            
ATOM   2689  CG  LYS T   1       1.163   3.660  14.880  1.00  0.00            
ATOM   2690  HG1 LYS T   1       1.745   3.428  13.955  1.00  0.00            
ATOM   2691  HG2 LYS T   1       0.114   3.847  14.559  1.00  0.00            
ATOM   2692  CD  LYS T   1       1.319   2.402  15.720  1.00  0.00            
ATOM   2693  HD1 LYS T   1       1.079   1.539  15.064  1.00  0.00            
ATOM   2694  HD2 LYS T   1       2.383   2.198  15.977  1.00  0.00            
ATOM   2695  CE  LYS T   1       0.556   2.381  17.056  1.00  0.00            
ATOM   2696  HE1 LYS T   1       1.004   3.117  17.754  1.00  0.00            
ATOM   2697  HE2 LYS T   1       0.664   1.349  17.468  1.00  0.00            
ATOM   2698  NZ  LYS T   1      -0.867   2.640  16.875  1.00  0.00            
ATOM   2699  HZ1 LYS T   1      -1.166   1.927  16.180  1.00  0.00            
ATOM   2700  HZ2 LYS T   1      -1.468   2.596  17.724  1.00  0.00            
ATOM   2701  HZ3 LYS T   1      -1.058   3.555  16.434  1.00  0.00            
ATOM   2702  C   LYS T   1       1.297   6.174  13.395  1.00  0.00            
ATOM   2703  O   LYS T   1       0.186   6.319  12.976  1.00  0.00            
ATOM   2704  N   TYR T   2       2.312   5.971  12.511  1.00  0.00            
ATOM   2705  HN  TYR T   2       3.233   5.815  12.879  1.00  0.00            
ATOM   2706  CA  TYR T   2       2.085   5.595  11.148  1.00  0.00            
ATOM   2707  HA  TYR T   2       1.031   5.605  10.883  1.00  0.00            
ATOM   2708  CB  TYR T   2       2.916   6.422  10.166  1.00  0.00            
ATOM   2709  HB1 TYR T   2       4.000   6.529  10.379  1.00  0.00            
ATOM   2710  HB2 TYR T   2       2.496   7.454  10.108  1.00  0.00            
ATOM   2711  CG  TYR T   2       2.842   5.911   8.776  1.00  0.00            
ATOM   2712  CD1 TYR T   2       3.849   5.055   8.244  1.00  0.00            
ATOM   2713  HD1 TYR T   2       4.638   4.668   8.880  1.00  0.00            
ATOM   2714  CE1 TYR T   2       3.789   4.706   6.873  1.00  0.00            
ATOM   2715  HE1 TYR T   2       4.631   4.144   6.497  1.00  0.00            
ATOM   2716  CZ  TYR T   2       2.765   5.095   6.031  1.00  0.00            
ATOM   2717  OH  TYR T   2       2.712   4.724   4.682  1.00  0.00            
ATOM   2718  HH  TYR T   2       1.796   4.702   4.402  1.00  0.00            
ATOM   2719  CD2 TYR T   2       1.765   6.321   7.889  1.00  0.00            
ATOM   2720  HD2 TYR T   2       1.049   7.031   8.260  1.00  0.00            
ATOM   2721  CE2 TYR T   2       1.702   5.888   6.576  1.00  0.00            
ATOM   2722  HE2 TYR T   2       0.922   6.194   5.905  1.00  0.00            
ATOM   2723  C   TYR T   2       2.576   4.153  11.013  1.00  0.00            
ATOM   2724  O   TYR T   2       3.752   3.783  11.031  1.00  0.00            
ATOM   2725  N   LYS T   3       1.604   3.160  10.772  1.00  0.00            
ATOM   2726  HN  LYS T   3       0.631   3.310  10.621  1.00  0.00            
ATOM   2727  CA  LYS T   3       2.003   1.823  10.575  1.00  0.00            
ATOM   2728  HA  LYS T   3       3.089   1.729  10.644  1.00  0.00            
ATOM   2729  CB  LYS T   3       1.536   0.927  11.721  1.00  0.00            
ATOM   2730  HB1 LYS T   3       0.455   1.079  11.922  1.00  0.00            
ATOM   2731  HB2 LYS T   3       1.947   1.234  12.696  1.00  0.00            
ATOM   2732  CG  LYS T   3       1.866  -0.538  11.353  1.00  0.00            
ATOM   2733  HG1 LYS T   3       2.880  -0.831  11.022  1.00  0.00            
ATOM   2734  HG2 LYS T   3       1.220  -0.934  10.546  1.00  0.00            
ATOM   2735  CD  LYS T   3       1.491  -1.417  12.546  1.00  0.00            
ATOM   2736  HD1 LYS T   3       0.469  -1.144  12.872  1.00  0.00            
ATOM   2737  HD2 LYS T   3       1.684  -2.450  12.211  1.00  0.00            
ATOM   2738  CE  LYS T   3       2.357  -1.247  13.831  1.00  0.00            
ATOM   2739  HE1 LYS T   3       2.323  -0.164  14.095  1.00  0.00            
ATOM   2740  HE2 LYS T   3       3.404  -1.451  13.530  1.00  0.00            
ATOM   2741  NZ  LYS T   3       1.969  -2.160  14.978  1.00  0.00            
ATOM   2742  HZ1 LYS T   3       0.949  -1.996  15.098  1.00  0.00            
ATOM   2743  HZ2 LYS T   3       2.278  -3.157  14.942  1.00  0.00            
ATOM   2744  HZ3 LYS T   3       2.395  -1.727  15.822  1.00  0.00            
ATOM   2745  C   LYS T   3       1.632   1.351   9.171  1.00  0.00            
ATOM   2746  O   LYS T   3       0.523   1.460   8.642  1.00  0.00            
ATOM   2747  N   TYR T   4       2.629   0.823   8.413  1.00  0.00            
ATOM   2748  HN  TYR T   4       3.573   0.849   8.715  1.00  0.00            
ATOM   2749  CA  TYR T   4       2.494   0.285   7.080  1.00  0.00            
ATOM   2750  HA  TYR T   4       1.443   0.189   6.919  1.00  0.00            
ATOM   2751  CB  TYR T   4       3.220   1.290   6.107  1.00  0.00            
ATOM   2752  HB1 TYR T   4       4.265   1.375   6.498  1.00  0.00            
ATOM   2753  HB2 TYR T   4       2.648   2.244   6.154  1.00  0.00            
ATOM   2754  CG  TYR T   4       3.150   0.779   4.669  1.00  0.00            
ATOM   2755  CD1 TYR T   4       2.269   1.269   3.725  1.00  0.00            
ATOM   2756  HD1 TYR T   4       1.633   2.082   4.060  1.00  0.00            
ATOM   2757  CE1 TYR T   4       2.217   0.806   2.438  1.00  0.00            
ATOM   2758  HE1 TYR T   4       1.432   1.250   1.851  1.00  0.00            
ATOM   2759  CZ  TYR T   4       3.081  -0.252   2.059  1.00  0.00            
ATOM   2760  OH  TYR T   4       3.011  -0.770   0.763  1.00  0.00            
ATOM   2761  HH  TYR T   4       2.287  -0.305   0.327  1.00  0.00            
ATOM   2762  CD2 TYR T   4       4.103  -0.205   4.237  1.00  0.00            
ATOM   2763  HD2 TYR T   4       4.900  -0.586   4.853  1.00  0.00            
ATOM   2764  CE2 TYR T   4       4.025  -0.729   2.962  1.00  0.00            
ATOM   2765  HE2 TYR T   4       4.679  -1.545   2.694  1.00  0.00            
ATOM   2766  C   TYR T   4       3.011  -1.081   7.048  1.00  0.00            
ATOM   2767  O   TYR T   4       4.162  -1.275   7.323  1.00  0.00            
ATOM   2768  N   GLN T   5       2.180  -2.093   6.768  1.00  0.00            
ATOM   2769  HN  GLN T   5       1.217  -1.865   6.695  1.00  0.00            
ATOM   2770  CA  GLN T   5       2.556  -3.526   6.784  1.00  0.00            
ATOM   2771  HA  GLN T   5       3.609  -3.751   6.905  1.00  0.00            
ATOM   2772  CB  GLN T   5       1.835  -4.238   7.986  1.00  0.00            
ATOM   2773  HB1 GLN T   5       2.097  -5.314   7.882  1.00  0.00            
ATOM   2774  HB2 GLN T   5       0.732  -4.221   7.848  1.00  0.00            
ATOM   2775  CG  GLN T   5       2.276  -3.776   9.371  1.00  0.00            
ATOM   2776  HG1 GLN T   5       1.932  -2.738   9.556  1.00  0.00            
ATOM   2777  HG2 GLN T   5       3.379  -3.836   9.436  1.00  0.00            
ATOM   2778  CD  GLN T   5       1.667  -4.717  10.470  1.00  0.00            
ATOM   2779  OE1 GLN T   5       0.740  -4.398  11.245  1.00  0.00            
ATOM   2780  NE2 GLN T   5       2.316  -5.915  10.527  1.00  0.00            
ATOM   2781 HE21 GLN T   5       3.223  -6.045  10.116  1.00  0.00            
ATOM   2782 HE22 GLN T   5       2.192  -6.559  11.276  1.00  0.00            
ATOM   2783  C   GLN T   5       2.044  -4.164   5.478  1.00  0.00            
ATOM   2784  O   GLN T   5       0.940  -3.998   4.998  1.00  0.00            
ATOM   2785  N   TYR T   6       2.955  -4.887   4.761  1.00  0.00            
ATOM   2786  HN  TYR T   6       3.934  -4.966   4.961  1.00  0.00            
ATOM   2787  CA  TYR T   6       2.624  -5.676   3.570  1.00  0.00            
ATOM   2788  HA  TYR T   6       1.570  -5.815   3.450  1.00  0.00            
ATOM   2789  CB  TYR T   6       3.429  -5.083   2.371  1.00  0.00            
ATOM   2790  HB1 TYR T   6       4.498  -5.367   2.421  1.00  0.00            
ATOM   2791  HB2 TYR T   6       3.234  -3.994   2.452  1.00  0.00            
ATOM   2792  CG  TYR T   6       3.001  -5.646   1.022  1.00  0.00            
ATOM   2793  CD1 TYR T   6       2.767  -7.022   0.701  1.00  0.00            
ATOM   2794  HD1 TYR T   6       2.870  -7.730   1.513  1.00  0.00            
ATOM   2795  CE1 TYR T   6       2.405  -7.344  -0.569  1.00  0.00            
ATOM   2796  HE1 TYR T   6       2.227  -8.398  -0.751  1.00  0.00            
ATOM   2797  CZ  TYR T   6       2.352  -6.464  -1.581  1.00  0.00            
ATOM   2798  OH  TYR T   6       1.864  -6.712  -2.820  1.00  0.00            
ATOM   2799  HH  TYR T   6       1.411  -7.558  -2.706  1.00  0.00            
ATOM   2800  CD2 TYR T   6       3.013  -4.740  -0.030  1.00  0.00            
ATOM   2801  HD2 TYR T   6       3.141  -3.679   0.123  1.00  0.00            
ATOM   2802  CE2 TYR T   6       2.684  -5.130  -1.318  1.00  0.00            
ATOM   2803  HE2 TYR T   6       2.492  -4.331  -2.019  1.00  0.00            
ATOM   2804  C   TYR T   6       3.074  -7.053   4.184  1.00  0.00            
ATOM   2805  O   TYR T   6       4.268  -7.302   4.410  1.00  0.00            
ATOM   2806  N   ASN T   7       2.108  -7.986   4.433  1.00  0.00            
ATOM   2807  HN  ASN T   7       1.164  -7.777   4.157  1.00  0.00            
ATOM   2808  CA  ASN T   7       2.377  -9.368   4.797  1.00  0.00            
ATOM   2809  HA  ASN T   7       3.280  -9.740   4.332  1.00  0.00            
ATOM   2810  CB  ASN T   7       2.488  -9.461   6.272  1.00  0.00            
ATOM   2811  HB1 ASN T   7       1.529  -9.310   6.793  1.00  0.00            
ATOM   2812  HB2 ASN T   7       3.122  -8.595   6.588  1.00  0.00            
ATOM   2813  CG  ASN T   7       3.096 -10.716   6.781  1.00  0.00            
ATOM   2814  OD1 ASN T   7       4.308 -10.768   7.104  1.00  0.00            
ATOM   2815  ND2 ASN T   7       2.346 -11.894   6.755  1.00  0.00            
ATOM   2816 HD21 ASN T   7       1.453 -11.849   6.280  1.00  0.00            
ATOM   2817 HD22 ASN T   7       2.876 -12.741   6.843  1.00  0.00            
ATOM   2818  C   ASN T   7       1.247 -10.220   4.112  1.00  0.00            
ATOM   2819  OT1 ASN T   7       1.521 -10.818   3.069  1.00  0.00            
ATOM   2820  OT2 ASN T   7       0.120 -10.282   4.637  1.00  0.00            
END
