# Supplementary material for: Design of the Hydrophobic Core of Self‐Assembling Peptide Fibrils for Enhanced Neural Regeneration
Source: Small Sci. 2025 Sep 4;5(10):2500224. doi: 10.1002/smsc.202500224 (PMC12499481; doi:10.1002/smsc.202500224)
Supplement: Supplementary file 1 — Supplementary Material [file SMSC-5-2500224-s001.zip › Representative-structures/EF-C_Y_4_dominant.pdb]

CRYST1   49.133   49.133   49.133  90.00  90.00  90.00 P 1           1
ATOM      1  N   LYS A   1      -8.942   1.784   8.260  1.00  0.00            
ATOM      2  H1  LYS A   1      -9.972   1.763   8.138  1.00  0.00            
ATOM      3  H2  LYS A   1      -8.757   0.769   8.395  1.00  0.00            
ATOM      4  H3  LYS A   1      -8.689   2.360   9.079  1.00  0.00            
ATOM      5  CA  LYS A   1      -8.280   2.135   6.887  1.00  0.00            
ATOM      6  HA  LYS A   1      -8.681   1.398   6.208  1.00  0.00            
ATOM      7  CB  LYS A   1      -8.731   3.615   6.512  1.00  0.00            
ATOM      8  HB1 LYS A   1      -7.964   4.003   5.797  1.00  0.00            
ATOM      9  HB2 LYS A   1      -8.889   4.090   7.505  1.00  0.00            
ATOM     10  CG  LYS A   1     -10.107   3.690   5.789  1.00  0.00            
ATOM     11  HG1 LYS A   1     -10.382   4.736   5.544  1.00  0.00            
ATOM     12  HG2 LYS A   1     -10.883   3.331   6.498  1.00  0.00            
ATOM     13  CD  LYS A   1     -10.052   2.918   4.410  1.00  0.00            
ATOM     14  HD1 LYS A   1      -9.328   3.404   3.727  1.00  0.00            
ATOM     15  HD2 LYS A   1      -9.734   1.861   4.514  1.00  0.00            
ATOM     16  CE  LYS A   1     -11.402   2.851   3.632  1.00  0.00            
ATOM     17  HE1 LYS A   1     -11.254   2.080   2.842  1.00  0.00            
ATOM     18  HE2 LYS A   1     -11.729   3.807   3.176  1.00  0.00            
ATOM     19  NZ  LYS A   1     -12.486   2.242   4.456  1.00  0.00            
ATOM     20  HZ1 LYS A   1     -13.448   2.222   4.078  1.00  0.00            
ATOM     21  HZ2 LYS A   1     -12.217   1.275   4.737  1.00  0.00            
ATOM     22  HZ3 LYS A   1     -12.591   2.772   5.348  1.00  0.00            
ATOM     23  C   LYS A   1      -6.755   2.034   6.868  1.00  0.00            
ATOM     24  O   LYS A   1      -6.124   2.585   7.770  1.00  0.00            
ATOM     25  N   TYR A   2      -6.130   1.397   5.815  1.00  0.00            
ATOM     26  HN  TYR A   2      -6.621   0.924   5.081  1.00  0.00            
ATOM     27  CA  TYR A   2      -4.663   1.583   5.574  1.00  0.00            
ATOM     28  HA  TYR A   2      -4.201   1.519   6.547  1.00  0.00            
ATOM     29  CB  TYR A   2      -4.088   0.518   4.713  1.00  0.00            
ATOM     30  HB1 TYR A   2      -2.998   0.581   4.543  1.00  0.00            
ATOM     31  HB2 TYR A   2      -4.588   0.560   3.728  1.00  0.00            
ATOM     32  CG  TYR A   2      -4.216  -0.933   5.228  1.00  0.00            
ATOM     33  CD1 TYR A   2      -4.122  -2.017   4.346  1.00  0.00            
ATOM     34  HD1 TYR A   2      -4.019  -1.823   3.292  1.00  0.00            
ATOM     35  CE1 TYR A   2      -4.148  -3.383   4.755  1.00  0.00            
ATOM     36  HE1 TYR A   2      -4.138  -4.172   4.013  1.00  0.00            
ATOM     37  CZ  TYR A   2      -4.275  -3.685   6.106  1.00  0.00            
ATOM     38  OH  TYR A   2      -4.239  -5.053   6.435  1.00  0.00            
ATOM     39  HH  TYR A   2      -3.764  -5.441   5.692  1.00  0.00            
ATOM     40  CD2 TYR A   2      -4.413  -1.331   6.605  1.00  0.00            
ATOM     41  HD2 TYR A   2      -4.487  -0.550   7.341  1.00  0.00            
ATOM     42  CE2 TYR A   2      -4.389  -2.667   7.009  1.00  0.00            
ATOM     43  HE2 TYR A   2      -4.444  -2.902   8.066  1.00  0.00            
ATOM     44  C   TYR A   2      -4.282   2.989   5.100  1.00  0.00            
ATOM     45  O   TYR A   2      -5.202   3.657   4.630  1.00  0.00            
ATOM     46  N   LYS A   3      -3.027   3.481   5.175  1.00  0.00            
ATOM     47  HN  LYS A   3      -2.396   3.198   5.892  1.00  0.00            
ATOM     48  CA  LYS A   3      -2.371   4.520   4.348  1.00  0.00            
ATOM     49  HA  LYS A   3      -2.952   4.615   3.440  1.00  0.00            
ATOM     50  CB  LYS A   3      -2.413   5.899   5.061  1.00  0.00            
ATOM     51  HB1 LYS A   3      -3.423   6.092   5.464  1.00  0.00            
ATOM     52  HB2 LYS A   3      -2.225   6.675   4.293  1.00  0.00            
ATOM     53  CG  LYS A   3      -1.572   6.051   6.347  1.00  0.00            
ATOM     54  HG1 LYS A   3      -0.475   6.003   6.220  1.00  0.00            
ATOM     55  HG2 LYS A   3      -1.861   5.286   7.104  1.00  0.00            
ATOM     56  CD  LYS A   3      -1.848   7.341   7.111  1.00  0.00            
ATOM     57  HD1 LYS A   3      -2.916   7.325   7.413  1.00  0.00            
ATOM     58  HD2 LYS A   3      -1.191   7.227   7.994  1.00  0.00            
ATOM     59  CE  LYS A   3      -1.566   8.670   6.349  1.00  0.00            
ATOM     60  HE1 LYS A   3      -2.077   8.565   5.361  1.00  0.00            
ATOM     61  HE2 LYS A   3      -0.482   8.848   6.179  1.00  0.00            
ATOM     62  NZ  LYS A   3      -2.015   9.922   7.060  1.00  0.00            
ATOM     63  HZ1 LYS A   3      -3.008   9.916   7.359  1.00  0.00            
ATOM     64  HZ2 LYS A   3      -1.392   9.980   7.891  1.00  0.00            
ATOM     65  HZ3 LYS A   3      -1.883  10.787   6.494  1.00  0.00            
ATOM     66  C   LYS A   3      -0.988   4.176   3.901  1.00  0.00            
ATOM     67  O   LYS A   3      -0.346   3.360   4.571  1.00  0.00            
ATOM     68  N   TYR A   4      -0.486   4.614   2.733  1.00  0.00            
ATOM     69  HN  TYR A   4      -1.019   5.227   2.156  1.00  0.00            
ATOM     70  CA  TYR A   4       0.680   4.200   2.070  1.00  0.00            
ATOM     71  HA  TYR A   4       1.251   3.556   2.733  1.00  0.00            
ATOM     72  CB  TYR A   4       0.417   3.435   0.710  1.00  0.00            
ATOM     73  HB1 TYR A   4       1.380   3.132   0.263  1.00  0.00            
ATOM     74  HB2 TYR A   4       0.004   4.158  -0.013  1.00  0.00            
ATOM     75  CG  TYR A   4      -0.601   2.311   0.840  1.00  0.00            
ATOM     76  CD1 TYR A   4      -1.775   2.394   0.061  1.00  0.00            
ATOM     77  HD1 TYR A   4      -1.951   3.307  -0.490  1.00  0.00            
ATOM     78  CE1 TYR A   4      -2.626   1.260  -0.067  1.00  0.00            
ATOM     79  HE1 TYR A   4      -3.496   1.349  -0.702  1.00  0.00            
ATOM     80  CZ  TYR A   4      -2.329   0.058   0.589  1.00  0.00            
ATOM     81  OH  TYR A   4      -3.096  -1.081   0.382  1.00  0.00            
ATOM     82  HH  TYR A   4      -4.025  -0.856   0.218  1.00  0.00            
ATOM     83  CD2 TYR A   4      -0.286   1.100   1.441  1.00  0.00            
ATOM     84  HD2 TYR A   4       0.601   0.990   2.050  1.00  0.00            
ATOM     85  CE2 TYR A   4      -1.186   0.018   1.382  1.00  0.00            
ATOM     86  HE2 TYR A   4      -0.926  -0.862   1.963  1.00  0.00            
ATOM     87  C   TYR A   4       1.595   5.279   1.806  1.00  0.00            
ATOM     88  O   TYR A   4       1.443   6.067   0.902  1.00  0.00            
ATOM     89  N   GLN A   5       2.722   5.342   2.536  1.00  0.00            
ATOM     90  HN  GLN A   5       2.882   4.864   3.391  1.00  0.00            
ATOM     91  CA  GLN A   5       3.956   6.084   2.133  1.00  0.00            
ATOM     92  HA  GLN A   5       3.669   7.011   1.675  1.00  0.00            
ATOM     93  CB  GLN A   5       4.913   6.491   3.322  1.00  0.00            
ATOM     94  HB1 GLN A   5       5.857   6.929   2.943  1.00  0.00            
ATOM     95  HB2 GLN A   5       5.149   5.534   3.838  1.00  0.00            
ATOM     96  CG  GLN A   5       4.305   7.527   4.308  1.00  0.00            
ATOM     97  HG1 GLN A   5       5.075   7.855   5.034  1.00  0.00            
ATOM     98  HG2 GLN A   5       3.487   7.106   4.934  1.00  0.00            
ATOM     99  CD  GLN A   5       3.656   8.772   3.693  1.00  0.00            
ATOM    100  OE1 GLN A   5       2.580   8.858   3.130  1.00  0.00            
ATOM    101  NE2 GLN A   5       4.310   9.965   4.036  1.00  0.00            
ATOM    102 HE21 GLN A   5       5.001   9.957   4.764  1.00  0.00            
ATOM    103 HE22 GLN A   5       4.055  10.859   3.686  1.00  0.00            
ATOM    104  C   GLN A   5       4.820   5.372   1.082  1.00  0.00            
ATOM    105  O   GLN A   5       5.698   4.580   1.417  1.00  0.00            
ATOM    106  N   TYR A   6       4.525   5.685  -0.255  1.00  0.00            
ATOM    107  HN  TYR A   6       3.727   6.202  -0.548  1.00  0.00            
ATOM    108  CA  TYR A   6       5.140   4.966  -1.363  1.00  0.00            
ATOM    109  HA  TYR A   6       4.950   3.916  -1.201  1.00  0.00            
ATOM    110  CB  TYR A   6       4.524   5.350  -2.746  1.00  0.00            
ATOM    111  HB1 TYR A   6       4.950   4.672  -3.510  1.00  0.00            
ATOM    112  HB2 TYR A   6       4.662   6.392  -3.106  1.00  0.00            
ATOM    113  CG  TYR A   6       3.051   5.015  -2.727  1.00  0.00            
ATOM    114  CD1 TYR A   6       2.622   3.745  -3.022  1.00  0.00            
ATOM    115  HD1 TYR A   6       3.405   3.004  -2.962  1.00  0.00            
ATOM    116  CE1 TYR A   6       1.264   3.361  -2.994  1.00  0.00            
ATOM    117  HE1 TYR A   6       0.913   2.344  -2.954  1.00  0.00            
ATOM    118  CZ  TYR A   6       0.301   4.355  -2.824  1.00  0.00            
ATOM    119  OH  TYR A   6      -1.055   4.083  -2.899  1.00  0.00            
ATOM    120  HH  TYR A   6      -1.573   4.865  -2.718  1.00  0.00            
ATOM    121  CD2 TYR A   6       2.071   5.994  -2.444  1.00  0.00            
ATOM    122  HD2 TYR A   6       2.423   7.001  -2.258  1.00  0.00            
ATOM    123  CE2 TYR A   6       0.702   5.680  -2.530  1.00  0.00            
ATOM    124  HE2 TYR A   6      -0.047   6.452  -2.417  1.00  0.00            
ATOM    125  C   TYR A   6       6.618   5.070  -1.460  1.00  0.00            
ATOM    126  O   TYR A   6       7.259   6.016  -1.096  1.00  0.00            
ATOM    127  N   ASN A   7       7.293   3.956  -1.835  1.00  0.00            
ATOM    128  HN  ASN A   7       6.784   3.153  -2.124  1.00  0.00            
ATOM    129  CA  ASN A   7       8.706   3.843  -1.951  1.00  0.00            
ATOM    130  HA  ASN A   7       9.205   4.421  -1.184  1.00  0.00            
ATOM    131  CB  ASN A   7       9.191   2.316  -2.020  1.00  0.00            
ATOM    132  HB1 ASN A   7      10.206   2.205  -2.446  1.00  0.00            
ATOM    133  HB2 ASN A   7       8.509   1.772  -2.706  1.00  0.00            
ATOM    134  CG  ASN A   7       9.181   1.541  -0.698  1.00  0.00            
ATOM    135  OD1 ASN A   7       8.557   0.488  -0.497  1.00  0.00            
ATOM    136  ND2 ASN A   7       9.833   2.156   0.388  1.00  0.00            
ATOM    137 HD21 ASN A   7      10.002   3.136   0.451  1.00  0.00            
ATOM    138 HD22 ASN A   7       9.752   1.642   1.244  1.00  0.00            
ATOM    139  C   ASN A   7       9.169   4.384  -3.277  1.00  0.00            
ATOM    140  OT1 ASN A   7      10.279   5.000  -3.365  1.00  0.00            
ATOM    141  OT2 ASN A   7       8.405   4.248  -4.277  1.00  0.00            
ATOM    142  N   LYS B   1       8.335   8.032 -13.505  1.00  0.00            
ATOM    143  H1  LYS B   1       8.951   8.819 -13.220  1.00  0.00            
ATOM    144  H2  LYS B   1       8.538   7.783 -14.489  1.00  0.00            
ATOM    145  H3  LYS B   1       7.339   8.349 -13.478  1.00  0.00            
ATOM    146  CA  LYS B   1       8.641   6.833 -12.676  1.00  0.00            
ATOM    147  HA  LYS B   1       9.693   6.621 -12.710  1.00  0.00            
ATOM    148  CB  LYS B   1       8.154   7.195 -11.231  1.00  0.00            
ATOM    149  HB1 LYS B   1       7.976   6.250 -10.674  1.00  0.00            
ATOM    150  HB2 LYS B   1       7.183   7.712 -11.068  1.00  0.00            
ATOM    151  CG  LYS B   1       9.276   7.938 -10.479  1.00  0.00            
ATOM    152  HG1 LYS B   1       8.824   8.490  -9.627  1.00  0.00            
ATOM    153  HG2 LYS B   1       9.776   8.698 -11.119  1.00  0.00            
ATOM    154  CD  LYS B   1      10.319   6.999  -9.890  1.00  0.00            
ATOM    155  HD1 LYS B   1       9.804   6.357  -9.146  1.00  0.00            
ATOM    156  HD2 LYS B   1      10.781   6.472 -10.759  1.00  0.00            
ATOM    157  CE  LYS B   1      11.414   7.715  -9.088  1.00  0.00            
ATOM    158  HE1 LYS B   1      11.963   8.502  -9.631  1.00  0.00            
ATOM    159  HE2 LYS B   1      12.120   6.924  -8.747  1.00  0.00            
ATOM    160  NZ  LYS B   1      10.988   8.249  -7.740  1.00  0.00            
ATOM    161  HZ1 LYS B   1      10.314   9.023  -7.906  1.00  0.00            
ATOM    162  HZ2 LYS B   1      10.619   7.528  -7.081  1.00  0.00            
ATOM    163  HZ3 LYS B   1      11.777   8.794  -7.341  1.00  0.00            
ATOM    164  C   LYS B   1       7.985   5.573 -13.163  1.00  0.00            
ATOM    165  O   LYS B   1       7.044   5.534 -13.953  1.00  0.00            
ATOM    166  N   TYR B   2       8.371   4.374 -12.732  1.00  0.00            
ATOM    167  HN  TYR B   2       9.282   4.346 -12.312  1.00  0.00            
ATOM    168  CA  TYR B   2       7.751   3.124 -13.192  1.00  0.00            
ATOM    169  HA  TYR B   2       7.602   3.263 -14.249  1.00  0.00            
ATOM    170  CB  TYR B   2       8.776   2.050 -13.063  1.00  0.00            
ATOM    171  HB1 TYR B   2       9.086   1.826 -12.015  1.00  0.00            
ATOM    172  HB2 TYR B   2       9.751   2.215 -13.563  1.00  0.00            
ATOM    173  CG  TYR B   2       8.332   0.727 -13.739  1.00  0.00            
ATOM    174  CD1 TYR B   2       8.364   0.464 -15.119  1.00  0.00            
ATOM    175  HD1 TYR B   2       8.601   1.228 -15.848  1.00  0.00            
ATOM    176  CE1 TYR B   2       7.961  -0.805 -15.653  1.00  0.00            
ATOM    177  HE1 TYR B   2       7.973  -0.918 -16.724  1.00  0.00            
ATOM    178  CZ  TYR B   2       7.778  -1.935 -14.881  1.00  0.00            
ATOM    179  OH  TYR B   2       7.326  -3.217 -15.344  1.00  0.00            
ATOM    180  HH  TYR B   2       7.488  -3.826 -14.619  1.00  0.00            
ATOM    181  CD2 TYR B   2       8.061  -0.404 -12.895  1.00  0.00            
ATOM    182  HD2 TYR B   2       8.269  -0.327 -11.848  1.00  0.00            
ATOM    183  CE2 TYR B   2       7.797  -1.689 -13.492  1.00  0.00            
ATOM    184  HE2 TYR B   2       7.619  -2.543 -12.848  1.00  0.00            
ATOM    185  C   TYR B   2       6.557   2.890 -12.325  1.00  0.00            
ATOM    186  O   TYR B   2       6.397   3.445 -11.231  1.00  0.00            
ATOM    187  N   LYS B   3       5.516   2.229 -12.879  1.00  0.00            
ATOM    188  HN  LYS B   3       5.511   1.949 -13.828  1.00  0.00            
ATOM    189  CA  LYS B   3       4.360   1.980 -12.159  1.00  0.00            
ATOM    190  HA  LYS B   3       3.974   2.933 -11.816  1.00  0.00            
ATOM    191  CB  LYS B   3       3.253   1.446 -13.143  1.00  0.00            
ATOM    192  HB1 LYS B   3       2.802   2.290 -13.714  1.00  0.00            
ATOM    193  HB2 LYS B   3       2.449   0.940 -12.556  1.00  0.00            
ATOM    194  CG  LYS B   3       3.666   0.387 -14.212  1.00  0.00            
ATOM    195  HG1 LYS B   3       4.312   0.854 -14.979  1.00  0.00            
ATOM    196  HG2 LYS B   3       2.716   0.133 -14.735  1.00  0.00            
ATOM    197  CD  LYS B   3       4.316  -0.879 -13.691  1.00  0.00            
ATOM    198  HD1 LYS B   3       4.734  -1.446 -14.550  1.00  0.00            
ATOM    199  HD2 LYS B   3       5.176  -0.556 -13.067  1.00  0.00            
ATOM    200  CE  LYS B   3       3.288  -1.766 -12.871  1.00  0.00            
ATOM    201  HE1 LYS B   3       2.383  -2.073 -13.426  1.00  0.00            
ATOM    202  HE2 LYS B   3       2.971  -1.081 -12.053  1.00  0.00            
ATOM    203  NZ  LYS B   3       3.944  -2.917 -12.295  1.00  0.00            
ATOM    204  HZ1 LYS B   3       4.308  -3.545 -13.045  1.00  0.00            
ATOM    205  HZ2 LYS B   3       4.769  -2.731 -11.697  1.00  0.00            
ATOM    206  HZ3 LYS B   3       3.149  -3.413 -11.842  1.00  0.00            
ATOM    207  C   LYS B   3       4.361   1.132 -10.919  1.00  0.00            
ATOM    208  O   LYS B   3       5.272   0.276 -10.743  1.00  0.00            
ATOM    209  N   TYR B   4       3.469   1.342  -9.949  1.00  0.00            
ATOM    210  HN  TYR B   4       2.821   2.100 -10.020  1.00  0.00            
ATOM    211  CA  TYR B   4       3.247   0.606  -8.729  1.00  0.00            
ATOM    212  HA  TYR B   4       4.216   0.474  -8.264  1.00  0.00            
ATOM    213  CB  TYR B   4       2.365   1.309  -7.636  1.00  0.00            
ATOM    214  HB1 TYR B   4       2.397   0.663  -6.734  1.00  0.00            
ATOM    215  HB2 TYR B   4       1.315   1.533  -7.916  1.00  0.00            
ATOM    216  CG  TYR B   4       2.909   2.632  -7.225  1.00  0.00            
ATOM    217  CD1 TYR B   4       2.068   3.785  -7.254  1.00  0.00            
ATOM    218  HD1 TYR B   4       1.064   3.720  -7.650  1.00  0.00            
ATOM    219  CE1 TYR B   4       2.491   4.968  -6.680  1.00  0.00            
ATOM    220  HE1 TYR B   4       1.808   5.794  -6.511  1.00  0.00            
ATOM    221  CZ  TYR B   4       3.807   5.172  -6.318  1.00  0.00            
ATOM    222  OH  TYR B   4       4.142   6.493  -5.899  1.00  0.00            
ATOM    223  HH  TYR B   4       4.991   6.532  -5.450  1.00  0.00            
ATOM    224  CD2 TYR B   4       4.200   2.802  -6.739  1.00  0.00            
ATOM    225  HD2 TYR B   4       4.809   1.927  -6.614  1.00  0.00            
ATOM    226  CE2 TYR B   4       4.618   4.080  -6.311  1.00  0.00            
ATOM    227  HE2 TYR B   4       5.627   4.322  -6.006  1.00  0.00            
ATOM    228  C   TYR B   4       2.756  -0.767  -8.898  1.00  0.00            
ATOM    229  O   TYR B   4       1.927  -1.082  -9.756  1.00  0.00            
ATOM    230  N   GLN B   5       3.217  -1.691  -8.052  1.00  0.00            
ATOM    231  HN  GLN B   5       3.962  -1.422  -7.443  1.00  0.00            
ATOM    232  CA  GLN B   5       2.779  -3.097  -7.914  1.00  0.00            
ATOM    233  HA  GLN B   5       2.217  -3.338  -8.801  1.00  0.00            
ATOM    234  CB  GLN B   5       4.049  -4.004  -7.926  1.00  0.00            
ATOM    235  HB1 GLN B   5       4.825  -3.553  -7.269  1.00  0.00            
ATOM    236  HB2 GLN B   5       4.520  -3.864  -8.923  1.00  0.00            
ATOM    237  CG  GLN B   5       3.735  -5.441  -7.541  1.00  0.00            
ATOM    238  HG1 GLN B   5       2.965  -5.844  -8.237  1.00  0.00            
ATOM    239  HG2 GLN B   5       3.422  -5.510  -6.482  1.00  0.00            
ATOM    240  CD  GLN B   5       5.035  -6.213  -7.686  1.00  0.00            
ATOM    241  OE1 GLN B   5       5.442  -6.696  -8.790  1.00  0.00            
ATOM    242  NE2 GLN B   5       5.876  -6.250  -6.602  1.00  0.00            
ATOM    243 HE21 GLN B   5       5.391  -6.238  -5.720  1.00  0.00            
ATOM    244 HE22 GLN B   5       6.856  -6.388  -6.721  1.00  0.00            
ATOM    245  C   GLN B   5       1.832  -3.312  -6.685  1.00  0.00            
ATOM    246  O   GLN B   5       2.010  -2.968  -5.495  1.00  0.00            
ATOM    247  N   TYR B   6       0.620  -3.965  -6.943  1.00  0.00            
ATOM    248  HN  TYR B   6       0.368  -4.102  -7.892  1.00  0.00            
ATOM    249  CA  TYR B   6      -0.349  -4.214  -5.927  1.00  0.00            
ATOM    250  HA  TYR B   6       0.019  -3.917  -4.957  1.00  0.00            
ATOM    251  CB  TYR B   6      -1.600  -3.347  -6.137  1.00  0.00            
ATOM    252  HB1 TYR B   6      -2.332  -3.598  -5.345  1.00  0.00            
ATOM    253  HB2 TYR B   6      -2.074  -3.575  -7.125  1.00  0.00            
ATOM    254  CG  TYR B   6      -1.552  -1.844  -6.226  1.00  0.00            
ATOM    255  CD1 TYR B   6      -1.409  -1.085  -5.011  1.00  0.00            
ATOM    256  HD1 TYR B   6      -1.215  -1.647  -4.112  1.00  0.00            
ATOM    257  CE1 TYR B   6      -1.668   0.238  -4.994  1.00  0.00            
ATOM    258  HE1 TYR B   6      -1.473   0.740  -4.051  1.00  0.00            
ATOM    259  CZ  TYR B   6      -1.954   0.927  -6.185  1.00  0.00            
ATOM    260  OH  TYR B   6      -2.285   2.351  -6.116  1.00  0.00            
ATOM    261  HH  TYR B   6      -2.234   2.673  -5.215  1.00  0.00            
ATOM    262  CD2 TYR B   6      -1.993  -1.175  -7.386  1.00  0.00            
ATOM    263  HD2 TYR B   6      -2.179  -1.741  -8.287  1.00  0.00            
ATOM    264  CE2 TYR B   6      -2.185   0.197  -7.342  1.00  0.00            
ATOM    265  HE2 TYR B   6      -2.696   0.729  -8.135  1.00  0.00            
ATOM    266  C   TYR B   6      -0.744  -5.737  -5.834  1.00  0.00            
ATOM    267  O   TYR B   6      -1.226  -6.403  -6.771  1.00  0.00            
ATOM    268  N   ASN B   7      -0.520  -6.335  -4.622  1.00  0.00            
ATOM    269  HN  ASN B   7      -0.333  -5.849  -3.771  1.00  0.00            
ATOM    270  CA  ASN B   7      -0.664  -7.758  -4.489  1.00  0.00            
ATOM    271  HA  ASN B   7      -1.197  -8.229  -5.307  1.00  0.00            
ATOM    272  CB  ASN B   7       0.740  -8.417  -4.355  1.00  0.00            
ATOM    273  HB1 ASN B   7       0.418  -9.477  -4.293  1.00  0.00            
ATOM    274  HB2 ASN B   7       1.288  -8.156  -3.429  1.00  0.00            
ATOM    275  CG  ASN B   7       1.658  -8.432  -5.618  1.00  0.00            
ATOM    276  OD1 ASN B   7       2.895  -8.460  -5.546  1.00  0.00            
ATOM    277  ND2 ASN B   7       0.986  -8.502  -6.778  1.00  0.00            
ATOM    278 HD21 ASN B   7      -0.017  -8.492  -6.805  1.00  0.00            
ATOM    279 HD22 ASN B   7       1.507  -8.591  -7.624  1.00  0.00            
ATOM    280  C   ASN B   7      -1.589  -8.138  -3.270  1.00  0.00            
ATOM    281  OT1 ASN B   7      -2.672  -8.658  -3.540  1.00  0.00            
ATOM    282  OT2 ASN B   7      -1.160  -7.949  -2.089  1.00  0.00            
ATOM    283  N   LYS C   1      10.028  -7.963   8.109  1.00  0.00            
ATOM    284  H1  LYS C   1       9.837  -8.028   9.131  1.00  0.00            
ATOM    285  H2  LYS C   1      10.524  -8.803   7.723  1.00  0.00            
ATOM    286  H3  LYS C   1      10.605  -7.109   7.973  1.00  0.00            
ATOM    287  CA  LYS C   1       8.766  -7.967   7.309  1.00  0.00            
ATOM    288  HA  LYS C   1       9.138  -8.153   6.304  1.00  0.00            
ATOM    289  CB  LYS C   1       7.953  -9.160   7.877  1.00  0.00            
ATOM    290  HB1 LYS C   1       8.565  -9.782   8.566  1.00  0.00            
ATOM    291  HB2 LYS C   1       7.749  -9.875   7.048  1.00  0.00            
ATOM    292  CG  LYS C   1       6.641  -8.896   8.716  1.00  0.00            
ATOM    293  HG1 LYS C   1       6.104  -8.007   8.318  1.00  0.00            
ATOM    294  HG2 LYS C   1       6.960  -8.483   9.703  1.00  0.00            
ATOM    295  CD  LYS C   1       5.696 -10.103   8.807  1.00  0.00            
ATOM    296  HD1 LYS C   1       6.105 -10.821   9.547  1.00  0.00            
ATOM    297  HD2 LYS C   1       4.828  -9.697   9.369  1.00  0.00            
ATOM    298  CE  LYS C   1       5.385 -10.893   7.546  1.00  0.00            
ATOM    299  HE1 LYS C   1       6.220 -11.391   7.008  1.00  0.00            
ATOM    300  HE2 LYS C   1       4.957 -10.200   6.783  1.00  0.00            
ATOM    301  NZ  LYS C   1       4.384 -11.938   7.911  1.00  0.00            
ATOM    302  HZ1 LYS C   1       4.702 -12.667   8.586  1.00  0.00            
ATOM    303  HZ2 LYS C   1       3.538 -11.444   8.263  1.00  0.00            
ATOM    304  HZ3 LYS C   1       4.196 -12.452   7.025  1.00  0.00            
ATOM    305  C   LYS C   1       8.019  -6.674   7.255  1.00  0.00            
ATOM    306  O   LYS C   1       7.862  -5.989   8.259  1.00  0.00            
ATOM    307  N   TYR C   2       7.336  -6.339   6.194  1.00  0.00            
ATOM    308  HN  TYR C   2       7.375  -6.831   5.332  1.00  0.00            
ATOM    309  CA  TYR C   2       6.369  -5.176   6.057  1.00  0.00            
ATOM    310  HA  TYR C   2       6.940  -4.326   6.395  1.00  0.00            
ATOM    311  CB  TYR C   2       6.128  -4.935   4.519  1.00  0.00            
ATOM    312  HB1 TYR C   2       5.673  -5.845   4.066  1.00  0.00            
ATOM    313  HB2 TYR C   2       7.115  -4.723   4.058  1.00  0.00            
ATOM    314  CG  TYR C   2       4.995  -3.913   4.249  1.00  0.00            
ATOM    315  CD1 TYR C   2       3.629  -4.187   4.234  1.00  0.00            
ATOM    316  HD1 TYR C   2       3.362  -5.224   4.378  1.00  0.00            
ATOM    317  CE1 TYR C   2       2.740  -3.219   3.739  1.00  0.00            
ATOM    318  HE1 TYR C   2       1.700  -3.510   3.660  1.00  0.00            
ATOM    319  CZ  TYR C   2       3.169  -1.948   3.335  1.00  0.00            
ATOM    320  OH  TYR C   2       2.268  -1.100   2.677  1.00  0.00            
ATOM    321  HH  TYR C   2       2.605  -0.204   2.759  1.00  0.00            
ATOM    322  CD2 TYR C   2       5.403  -2.560   3.959  1.00  0.00            
ATOM    323  HD2 TYR C   2       6.405  -2.173   3.951  1.00  0.00            
ATOM    324  CE2 TYR C   2       4.469  -1.575   3.532  1.00  0.00            
ATOM    325  HE2 TYR C   2       4.853  -0.581   3.339  1.00  0.00            
ATOM    326  C   TYR C   2       5.025  -5.294   6.908  1.00  0.00            
ATOM    327  O   TYR C   2       4.393  -6.353   7.038  1.00  0.00            
ATOM    328  N   LYS C   3       4.687  -4.145   7.637  1.00  0.00            
ATOM    329  HN  LYS C   3       5.258  -3.328   7.612  1.00  0.00            
ATOM    330  CA  LYS C   3       3.592  -4.029   8.556  1.00  0.00            
ATOM    331  HA  LYS C   3       2.973  -4.919   8.448  1.00  0.00            
ATOM    332  CB  LYS C   3       4.063  -4.009  10.064  1.00  0.00            
ATOM    333  HB1 LYS C   3       4.558  -4.986  10.240  1.00  0.00            
ATOM    334  HB2 LYS C   3       3.139  -3.913  10.665  1.00  0.00            
ATOM    335  CG  LYS C   3       5.131  -2.911  10.454  1.00  0.00            
ATOM    336  HG1 LYS C   3       4.790  -1.928  10.080  1.00  0.00            
ATOM    337  HG2 LYS C   3       6.086  -3.244   9.994  1.00  0.00            
ATOM    338  CD  LYS C   3       5.287  -2.819  11.943  1.00  0.00            
ATOM    339  HD1 LYS C   3       4.266  -2.767  12.386  1.00  0.00            
ATOM    340  HD2 LYS C   3       5.758  -3.750  12.306  1.00  0.00            
ATOM    341  CE  LYS C   3       6.229  -1.691  12.370  1.00  0.00            
ATOM    342  HE1 LYS C   3       5.795  -0.704  12.084  1.00  0.00            
ATOM    343  HE2 LYS C   3       7.156  -1.710  11.752  1.00  0.00            
ATOM    344  NZ  LYS C   3       6.449  -1.630  13.807  1.00  0.00            
ATOM    345  HZ1 LYS C   3       7.023  -0.788  13.985  1.00  0.00            
ATOM    346  HZ2 LYS C   3       5.582  -1.591  14.388  1.00  0.00            
ATOM    347  HZ3 LYS C   3       7.003  -2.440  14.142  1.00  0.00            
ATOM    348  C   LYS C   3       2.756  -2.802   8.277  1.00  0.00            
ATOM    349  O   LYS C   3       3.304  -1.729   8.051  1.00  0.00            
ATOM    350  N   TYR C   4       1.461  -2.965   8.055  1.00  0.00            
ATOM    351  HN  TYR C   4       1.072  -3.875   8.132  1.00  0.00            
ATOM    352  CA  TYR C   4       0.543  -1.868   7.681  1.00  0.00            
ATOM    353  HA  TYR C   4       0.765  -1.578   6.663  1.00  0.00            
ATOM    354  CB  TYR C   4      -0.910  -2.495   7.576  1.00  0.00            
ATOM    355  HB1 TYR C   4      -1.627  -1.796   7.107  1.00  0.00            
ATOM    356  HB2 TYR C   4      -1.267  -2.697   8.610  1.00  0.00            
ATOM    357  CG  TYR C   4      -0.943  -3.717   6.675  1.00  0.00            
ATOM    358  CD1 TYR C   4      -1.099  -4.981   7.332  1.00  0.00            
ATOM    359  HD1 TYR C   4      -1.167  -5.014   8.405  1.00  0.00            
ATOM    360  CE1 TYR C   4      -0.958  -6.178   6.564  1.00  0.00            
ATOM    361  HE1 TYR C   4      -1.158  -7.080   7.126  1.00  0.00            
ATOM    362  CZ  TYR C   4      -0.857  -6.106   5.193  1.00  0.00            
ATOM    363  OH  TYR C   4      -0.759  -7.274   4.427  1.00  0.00            
ATOM    364  HH  TYR C   4      -0.334  -7.038   3.601  1.00  0.00            
ATOM    365  CD2 TYR C   4      -0.877  -3.666   5.254  1.00  0.00            
ATOM    366  HD2 TYR C   4      -0.753  -2.717   4.753  1.00  0.00            
ATOM    367  CE2 TYR C   4      -0.801  -4.912   4.524  1.00  0.00            
ATOM    368  HE2 TYR C   4      -0.582  -4.826   3.473  1.00  0.00            
ATOM    369  C   TYR C   4       0.542  -0.572   8.466  1.00  0.00            
ATOM    370  O   TYR C   4       0.583  -0.647   9.708  1.00  0.00            
ATOM    371  N   GLN C   5       0.354   0.510   7.813  1.00  0.00            
ATOM    372  HN  GLN C   5       0.410   0.569   6.824  1.00  0.00            
ATOM    373  CA  GLN C   5       0.065   1.829   8.507  1.00  0.00            
ATOM    374  HA  GLN C   5       0.363   1.802   9.541  1.00  0.00            
ATOM    375  CB  GLN C   5       0.842   2.995   7.897  1.00  0.00            
ATOM    376  HB1 GLN C   5       1.042   3.045   6.800  1.00  0.00            
ATOM    377  HB2 GLN C   5       1.917   2.731   8.032  1.00  0.00            
ATOM    378  CG  GLN C   5       0.709   4.387   8.588  1.00  0.00            
ATOM    379  HG1 GLN C   5      -0.277   4.748   8.211  1.00  0.00            
ATOM    380  HG2 GLN C   5       1.508   5.040   8.182  1.00  0.00            
ATOM    381  CD  GLN C   5       0.883   4.370  10.110  1.00  0.00            
ATOM    382  OE1 GLN C   5      -0.005   4.887  10.821  1.00  0.00            
ATOM    383  NE2 GLN C   5       2.119   4.055  10.601  1.00  0.00            
ATOM    384 HE21 GLN C   5       2.719   3.636   9.922  1.00  0.00            
ATOM    385 HE22 GLN C   5       2.353   4.289  11.545  1.00  0.00            
ATOM    386  C   GLN C   5      -1.393   2.304   8.578  1.00  0.00            
ATOM    387  O   GLN C   5      -2.084   2.595   7.636  1.00  0.00            
ATOM    388  N   TYR C   6      -1.986   2.251   9.748  1.00  0.00            
ATOM    389  HN  TYR C   6      -1.496   1.786  10.487  1.00  0.00            
ATOM    390  CA  TYR C   6      -3.356   2.697  10.060  1.00  0.00            
ATOM    391  HA  TYR C   6      -3.985   2.260   9.301  1.00  0.00            
ATOM    392  CB  TYR C   6      -3.880   2.300  11.436  1.00  0.00            
ATOM    393  HB1 TYR C   6      -4.827   2.770  11.761  1.00  0.00            
ATOM    394  HB2 TYR C   6      -3.059   2.441  12.167  1.00  0.00            
ATOM    395  CG  TYR C   6      -4.130   0.796  11.457  1.00  0.00            
ATOM    396  CD1 TYR C   6      -5.370   0.237  10.957  1.00  0.00            
ATOM    397  HD1 TYR C   6      -6.057   0.940  10.511  1.00  0.00            
ATOM    398  CE1 TYR C   6      -5.616  -1.042  10.822  1.00  0.00            
ATOM    399  HE1 TYR C   6      -6.539  -1.381  10.366  1.00  0.00            
ATOM    400  CZ  TYR C   6      -4.667  -1.967  11.273  1.00  0.00            
ATOM    401  OH  TYR C   6      -4.942  -3.391  11.198  1.00  0.00            
ATOM    402  HH  TYR C   6      -5.758  -3.478  10.705  1.00  0.00            
ATOM    403  CD2 TYR C   6      -3.201  -0.154  11.834  1.00  0.00            
ATOM    404  HD2 TYR C   6      -2.217   0.154  12.174  1.00  0.00            
ATOM    405  CE2 TYR C   6      -3.453  -1.551  11.745  1.00  0.00            
ATOM    406  HE2 TYR C   6      -2.636  -2.211  12.006  1.00  0.00            
ATOM    407  C   TYR C   6      -3.619   4.239   9.849  1.00  0.00            
ATOM    408  O   TYR C   6      -2.791   5.088  10.147  1.00  0.00            
ATOM    409  N   ASN C   7      -4.859   4.639   9.439  1.00  0.00            
ATOM    410  HN  ASN C   7      -5.421   3.961   8.980  1.00  0.00            
ATOM    411  CA  ASN C   7      -5.172   6.007   9.170  1.00  0.00            
ATOM    412  HA  ASN C   7      -4.283   6.611   9.260  1.00  0.00            
ATOM    413  CB  ASN C   7      -5.945   5.993   7.851  1.00  0.00            
ATOM    414  HB1 ASN C   7      -6.911   5.429   7.933  1.00  0.00            
ATOM    415  HB2 ASN C   7      -5.367   5.473   7.063  1.00  0.00            
ATOM    416  CG  ASN C   7      -6.092   7.365   7.193  1.00  0.00            
ATOM    417  OD1 ASN C   7      -5.334   7.667   6.292  1.00  0.00            
ATOM    418  ND2 ASN C   7      -7.084   8.166   7.591  1.00  0.00            
ATOM    419 HD21 ASN C   7      -7.684   7.805   8.308  1.00  0.00            
ATOM    420 HD22 ASN C   7      -7.206   9.060   7.165  1.00  0.00            
ATOM    421  C   ASN C   7      -6.177   6.527  10.222  1.00  0.00            
ATOM    422  OT1 ASN C   7      -5.991   7.646  10.774  1.00  0.00            
ATOM    423  OT2 ASN C   7      -7.139   5.762  10.545  1.00  0.00            
ATOM    424  N   LYS D   1       3.232  -5.724  -1.245  1.00  0.00            
ATOM    425  H1  LYS D   1       3.337  -5.126  -2.094  1.00  0.00            
ATOM    426  H2  LYS D   1       4.060  -6.355  -1.205  1.00  0.00            
ATOM    427  H3  LYS D   1       2.411  -6.329  -1.439  1.00  0.00            
ATOM    428  CA  LYS D   1       3.183  -4.989   0.001  1.00  0.00            
ATOM    429  HA  LYS D   1       3.037  -5.657   0.838  1.00  0.00            
ATOM    430  CB  LYS D   1       4.491  -4.228   0.366  1.00  0.00            
ATOM    431  HB1 LYS D   1       5.271  -4.957   0.681  1.00  0.00            
ATOM    432  HB2 LYS D   1       4.266  -3.632   1.286  1.00  0.00            
ATOM    433  CG  LYS D   1       5.112  -3.208  -0.612  1.00  0.00            
ATOM    434  HG1 LYS D   1       4.287  -2.577  -0.988  1.00  0.00            
ATOM    435  HG2 LYS D   1       5.497  -3.768  -1.484  1.00  0.00            
ATOM    436  CD  LYS D   1       6.142  -2.260   0.065  1.00  0.00            
ATOM    437  HD1 LYS D   1       6.310  -1.584  -0.799  1.00  0.00            
ATOM    438  HD2 LYS D   1       5.588  -1.726   0.869  1.00  0.00            
ATOM    439  CE  LYS D   1       7.386  -2.839   0.760  1.00  0.00            
ATOM    440  HE1 LYS D   1       7.948  -3.419  -0.002  1.00  0.00            
ATOM    441  HE2 LYS D   1       7.036  -3.410   1.646  1.00  0.00            
ATOM    442  NZ  LYS D   1       8.321  -1.775   1.110  1.00  0.00            
ATOM    443  HZ1 LYS D   1       8.308  -0.950   0.469  1.00  0.00            
ATOM    444  HZ2 LYS D   1       8.221  -1.443   2.090  1.00  0.00            
ATOM    445  HZ3 LYS D   1       9.311  -2.038   0.931  1.00  0.00            
ATOM    446  C   LYS D   1       1.956  -4.096   0.076  1.00  0.00            
ATOM    447  O   LYS D   1       1.181  -4.261   1.030  1.00  0.00            
ATOM    448  N   TYR D   2       1.699  -3.191  -0.899  1.00  0.00            
ATOM    449  HN  TYR D   2       2.377  -3.112  -1.617  1.00  0.00            
ATOM    450  CA  TYR D   2       0.498  -2.422  -1.214  1.00  0.00            
ATOM    451  HA  TYR D   2       0.129  -1.954  -0.309  1.00  0.00            
ATOM    452  CB  TYR D   2       0.746  -1.417  -2.306  1.00  0.00            
ATOM    453  HB1 TYR D   2      -0.082  -0.675  -2.413  1.00  0.00            
ATOM    454  HB2 TYR D   2       0.912  -2.015  -3.226  1.00  0.00            
ATOM    455  CG  TYR D   2       2.033  -0.609  -2.089  1.00  0.00            
ATOM    456  CD1 TYR D   2       2.378   0.029  -0.878  1.00  0.00            
ATOM    457  HD1 TYR D   2       1.659   0.071  -0.072  1.00  0.00            
ATOM    458  CE1 TYR D   2       3.564   0.751  -0.789  1.00  0.00            
ATOM    459  HE1 TYR D   2       3.849   1.183   0.155  1.00  0.00            
ATOM    460  CZ  TYR D   2       4.428   0.766  -1.807  1.00  0.00            
ATOM    461  OH  TYR D   2       5.730   1.286  -1.648  1.00  0.00            
ATOM    462  HH  TYR D   2       5.837   1.457  -0.701  1.00  0.00            
ATOM    463  CD2 TYR D   2       2.898  -0.465  -3.210  1.00  0.00            
ATOM    464  HD2 TYR D   2       2.721  -0.983  -4.136  1.00  0.00            
ATOM    465  CE2 TYR D   2       4.142   0.228  -3.055  1.00  0.00            
ATOM    466  HE2 TYR D   2       4.872   0.408  -3.838  1.00  0.00            
ATOM    467  C   TYR D   2      -0.691  -3.306  -1.679  1.00  0.00            
ATOM    468  O   TYR D   2      -0.471  -4.278  -2.433  1.00  0.00            
ATOM    469  N   LYS D   3      -1.974  -2.924  -1.388  1.00  0.00            
ATOM    470  HN  LYS D   3      -2.250  -2.130  -0.850  1.00  0.00            
ATOM    471  CA  LYS D   3      -3.148  -3.709  -1.770  1.00  0.00            
ATOM    472  HA  LYS D   3      -2.789  -4.551  -2.341  1.00  0.00            
ATOM    473  CB  LYS D   3      -4.075  -4.101  -0.587  1.00  0.00            
ATOM    474  HB1 LYS D   3      -5.027  -4.557  -0.947  1.00  0.00            
ATOM    475  HB2 LYS D   3      -4.584  -3.314   0.014  1.00  0.00            
ATOM    476  CG  LYS D   3      -3.316  -4.956   0.477  1.00  0.00            
ATOM    477  HG1 LYS D   3      -3.973  -4.990   1.378  1.00  0.00            
ATOM    478  HG2 LYS D   3      -2.441  -4.370   0.796  1.00  0.00            
ATOM    479  CD  LYS D   3      -2.711  -6.329   0.064  1.00  0.00            
ATOM    480  HD1 LYS D   3      -2.076  -6.187  -0.834  1.00  0.00            
ATOM    481  HD2 LYS D   3      -1.983  -6.705   0.816  1.00  0.00            
ATOM    482  CE  LYS D   3      -3.858  -7.368  -0.256  1.00  0.00            
ATOM    483  HE1 LYS D   3      -4.450  -7.123  -1.164  1.00  0.00            
ATOM    484  HE2 LYS D   3      -4.634  -7.460   0.522  1.00  0.00            
ATOM    485  NZ  LYS D   3      -3.188  -8.667  -0.366  1.00  0.00            
ATOM    486  HZ1 LYS D   3      -2.568  -8.762   0.460  1.00  0.00            
ATOM    487  HZ2 LYS D   3      -3.785  -9.494  -0.575  1.00  0.00            
ATOM    488  HZ3 LYS D   3      -2.469  -8.507  -1.102  1.00  0.00            
ATOM    489  C   LYS D   3      -3.981  -2.825  -2.671  1.00  0.00            
ATOM    490  O   LYS D   3      -4.094  -1.611  -2.375  1.00  0.00            
ATOM    491  N   TYR D   4      -4.741  -3.392  -3.636  1.00  0.00            
ATOM    492  HN  TYR D   4      -4.550  -4.329  -3.904  1.00  0.00            
ATOM    493  CA  TYR D   4      -5.589  -2.746  -4.639  1.00  0.00            
ATOM    494  HA  TYR D   4      -5.255  -1.720  -4.726  1.00  0.00            
ATOM    495  CB  TYR D   4      -5.526  -3.371  -6.080  1.00  0.00            
ATOM    496  HB1 TYR D   4      -5.879  -4.423  -6.018  1.00  0.00            
ATOM    497  HB2 TYR D   4      -4.493  -3.515  -6.452  1.00  0.00            
ATOM    498  CG  TYR D   4      -6.308  -2.606  -7.130  1.00  0.00            
ATOM    499  CD1 TYR D   4      -5.739  -1.397  -7.684  1.00  0.00            
ATOM    500  HD1 TYR D   4      -4.715  -1.134  -7.462  1.00  0.00            
ATOM    501  CE1 TYR D   4      -6.472  -0.607  -8.484  1.00  0.00            
ATOM    502  HE1 TYR D   4      -6.029   0.310  -8.843  1.00  0.00            
ATOM    503  CZ  TYR D   4      -7.814  -0.841  -8.643  1.00  0.00            
ATOM    504  OH  TYR D   4      -8.659   0.011  -9.468  1.00  0.00            
ATOM    505  HH  TYR D   4      -9.290  -0.566  -9.911  1.00  0.00            
ATOM    506  CD2 TYR D   4      -7.593  -2.998  -7.520  1.00  0.00            
ATOM    507  HD2 TYR D   4      -8.114  -3.888  -7.207  1.00  0.00            
ATOM    508  CE2 TYR D   4      -8.368  -2.063  -8.239  1.00  0.00            
ATOM    509  HE2 TYR D   4      -9.394  -2.309  -8.460  1.00  0.00            
ATOM    510  C   TYR D   4      -6.944  -2.675  -4.028  1.00  0.00            
ATOM    511  O   TYR D   4      -7.410  -3.737  -3.531  1.00  0.00            
ATOM    512  N   GLN D   5      -7.599  -1.481  -4.103  1.00  0.00            
ATOM    513  HN  GLN D   5      -7.256  -0.725  -4.661  1.00  0.00            
ATOM    514  CA  GLN D   5      -8.816  -1.205  -3.288  1.00  0.00            
ATOM    515  HA  GLN D   5      -9.202  -0.285  -3.708  1.00  0.00            
ATOM    516  CB  GLN D   5     -10.042  -2.156  -3.503  1.00  0.00            
ATOM    517  HB1 GLN D   5     -10.867  -2.068  -2.758  1.00  0.00            
ATOM    518  HB2 GLN D   5      -9.728  -3.203  -3.289  1.00  0.00            
ATOM    519  CG  GLN D   5     -10.803  -2.011  -4.899  1.00  0.00            
ATOM    520  HG1 GLN D   5     -11.750  -2.587  -5.004  1.00  0.00            
ATOM    521  HG2 GLN D   5      -9.957  -2.284  -5.566  1.00  0.00            
ATOM    522  CD  GLN D   5     -11.116  -0.540  -5.111  1.00  0.00            
ATOM    523  OE1 GLN D   5     -11.849   0.142  -4.367  1.00  0.00            
ATOM    524  NE2 GLN D   5     -10.602   0.050  -6.232  1.00  0.00            
ATOM    525 HE21 GLN D   5      -9.928  -0.373  -6.834  1.00  0.00            
ATOM    526 HE22 GLN D   5     -10.675   1.040  -6.133  1.00  0.00            
ATOM    527  C   GLN D   5      -8.643  -0.982  -1.834  1.00  0.00            
ATOM    528  O   GLN D   5      -8.221  -1.828  -1.037  1.00  0.00            
ATOM    529  N   TYR D   6      -9.033   0.284  -1.449  1.00  0.00            
ATOM    530  HN  TYR D   6      -9.277   1.021  -2.076  1.00  0.00            
ATOM    531  CA  TYR D   6      -9.201   0.552  -0.015  1.00  0.00            
ATOM    532  HA  TYR D   6      -8.352   0.217   0.562  1.00  0.00            
ATOM    533  CB  TYR D   6      -9.545   2.064   0.238  1.00  0.00            
ATOM    534  HB1 TYR D   6      -9.868   2.356   1.259  1.00  0.00            
ATOM    535  HB2 TYR D   6     -10.271   2.372  -0.543  1.00  0.00            
ATOM    536  CG  TYR D   6      -8.297   2.813  -0.066  1.00  0.00            
ATOM    537  CD1 TYR D   6      -7.235   2.801   0.812  1.00  0.00            
ATOM    538  HD1 TYR D   6      -7.243   2.416   1.823  1.00  0.00            
ATOM    539  CE1 TYR D   6      -6.036   3.433   0.520  1.00  0.00            
ATOM    540  HE1 TYR D   6      -5.240   3.339   1.253  1.00  0.00            
ATOM    541  CZ  TYR D   6      -5.856   4.081  -0.674  1.00  0.00            
ATOM    542  OH  TYR D   6      -4.605   4.737  -1.000  1.00  0.00            
ATOM    543  HH  TYR D   6      -4.016   4.599  -0.253  1.00  0.00            
ATOM    544  CD2 TYR D   6      -8.183   3.575  -1.261  1.00  0.00            
ATOM    545  HD2 TYR D   6      -8.962   3.619  -2.004  1.00  0.00            
ATOM    546  CE2 TYR D   6      -6.928   4.185  -1.558  1.00  0.00            
ATOM    547  HE2 TYR D   6      -6.840   4.672  -2.524  1.00  0.00            
ATOM    548  C   TYR D   6     -10.311  -0.168   0.663  1.00  0.00            
ATOM    549  O   TYR D   6     -11.485  -0.097   0.263  1.00  0.00            
ATOM    550  N   ASN D   7      -9.906  -0.927   1.680  1.00  0.00            
ATOM    551  HN  ASN D   7      -8.916  -1.027   1.813  1.00  0.00            
ATOM    552  CA  ASN D   7     -10.793  -1.646   2.559  1.00  0.00            
ATOM    553  HA  ASN D   7     -11.767  -1.584   2.089  1.00  0.00            
ATOM    554  CB  ASN D   7     -10.305  -3.086   2.845  1.00  0.00            
ATOM    555  HB1 ASN D   7      -9.266  -3.056   3.233  1.00  0.00            
ATOM    556  HB2 ASN D   7     -10.348  -3.645   1.888  1.00  0.00            
ATOM    557  CG  ASN D   7     -11.069  -3.949   3.841  1.00  0.00            
ATOM    558  OD1 ASN D   7     -10.467  -4.282   4.900  1.00  0.00            
ATOM    559  ND2 ASN D   7     -12.327  -4.322   3.576  1.00  0.00            
ATOM    560 HD21 ASN D   7     -12.869  -4.154   2.759  1.00  0.00            
ATOM    561 HD22 ASN D   7     -12.794  -4.966   4.185  1.00  0.00            
ATOM    562  C   ASN D   7     -10.994  -0.909   3.894  1.00  0.00            
ATOM    563  OT1 ASN D   7     -12.124  -0.403   4.198  1.00  0.00            
ATOM    564  OT2 ASN D   7      -9.967  -0.660   4.610  1.00  0.00            
END
