# Supplementary material for: Design of the Hydrophobic Core of Self‐Assembling Peptide Fibrils for Enhanced Neural Regeneration
Source: Small Sci. 2025 Sep 4;5(10):2500224. doi: 10.1002/smsc.202500224 (PMC12499481; doi:10.1002/smsc.202500224)
Supplement: Supplementary file 1 — Supplementary Material [file SMSC-5-2500224-s001.zip › Representative-structures/EF-C_Y_assembly_dominant.pdb]

CRYST1   39.562   39.562   39.562  90.00  90.00  90.00 P 1           1
ATOM      1  N   LYS A   1       2.272   5.966  11.295  1.00  0.00            
ATOM      2  H1  LYS A   1       2.723   5.035  11.252  1.00  0.00            
ATOM      3  H2  LYS A   1       2.714   6.612  10.600  1.00  0.00            
ATOM      4  H3  LYS A   1       2.574   6.357  12.212  1.00  0.00            
ATOM      5  CA  LYS A   1       0.840   5.816  11.001  1.00  0.00            
ATOM      6  HA  LYS A   1       0.526   5.141  11.771  1.00  0.00            
ATOM      7  CB  LYS A   1       0.123   7.224  11.101  1.00  0.00            
ATOM      8  HB1 LYS A   1       0.754   7.907  11.705  1.00  0.00            
ATOM      9  HB2 LYS A   1      -0.882   7.021  11.549  1.00  0.00            
ATOM     10  CG  LYS A   1      -0.105   7.886   9.717  1.00  0.00            
ATOM     11  HG1 LYS A   1      -0.879   7.362   9.123  1.00  0.00            
ATOM     12  HG2 LYS A   1       0.830   7.991   9.121  1.00  0.00            
ATOM     13  CD  LYS A   1      -0.611   9.330   9.854  1.00  0.00            
ATOM     14  HD1 LYS A   1      -1.518   9.408  10.497  1.00  0.00            
ATOM     15  HD2 LYS A   1       0.103   9.870  10.517  1.00  0.00            
ATOM     16  CE  LYS A   1      -0.695  10.024   8.488  1.00  0.00            
ATOM     17  HE1 LYS A   1      -1.316   9.493   7.740  1.00  0.00            
ATOM     18  HE2 LYS A   1       0.325  10.104   8.048  1.00  0.00            
ATOM     19  NZ  LYS A   1      -1.129  11.426   8.670  1.00  0.00            
ATOM     20  HZ1 LYS A   1      -0.573  11.737   9.497  1.00  0.00            
ATOM     21  HZ2 LYS A   1      -0.728  11.887   7.833  1.00  0.00            
ATOM     22  HZ3 LYS A   1      -2.149  11.574   8.769  1.00  0.00            
ATOM     23  C   LYS A   1       0.657   5.131   9.600  1.00  0.00            
ATOM     24  O   LYS A   1       1.619   4.997   8.838  1.00  0.00            
ATOM     25  N   TYR A   2      -0.519   4.595   9.239  1.00  0.00            
ATOM     26  HN  TYR A   2      -1.249   4.507   9.923  1.00  0.00            
ATOM     27  CA  TYR A   2      -0.762   3.829   8.006  1.00  0.00            
ATOM     28  HA  TYR A   2      -0.063   2.994   8.027  1.00  0.00            
ATOM     29  CB  TYR A   2      -2.159   3.207   8.006  1.00  0.00            
ATOM     30  HB1 TYR A   2      -2.871   4.011   7.730  1.00  0.00            
ATOM     31  HB2 TYR A   2      -2.384   2.901   9.048  1.00  0.00            
ATOM     32  CG  TYR A   2      -2.357   1.999   7.086  1.00  0.00            
ATOM     33  CD1 TYR A   2      -2.011   0.666   7.507  1.00  0.00            
ATOM     34  HD1 TYR A   2      -1.449   0.507   8.416  1.00  0.00            
ATOM     35  CE1 TYR A   2      -2.438  -0.466   6.782  1.00  0.00            
ATOM     36  HE1 TYR A   2      -2.322  -1.474   7.157  1.00  0.00            
ATOM     37  CZ  TYR A   2      -3.164  -0.311   5.622  1.00  0.00            
ATOM     38  OH  TYR A   2      -3.650  -1.465   4.980  1.00  0.00            
ATOM     39  HH  TYR A   2      -3.610  -2.259   5.517  1.00  0.00            
ATOM     40  CD2 TYR A   2      -3.021   2.131   5.903  1.00  0.00            
ATOM     41  HD2 TYR A   2      -3.272   3.108   5.508  1.00  0.00            
ATOM     42  CE2 TYR A   2      -3.378   0.972   5.100  1.00  0.00            
ATOM     43  HE2 TYR A   2      -3.895   1.011   4.151  1.00  0.00            
ATOM     44  C   TYR A   2      -0.398   4.568   6.710  1.00  0.00            
ATOM     45  O   TYR A   2      -0.586   5.811   6.660  1.00  0.00            
ATOM     46  N   LYS A   3      -0.016   3.756   5.731  1.00  0.00            
ATOM     47  HN  LYS A   3       0.125   2.780   5.844  1.00  0.00            
ATOM     48  CA  LYS A   3       0.339   4.218   4.353  1.00  0.00            
ATOM     49  HA  LYS A   3       0.185   5.290   4.348  1.00  0.00            
ATOM     50  CB  LYS A   3       1.839   3.931   3.921  1.00  0.00            
ATOM     51  HB1 LYS A   3       2.061   4.511   2.996  1.00  0.00            
ATOM     52  HB2 LYS A   3       2.006   2.842   3.789  1.00  0.00            
ATOM     53  CG  LYS A   3       2.923   4.399   4.935  1.00  0.00            
ATOM     54  HG1 LYS A   3       3.955   4.158   4.598  1.00  0.00            
ATOM     55  HG2 LYS A   3       2.891   3.861   5.898  1.00  0.00            
ATOM     56  CD  LYS A   3       2.751   5.895   5.330  1.00  0.00            
ATOM     57  HD1 LYS A   3       2.435   6.552   4.490  1.00  0.00            
ATOM     58  HD2 LYS A   3       1.781   5.957   5.871  1.00  0.00            
ATOM     59  CE  LYS A   3       3.834   6.622   6.067  1.00  0.00            
ATOM     60  HE1 LYS A   3       3.709   7.704   6.280  1.00  0.00            
ATOM     61  HE2 LYS A   3       4.758   6.545   5.453  1.00  0.00            
ATOM     62  NZ  LYS A   3       4.127   5.917   7.294  1.00  0.00            
ATOM     63  HZ1 LYS A   3       4.969   5.318   7.183  1.00  0.00            
ATOM     64  HZ2 LYS A   3       4.312   6.680   7.978  1.00  0.00            
ATOM     65  HZ3 LYS A   3       3.386   5.361   7.771  1.00  0.00            
ATOM     66  C   LYS A   3      -0.555   3.557   3.322  1.00  0.00            
ATOM     67  O   LYS A   3      -0.645   2.312   3.258  1.00  0.00            
ATOM     68  N   TYR A   4      -1.347   4.444   2.514  1.00  0.00            
ATOM     69  HN  TYR A   4      -1.419   5.432   2.655  1.00  0.00            
ATOM     70  CA  TYR A   4      -2.098   3.941   1.380  1.00  0.00            
ATOM     71  HA  TYR A   4      -2.433   2.923   1.524  1.00  0.00            
ATOM     72  CB  TYR A   4      -3.408   4.816   0.976  1.00  0.00            
ATOM     73  HB1 TYR A   4      -3.899   4.428   0.058  1.00  0.00            
ATOM     74  HB2 TYR A   4      -3.103   5.861   0.774  1.00  0.00            
ATOM     75  CG  TYR A   4      -4.346   4.795   2.155  1.00  0.00            
ATOM     76  CD1 TYR A   4      -4.951   3.528   2.456  1.00  0.00            
ATOM     77  HD1 TYR A   4      -4.816   2.631   1.863  1.00  0.00            
ATOM     78  CE1 TYR A   4      -5.822   3.364   3.535  1.00  0.00            
ATOM     79  HE1 TYR A   4      -6.189   2.360   3.647  1.00  0.00            
ATOM     80  CZ  TYR A   4      -6.058   4.420   4.444  1.00  0.00            
ATOM     81  OH  TYR A   4      -6.805   4.314   5.567  1.00  0.00            
ATOM     82  HH  TYR A   4      -6.579   5.028   6.165  1.00  0.00            
ATOM     83  CD2 TYR A   4      -4.611   5.827   3.012  1.00  0.00            
ATOM     84  HD2 TYR A   4      -4.227   6.834   2.929  1.00  0.00            
ATOM     85  CE2 TYR A   4      -5.508   5.667   4.160  1.00  0.00            
ATOM     86  HE2 TYR A   4      -5.532   6.496   4.855  1.00  0.00            
ATOM     87  C   TYR A   4      -1.114   3.770   0.241  1.00  0.00            
ATOM     88  O   TYR A   4      -0.176   4.519   0.038  1.00  0.00            
ATOM     89  N   GLN A   5      -1.341   2.764  -0.596  1.00  0.00            
ATOM     90  HN  GLN A   5      -2.133   2.178  -0.444  1.00  0.00            
ATOM     91  CA  GLN A   5      -0.460   2.340  -1.627  1.00  0.00            
ATOM     92  HA  GLN A   5      -1.015   1.523  -2.067  1.00  0.00            
ATOM     93  CB  GLN A   5      -0.043   3.384  -2.720  1.00  0.00            
ATOM     94  HB1 GLN A   5       0.723   2.951  -3.405  1.00  0.00            
ATOM     95  HB2 GLN A   5       0.478   4.279  -2.313  1.00  0.00            
ATOM     96  CG  GLN A   5      -1.258   3.879  -3.552  1.00  0.00            
ATOM     97  HG1 GLN A   5      -2.063   4.260  -2.896  1.00  0.00            
ATOM     98  HG2 GLN A   5      -1.627   3.063  -4.218  1.00  0.00            
ATOM     99  CD  GLN A   5      -0.813   5.077  -4.490  1.00  0.00            
ATOM    100  OE1 GLN A   5      -1.516   6.086  -4.432  1.00  0.00            
ATOM    101  NE2 GLN A   5       0.313   5.063  -5.215  1.00  0.00            
ATOM    102 HE21 GLN A   5       0.957   4.299  -5.233  1.00  0.00            
ATOM    103 HE22 GLN A   5       0.566   5.876  -5.734  1.00  0.00            
ATOM    104  C   GLN A   5       0.819   1.575  -1.225  1.00  0.00            
ATOM    105  O   GLN A   5       1.328   1.667  -0.161  1.00  0.00            
ATOM    106  N   TYR A   6       1.310   0.754  -2.186  1.00  0.00            
ATOM    107  HN  TYR A   6       0.853   0.627  -3.064  1.00  0.00            
ATOM    108  CA  TYR A   6       2.667   0.209  -2.114  1.00  0.00            
ATOM    109  HA  TYR A   6       2.889   0.023  -1.072  1.00  0.00            
ATOM    110  CB  TYR A   6       2.889  -1.066  -2.951  1.00  0.00            
ATOM    111  HB1 TYR A   6       3.904  -1.502  -2.860  1.00  0.00            
ATOM    112  HB2 TYR A   6       2.796  -0.848  -4.037  1.00  0.00            
ATOM    113  CG  TYR A   6       1.886  -2.144  -2.500  1.00  0.00            
ATOM    114  CD1 TYR A   6       1.042  -2.659  -3.420  1.00  0.00            
ATOM    115  HD1 TYR A   6       0.771  -2.318  -4.411  1.00  0.00            
ATOM    116  CE1 TYR A   6       0.323  -3.831  -2.994  1.00  0.00            
ATOM    117  HE1 TYR A   6      -0.537  -4.182  -3.549  1.00  0.00            
ATOM    118  CZ  TYR A   6       0.607  -4.433  -1.813  1.00  0.00            
ATOM    119  OH  TYR A   6      -0.246  -5.538  -1.367  1.00  0.00            
ATOM    120  HH  TYR A   6       0.062  -5.856  -0.508  1.00  0.00            
ATOM    121  CD2 TYR A   6       2.171  -2.764  -1.238  1.00  0.00            
ATOM    122  HD2 TYR A   6       2.883  -2.255  -0.606  1.00  0.00            
ATOM    123  CE2 TYR A   6       1.536  -3.941  -0.900  1.00  0.00            
ATOM    124  HE2 TYR A   6       1.670  -4.426   0.059  1.00  0.00            
ATOM    125  C   TYR A   6       3.619   1.308  -2.628  1.00  0.00            
ATOM    126  O   TYR A   6       3.213   2.343  -3.190  1.00  0.00            
ATOM    127  N   ASN A   7       4.897   1.158  -2.437  1.00  0.00            
ATOM    128  HN  ASN A   7       5.215   0.321  -1.996  1.00  0.00            
ATOM    129  CA  ASN A   7       5.878   2.168  -2.774  1.00  0.00            
ATOM    130  HA  ASN A   7       5.462   3.166  -2.793  1.00  0.00            
ATOM    131  CB  ASN A   7       7.100   2.046  -1.829  1.00  0.00            
ATOM    132  HB1 ASN A   7       7.869   2.815  -2.065  1.00  0.00            
ATOM    133  HB2 ASN A   7       7.610   1.061  -1.885  1.00  0.00            
ATOM    134  CG  ASN A   7       6.658   2.375  -0.441  1.00  0.00            
ATOM    135  OD1 ASN A   7       6.903   1.609   0.493  1.00  0.00            
ATOM    136  ND2 ASN A   7       5.912   3.477  -0.226  1.00  0.00            
ATOM    137 HD21 ASN A   7       5.698   4.050  -1.010  1.00  0.00            
ATOM    138 HD22 ASN A   7       5.579   3.648   0.705  1.00  0.00            
ATOM    139  C   ASN A   7       6.404   1.852  -4.192  1.00  0.00            
ATOM    140  OT1 ASN A   7       6.095   2.604  -5.185  1.00  0.00            
ATOM    141  OT2 ASN A   7       6.970   0.735  -4.338  1.00  0.00            
ATOM    142  N   LYS B   1      15.526  -1.640  -1.614  1.00  0.00            
ATOM    143  H1  LYS B   1      16.255  -1.924  -0.937  1.00  0.00            
ATOM    144  H2  LYS B   1      15.656  -0.623  -1.830  1.00  0.00            
ATOM    145  H3  LYS B   1      14.578  -1.687  -1.199  1.00  0.00            
ATOM    146  CA  LYS B   1      15.563  -2.655  -2.708  1.00  0.00            
ATOM    147  HA  LYS B   1      14.730  -2.359  -3.329  1.00  0.00            
ATOM    148  CB  LYS B   1      16.828  -2.464  -3.520  1.00  0.00            
ATOM    149  HB1 LYS B   1      17.636  -2.123  -2.844  1.00  0.00            
ATOM    150  HB2 LYS B   1      16.701  -1.654  -4.274  1.00  0.00            
ATOM    151  CG  LYS B   1      17.474  -3.626  -4.288  1.00  0.00            
ATOM    152  HG1 LYS B   1      16.757  -4.232  -4.884  1.00  0.00            
ATOM    153  HG2 LYS B   1      17.886  -4.294  -3.493  1.00  0.00            
ATOM    154  CD  LYS B   1      18.561  -3.183  -5.246  1.00  0.00            
ATOM    155  HD1 LYS B   1      18.809  -4.061  -5.876  1.00  0.00            
ATOM    156  HD2 LYS B   1      18.164  -2.386  -5.918  1.00  0.00            
ATOM    157  CE  LYS B   1      19.806  -2.589  -4.553  1.00  0.00            
ATOM    158  HE1 LYS B   1      20.139  -3.160  -3.661  1.00  0.00            
ATOM    159  HE2 LYS B   1      19.623  -1.568  -4.146  1.00  0.00            
ATOM    160  NZ  LYS B   1      20.953  -2.530  -5.480  1.00  0.00            
ATOM    161  HZ1 LYS B   1      21.189  -3.440  -5.924  1.00  0.00            
ATOM    162  HZ2 LYS B   1      20.555  -2.002  -6.280  1.00  0.00            
ATOM    163  HZ3 LYS B   1      21.808  -2.032  -5.137  1.00  0.00            
ATOM    164  C   LYS B   1      15.190  -4.070  -2.211  1.00  0.00            
ATOM    165  O   LYS B   1      14.140  -4.643  -2.557  1.00  0.00            
ATOM    166  N   TYR B   2      16.007  -4.607  -1.241  1.00  0.00            
ATOM    167  HN  TYR B   2      16.793  -4.039  -0.998  1.00  0.00            
ATOM    168  CA  TYR B   2      15.822  -5.967  -0.698  1.00  0.00            
ATOM    169  HA  TYR B   2      15.346  -6.587  -1.438  1.00  0.00            
ATOM    170  CB  TYR B   2      17.231  -6.451  -0.269  1.00  0.00            
ATOM    171  HB1 TYR B   2      17.318  -7.410   0.287  1.00  0.00            
ATOM    172  HB2 TYR B   2      17.669  -5.771   0.488  1.00  0.00            
ATOM    173  CG  TYR B   2      18.141  -6.571  -1.457  1.00  0.00            
ATOM    174  CD1 TYR B   2      19.302  -5.832  -1.609  1.00  0.00            
ATOM    175  HD1 TYR B   2      19.629  -5.207  -0.792  1.00  0.00            
ATOM    176  CE1 TYR B   2      20.099  -5.932  -2.774  1.00  0.00            
ATOM    177  HE1 TYR B   2      20.936  -5.277  -2.948  1.00  0.00            
ATOM    178  CZ  TYR B   2      19.532  -6.672  -3.854  1.00  0.00            
ATOM    179  OH  TYR B   2      19.996  -6.568  -5.154  1.00  0.00            
ATOM    180  HH  TYR B   2      19.244  -6.704  -5.741  1.00  0.00            
ATOM    181  CD2 TYR B   2      17.638  -7.406  -2.481  1.00  0.00            
ATOM    182  HD2 TYR B   2      16.800  -8.065  -2.316  1.00  0.00            
ATOM    183  CE2 TYR B   2      18.443  -7.491  -3.642  1.00  0.00            
ATOM    184  HE2 TYR B   2      17.975  -7.933  -4.512  1.00  0.00            
ATOM    185  C   TYR B   2      14.958  -5.992   0.609  1.00  0.00            
ATOM    186  O   TYR B   2      14.854  -7.071   1.188  1.00  0.00            
ATOM    187  N   LYS B   3      14.321  -4.895   1.098  1.00  0.00            
ATOM    188  HN  LYS B   3      14.537  -4.010   0.699  1.00  0.00            
ATOM    189  CA  LYS B   3      13.397  -4.828   2.232  1.00  0.00            
ATOM    190  HA  LYS B   3      14.086  -4.627   3.043  1.00  0.00            
ATOM    191  CB  LYS B   3      12.485  -3.560   2.189  1.00  0.00            
ATOM    192  HB1 LYS B   3      12.079  -3.550   1.157  1.00  0.00            
ATOM    193  HB2 LYS B   3      13.096  -2.629   2.256  1.00  0.00            
ATOM    194  CG  LYS B   3      11.374  -3.531   3.122  1.00  0.00            
ATOM    195  HG1 LYS B   3      11.592  -3.776   4.185  1.00  0.00            
ATOM    196  HG2 LYS B   3      10.560  -4.218   2.797  1.00  0.00            
ATOM    197  CD  LYS B   3      10.692  -2.122   3.193  1.00  0.00            
ATOM    198  HD1 LYS B   3      11.367  -1.426   3.732  1.00  0.00            
ATOM    199  HD2 LYS B   3      10.443  -1.677   2.204  1.00  0.00            
ATOM    200  CE  LYS B   3       9.424  -2.228   4.104  1.00  0.00            
ATOM    201  HE1 LYS B   3       9.626  -2.694   5.099  1.00  0.00            
ATOM    202  HE2 LYS B   3       8.740  -2.949   3.597  1.00  0.00            
ATOM    203  NZ  LYS B   3       8.798  -0.952   4.257  1.00  0.00            
ATOM    204  HZ1 LYS B   3       8.794  -0.310   3.445  1.00  0.00            
ATOM    205  HZ2 LYS B   3       7.800  -1.038   4.522  1.00  0.00            
ATOM    206  HZ3 LYS B   3       9.263  -0.441   5.038  1.00  0.00            
ATOM    207  C   LYS B   3      12.593  -6.092   2.577  1.00  0.00            
ATOM    208  O   LYS B   3      12.167  -6.844   1.682  1.00  0.00            
ATOM    209  N   TYR B   4      12.431  -6.329   3.852  1.00  0.00            
ATOM    210  HN  TYR B   4      12.832  -5.716   4.532  1.00  0.00            
ATOM    211  CA  TYR B   4      11.782  -7.502   4.353  1.00  0.00            
ATOM    212  HA  TYR B   4      12.328  -8.315   3.885  1.00  0.00            
ATOM    213  CB  TYR B   4      12.214  -7.695   5.781  1.00  0.00            
ATOM    214  HB1 TYR B   4      11.952  -6.707   6.223  1.00  0.00            
ATOM    215  HB2 TYR B   4      13.316  -7.838   5.903  1.00  0.00            
ATOM    216  CG  TYR B   4      11.443  -8.745   6.570  1.00  0.00            
ATOM    217  CD1 TYR B   4      11.358 -10.072   6.072  1.00  0.00            
ATOM    218  HD1 TYR B   4      11.837 -10.384   5.155  1.00  0.00            
ATOM    219  CE1 TYR B   4      10.571 -10.984   6.728  1.00  0.00            
ATOM    220  HE1 TYR B   4      10.468 -11.971   6.293  1.00  0.00            
ATOM    221  CZ  TYR B   4       9.875 -10.716   7.966  1.00  0.00            
ATOM    222  OH  TYR B   4       9.092 -11.699   8.669  1.00  0.00            
ATOM    223  HH  TYR B   4       9.149 -12.440   8.054  1.00  0.00            
ATOM    224  CD2 TYR B   4      10.753  -8.453   7.809  1.00  0.00            
ATOM    225  HD2 TYR B   4      10.843  -7.418   8.099  1.00  0.00            
ATOM    226  CE2 TYR B   4       9.939  -9.368   8.482  1.00  0.00            
ATOM    227  HE2 TYR B   4       9.360  -9.048   9.337  1.00  0.00            
ATOM    228  C   TYR B   4      10.331  -7.685   3.869  1.00  0.00            
ATOM    229  O   TYR B   4       9.464  -6.820   3.953  1.00  0.00            
ATOM    230  N   GLN B   5      10.052  -8.883   3.358  1.00  0.00            
ATOM    231  HN  GLN B   5      10.804  -9.532   3.270  1.00  0.00            
ATOM    232  CA  GLN B   5       8.907  -9.192   2.696  1.00  0.00            
ATOM    233  HA  GLN B   5       8.346  -8.370   2.280  1.00  0.00            
ATOM    234  CB  GLN B   5       9.299 -10.041   1.384  1.00  0.00            
ATOM    235  HB1 GLN B   5       8.316 -10.311   0.949  1.00  0.00            
ATOM    236  HB2 GLN B   5       9.864 -10.914   1.775  1.00  0.00            
ATOM    237  CG  GLN B   5      10.123  -9.307   0.301  1.00  0.00            
ATOM    238  HG1 GLN B   5      10.291 -10.046  -0.505  1.00  0.00            
ATOM    239  HG2 GLN B   5      11.080  -8.919   0.720  1.00  0.00            
ATOM    240  CD  GLN B   5       9.316  -8.126  -0.245  1.00  0.00            
ATOM    241  OE1 GLN B   5       8.381  -8.264  -1.026  1.00  0.00            
ATOM    242  NE2 GLN B   5       9.686  -6.955   0.272  1.00  0.00            
ATOM    243 HE21 GLN B   5      10.569  -6.846   0.728  1.00  0.00            
ATOM    244 HE22 GLN B   5       9.014  -6.212   0.248  1.00  0.00            
ATOM    245  C   GLN B   5       7.912 -10.019   3.561  1.00  0.00            
ATOM    246  O   GLN B   5       8.267 -11.174   3.852  1.00  0.00            
ATOM    247  N   TYR B   6       6.838  -9.379   3.998  1.00  0.00            
ATOM    248  HN  TYR B   6       6.589  -8.510   3.566  1.00  0.00            
ATOM    249  CA  TYR B   6       6.082  -9.845   5.188  1.00  0.00            
ATOM    250  HA  TYR B   6       6.824  -9.913   5.958  1.00  0.00            
ATOM    251  CB  TYR B   6       5.006  -8.834   5.567  1.00  0.00            
ATOM    252  HB1 TYR B   6       4.499  -9.078   6.527  1.00  0.00            
ATOM    253  HB2 TYR B   6       4.237  -8.773   4.761  1.00  0.00            
ATOM    254  CG  TYR B   6       5.473  -7.421   5.808  1.00  0.00            
ATOM    255  CD1 TYR B   6       5.014  -6.271   5.073  1.00  0.00            
ATOM    256  HD1 TYR B   6       4.301  -6.442   4.277  1.00  0.00            
ATOM    257  CE1 TYR B   6       5.481  -4.965   5.320  1.00  0.00            
ATOM    258  HE1 TYR B   6       5.361  -4.107   4.676  1.00  0.00            
ATOM    259  CZ  TYR B   6       6.297  -4.801   6.457  1.00  0.00            
ATOM    260  OH  TYR B   6       6.823  -3.543   6.775  1.00  0.00            
ATOM    261  HH  TYR B   6       6.412  -2.940   6.154  1.00  0.00            
ATOM    262  CD2 TYR B   6       6.367  -7.192   6.843  1.00  0.00            
ATOM    263  HD2 TYR B   6       6.555  -8.050   7.464  1.00  0.00            
ATOM    264  CE2 TYR B   6       6.714  -5.885   7.196  1.00  0.00            
ATOM    265  HE2 TYR B   6       7.466  -5.800   7.963  1.00  0.00            
ATOM    266  C   TYR B   6       5.587 -11.319   5.082  1.00  0.00            
ATOM    267  O   TYR B   6       5.313 -11.931   4.057  1.00  0.00            
ATOM    268  N   ASN B   7       5.411 -11.950   6.286  1.00  0.00            
ATOM    269  HN  ASN B   7       5.643 -11.566   7.174  1.00  0.00            
ATOM    270  CA  ASN B   7       5.196 -13.435   6.427  1.00  0.00            
ATOM    271  HA  ASN B   7       5.304 -13.931   5.479  1.00  0.00            
ATOM    272  CB  ASN B   7       6.298 -14.185   7.198  1.00  0.00            
ATOM    273  HB1 ASN B   7       6.099 -15.243   7.441  1.00  0.00            
ATOM    274  HB2 ASN B   7       6.495 -13.741   8.200  1.00  0.00            
ATOM    275  CG  ASN B   7       7.586 -14.334   6.387  1.00  0.00            
ATOM    276  OD1 ASN B   7       8.657 -13.891   6.712  1.00  0.00            
ATOM    277  ND2 ASN B   7       7.461 -15.191   5.350  1.00  0.00            
ATOM    278 HD21 ASN B   7       8.342 -15.601   5.121  1.00  0.00            
ATOM    279 HD22 ASN B   7       6.591 -15.437   4.930  1.00  0.00            
ATOM    280  C   ASN B   7       3.804 -13.778   7.068  1.00  0.00            
ATOM    281  OT1 ASN B   7       3.708 -13.493   8.295  1.00  0.00            
ATOM    282  OT2 ASN B   7       2.850 -14.240   6.341  1.00  0.00            
ATOM    283  N   LYS C   1     -14.383   4.523   3.005  1.00  0.00            
ATOM    284  H1  LYS C   1     -15.176   3.936   2.673  1.00  0.00            
ATOM    285  H2  LYS C   1     -14.379   4.495   4.047  1.00  0.00            
ATOM    286  H3  LYS C   1     -14.429   5.538   2.798  1.00  0.00            
ATOM    287  CA  LYS C   1     -13.133   4.037   2.461  1.00  0.00            
ATOM    288  HA  LYS C   1     -12.391   4.624   2.974  1.00  0.00            
ATOM    289  CB  LYS C   1     -13.141   2.472   2.789  1.00  0.00            
ATOM    290  HB1 LYS C   1     -14.192   2.156   2.953  1.00  0.00            
ATOM    291  HB2 LYS C   1     -12.584   2.337   3.744  1.00  0.00            
ATOM    292  CG  LYS C   1     -12.556   1.521   1.676  1.00  0.00            
ATOM    293  HG1 LYS C   1     -11.526   1.913   1.531  1.00  0.00            
ATOM    294  HG2 LYS C   1     -13.061   1.618   0.693  1.00  0.00            
ATOM    295  CD  LYS C   1     -12.466   0.046   2.138  1.00  0.00            
ATOM    296  HD1 LYS C   1     -11.720   0.016   2.958  1.00  0.00            
ATOM    297  HD2 LYS C   1     -13.398  -0.498   2.438  1.00  0.00            
ATOM    298  CE  LYS C   1     -11.953  -0.877   1.005  1.00  0.00            
ATOM    299  HE1 LYS C   1     -11.029  -0.496   0.538  1.00  0.00            
ATOM    300  HE2 LYS C   1     -12.697  -1.099   0.210  1.00  0.00            
ATOM    301  NZ  LYS C   1     -11.684  -2.178   1.524  1.00  0.00            
ATOM    302  HZ1 LYS C   1     -12.598  -2.667   1.641  1.00  0.00            
ATOM    303  HZ2 LYS C   1     -11.150  -2.757   0.845  1.00  0.00            
ATOM    304  HZ3 LYS C   1     -11.109  -2.198   2.381  1.00  0.00            
ATOM    305  C   LYS C   1     -12.817   4.374   0.994  1.00  0.00            
ATOM    306  O   LYS C   1     -13.801   4.571   0.187  1.00  0.00            
ATOM    307  N   TYR C   2     -11.488   4.507   0.666  1.00  0.00            
ATOM    308  HN  TYR C   2     -10.744   4.364   1.301  1.00  0.00            
ATOM    309  CA  TYR C   2     -11.132   4.865  -0.664  1.00  0.00            
ATOM    310  HA  TYR C   2     -11.813   5.671  -0.893  1.00  0.00            
ATOM    311  CB  TYR C   2      -9.669   5.287  -0.635  1.00  0.00            
ATOM    312  HB1 TYR C   2      -9.271   5.790  -1.541  1.00  0.00            
ATOM    313  HB2 TYR C   2      -9.088   4.411  -0.268  1.00  0.00            
ATOM    314  CG  TYR C   2      -9.484   6.457   0.247  1.00  0.00            
ATOM    315  CD1 TYR C   2     -10.218   7.709   0.104  1.00  0.00            
ATOM    316  HD1 TYR C   2     -11.102   7.735  -0.508  1.00  0.00            
ATOM    317  CE1 TYR C   2      -9.907   8.852   0.791  1.00  0.00            
ATOM    318  HE1 TYR C   2     -10.606   9.663   0.661  1.00  0.00            
ATOM    319  CZ  TYR C   2      -8.941   8.881   1.746  1.00  0.00            
ATOM    320  OH  TYR C   2      -8.739  10.067   2.491  1.00  0.00            
ATOM    321  HH  TYR C   2      -7.794  10.041   2.705  1.00  0.00            
ATOM    322  CD2 TYR C   2      -8.477   6.512   1.218  1.00  0.00            
ATOM    323  HD2 TYR C   2      -7.867   5.642   1.406  1.00  0.00            
ATOM    324  CE2 TYR C   2      -8.151   7.733   1.896  1.00  0.00            
ATOM    325  HE2 TYR C   2      -7.278   7.772   2.519  1.00  0.00            
ATOM    326  C   TYR C   2     -11.147   3.836  -1.723  1.00  0.00            
ATOM    327  O   TYR C   2     -11.081   2.624  -1.503  1.00  0.00            
ATOM    328  N   LYS C   3     -11.250   4.264  -2.990  1.00  0.00            
ATOM    329  HN  LYS C   3     -11.119   5.223  -3.250  1.00  0.00            
ATOM    330  CA  LYS C   3     -11.427   3.471  -4.192  1.00  0.00            
ATOM    331  HA  LYS C   3     -12.070   2.617  -4.022  1.00  0.00            
ATOM    332  CB  LYS C   3     -12.249   4.393  -5.137  1.00  0.00            
ATOM    333  HB1 LYS C   3     -12.250   3.915  -6.138  1.00  0.00            
ATOM    334  HB2 LYS C   3     -11.760   5.399  -5.174  1.00  0.00            
ATOM    335  CG  LYS C   3     -13.725   4.693  -4.682  1.00  0.00            
ATOM    336  HG1 LYS C   3     -14.212   5.498  -5.287  1.00  0.00            
ATOM    337  HG2 LYS C   3     -13.786   5.059  -3.641  1.00  0.00            
ATOM    338  CD  LYS C   3     -14.623   3.468  -4.787  1.00  0.00            
ATOM    339  HD1 LYS C   3     -14.568   2.975  -5.782  1.00  0.00            
ATOM    340  HD2 LYS C   3     -14.180   2.705  -4.115  1.00  0.00            
ATOM    341  CE  LYS C   3     -16.126   3.628  -4.514  1.00  0.00            
ATOM    342  HE1 LYS C   3     -16.527   4.390  -5.226  1.00  0.00            
ATOM    343  HE2 LYS C   3     -16.273   4.107  -3.520  1.00  0.00            
ATOM    344  NZ  LYS C   3     -16.858   2.348  -4.488  1.00  0.00            
ATOM    345  HZ1 LYS C   3     -17.827   2.567  -4.208  1.00  0.00            
ATOM    346  HZ2 LYS C   3     -16.901   1.735  -5.336  1.00  0.00            
ATOM    347  HZ3 LYS C   3     -16.526   1.766  -3.700  1.00  0.00            
ATOM    348  C   LYS C   3     -10.082   3.023  -4.830  1.00  0.00            
ATOM    349  O   LYS C   3      -9.151   3.832  -5.011  1.00  0.00            
ATOM    350  N   TYR C   4     -10.020   1.729  -5.215  1.00  0.00            
ATOM    351  HN  TYR C   4     -10.728   1.071  -4.986  1.00  0.00            
ATOM    352  CA  TYR C   4      -8.744   1.152  -5.590  1.00  0.00            
ATOM    353  HA  TYR C   4      -7.960   1.884  -5.750  1.00  0.00            
ATOM    354  CB  TYR C   4      -8.214   0.219  -4.430  1.00  0.00            
ATOM    355  HB1 TYR C   4      -7.155  -0.085  -4.576  1.00  0.00            
ATOM    356  HB2 TYR C   4      -8.886  -0.656  -4.269  1.00  0.00            
ATOM    357  CG  TYR C   4      -8.168   0.923  -3.195  1.00  0.00            
ATOM    358  CD1 TYR C   4      -7.481   2.094  -3.012  1.00  0.00            
ATOM    359  HD1 TYR C   4      -7.060   2.569  -3.890  1.00  0.00            
ATOM    360  CE1 TYR C   4      -7.278   2.650  -1.761  1.00  0.00            
ATOM    361  HE1 TYR C   4      -6.846   3.635  -1.748  1.00  0.00            
ATOM    362  CZ  TYR C   4      -7.735   2.063  -0.557  1.00  0.00            
ATOM    363  OH  TYR C   4      -7.498   2.596   0.728  1.00  0.00            
ATOM    364  HH  TYR C   4      -7.794   1.981   1.399  1.00  0.00            
ATOM    365  CD2 TYR C   4      -8.468   0.211  -2.004  1.00  0.00            
ATOM    366  HD2 TYR C   4      -8.761  -0.821  -2.046  1.00  0.00            
ATOM    367  CE2 TYR C   4      -8.273   0.795  -0.762  1.00  0.00            
ATOM    368  HE2 TYR C   4      -8.574   0.157   0.046  1.00  0.00            
ATOM    369  C   TYR C   4      -8.758   0.418  -6.981  1.00  0.00            
ATOM    370  O   TYR C   4      -9.412  -0.585  -7.240  1.00  0.00            
ATOM    371  N   GLN C   5      -8.060   0.917  -7.947  1.00  0.00            
ATOM    372  HN  GLN C   5      -7.461   1.707  -7.871  1.00  0.00            
ATOM    373  CA  GLN C   5      -8.019   0.360  -9.271  1.00  0.00            
ATOM    374  HA  GLN C   5      -8.907  -0.231  -9.434  1.00  0.00            
ATOM    375  CB  GLN C   5      -7.880   1.445 -10.310  1.00  0.00            
ATOM    376  HB1 GLN C   5      -7.607   0.956 -11.268  1.00  0.00            
ATOM    377  HB2 GLN C   5      -7.147   2.237 -10.064  1.00  0.00            
ATOM    378  CG  GLN C   5      -9.239   2.079 -10.543  1.00  0.00            
ATOM    379  HG1 GLN C   5      -9.985   1.265 -10.640  1.00  0.00            
ATOM    380  HG2 GLN C   5      -9.340   2.746 -11.434  1.00  0.00            
ATOM    381  CD  GLN C   5      -9.934   2.971  -9.455  1.00  0.00            
ATOM    382  OE1 GLN C   5     -11.038   2.569  -9.143  1.00  0.00            
ATOM    383  NE2 GLN C   5      -9.307   4.035  -8.911  1.00  0.00            
ATOM    384 HE21 GLN C   5      -8.520   4.353  -9.429  1.00  0.00            
ATOM    385 HE22 GLN C   5      -9.796   4.754  -8.409  1.00  0.00            
ATOM    386  C   GLN C   5      -6.840  -0.587  -9.432  1.00  0.00            
ATOM    387  O   GLN C   5      -5.715  -0.146  -9.535  1.00  0.00            
ATOM    388  N   TYR C   6      -7.142  -1.904  -9.477  1.00  0.00            
ATOM    389  HN  TYR C   6      -8.059  -2.280  -9.412  1.00  0.00            
ATOM    390  CA  TYR C   6      -6.112  -2.806  -9.435  1.00  0.00            
ATOM    391  HA  TYR C   6      -5.191  -2.399  -9.061  1.00  0.00            
ATOM    392  CB  TYR C   6      -6.456  -4.069  -8.653  1.00  0.00            
ATOM    393  HB1 TYR C   6      -5.664  -4.850  -8.679  1.00  0.00            
ATOM    394  HB2 TYR C   6      -7.390  -4.487  -9.086  1.00  0.00            
ATOM    395  CG  TYR C   6      -6.720  -3.797  -7.220  1.00  0.00            
ATOM    396  CD1 TYR C   6      -7.931  -3.945  -6.627  1.00  0.00            
ATOM    397  HD1 TYR C   6      -8.722  -4.310  -7.254  1.00  0.00            
ATOM    398  CE1 TYR C   6      -8.075  -3.753  -5.240  1.00  0.00            
ATOM    399  HE1 TYR C   6      -8.987  -3.918  -4.681  1.00  0.00            
ATOM    400  CZ  TYR C   6      -6.913  -3.327  -4.461  1.00  0.00            
ATOM    401  OH  TYR C   6      -7.049  -3.204  -3.094  1.00  0.00            
ATOM    402  HH  TYR C   6      -6.155  -2.877  -2.987  1.00  0.00            
ATOM    403  CD2 TYR C   6      -5.610  -3.208  -6.567  1.00  0.00            
ATOM    404  HD2 TYR C   6      -4.662  -2.990  -7.022  1.00  0.00            
ATOM    405  CE2 TYR C   6      -5.695  -2.983  -5.126  1.00  0.00            
ATOM    406  HE2 TYR C   6      -4.780  -2.673  -4.640  1.00  0.00            
ATOM    407  C   TYR C   6      -5.754  -3.180 -10.858  1.00  0.00            
ATOM    408  O   TYR C   6      -6.387  -3.013 -11.887  1.00  0.00            
ATOM    409  N   ASN C   7      -4.517  -3.651 -10.964  1.00  0.00            
ATOM    410  HN  ASN C   7      -3.953  -3.788 -10.160  1.00  0.00            
ATOM    411  CA  ASN C   7      -3.815  -3.958 -12.124  1.00  0.00            
ATOM    412  HA  ASN C   7      -4.191  -3.325 -12.923  1.00  0.00            
ATOM    413  CB  ASN C   7      -2.329  -3.416 -12.078  1.00  0.00            
ATOM    414  HB1 ASN C   7      -1.831  -3.582 -13.061  1.00  0.00            
ATOM    415  HB2 ASN C   7      -1.854  -4.081 -11.327  1.00  0.00            
ATOM    416  CG  ASN C   7      -2.135  -1.990 -11.698  1.00  0.00            
ATOM    417  OD1 ASN C   7      -2.163  -1.051 -12.505  1.00  0.00            
ATOM    418  ND2 ASN C   7      -1.936  -1.748 -10.410  1.00  0.00            
ATOM    419 HD21 ASN C   7      -2.095  -2.463  -9.727  1.00  0.00            
ATOM    420 HD22 ASN C   7      -1.443  -0.937 -10.107  1.00  0.00            
ATOM    421  C   ASN C   7      -3.865  -5.442 -12.604  1.00  0.00            
ATOM    422  OT1 ASN C   7      -3.409  -6.373 -11.927  1.00  0.00            
ATOM    423  OT2 ASN C   7      -4.519  -5.648 -13.667  1.00  0.00            
ATOM    424  N   LYS D   1      -5.775 -15.761   9.725  1.00  0.00            
ATOM    425  H1  LYS D   1      -6.649 -15.364   9.322  1.00  0.00            
ATOM    426  H2  LYS D   1      -5.404 -16.567   9.188  1.00  0.00            
ATOM    427  H3  LYS D   1      -5.911 -15.979  10.731  1.00  0.00            
ATOM    428  CA  LYS D   1      -4.685 -14.715   9.787  1.00  0.00            
ATOM    429  HA  LYS D   1      -3.976 -15.011  10.548  1.00  0.00            
ATOM    430  CB  LYS D   1      -3.999 -14.679   8.355  1.00  0.00            
ATOM    431  HB1 LYS D   1      -4.590 -14.021   7.681  1.00  0.00            
ATOM    432  HB2 LYS D   1      -3.829 -15.682   7.912  1.00  0.00            
ATOM    433  CG  LYS D   1      -2.583 -14.128   8.421  1.00  0.00            
ATOM    434  HG1 LYS D   1      -2.071 -14.745   9.191  1.00  0.00            
ATOM    435  HG2 LYS D   1      -2.533 -13.053   8.704  1.00  0.00            
ATOM    436  CD  LYS D   1      -1.917 -14.149   7.035  1.00  0.00            
ATOM    437  HD1 LYS D   1      -2.036 -15.150   6.565  1.00  0.00            
ATOM    438  HD2 LYS D   1      -2.533 -13.575   6.319  1.00  0.00            
ATOM    439  CE  LYS D   1      -0.418 -13.645   7.018  1.00  0.00            
ATOM    440  HE1 LYS D   1      -0.331 -12.653   7.518  1.00  0.00            
ATOM    441  HE2 LYS D   1      -0.015 -13.590   5.992  1.00  0.00            
ATOM    442  NZ  LYS D   1       0.436 -14.589   7.729  1.00  0.00            
ATOM    443  HZ1 LYS D   1       1.378 -14.662   7.282  1.00  0.00            
ATOM    444  HZ2 LYS D   1       0.629 -14.394   8.734  1.00  0.00            
ATOM    445  HZ3 LYS D   1       0.012 -15.537   7.690  1.00  0.00            
ATOM    446  C   LYS D   1      -5.110 -13.350  10.154  1.00  0.00            
ATOM    447  O   LYS D   1      -6.235 -12.999   9.886  1.00  0.00            
ATOM    448  N   TYR D   2      -4.284 -12.449  10.701  1.00  0.00            
ATOM    449  HN  TYR D   2      -3.373 -12.740  10.995  1.00  0.00            
ATOM    450  CA  TYR D   2      -4.491 -10.967  10.805  1.00  0.00            
ATOM    451  HA  TYR D   2      -5.502 -10.714  10.542  1.00  0.00            
ATOM    452  CB  TYR D   2      -4.081 -10.427  12.209  1.00  0.00            
ATOM    453  HB1 TYR D   2      -3.935  -9.333  12.296  1.00  0.00            
ATOM    454  HB2 TYR D   2      -3.112 -10.850  12.552  1.00  0.00            
ATOM    455  CG  TYR D   2      -5.005 -10.945  13.307  1.00  0.00            
ATOM    456  CD1 TYR D   2      -6.245 -10.325  13.650  1.00  0.00            
ATOM    457  HD1 TYR D   2      -6.529  -9.444  13.080  1.00  0.00            
ATOM    458  CE1 TYR D   2      -7.030 -10.838  14.679  1.00  0.00            
ATOM    459  HE1 TYR D   2      -7.994 -10.412  14.926  1.00  0.00            
ATOM    460  CZ  TYR D   2      -6.599 -11.957  15.363  1.00  0.00            
ATOM    461  OH  TYR D   2      -7.411 -12.434  16.395  1.00  0.00            
ATOM    462  HH  TYR D   2      -7.301 -13.380  16.491  1.00  0.00            
ATOM    463  CD2 TYR D   2      -4.616 -12.076  14.024  1.00  0.00            
ATOM    464  HD2 TYR D   2      -3.640 -12.504  13.829  1.00  0.00            
ATOM    465  CE2 TYR D   2      -5.396 -12.636  15.037  1.00  0.00            
ATOM    466  HE2 TYR D   2      -5.052 -13.521  15.545  1.00  0.00            
ATOM    467  C   TYR D   2      -3.615 -10.216   9.869  1.00  0.00            
ATOM    468  O   TYR D   2      -2.598 -10.741   9.368  1.00  0.00            
ATOM    469  N   LYS D   3      -4.038  -8.992   9.651  1.00  0.00            
ATOM    470  HN  LYS D   3      -4.959  -8.686   9.891  1.00  0.00            
ATOM    471  CA  LYS D   3      -3.324  -7.981   8.853  1.00  0.00            
ATOM    472  HA  LYS D   3      -3.136  -8.495   7.919  1.00  0.00            
ATOM    473  CB  LYS D   3      -4.222  -6.735   8.417  1.00  0.00            
ATOM    474  HB1 LYS D   3      -3.603  -6.067   7.781  1.00  0.00            
ATOM    475  HB2 LYS D   3      -4.450  -6.216   9.367  1.00  0.00            
ATOM    476  CG  LYS D   3      -5.545  -7.046   7.797  1.00  0.00            
ATOM    477  HG1 LYS D   3      -5.850  -6.065   7.355  1.00  0.00            
ATOM    478  HG2 LYS D   3      -6.278  -7.320   8.580  1.00  0.00            
ATOM    479  CD  LYS D   3      -5.566  -8.003   6.595  1.00  0.00            
ATOM    480  HD1 LYS D   3      -4.849  -7.744   5.777  1.00  0.00            
ATOM    481  HD2 LYS D   3      -5.247  -9.008   6.945  1.00  0.00            
ATOM    482  CE  LYS D   3      -6.985  -8.135   5.937  1.00  0.00            
ATOM    483  HE1 LYS D   3      -7.555  -7.178   5.851  1.00  0.00            
ATOM    484  HE2 LYS D   3      -7.514  -8.829   6.621  1.00  0.00            
ATOM    485  NZ  LYS D   3      -6.933  -8.798   4.574  1.00  0.00            
ATOM    486  HZ1 LYS D   3      -6.699  -8.132   3.810  1.00  0.00            
ATOM    487  HZ2 LYS D   3      -6.235  -9.563   4.472  1.00  0.00            
ATOM    488  HZ3 LYS D   3      -7.875  -9.207   4.418  1.00  0.00            
ATOM    489  C   LYS D   3      -1.977  -7.610   9.405  1.00  0.00            
ATOM    490  O   LYS D   3      -1.737  -7.619  10.616  1.00  0.00            
ATOM    491  N   TYR D   4      -1.009  -7.229   8.554  1.00  0.00            
ATOM    492  HN  TYR D   4      -1.240  -7.281   7.589  1.00  0.00            
ATOM    493  CA  TYR D   4       0.330  -6.844   8.951  1.00  0.00            
ATOM    494  HA  TYR D   4       0.646  -7.507   9.739  1.00  0.00            
ATOM    495  CB  TYR D   4       1.365  -6.932   7.827  1.00  0.00            
ATOM    496  HB1 TYR D   4       2.366  -6.965   8.314  1.00  0.00            
ATOM    497  HB2 TYR D   4       1.202  -6.109   7.107  1.00  0.00            
ATOM    498  CG  TYR D   4       1.350  -8.244   7.107  1.00  0.00            
ATOM    499  CD1 TYR D   4       1.632  -9.443   7.803  1.00  0.00            
ATOM    500  HD1 TYR D   4       1.692  -9.390   8.883  1.00  0.00            
ATOM    501  CE1 TYR D   4       1.792 -10.630   7.127  1.00  0.00            
ATOM    502  HE1 TYR D   4       1.864 -11.544   7.702  1.00  0.00            
ATOM    503  CZ  TYR D   4       1.707 -10.634   5.808  1.00  0.00            
ATOM    504  OH  TYR D   4       1.812 -11.907   5.183  1.00  0.00            
ATOM    505  HH  TYR D   4       2.303 -12.520   5.740  1.00  0.00            
ATOM    506  CD2 TYR D   4       1.238  -8.285   5.731  1.00  0.00            
ATOM    507  HD2 TYR D   4       1.085  -7.380   5.162  1.00  0.00            
ATOM    508  CE2 TYR D   4       1.435  -9.527   5.122  1.00  0.00            
ATOM    509  HE2 TYR D   4       1.404  -9.520   4.038  1.00  0.00            
ATOM    510  C   TYR D   4       0.265  -5.467   9.565  1.00  0.00            
ATOM    511  O   TYR D   4      -0.490  -4.602   9.070  1.00  0.00            
ATOM    512  N   GLN D   5       1.026  -5.245  10.690  1.00  0.00            
ATOM    513  HN  GLN D   5       1.534  -6.038  11.040  1.00  0.00            
ATOM    514  CA  GLN D   5       1.020  -4.026  11.511  1.00  0.00            
ATOM    515  HA  GLN D   5       0.202  -3.398  11.177  1.00  0.00            
ATOM    516  CB  GLN D   5       0.933  -4.433  13.007  1.00  0.00            
ATOM    517  HB1 GLN D   5       0.922  -3.569  13.699  1.00  0.00            
ATOM    518  HB2 GLN D   5       1.727  -5.158  13.295  1.00  0.00            
ATOM    519  CG  GLN D   5      -0.466  -5.240  13.246  1.00  0.00            
ATOM    520  HG1 GLN D   5      -0.533  -5.434  14.339  1.00  0.00            
ATOM    521  HG2 GLN D   5      -0.381  -6.225  12.725  1.00  0.00            
ATOM    522  CD  GLN D   5      -1.657  -4.406  12.782  1.00  0.00            
ATOM    523  OE1 GLN D   5      -1.781  -3.239  13.158  1.00  0.00            
ATOM    524  NE2 GLN D   5      -2.388  -4.985  11.802  1.00  0.00            
ATOM    525 HE21 GLN D   5      -3.150  -4.459  11.441  1.00  0.00            
ATOM    526 HE22 GLN D   5      -2.136  -5.854  11.372  1.00  0.00            
ATOM    527  C   GLN D   5       2.115  -3.115  11.137  1.00  0.00            
ATOM    528  O   GLN D   5       2.259  -2.182  11.917  1.00  0.00            
ATOM    529  N   TYR D   6       2.826  -3.205   9.972  1.00  0.00            
ATOM    530  HN  TYR D   6       2.702  -3.885   9.258  1.00  0.00            
ATOM    531  CA  TYR D   6       3.940  -2.240   9.585  1.00  0.00            
ATOM    532  HA  TYR D   6       3.730  -1.287  10.042  1.00  0.00            
ATOM    533  CB  TYR D   6       5.352  -2.743   9.881  1.00  0.00            
ATOM    534  HB1 TYR D   6       6.042  -1.914   9.626  1.00  0.00            
ATOM    535  HB2 TYR D   6       5.675  -3.700   9.417  1.00  0.00            
ATOM    536  CG  TYR D   6       5.478  -2.997  11.339  1.00  0.00            
ATOM    537  CD1 TYR D   6       5.473  -1.925  12.310  1.00  0.00            
ATOM    538  HD1 TYR D   6       5.457  -0.932  11.902  1.00  0.00            
ATOM    539  CE1 TYR D   6       5.287  -2.139  13.679  1.00  0.00            
ATOM    540  HE1 TYR D   6       5.083  -1.272  14.305  1.00  0.00            
ATOM    541  CZ  TYR D   6       5.426  -3.428  14.141  1.00  0.00            
ATOM    542  OH  TYR D   6       5.275  -3.774  15.507  1.00  0.00            
ATOM    543  HH  TYR D   6       5.401  -2.974  16.016  1.00  0.00            
ATOM    544  CD2 TYR D   6       5.547  -4.318  11.793  1.00  0.00            
ATOM    545  HD2 TYR D   6       5.729  -5.157  11.138  1.00  0.00            
ATOM    546  CE2 TYR D   6       5.634  -4.491  13.196  1.00  0.00            
ATOM    547  HE2 TYR D   6       5.889  -5.477  13.562  1.00  0.00            
ATOM    548  C   TYR D   6       3.682  -2.010   8.125  1.00  0.00            
ATOM    549  O   TYR D   6       2.841  -2.667   7.579  1.00  0.00            
ATOM    550  N   ASN D   7       4.384  -0.976   7.515  1.00  0.00            
ATOM    551  HN  ASN D   7       4.961  -0.448   8.120  1.00  0.00            
ATOM    552  CA  ASN D   7       4.456  -0.799   6.126  1.00  0.00            
ATOM    553  HA  ASN D   7       3.902  -1.602   5.659  1.00  0.00            
ATOM    554  CB  ASN D   7       3.816   0.602   5.622  1.00  0.00            
ATOM    555  HB1 ASN D   7       3.862   0.801   4.531  1.00  0.00            
ATOM    556  HB2 ASN D   7       4.408   1.317   6.222  1.00  0.00            
ATOM    557  CG  ASN D   7       2.397   0.877   6.120  1.00  0.00            
ATOM    558  OD1 ASN D   7       2.126   1.585   7.085  1.00  0.00            
ATOM    559  ND2 ASN D   7       1.338   0.188   5.515  1.00  0.00            
ATOM    560 HD21 ASN D   7       1.590  -0.336   4.703  1.00  0.00            
ATOM    561 HD22 ASN D   7       0.461   0.073   5.997  1.00  0.00            
ATOM    562  C   ASN D   7       5.897  -0.958   5.636  1.00  0.00            
ATOM    563  OT1 ASN D   7       6.790  -0.145   6.085  1.00  0.00            
ATOM    564  OT2 ASN D   7       6.249  -1.895   4.869  1.00  0.00            
ATOM    565  N   LYS E   1       2.726  15.270 -10.722  1.00  0.00            
ATOM    566  H1  LYS E   1       3.708  15.351 -11.059  1.00  0.00            
ATOM    567  H2  LYS E   1       2.325  14.431 -11.192  1.00  0.00            
ATOM    568  H3  LYS E   1       2.280  16.169 -10.992  1.00  0.00            
ATOM    569  CA  LYS E   1       2.710  15.246  -9.236  1.00  0.00            
ATOM    570  HA  LYS E   1       3.508  15.892  -8.927  1.00  0.00            
ATOM    571  CB  LYS E   1       1.343  15.728  -8.574  1.00  0.00            
ATOM    572  HB1 LYS E   1       1.171  16.785  -8.883  1.00  0.00            
ATOM    573  HB2 LYS E   1       1.397  15.637  -7.463  1.00  0.00            
ATOM    574  CG  LYS E   1       0.120  14.837  -9.025  1.00  0.00            
ATOM    575  HG1 LYS E   1       0.413  13.762  -9.010  1.00  0.00            
ATOM    576  HG2 LYS E   1      -0.036  15.075 -10.096  1.00  0.00            
ATOM    577  CD  LYS E   1      -1.241  15.126  -8.359  1.00  0.00            
ATOM    578  HD1 LYS E   1      -1.035  15.187  -7.275  1.00  0.00            
ATOM    579  HD2 LYS E   1      -1.540  16.154  -8.656  1.00  0.00            
ATOM    580  CE  LYS E   1      -2.374  14.167  -8.488  1.00  0.00            
ATOM    581  HE1 LYS E   1      -3.246  14.592  -7.943  1.00  0.00            
ATOM    582  HE2 LYS E   1      -2.196  13.153  -8.077  1.00  0.00            
ATOM    583  NZ  LYS E   1      -2.815  13.926  -9.908  1.00  0.00            
ATOM    584  HZ1 LYS E   1      -3.545  14.621 -10.174  1.00  0.00            
ATOM    585  HZ2 LYS E   1      -2.040  14.033 -10.606  1.00  0.00            
ATOM    586  HZ3 LYS E   1      -3.194  12.963 -10.035  1.00  0.00            
ATOM    587  C   LYS E   1       3.030  13.888  -8.770  1.00  0.00            
ATOM    588  O   LYS E   1       3.347  12.951  -9.509  1.00  0.00            
ATOM    589  N   TYR E   2       3.075  13.778  -7.403  1.00  0.00            
ATOM    590  HN  TYR E   2       2.874  14.530  -6.768  1.00  0.00            
ATOM    591  CA  TYR E   2       3.363  12.601  -6.576  1.00  0.00            
ATOM    592  HA  TYR E   2       4.389  12.346  -6.777  1.00  0.00            
ATOM    593  CB  TYR E   2       3.153  13.030  -5.101  1.00  0.00            
ATOM    594  HB1 TYR E   2       3.494  12.254  -4.385  1.00  0.00            
ATOM    595  HB2 TYR E   2       2.097  13.151  -4.782  1.00  0.00            
ATOM    596  CG  TYR E   2       3.681  14.359  -4.798  1.00  0.00            
ATOM    597  CD1 TYR E   2       5.110  14.484  -5.065  1.00  0.00            
ATOM    598  HD1 TYR E   2       5.764  13.652  -5.275  1.00  0.00            
ATOM    599  CE1 TYR E   2       5.671  15.763  -5.018  1.00  0.00            
ATOM    600  HE1 TYR E   2       6.722  15.751  -5.226  1.00  0.00            
ATOM    601  CZ  TYR E   2       4.953  16.880  -4.674  1.00  0.00            
ATOM    602  OH  TYR E   2       5.554  18.066  -4.579  1.00  0.00            
ATOM    603  HH  TYR E   2       6.460  18.042  -4.875  1.00  0.00            
ATOM    604  CD2 TYR E   2       2.942  15.433  -4.403  1.00  0.00            
ATOM    605  HD2 TYR E   2       1.910  15.280  -4.118  1.00  0.00            
ATOM    606  CE2 TYR E   2       3.534  16.708  -4.360  1.00  0.00            
ATOM    607  HE2 TYR E   2       2.905  17.544  -4.091  1.00  0.00            
ATOM    608  C   TYR E   2       2.652  11.343  -7.014  1.00  0.00            
ATOM    609  O   TYR E   2       1.551  11.411  -7.583  1.00  0.00            
ATOM    610  N   LYS E   3       3.275  10.180  -6.873  1.00  0.00            
ATOM    611  HN  LYS E   3       4.237  10.130  -6.610  1.00  0.00            
ATOM    612  CA  LYS E   3       2.564   8.968  -7.231  1.00  0.00            
ATOM    613  HA  LYS E   3       2.056   9.077  -8.174  1.00  0.00            
ATOM    614  CB  LYS E   3       3.482   7.767  -7.461  1.00  0.00            
ATOM    615  HB1 LYS E   3       4.203   7.937  -8.290  1.00  0.00            
ATOM    616  HB2 LYS E   3       2.959   6.906  -7.933  1.00  0.00            
ATOM    617  CG  LYS E   3       4.289   7.208  -6.245  1.00  0.00            
ATOM    618  HG1 LYS E   3       3.594   6.944  -5.428  1.00  0.00            
ATOM    619  HG2 LYS E   3       4.935   8.043  -5.891  1.00  0.00            
ATOM    620  CD  LYS E   3       5.306   6.203  -6.691  1.00  0.00            
ATOM    621  HD1 LYS E   3       4.738   5.318  -7.062  1.00  0.00            
ATOM    622  HD2 LYS E   3       6.003   6.682  -7.413  1.00  0.00            
ATOM    623  CE  LYS E   3       6.070   5.736  -5.491  1.00  0.00            
ATOM    624  HE1 LYS E   3       5.513   5.034  -4.841  1.00  0.00            
ATOM    625  HE2 LYS E   3       6.404   6.588  -4.853  1.00  0.00            
ATOM    626  NZ  LYS E   3       7.206   4.981  -6.069  1.00  0.00            
ATOM    627  HZ1 LYS E   3       7.006   4.513  -6.975  1.00  0.00            
ATOM    628  HZ2 LYS E   3       8.029   5.612  -6.103  1.00  0.00            
ATOM    629  HZ3 LYS E   3       7.402   4.148  -5.479  1.00  0.00            
ATOM    630  C   LYS E   3       1.541   8.529  -6.177  1.00  0.00            
ATOM    631  O   LYS E   3       0.569   7.812  -6.529  1.00  0.00            
ATOM    632  N   TYR E   4       1.618   8.917  -4.802  1.00  0.00            
ATOM    633  HN  TYR E   4       2.366   9.506  -4.527  1.00  0.00            
ATOM    634  CA  TYR E   4       0.631   8.643  -3.770  1.00  0.00            
ATOM    635  HA  TYR E   4       0.252   7.633  -3.805  1.00  0.00            
ATOM    636  CB  TYR E   4       1.160   8.731  -2.321  1.00  0.00            
ATOM    637  HB1 TYR E   4       0.383   8.408  -1.588  1.00  0.00            
ATOM    638  HB2 TYR E   4       1.461   9.778  -2.103  1.00  0.00            
ATOM    639  CG  TYR E   4       2.422   7.844  -2.259  1.00  0.00            
ATOM    640  CD1 TYR E   4       2.354   6.448  -2.133  1.00  0.00            
ATOM    641  HD1 TYR E   4       1.403   5.942  -2.143  1.00  0.00            
ATOM    642  CE1 TYR E   4       3.574   5.765  -2.040  1.00  0.00            
ATOM    643  HE1 TYR E   4       3.635   4.704  -1.852  1.00  0.00            
ATOM    644  CZ  TYR E   4       4.826   6.493  -2.128  1.00  0.00            
ATOM    645  OH  TYR E   4       5.986   5.769  -2.012  1.00  0.00            
ATOM    646  HH  TYR E   4       6.664   6.443  -1.960  1.00  0.00            
ATOM    647  CD2 TYR E   4       3.586   8.561  -2.242  1.00  0.00            
ATOM    648  HD2 TYR E   4       3.571   9.629  -2.409  1.00  0.00            
ATOM    649  CE2 TYR E   4       4.816   7.887  -2.230  1.00  0.00            
ATOM    650  HE2 TYR E   4       5.765   8.413  -2.258  1.00  0.00            
ATOM    651  C   TYR E   4      -0.662   9.495  -3.986  1.00  0.00            
ATOM    652  O   TYR E   4      -0.628  10.701  -4.103  1.00  0.00            
ATOM    653  N   GLN E   5      -1.827   8.816  -4.157  1.00  0.00            
ATOM    654  HN  GLN E   5      -1.855   7.824  -4.193  1.00  0.00            
ATOM    655  CA  GLN E   5      -3.151   9.402  -4.541  1.00  0.00            
ATOM    656  HA  GLN E   5      -2.943  10.254  -5.173  1.00  0.00            
ATOM    657  CB  GLN E   5      -3.922   8.385  -5.432  1.00  0.00            
ATOM    658  HB1 GLN E   5      -4.963   8.739  -5.522  1.00  0.00            
ATOM    659  HB2 GLN E   5      -4.074   7.445  -4.852  1.00  0.00            
ATOM    660  CG  GLN E   5      -3.186   7.987  -6.738  1.00  0.00            
ATOM    661  HG1 GLN E   5      -3.870   7.267  -7.244  1.00  0.00            
ATOM    662  HG2 GLN E   5      -2.263   7.428  -6.478  1.00  0.00            
ATOM    663  CD  GLN E   5      -2.930   9.199  -7.540  1.00  0.00            
ATOM    664  OE1 GLN E   5      -3.928   9.723  -8.054  1.00  0.00            
ATOM    665  NE2 GLN E   5      -1.618   9.654  -7.723  1.00  0.00            
ATOM    666 HE21 GLN E   5      -0.878   9.239  -7.194  1.00  0.00            
ATOM    667 HE22 GLN E   5      -1.542  10.382  -8.397  1.00  0.00            
ATOM    668  C   GLN E   5      -3.939   9.833  -3.291  1.00  0.00            
ATOM    669  O   GLN E   5      -4.838  10.705  -3.334  1.00  0.00            
ATOM    670  N   TYR E   6      -3.673   9.212  -2.155  1.00  0.00            
ATOM    671  HN  TYR E   6      -2.996   8.477  -2.145  1.00  0.00            
ATOM    672  CA  TYR E   6      -4.483   9.285  -0.892  1.00  0.00            
ATOM    673  HA  TYR E   6      -5.176  10.112  -0.942  1.00  0.00            
ATOM    674  CB  TYR E   6      -5.272   7.974  -0.608  1.00  0.00            
ATOM    675  HB1 TYR E   6      -5.880   8.103   0.321  1.00  0.00            
ATOM    676  HB2 TYR E   6      -4.645   7.083  -0.362  1.00  0.00            
ATOM    677  CG  TYR E   6      -6.123   7.689  -1.857  1.00  0.00            
ATOM    678  CD1 TYR E   6      -7.169   8.484  -2.223  1.00  0.00            
ATOM    679  HD1 TYR E   6      -7.282   9.365  -1.596  1.00  0.00            
ATOM    680  CE1 TYR E   6      -8.066   8.209  -3.263  1.00  0.00            
ATOM    681  HE1 TYR E   6      -8.886   8.883  -3.484  1.00  0.00            
ATOM    682  CZ  TYR E   6      -7.917   6.978  -3.932  1.00  0.00            
ATOM    683  OH  TYR E   6      -8.913   6.660  -4.854  1.00  0.00            
ATOM    684  HH  TYR E   6      -8.932   5.703  -4.958  1.00  0.00            
ATOM    685  CD2 TYR E   6      -6.010   6.501  -2.600  1.00  0.00            
ATOM    686  HD2 TYR E   6      -5.290   5.749  -2.333  1.00  0.00            
ATOM    687  CE2 TYR E   6      -6.862   6.151  -3.642  1.00  0.00            
ATOM    688  HE2 TYR E   6      -6.807   5.165  -4.071  1.00  0.00            
ATOM    689  C   TYR E   6      -3.563   9.594   0.272  1.00  0.00            
ATOM    690  O   TYR E   6      -3.664   8.894   1.295  1.00  0.00            
ATOM    691  N   ASN E   7      -2.648  10.614   0.190  1.00  0.00            
ATOM    692  HN  ASN E   7      -2.589  11.253  -0.577  1.00  0.00            
ATOM    693  CA  ASN E   7      -1.581  10.751   1.132  1.00  0.00            
ATOM    694  HA  ASN E   7      -1.658   9.823   1.684  1.00  0.00            
ATOM    695  CB  ASN E   7      -0.210  11.078   0.523  1.00  0.00            
ATOM    696  HB1 ASN E   7      -0.207  12.019  -0.064  1.00  0.00            
ATOM    697  HB2 ASN E   7      -0.005  10.306  -0.246  1.00  0.00            
ATOM    698  CG  ASN E   7       0.880  11.018   1.575  1.00  0.00            
ATOM    699  OD1 ASN E   7       1.550  11.979   1.825  1.00  0.00            
ATOM    700  ND2 ASN E   7       1.088   9.796   2.120  1.00  0.00            
ATOM    701 HD21 ASN E   7       1.578   9.801   2.993  1.00  0.00            
ATOM    702 HD22 ASN E   7       0.585   8.969   1.847  1.00  0.00            
ATOM    703  C   ASN E   7      -1.923  11.781   2.187  1.00  0.00            
ATOM    704  OT1 ASN E   7      -2.118  12.961   1.838  1.00  0.00            
ATOM    705  OT2 ASN E   7      -2.026  11.473   3.392  1.00  0.00            
ATOM    706  N   LYS F   1      -2.563   1.727 -13.481  1.00  0.00            
ATOM    707  H1  LYS F   1      -2.708   0.881 -12.882  1.00  0.00            
ATOM    708  H2  LYS F   1      -3.347   2.410 -13.496  1.00  0.00            
ATOM    709  H3  LYS F   1      -2.517   1.228 -14.385  1.00  0.00            
ATOM    710  CA  LYS F   1      -1.173   2.364 -13.323  1.00  0.00            
ATOM    711  HA  LYS F   1      -0.537   1.715 -13.897  1.00  0.00            
ATOM    712  CB  LYS F   1      -1.107   3.784 -13.920  1.00  0.00            
ATOM    713  HB1 LYS F   1      -1.857   4.370 -13.347  1.00  0.00            
ATOM    714  HB2 LYS F   1      -1.444   3.731 -14.974  1.00  0.00            
ATOM    715  CG  LYS F   1       0.244   4.567 -13.851  1.00  0.00            
ATOM    716  HG1 LYS F   1       1.026   4.020 -14.433  1.00  0.00            
ATOM    717  HG2 LYS F   1       0.503   4.619 -12.773  1.00  0.00            
ATOM    718  CD  LYS F   1       0.255   6.079 -14.387  1.00  0.00            
ATOM    719  HD1 LYS F   1      -0.073   6.146 -15.442  1.00  0.00            
ATOM    720  HD2 LYS F   1      -0.479   6.664 -13.794  1.00  0.00            
ATOM    721  CE  LYS F   1       1.572   6.799 -14.074  1.00  0.00            
ATOM    722  HE1 LYS F   1       1.876   6.721 -13.000  1.00  0.00            
ATOM    723  HE2 LYS F   1       1.554   7.882 -14.332  1.00  0.00            
ATOM    724  NZ  LYS F   1       2.664   6.156 -14.879  1.00  0.00            
ATOM    725  HZ1 LYS F   1       3.204   5.503 -14.284  1.00  0.00            
ATOM    726  HZ2 LYS F   1       2.268   5.725 -15.743  1.00  0.00            
ATOM    727  HZ3 LYS F   1       3.337   6.824 -15.288  1.00  0.00            
ATOM    728  C   LYS F   1      -0.667   2.266 -11.899  1.00  0.00            
ATOM    729  O   LYS F   1       0.238   1.489 -11.493  1.00  0.00            
ATOM    730  N   TYR F   2      -1.260   3.107 -10.992  1.00  0.00            
ATOM    731  HN  TYR F   2      -2.068   3.589 -11.318  1.00  0.00            
ATOM    732  CA  TYR F   2      -0.882   3.310  -9.601  1.00  0.00            
ATOM    733  HA  TYR F   2       0.170   3.554  -9.513  1.00  0.00            
ATOM    734  CB  TYR F   2      -1.642   4.497  -8.898  1.00  0.00            
ATOM    735  HB1 TYR F   2      -1.402   4.544  -7.815  1.00  0.00            
ATOM    736  HB2 TYR F   2      -2.741   4.457  -9.019  1.00  0.00            
ATOM    737  CG  TYR F   2      -1.150   5.740  -9.558  1.00  0.00            
ATOM    738  CD1 TYR F   2       0.211   6.114  -9.559  1.00  0.00            
ATOM    739  HD1 TYR F   2       0.897   5.537  -8.951  1.00  0.00            
ATOM    740  CE1 TYR F   2       0.683   7.109 -10.374  1.00  0.00            
ATOM    741  HE1 TYR F   2       1.717   7.394 -10.416  1.00  0.00            
ATOM    742  CZ  TYR F   2      -0.199   7.863 -11.184  1.00  0.00            
ATOM    743  OH  TYR F   2       0.236   8.908 -11.979  1.00  0.00            
ATOM    744  HH  TYR F   2       1.172   9.077 -11.823  1.00  0.00            
ATOM    745  CD2 TYR F   2      -2.000   6.569 -10.261  1.00  0.00            
ATOM    746  HD2 TYR F   2      -3.058   6.379 -10.378  1.00  0.00            
ATOM    747  CE2 TYR F   2      -1.540   7.591 -11.149  1.00  0.00            
ATOM    748  HE2 TYR F   2      -2.321   8.085 -11.700  1.00  0.00            
ATOM    749  C   TYR F   2      -1.052   2.024  -8.764  1.00  0.00            
ATOM    750  O   TYR F   2      -2.036   1.227  -8.880  1.00  0.00            
ATOM    751  N   LYS F   3      -0.074   1.710  -7.946  1.00  0.00            
ATOM    752  HN  LYS F   3       0.753   2.270  -7.933  1.00  0.00            
ATOM    753  CA  LYS F   3       0.010   0.469  -7.147  1.00  0.00            
ATOM    754  HA  LYS F   3      -0.269  -0.347  -7.786  1.00  0.00            
ATOM    755  CB  LYS F   3       1.447   0.190  -6.743  1.00  0.00            
ATOM    756  HB1 LYS F   3       1.590  -0.824  -6.305  1.00  0.00            
ATOM    757  HB2 LYS F   3       1.779   0.928  -5.988  1.00  0.00            
ATOM    758  CG  LYS F   3       2.379   0.101  -7.989  1.00  0.00            
ATOM    759  HG1 LYS F   3       2.436   1.149  -8.354  1.00  0.00            
ATOM    760  HG2 LYS F   3       1.810  -0.314  -8.862  1.00  0.00            
ATOM    761  CD  LYS F   3       3.755  -0.530  -7.727  1.00  0.00            
ATOM    762  HD1 LYS F   3       3.491  -1.486  -7.241  1.00  0.00            
ATOM    763  HD2 LYS F   3       4.286  -0.774  -8.677  1.00  0.00            
ATOM    764  CE  LYS F   3       4.644   0.226  -6.730  1.00  0.00            
ATOM    765  HE1 LYS F   3       4.157   0.288  -5.743  1.00  0.00            
ATOM    766  HE2 LYS F   3       4.922   1.226  -7.126  1.00  0.00            
ATOM    767  NZ  LYS F   3       5.905  -0.518  -6.558  1.00  0.00            
ATOM    768  HZ1 LYS F   3       6.639  -0.400  -7.286  1.00  0.00            
ATOM    769  HZ2 LYS F   3       6.239  -0.248  -5.604  1.00  0.00            
ATOM    770  HZ3 LYS F   3       5.638  -1.513  -6.639  1.00  0.00            
ATOM    771  C   LYS F   3      -0.833   0.480  -5.813  1.00  0.00            
ATOM    772  O   LYS F   3      -0.261   0.728  -4.751  1.00  0.00            
ATOM    773  N   TYR F   4      -2.129   0.359  -5.818  1.00  0.00            
ATOM    774  HN  TYR F   4      -2.619   0.248  -6.684  1.00  0.00            
ATOM    775  CA  TYR F   4      -3.013   0.278  -4.637  1.00  0.00            
ATOM    776  HA  TYR F   4      -2.771   1.116  -4.000  1.00  0.00            
ATOM    777  CB  TYR F   4      -4.562   0.413  -5.057  1.00  0.00            
ATOM    778  HB1 TYR F   4      -5.188   0.215  -4.158  1.00  0.00            
ATOM    779  HB2 TYR F   4      -4.826  -0.422  -5.734  1.00  0.00            
ATOM    780  CG  TYR F   4      -4.797   1.699  -5.620  1.00  0.00            
ATOM    781  CD1 TYR F   4      -5.009   1.775  -7.054  1.00  0.00            
ATOM    782  HD1 TYR F   4      -5.028   0.908  -7.696  1.00  0.00            
ATOM    783  CE1 TYR F   4      -5.210   3.012  -7.734  1.00  0.00            
ATOM    784  HE1 TYR F   4      -5.287   3.107  -8.810  1.00  0.00            
ATOM    785  CZ  TYR F   4      -5.139   4.189  -6.975  1.00  0.00            
ATOM    786  OH  TYR F   4      -5.639   5.367  -7.551  1.00  0.00            
ATOM    787  HH  TYR F   4      -5.817   5.151  -8.465  1.00  0.00            
ATOM    788  CD2 TYR F   4      -4.654   2.925  -5.042  1.00  0.00            
ATOM    789  HD2 TYR F   4      -4.365   2.874  -4.007  1.00  0.00            
ATOM    790  CE2 TYR F   4      -4.845   4.171  -5.630  1.00  0.00            
ATOM    791  HE2 TYR F   4      -4.877   5.108  -5.101  1.00  0.00            
ATOM    792  C   TYR F   4      -2.724  -0.972  -3.730  1.00  0.00            
ATOM    793  O   TYR F   4      -2.579  -2.077  -4.272  1.00  0.00            
ATOM    794  N   GLN F   5      -2.684  -0.837  -2.408  1.00  0.00            
ATOM    795  HN  GLN F   5      -2.862   0.055  -1.999  1.00  0.00            
ATOM    796  CA  GLN F   5      -2.388  -1.914  -1.510  1.00  0.00            
ATOM    797  HA  GLN F   5      -1.470  -2.344  -1.867  1.00  0.00            
ATOM    798  CB  GLN F   5      -2.103  -1.367  -0.012  1.00  0.00            
ATOM    799  HB1 GLN F   5      -1.337  -0.564   0.031  1.00  0.00            
ATOM    800  HB2 GLN F   5      -1.652  -2.222   0.531  1.00  0.00            
ATOM    801  CG  GLN F   5      -3.348  -0.959   0.795  1.00  0.00            
ATOM    802  HG1 GLN F   5      -3.028  -0.692   1.818  1.00  0.00            
ATOM    803  HG2 GLN F   5      -4.049  -1.819   0.891  1.00  0.00            
ATOM    804  CD  GLN F   5      -4.115   0.335   0.331  1.00  0.00            
ATOM    805  OE1 GLN F   5      -3.562   1.232  -0.312  1.00  0.00            
ATOM    806  NE2 GLN F   5      -5.343   0.509   0.758  1.00  0.00            
ATOM    807 HE21 GLN F   5      -5.861   1.237   0.315  1.00  0.00            
ATOM    808 HE22 GLN F   5      -5.776  -0.279   1.201  1.00  0.00            
ATOM    809  C   GLN F   5      -3.460  -2.973  -1.593  1.00  0.00            
ATOM    810  O   GLN F   5      -4.636  -2.665  -1.848  1.00  0.00            
ATOM    811  N   TYR F   6      -3.177  -4.289  -1.511  1.00  0.00            
ATOM    812  HN  TYR F   6      -2.236  -4.588  -1.402  1.00  0.00            
ATOM    813  CA  TYR F   6      -4.074  -5.292  -1.256  1.00  0.00            
ATOM    814  HA  TYR F   6      -4.943  -5.052  -1.851  1.00  0.00            
ATOM    815  CB  TYR F   6      -3.561  -6.666  -1.656  1.00  0.00            
ATOM    816  HB1 TYR F   6      -4.161  -7.562  -1.382  1.00  0.00            
ATOM    817  HB2 TYR F   6      -2.622  -6.806  -1.076  1.00  0.00            
ATOM    818  CG  TYR F   6      -3.230  -6.917  -3.182  1.00  0.00            
ATOM    819  CD1 TYR F   6      -4.179  -6.447  -4.148  1.00  0.00            
ATOM    820  HD1 TYR F   6      -5.089  -5.990  -3.781  1.00  0.00            
ATOM    821  CE1 TYR F   6      -3.934  -6.623  -5.536  1.00  0.00            
ATOM    822  HE1 TYR F   6      -4.688  -6.330  -6.267  1.00  0.00            
ATOM    823  CZ  TYR F   6      -2.678  -7.244  -6.033  1.00  0.00            
ATOM    824  OH  TYR F   6      -2.386  -7.129  -7.427  1.00  0.00            
ATOM    825  HH  TYR F   6      -3.105  -6.930  -8.043  1.00  0.00            
ATOM    826  CD2 TYR F   6      -1.996  -7.478  -3.675  1.00  0.00            
ATOM    827  HD2 TYR F   6      -1.205  -7.728  -2.977  1.00  0.00            
ATOM    828  CE2 TYR F   6      -1.751  -7.642  -5.057  1.00  0.00            
ATOM    829  HE2 TYR F   6      -0.817  -8.020  -5.435  1.00  0.00            
ATOM    830  C   TYR F   6      -4.594  -5.160   0.260  1.00  0.00            
ATOM    831  O   TYR F   6      -3.744  -4.897   1.097  1.00  0.00            
ATOM    832  N   ASN F   7      -5.869  -5.273   0.572  1.00  0.00            
ATOM    833  HN  ASN F   7      -6.549  -5.452  -0.142  1.00  0.00            
ATOM    834  CA  ASN F   7      -6.401  -4.962   1.874  1.00  0.00            
ATOM    835  HA  ASN F   7      -5.623  -4.564   2.513  1.00  0.00            
ATOM    836  CB  ASN F   7      -7.542  -3.945   1.810  1.00  0.00            
ATOM    837  HB1 ASN F   7      -7.884  -3.806   2.852  1.00  0.00            
ATOM    838  HB2 ASN F   7      -8.354  -4.346   1.156  1.00  0.00            
ATOM    839  CG  ASN F   7      -6.971  -2.642   1.308  1.00  0.00            
ATOM    840  OD1 ASN F   7      -6.489  -1.801   2.161  1.00  0.00            
ATOM    841  ND2 ASN F   7      -6.931  -2.391  -0.027  1.00  0.00            
ATOM    842 HD21 ASN F   7      -7.454  -3.006  -0.610  1.00  0.00            
ATOM    843 HD22 ASN F   7      -6.625  -1.470  -0.282  1.00  0.00            
ATOM    844  C   ASN F   7      -6.889  -6.268   2.503  1.00  0.00            
ATOM    845  OT1 ASN F   7      -6.158  -7.270   2.481  1.00  0.00            
ATOM    846  OT2 ASN F   7      -8.068  -6.316   3.044  1.00  0.00            
END
ATOM      1  N   LYS A   1      -7.343  -6.386   1.191  1.00  0.00            
ATOM      2  H1  LYS A   1      -6.933  -5.693   1.856  1.00  0.00            
ATOM      3  H2  LYS A   1      -8.347  -6.398   1.470  1.00  0.00            
ATOM      4  H3  LYS A   1      -6.846  -7.288   1.348  1.00  0.00            
ATOM      5  CA  LYS A   1      -7.266  -5.739  -0.145  1.00  0.00            
ATOM      6  HA  LYS A   1      -7.840  -6.312  -0.849  1.00  0.00            
ATOM      7  CB  LYS A   1      -7.862  -4.295  -0.154  1.00  0.00            
ATOM      8  HB1 LYS A   1      -7.657  -3.783   0.806  1.00  0.00            
ATOM      9  HB2 LYS A   1      -8.966  -4.399  -0.154  1.00  0.00            
ATOM     10  CG  LYS A   1      -7.385  -3.247  -1.225  1.00  0.00            
ATOM     11  HG1 LYS A   1      -7.607  -3.594  -2.250  1.00  0.00            
ATOM     12  HG2 LYS A   1      -6.334  -2.892  -1.223  1.00  0.00            
ATOM     13  CD  LYS A   1      -8.123  -2.014  -0.767  1.00  0.00            
ATOM     14  HD1 LYS A   1      -9.184  -2.297  -0.601  1.00  0.00            
ATOM     15  HD2 LYS A   1      -7.773  -1.636   0.222  1.00  0.00            
ATOM     16  CE  LYS A   1      -8.141  -0.792  -1.693  1.00  0.00            
ATOM     17  HE1 LYS A   1      -8.245  -1.036  -2.774  1.00  0.00            
ATOM     18  HE2 LYS A   1      -7.175  -0.247  -1.665  1.00  0.00            
ATOM     19  NZ  LYS A   1      -9.107   0.253  -1.386  1.00  0.00            
ATOM     20  HZ1 LYS A   1      -9.013   1.148  -1.913  1.00  0.00            
ATOM     21  HZ2 LYS A   1     -10.057  -0.168  -1.475  1.00  0.00            
ATOM     22  HZ3 LYS A   1      -9.130   0.469  -0.370  1.00  0.00            
ATOM     23  C   LYS A   1      -5.934  -5.769  -0.798  1.00  0.00            
ATOM     24  O   LYS A   1      -5.807  -6.423  -1.846  1.00  0.00            
ATOM     25  N   TYR A   2      -4.771  -5.182  -0.305  1.00  0.00            
ATOM     26  HN  TYR A   2      -4.784  -4.617   0.518  1.00  0.00            
ATOM     27  CA  TYR A   2      -3.522  -5.092  -1.170  1.00  0.00            
ATOM     28  HA  TYR A   2      -3.836  -4.884  -2.182  1.00  0.00            
ATOM     29  CB  TYR A   2      -2.561  -4.037  -0.584  1.00  0.00            
ATOM     30  HB1 TYR A   2      -1.705  -3.879  -1.269  1.00  0.00            
ATOM     31  HB2 TYR A   2      -2.126  -4.361   0.378  1.00  0.00            
ATOM     32  CG  TYR A   2      -3.234  -2.680  -0.597  1.00  0.00            
ATOM     33  CD1 TYR A   2      -3.622  -2.065  -1.752  1.00  0.00            
ATOM     34  HD1 TYR A   2      -3.336  -2.445  -2.720  1.00  0.00            
ATOM     35  CE1 TYR A   2      -4.374  -0.820  -1.643  1.00  0.00            
ATOM     36  HE1 TYR A   2      -4.715  -0.262  -2.516  1.00  0.00            
ATOM     37  CZ  TYR A   2      -4.674  -0.328  -0.324  1.00  0.00            
ATOM     38  OH  TYR A   2      -5.332   0.884  -0.199  1.00  0.00            
ATOM     39  HH  TYR A   2      -5.443   1.121   0.721  1.00  0.00            
ATOM     40  CD2 TYR A   2      -3.444  -2.122   0.638  1.00  0.00            
ATOM     41  HD2 TYR A   2      -3.089  -2.650   1.523  1.00  0.00            
ATOM     42  CE2 TYR A   2      -4.206  -1.051   0.765  1.00  0.00            
ATOM     43  HE2 TYR A   2      -4.411  -0.754   1.785  1.00  0.00            
ATOM     44  C   TYR A   2      -2.752  -6.370  -1.424  1.00  0.00            
ATOM     45  O   TYR A   2      -2.321  -6.621  -2.572  1.00  0.00            
ATOM     46  N   LYS A   3      -2.645  -7.259  -0.459  1.00  0.00            
ATOM     47  HN  LYS A   3      -3.056  -7.084   0.436  1.00  0.00            
ATOM     48  CA  LYS A   3      -1.650  -8.310  -0.499  1.00  0.00            
ATOM     49  HA  LYS A   3      -0.769  -7.964  -1.006  1.00  0.00            
ATOM     50  CB  LYS A   3      -1.171  -8.762   0.878  1.00  0.00            
ATOM     51  HB1 LYS A   3      -0.386  -9.540   0.837  1.00  0.00            
ATOM     52  HB2 LYS A   3      -2.021  -9.198   1.446  1.00  0.00            
ATOM     53  CG  LYS A   3      -0.701  -7.611   1.819  1.00  0.00            
ATOM     54  HG1 LYS A   3      -0.682  -8.003   2.847  1.00  0.00            
ATOM     55  HG2 LYS A   3      -1.508  -6.854   1.855  1.00  0.00            
ATOM     56  CD  LYS A   3       0.623  -6.939   1.427  1.00  0.00            
ATOM     57  HD1 LYS A   3       1.410  -7.711   1.531  1.00  0.00            
ATOM     58  HD2 LYS A   3       0.458  -6.636   0.368  1.00  0.00            
ATOM     59  CE  LYS A   3       1.020  -5.712   2.280  1.00  0.00            
ATOM     60  HE1 LYS A   3       0.392  -4.801   2.208  1.00  0.00            
ATOM     61  HE2 LYS A   3       2.043  -5.394   1.980  1.00  0.00            
ATOM     62  NZ  LYS A   3       1.173  -6.077   3.766  1.00  0.00            
ATOM     63  HZ1 LYS A   3       1.723  -6.965   3.749  1.00  0.00            
ATOM     64  HZ2 LYS A   3       1.659  -5.279   4.215  1.00  0.00            
ATOM     65  HZ3 LYS A   3       0.269  -6.198   4.245  1.00  0.00            
ATOM     66  C   LYS A   3      -2.157  -9.532  -1.296  1.00  0.00            
ATOM     67  O   LYS A   3      -1.639 -10.659  -1.097  1.00  0.00            
ATOM     68  N   TYR A   4      -3.130  -9.477  -2.244  1.00  0.00            
ATOM     69  HN  TYR A   4      -3.570  -8.619  -2.502  1.00  0.00            
ATOM     70  CA  TYR A   4      -3.346 -10.635  -3.051  1.00  0.00            
ATOM     71  HA  TYR A   4      -3.514 -11.451  -2.354  1.00  0.00            
ATOM     72  CB  TYR A   4      -4.483 -10.484  -4.034  1.00  0.00            
ATOM     73  HB1 TYR A   4      -4.562 -11.386  -4.681  1.00  0.00            
ATOM     74  HB2 TYR A   4      -4.258  -9.689  -4.773  1.00  0.00            
ATOM     75  CG  TYR A   4      -5.802 -10.183  -3.364  1.00  0.00            
ATOM     76  CD1 TYR A   4      -6.115 -10.923  -2.238  1.00  0.00            
ATOM     77  HD1 TYR A   4      -5.468 -11.703  -1.874  1.00  0.00            
ATOM     78  CE1 TYR A   4      -7.144 -10.531  -1.410  1.00  0.00            
ATOM     79  HE1 TYR A   4      -7.182 -11.063  -0.471  1.00  0.00            
ATOM     80  CZ  TYR A   4      -7.926  -9.397  -1.714  1.00  0.00            
ATOM     81  OH  TYR A   4      -8.899  -8.983  -0.858  1.00  0.00            
ATOM     82  HH  TYR A   4      -9.231  -9.772  -0.435  1.00  0.00            
ATOM     83  CD2 TYR A   4      -6.560  -9.067  -3.725  1.00  0.00            
ATOM     84  HD2 TYR A   4      -6.275  -8.510  -4.599  1.00  0.00            
ATOM     85  CE2 TYR A   4      -7.643  -8.671  -2.908  1.00  0.00            
ATOM     86  HE2 TYR A   4      -8.243  -7.796  -3.076  1.00  0.00            
ATOM     87  C   TYR A   4      -2.144 -11.172  -3.864  1.00  0.00            
ATOM     88  O   TYR A   4      -1.347 -10.348  -4.347  1.00  0.00            
ATOM     89  N   GLN A   5      -1.929 -12.529  -3.950  1.00  0.00            
ATOM     90  HN  GLN A   5      -2.584 -13.160  -3.552  1.00  0.00            
ATOM     91  CA  GLN A   5      -0.817 -13.067  -4.684  1.00  0.00            
ATOM     92  HA  GLN A   5      -0.086 -12.325  -4.969  1.00  0.00            
ATOM     93  CB  GLN A   5      -0.138 -14.176  -3.870  1.00  0.00            
ATOM     94  HB1 GLN A   5       0.557 -14.607  -4.614  1.00  0.00            
ATOM     95  HB2 GLN A   5      -0.825 -14.983  -3.519  1.00  0.00            
ATOM     96  CG  GLN A   5       0.699 -13.649  -2.701  1.00  0.00            
ATOM     97  HG1 GLN A   5       1.390 -14.453  -2.373  1.00  0.00            
ATOM     98  HG2 GLN A   5       0.091 -13.443  -1.788  1.00  0.00            
ATOM     99  CD  GLN A   5       1.689 -12.508  -3.082  1.00  0.00            
ATOM    100  OE1 GLN A   5       2.683 -12.744  -3.740  1.00  0.00            
ATOM    101  NE2 GLN A   5       1.384 -11.302  -2.658  1.00  0.00            
ATOM    102 HE21 GLN A   5       1.982 -10.538  -2.914  1.00  0.00            
ATOM    103 HE22 GLN A   5       0.546 -11.137  -2.127  1.00  0.00            
ATOM    104  C   GLN A   5      -1.463 -13.570  -5.978  1.00  0.00            
ATOM    105  O   GLN A   5      -0.835 -13.669  -6.967  1.00  0.00            
ATOM    106  N   TYR A   6      -2.837 -13.788  -5.978  1.00  0.00            
ATOM    107  HN  TYR A   6      -3.285 -13.753  -5.091  1.00  0.00            
ATOM    108  CA  TYR A   6      -3.667 -14.166  -7.097  1.00  0.00            
ATOM    109  HA  TYR A   6      -4.658 -14.060  -6.665  1.00  0.00            
ATOM    110  CB  TYR A   6      -3.584 -13.171  -8.341  1.00  0.00            
ATOM    111  HB1 TYR A   6      -4.177 -13.563  -9.193  1.00  0.00            
ATOM    112  HB2 TYR A   6      -2.554 -13.018  -8.720  1.00  0.00            
ATOM    113  CG  TYR A   6      -4.078 -11.830  -8.007  1.00  0.00            
ATOM    114  CD1 TYR A   6      -3.198 -10.850  -7.530  1.00  0.00            
ATOM    115  HD1 TYR A   6      -2.185 -11.147  -7.315  1.00  0.00            
ATOM    116  CE1 TYR A   6      -3.635  -9.575  -7.258  1.00  0.00            
ATOM    117  HE1 TYR A   6      -2.943  -8.903  -6.767  1.00  0.00            
ATOM    118  CZ  TYR A   6      -4.983  -9.233  -7.507  1.00  0.00            
ATOM    119  OH  TYR A   6      -5.414  -7.904  -7.284  1.00  0.00            
ATOM    120  HH  TYR A   6      -6.371  -7.783  -7.341  1.00  0.00            
ATOM    121  CD2 TYR A   6      -5.460 -11.553  -8.017  1.00  0.00            
ATOM    122  HD2 TYR A   6      -6.177 -12.340  -8.239  1.00  0.00            
ATOM    123  CE2 TYR A   6      -5.902 -10.180  -7.968  1.00  0.00            
ATOM    124  HE2 TYR A   6      -6.929  -9.911  -8.124  1.00  0.00            
ATOM    125  C   TYR A   6      -3.558 -15.604  -7.468  1.00  0.00            
ATOM    126  O   TYR A   6      -3.936 -15.950  -8.555  1.00  0.00            
ATOM    127  N   ASN A   7      -3.013 -16.399  -6.555  1.00  0.00            
ATOM    128  HN  ASN A   7      -2.689 -15.965  -5.718  1.00  0.00            
ATOM    129  CA  ASN A   7      -2.762 -17.775  -6.641  1.00  0.00            
ATOM    130  HA  ASN A   7      -3.338 -18.199  -7.454  1.00  0.00            
ATOM    131  CB  ASN A   7      -1.251 -18.045  -6.849  1.00  0.00            
ATOM    132  HB1 ASN A   7      -0.701 -17.694  -5.956  1.00  0.00            
ATOM    133  HB2 ASN A   7      -0.941 -17.394  -7.694  1.00  0.00            
ATOM    134  CG  ASN A   7      -1.025 -19.497  -7.334  1.00  0.00            
ATOM    135  OD1 ASN A   7      -1.896 -20.214  -7.874  1.00  0.00            
ATOM    136  ND2 ASN A   7       0.270 -19.945  -7.197  1.00  0.00            
ATOM    137 HD21 ASN A   7       0.957 -19.417  -6.698  1.00  0.00            
ATOM    138 HD22 ASN A   7       0.551 -20.776  -7.684  1.00  0.00            
ATOM    139  C   ASN A   7      -3.389 -18.428  -5.435  1.00  0.00            
ATOM    140  OT1 ASN A   7      -4.598 -18.767  -5.618  1.00  0.00            
ATOM    141  OT2 ASN A   7      -2.777 -18.620  -4.405  1.00  0.00            
ATOM    142  N   LYS B   1       2.884   3.681   4.546  1.00  0.00            
ATOM    143  H1  LYS B   1       2.851   4.386   3.775  1.00  0.00            
ATOM    144  H2  LYS B   1       2.085   3.859   5.204  1.00  0.00            
ATOM    145  H3  LYS B   1       3.819   3.811   4.966  1.00  0.00            
ATOM    146  CA  LYS B   1       2.819   2.294   3.926  1.00  0.00            
ATOM    147  HA  LYS B   1       3.632   2.165   3.219  1.00  0.00            
ATOM    148  CB  LYS B   1       2.961   1.142   4.965  1.00  0.00            
ATOM    149  HB1 LYS B   1       2.673   0.159   4.548  1.00  0.00            
ATOM    150  HB2 LYS B   1       2.264   1.392   5.791  1.00  0.00            
ATOM    151  CG  LYS B   1       4.325   0.905   5.610  1.00  0.00            
ATOM    152  HG1 LYS B   1       4.634   1.666   6.363  1.00  0.00            
ATOM    153  HG2 LYS B   1       5.008   1.093   4.751  1.00  0.00            
ATOM    154  CD  LYS B   1       4.396  -0.507   6.285  1.00  0.00            
ATOM    155  HD1 LYS B   1       3.588  -0.388   7.034  1.00  0.00            
ATOM    156  HD2 LYS B   1       4.018  -1.292   5.596  1.00  0.00            
ATOM    157  CE  LYS B   1       5.859  -0.793   6.795  1.00  0.00            
ATOM    158  HE1 LYS B   1       6.023  -1.775   7.308  1.00  0.00            
ATOM    159  HE2 LYS B   1       6.164  -0.019   7.528  1.00  0.00            
ATOM    160  NZ  LYS B   1       6.906  -0.818   5.698  1.00  0.00            
ATOM    161  HZ1 LYS B   1       6.475  -0.932   4.761  1.00  0.00            
ATOM    162  HZ2 LYS B   1       7.447   0.080   5.657  1.00  0.00            
ATOM    163  HZ3 LYS B   1       7.495  -1.675   5.710  1.00  0.00            
ATOM    164  C   LYS B   1       1.678   2.147   2.966  1.00  0.00            
ATOM    165  O   LYS B   1       0.900   3.069   2.762  1.00  0.00            
ATOM    166  N   TYR B   2       1.631   0.971   2.240  1.00  0.00            
ATOM    167  HN  TYR B   2       2.346   0.302   2.410  1.00  0.00            
ATOM    168  CA  TYR B   2       0.685   0.653   1.192  1.00  0.00            
ATOM    169  HA  TYR B   2       0.920  -0.354   0.884  1.00  0.00            
ATOM    170  CB  TYR B   2      -0.843   0.647   1.696  1.00  0.00            
ATOM    171  HB1 TYR B   2      -1.547   0.460   0.857  1.00  0.00            
ATOM    172  HB2 TYR B   2      -1.105   1.670   2.041  1.00  0.00            
ATOM    173  CG  TYR B   2      -1.184  -0.396   2.807  1.00  0.00            
ATOM    174  CD1 TYR B   2      -0.710  -1.679   2.837  1.00  0.00            
ATOM    175  HD1 TYR B   2      -0.031  -1.966   2.040  1.00  0.00            
ATOM    176  CE1 TYR B   2      -1.118  -2.614   3.749  1.00  0.00            
ATOM    177  HE1 TYR B   2      -0.716  -3.620   3.733  1.00  0.00            
ATOM    178  CZ  TYR B   2      -2.070  -2.289   4.781  1.00  0.00            
ATOM    179  OH  TYR B   2      -2.554  -3.149   5.805  1.00  0.00            
ATOM    180  HH  TYR B   2      -2.305  -4.040   5.564  1.00  0.00            
ATOM    181  CD2 TYR B   2      -2.161  -0.077   3.764  1.00  0.00            
ATOM    182  HD2 TYR B   2      -2.471   0.956   3.733  1.00  0.00            
ATOM    183  CE2 TYR B   2      -2.602  -0.987   4.720  1.00  0.00            
ATOM    184  HE2 TYR B   2      -3.231  -0.666   5.540  1.00  0.00            
ATOM    185  C   TYR B   2       0.650   1.458  -0.088  1.00  0.00            
ATOM    186  O   TYR B   2       1.232   2.484  -0.201  1.00  0.00            
ATOM    187  N   LYS B   3      -0.071   0.899  -1.037  1.00  0.00            
ATOM    188  HN  LYS B   3      -0.288  -0.090  -0.991  1.00  0.00            
ATOM    189  CA  LYS B   3      -0.433   1.452  -2.320  1.00  0.00            
ATOM    190  HA  LYS B   3      -0.891   0.621  -2.843  1.00  0.00            
ATOM    191  CB  LYS B   3      -1.341   2.722  -2.177  1.00  0.00            
ATOM    192  HB1 LYS B   3      -1.620   3.178  -3.152  1.00  0.00            
ATOM    193  HB2 LYS B   3      -0.876   3.415  -1.444  1.00  0.00            
ATOM    194  CG  LYS B   3      -2.735   2.337  -1.629  1.00  0.00            
ATOM    195  HG1 LYS B   3      -2.734   1.998  -0.581  1.00  0.00            
ATOM    196  HG2 LYS B   3      -3.033   1.488  -2.279  1.00  0.00            
ATOM    197  CD  LYS B   3      -3.825   3.397  -1.824  1.00  0.00            
ATOM    198  HD1 LYS B   3      -3.677   4.012  -2.729  1.00  0.00            
ATOM    199  HD2 LYS B   3      -4.801   2.940  -2.091  1.00  0.00            
ATOM    200  CE  LYS B   3      -3.824   4.285  -0.562  1.00  0.00            
ATOM    201  HE1 LYS B   3      -2.782   4.647  -0.488  1.00  0.00            
ATOM    202  HE2 LYS B   3      -4.190   3.748   0.338  1.00  0.00            
ATOM    203  NZ  LYS B   3      -4.786   5.424  -0.613  1.00  0.00            
ATOM    204  HZ1 LYS B   3      -4.884   5.929  -1.517  1.00  0.00            
ATOM    205  HZ2 LYS B   3      -5.692   4.934  -0.486  1.00  0.00            
ATOM    206  HZ3 LYS B   3      -4.755   6.120   0.159  1.00  0.00            
ATOM    207  C   LYS B   3       0.691   1.785  -3.168  1.00  0.00            
ATOM    208  O   LYS B   3       0.834   2.933  -3.591  1.00  0.00            
ATOM    209  N   TYR B   4       1.448   0.813  -3.567  1.00  0.00            
ATOM    210  HN  TYR B   4       1.175  -0.131  -3.347  1.00  0.00            
ATOM    211  CA  TYR B   4       2.627   0.988  -4.404  1.00  0.00            
ATOM    212  HA  TYR B   4       2.953   2.017  -4.401  1.00  0.00            
ATOM    213  CB  TYR B   4       3.723   0.081  -3.830  1.00  0.00            
ATOM    214  HB1 TYR B   4       4.610   0.234  -4.485  1.00  0.00            
ATOM    215  HB2 TYR B   4       3.391  -0.983  -3.846  1.00  0.00            
ATOM    216  CG  TYR B   4       4.081   0.435  -2.457  1.00  0.00            
ATOM    217  CD1 TYR B   4       4.136  -0.602  -1.552  1.00  0.00            
ATOM    218  HD1 TYR B   4       3.879  -1.631  -1.751  1.00  0.00            
ATOM    219  CE1 TYR B   4       4.372  -0.336  -0.244  1.00  0.00            
ATOM    220  HE1 TYR B   4       4.493  -1.132   0.471  1.00  0.00            
ATOM    221  CZ  TYR B   4       4.617   0.963   0.228  1.00  0.00            
ATOM    222  OH  TYR B   4       4.955   1.253   1.561  1.00  0.00            
ATOM    223  HH  TYR B   4       5.410   2.094   1.585  1.00  0.00            
ATOM    224  CD2 TYR B   4       4.320   1.765  -2.054  1.00  0.00            
ATOM    225  HD2 TYR B   4       4.331   2.558  -2.809  1.00  0.00            
ATOM    226  CE2 TYR B   4       4.658   2.012  -0.704  1.00  0.00            
ATOM    227  HE2 TYR B   4       5.039   2.977  -0.405  1.00  0.00            
ATOM    228  C   TYR B   4       2.384   0.683  -5.833  1.00  0.00            
ATOM    229  O   TYR B   4       1.531  -0.177  -6.297  1.00  0.00            
ATOM    230  N   GLN B   5       3.256   1.339  -6.713  1.00  0.00            
ATOM    231  HN  GLN B   5       3.831   2.066  -6.381  1.00  0.00            
ATOM    232  CA  GLN B   5       3.431   0.843  -8.014  1.00  0.00            
ATOM    233  HA  GLN B   5       2.940  -0.094  -8.211  1.00  0.00            
ATOM    234  CB  GLN B   5       2.681   1.720  -9.088  1.00  0.00            
ATOM    235  HB1 GLN B   5       3.100   2.756  -9.155  1.00  0.00            
ATOM    236  HB2 GLN B   5       1.708   1.905  -8.600  1.00  0.00            
ATOM    237  CG  GLN B   5       2.653   1.240 -10.582  1.00  0.00            
ATOM    238  HG1 GLN B   5       3.610   1.266 -11.128  1.00  0.00            
ATOM    239  HG2 GLN B   5       1.930   1.889 -11.120  1.00  0.00            
ATOM    240  CD  GLN B   5       2.079  -0.195 -10.625  1.00  0.00            
ATOM    241  OE1 GLN B   5       2.726  -1.151 -10.221  1.00  0.00            
ATOM    242  NE2 GLN B   5       0.850  -0.312 -11.194  1.00  0.00            
ATOM    243 HE21 GLN B   5       0.321   0.529 -11.326  1.00  0.00            
ATOM    244 HE22 GLN B   5       0.464  -1.238 -11.296  1.00  0.00            
ATOM    245  C   GLN B   5       4.927   0.656  -8.247  1.00  0.00            
ATOM    246  O   GLN B   5       5.797   1.328  -7.678  1.00  0.00            
ATOM    247  N   TYR B   6       5.165  -0.310  -9.115  1.00  0.00            
ATOM    248  HN  TYR B   6       4.306  -0.645  -9.500  1.00  0.00            
ATOM    249  CA  TYR B   6       6.462  -0.896  -9.469  1.00  0.00            
ATOM    250  HA  TYR B   6       7.311  -0.401  -9.012  1.00  0.00            
ATOM    251  CB  TYR B   6       6.461  -2.319  -8.936  1.00  0.00            
ATOM    252  HB1 TYR B   6       7.158  -2.967  -9.503  1.00  0.00            
ATOM    253  HB2 TYR B   6       5.472  -2.733  -9.228  1.00  0.00            
ATOM    254  CG  TYR B   6       6.656  -2.487  -7.456  1.00  0.00            
ATOM    255  CD1 TYR B   6       7.835  -3.028  -6.874  1.00  0.00            
ATOM    256  HD1 TYR B   6       8.724  -3.184  -7.465  1.00  0.00            
ATOM    257  CE1 TYR B   6       7.938  -3.139  -5.500  1.00  0.00            
ATOM    258  HE1 TYR B   6       8.918  -3.298  -5.067  1.00  0.00            
ATOM    259  CZ  TYR B   6       6.894  -2.866  -4.640  1.00  0.00            
ATOM    260  OH  TYR B   6       7.110  -2.861  -3.205  1.00  0.00            
ATOM    261  HH  TYR B   6       8.072  -2.881  -3.141  1.00  0.00            
ATOM    262  CD2 TYR B   6       5.550  -2.293  -6.561  1.00  0.00            
ATOM    263  HD2 TYR B   6       4.659  -1.914  -7.043  1.00  0.00            
ATOM    264  CE2 TYR B   6       5.616  -2.565  -5.169  1.00  0.00            
ATOM    265  HE2 TYR B   6       4.741  -2.585  -4.531  1.00  0.00            
ATOM    266  C   TYR B   6       6.687  -0.759 -10.965  1.00  0.00            
ATOM    267  O   TYR B   6       5.699  -0.622 -11.702  1.00  0.00            
ATOM    268  N   ASN B   7       7.936  -0.663 -11.414  1.00  0.00            
ATOM    269  HN  ASN B   7       8.681  -0.751 -10.767  1.00  0.00            
ATOM    270  CA  ASN B   7       8.287  -0.517 -12.820  1.00  0.00            
ATOM    271  HA  ASN B   7       7.588   0.225 -13.178  1.00  0.00            
ATOM    272  CB  ASN B   7       9.786  -0.163 -12.949  1.00  0.00            
ATOM    273  HB1 ASN B   7      10.065  -0.224 -14.024  1.00  0.00            
ATOM    274  HB2 ASN B   7      10.351  -0.947 -12.384  1.00  0.00            
ATOM    275  CG  ASN B   7      10.216   1.214 -12.402  1.00  0.00            
ATOM    276  OD1 ASN B   7      11.062   1.352 -11.551  1.00  0.00            
ATOM    277  ND2 ASN B   7       9.643   2.272 -13.007  1.00  0.00            
ATOM    278 HD21 ASN B   7       8.810   2.053 -13.525  1.00  0.00            
ATOM    279 HD22 ASN B   7       9.969   3.213 -12.959  1.00  0.00            
ATOM    280  C   ASN B   7       7.991  -1.899 -13.493  1.00  0.00            
ATOM    281  OT1 ASN B   7       6.835  -2.179 -13.843  1.00  0.00            
ATOM    282  OT2 ASN B   7       8.914  -2.804 -13.655  1.00  0.00            
ATOM    283  N   LYS C   1      -6.023  -6.383   9.169  1.00  0.00            
ATOM    284  H1  LYS C   1      -5.603  -7.310   8.972  1.00  0.00            
ATOM    285  H2  LYS C   1      -7.039  -6.556   9.310  1.00  0.00            
ATOM    286  H3  LYS C   1      -5.937  -5.844   8.284  1.00  0.00            
ATOM    287  CA  LYS C   1      -5.364  -5.788  10.277  1.00  0.00            
ATOM    288  HA  LYS C   1      -5.723  -6.359  11.122  1.00  0.00            
ATOM    289  CB  LYS C   1      -3.751  -5.811  10.011  1.00  0.00            
ATOM    290  HB1 LYS C   1      -3.423  -5.010   9.310  1.00  0.00            
ATOM    291  HB2 LYS C   1      -3.515  -6.775   9.501  1.00  0.00            
ATOM    292  CG  LYS C   1      -2.826  -5.778  11.275  1.00  0.00            
ATOM    293  HG1 LYS C   1      -3.271  -6.452  12.042  1.00  0.00            
ATOM    294  HG2 LYS C   1      -2.902  -4.763  11.726  1.00  0.00            
ATOM    295  CD  LYS C   1      -1.382  -6.315  11.040  1.00  0.00            
ATOM    296  HD1 LYS C   1      -0.813  -6.393  11.996  1.00  0.00            
ATOM    297  HD2 LYS C   1      -1.610  -7.224  10.445  1.00  0.00            
ATOM    298  CE  LYS C   1      -0.588  -5.393  10.062  1.00  0.00            
ATOM    299  HE1 LYS C   1      -0.534  -4.430  10.615  1.00  0.00            
ATOM    300  HE2 LYS C   1      -0.979  -5.271   9.032  1.00  0.00            
ATOM    301  NZ  LYS C   1       0.742  -5.976   9.955  1.00  0.00            
ATOM    302  HZ1 LYS C   1       1.354  -5.771  10.775  1.00  0.00            
ATOM    303  HZ2 LYS C   1       0.701  -6.998   9.831  1.00  0.00            
ATOM    304  HZ3 LYS C   1       1.249  -5.624   9.119  1.00  0.00            
ATOM    305  C   LYS C   1      -5.807  -4.372  10.447  1.00  0.00            
ATOM    306  O   LYS C   1      -6.354  -3.759   9.480  1.00  0.00            
ATOM    307  N   TYR C   2      -5.646  -3.832  11.687  1.00  0.00            
ATOM    308  HN  TYR C   2      -5.332  -4.445  12.406  1.00  0.00            
ATOM    309  CA  TYR C   2      -5.723  -2.419  12.014  1.00  0.00            
ATOM    310  HA  TYR C   2      -6.771  -2.145  12.071  1.00  0.00            
ATOM    311  CB  TYR C   2      -5.160  -2.167  13.474  1.00  0.00            
ATOM    312  HB1 TYR C   2      -5.806  -2.574  14.291  1.00  0.00            
ATOM    313  HB2 TYR C   2      -4.962  -1.080  13.604  1.00  0.00            
ATOM    314  CG  TYR C   2      -3.785  -2.839  13.522  1.00  0.00            
ATOM    315  CD1 TYR C   2      -3.732  -3.949  14.302  1.00  0.00            
ATOM    316  HD1 TYR C   2      -4.598  -4.307  14.837  1.00  0.00            
ATOM    317  CE1 TYR C   2      -2.453  -4.608  14.545  1.00  0.00            
ATOM    318  HE1 TYR C   2      -2.431  -5.583  15.013  1.00  0.00            
ATOM    319  CZ  TYR C   2      -1.253  -4.119  13.954  1.00  0.00            
ATOM    320  OH  TYR C   2      -0.013  -4.833  14.122  1.00  0.00            
ATOM    321  HH  TYR C   2      -0.142  -5.505  14.799  1.00  0.00            
ATOM    322  CD2 TYR C   2      -2.612  -2.358  13.006  1.00  0.00            
ATOM    323  HD2 TYR C   2      -2.690  -1.430  12.463  1.00  0.00            
ATOM    324  CE2 TYR C   2      -1.376  -2.971  13.159  1.00  0.00            
ATOM    325  HE2 TYR C   2      -0.468  -2.684  12.632  1.00  0.00            
ATOM    326  C   TYR C   2      -5.288  -1.389  10.944  1.00  0.00            
ATOM    327  O   TYR C   2      -4.341  -1.566  10.126  1.00  0.00            
ATOM    328  N   LYS C   3      -6.001  -0.224  10.894  1.00  0.00            
ATOM    329  HN  LYS C   3      -6.800  -0.225  11.484  1.00  0.00            
ATOM    330  CA  LYS C   3      -5.607   1.020  10.267  1.00  0.00            
ATOM    331  HA  LYS C   3      -5.559   0.723   9.234  1.00  0.00            
ATOM    332  CB  LYS C   3      -6.560   2.204  10.566  1.00  0.00            
ATOM    333  HB1 LYS C   3      -6.304   3.039   9.878  1.00  0.00            
ATOM    334  HB2 LYS C   3      -6.537   2.465  11.649  1.00  0.00            
ATOM    335  CG  LYS C   3      -8.033   1.893  10.152  1.00  0.00            
ATOM    336  HG1 LYS C   3      -8.583   2.851  10.321  1.00  0.00            
ATOM    337  HG2 LYS C   3      -8.265   1.219  10.999  1.00  0.00            
ATOM    338  CD  LYS C   3      -8.200   1.161   8.841  1.00  0.00            
ATOM    339  HD1 LYS C   3      -7.823   1.766   7.980  1.00  0.00            
ATOM    340  HD2 LYS C   3      -7.669   0.190   8.847  1.00  0.00            
ATOM    341  CE  LYS C   3      -9.733   0.935   8.663  1.00  0.00            
ATOM    342  HE1 LYS C   3     -10.032   1.849   8.101  1.00  0.00            
ATOM    343  HE2 LYS C   3     -10.260   0.880   9.646  1.00  0.00            
ATOM    344  NZ  LYS C   3      -9.980  -0.239   7.765  1.00  0.00            
ATOM    345  HZ1 LYS C   3     -10.989  -0.246   7.536  1.00  0.00            
ATOM    346  HZ2 LYS C   3      -9.484  -0.156   6.848  1.00  0.00            
ATOM    347  HZ3 LYS C   3      -9.633  -1.148   8.123  1.00  0.00            
ATOM    348  C   LYS C   3      -4.344   1.450  10.868  1.00  0.00            
ATOM    349  O   LYS C   3      -4.255   1.379  12.096  1.00  0.00            
ATOM    350  N   TYR C   4      -3.347   1.753  10.006  1.00  0.00            
ATOM    351  HN  TYR C   4      -3.511   1.770   9.022  1.00  0.00            
ATOM    352  CA  TYR C   4      -2.032   2.195  10.348  1.00  0.00            
ATOM    353  HA  TYR C   4      -1.770   1.570  11.190  1.00  0.00            
ATOM    354  CB  TYR C   4      -0.983   2.085   9.232  1.00  0.00            
ATOM    355  HB1 TYR C   4       0.062   2.387   9.454  1.00  0.00            
ATOM    356  HB2 TYR C   4      -1.331   2.738   8.386  1.00  0.00            
ATOM    357  CG  TYR C   4      -0.841   0.664   8.716  1.00  0.00            
ATOM    358  CD1 TYR C   4      -1.215  -0.518   9.396  1.00  0.00            
ATOM    359  HD1 TYR C   4      -1.817  -0.456  10.289  1.00  0.00            
ATOM    360  CE1 TYR C   4      -0.872  -1.781   8.910  1.00  0.00            
ATOM    361  HE1 TYR C   4      -1.215  -2.704   9.350  1.00  0.00            
ATOM    362  CZ  TYR C   4      -0.215  -1.961   7.718  1.00  0.00            
ATOM    363  OH  TYR C   4       0.191  -3.254   7.269  1.00  0.00            
ATOM    364  HH  TYR C   4       0.711  -3.100   6.472  1.00  0.00            
ATOM    365  CD2 TYR C   4      -0.324   0.493   7.414  1.00  0.00            
ATOM    366  HD2 TYR C   4      -0.188   1.382   6.804  1.00  0.00            
ATOM    367  CE2 TYR C   4       0.088  -0.742   6.988  1.00  0.00            
ATOM    368  HE2 TYR C   4       0.543  -0.831   6.022  1.00  0.00            
ATOM    369  C   TYR C   4      -1.943   3.650  10.829  1.00  0.00            
ATOM    370  O   TYR C   4      -2.824   4.432  10.576  1.00  0.00            
ATOM    371  N   GLN C   5      -0.828   3.898  11.522  1.00  0.00            
ATOM    372  HN  GLN C   5      -0.103   3.227  11.592  1.00  0.00            
ATOM    373  CA  GLN C   5      -0.623   5.143  12.227  1.00  0.00            
ATOM    374  HA  GLN C   5      -1.562   5.615  12.442  1.00  0.00            
ATOM    375  CB  GLN C   5      -0.029   4.854  13.671  1.00  0.00            
ATOM    376  HB1 GLN C   5       0.208   5.823  14.175  1.00  0.00            
ATOM    377  HB2 GLN C   5       0.910   4.249  13.617  1.00  0.00            
ATOM    378  CG  GLN C   5      -0.960   4.058  14.599  1.00  0.00            
ATOM    379  HG1 GLN C   5      -0.541   4.040  15.638  1.00  0.00            
ATOM    380  HG2 GLN C   5      -0.960   3.027  14.183  1.00  0.00            
ATOM    381  CD  GLN C   5      -2.495   4.434  14.597  1.00  0.00            
ATOM    382  OE1 GLN C   5      -3.324   3.563  14.713  1.00  0.00            
ATOM    383  NE2 GLN C   5      -2.824   5.762  14.628  1.00  0.00            
ATOM    384 HE21 GLN C   5      -2.077   6.428  14.635  1.00  0.00            
ATOM    385 HE22 GLN C   5      -3.784   6.012  14.574  1.00  0.00            
ATOM    386  C   GLN C   5       0.330   6.074  11.563  1.00  0.00            
ATOM    387  O   GLN C   5       1.321   5.632  10.941  1.00  0.00            
ATOM    388  N   TYR C   6       0.055   7.399  11.590  1.00  0.00            
ATOM    389  HN  TYR C   6      -0.436   7.903  12.296  1.00  0.00            
ATOM    390  CA  TYR C   6       0.958   8.342  10.860  1.00  0.00            
ATOM    391  HA  TYR C   6       1.860   7.794  10.596  1.00  0.00            
ATOM    392  CB  TYR C   6       0.238   8.762   9.531  1.00  0.00            
ATOM    393  HB1 TYR C   6       0.873   9.462   8.983  1.00  0.00            
ATOM    394  HB2 TYR C   6      -0.764   9.154   9.831  1.00  0.00            
ATOM    395  CG  TYR C   6       0.116   7.612   8.553  1.00  0.00            
ATOM    396  CD1 TYR C   6       1.313   7.312   7.909  1.00  0.00            
ATOM    397  HD1 TYR C   6       2.217   7.824   8.200  1.00  0.00            
ATOM    398  CE1 TYR C   6       1.388   6.266   7.046  1.00  0.00            
ATOM    399  HE1 TYR C   6       2.312   6.027   6.561  1.00  0.00            
ATOM    400  CZ  TYR C   6       0.248   5.417   6.790  1.00  0.00            
ATOM    401  OH  TYR C   6       0.277   4.216   6.031  1.00  0.00            
ATOM    402  HH  TYR C   6      -0.567   3.829   6.220  1.00  0.00            
ATOM    403  CD2 TYR C   6      -0.943   6.791   8.450  1.00  0.00            
ATOM    404  HD2 TYR C   6      -1.826   6.914   9.072  1.00  0.00            
ATOM    405  CE2 TYR C   6      -0.823   5.680   7.603  1.00  0.00            
ATOM    406  HE2 TYR C   6      -1.662   5.013   7.639  1.00  0.00            
ATOM    407  C   TYR C   6       1.345   9.592  11.565  1.00  0.00            
ATOM    408  O   TYR C   6       0.470  10.111  12.236  1.00  0.00            
ATOM    409  N   ASN C   7       2.685   9.943  11.452  1.00  0.00            
ATOM    410  HN  ASN C   7       3.242   9.481  10.772  1.00  0.00            
ATOM    411  CA  ASN C   7       3.267  11.112  12.061  1.00  0.00            
ATOM    412  HA  ASN C   7       2.865  11.194  13.050  1.00  0.00            
ATOM    413  CB  ASN C   7       4.817  10.989  12.041  1.00  0.00            
ATOM    414  HB1 ASN C   7       5.178  11.159  11.011  1.00  0.00            
ATOM    415  HB2 ASN C   7       5.104   9.984  12.432  1.00  0.00            
ATOM    416  CG  ASN C   7       5.512  12.053  12.880  1.00  0.00            
ATOM    417  OD1 ASN C   7       4.903  12.790  13.694  1.00  0.00            
ATOM    418  ND2 ASN C   7       6.849  12.174  12.806  1.00  0.00            
ATOM    419 HD21 ASN C   7       7.387  11.609  12.175  1.00  0.00            
ATOM    420 HD22 ASN C   7       7.232  12.946  13.330  1.00  0.00            
ATOM    421  C   ASN C   7       2.767  12.402  11.392  1.00  0.00            
ATOM    422  OT1 ASN C   7       1.911  13.181  11.986  1.00  0.00            
ATOM    423  OT2 ASN C   7       3.162  12.681  10.194  1.00  0.00            
ATOM    424  N   LYS D   1       1.351   1.854  18.694  1.00  0.00            
ATOM    425  H1  LYS D   1       1.991   2.578  19.081  1.00  0.00            
ATOM    426  H2  LYS D   1       0.452   2.382  18.613  1.00  0.00            
ATOM    427  H3  LYS D   1       1.071   1.082  19.324  1.00  0.00            
ATOM    428  CA  LYS D   1       1.852   1.563  17.389  1.00  0.00            
ATOM    429  HA  LYS D   1       2.427   0.660  17.473  1.00  0.00            
ATOM    430  CB  LYS D   1       0.618   1.209  16.458  1.00  0.00            
ATOM    431  HB1 LYS D   1       0.902   1.515  15.426  1.00  0.00            
ATOM    432  HB2 LYS D   1      -0.298   1.730  16.782  1.00  0.00            
ATOM    433  CG  LYS D   1       0.273  -0.262  16.291  1.00  0.00            
ATOM    434  HG1 LYS D   1       1.181  -0.668  15.796  1.00  0.00            
ATOM    435  HG2 LYS D   1      -0.586  -0.356  15.589  1.00  0.00            
ATOM    436  CD  LYS D   1      -0.241  -0.979  17.540  1.00  0.00            
ATOM    437  HD1 LYS D   1       0.646  -1.053  18.207  1.00  0.00            
ATOM    438  HD2 LYS D   1      -1.077  -0.386  17.952  1.00  0.00            
ATOM    439  CE  LYS D   1      -0.847  -2.349  17.131  1.00  0.00            
ATOM    440  HE1 LYS D   1      -0.037  -2.994  16.725  1.00  0.00            
ATOM    441  HE2 LYS D   1      -1.697  -2.382  16.424  1.00  0.00            
ATOM    442  NZ  LYS D   1      -1.224  -2.949  18.372  1.00  0.00            
ATOM    443  HZ1 LYS D   1      -2.243  -2.881  18.518  1.00  0.00            
ATOM    444  HZ2 LYS D   1      -1.129  -3.988  18.278  1.00  0.00            
ATOM    445  HZ3 LYS D   1      -0.614  -2.615  19.146  1.00  0.00            
ATOM    446  C   LYS D   1       2.719   2.704  16.863  1.00  0.00            
ATOM    447  O   LYS D   1       2.351   3.891  16.986  1.00  0.00            
ATOM    448  N   TYR D   2       3.895   2.341  16.230  1.00  0.00            
ATOM    449  HN  TYR D   2       4.032   1.406  15.917  1.00  0.00            
ATOM    450  CA  TYR D   2       4.693   3.411  15.660  1.00  0.00            
ATOM    451  HA  TYR D   2       4.796   4.140  16.449  1.00  0.00            
ATOM    452  CB  TYR D   2       6.102   2.935  15.273  1.00  0.00            
ATOM    453  HB1 TYR D   2       6.113   2.099  14.541  1.00  0.00            
ATOM    454  HB2 TYR D   2       6.568   2.674  16.246  1.00  0.00            
ATOM    455  CG  TYR D   2       7.028   3.925  14.665  1.00  0.00            
ATOM    456  CD1 TYR D   2       7.356   5.060  15.464  1.00  0.00            
ATOM    457  HD1 TYR D   2       6.926   5.288  16.429  1.00  0.00            
ATOM    458  CE1 TYR D   2       8.171   6.028  14.795  1.00  0.00            
ATOM    459  HE1 TYR D   2       8.348   6.925  15.378  1.00  0.00            
ATOM    460  CZ  TYR D   2       8.790   5.796  13.637  1.00  0.00            
ATOM    461  OH  TYR D   2       9.829   6.613  13.229  1.00  0.00            
ATOM    462  HH  TYR D   2       9.999   7.339  13.851  1.00  0.00            
ATOM    463  CD2 TYR D   2       7.782   3.672  13.514  1.00  0.00            
ATOM    464  HD2 TYR D   2       7.704   2.752  12.965  1.00  0.00            
ATOM    465  CE2 TYR D   2       8.699   4.602  12.998  1.00  0.00            
ATOM    466  HE2 TYR D   2       9.289   4.339  12.141  1.00  0.00            
ATOM    467  C   TYR D   2       3.959   4.253  14.568  1.00  0.00            
ATOM    468  O   TYR D   2       3.200   3.729  13.706  1.00  0.00            
ATOM    469  N   LYS D   3       4.196   5.529  14.649  1.00  0.00            
ATOM    470  HN  LYS D   3       4.837   5.880  15.327  1.00  0.00            
ATOM    471  CA  LYS D   3       3.542   6.464  13.705  1.00  0.00            
ATOM    472  HA  LYS D   3       2.610   6.029  13.372  1.00  0.00            
ATOM    473  CB  LYS D   3       3.235   7.760  14.527  1.00  0.00            
ATOM    474  HB1 LYS D   3       3.105   8.721  13.992  1.00  0.00            
ATOM    475  HB2 LYS D   3       4.046   7.893  15.281  1.00  0.00            
ATOM    476  CG  LYS D   3       1.903   7.569  15.300  1.00  0.00            
ATOM    477  HG1 LYS D   3       1.824   6.571  15.778  1.00  0.00            
ATOM    478  HG2 LYS D   3       1.101   7.698  14.533  1.00  0.00            
ATOM    479  CD  LYS D   3       1.672   8.617  16.359  1.00  0.00            
ATOM    480  HD1 LYS D   3       0.823   8.318  17.011  1.00  0.00            
ATOM    481  HD2 LYS D   3       2.559   8.655  17.027  1.00  0.00            
ATOM    482  CE  LYS D   3       1.427  10.016  15.797  1.00  0.00            
ATOM    483  HE1 LYS D   3       0.553   9.783  15.154  1.00  0.00            
ATOM    484  HE2 LYS D   3       2.302  10.371  15.212  1.00  0.00            
ATOM    485  NZ  LYS D   3       1.023  11.032  16.760  1.00  0.00            
ATOM    486  HZ1 LYS D   3       0.112  11.466  16.521  1.00  0.00            
ATOM    487  HZ2 LYS D   3       0.975  10.548  17.684  1.00  0.00            
ATOM    488  HZ3 LYS D   3       1.765  11.755  16.867  1.00  0.00            
ATOM    489  C   LYS D   3       4.517   6.785  12.579  1.00  0.00            
ATOM    490  O   LYS D   3       5.560   7.307  12.832  1.00  0.00            
ATOM    491  N   TYR D   4       4.165   6.289  11.308  1.00  0.00            
ATOM    492  HN  TYR D   4       3.288   5.853  11.144  1.00  0.00            
ATOM    493  CA  TYR D   4       5.006   6.365  10.138  1.00  0.00            
ATOM    494  HA  TYR D   4       5.934   5.901  10.453  1.00  0.00            
ATOM    495  CB  TYR D   4       4.617   5.504   8.871  1.00  0.00            
ATOM    496  HB1 TYR D   4       5.406   5.616   8.088  1.00  0.00            
ATOM    497  HB2 TYR D   4       3.579   5.796   8.617  1.00  0.00            
ATOM    498  CG  TYR D   4       4.540   4.084   9.241  1.00  0.00            
ATOM    499  CD1 TYR D   4       3.366   3.325   9.023  1.00  0.00            
ATOM    500  HD1 TYR D   4       2.591   3.800   8.442  1.00  0.00            
ATOM    501  CE1 TYR D   4       3.222   2.019   9.525  1.00  0.00            
ATOM    502  HE1 TYR D   4       2.254   1.560   9.515  1.00  0.00            
ATOM    503  CZ  TYR D   4       4.312   1.435  10.236  1.00  0.00            
ATOM    504  OH  TYR D   4       4.073   0.212  10.986  1.00  0.00            
ATOM    505  HH  TYR D   4       4.897  -0.263  11.119  1.00  0.00            
ATOM    506  CD2 TYR D   4       5.641   3.455   9.768  1.00  0.00            
ATOM    507  HD2 TYR D   4       6.595   3.952   9.831  1.00  0.00            
ATOM    508  CE2 TYR D   4       5.547   2.090  10.193  1.00  0.00            
ATOM    509  HE2 TYR D   4       6.360   1.599  10.710  1.00  0.00            
ATOM    510  C   TYR D   4       5.285   7.806   9.665  1.00  0.00            
ATOM    511  O   TYR D   4       4.474   8.712   9.829  1.00  0.00            
ATOM    512  N   GLN D   5       6.532   8.054   9.130  1.00  0.00            
ATOM    513  HN  GLN D   5       7.227   7.344   9.099  1.00  0.00            
ATOM    514  CA  GLN D   5       7.058   9.296   8.634  1.00  0.00            
ATOM    515  HA  GLN D   5       6.749   9.986   9.408  1.00  0.00            
ATOM    516  CB  GLN D   5       8.648   9.231   8.490  1.00  0.00            
ATOM    517  HB1 GLN D   5       8.918  10.118   7.875  1.00  0.00            
ATOM    518  HB2 GLN D   5       8.887   8.359   7.857  1.00  0.00            
ATOM    519  CG  GLN D   5       9.473   8.998   9.824  1.00  0.00            
ATOM    520  HG1 GLN D   5      10.547   8.839   9.584  1.00  0.00            
ATOM    521  HG2 GLN D   5       9.212   8.063  10.369  1.00  0.00            
ATOM    522  CD  GLN D   5       9.299  10.248  10.708  1.00  0.00            
ATOM    523  OE1 GLN D   5       8.570  10.282  11.673  1.00  0.00            
ATOM    524  NE2 GLN D   5      10.115  11.270  10.412  1.00  0.00            
ATOM    525 HE21 GLN D   5      10.773  11.298   9.664  1.00  0.00            
ATOM    526 HE22 GLN D   5       9.864  12.136  10.842  1.00  0.00            
ATOM    527  C   GLN D   5       6.440   9.720   7.357  1.00  0.00            
ATOM    528  O   GLN D   5       6.127  10.875   7.100  1.00  0.00            
ATOM    529  N   TYR D   6       6.215   8.721   6.449  1.00  0.00            
ATOM    530  HN  TYR D   6       6.471   7.763   6.572  1.00  0.00            
ATOM    531  CA  TYR D   6       5.529   8.988   5.209  1.00  0.00            
ATOM    532  HA  TYR D   6       5.056   9.962   5.208  1.00  0.00            
ATOM    533  CB  TYR D   6       6.410   9.052   3.947  1.00  0.00            
ATOM    534  HB1 TYR D   6       5.831   9.469   3.094  1.00  0.00            
ATOM    535  HB2 TYR D   6       6.581   7.964   3.773  1.00  0.00            
ATOM    536  CG  TYR D   6       7.799   9.706   4.152  1.00  0.00            
ATOM    537  CD1 TYR D   6       8.881   8.877   4.371  1.00  0.00            
ATOM    538  HD1 TYR D   6       8.965   7.816   4.208  1.00  0.00            
ATOM    539  CE1 TYR D   6      10.103   9.467   4.733  1.00  0.00            
ATOM    540  HE1 TYR D   6      10.935   8.809   4.920  1.00  0.00            
ATOM    541  CZ  TYR D   6      10.258  10.915   4.753  1.00  0.00            
ATOM    542  OH  TYR D   6      11.425  11.575   5.185  1.00  0.00            
ATOM    543  HH  TYR D   6      12.115  10.920   5.083  1.00  0.00            
ATOM    544  CD2 TYR D   6       7.866  11.158   4.259  1.00  0.00            
ATOM    545  HD2 TYR D   6       6.973  11.715   4.046  1.00  0.00            
ATOM    546  CE2 TYR D   6       9.168  11.770   4.494  1.00  0.00            
ATOM    547  HE2 TYR D   6       9.197  12.856   4.519  1.00  0.00            
ATOM    548  C   TYR D   6       4.472   7.789   4.932  1.00  0.00            
ATOM    549  O   TYR D   6       4.446   6.676   5.456  1.00  0.00            
ATOM    550  N   ASN D   7       3.456   8.138   4.115  1.00  0.00            
ATOM    551  HN  ASN D   7       3.531   9.041   3.688  1.00  0.00            
ATOM    552  CA  ASN D   7       2.389   7.366   3.625  1.00  0.00            
ATOM    553  HA  ASN D   7       2.114   6.581   4.310  1.00  0.00            
ATOM    554  CB  ASN D   7       1.161   8.213   3.218  1.00  0.00            
ATOM    555  HB1 ASN D   7       0.356   7.538   2.840  1.00  0.00            
ATOM    556  HB2 ASN D   7       1.442   8.940   2.432  1.00  0.00            
ATOM    557  CG  ASN D   7       0.458   8.903   4.377  1.00  0.00            
ATOM    558  OD1 ASN D   7      -0.644   8.495   4.772  1.00  0.00            
ATOM    559  ND2 ASN D   7       0.990  10.036   4.790  1.00  0.00            
ATOM    560 HD21 ASN D   7       1.876  10.302   4.409  1.00  0.00            
ATOM    561 HD22 ASN D   7       0.794  10.261   5.745  1.00  0.00            
ATOM    562  C   ASN D   7       3.019   6.597   2.392  1.00  0.00            
ATOM    563  OT1 ASN D   7       2.998   5.373   2.492  1.00  0.00            
ATOM    564  OT2 ASN D   7       3.523   7.187   1.439  1.00  0.00            
ATOM    565  N   LYS E   1       5.432  -4.383 -12.897  1.00  0.00            
ATOM    566  H1  LYS E   1       5.193  -5.114 -13.604  1.00  0.00            
ATOM    567  H2  LYS E   1       5.989  -3.660 -13.398  1.00  0.00            
ATOM    568  H3  LYS E   1       6.051  -4.811 -12.186  1.00  0.00            
ATOM    569  CA  LYS E   1       4.253  -3.712 -12.179  1.00  0.00            
ATOM    570  HA  LYS E   1       4.662  -2.758 -11.943  1.00  0.00            
ATOM    571  CB  LYS E   1       3.102  -3.389 -13.146  1.00  0.00            
ATOM    572  HB1 LYS E   1       2.200  -3.216 -12.525  1.00  0.00            
ATOM    573  HB2 LYS E   1       2.792  -4.238 -13.803  1.00  0.00            
ATOM    574  CG  LYS E   1       3.273  -2.123 -14.038  1.00  0.00            
ATOM    575  HG1 LYS E   1       4.199  -2.271 -14.646  1.00  0.00            
ATOM    576  HG2 LYS E   1       3.458  -1.275 -13.340  1.00  0.00            
ATOM    577  CD  LYS E   1       2.083  -1.967 -14.995  1.00  0.00            
ATOM    578  HD1 LYS E   1       1.940  -2.951 -15.494  1.00  0.00            
ATOM    579  HD2 LYS E   1       1.147  -1.906 -14.415  1.00  0.00            
ATOM    580  CE  LYS E   1       2.243  -0.884 -16.086  1.00  0.00            
ATOM    581  HE1 LYS E   1       1.431  -0.952 -16.845  1.00  0.00            
ATOM    582  HE2 LYS E   1       3.155  -0.970 -16.729  1.00  0.00            
ATOM    583  NZ  LYS E   1       2.140   0.438 -15.444  1.00  0.00            
ATOM    584  HZ1 LYS E   1       3.018   0.633 -14.913  1.00  0.00            
ATOM    585  HZ2 LYS E   1       2.109   1.213 -16.112  1.00  0.00            
ATOM    586  HZ3 LYS E   1       1.302   0.427 -14.823  1.00  0.00            
ATOM    587  C   LYS E   1       3.974  -4.405 -10.872  1.00  0.00            
ATOM    588  O   LYS E   1       4.408  -5.543 -10.603  1.00  0.00            
ATOM    589  N   TYR E   2       3.237  -3.786  -9.940  1.00  0.00            
ATOM    590  HN  TYR E   2       2.930  -2.863 -10.122  1.00  0.00            
ATOM    591  CA  TYR E   2       2.726  -4.409  -8.691  1.00  0.00            
ATOM    592  HA  TYR E   2       3.644  -4.712  -8.219  1.00  0.00            
ATOM    593  CB  TYR E   2       2.057  -3.365  -7.860  1.00  0.00            
ATOM    594  HB1 TYR E   2       1.123  -3.005  -8.340  1.00  0.00            
ATOM    595  HB2 TYR E   2       2.736  -2.501  -7.738  1.00  0.00            
ATOM    596  CG  TYR E   2       1.693  -3.626  -6.450  1.00  0.00            
ATOM    597  CD1 TYR E   2       2.449  -4.449  -5.611  1.00  0.00            
ATOM    598  HD1 TYR E   2       3.288  -4.967  -6.048  1.00  0.00            
ATOM    599  CE1 TYR E   2       2.027  -4.779  -4.322  1.00  0.00            
ATOM    600  HE1 TYR E   2       2.643  -5.394  -3.673  1.00  0.00            
ATOM    601  CZ  TYR E   2       0.890  -4.253  -3.856  1.00  0.00            
ATOM    602  OH  TYR E   2       0.473  -4.528  -2.531  1.00  0.00            
ATOM    603  HH  TYR E   2       1.096  -5.064  -2.035  1.00  0.00            
ATOM    604  CD2 TYR E   2       0.446  -3.183  -5.969  1.00  0.00            
ATOM    605  HD2 TYR E   2      -0.218  -2.688  -6.660  1.00  0.00            
ATOM    606  CE2 TYR E   2       0.121  -3.365  -4.659  1.00  0.00            
ATOM    607  HE2 TYR E   2      -0.736  -2.860  -4.232  1.00  0.00            
ATOM    608  C   TYR E   2       1.796  -5.509  -8.938  1.00  0.00            
ATOM    609  O   TYR E   2       0.955  -5.525  -9.857  1.00  0.00            
ATOM    610  N   LYS E   3       1.798  -6.563  -8.103  1.00  0.00            
ATOM    611  HN  LYS E   3       2.459  -6.616  -7.365  1.00  0.00            
ATOM    612  CA  LYS E   3       0.835  -7.659  -8.144  1.00  0.00            
ATOM    613  HA  LYS E   3       0.989  -8.212  -9.068  1.00  0.00            
ATOM    614  CB  LYS E   3       1.140  -8.640  -6.996  1.00  0.00            
ATOM    615  HB1 LYS E   3       0.472  -9.526  -7.021  1.00  0.00            
ATOM    616  HB2 LYS E   3       1.170  -8.053  -6.053  1.00  0.00            
ATOM    617  CG  LYS E   3       2.552  -9.192  -7.050  1.00  0.00            
ATOM    618  HG1 LYS E   3       3.348  -8.409  -6.988  1.00  0.00            
ATOM    619  HG2 LYS E   3       2.676  -9.741  -8.005  1.00  0.00            
ATOM    620  CD  LYS E   3       2.945 -10.132  -5.884  1.00  0.00            
ATOM    621  HD1 LYS E   3       2.731  -9.698  -4.887  1.00  0.00            
ATOM    622  HD2 LYS E   3       2.343 -11.065  -5.924  1.00  0.00            
ATOM    623  CE  LYS E   3       4.412 -10.580  -6.098  1.00  0.00            
ATOM    624  HE1 LYS E   3       5.114  -9.714  -6.145  1.00  0.00            
ATOM    625  HE2 LYS E   3       4.582 -11.057  -7.089  1.00  0.00            
ATOM    626  NZ  LYS E   3       4.761 -11.495  -4.995  1.00  0.00            
ATOM    627  HZ1 LYS E   3       5.500 -12.167  -5.275  1.00  0.00            
ATOM    628  HZ2 LYS E   3       4.966 -11.029  -4.091  1.00  0.00            
ATOM    629  HZ3 LYS E   3       3.891 -12.044  -4.817  1.00  0.00            
ATOM    630  C   LYS E   3      -0.738  -7.201  -8.001  1.00  0.00            
ATOM    631  O   LYS E   3      -1.516  -7.692  -8.816  1.00  0.00            
ATOM    632  N   TYR E   4      -1.120  -6.321  -7.106  1.00  0.00            
ATOM    633  HN  TYR E   4      -0.445  -5.882  -6.520  1.00  0.00            
ATOM    634  CA  TYR E   4      -2.517  -5.959  -6.919  1.00  0.00            
ATOM    635  HA  TYR E   4      -3.152  -6.797  -6.677  1.00  0.00            
ATOM    636  CB  TYR E   4      -2.717  -5.069  -5.644  1.00  0.00            
ATOM    637  HB1 TYR E   4      -2.031  -4.214  -5.766  1.00  0.00            
ATOM    638  HB2 TYR E   4      -2.503  -5.609  -4.693  1.00  0.00            
ATOM    639  CG  TYR E   4      -4.107  -4.535  -5.412  1.00  0.00            
ATOM    640  CD1 TYR E   4      -5.033  -5.392  -4.829  1.00  0.00            
ATOM    641  HD1 TYR E   4      -4.795  -6.407  -4.565  1.00  0.00            
ATOM    642  CE1 TYR E   4      -6.367  -5.039  -4.818  1.00  0.00            
ATOM    643  HE1 TYR E   4      -7.076  -5.779  -4.467  1.00  0.00            
ATOM    644  CZ  TYR E   4      -6.840  -3.755  -5.034  1.00  0.00            
ATOM    645  OH  TYR E   4      -8.178  -3.451  -4.780  1.00  0.00            
ATOM    646  HH  TYR E   4      -8.582  -4.184  -4.297  1.00  0.00            
ATOM    647  CD2 TYR E   4      -4.525  -3.231  -5.671  1.00  0.00            
ATOM    648  HD2 TYR E   4      -3.783  -2.514  -6.029  1.00  0.00            
ATOM    649  CE2 TYR E   4      -5.872  -2.835  -5.461  1.00  0.00            
ATOM    650  HE2 TYR E   4      -6.177  -1.794  -5.548  1.00  0.00            
ATOM    651  C   TYR E   4      -3.086  -5.149  -8.168  1.00  0.00            
ATOM    652  O   TYR E   4      -2.496  -4.179  -8.618  1.00  0.00            
ATOM    653  N   GLN E   5      -4.337  -5.463  -8.687  1.00  0.00            
ATOM    654  HN  GLN E   5      -4.879  -6.229  -8.349  1.00  0.00            
ATOM    655  CA  GLN E   5      -4.726  -4.832  -9.976  1.00  0.00            
ATOM    656  HA  GLN E   5      -3.873  -4.295 -10.351  1.00  0.00            
ATOM    657  CB  GLN E   5      -5.337  -5.927 -10.834  1.00  0.00            
ATOM    658  HB1 GLN E   5      -5.825  -5.419 -11.688  1.00  0.00            
ATOM    659  HB2 GLN E   5      -6.243  -6.413 -10.413  1.00  0.00            
ATOM    660  CG  GLN E   5      -4.395  -7.090 -11.267  1.00  0.00            
ATOM    661  HG1 GLN E   5      -4.990  -7.662 -12.001  1.00  0.00            
ATOM    662  HG2 GLN E   5      -4.187  -7.755 -10.405  1.00  0.00            
ATOM    663  CD  GLN E   5      -3.135  -6.596 -12.003  1.00  0.00            
ATOM    664  OE1 GLN E   5      -3.115  -6.529 -13.252  1.00  0.00            
ATOM    665  NE2 GLN E   5      -2.044  -6.328 -11.266  1.00  0.00            
ATOM    666 HE21 GLN E   5      -1.843  -6.875 -10.467  1.00  0.00            
ATOM    667 HE22 GLN E   5      -1.270  -5.883 -11.717  1.00  0.00            
ATOM    668  C   GLN E   5      -5.696  -3.660  -9.651  1.00  0.00            
ATOM    669  O   GLN E   5      -6.928  -3.881  -9.397  1.00  0.00            
ATOM    670  N   TYR E   6      -5.198  -2.422  -9.727  1.00  0.00            
ATOM    671  HN  TYR E   6      -4.250  -2.277 -10.013  1.00  0.00            
ATOM    672  CA  TYR E   6      -5.915  -1.220  -9.701  1.00  0.00            
ATOM    673  HA  TYR E   6      -6.526  -1.287  -8.819  1.00  0.00            
ATOM    674  CB  TYR E   6      -4.973  -0.031  -9.577  1.00  0.00            
ATOM    675  HB1 TYR E   6      -5.525   0.859  -9.203  1.00  0.00            
ATOM    676  HB2 TYR E   6      -4.402   0.224 -10.507  1.00  0.00            
ATOM    677  CG  TYR E   6      -4.021  -0.215  -8.477  1.00  0.00            
ATOM    678  CD1 TYR E   6      -4.354   0.123  -7.145  1.00  0.00            
ATOM    679  HD1 TYR E   6      -5.371   0.330  -6.844  1.00  0.00            
ATOM    680  CE1 TYR E   6      -3.359   0.091  -6.157  1.00  0.00            
ATOM    681  HE1 TYR E   6      -3.632   0.430  -5.179  1.00  0.00            
ATOM    682  CZ  TYR E   6      -1.996   0.038  -6.496  1.00  0.00            
ATOM    683  OH  TYR E   6      -1.023   0.118  -5.587  1.00  0.00            
ATOM    684  HH  TYR E   6      -0.171   0.226  -6.029  1.00  0.00            
ATOM    685  CD2 TYR E   6      -2.658  -0.333  -8.811  1.00  0.00            
ATOM    686  HD2 TYR E   6      -2.431  -0.721  -9.793  1.00  0.00            
ATOM    687  CE2 TYR E   6      -1.628  -0.296  -7.867  1.00  0.00            
ATOM    688  HE2 TYR E   6      -0.581  -0.264  -8.112  1.00  0.00            
ATOM    689  C   TYR E   6      -6.832  -1.013 -10.852  1.00  0.00            
ATOM    690  O   TYR E   6      -6.478  -1.371 -11.992  1.00  0.00            
ATOM    691  N   ASN E   7      -8.129  -0.516 -10.625  1.00  0.00            
ATOM    692  HN  ASN E   7      -8.596  -0.364  -9.760  1.00  0.00            
ATOM    693  CA  ASN E   7      -9.030  -0.346 -11.795  1.00  0.00            
ATOM    694  HA  ASN E   7      -8.865  -1.009 -12.627  1.00  0.00            
ATOM    695  CB  ASN E   7     -10.553  -0.588 -11.373  1.00  0.00            
ATOM    696  HB1 ASN E   7     -11.200  -0.373 -12.245  1.00  0.00            
ATOM    697  HB2 ASN E   7     -10.882   0.107 -10.572  1.00  0.00            
ATOM    698  CG  ASN E   7     -10.797  -2.048 -10.851  1.00  0.00            
ATOM    699  OD1 ASN E   7     -11.239  -2.222  -9.706  1.00  0.00            
ATOM    700  ND2 ASN E   7     -10.714  -3.078 -11.775  1.00  0.00            
ATOM    701 HD21 ASN E   7     -11.032  -3.998 -11.555  1.00  0.00            
ATOM    702 HD22 ASN E   7     -10.524  -2.937 -12.743  1.00  0.00            
ATOM    703  C   ASN E   7      -8.978   1.065 -12.497  1.00  0.00            
ATOM    704  OT1 ASN E   7      -8.799   1.093 -13.697  1.00  0.00            
ATOM    705  OT2 ASN E   7      -9.267   2.104 -11.895  1.00  0.00            
ATOM    706  N   LYS F   1       9.986   1.367  -5.632  1.00  0.00            
ATOM    707  H1  LYS F   1      10.224   0.369  -5.638  1.00  0.00            
ATOM    708  H2  LYS F   1      10.522   1.688  -6.470  1.00  0.00            
ATOM    709  H3  LYS F   1      10.329   1.818  -4.763  1.00  0.00            
ATOM    710  CA  LYS F   1       8.529   1.535  -5.943  1.00  0.00            
ATOM    711  HA  LYS F   1       8.399   1.372  -7.006  1.00  0.00            
ATOM    712  CB  LYS F   1       7.633   0.610  -5.066  1.00  0.00            
ATOM    713  HB1 LYS F   1       8.111  -0.381  -5.203  1.00  0.00            
ATOM    714  HB2 LYS F   1       6.598   0.658  -5.483  1.00  0.00            
ATOM    715  CG  LYS F   1       7.470   0.818  -3.568  1.00  0.00            
ATOM    716  HG1 LYS F   1       7.059  -0.105  -3.119  1.00  0.00            
ATOM    717  HG2 LYS F   1       6.619   1.511  -3.401  1.00  0.00            
ATOM    718  CD  LYS F   1       8.685   1.225  -2.702  1.00  0.00            
ATOM    719  HD1 LYS F   1       9.478   0.461  -2.840  1.00  0.00            
ATOM    720  HD2 LYS F   1       9.031   2.243  -3.006  1.00  0.00            
ATOM    721  CE  LYS F   1       8.210   1.391  -1.262  1.00  0.00            
ATOM    722  HE1 LYS F   1       7.732   0.465  -0.876  1.00  0.00            
ATOM    723  HE2 LYS F   1       7.603   2.322  -1.279  1.00  0.00            
ATOM    724  NZ  LYS F   1       9.301   1.683  -0.343  1.00  0.00            
ATOM    725  HZ1 LYS F   1       9.713   2.614  -0.525  1.00  0.00            
ATOM    726  HZ2 LYS F   1       8.896   1.715   0.619  1.00  0.00            
ATOM    727  HZ3 LYS F   1      10.039   0.946  -0.345  1.00  0.00            
ATOM    728  C   LYS F   1       8.111   3.005  -5.606  1.00  0.00            
ATOM    729  O   LYS F   1       8.713   3.725  -4.822  1.00  0.00            
ATOM    730  N   TYR F   2       7.012   3.459  -6.193  1.00  0.00            
ATOM    731  HN  TYR F   2       6.408   2.872  -6.729  1.00  0.00            
ATOM    732  CA  TYR F   2       6.567   4.804  -6.112  1.00  0.00            
ATOM    733  HA  TYR F   2       7.001   5.325  -5.268  1.00  0.00            
ATOM    734  CB  TYR F   2       6.801   5.698  -7.387  1.00  0.00            
ATOM    735  HB1 TYR F   2       7.907   5.805  -7.502  1.00  0.00            
ATOM    736  HB2 TYR F   2       6.424   6.733  -7.286  1.00  0.00            
ATOM    737  CG  TYR F   2       6.204   5.069  -8.652  1.00  0.00            
ATOM    738  CD1 TYR F   2       7.030   4.186  -9.391  1.00  0.00            
ATOM    739  HD1 TYR F   2       7.975   3.844  -9.001  1.00  0.00            
ATOM    740  CE1 TYR F   2       6.543   3.578 -10.544  1.00  0.00            
ATOM    741  HE1 TYR F   2       7.223   2.938 -11.111  1.00  0.00            
ATOM    742  CZ  TYR F   2       5.222   3.813 -11.079  1.00  0.00            
ATOM    743  OH  TYR F   2       4.855   3.154 -12.237  1.00  0.00            
ATOM    744  HH  TYR F   2       3.937   3.373 -12.420  1.00  0.00            
ATOM    745  CD2 TYR F   2       4.879   5.319  -9.170  1.00  0.00            
ATOM    746  HD2 TYR F   2       4.228   5.948  -8.581  1.00  0.00            
ATOM    747  CE2 TYR F   2       4.468   4.774 -10.352  1.00  0.00            
ATOM    748  HE2 TYR F   2       3.444   5.003 -10.606  1.00  0.00            
ATOM    749  C   TYR F   2       5.073   4.798  -5.705  1.00  0.00            
ATOM    750  O   TYR F   2       4.375   3.805  -5.897  1.00  0.00            
ATOM    751  N   LYS F   3       4.499   5.871  -5.034  1.00  0.00            
ATOM    752  HN  LYS F   3       5.038   6.638  -4.693  1.00  0.00            
ATOM    753  CA  LYS F   3       3.113   5.990  -4.731  1.00  0.00            
ATOM    754  HA  LYS F   3       2.786   5.078  -4.217  1.00  0.00            
ATOM    755  CB  LYS F   3       2.944   7.227  -3.827  1.00  0.00            
ATOM    756  HB1 LYS F   3       1.873   7.503  -3.714  1.00  0.00            
ATOM    757  HB2 LYS F   3       3.407   8.098  -4.357  1.00  0.00            
ATOM    758  CG  LYS F   3       3.676   7.189  -2.516  1.00  0.00            
ATOM    759  HG1 LYS F   3       3.520   8.113  -1.919  1.00  0.00            
ATOM    760  HG2 LYS F   3       4.765   7.148  -2.738  1.00  0.00            
ATOM    761  CD  LYS F   3       3.326   6.014  -1.589  1.00  0.00            
ATOM    762  HD1 LYS F   3       3.441   5.053  -2.136  1.00  0.00            
ATOM    763  HD2 LYS F   3       4.116   5.994  -0.815  1.00  0.00            
ATOM    764  CE  LYS F   3       1.864   6.073  -1.049  1.00  0.00            
ATOM    765  HE1 LYS F   3       1.218   5.754  -1.895  1.00  0.00            
ATOM    766  HE2 LYS F   3       1.484   7.102  -0.907  1.00  0.00            
ATOM    767  NZ  LYS F   3       1.641   5.222   0.133  1.00  0.00            
ATOM    768  HZ1 LYS F   3       1.530   4.216  -0.066  1.00  0.00            
ATOM    769  HZ2 LYS F   3       2.227   5.354   0.984  1.00  0.00            
ATOM    770  HZ3 LYS F   3       0.708   5.573   0.425  1.00  0.00            
ATOM    771  C   LYS F   3       2.123   6.051  -5.887  1.00  0.00            
ATOM    772  O   LYS F   3       2.402   6.592  -6.971  1.00  0.00            
ATOM    773  N   TYR F   4       0.934   5.444  -5.705  1.00  0.00            
ATOM    774  HN  TYR F   4       0.835   4.904  -4.864  1.00  0.00            
ATOM    775  CA  TYR F   4      -0.166   5.336  -6.642  1.00  0.00            
ATOM    776  HA  TYR F   4      -0.013   6.030  -7.465  1.00  0.00            
ATOM    777  CB  TYR F   4      -0.279   3.831  -7.132  1.00  0.00            
ATOM    778  HB1 TYR F   4      -0.619   3.143  -6.316  1.00  0.00            
ATOM    779  HB2 TYR F   4       0.734   3.461  -7.363  1.00  0.00            
ATOM    780  CG  TYR F   4      -1.221   3.631  -8.357  1.00  0.00            
ATOM    781  CD1 TYR F   4      -0.864   3.876  -9.706  1.00  0.00            
ATOM    782  HD1 TYR F   4       0.104   4.289  -9.889  1.00  0.00            
ATOM    783  CE1 TYR F   4      -1.760   3.770 -10.734  1.00  0.00            
ATOM    784  HE1 TYR F   4      -1.356   3.937 -11.726  1.00  0.00            
ATOM    785  CZ  TYR F   4      -3.081   3.327 -10.468  1.00  0.00            
ATOM    786  OH  TYR F   4      -3.961   3.184 -11.601  1.00  0.00            
ATOM    787  HH  TYR F   4      -4.871   3.226 -11.300  1.00  0.00            
ATOM    788  CD2 TYR F   4      -2.529   3.302  -8.095  1.00  0.00            
ATOM    789  HD2 TYR F   4      -2.727   3.213  -7.034  1.00  0.00            
ATOM    790  CE2 TYR F   4      -3.510   3.182  -9.161  1.00  0.00            
ATOM    791  HE2 TYR F   4      -4.583   3.051  -9.054  1.00  0.00            
ATOM    792  C   TYR F   4      -1.343   5.788  -5.868  1.00  0.00            
ATOM    793  O   TYR F   4      -1.580   5.375  -4.769  1.00  0.00            
ATOM    794  N   GLN F   5      -2.237   6.494  -6.562  1.00  0.00            
ATOM    795  HN  GLN F   5      -2.045   6.908  -7.449  1.00  0.00            
ATOM    796  CA  GLN F   5      -3.511   7.018  -6.014  1.00  0.00            
ATOM    797  HA  GLN F   5      -3.360   7.089  -4.947  1.00  0.00            
ATOM    798  CB  GLN F   5      -3.735   8.482  -6.551  1.00  0.00            
ATOM    799  HB1 GLN F   5      -4.700   8.795  -6.088  1.00  0.00            
ATOM    800  HB2 GLN F   5      -3.956   8.359  -7.623  1.00  0.00            
ATOM    801  CG  GLN F   5      -2.629   9.467  -6.014  1.00  0.00            
ATOM    802  HG1 GLN F   5      -2.893  10.475  -6.438  1.00  0.00            
ATOM    803  HG2 GLN F   5      -1.644   9.238  -6.464  1.00  0.00            
ATOM    804  CD  GLN F   5      -2.520   9.528  -4.457  1.00  0.00            
ATOM    805  OE1 GLN F   5      -1.431   9.210  -3.931  1.00  0.00            
ATOM    806  NE2 GLN F   5      -3.540   9.981  -3.771  1.00  0.00            
ATOM    807 HE21 GLN F   5      -4.264  10.517  -4.211  1.00  0.00            
ATOM    808 HE22 GLN F   5      -3.600   9.987  -2.780  1.00  0.00            
ATOM    809  C   GLN F   5      -4.766   6.139  -6.276  1.00  0.00            
ATOM    810  O   GLN F   5      -5.246   6.080  -7.431  1.00  0.00            
ATOM    811  N   TYR F   6      -5.289   5.602  -5.202  1.00  0.00            
ATOM    812  HN  TYR F   6      -4.883   5.712  -4.304  1.00  0.00            
ATOM    813  CA  TYR F   6      -6.439   4.758  -5.323  1.00  0.00            
ATOM    814  HA  TYR F   6      -7.184   5.183  -5.979  1.00  0.00            
ATOM    815  CB  TYR F   6      -5.961   3.275  -5.671  1.00  0.00            
ATOM    816  HB1 TYR F   6      -5.664   2.901  -4.669  1.00  0.00            
ATOM    817  HB2 TYR F   6      -5.165   3.313  -6.456  1.00  0.00            
ATOM    818  CG  TYR F   6      -7.106   2.501  -6.196  1.00  0.00            
ATOM    819  CD1 TYR F   6      -7.556   1.279  -5.577  1.00  0.00            
ATOM    820  HD1 TYR F   6      -7.049   0.851  -4.732  1.00  0.00            
ATOM    821  CE1 TYR F   6      -8.565   0.463  -6.169  1.00  0.00            
ATOM    822  HE1 TYR F   6      -8.788  -0.489  -5.725  1.00  0.00            
ATOM    823  CZ  TYR F   6      -9.067   0.871  -7.412  1.00  0.00            
ATOM    824  OH  TYR F   6      -9.933  -0.063  -8.095  1.00  0.00            
ATOM    825  HH  TYR F   6      -9.927  -0.891  -7.644  1.00  0.00            
ATOM    826  CD2 TYR F   6      -7.674   2.799  -7.494  1.00  0.00            
ATOM    827  HD2 TYR F   6      -7.309   3.653  -8.056  1.00  0.00            
ATOM    828  CE2 TYR F   6      -8.774   2.071  -8.003  1.00  0.00            
ATOM    829  HE2 TYR F   6      -9.221   2.349  -8.943  1.00  0.00            
ATOM    830  C   TYR F   6      -7.001   4.773  -3.917  1.00  0.00            
ATOM    831  O   TYR F   6      -6.290   4.866  -2.969  1.00  0.00            
ATOM    832  N   ASN F   7      -8.302   4.836  -3.765  1.00  0.00            
ATOM    833  HN  ASN F   7      -8.922   5.017  -4.525  1.00  0.00            
ATOM    834  CA  ASN F   7      -8.926   4.681  -2.439  1.00  0.00            
ATOM    835  HA  ASN F   7      -8.354   5.252  -1.721  1.00  0.00            
ATOM    836  CB  ASN F   7     -10.489   5.154  -2.594  1.00  0.00            
ATOM    837  HB1 ASN F   7     -10.858   5.103  -1.541  1.00  0.00            
ATOM    838  HB2 ASN F   7     -11.076   4.443  -3.203  1.00  0.00            
ATOM    839  CG  ASN F   7     -10.437   6.588  -3.199  1.00  0.00            
ATOM    840  OD1 ASN F   7      -9.485   7.327  -3.145  1.00  0.00            
ATOM    841  ND2 ASN F   7     -11.534   6.843  -3.978  1.00  0.00            
ATOM    842 HD21 ASN F   7     -12.134   6.090  -4.222  1.00  0.00            
ATOM    843 HD22 ASN F   7     -11.612   7.752  -4.409  1.00  0.00            
ATOM    844  C   ASN F   7      -8.999   3.159  -2.005  1.00  0.00            
ATOM    845  OT1 ASN F   7      -9.209   2.303  -2.949  1.00  0.00            
ATOM    846  OT2 ASN F   7      -8.738   2.917  -0.794  1.00  0.00            
END
ATOM      1  N   LYS A   1      -2.163  12.994   7.396  1.00  0.00            
ATOM      2  H1  LYS A   1      -2.701  13.433   6.617  1.00  0.00            
ATOM      3  H2  LYS A   1      -2.600  12.055   7.531  1.00  0.00            
ATOM      4  H3  LYS A   1      -2.393  13.507   8.266  1.00  0.00            
ATOM      5  CA  LYS A   1      -0.741  13.017   6.972  1.00  0.00            
ATOM      6  HA  LYS A   1      -0.564  14.039   6.704  1.00  0.00            
ATOM      7  CB  LYS A   1       0.186  12.367   8.045  1.00  0.00            
ATOM      8  HB1 LYS A   1       1.194  12.332   7.586  1.00  0.00            
ATOM      9  HB2 LYS A   1      -0.169  11.327   8.237  1.00  0.00            
ATOM     10  CG  LYS A   1       0.224  13.002   9.398  1.00  0.00            
ATOM     11  HG1 LYS A   1       0.962  12.491  10.046  1.00  0.00            
ATOM     12  HG2 LYS A   1      -0.745  12.785   9.906  1.00  0.00            
ATOM     13  CD  LYS A   1       0.547  14.485   9.337  1.00  0.00            
ATOM     14  HD1 LYS A   1       1.431  14.767   8.709  1.00  0.00            
ATOM     15  HD2 LYS A   1      -0.246  14.995   8.757  1.00  0.00            
ATOM     16  CE  LYS A   1       0.944  15.196  10.643  1.00  0.00            
ATOM     17  HE1 LYS A   1       0.270  14.932  11.479  1.00  0.00            
ATOM     18  HE2 LYS A   1       0.906  16.290  10.490  1.00  0.00            
ATOM     19  NZ  LYS A   1       2.248  14.738  11.117  1.00  0.00            
ATOM     20  HZ1 LYS A   1       2.647  15.241  11.931  1.00  0.00            
ATOM     21  HZ2 LYS A   1       2.175  13.729  11.370  1.00  0.00            
ATOM     22  HZ3 LYS A   1       2.929  14.867  10.348  1.00  0.00            
ATOM     23  C   LYS A   1      -0.517  12.300   5.605  1.00  0.00            
ATOM     24  O   LYS A   1      -1.120  11.244   5.322  1.00  0.00            
ATOM     25  N   TYR A   2       0.430  12.786   4.746  1.00  0.00            
ATOM     26  HN  TYR A   2       1.100  13.482   4.990  1.00  0.00            
ATOM     27  CA  TYR A   2       0.758  12.120   3.498  1.00  0.00            
ATOM     28  HA  TYR A   2      -0.150  12.194   2.906  1.00  0.00            
ATOM     29  CB  TYR A   2       1.880  12.869   2.605  1.00  0.00            
ATOM     30  HB1 TYR A   2       2.188  12.388   1.654  1.00  0.00            
ATOM     31  HB2 TYR A   2       2.814  12.860   3.206  1.00  0.00            
ATOM     32  CG  TYR A   2       1.616  14.309   2.328  1.00  0.00            
ATOM     33  CD1 TYR A   2       2.623  15.287   2.310  1.00  0.00            
ATOM     34  HD1 TYR A   2       3.649  15.121   2.579  1.00  0.00            
ATOM     35  CE1 TYR A   2       2.392  16.511   1.812  1.00  0.00            
ATOM     36  HE1 TYR A   2       3.116  17.307   1.758  1.00  0.00            
ATOM     37  CZ  TYR A   2       1.075  16.901   1.550  1.00  0.00            
ATOM     38  OH  TYR A   2       0.587  18.182   1.120  1.00  0.00            
ATOM     39  HH  TYR A   2      -0.372  18.183   1.087  1.00  0.00            
ATOM     40  CD2 TYR A   2       0.301  14.739   2.054  1.00  0.00            
ATOM     41  HD2 TYR A   2      -0.449  13.963   2.083  1.00  0.00            
ATOM     42  CE2 TYR A   2       0.039  16.034   1.580  1.00  0.00            
ATOM     43  HE2 TYR A   2      -0.945  16.278   1.221  1.00  0.00            
ATOM     44  C   TYR A   2       1.189  10.700   3.501  1.00  0.00            
ATOM     45  O   TYR A   2       2.022  10.302   4.289  1.00  0.00            
ATOM     46  N   LYS A   3       0.609   9.906   2.590  1.00  0.00            
ATOM     47  HN  LYS A   3      -0.136  10.290   2.059  1.00  0.00            
ATOM     48  CA  LYS A   3       0.797   8.420   2.502  1.00  0.00            
ATOM     49  HA  LYS A   3       1.194   7.939   3.393  1.00  0.00            
ATOM     50  CB  LYS A   3      -0.609   7.716   2.189  1.00  0.00            
ATOM     51  HB1 LYS A   3      -0.574   6.617   2.014  1.00  0.00            
ATOM     52  HB2 LYS A   3      -0.957   8.134   1.211  1.00  0.00            
ATOM     53  CG  LYS A   3      -1.626   8.029   3.268  1.00  0.00            
ATOM     54  HG1 LYS A   3      -2.567   7.678   2.808  1.00  0.00            
ATOM     55  HG2 LYS A   3      -1.763   9.124   3.377  1.00  0.00            
ATOM     56  CD  LYS A   3      -1.272   7.290   4.579  1.00  0.00            
ATOM     57  HD1 LYS A   3      -1.129   6.197   4.440  1.00  0.00            
ATOM     58  HD2 LYS A   3      -0.305   7.726   4.898  1.00  0.00            
ATOM     59  CE  LYS A   3      -2.228   7.359   5.759  1.00  0.00            
ATOM     60  HE1 LYS A   3      -1.861   6.550   6.422  1.00  0.00            
ATOM     61  HE2 LYS A   3      -3.245   7.060   5.421  1.00  0.00            
ATOM     62  NZ  LYS A   3      -2.213   8.720   6.303  1.00  0.00            
ATOM     63  HZ1 LYS A   3      -2.417   9.364   5.514  1.00  0.00            
ATOM     64  HZ2 LYS A   3      -2.871   8.872   7.089  1.00  0.00            
ATOM     65  HZ3 LYS A   3      -1.264   8.987   6.622  1.00  0.00            
ATOM     66  C   LYS A   3       1.902   8.013   1.516  1.00  0.00            
ATOM     67  O   LYS A   3       1.662   7.812   0.354  1.00  0.00            
ATOM     68  N   TYR A   4       3.179   7.870   1.951  1.00  0.00            
ATOM     69  HN  TYR A   4       3.378   8.021   2.916  1.00  0.00            
ATOM     70  CA  TYR A   4       4.301   7.469   1.105  1.00  0.00            
ATOM     71  HA  TYR A   4       3.926   7.256   0.111  1.00  0.00            
ATOM     72  CB  TYR A   4       5.341   8.622   1.170  1.00  0.00            
ATOM     73  HB1 TYR A   4       6.024   8.573   2.040  1.00  0.00            
ATOM     74  HB2 TYR A   4       4.712   9.544   1.179  1.00  0.00            
ATOM     75  CG  TYR A   4       6.096   8.654  -0.038  1.00  0.00            
ATOM     76  CD1 TYR A   4       7.441   8.394  -0.109  1.00  0.00            
ATOM     77  HD1 TYR A   4       8.084   8.470   0.758  1.00  0.00            
ATOM     78  CE1 TYR A   4       8.182   8.422  -1.299  1.00  0.00            
ATOM     79  HE1 TYR A   4       9.239   8.183  -1.341  1.00  0.00            
ATOM     80  CZ  TYR A   4       7.511   8.704  -2.538  1.00  0.00            
ATOM     81  OH  TYR A   4       8.318   8.934  -3.655  1.00  0.00            
ATOM     82  HH  TYR A   4       9.231   8.911  -3.360  1.00  0.00            
ATOM     83  CD2 TYR A   4       5.435   8.911  -1.293  1.00  0.00            
ATOM     84  HD2 TYR A   4       4.389   9.150  -1.410  1.00  0.00            
ATOM     85  CE2 TYR A   4       6.168   8.982  -2.558  1.00  0.00            
ATOM     86  HE2 TYR A   4       5.676   9.231  -3.496  1.00  0.00            
ATOM     87  C   TYR A   4       4.986   6.181   1.623  1.00  0.00            
ATOM     88  O   TYR A   4       4.969   5.733   2.733  1.00  0.00            
ATOM     89  N   GLN A   5       5.638   5.506   0.685  1.00  0.00            
ATOM     90  HN  GLN A   5       5.800   5.930  -0.207  1.00  0.00            
ATOM     91  CA  GLN A   5       6.287   4.207   0.923  1.00  0.00            
ATOM     92  HA  GLN A   5       6.700   4.219   1.926  1.00  0.00            
ATOM     93  CB  GLN A   5       5.236   3.166   0.554  1.00  0.00            
ATOM     94  HB1 GLN A   5       5.006   3.159  -0.534  1.00  0.00            
ATOM     95  HB2 GLN A   5       4.335   3.337   1.174  1.00  0.00            
ATOM     96  CG  GLN A   5       5.593   1.759   0.995  1.00  0.00            
ATOM     97  HG1 GLN A   5       6.417   1.467   0.303  1.00  0.00            
ATOM     98  HG2 GLN A   5       4.810   0.986   0.874  1.00  0.00            
ATOM     99  CD  GLN A   5       6.154   1.623   2.402  1.00  0.00            
ATOM    100  OE1 GLN A   5       7.389   1.673   2.604  1.00  0.00            
ATOM    101  NE2 GLN A   5       5.324   1.281   3.387  1.00  0.00            
ATOM    102 HE21 GLN A   5       4.352   1.287   3.174  1.00  0.00            
ATOM    103 HE22 GLN A   5       5.731   0.866   4.211  1.00  0.00            
ATOM    104  C   GLN A   5       7.404   4.117   0.000  1.00  0.00            
ATOM    105  O   GLN A   5       7.505   4.835  -1.015  1.00  0.00            
ATOM    106  N   TYR A   6       8.355   3.242   0.227  1.00  0.00            
ATOM    107  HN  TYR A   6       8.209   2.524   0.906  1.00  0.00            
ATOM    108  CA  TYR A   6       9.611   3.117  -0.497  1.00  0.00            
ATOM    109  HA  TYR A   6       9.500   3.584  -1.469  1.00  0.00            
ATOM    110  CB  TYR A   6      10.938   3.749   0.154  1.00  0.00            
ATOM    111  HB1 TYR A   6      11.789   3.480  -0.501  1.00  0.00            
ATOM    112  HB2 TYR A   6      11.281   3.310   1.124  1.00  0.00            
ATOM    113  CG  TYR A   6      10.778   5.209   0.359  1.00  0.00            
ATOM    114  CD1 TYR A   6      11.421   6.185  -0.365  1.00  0.00            
ATOM    115  HD1 TYR A   6      11.844   5.855  -1.300  1.00  0.00            
ATOM    116  CE1 TYR A   6      11.373   7.502   0.000  1.00  0.00            
ATOM    117  HE1 TYR A   6      11.695   8.232  -0.727  1.00  0.00            
ATOM    118  CZ  TYR A   6      10.776   7.906   1.211  1.00  0.00            
ATOM    119  OH  TYR A   6      10.763   9.305   1.482  1.00  0.00            
ATOM    120  HH  TYR A   6      10.223   9.433   2.264  1.00  0.00            
ATOM    121  CD2 TYR A   6      10.368   5.535   1.701  1.00  0.00            
ATOM    122  HD2 TYR A   6      10.090   4.746   2.394  1.00  0.00            
ATOM    123  CE2 TYR A   6      10.283   6.906   2.065  1.00  0.00            
ATOM    124  HE2 TYR A   6       9.764   7.067   3.003  1.00  0.00            
ATOM    125  C   TYR A   6       9.939   1.687  -0.929  1.00  0.00            
ATOM    126  O   TYR A   6       9.182   0.735  -0.575  1.00  0.00            
ATOM    127  N   ASN A   7      10.875   1.507  -1.896  1.00  0.00            
ATOM    128  HN  ASN A   7      11.494   2.253  -2.127  1.00  0.00            
ATOM    129  CA  ASN A   7      11.287   0.211  -2.441  1.00  0.00            
ATOM    130  HA  ASN A   7      10.485  -0.506  -2.406  1.00  0.00            
ATOM    131  CB  ASN A   7      11.629   0.457  -3.964  1.00  0.00            
ATOM    132  HB1 ASN A   7      12.600   1.000  -3.957  1.00  0.00            
ATOM    133  HB2 ASN A   7      10.816   1.020  -4.471  1.00  0.00            
ATOM    134  CG  ASN A   7      11.800  -0.808  -4.772  1.00  0.00            
ATOM    135  OD1 ASN A   7      10.790  -1.404  -5.148  1.00  0.00            
ATOM    136  ND2 ASN A   7      13.013  -1.206  -5.149  1.00  0.00            
ATOM    137 HD21 ASN A   7      13.835  -0.790  -4.755  1.00  0.00            
ATOM    138 HD22 ASN A   7      13.127  -1.917  -5.843  1.00  0.00            
ATOM    139  C   ASN A   7      12.541  -0.245  -1.700  1.00  0.00            
ATOM    140  OT1 ASN A   7      13.626   0.263  -1.902  1.00  0.00            
ATOM    141  OT2 ASN A   7      12.378  -1.222  -0.930  1.00  0.00            
ATOM    142  N   LYS B   1       9.635  -6.296  -4.313  1.00  0.00            
ATOM    143  H1  LYS B   1       9.472  -7.068  -4.979  1.00  0.00            
ATOM    144  H2  LYS B   1      10.563  -5.896  -4.552  1.00  0.00            
ATOM    145  H3  LYS B   1       9.690  -6.679  -3.350  1.00  0.00            
ATOM    146  CA  LYS B   1       8.583  -5.225  -4.553  1.00  0.00            
ATOM    147  HA  LYS B   1       9.299  -4.455  -4.797  1.00  0.00            
ATOM    148  CB  LYS B   1       7.681  -5.361  -5.807  1.00  0.00            
ATOM    149  HB1 LYS B   1       6.855  -6.092  -5.703  1.00  0.00            
ATOM    150  HB2 LYS B   1       8.325  -5.541  -6.695  1.00  0.00            
ATOM    151  CG  LYS B   1       6.989  -3.958  -5.998  1.00  0.00            
ATOM    152  HG1 LYS B   1       7.443  -3.035  -5.581  1.00  0.00            
ATOM    153  HG2 LYS B   1       6.059  -4.029  -5.377  1.00  0.00            
ATOM    154  CD  LYS B   1       6.435  -3.828  -7.441  1.00  0.00            
ATOM    155  HD1 LYS B   1       7.297  -3.896  -8.143  1.00  0.00            
ATOM    156  HD2 LYS B   1       5.874  -4.766  -7.638  1.00  0.00            
ATOM    157  CE  LYS B   1       5.441  -2.730  -7.773  1.00  0.00            
ATOM    158  HE1 LYS B   1       5.923  -1.730  -7.749  1.00  0.00            
ATOM    159  HE2 LYS B   1       4.631  -2.667  -7.016  1.00  0.00            
ATOM    160  NZ  LYS B   1       4.846  -2.879  -9.062  1.00  0.00            
ATOM    161  HZ1 LYS B   1       4.445  -1.955  -9.315  1.00  0.00            
ATOM    162  HZ2 LYS B   1       5.634  -3.013  -9.735  1.00  0.00            
ATOM    163  HZ3 LYS B   1       4.120  -3.624  -9.047  1.00  0.00            
ATOM    164  C   LYS B   1       7.851  -4.880  -3.355  1.00  0.00            
ATOM    165  O   LYS B   1       8.185  -3.797  -2.844  1.00  0.00            
ATOM    166  N   TYR B   2       6.895  -5.637  -2.939  1.00  0.00            
ATOM    167  HN  TYR B   2       6.810  -6.509  -3.419  1.00  0.00            
ATOM    168  CA  TYR B   2       6.036  -5.408  -1.810  1.00  0.00            
ATOM    169  HA  TYR B   2       5.780  -4.367  -1.633  1.00  0.00            
ATOM    170  CB  TYR B   2       4.676  -6.102  -2.171  1.00  0.00            
ATOM    171  HB1 TYR B   2       4.103  -6.053  -1.212  1.00  0.00            
ATOM    172  HB2 TYR B   2       4.806  -7.174  -2.435  1.00  0.00            
ATOM    173  CG  TYR B   2       3.904  -5.241  -3.227  1.00  0.00            
ATOM    174  CD1 TYR B   2       3.439  -3.958  -2.834  1.00  0.00            
ATOM    175  HD1 TYR B   2       3.518  -3.612  -1.811  1.00  0.00            
ATOM    176  CE1 TYR B   2       2.911  -3.138  -3.802  1.00  0.00            
ATOM    177  HE1 TYR B   2       2.471  -2.218  -3.464  1.00  0.00            
ATOM    178  CZ  TYR B   2       2.733  -3.632  -5.087  1.00  0.00            
ATOM    179  OH  TYR B   2       2.102  -2.739  -6.058  1.00  0.00            
ATOM    180  HH  TYR B   2       1.921  -3.267  -6.833  1.00  0.00            
ATOM    181  CD2 TYR B   2       3.645  -5.810  -4.460  1.00  0.00            
ATOM    182  HD2 TYR B   2       4.095  -6.763  -4.676  1.00  0.00            
ATOM    183  CE2 TYR B   2       3.160  -4.901  -5.471  1.00  0.00            
ATOM    184  HE2 TYR B   2       2.992  -5.219  -6.490  1.00  0.00            
ATOM    185  C   TYR B   2       6.669  -5.950  -0.467  1.00  0.00            
ATOM    186  O   TYR B   2       7.408  -6.935  -0.456  1.00  0.00            
ATOM    187  N   LYS B   3       6.282  -5.334   0.695  1.00  0.00            
ATOM    188  HN  LYS B   3       5.703  -4.533   0.590  1.00  0.00            
ATOM    189  CA  LYS B   3       6.878  -5.430   2.035  1.00  0.00            
ATOM    190  HA  LYS B   3       7.805  -5.994   2.011  1.00  0.00            
ATOM    191  CB  LYS B   3       6.951  -3.976   2.578  1.00  0.00            
ATOM    192  HB1 LYS B   3       7.336  -4.056   3.617  1.00  0.00            
ATOM    193  HB2 LYS B   3       5.950  -3.494   2.577  1.00  0.00            
ATOM    194  CG  LYS B   3       7.784  -2.949   1.753  1.00  0.00            
ATOM    195  HG1 LYS B   3       7.531  -1.909   2.047  1.00  0.00            
ATOM    196  HG2 LYS B   3       7.494  -3.034   0.680  1.00  0.00            
ATOM    197  CD  LYS B   3       9.255  -3.263   1.825  1.00  0.00            
ATOM    198  HD1 LYS B   3       9.696  -3.101   2.838  1.00  0.00            
ATOM    199  HD2 LYS B   3       9.210  -4.349   1.627  1.00  0.00            
ATOM    200  CE  LYS B   3      10.100  -2.707   0.737  1.00  0.00            
ATOM    201  HE1 LYS B   3       9.656  -2.987  -0.240  1.00  0.00            
ATOM    202  HE2 LYS B   3      11.128  -3.104   0.884  1.00  0.00            
ATOM    203  NZ  LYS B   3      10.295  -1.301   0.840  1.00  0.00            
ATOM    204  HZ1 LYS B   3       9.615  -0.782   0.250  1.00  0.00            
ATOM    205  HZ2 LYS B   3      10.409  -0.915   1.797  1.00  0.00            
ATOM    206  HZ3 LYS B   3      11.189  -1.103   0.357  1.00  0.00            
ATOM    207  C   LYS B   3       5.975  -6.162   2.937  1.00  0.00            
ATOM    208  O   LYS B   3       6.162  -6.119   4.185  1.00  0.00            
ATOM    209  N   TYR B   4       4.973  -6.759   2.304  1.00  0.00            
ATOM    210  HN  TYR B   4       4.950  -6.793   1.313  1.00  0.00            
ATOM    211  CA  TYR B   4       3.903  -7.480   2.930  1.00  0.00            
ATOM    212  HA  TYR B   4       3.900  -7.025   3.902  1.00  0.00            
ATOM    213  CB  TYR B   4       2.558  -7.322   2.226  1.00  0.00            
ATOM    214  HB1 TYR B   4       1.756  -7.825   2.818  1.00  0.00            
ATOM    215  HB2 TYR B   4       2.688  -7.851   1.259  1.00  0.00            
ATOM    216  CG  TYR B   4       2.213  -5.907   1.978  1.00  0.00            
ATOM    217  CD1 TYR B   4       1.904  -5.057   3.053  1.00  0.00            
ATOM    218  HD1 TYR B   4       1.885  -5.358   4.097  1.00  0.00            
ATOM    219  CE1 TYR B   4       1.434  -3.709   2.831  1.00  0.00            
ATOM    220  HE1 TYR B   4       1.272  -3.076   3.686  1.00  0.00            
ATOM    221  CZ  TYR B   4       1.333  -3.171   1.572  1.00  0.00            
ATOM    222  OH  TYR B   4       1.056  -1.738   1.574  1.00  0.00            
ATOM    223  HH  TYR B   4       1.076  -1.407   2.475  1.00  0.00            
ATOM    224  CD2 TYR B   4       2.013  -5.385   0.680  1.00  0.00            
ATOM    225  HD2 TYR B   4       2.095  -6.012  -0.205  1.00  0.00            
ATOM    226  CE2 TYR B   4       1.567  -4.002   0.468  1.00  0.00            
ATOM    227  HE2 TYR B   4       1.516  -3.557  -0.516  1.00  0.00            
ATOM    228  C   TYR B   4       4.170  -8.995   3.184  1.00  0.00            
ATOM    229  O   TYR B   4       5.128  -9.541   2.612  1.00  0.00            
ATOM    230  N   GLN B   5       3.489  -9.603   4.216  1.00  0.00            
ATOM    231  HN  GLN B   5       2.687  -9.221   4.675  1.00  0.00            
ATOM    232  CA  GLN B   5       3.750 -10.961   4.581  1.00  0.00            
ATOM    233  HA  GLN B   5       4.787 -11.261   4.544  1.00  0.00            
ATOM    234  CB  GLN B   5       3.394 -11.109   6.103  1.00  0.00            
ATOM    235  HB1 GLN B   5       2.313 -10.850   6.178  1.00  0.00            
ATOM    236  HB2 GLN B   5       3.917 -10.402   6.794  1.00  0.00            
ATOM    237  CG  GLN B   5       3.439 -12.504   6.725  1.00  0.00            
ATOM    238  HG1 GLN B   5       4.465 -12.933   6.645  1.00  0.00            
ATOM    239  HG2 GLN B   5       2.761 -13.199   6.189  1.00  0.00            
ATOM    240  CD  GLN B   5       2.958 -12.459   8.146  1.00  0.00            
ATOM    241  OE1 GLN B   5       3.396 -11.549   8.907  1.00  0.00            
ATOM    242  NE2 GLN B   5       1.961 -13.333   8.535  1.00  0.00            
ATOM    243 HE21 GLN B   5       1.775 -14.084   7.903  1.00  0.00            
ATOM    244 HE22 GLN B   5       1.709 -13.423   9.505  1.00  0.00            
ATOM    245  C   GLN B   5       2.831 -11.858   3.806  1.00  0.00            
ATOM    246  O   GLN B   5       1.650 -11.846   4.095  1.00  0.00            
ATOM    247  N   TYR B   6       3.331 -12.579   2.810  1.00  0.00            
ATOM    248  HN  TYR B   6       4.287 -12.472   2.544  1.00  0.00            
ATOM    249  CA  TYR B   6       2.559 -13.510   2.017  1.00  0.00            
ATOM    250  HA  TYR B   6       1.493 -13.347   2.077  1.00  0.00            
ATOM    251  CB  TYR B   6       2.943 -13.300   0.521  1.00  0.00            
ATOM    252  HB1 TYR B   6       2.442 -14.016  -0.172  1.00  0.00            
ATOM    253  HB2 TYR B   6       4.039 -13.464   0.495  1.00  0.00            
ATOM    254  CG  TYR B   6       2.580 -11.871  -0.016  1.00  0.00            
ATOM    255  CD1 TYR B   6       3.254 -11.419  -1.134  1.00  0.00            
ATOM    256  HD1 TYR B   6       4.103 -11.966  -1.532  1.00  0.00            
ATOM    257  CE1 TYR B   6       2.966 -10.158  -1.676  1.00  0.00            
ATOM    258  HE1 TYR B   6       3.452  -9.797  -2.565  1.00  0.00            
ATOM    259  CZ  TYR B   6       2.030  -9.320  -1.056  1.00  0.00            
ATOM    260  OH  TYR B   6       1.746  -8.111  -1.746  1.00  0.00            
ATOM    261  HH  TYR B   6       1.903  -8.288  -2.668  1.00  0.00            
ATOM    262  CD2 TYR B   6       1.604 -11.058   0.568  1.00  0.00            
ATOM    263  HD2 TYR B   6       1.043 -11.342   1.454  1.00  0.00            
ATOM    264  CE2 TYR B   6       1.327  -9.809   0.082  1.00  0.00            
ATOM    265  HE2 TYR B   6       0.546  -9.258   0.599  1.00  0.00            
ATOM    266  C   TYR B   6       2.667 -14.983   2.438  1.00  0.00            
ATOM    267  O   TYR B   6       2.391 -15.835   1.625  1.00  0.00            
ATOM    268  N   ASN B   7       3.125 -15.282   3.639  1.00  0.00            
ATOM    269  HN  ASN B   7       3.425 -14.578   4.276  1.00  0.00            
ATOM    270  CA  ASN B   7       3.115 -16.725   4.087  1.00  0.00            
ATOM    271  HA  ASN B   7       2.390 -17.299   3.537  1.00  0.00            
ATOM    272  CB  ASN B   7       4.529 -17.419   3.955  1.00  0.00            
ATOM    273  HB1 ASN B   7       4.736 -17.526   2.865  1.00  0.00            
ATOM    274  HB2 ASN B   7       4.543 -18.447   4.382  1.00  0.00            
ATOM    275  CG  ASN B   7       5.670 -16.612   4.489  1.00  0.00            
ATOM    276  OD1 ASN B   7       6.721 -16.382   3.921  1.00  0.00            
ATOM    277  ND2 ASN B   7       5.569 -16.268   5.737  1.00  0.00            
ATOM    278 HD21 ASN B   7       4.653 -16.285   6.131  1.00  0.00            
ATOM    279 HD22 ASN B   7       6.276 -15.824   6.275  1.00  0.00            
ATOM    280  C   ASN B   7       2.629 -16.783   5.558  1.00  0.00            
ATOM    281  OT1 ASN B   7       2.961 -15.871   6.388  1.00  0.00            
ATOM    282  OT2 ASN B   7       1.814 -17.685   5.881  1.00  0.00            
ATOM    283  N   LYS C   1       8.368   2.519 -10.543  1.00  0.00            
ATOM    284  H1  LYS C   1       7.671   3.195 -10.923  1.00  0.00            
ATOM    285  H2  LYS C   1       9.113   2.328 -11.234  1.00  0.00            
ATOM    286  H3  LYS C   1       7.944   1.638 -10.178  1.00  0.00            
ATOM    287  CA  LYS C   1       9.102   3.111  -9.319  1.00  0.00            
ATOM    288  HA  LYS C   1       9.851   2.418  -8.973  1.00  0.00            
ATOM    289  CB  LYS C   1       9.702   4.475  -9.569  1.00  0.00            
ATOM    290  HB1 LYS C   1       9.614   5.101  -8.654  1.00  0.00            
ATOM    291  HB2 LYS C   1       9.106   5.021 -10.335  1.00  0.00            
ATOM    292  CG  LYS C   1      11.136   4.542 -10.081  1.00  0.00            
ATOM    293  HG1 LYS C   1      11.381   5.575 -10.409  1.00  0.00            
ATOM    294  HG2 LYS C   1      11.120   3.767 -10.884  1.00  0.00            
ATOM    295  CD  LYS C   1      12.096   4.159  -8.976  1.00  0.00            
ATOM    296  HD1 LYS C   1      11.930   4.987  -8.250  1.00  0.00            
ATOM    297  HD2 LYS C   1      11.833   3.249  -8.402  1.00  0.00            
ATOM    298  CE  LYS C   1      13.597   4.140  -9.376  1.00  0.00            
ATOM    299  HE1 LYS C   1      14.060   3.591  -8.522  1.00  0.00            
ATOM    300  HE2 LYS C   1      13.864   5.180  -9.651  1.00  0.00            
ATOM    301  NZ  LYS C   1      13.843   3.354 -10.568  1.00  0.00            
ATOM    302  HZ1 LYS C   1      13.653   3.894 -11.437  1.00  0.00            
ATOM    303  HZ2 LYS C   1      14.862   3.143 -10.527  1.00  0.00            
ATOM    304  HZ3 LYS C   1      13.512   2.365 -10.498  1.00  0.00            
ATOM    305  C   LYS C   1       8.174   3.179  -8.163  1.00  0.00            
ATOM    306  O   LYS C   1       7.280   4.027  -8.052  1.00  0.00            
ATOM    307  N   TYR C   2       8.228   2.144  -7.378  1.00  0.00            
ATOM    308  HN  TYR C   2       8.967   1.491  -7.435  1.00  0.00            
ATOM    309  CA  TYR C   2       7.393   1.808  -6.298  1.00  0.00            
ATOM    310  HA  TYR C   2       6.406   1.684  -6.711  1.00  0.00            
ATOM    311  CB  TYR C   2       7.685   0.339  -5.699  1.00  0.00            
ATOM    312  HB1 TYR C   2       8.768   0.319  -5.430  1.00  0.00            
ATOM    313  HB2 TYR C   2       7.536  -0.449  -6.462  1.00  0.00            
ATOM    314  CG  TYR C   2       6.820   0.038  -4.502  1.00  0.00            
ATOM    315  CD1 TYR C   2       7.371  -0.355  -3.279  1.00  0.00            
ATOM    316  HD1 TYR C   2       8.445  -0.499  -3.214  1.00  0.00            
ATOM    317  CE1 TYR C   2       6.540  -0.571  -2.194  1.00  0.00            
ATOM    318  HE1 TYR C   2       6.990  -0.670  -1.214  1.00  0.00            
ATOM    319  CZ  TYR C   2       5.131  -0.505  -2.335  1.00  0.00            
ATOM    320  OH  TYR C   2       4.246  -0.647  -1.289  1.00  0.00            
ATOM    321  HH  TYR C   2       3.363  -0.448  -1.618  1.00  0.00            
ATOM    322  CD2 TYR C   2       5.388  -0.034  -4.692  1.00  0.00            
ATOM    323  HD2 TYR C   2       4.958   0.066  -5.684  1.00  0.00            
ATOM    324  CE2 TYR C   2       4.608  -0.303  -3.588  1.00  0.00            
ATOM    325  HE2 TYR C   2       3.540  -0.319  -3.747  1.00  0.00            
ATOM    326  C   TYR C   2       7.334   2.898  -5.253  1.00  0.00            
ATOM    327  O   TYR C   2       8.339   3.445  -4.785  1.00  0.00            
ATOM    328  N   LYS C   3       6.109   3.172  -4.894  1.00  0.00            
ATOM    329  HN  LYS C   3       5.334   2.682  -5.277  1.00  0.00            
ATOM    330  CA  LYS C   3       5.813   4.173  -3.844  1.00  0.00            
ATOM    331  HA  LYS C   3       6.476   4.104  -2.999  1.00  0.00            
ATOM    332  CB  LYS C   3       6.003   5.552  -4.550  1.00  0.00            
ATOM    333  HB1 LYS C   3       7.070   5.632  -4.832  1.00  0.00            
ATOM    334  HB2 LYS C   3       5.786   6.343  -3.792  1.00  0.00            
ATOM    335  CG  LYS C   3       5.014   5.820  -5.741  1.00  0.00            
ATOM    336  HG1 LYS C   3       3.985   5.651  -5.363  1.00  0.00            
ATOM    337  HG2 LYS C   3       5.250   5.131  -6.572  1.00  0.00            
ATOM    338  CD  LYS C   3       5.109   7.254  -6.271  1.00  0.00            
ATOM    339  HD1 LYS C   3       4.402   7.326  -7.124  1.00  0.00            
ATOM    340  HD2 LYS C   3       4.666   7.886  -5.478  1.00  0.00            
ATOM    341  CE  LYS C   3       6.489   7.652  -6.726  1.00  0.00            
ATOM    342  HE1 LYS C   3       7.262   7.553  -5.938  1.00  0.00            
ATOM    343  HE2 LYS C   3       6.401   8.723  -7.019  1.00  0.00            
ATOM    344  NZ  LYS C   3       6.962   6.851  -7.802  1.00  0.00            
ATOM    345  HZ1 LYS C   3       6.388   7.038  -8.657  1.00  0.00            
ATOM    346  HZ2 LYS C   3       7.903   7.220  -8.023  1.00  0.00            
ATOM    347  HZ3 LYS C   3       6.912   5.822  -7.641  1.00  0.00            
ATOM    348  C   LYS C   3       4.427   4.119  -3.297  1.00  0.00            
ATOM    349  O   LYS C   3       4.030   5.011  -2.579  1.00  0.00            
ATOM    350  N   TYR C   4       3.486   3.219  -3.610  1.00  0.00            
ATOM    351  HN  TYR C   4       3.728   2.522  -4.273  1.00  0.00            
ATOM    352  CA  TYR C   4       2.172   3.169  -3.072  1.00  0.00            
ATOM    353  HA  TYR C   4       1.922   4.087  -2.550  1.00  0.00            
ATOM    354  CB  TYR C   4       1.148   2.945  -4.280  1.00  0.00            
ATOM    355  HB1 TYR C   4       1.481   1.965  -4.698  1.00  0.00            
ATOM    356  HB2 TYR C   4       1.265   3.741  -5.057  1.00  0.00            
ATOM    357  CG  TYR C   4      -0.270   3.047  -3.825  1.00  0.00            
ATOM    358  CD1 TYR C   4      -0.856   4.332  -3.665  1.00  0.00            
ATOM    359  HD1 TYR C   4      -0.341   5.256  -3.877  1.00  0.00            
ATOM    360  CE1 TYR C   4      -2.181   4.450  -3.389  1.00  0.00            
ATOM    361  HE1 TYR C   4      -2.629   5.422  -3.264  1.00  0.00            
ATOM    362  CZ  TYR C   4      -2.961   3.328  -3.193  1.00  0.00            
ATOM    363  OH  TYR C   4      -4.300   3.462  -2.820  1.00  0.00            
ATOM    364  HH  TYR C   4      -4.477   4.196  -2.229  1.00  0.00            
ATOM    365  CD2 TYR C   4      -1.107   1.955  -3.739  1.00  0.00            
ATOM    366  HD2 TYR C   4      -0.680   0.998  -3.983  1.00  0.00            
ATOM    367  CE2 TYR C   4      -2.465   2.066  -3.374  1.00  0.00            
ATOM    368  HE2 TYR C   4      -3.147   1.260  -3.131  1.00  0.00            
ATOM    369  C   TYR C   4       1.934   2.080  -2.022  1.00  0.00            
ATOM    370  O   TYR C   4       2.257   0.921  -2.215  1.00  0.00            
ATOM    371  N   GLN C   5       1.278   2.473  -0.909  1.00  0.00            
ATOM    372  HN  GLN C   5       0.935   3.407  -0.818  1.00  0.00            
ATOM    373  CA  GLN C   5       0.723   1.534   0.091  1.00  0.00            
ATOM    374  HA  GLN C   5       0.939   0.505  -0.176  1.00  0.00            
ATOM    375  CB  GLN C   5       1.278   1.595   1.539  1.00  0.00            
ATOM    376  HB1 GLN C   5       2.320   1.210   1.488  1.00  0.00            
ATOM    377  HB2 GLN C   5       0.699   0.829   2.098  1.00  0.00            
ATOM    378  CG  GLN C   5       1.211   2.955   2.233  1.00  0.00            
ATOM    379  HG1 GLN C   5       0.175   3.313   2.355  1.00  0.00            
ATOM    380  HG2 GLN C   5       1.713   3.689   1.568  1.00  0.00            
ATOM    381  CD  GLN C   5       1.866   2.869   3.671  1.00  0.00            
ATOM    382  OE1 GLN C   5       1.409   2.155   4.524  1.00  0.00            
ATOM    383  NE2 GLN C   5       3.001   3.586   3.837  1.00  0.00            
ATOM    384 HE21 GLN C   5       3.370   4.200   3.149  1.00  0.00            
ATOM    385 HE22 GLN C   5       3.419   3.647   4.748  1.00  0.00            
ATOM    386  C   GLN C   5      -0.817   1.562   0.132  1.00  0.00            
ATOM    387  O   GLN C   5      -1.477   2.590  -0.116  1.00  0.00            
ATOM    388  N   TYR C   6      -1.411   0.344   0.304  1.00  0.00            
ATOM    389  HN  TYR C   6      -0.822  -0.398   0.580  1.00  0.00            
ATOM    390  CA  TYR C   6      -2.810   0.128   0.296  1.00  0.00            
ATOM    391  HA  TYR C   6      -3.191   0.653  -0.566  1.00  0.00            
ATOM    392  CB  TYR C   6      -3.107  -1.338   0.084  1.00  0.00            
ATOM    393  HB1 TYR C   6      -4.203  -1.451   0.181  1.00  0.00            
ATOM    394  HB2 TYR C   6      -2.576  -1.983   0.815  1.00  0.00            
ATOM    395  CG  TYR C   6      -2.718  -1.679  -1.318  1.00  0.00            
ATOM    396  CD1 TYR C   6      -3.638  -1.455  -2.325  1.00  0.00            
ATOM    397  HD1 TYR C   6      -4.577  -0.928  -2.207  1.00  0.00            
ATOM    398  CE1 TYR C   6      -3.490  -2.111  -3.563  1.00  0.00            
ATOM    399  HE1 TYR C   6      -4.217  -1.940  -4.348  1.00  0.00            
ATOM    400  CZ  TYR C   6      -2.491  -3.099  -3.747  1.00  0.00            
ATOM    401  OH  TYR C   6      -2.422  -3.673  -5.021  1.00  0.00            
ATOM    402  HH  TYR C   6      -3.335  -3.748  -5.330  1.00  0.00            
ATOM    403  CD2 TYR C   6      -1.570  -2.573  -1.566  1.00  0.00            
ATOM    404  HD2 TYR C   6      -0.779  -2.754  -0.849  1.00  0.00            
ATOM    405  CE2 TYR C   6      -1.562  -3.336  -2.724  1.00  0.00            
ATOM    406  HE2 TYR C   6      -0.773  -4.055  -2.852  1.00  0.00            
ATOM    407  C   TYR C   6      -3.507   0.548   1.579  1.00  0.00            
ATOM    408  O   TYR C   6      -2.983   0.307   2.657  1.00  0.00            
ATOM    409  N   ASN C   7      -4.687   1.202   1.466  1.00  0.00            
ATOM    410  HN  ASN C   7      -5.065   1.257   0.541  1.00  0.00            
ATOM    411  CA  ASN C   7      -5.485   1.731   2.565  1.00  0.00            
ATOM    412  HA  ASN C   7      -4.785   2.123   3.301  1.00  0.00            
ATOM    413  CB  ASN C   7      -6.344   2.907   2.098  1.00  0.00            
ATOM    414  HB1 ASN C   7      -6.946   3.232   2.971  1.00  0.00            
ATOM    415  HB2 ASN C   7      -7.072   2.602   1.313  1.00  0.00            
ATOM    416  CG  ASN C   7      -5.410   3.994   1.626  1.00  0.00            
ATOM    417  OD1 ASN C   7      -4.933   4.039   0.528  1.00  0.00            
ATOM    418  ND2 ASN C   7      -5.148   5.043   2.451  1.00  0.00            
ATOM    419 HD21 ASN C   7      -5.776   5.037   3.230  1.00  0.00            
ATOM    420 HD22 ASN C   7      -4.742   5.841   2.011  1.00  0.00            
ATOM    421  C   ASN C   7      -6.279   0.669   3.302  1.00  0.00            
ATOM    422  OT1 ASN C   7      -5.873   0.368   4.441  1.00  0.00            
ATOM    423  OT2 ASN C   7      -7.256   0.021   2.812  1.00  0.00            
ATOM    424  N   LYS D   1     -13.697  -6.243   5.488  1.00  0.00            
ATOM    425  H1  LYS D   1     -13.158  -5.530   6.015  1.00  0.00            
ATOM    426  H2  LYS D   1     -14.537  -5.762   5.104  1.00  0.00            
ATOM    427  H3  LYS D   1     -13.924  -6.930   6.239  1.00  0.00            
ATOM    428  CA  LYS D   1     -12.762  -6.772   4.434  1.00  0.00            
ATOM    429  HA  LYS D   1     -13.234  -7.671   4.062  1.00  0.00            
ATOM    430  CB  LYS D   1     -12.662  -5.749   3.247  1.00  0.00            
ATOM    431  HB1 LYS D   1     -11.836  -6.051   2.565  1.00  0.00            
ATOM    432  HB2 LYS D   1     -12.393  -4.770   3.699  1.00  0.00            
ATOM    433  CG  LYS D   1     -13.896  -5.607   2.313  1.00  0.00            
ATOM    434  HG1 LYS D   1     -14.691  -5.182   2.959  1.00  0.00            
ATOM    435  HG2 LYS D   1     -14.245  -6.606   1.974  1.00  0.00            
ATOM    436  CD  LYS D   1     -13.803  -4.575   1.146  1.00  0.00            
ATOM    437  HD1 LYS D   1     -13.220  -3.673   1.442  1.00  0.00            
ATOM    438  HD2 LYS D   1     -13.215  -5.166   0.416  1.00  0.00            
ATOM    439  CE  LYS D   1     -15.212  -4.186   0.643  1.00  0.00            
ATOM    440  HE1 LYS D   1     -15.820  -3.610   1.372  1.00  0.00            
ATOM    441  HE2 LYS D   1     -15.842  -5.063   0.359  1.00  0.00            
ATOM    442  NZ  LYS D   1     -15.078  -3.446  -0.593  1.00  0.00            
ATOM    443  HZ1 LYS D   1     -14.569  -3.983  -1.317  1.00  0.00            
ATOM    444  HZ2 LYS D   1     -16.037  -3.272  -0.963  1.00  0.00            
ATOM    445  HZ3 LYS D   1     -14.639  -2.515  -0.432  1.00  0.00            
ATOM    446  C   LYS D   1     -11.344  -7.123   4.971  1.00  0.00            
ATOM    447  O   LYS D   1     -11.018  -6.742   6.074  1.00  0.00            
ATOM    448  N   TYR D   2     -10.517  -7.925   4.227  1.00  0.00            
ATOM    449  HN  TYR D   2     -10.873  -8.294   3.367  1.00  0.00            
ATOM    450  CA  TYR D   2      -9.118  -8.302   4.428  1.00  0.00            
ATOM    451  HA  TYR D   2      -8.966  -8.399   5.499  1.00  0.00            
ATOM    452  CB  TYR D   2      -8.750  -9.632   3.928  1.00  0.00            
ATOM    453  HB1 TYR D   2      -7.787  -9.959   4.398  1.00  0.00            
ATOM    454  HB2 TYR D   2      -8.744  -9.648   2.821  1.00  0.00            
ATOM    455  CG  TYR D   2      -9.723 -10.745   4.421  1.00  0.00            
ATOM    456  CD1 TYR D   2     -10.332 -11.507   3.416  1.00  0.00            
ATOM    457  HD1 TYR D   2     -10.081 -11.476   2.363  1.00  0.00            
ATOM    458  CE1 TYR D   2     -11.496 -12.274   3.789  1.00  0.00            
ATOM    459  HE1 TYR D   2     -12.003 -12.729   2.941  1.00  0.00            
ATOM    460  CZ  TYR D   2     -11.898 -12.355   5.048  1.00  0.00            
ATOM    461  OH  TYR D   2     -12.936 -13.299   5.388  1.00  0.00            
ATOM    462  HH  TYR D   2     -12.847 -13.580   6.294  1.00  0.00            
ATOM    463  CD2 TYR D   2     -10.250 -10.753   5.691  1.00  0.00            
ATOM    464  HD2 TYR D   2      -9.604 -10.244   6.399  1.00  0.00            
ATOM    465  CE2 TYR D   2     -11.323 -11.560   6.029  1.00  0.00            
ATOM    466  HE2 TYR D   2     -11.632 -11.634   7.062  1.00  0.00            
ATOM    467  C   TYR D   2      -8.100  -7.235   4.032  1.00  0.00            
ATOM    468  O   TYR D   2      -8.287  -6.560   2.995  1.00  0.00            
ATOM    469  N   LYS D   3      -6.984  -7.103   4.754  1.00  0.00            
ATOM    470  HN  LYS D   3      -6.821  -7.774   5.466  1.00  0.00            
ATOM    471  CA  LYS D   3      -6.009  -6.033   4.594  1.00  0.00            
ATOM    472  HA  LYS D   3      -6.302  -5.425   3.757  1.00  0.00            
ATOM    473  CB  LYS D   3      -5.781  -5.158   5.868  1.00  0.00            
ATOM    474  HB1 LYS D   3      -5.302  -4.185   5.630  1.00  0.00            
ATOM    475  HB2 LYS D   3      -5.022  -5.729   6.435  1.00  0.00            
ATOM    476  CG  LYS D   3      -6.974  -4.706   6.725  1.00  0.00            
ATOM    477  HG1 LYS D   3      -6.460  -4.241   7.591  1.00  0.00            
ATOM    478  HG2 LYS D   3      -7.394  -5.660   7.108  1.00  0.00            
ATOM    479  CD  LYS D   3      -7.999  -3.861   6.001  1.00  0.00            
ATOM    480  HD1 LYS D   3      -8.416  -4.487   5.182  1.00  0.00            
ATOM    481  HD2 LYS D   3      -8.768  -3.502   6.717  1.00  0.00            
ATOM    482  CE  LYS D   3      -7.294  -2.615   5.365  1.00  0.00            
ATOM    483  HE1 LYS D   3      -6.587  -2.906   4.557  1.00  0.00            
ATOM    484  HE2 LYS D   3      -6.745  -2.018   6.115  1.00  0.00            
ATOM    485  NZ  LYS D   3      -8.277  -1.722   4.857  1.00  0.00            
ATOM    486  HZ1 LYS D   3      -8.910  -1.358   5.585  1.00  0.00            
ATOM    487  HZ2 LYS D   3      -7.803  -0.900   4.428  1.00  0.00            
ATOM    488  HZ3 LYS D   3      -8.867  -2.216   4.154  1.00  0.00            
ATOM    489  C   LYS D   3      -4.611  -6.713   4.213  1.00  0.00            
ATOM    490  O   LYS D   3      -4.328  -7.821   4.655  1.00  0.00            
ATOM    491  N   TYR D   4      -3.728  -6.010   3.483  1.00  0.00            
ATOM    492  HN  TYR D   4      -4.053  -5.130   3.156  1.00  0.00            
ATOM    493  CA  TYR D   4      -2.438  -6.609   3.237  1.00  0.00            
ATOM    494  HA  TYR D   4      -2.395  -7.681   3.194  1.00  0.00            
ATOM    495  CB  TYR D   4      -1.785  -6.045   1.972  1.00  0.00            
ATOM    496  HB1 TYR D   4      -0.838  -6.590   1.786  1.00  0.00            
ATOM    497  HB2 TYR D   4      -1.811  -4.941   2.013  1.00  0.00            
ATOM    498  CG  TYR D   4      -2.536  -6.560   0.795  1.00  0.00            
ATOM    499  CD1 TYR D   4      -3.350  -5.642   0.094  1.00  0.00            
ATOM    500  HD1 TYR D   4      -3.368  -4.594   0.366  1.00  0.00            
ATOM    501  CE1 TYR D   4      -4.117  -6.042  -1.030  1.00  0.00            
ATOM    502  HE1 TYR D   4      -4.694  -5.348  -1.629  1.00  0.00            
ATOM    503  CZ  TYR D   4      -3.912  -7.334  -1.546  1.00  0.00            
ATOM    504  OH  TYR D   4      -4.462  -7.588  -2.823  1.00  0.00            
ATOM    505  HH  TYR D   4      -5.029  -6.840  -3.030  1.00  0.00            
ATOM    506  CD2 TYR D   4      -2.380  -7.860   0.310  1.00  0.00            
ATOM    507  HD2 TYR D   4      -1.695  -8.590   0.729  1.00  0.00            
ATOM    508  CE2 TYR D   4      -3.073  -8.278  -0.845  1.00  0.00            
ATOM    509  HE2 TYR D   4      -2.920  -9.253  -1.276  1.00  0.00            
ATOM    510  C   TYR D   4      -1.547  -6.205   4.472  1.00  0.00            
ATOM    511  O   TYR D   4      -1.494  -5.027   4.894  1.00  0.00            
ATOM    512  N   GLN D   5      -0.838  -7.173   4.996  1.00  0.00            
ATOM    513  HN  GLN D   5      -0.765  -8.082   4.601  1.00  0.00            
ATOM    514  CA  GLN D   5      -0.207  -7.079   6.304  1.00  0.00            
ATOM    515  HA  GLN D   5      -0.458  -6.264   6.974  1.00  0.00            
ATOM    516  CB  GLN D   5      -0.562  -8.396   7.098  1.00  0.00            
ATOM    517  HB1 GLN D   5      -0.039  -8.455   8.074  1.00  0.00            
ATOM    518  HB2 GLN D   5      -0.149  -9.301   6.611  1.00  0.00            
ATOM    519  CG  GLN D   5      -2.061  -8.638   7.436  1.00  0.00            
ATOM    520  HG1 GLN D   5      -2.181  -9.683   7.820  1.00  0.00            
ATOM    521  HG2 GLN D   5      -2.617  -8.491   6.480  1.00  0.00            
ATOM    522  CD  GLN D   5      -2.560  -7.791   8.591  1.00  0.00            
ATOM    523  OE1 GLN D   5      -1.894  -7.500   9.628  1.00  0.00            
ATOM    524  NE2 GLN D   5      -3.783  -7.187   8.466  1.00  0.00            
ATOM    525 HE21 GLN D   5      -4.401  -7.499   7.745  1.00  0.00            
ATOM    526 HE22 GLN D   5      -3.923  -6.490   9.172  1.00  0.00            
ATOM    527  C   GLN D   5       1.346  -6.969   6.166  1.00  0.00            
ATOM    528  O   GLN D   5       2.024  -7.827   5.678  1.00  0.00            
ATOM    529  N   TYR D   6       1.896  -5.894   6.711  1.00  0.00            
ATOM    530  HN  TYR D   6       1.350  -5.282   7.267  1.00  0.00            
ATOM    531  CA  TYR D   6       3.355  -5.766   6.861  1.00  0.00            
ATOM    532  HA  TYR D   6       3.751  -5.738   5.858  1.00  0.00            
ATOM    533  CB  TYR D   6       3.727  -4.371   7.573  1.00  0.00            
ATOM    534  HB1 TYR D   6       4.810  -4.211   7.758  1.00  0.00            
ATOM    535  HB2 TYR D   6       3.155  -4.242   8.509  1.00  0.00            
ATOM    536  CG  TYR D   6       3.456  -3.213   6.577  1.00  0.00            
ATOM    537  CD1 TYR D   6       4.285  -2.997   5.433  1.00  0.00            
ATOM    538  HD1 TYR D   6       5.136  -3.622   5.217  1.00  0.00            
ATOM    539  CE1 TYR D   6       3.950  -2.014   4.566  1.00  0.00            
ATOM    540  HE1 TYR D   6       4.540  -1.968   3.655  1.00  0.00            
ATOM    541  CZ  TYR D   6       2.908  -1.156   4.821  1.00  0.00            
ATOM    542  OH  TYR D   6       2.629  -0.167   3.911  1.00  0.00            
ATOM    543  HH  TYR D   6       1.950   0.426   4.255  1.00  0.00            
ATOM    544  CD2 TYR D   6       2.382  -2.283   6.855  1.00  0.00            
ATOM    545  HD2 TYR D   6       1.758  -2.544   7.695  1.00  0.00            
ATOM    546  CE2 TYR D   6       2.222  -1.167   6.017  1.00  0.00            
ATOM    547  HE2 TYR D   6       1.418  -0.477   6.229  1.00  0.00            
ATOM    548  C   TYR D   6       4.093  -6.947   7.579  1.00  0.00            
ATOM    549  O   TYR D   6       3.635  -7.472   8.582  1.00  0.00            
ATOM    550  N   ASN D   7       5.340  -7.300   7.102  1.00  0.00            
ATOM    551  HN  ASN D   7       5.862  -6.859   6.381  1.00  0.00            
ATOM    552  CA  ASN D   7       6.117  -8.425   7.681  1.00  0.00            
ATOM    553  HA  ASN D   7       5.396  -9.134   8.063  1.00  0.00            
ATOM    554  CB  ASN D   7       6.973  -9.005   6.611  1.00  0.00            
ATOM    555  HB1 ASN D   7       7.842  -8.343   6.426  1.00  0.00            
ATOM    556  HB2 ASN D   7       6.510  -9.114   5.614  1.00  0.00            
ATOM    557  CG  ASN D   7       7.557 -10.342   6.865  1.00  0.00            
ATOM    558  OD1 ASN D   7       7.122 -11.100   7.751  1.00  0.00            
ATOM    559  ND2 ASN D   7       8.628 -10.719   6.118  1.00  0.00            
ATOM    560 HD21 ASN D   7       9.015 -11.641   6.150  1.00  0.00            
ATOM    561 HD22 ASN D   7       9.067 -10.086   5.477  1.00  0.00            
ATOM    562  C   ASN D   7       7.052  -7.954   8.795  1.00  0.00            
ATOM    563  OT1 ASN D   7       7.023  -8.508   9.925  1.00  0.00            
ATOM    564  OT2 ASN D   7       7.771  -6.979   8.499  1.00  0.00            
ATOM    565  N   LYS E   1      -2.169 -16.096   3.102  1.00  0.00            
ATOM    566  H1  LYS E   1      -2.050 -16.324   2.098  1.00  0.00            
ATOM    567  H2  LYS E   1      -1.668 -15.197   3.261  1.00  0.00            
ATOM    568  H3  LYS E   1      -1.825 -16.919   3.647  1.00  0.00            
ATOM    569  CA  LYS E   1      -3.616 -15.818   3.473  1.00  0.00            
ATOM    570  HA  LYS E   1      -4.105 -16.758   3.242  1.00  0.00            
ATOM    571  CB  LYS E   1      -3.793 -15.404   4.898  1.00  0.00            
ATOM    572  HB1 LYS E   1      -4.826 -15.051   5.113  1.00  0.00            
ATOM    573  HB2 LYS E   1      -3.110 -14.542   5.002  1.00  0.00            
ATOM    574  CG  LYS E   1      -3.330 -16.441   5.967  1.00  0.00            
ATOM    575  HG1 LYS E   1      -3.641 -16.128   6.975  1.00  0.00            
ATOM    576  HG2 LYS E   1      -2.218 -16.468   5.959  1.00  0.00            
ATOM    577  CD  LYS E   1      -3.833 -17.932   5.697  1.00  0.00            
ATOM    578  HD1 LYS E   1      -4.929 -17.889   5.589  1.00  0.00            
ATOM    579  HD2 LYS E   1      -3.501 -18.197   4.671  1.00  0.00            
ATOM    580  CE  LYS E   1      -3.241 -19.044   6.643  1.00  0.00            
ATOM    581  HE1 LYS E   1      -2.127 -19.011   6.516  1.00  0.00            
ATOM    582  HE2 LYS E   1      -3.623 -20.044   6.358  1.00  0.00            
ATOM    583  NZ  LYS E   1      -3.659 -18.903   8.017  1.00  0.00            
ATOM    584  HZ1 LYS E   1      -4.697 -18.796   8.009  1.00  0.00            
ATOM    585  HZ2 LYS E   1      -3.366 -19.698   8.627  1.00  0.00            
ATOM    586  HZ3 LYS E   1      -3.237 -18.121   8.561  1.00  0.00            
ATOM    587  C   LYS E   1      -4.192 -14.802   2.570  1.00  0.00            
ATOM    588  O   LYS E   1      -3.367 -14.100   2.036  1.00  0.00            
ATOM    589  N   TYR E   2      -5.509 -14.696   2.313  1.00  0.00            
ATOM    590  HN  TYR E   2      -6.110 -15.393   2.697  1.00  0.00            
ATOM    591  CA  TYR E   2      -6.202 -13.694   1.526  1.00  0.00            
ATOM    592  HA  TYR E   2      -7.195 -14.137   1.528  1.00  0.00            
ATOM    593  CB  TYR E   2      -6.178 -12.276   2.200  1.00  0.00            
ATOM    594  HB1 TYR E   2      -5.113 -12.040   2.392  1.00  0.00            
ATOM    595  HB2 TYR E   2      -6.663 -12.283   3.199  1.00  0.00            
ATOM    596  CG  TYR E   2      -6.863 -11.233   1.372  1.00  0.00            
ATOM    597  CD1 TYR E   2      -8.067 -11.528   0.764  1.00  0.00            
ATOM    598  HD1 TYR E   2      -8.491 -12.495   0.958  1.00  0.00            
ATOM    599  CE1 TYR E   2      -8.694 -10.578  -0.006  1.00  0.00            
ATOM    600  HE1 TYR E   2      -9.675 -10.661  -0.459  1.00  0.00            
ATOM    601  CZ  TYR E   2      -8.109  -9.356  -0.241  1.00  0.00            
ATOM    602  OH  TYR E   2      -8.918  -8.490  -1.032  1.00  0.00            
ATOM    603  HH  TYR E   2      -8.411  -7.689  -1.161  1.00  0.00            
ATOM    604  CD2 TYR E   2      -6.224  -9.984   1.172  1.00  0.00            
ATOM    605  HD2 TYR E   2      -5.231  -9.763   1.529  1.00  0.00            
ATOM    606  CE2 TYR E   2      -6.874  -9.038   0.333  1.00  0.00            
ATOM    607  HE2 TYR E   2      -6.428  -8.071   0.184  1.00  0.00            
ATOM    608  C   TYR E   2      -5.836 -13.842   0.066  1.00  0.00            
ATOM    609  O   TYR E   2      -6.568 -14.633  -0.622  1.00  0.00            
ATOM    610  N   LYS E   3      -4.828 -13.172  -0.500  1.00  0.00            
ATOM    611  HN  LYS E   3      -4.332 -12.541   0.093  1.00  0.00            
ATOM    612  CA  LYS E   3      -4.315 -13.378  -1.853  1.00  0.00            
ATOM    613  HA  LYS E   3      -4.253 -14.422  -2.109  1.00  0.00            
ATOM    614  CB  LYS E   3      -5.290 -12.849  -2.965  1.00  0.00            
ATOM    615  HB1 LYS E   3      -6.236 -13.425  -3.037  1.00  0.00            
ATOM    616  HB2 LYS E   3      -4.844 -12.870  -3.984  1.00  0.00            
ATOM    617  CG  LYS E   3      -5.613 -11.394  -2.747  1.00  0.00            
ATOM    618  HG1 LYS E   3      -4.745 -10.729  -2.950  1.00  0.00            
ATOM    619  HG2 LYS E   3      -5.887 -11.219  -1.679  1.00  0.00            
ATOM    620  CD  LYS E   3      -6.880 -11.064  -3.604  1.00  0.00            
ATOM    621  HD1 LYS E   3      -6.762 -11.393  -4.663  1.00  0.00            
ATOM    622  HD2 LYS E   3      -7.684 -11.620  -3.073  1.00  0.00            
ATOM    623  CE  LYS E   3      -7.141  -9.588  -3.573  1.00  0.00            
ATOM    624  HE1 LYS E   3      -6.354  -9.017  -4.107  1.00  0.00            
ATOM    625  HE2 LYS E   3      -7.186  -9.130  -2.551  1.00  0.00            
ATOM    626  NZ  LYS E   3      -8.416  -9.282  -4.334  1.00  0.00            
ATOM    627  HZ1 LYS E   3      -8.192  -9.353  -5.343  1.00  0.00            
ATOM    628  HZ2 LYS E   3      -9.249  -9.848  -4.113  1.00  0.00            
ATOM    629  HZ3 LYS E   3      -8.645  -8.304  -4.044  1.00  0.00            
ATOM    630  C   LYS E   3      -2.969 -12.809  -1.855  1.00  0.00            
ATOM    631  O   LYS E   3      -2.589 -11.928  -1.044  1.00  0.00            
ATOM    632  N   TYR E   4      -2.082 -13.271  -2.739  1.00  0.00            
ATOM    633  HN  TYR E   4      -2.287 -14.033  -3.349  1.00  0.00            
ATOM    634  CA  TYR E   4      -0.676 -12.791  -2.844  1.00  0.00            
ATOM    635  HA  TYR E   4      -0.525 -12.229  -1.934  1.00  0.00            
ATOM    636  CB  TYR E   4       0.297 -14.021  -2.969  1.00  0.00            
ATOM    637  HB1 TYR E   4       1.319 -13.588  -2.986  1.00  0.00            
ATOM    638  HB2 TYR E   4      -0.011 -14.497  -3.929  1.00  0.00            
ATOM    639  CG  TYR E   4       0.109 -14.987  -1.781  1.00  0.00            
ATOM    640  CD1 TYR E   4       0.311 -16.338  -1.949  1.00  0.00            
ATOM    641  HD1 TYR E   4       0.723 -16.653  -2.898  1.00  0.00            
ATOM    642  CE1 TYR E   4       0.132 -17.251  -0.900  1.00  0.00            
ATOM    643  HE1 TYR E   4       0.230 -18.321  -1.009  1.00  0.00            
ATOM    644  CZ  TYR E   4      -0.403 -16.817   0.360  1.00  0.00            
ATOM    645  OH  TYR E   4      -0.512 -17.657   1.457  1.00  0.00            
ATOM    646  HH  TYR E   4       0.107 -18.386   1.348  1.00  0.00            
ATOM    647  CD2 TYR E   4      -0.186 -14.481  -0.465  1.00  0.00            
ATOM    648  HD2 TYR E   4      -0.189 -13.416  -0.308  1.00  0.00            
ATOM    649  CE2 TYR E   4      -0.508 -15.398   0.527  1.00  0.00            
ATOM    650  HE2 TYR E   4      -0.617 -15.092   1.553  1.00  0.00            
ATOM    651  C   TYR E   4      -0.645 -11.707  -3.913  1.00  0.00            
ATOM    652  O   TYR E   4      -1.207 -11.982  -4.983  1.00  0.00            
ATOM    653  N   GLN E   5      -0.089 -10.521  -3.598  1.00  0.00            
ATOM    654  HN  GLN E   5       0.323 -10.519  -2.683  1.00  0.00            
ATOM    655  CA  GLN E   5      -0.194  -9.403  -4.503  1.00  0.00            
ATOM    656  HA  GLN E   5      -0.728  -9.688  -5.400  1.00  0.00            
ATOM    657  CB  GLN E   5      -0.808  -8.156  -3.775  1.00  0.00            
ATOM    658  HB1 GLN E   5      -0.294  -7.917  -2.819  1.00  0.00            
ATOM    659  HB2 GLN E   5      -1.766  -8.573  -3.420  1.00  0.00            
ATOM    660  CG  GLN E   5      -1.075  -6.857  -4.628  1.00  0.00            
ATOM    661  HG1 GLN E   5      -0.231  -6.176  -4.880  1.00  0.00            
ATOM    662  HG2 GLN E   5      -1.756  -6.239  -3.994  1.00  0.00            
ATOM    663  CD  GLN E   5      -1.828  -7.275  -5.890  1.00  0.00            
ATOM    664  OE1 GLN E   5      -1.129  -7.462  -6.893  1.00  0.00            
ATOM    665  NE2 GLN E   5      -3.154  -7.488  -5.849  1.00  0.00            
ATOM    666 HE21 GLN E   5      -3.610  -7.671  -6.711  1.00  0.00            
ATOM    667 HE22 GLN E   5      -3.608  -7.347  -4.969  1.00  0.00            
ATOM    668  C   GLN E   5       1.168  -9.003  -5.050  1.00  0.00            
ATOM    669  O   GLN E   5       2.047  -8.731  -4.184  1.00  0.00            
ATOM    670  N   TYR E   6       1.309  -8.952  -6.382  1.00  0.00            
ATOM    671  HN  TYR E   6       0.514  -9.102  -6.960  1.00  0.00            
ATOM    672  CA  TYR E   6       2.606  -8.614  -7.017  1.00  0.00            
ATOM    673  HA  TYR E   6       3.352  -8.210  -6.347  1.00  0.00            
ATOM    674  CB  TYR E   6       3.284  -9.871  -7.569  1.00  0.00            
ATOM    675  HB1 TYR E   6       4.288  -9.742  -8.039  1.00  0.00            
ATOM    676  HB2 TYR E   6       2.613 -10.186  -8.394  1.00  0.00            
ATOM    677  CG  TYR E   6       3.434 -10.981  -6.565  1.00  0.00            
ATOM    678  CD1 TYR E   6       4.353 -10.943  -5.496  1.00  0.00            
ATOM    679  HD1 TYR E   6       4.889 -10.028  -5.277  1.00  0.00            
ATOM    680  CE1 TYR E   6       4.477 -12.052  -4.654  1.00  0.00            
ATOM    681  HE1 TYR E   6       5.173 -12.061  -3.838  1.00  0.00            
ATOM    682  CZ  TYR E   6       3.551 -13.107  -4.705  1.00  0.00            
ATOM    683  OH  TYR E   6       3.789 -14.219  -3.904  1.00  0.00            
ATOM    684  HH  TYR E   6       4.135 -13.930  -3.049  1.00  0.00            
ATOM    685  CD2 TYR E   6       2.597 -12.120  -6.720  1.00  0.00            
ATOM    686  HD2 TYR E   6       1.830 -12.158  -7.481  1.00  0.00            
ATOM    687  CE2 TYR E   6       2.669 -13.157  -5.801  1.00  0.00            
ATOM    688  HE2 TYR E   6       2.036 -14.023  -5.908  1.00  0.00            
ATOM    689  C   TYR E   6       2.484  -7.498  -8.039  1.00  0.00            
ATOM    690  O   TYR E   6       3.529  -7.082  -8.597  1.00  0.00            
ATOM    691  N   ASN E   7       1.246  -7.053  -8.261  1.00  0.00            
ATOM    692  HN  ASN E   7       0.404  -7.368  -7.810  1.00  0.00            
ATOM    693  CA  ASN E   7       1.000  -6.074  -9.315  1.00  0.00            
ATOM    694  HA  ASN E   7       1.335  -6.401 -10.291  1.00  0.00            
ATOM    695  CB  ASN E   7      -0.548  -5.898  -9.515  1.00  0.00            
ATOM    696  HB1 ASN E   7      -0.733  -5.079 -10.238  1.00  0.00            
ATOM    697  HB2 ASN E   7      -0.929  -5.642  -8.500  1.00  0.00            
ATOM    698  CG  ASN E   7      -1.381  -7.129  -9.993  1.00  0.00            
ATOM    699  OD1 ASN E   7      -0.763  -8.163 -10.234  1.00  0.00            
ATOM    700  ND2 ASN E   7      -2.705  -6.840 -10.281  1.00  0.00            
ATOM    701 HD21 ASN E   7      -3.067  -5.912 -10.144  1.00  0.00            
ATOM    702 HD22 ASN E   7      -3.396  -7.554 -10.380  1.00  0.00            
ATOM    703  C   ASN E   7       1.630  -4.699  -8.910  1.00  0.00            
ATOM    704  OT1 ASN E   7       2.746  -4.341  -9.300  1.00  0.00            
ATOM    705  OT2 ASN E   7       1.006  -3.986  -8.050  1.00  0.00            
ATOM    706  N   LYS F   1      -9.152  21.148  -9.283  1.00  0.00            
ATOM    707  H1  LYS F   1      -9.705  21.924  -8.854  1.00  0.00            
ATOM    708  H2  LYS F   1      -8.796  21.517 -10.181  1.00  0.00            
ATOM    709  H3  LYS F   1      -9.779  20.359  -9.542  1.00  0.00            
ATOM    710  CA  LYS F   1      -8.151  20.622  -8.271  1.00  0.00            
ATOM    711  HA  LYS F   1      -7.974  19.607  -8.587  1.00  0.00            
ATOM    712  CB  LYS F   1      -6.884  21.465  -8.363  1.00  0.00            
ATOM    713  HB1 LYS F   1      -7.117  22.544  -8.438  1.00  0.00            
ATOM    714  HB2 LYS F   1      -6.443  21.431  -9.383  1.00  0.00            
ATOM    715  CG  LYS F   1      -5.814  21.327  -7.181  1.00  0.00            
ATOM    716  HG1 LYS F   1      -5.242  20.381  -7.302  1.00  0.00            
ATOM    717  HG2 LYS F   1      -6.347  21.297  -6.206  1.00  0.00            
ATOM    718  CD  LYS F   1      -4.802  22.415  -7.182  1.00  0.00            
ATOM    719  HD1 LYS F   1      -4.166  22.240  -8.076  1.00  0.00            
ATOM    720  HD2 LYS F   1      -5.322  23.387  -7.311  1.00  0.00            
ATOM    721  CE  LYS F   1      -3.891  22.347  -5.918  1.00  0.00            
ATOM    722  HE1 LYS F   1      -2.976  22.968  -5.984  1.00  0.00            
ATOM    723  HE2 LYS F   1      -3.554  21.292  -5.827  1.00  0.00            
ATOM    724  NZ  LYS F   1      -4.576  22.816  -4.699  1.00  0.00            
ATOM    725  HZ1 LYS F   1      -4.813  23.821  -4.784  1.00  0.00            
ATOM    726  HZ2 LYS F   1      -5.441  22.272  -4.490  1.00  0.00            
ATOM    727  HZ3 LYS F   1      -3.935  22.595  -3.916  1.00  0.00            
ATOM    728  C   LYS F   1      -8.738  20.648  -6.900  1.00  0.00            
ATOM    729  O   LYS F   1      -9.552  21.622  -6.593  1.00  0.00            
ATOM    730  N   TYR F   2      -8.471  19.640  -6.044  1.00  0.00            
ATOM    731  HN  TYR F   2      -7.970  18.847  -6.362  1.00  0.00            
ATOM    732  CA  TYR F   2      -8.999  19.519  -4.616  1.00  0.00            
ATOM    733  HA  TYR F   2      -9.497  20.459  -4.435  1.00  0.00            
ATOM    734  CB  TYR F   2      -9.926  18.242  -4.365  1.00  0.00            
ATOM    735  HB1 TYR F   2     -10.458  18.212  -3.391  1.00  0.00            
ATOM    736  HB2 TYR F   2      -9.144  17.451  -4.375  1.00  0.00            
ATOM    737  CG  TYR F   2     -10.930  18.104  -5.457  1.00  0.00            
ATOM    738  CD1 TYR F   2     -11.111  16.801  -5.996  1.00  0.00            
ATOM    739  HD1 TYR F   2     -10.516  15.913  -5.800  1.00  0.00            
ATOM    740  CE1 TYR F   2     -11.962  16.667  -7.188  1.00  0.00            
ATOM    741  HE1 TYR F   2     -11.942  15.747  -7.751  1.00  0.00            
ATOM    742  CZ  TYR F   2     -12.729  17.767  -7.595  1.00  0.00            
ATOM    743  OH  TYR F   2     -13.610  17.708  -8.682  1.00  0.00            
ATOM    744  HH  TYR F   2     -13.610  16.789  -8.945  1.00  0.00            
ATOM    745  CD2 TYR F   2     -11.757  19.203  -5.914  1.00  0.00            
ATOM    746  HD2 TYR F   2     -11.592  20.199  -5.507  1.00  0.00            
ATOM    747  CE2 TYR F   2     -12.705  18.991  -6.908  1.00  0.00            
ATOM    748  HE2 TYR F   2     -13.350  19.744  -7.332  1.00  0.00            
ATOM    749  C   TYR F   2      -7.856  19.513  -3.675  1.00  0.00            
ATOM    750  O   TYR F   2      -6.722  19.228  -4.020  1.00  0.00            
ATOM    751  N   LYS F   3      -8.194  19.920  -2.406  1.00  0.00            
ATOM    752  HN  LYS F   3      -9.130  20.201  -2.178  1.00  0.00            
ATOM    753  CA  LYS F   3      -7.151  20.028  -1.380  1.00  0.00            
ATOM    754  HA  LYS F   3      -6.307  20.457  -1.891  1.00  0.00            
ATOM    755  CB  LYS F   3      -7.660  21.057  -0.356  1.00  0.00            
ATOM    756  HB1 LYS F   3      -7.128  21.034   0.613  1.00  0.00            
ATOM    757  HB2 LYS F   3      -8.675  20.725  -0.067  1.00  0.00            
ATOM    758  CG  LYS F   3      -7.737  22.531  -0.947  1.00  0.00            
ATOM    759  HG1 LYS F   3      -8.397  23.026  -0.198  1.00  0.00            
ATOM    760  HG2 LYS F   3      -8.292  22.563  -1.914  1.00  0.00            
ATOM    761  CD  LYS F   3      -6.299  23.099  -1.240  1.00  0.00            
ATOM    762  HD1 LYS F   3      -5.515  22.717  -0.547  1.00  0.00            
ATOM    763  HD2 LYS F   3      -6.130  22.812  -2.307  1.00  0.00            
ATOM    764  CE  LYS F   3      -6.264  24.726  -1.341  1.00  0.00            
ATOM    765  HE1 LYS F   3      -7.247  25.063  -1.710  1.00  0.00            
ATOM    766  HE2 LYS F   3      -5.633  25.135  -2.160  1.00  0.00            
ATOM    767  NZ  LYS F   3      -6.121  25.449  -0.109  1.00  0.00            
ATOM    768  HZ1 LYS F   3      -5.134  25.368   0.227  1.00  0.00            
ATOM    769  HZ2 LYS F   3      -6.250  26.470  -0.110  1.00  0.00            
ATOM    770  HZ3 LYS F   3      -6.798  25.140   0.616  1.00  0.00            
ATOM    771  C   LYS F   3      -6.903  18.641  -0.626  1.00  0.00            
ATOM    772  O   LYS F   3      -7.655  17.713  -0.713  1.00  0.00            
ATOM    773  N   TYR F   4      -5.827  18.496   0.233  1.00  0.00            
ATOM    774  HN  TYR F   4      -5.123  19.182   0.392  1.00  0.00            
ATOM    775  CA  TYR F   4      -5.698  17.325   1.182  1.00  0.00            
ATOM    776  HA  TYR F   4      -4.734  17.559   1.595  1.00  0.00            
ATOM    777  CB  TYR F   4      -6.856  17.231   2.232  1.00  0.00            
ATOM    778  HB1 TYR F   4      -6.600  16.471   2.989  1.00  0.00            
ATOM    779  HB2 TYR F   4      -7.828  16.904   1.800  1.00  0.00            
ATOM    780  CG  TYR F   4      -7.007  18.579   2.928  1.00  0.00            
ATOM    781  CD1 TYR F   4      -6.030  19.106   3.774  1.00  0.00            
ATOM    782  HD1 TYR F   4      -5.207  18.481   4.074  1.00  0.00            
ATOM    783  CE1 TYR F   4      -6.320  20.321   4.447  1.00  0.00            
ATOM    784  HE1 TYR F   4      -5.581  20.642   5.187  1.00  0.00            
ATOM    785  CZ  TYR F   4      -7.479  21.080   4.097  1.00  0.00            
ATOM    786  OH  TYR F   4      -7.624  22.362   4.632  1.00  0.00            
ATOM    787  HH  TYR F   4      -6.932  22.634   5.244  1.00  0.00            
ATOM    788  CD2 TYR F   4      -8.134  19.314   2.550  1.00  0.00            
ATOM    789  HD2 TYR F   4      -8.819  18.917   1.807  1.00  0.00            
ATOM    790  CE2 TYR F   4      -8.404  20.540   3.199  1.00  0.00            
ATOM    791  HE2 TYR F   4      -9.215  21.106   2.774  1.00  0.00            
ATOM    792  C   TYR F   4      -5.572  15.963   0.555  1.00  0.00            
ATOM    793  O   TYR F   4      -5.642  14.970   1.225  1.00  0.00            
ATOM    794  N   GLN F   5      -5.315  15.908  -0.740  1.00  0.00            
ATOM    795  HN  GLN F   5      -5.293  16.775  -1.227  1.00  0.00            
ATOM    796  CA  GLN F   5      -5.188  14.669  -1.437  1.00  0.00            
ATOM    797  HA  GLN F   5      -6.083  14.086  -1.249  1.00  0.00            
ATOM    798  CB  GLN F   5      -5.016  15.015  -2.896  1.00  0.00            
ATOM    799  HB1 GLN F   5      -4.868  14.167  -3.589  1.00  0.00            
ATOM    800  HB2 GLN F   5      -4.102  15.620  -3.075  1.00  0.00            
ATOM    801  CG  GLN F   5      -6.268  15.760  -3.559  1.00  0.00            
ATOM    802  HG1 GLN F   5      -6.134  15.706  -4.655  1.00  0.00            
ATOM    803  HG2 GLN F   5      -6.205  16.837  -3.293  1.00  0.00            
ATOM    804  CD  GLN F   5      -7.592  15.007  -3.264  1.00  0.00            
ATOM    805  OE1 GLN F   5      -7.964  14.020  -3.864  1.00  0.00            
ATOM    806  NE2 GLN F   5      -8.373  15.713  -2.402  1.00  0.00            
ATOM    807 HE21 GLN F   5      -8.018  16.431  -1.801  1.00  0.00            
ATOM    808 HE22 GLN F   5      -9.367  15.609  -2.461  1.00  0.00            
ATOM    809  C   GLN F   5      -4.099  13.782  -0.950  1.00  0.00            
ATOM    810  O   GLN F   5      -3.053  14.316  -0.620  1.00  0.00            
ATOM    811  N   TYR F   6      -4.366  12.409  -0.893  1.00  0.00            
ATOM    812  HN  TYR F   6      -5.219  11.977  -1.188  1.00  0.00            
ATOM    813  CA  TYR F   6      -3.219  11.485  -0.549  1.00  0.00            
ATOM    814  HA  TYR F   6      -3.666  10.512  -0.711  1.00  0.00            
ATOM    815  CB  TYR F   6      -1.988  11.650  -1.417  1.00  0.00            
ATOM    816  HB1 TYR F   6      -1.220  10.921  -1.089  1.00  0.00            
ATOM    817  HB2 TYR F   6      -1.507  12.615  -1.112  1.00  0.00            
ATOM    818  CG  TYR F   6      -2.252  11.503  -2.927  1.00  0.00            
ATOM    819  CD1 TYR F   6      -1.777  12.524  -3.776  1.00  0.00            
ATOM    820  HD1 TYR F   6      -1.250  13.422  -3.454  1.00  0.00            
ATOM    821  CE1 TYR F   6      -2.006  12.442  -5.191  1.00  0.00            
ATOM    822  HE1 TYR F   6      -1.500  13.161  -5.811  1.00  0.00            
ATOM    823  CZ  TYR F   6      -2.772  11.395  -5.633  1.00  0.00            
ATOM    824  OH  TYR F   6      -3.015  11.319  -7.040  1.00  0.00            
ATOM    825  HH  TYR F   6      -2.251  11.674  -7.500  1.00  0.00            
ATOM    826  CD2 TYR F   6      -2.959  10.421  -3.471  1.00  0.00            
ATOM    827  HD2 TYR F   6      -3.264   9.612  -2.832  1.00  0.00            
ATOM    828  CE2 TYR F   6      -3.168  10.364  -4.836  1.00  0.00            
ATOM    829  HE2 TYR F   6      -3.668   9.473  -5.175  1.00  0.00            
ATOM    830  C   TYR F   6      -2.871  11.454   0.954  1.00  0.00            
ATOM    831  O   TYR F   6      -1.880  10.835   1.397  1.00  0.00            
ATOM    832  N   ASN F   7      -3.858  11.909   1.789  1.00  0.00            
ATOM    833  HN  ASN F   7      -4.665  12.365   1.435  1.00  0.00            
ATOM    834  CA  ASN F   7      -3.919  11.620   3.175  1.00  0.00            
ATOM    835  HA  ASN F   7      -2.907  11.410   3.473  1.00  0.00            
ATOM    836  CB  ASN F   7      -4.560  12.767   3.931  1.00  0.00            
ATOM    837  HB1 ASN F   7      -4.930  12.520   4.948  1.00  0.00            
ATOM    838  HB2 ASN F   7      -5.487  13.029   3.374  1.00  0.00            
ATOM    839  CG  ASN F   7      -3.578  13.936   4.059  1.00  0.00            
ATOM    840  OD1 ASN F   7      -3.005  14.033   5.097  1.00  0.00            
ATOM    841  ND2 ASN F   7      -3.420  14.850   3.064  1.00  0.00            
ATOM    842 HD21 ASN F   7      -2.693  15.541   3.047  1.00  0.00            
ATOM    843 HD22 ASN F   7      -4.032  14.641   2.310  1.00  0.00            
ATOM    844  C   ASN F   7      -4.650  10.334   3.473  1.00  0.00            
ATOM    845  OT1 ASN F   7      -5.706  10.016   2.877  1.00  0.00            
ATOM    846  OT2 ASN F   7      -4.133   9.626   4.383  1.00  0.00            
END
