# Supplementary material for: Design of the Hydrophobic Core of Self‐Assembling Peptide Fibrils for Enhanced Neural Regeneration
Source: Small Sci. 2025 Sep 4;5(10):2500224. doi: 10.1002/smsc.202500224 (PMC12499481; doi:10.1002/smsc.202500224)
Supplement: Supplementary file 1 — Supplementary Material [file SMSC-5-2500224-s001.zip › Representative-structures/readme.txt.txt]

- The provided PDB files represent the central structures of the largest cluster of structures at the end
of the simulations (determined from the final 10 ns of MD simulation trajectories of three replicates each).

- Clustering was performed using the gromos method with RMSD cutoff of 0.8 nm in GROMACS.

- Naming:
#EF-C_X: e.g., A, L, P: peptide variant

#4, 20, assembly: oligomers (4mers), protofibrils (20mers), and self-assembled peptide structures

- The files can be opened with software for structural visualiaztion, e.g. VMD.
